# Supplementary material for: Comprehensive Evaluation of White Matter Damage and Neuron Death and Whole-Transcriptome Analysis of Rats With Chronic Cerebral Hypoperfusion
Source: Front Cell Neurosci. 2019 Jul 17;13:310. doi: 10.3389/fncel.2019.00310 (PMC6653095; doi:10.3389/fncel.2019.00310)
Supplement: Supplementary file 2 [file Data_Sheet_1.zip]

Archive with 41 entries (31 files):
- Whole-transcriptome data/
- Whole-transcriptome data/Group_4W_8WvsGroup_Control_all_detectable_mRNA&circRNA&lncRNA analysis/
- Whole-transcriptome data/Group_4W_8WvsGroup_Control_all_detectable_mRNA&circRNA&lncRNA analysis/IPA/
- Whole-transcriptome data/Group_4W_8WvsGroup_Control_all_detectable_mRNA&circRNA&lncRNA analysis/IPA/Group_4W_8WvsGroup_Control/
- Whole-transcriptome data/Group_4W_8WvsGroup_Control_all_detectable_mRNA&circRNA&lncRNA analysis/IPA/Group_4W_8WvsGroup_Control/Canonical pathway.xls
- Whole-transcriptome data/Group_4W_8WvsGroup_Control_all_detectable_mRNA&circRNA&lncRNA analysis/IPA/Group_4W_8WvsGroup_Control/Network.xls
- Whole-transcriptome data/Group_4W_8WvsGroup_Control_all_detectable_mRNA&circRNA&lncRNA analysis/IPA/Group_4W_8WvsGroup_Control/Upstream regulator.xls
- Whole-transcriptome data/Group_4W_8WvsGroup_Control_all_detectable_mRNA&circRNA&lncRNA analysis/circRNA/
- Whole-transcriptome data/Group_4W_8WvsGroup_Control_all_detectable_mRNA&circRNA&lncRNA analysis/circRNA/Group_4W_8WvsGroup_Control_GO_enrichment.txt
- Whole-transcriptome data/Group_4W_8WvsGroup_Control_all_detectable_mRNA&circRNA&lncRNA analysis/circRNA/Group_4W_8WvsGroup_Control_KEGG_enrichment.txt
- Whole-transcriptome data/Group_4W_8WvsGroup_Control_all_detectable_mRNA&circRNA&lncRNA analysis/circRNA/Group_4W_8WvsGroup_Control_all_detectable_circRNA.txt
- Whole-transcriptome data/Group_4W_8WvsGroup_Control_all_detectable_mRNA&circRNA&lncRNA analysis/circRNA/Group_4W_8WvsGroup_Control_atfc1.5p0.05_300_circRNA.txt
- Whole-transcriptome data/Group_4W_8WvsGroup_Control_all_detectable_mRNA&circRNA&lncRNA analysis/circRNA/Group_4W_8WvsGroup_Control_circRNA_miRNA_targets.txt
- Whole-transcriptome data/Group_4W_8WvsGroup_Control_all_detectable_mRNA&circRNA&lncRNA analysis/circRNA/Group_4W_8WvsGroup_Control_reactome_enrichment.txt
- Whole-transcriptome data/Group_4W_8WvsGroup_Control_all_detectable_mRNA&circRNA&lncRNA analysis/lncRNA/
- Whole-transcriptome data/Group_4W_8WvsGroup_Control_all_detectable_mRNA&circRNA&lncRNA analysis/lncRNA/Group_4W_8WvsGroup_Control_GO_enrichment.txt
- Whole-transcriptome data/Group_4W_8WvsGroup_Control_all_detectable_mRNA&circRNA&lncRNA analysis/lncRNA/Group_4W_8WvsGroup_Control_KEGG_enrichment.txt
- Whole-transcriptome data/Group_4W_8WvsGroup_Control_all_detectable_mRNA&circRNA&lncRNA analysis/lncRNA/Group_4W_8WvsGroup_Control_all_detectable_lncRNA.txt
- Whole-transcriptome data/Group_4W_8WvsGroup_Control_all_detectable_mRNA&circRNA&lncRNA analysis/lncRNA/Group_4W_8WvsGroup_Control_atfc1.5p0.05_358_lncRNA.txt
- Whole-transcriptome data/Group_4W_8WvsGroup_Control_all_detectable_mRNA&circRNA&lncRNA analysis/lncRNA/Group_4W_8WvsGroup_Control_reactome_enrichment.txt
- Whole-transcriptome data/Group_4W_8WvsGroup_Control_all_detectable_mRNA&circRNA&lncRNA analysis/mRNA/
- Whole-transcriptome data/Group_4W_8WvsGroup_Control_all_detectable_mRNA&circRNA&lncRNA analysis/mRNA/Group_4W_8WvsGroup_Control_GO_enrichment.txt
- Whole-transcriptome data/Group_4W_8WvsGroup_Control_all_detectable_mRNA&circRNA&lncRNA analysis/mRNA/Group_4W_8WvsGroup_Control_KEGG_enrichment.txt
- Whole-transcriptome data/Group_4W_8WvsGroup_Control_all_detectable_mRNA&circRNA&lncRNA analysis/mRNA/Group_4W_8WvsGroup_Control_all_detectable_genes.txt
- Whole-transcriptome data/Group_4W_8WvsGroup_Control_all_detectable_mRNA&circRNA&lncRNA analysis/mRNA/Group_4W_8WvsGroup_Control_atfc1.5p0.05_146_genes.txt
- Whole-transcriptome data/Group_4W_8WvsGroup_Control_all_detectable_mRNA&circRNA&lncRNA analysis/mRNA/Group_4W_8WvsGroup_Control_reactome_enrichment.txt
- Whole-transcriptome data/circRNA_expression_analysis/
- Whole-transcriptome data/circRNA_expression_analysis/Group_4WvsGroup_Control_all_detectable_circRNA.txt
- Whole-transcriptome data/circRNA_expression_analysis/Group_4WvsGroup_Control_atfc1.5p0.05_205_circRNA.txt
- Whole-transcriptome data/circRNA_expression_analysis/Group_8WvsGroup_Control_all_detectable_circRNA.txt
- Whole-transcriptome data/circRNA_expression_analysis/Group_8WvsGroup_Control_atfc1.5p0.05_203_circRNA.txt
- Whole-transcriptome data/lncRNA_expression_analysis/
- Whole-transcriptome data/lncRNA_expression_analysis/Group_4WvsGroup_Control_all_detectable_lncRNA.txt
- Whole-transcriptome data/lncRNA_expression_analysis/Group_4WvsGroup_Control_atfc1.5p0.05_491_lncRNA.txt
- Whole-transcriptome data/lncRNA_expression_analysis/Group_8WvsGroup_Control_all_detectable_lncRNA.txt
- Whole-transcriptome data/lncRNA_expression_analysis/Group_8WvsGroup_Control_atfc1.5p0.05_476_lncRNA.txt
- Whole-transcriptome data/mRNA_expression_analysis/
- Whole-transcriptome data/mRNA_expression_analysis/Group_4WvsGroup_Control_all_detectable_genes.txt
- Whole-transcriptome data/mRNA_expression_analysis/Group_4WvsGroup_Control_atfc1.5p0.05_300_genes.txt
- Whole-transcriptome data/mRNA_expression_analysis/Group_8WvsGroup_Control_all_detectable_genes.txt
- Whole-transcriptome data/mRNA_expression_analysis/Group_8WvsGroup_Control_atfc1.5p0.05_283_genes.txt
