# Supplementary material for: Comprehensive Evaluation of White Matter Damage and Neuron Death and Whole-Transcriptome Analysis of Rats With Chronic Cerebral Hypoperfusion
Source: Front Cell Neurosci. 2019 Jul 17;13:310. doi: 10.3389/fncel.2019.00310 (PMC6653095; doi:10.3389/fncel.2019.00310)
Supplement: Supplementary file 2 [file Data_Sheet_1.zip › Whole-transcriptome data/Group_4W_8WvsGroup_Control_all_detectable_mRNA&circRNA&lncRNA analysis/IPA/Group_4W_8WvsGroup_Control/Canonical pathway.xls]

## Sheet: Sheet0
© 2000-2018 QIAGEN. All rights reserved.
Ingenuity Canonical Pathways	-log(p-value)	Ratio	z-score	Molecules
Glycine Betaine Degradation	2.71	0.2	#NUM!	DMGDH,PIPOX
Role of Macrophages, Fibroblasts and Endothelial Cells in Rheumatoid Arthritis	2.35	0.0231	#NUM!	TRADD,NFKBIA,C5AR1,IL6R,FZD5,IRAK4,ADAMTS4
Mitochondrial L-carnitine Shuttle Pathway	2.24	0.118	#NUM!	SLC27A2,CPT1B
Acute Phase Response Signaling	2.24	0.0296	-1	C4A/C4B,TRADD,ALB,NFKBIA,IL6R
p38 MAPK Signaling	2.06	0.0333	#NUM!	TRADD,TGFB3,PLA2G3,IRAK4
Atherosclerosis Signaling	2.01	0.0323	#NUM!	PLA2G16,ALB,PLA2G3,APOD
Iron homeostasis signaling pathway	1.97	0.0315	#NUM!	HIF3A,IL6R,HBB,SLC11A1
Adipogenesis pathway	1.92	0.0303	#NUM!	EGR2,NR2F2,FZD5,PER2
Caveolar-mediated Endocytosis Signaling	1.92	0.0423	#NUM!	ALB,HLA-A,ITGAL
EIF2 Signaling	1.84	0.0236	2	RPL27,ATF3,RPL18A,NKX6-2,RPS24
B Cell Development	1.79	0.069	#NUM!	SPN,HLA-A
Neuroinflammation Signaling Pathway	1.79	0.0199	-0.447	HLA-A,IL6R,TGFB3,PLA2G3,GJB1,IRAK4
Role of Osteoblasts, Osteoclasts and Chondrocytes in Rheumatoid Arthritis	1.72	0.0219	#NUM!	TRADD,NFKBIA,SPP1,FZD5,ADAMTS4
Circadian Rhythm Signaling	1.66	0.0588	#NUM!	PER1,PER2
TWEAK Signaling	1.66	0.0588	#NUM!	TRADD,NFKBIA
MIF-mediated Glucocorticoid Regulation	1.64	0.0571	#NUM!	NFKBIA,PLA2G3
Interferon Signaling	1.61	0.0556	#NUM!	IFITM3,IFIT3
Complement System	1.61	0.0556	#NUM!	C4A/C4B,C5AR1
Catecholamine Biosynthesis	1.58	0.25	#NUM!	DDC
Phenylalanine Degradation I (Aerobic)	1.58	0.25	#NUM!	QDPR
Retinol Biosynthesis	1.57	0.0526	#NUM!	CES1,PNLIP
Triacylglycerol Degradation	1.53	0.05	#NUM!	CES1,PNLIP
Autoimmune Thyroid Disease Signaling	1.49	0.0476	#NUM!	HLA-A,TSHR
Serotonin Receptor Signaling	1.49	0.0476	#NUM!	DDC,QDPR
Antioxidant Action of Vitamin C	1.48	0.0288	#NUM!	PLA2G16,NFKBIA,PLA2G3
Serotonin and Melatonin Biosynthesis	1.48	0.2	#NUM!	DDC
Lysine Degradation V	1.48	0.2	#NUM!	PIPOX
Citrulline-Nitric Oxide Cycle	1.48	0.2	#NUM!	ASS1
MIF Regulation of Innate Immunity	1.47	0.0465	#NUM!	NFKBIA,PLA2G3
Hepatic Fibrosis / Hepatic Stellate Cell Activation	1.46	0.0219	#NUM!	MYH6,HGF,IL6R,TGFB3
iNOS Signaling	1.45	0.0455	#NUM!	NFKBIA,IRAK4
Type I Diabetes Mellitus Signaling	1.45	0.028	#NUM!	TRADD,NFKBIA,HLA-A
Role of Oct4 in Mammalian Embryonic Stem Cell Pluripotency	1.44	0.0444	#NUM!	SPP1,NR2F2
Regulation of the Epithelial-Mesenchymal Transition Pathway	1.43	0.0214	#NUM!	HGF,EGR1,TGFB3,FZD5
G-Protein Coupled Receptor Signaling	1.42	0.0182	#NUM!	NFKBIA,APLNR,RGS18,PDE4C,HCAR2
Arginine Biosynthesis IV	1.4	0.167	#NUM!	ASS1
Urea Cycle	1.4	0.167	#NUM!	ASS1
TNFR1 Signaling	1.38	0.0417	#NUM!	TRADD,NFKBIA
Role of Tissue Factor in Cancer	1.33	0.025	#NUM!	PDIA2,EGR1,CYR61
Sperm Motility	1.33	0.025	#NUM!	PLA2G16,PDE4C,PLA2G3
LXR/RXR Activation	1.32	0.0248	#NUM!	C4A/C4B,ALB,APOD
FXR/RXR Activation	1.28	0.024	#NUM!	C4A/C4B,ALB,APOD
OX40 Signaling Pathway	1.26	0.0357	#NUM!	NFKBIA,HLA-A
Phospholipases	1.22	0.0339	#NUM!	PLA2G16,PLA2G3
Induction of Apoptosis by HIV1	1.21	0.0333	#NUM!	TRADD,NFKBIA
cAMP-mediated signaling	1.18	0.0178	1	APLNR,RGS18,PDE4C,HCAR2
Human Embryonic Stem Cell Pluripotency	1.17	0.0214	#NUM!	S1PR5,TGFB3,FZD5
Eicosanoid Signaling	1.15	0.0308	#NUM!	PLA2G16,PLA2G3
IL-12 Signaling and Production in Macrophages	1.14	0.0208	#NUM!	ALB,TGFB3,APOD
Pregnenolone Biosynthesis	1.11	0.0833	#NUM!	CYP26A1
T Helper Cell Differentiation	1.11	0.029	#NUM!	HLA-A,IL6R
Role of MAPK Signaling in the Pathogenesis of Influenza	1.09	0.0286	#NUM!	PLA2G16,PLA2G3
Gustation Pathway	1.09	0.0199	#NUM!	P2RY2,PDE4C,P2RX4
Type II Diabetes Mellitus Signaling	1.08	0.0197	#NUM!	TRADD,NFKBIA,SLC27A2
Fatty Acid Activation	1.08	0.0769	#NUM!	SLC27A2
Phenylalanine Degradation IV (Mammalian, via Side Chain)	1.05	0.0714	#NUM!	SLC27A2
Methylglyoxal Degradation III	1.05	0.0714	#NUM!	AKR7A3
Hepatic Cholestasis	1.04	0.019	#NUM!	NFKBIA,TGFB3,IRAK4
Toll-like Receptor Signaling	1.04	0.0267	#NUM!	NFKBIA,IRAK4
Dopamine Receptor Signaling	1.03	0.0263	#NUM!	DDC,QDPR
VDR/RXR Activation	1.02	0.026	#NUM!	SPP1,KLF4
Angiopoietin Signaling	1.02	0.026	#NUM!	NFKBIA,GRB7
Superpathway of Citrulline Metabolism	1.02	0.0667	#NUM!	ASS1
Histidine Degradation VI	1.02	0.0667	#NUM!	CYP26A1
Regulation of IL-2 Expression in Activated and Anergic T Lymphocytes	1.01	0.0253	#NUM!	NFKBIA,TGFB3
Synaptic Long Term Depression	0.983	0.0179	#NUM!	PLA2G16,CRH,PLA2G3
PPARα/RXRα Activation	0.983	0.0179	#NUM!	NFKBIA,CPT1B,TGFB3
Altered T Cell and B Cell Signaling in Rheumatoid Arthritis	0.969	0.0241	#NUM!	SPP1,HLA-A
γ-linolenate Biosynthesis II (Animals)	0.965	0.0588	#NUM!	SLC27A2
NF-κB Activation by Viruses	0.936	0.023	#NUM!	NFKBIA,ITGAL
NF-κB Signaling	0.928	0.0169	#NUM!	TRADD,NFKBIA,IRAK4
Ubiquinol-10 Biosynthesis (Eukaryotic)	0.92	0.0526	#NUM!	CYP26A1
Factors Promoting Cardiogenesis in Vertebrates	0.919	0.0225	#NUM!	TGFB3,FZD5
Crosstalk between Dendritic Cells and Natural Killer Cells	0.919	0.0225	#NUM!	HLA-A,ITGAL
Maturity Onset Diabetes of Young (MODY) Signaling	0.899	0.05	#NUM!	NEUROD1
Tryptophan Degradation X (Mammalian, via Tryptamine)	0.899	0.05	#NUM!	DDC
IL-1 Signaling	0.896	0.0217	#NUM!	NFKBIA,IRAK4
Death Receptor Signaling	0.896	0.0217	#NUM!	TRADD,NFKBIA
RAR Activation	0.881	0.016	#NUM!	CYP26A1,NR2F2,TGFB3
Production of Nitric Oxide and Reactive Oxygen Species in Macrophages	0.852	0.0155	#NUM!	ALB,NFKBIA,APOD
Tumoricidal Function of Hepatic Natural Killer Cells	0.826	0.0417	#NUM!	ITGAL
Role of JAK family kinases in IL-6-type Cytokine Signaling	0.809	0.04	#NUM!	IL6R
Antiproliferative Role of TOB in T Cell Signaling	0.794	0.0385	#NUM!	TGFB3
Osteoarthritis Pathway	0.793	0.0146	#NUM!	SPP1,FZD5,ADAMTS4
Virus Entry via Endocytic Pathways	0.773	0.0182	#NUM!	HLA-A,ITGAL
TNFR2 Signaling	0.75	0.0345	#NUM!	NFKBIA
Fatty Acid β-oxidation I	0.737	0.0333	#NUM!	SLC27A2
iCOS-iCOSL Signaling in T Helper Cells	0.726	0.0169	#NUM!	NFKBIA,HLA-A
Cytotoxic T Lymphocyte-mediated Apoptosis of Target Cells	0.724	0.0323	#NUM!	HLA-A
Glucocorticoid Receptor Signaling	0.721	0.0119	#NUM!	NFKBIA,SGK1,TGFB3,POLR2K
Gαi Signaling	0.715	0.0167	#NUM!	APLNR,HCAR2
4-1BB Signaling in T Lymphocytes	0.712	0.0312	#NUM!	NFKBIA
Cellular Effects of Sildenafil (Viagra)	0.683	0.0159	#NUM!	MYH6,PDE4C
PI3K Signaling in B Lymphocytes	0.683	0.0159	#NUM!	ATF3,NFKBIA
CD28 Signaling in T Helper Cells	0.678	0.0157	#NUM!	NFKBIA,HLA-A
IL-17A Signaling in Fibroblasts	0.677	0.0286	#NUM!	NFKBIA
Nucleotide Excision Repair Pathway	0.677	0.0286	#NUM!	POLR2K
IL-6 Signaling	0.673	0.0156	#NUM!	NFKBIA,IL6R
Th1 Pathway	0.663	0.0154	#NUM!	HLA-A,IL6R
Role of Pattern Recognition Receptors in Recognition of Bacteria and Viruses	0.658	0.0153	#NUM!	C5AR1,TGFB3
Colorectal Cancer Metastasis Signaling	0.65	0.0123	#NUM!	IL6R,TGFB3,FZD5
Antigen Presentation Pathway	0.646	0.0263	#NUM!	HLA-A
Gα12/13 Signaling	0.639	0.0148	#NUM!	NFKBIA,CDH19
Huntington's Disease Signaling	0.636	0.0121	#NUM!	NEUROD1,SGK1,POLR2K
April Mediated Signaling	0.636	0.0256	#NUM!	NFKBIA
Role of PKR in Interferon Induction and Antiviral Response	0.617	0.0244	#NUM!	NFKBIA
B Cell Activating Factor Signaling	0.617	0.0244	#NUM!	NFKBIA
Role of RIG1-like Receptors in Antiviral Innate Immunity	0.608	0.0238	#NUM!	NFKBIA
tRNA Splicing	0.608	0.0238	#NUM!	PDE4C
Epithelial Adherens Junction Signaling	0.603	0.014	#NUM!	MYH6,HGF
Stearate Biosynthesis I (Animals)	0.599	0.0233	#NUM!	SLC27A2
Graft-versus-Host Disease Signaling	0.59	0.0227	#NUM!	HLA-A
Allograft Rejection Signaling	0.558	0.0208	#NUM!	HLA-A
Nicotine Degradation III	0.558	0.0208	#NUM!	AOX1
PKCθ Signaling in T Lymphocytes	0.558	0.013	#NUM!	NFKBIA,HLA-A
Relaxin Signaling	0.554	0.0129	#NUM!	NFKBIA,PDE4C
Assembly of RNA Polymerase II Complex	0.543	0.02	#NUM!	POLR2K
Gαq Signaling	0.539	0.0126	#NUM!	NFKBIA,RGS18
CD27 Signaling in Lymphocytes	0.529	0.0192	#NUM!	NFKBIA
Nur77 Signaling in T Lymphocytes	0.522	0.0189	#NUM!	HLA-A
Nicotine Degradation II	0.515	0.0185	#NUM!	AOX1
Unfolded protein response	0.515	0.0185	#NUM!	PDIA2
Tight Junction Signaling	0.513	0.012	#NUM!	MYH6,TGFB3
Granulocyte Adhesion and Diapedesis	0.51	0.012	#NUM!	C5AR1,ITGAL
Wnt/β-catenin Signaling	0.503	0.0118	#NUM!	TGFB3,FZD5
Calcium-induced T Lymphocyte Apoptosis	0.478	0.0167	#NUM!	HLA-A
PCP pathway	0.478	0.0167	#NUM!	FZD5
Agranulocyte Adhesion and Diapedesis	0.476	0.0113	#NUM!	MYH6,C5AR1
Activation of IRF by Cytosolic Pattern Recognition Receptors	0.472	0.0164	#NUM!	NFKBIA
Th1 and Th2 Activation Pathway	0.467	0.0111	#NUM!	HLA-A,IL6R
Wnt/Ca+ pathway	0.466	0.0161	#NUM!	FZD5
Role of NFAT in Regulation of the Immune Response	0.464	0.011	#NUM!	NFKBIA,HLA-A
Mitotic Roles of Polo-Like Kinase	0.46	0.0159	#NUM!	KIF11
Pyridoxal 5'-phosphate Salvage Pathway	0.455	0.0156	#NUM!	SGK1
Dendritic Cell Maturation	0.452	0.0108	#NUM!	NFKBIA,HLA-A
Endothelin-1 Signaling	0.449	0.0108	#NUM!	PLA2G16,PLA2G3
ERK5 Signaling	0.444	0.0152	#NUM!	SGK1
Remodeling of Epithelial Adherens Junctions	0.444	0.0152	#NUM!	HGF
Cell Cycle: G1/S Checkpoint Regulation	0.444	0.0152	#NUM!	TGFB3
B Cell Receptor Signaling	0.443	0.0106	#NUM!	NFKBIA,EGR1
Lymphotoxin β Receptor Signaling	0.439	0.0149	#NUM!	NFKBIA
Agrin Interactions at Neuromuscular Junction	0.439	0.0149	#NUM!	ITGAL
NRF2-mediated Oxidative Stress Response	0.437	0.0105	#NUM!	AKR7A3,AOX1
Gap Junction Signaling	0.434	0.0105	#NUM!	GJC2,GJB1
IL-10 Signaling	0.429	0.0145	#NUM!	NFKBIA
Basal Cell Carcinoma Signaling	0.429	0.0145	#NUM!	FZD5
Role of IL-17A in Arthritis	0.429	0.0145	#NUM!	NFKBIA
Role of Wnt/GSK-3β Signaling in the Pathogenesis of Influenza	0.41	0.0137	#NUM!	FZD5
Hypoxia Signaling in the Cardiovascular System	0.41	0.0137	#NUM!	NFKBIA
BMP signaling pathway	0.405	0.0135	#NUM!	FST
Role of PI3K/AKT Signaling in the Pathogenesis of Influenza	0.396	0.0132	#NUM!	NFKBIA
Leukocyte Extravasation Signaling	0.394	0.00971	#NUM!	SPN,ITGAL
Clathrin-mediated Endocytosis Signaling	0.394	0.00971	#NUM!	ALB,APOD
CD40 Signaling	0.388	0.0128	#NUM!	NFKBIA
IL-17A Signaling in Airway Cells	0.388	0.0128	#NUM!	NFKBIA
LPS/IL-1 Mediated Inhibition of RXR Function	0.387	0.00957	#NUM!	SLC27A2,CPT1B
Cyclins and Cell Cycle Regulation	0.379	0.0125	#NUM!	TGFB3
Integrin Signaling	0.379	0.00943	#NUM!	GRB7,ITGAL
Erythropoietin Signaling	0.375	0.0123	#NUM!	NFKBIA
Renal Cell Carcinoma Signaling	0.375	0.0123	#NUM!	HGF
Macropinocytosis Signaling	0.375	0.0123	#NUM!	HGF
Systemic Lupus Erythematosus Signaling	0.367	0.00922	#NUM!	HLA-A,IL6R
Small Cell Lung Cancer Signaling	0.36	0.0118	#NUM!	NFKBIA
Neuregulin Signaling	0.356	0.0116	#NUM!	GRB7
HIPPO signaling	0.356	0.0116	#NUM!	CRB1
IL-4 Signaling	0.356	0.0116	#NUM!	HLA-A
IL-7 Signaling Pathway	0.356	0.0116	#NUM!	HGF
LPS-stimulated MAPK Signaling	0.352	0.0115	#NUM!	NFKBIA
Communication between Innate and Adaptive Immune Cells	0.352	0.0115	#NUM!	HLA-A
PEDF Signaling	0.352	0.0115	#NUM!	NFKBIA
TGF-β Signaling	0.352	0.0115	#NUM!	TGFB3
VEGF Family Ligand-Receptor Interactions	0.349	0.0114	#NUM!	PLA2G3
Apoptosis Signaling	0.345	0.0112	#NUM!	NFKBIA
FGF Signaling	0.338	0.011	#NUM!	HGF
Reelin Signaling in Neurons	0.335	0.0109	#NUM!	ITGAL
PPAR Signaling	0.335	0.0109	#NUM!	NFKBIA
Cardiac Hypertrophy Signaling	0.334	0.00862	#NUM!	IL6R,TGFB3
Ceramide Signaling	0.331	0.0108	#NUM!	S1PR5
Prostate Cancer Signaling	0.325	0.0105	#NUM!	NFKBIA
Salvage Pathways of Pyrimidine Ribonucleotides	0.325	0.0105	#NUM!	SGK1
Opioid Signaling Pathway	0.324	0.00844	#NUM!	NFKBIA,RGS18
Sumoylation Pathway	0.321	0.0104	#NUM!	NFKBIA
Protein Kinase A Signaling	0.319	0.00779	#NUM!	NFKBIA,PDE4C,TGFB3
ATM Signaling	0.318	0.0103	#NUM!	NFKBIA
STAT3 Pathway	0.318	0.0103	#NUM!	HGF
TR/RXR Activation	0.315	0.0102	#NUM!	UCP3
CTLA4 Signaling in Cytotoxic T Lymphocytes	0.315	0.0102	#NUM!	HLA-A
CDK5 Signaling	0.315	0.0102	#NUM!	EGR1
Molecular Mechanisms of Cancer	0.314	0.00773	#NUM!	NFKBIA,TGFB3,FZD5
RANK Signaling in Osteoclasts	0.309	0.01	#NUM!	NFKBIA
SAPK/JNK Signaling	0.3	0.00971	#NUM!	TRADD
Chronic Myeloid Leukemia Signaling	0.294	0.00952	#NUM!	TGFB3
Mouse Embryonic Stem Cell Pluripotency	0.294	0.00952	#NUM!	FZD5
IGF-1 Signaling	0.291	0.00943	#NUM!	CYR61
T Cell Receptor Signaling	0.286	0.00926	#NUM!	NFKBIA
Gαs Signaling	0.283	0.00917	#NUM!	HCAR2
Paxillin Signaling	0.28	0.00909	#NUM!	ITGAL
Neuroprotective Role of THOP1 in Alzheimer's Disease	0.275	0.00893	#NUM!	HLA-A
HGF Signaling	0.27	0.00877	#NUM!	HGF
Fc Epsilon RI Signaling	0.258	0.0084	#NUM!	PLA2G3
Role of NANOG in Mammalian Embryonic Stem Cell Pluripotency	0.255	0.00833	#NUM!	FZD5
Pancreatic Adenocarcinoma Signaling	0.255	0.00833	#NUM!	TGFB3
fMLP Signaling in Neutrophils	0.251	0.0082	#NUM!	NFKBIA
PI3K/AKT Signaling	0.248	0.00813	#NUM!	NFKBIA
Phagosome Formation	0.248	0.00813	#NUM!	C5AR1
Sphingosine-1-phosphate Signaling	0.246	0.00806	#NUM!	S1PR5
CCR3 Signaling in Eosinophils	0.242	0.00794	#NUM!	PLA2G3
Axonal Guidance Signaling	0.237	0.00673	#NUM!	FZD5,ADAMTS2,ADAMTS4
Estrogen Receptor Signaling	0.237	0.00781	#NUM!	POLR2K
Cdc42 Signaling	0.235	0.00775	#NUM!	HLA-A
HMGB1 Signaling	0.231	0.00763	#NUM!	TGFB3
P2Y Purigenic Receptor Signaling Pathway	0.227	0.00752	#NUM!	P2RY2
Corticotropin Releasing Hormone Signaling	0.223	0.00741	#NUM!	CRH
Aryl Hydrocarbon Receptor Signaling	0.221	0.00735	#NUM!	TGFB3
Androgen Signaling	0.221	0.00735	#NUM!	POLR2K
D-myo-inositol (1,4,5,6)-Tetrakisphosphate Biosynthesis	0.219	0.0073	#NUM!	EPHX2
D-myo-inositol (3,4,5,6)-tetrakisphosphate Biosynthesis	0.219	0.0073	#NUM!	EPHX2
Insulin Receptor Signaling	0.219	0.0073	#NUM!	SGK1
Phagosome Maturation	0.217	0.00725	#NUM!	HLA-A
Cardiac β-adrenergic Signaling	0.213	0.00714	#NUM!	PDE4C
Hereditary Breast Cancer Signaling	0.211	0.00709	#NUM!	POLR2K
Ovarian Cancer Signaling	0.208	0.00699	#NUM!	FZD5
Th2 Pathway	0.202	0.00685	#NUM!	HLA-A
Actin Cytoskeleton Signaling	0	0.00452	#NUM!	MYH6
Mitochondrial Dysfunction	0	0.00606	#NUM!	CPT1B
IL-8 Signaling	0	0.0051	#NUM!	IRAK4
CXCR4 Signaling	0	0.0061	#NUM!	EGR1
GNRH Signaling	0	0.00617	#NUM!	EGR1
Germ Cell-Sertoli Cell Junction Signaling	0	0.00592	#NUM!	TGFB3
Aldosterone Signaling in Epithelial Cells	0	0.00599	#NUM!	SGK1
CREB Signaling in Neurons	0	0.00476	#NUM!	POLR2K
mTOR Signaling	0	0.00508	#NUM!	RPS24
ILK Signaling	0	0.00518	#NUM!	MYH6
AMPK Signaling	0	0.00465	#NUM!	CPT1B
Phospholipase C Signaling	0	0.00426	#NUM!	PLA2G3
Regulation of eIF4 and p70S6K Signaling	0	0.00649	#NUM!	RPS24
Role of NFAT in Cardiac Hypertrophy	0	0.00463	#NUM!	TGFB3
Glioblastoma Multiforme Signaling	0	0.00621	#NUM!	FZD5
Signaling by Rho Family GTPases	0	0.00398	#NUM!	CDH19
RhoGDI Signaling	0	0.00568	#NUM!	CDH19
Sertoli Cell-Sertoli Cell Junction Signaling	0	0.00578	#NUM!	TGFB3
D-myo-inositol-5-phosphate Metabolism	0	0.00645	#NUM!	EPHX2
Superpathway of Inositol Phosphate Compounds	0	0.00437	#NUM!	EPHX2
3-phosphoinositide Degradation	0	0.00662	#NUM!	EPHX2
3-phosphoinositide Biosynthesis	0	0.00513	#NUM!	EPHX2
ERK/MAPK Signaling	0	0.00503	#NUM!	PLA2G3
Protein Ubiquitination Pathway	0	0.00379	#NUM!	HLA-A
Xenobiotic Metabolism Signaling	0	0.00366	#NUM!	CES1
Sirtuin Signaling Pathway	0	0.00353	#NUM!	CPT1B
Calcium Signaling	0	0.00505	#NUM!	MYH6
