# Supplementary material for: Comprehensive Evaluation of White Matter Damage and Neuron Death and Whole-Transcriptome Analysis of Rats With Chronic Cerebral Hypoperfusion
Source: Front Cell Neurosci. 2019 Jul 17;13:310. doi: 10.3389/fncel.2019.00310 (PMC6653095; doi:10.3389/fncel.2019.00310)
Supplement: Supplementary file 2 [file Data_Sheet_1.zip › Whole-transcriptome data/Group_4W_8WvsGroup_Control_all_detectable_mRNA&circRNA&lncRNA analysis/IPA/Group_4W_8WvsGroup_Control/Network.xls]

## Sheet: Sheet0
© 2000-2018 QIAGEN. All rights reserved.
ID	Analysis	Molecules in Network	Score	Focus Molecules	Top Diseases and Functions
1	Group_4W_8WvsGroup_Control_atfc1.5p0.05_146_genes - 2018-04-14 08:52 AM	Ap1,ATF3,C5AR1,Cg,Creb,EGR1,EGR2,EPSTI1,FZD5,GRHL3,Growth hormone,Hdac,HGF,IFIT3,IL12 (complex),Interferon alpha,IRAK4,ITGAL,Jnk,KLF2,LTBP2,MAP2K1/2,MCAM,NFkB (complex),NFKBIA,NR4A2,PDGF BB,PI3K (complex),Pkc(s),SGK1,SLC11A1,SPN,SPP1,TGFB3,TRADD	38	22	Cell-To-Cell Signaling and Interaction, Hematological System Development and Function, Immune Cell Trafficking
2	Group_4W_8WvsGroup_Control_atfc1.5p0.05_146_genes - 2018-04-14 08:52 AM	Akt,APLNR,APOD,CRH,CYR61,DPY30,EPHX2,ERK,ERK1/2,Focal adhesion kinase,FST,GRB7,HBB,HCAR2,Histone h3,HLA-A,Hsp90,IFITM3,IgG,IL6R,MAL,Mek,NEUROD1,NR2F2,P2RY2,P38 MAPK,PI3K (family),Ras,RNA polymerase II,RPL18A,RXFP3,SHC4,SLC27A2,TCR,TSHR	38	22	Cellular Movement, Carbohydrate Metabolism, Small Molecule Biochemistry
3	Group_4W_8WvsGroup_Control_atfc1.5p0.05_146_genes - 2018-04-14 08:52 AM	AREG,ARSJ,CPT1B,CRB1,CRTC1,DDC,EDN1,EGR2,ERG,FAM111A,FZD8,GSN,HAMP,HIF3A,HNRNPA2B1,HPCAL1,JAK1,KIF11,KIF20A,LIF,MAN2B2,MCOLN2,MSX2,NDRG1,NIPAL4,NUPR1,PER1,PGR,RASAL1,S1PR3,S1PR5,SLC2A1,SLC45A3,STAT3,TREM1	25	16	Cellular Movement, Immune Cell Trafficking, Embryonic Development
4	Group_4W_8WvsGroup_Control_atfc1.5p0.05_146_genes - 2018-04-14 08:52 AM	ACAN,ADAMTS4,ADORA2A,AGT,ALB,ASS1,B2M,C3AR1,C4A/C4B,CAV2,CD163,COMP,CYBA,ELF3,ESR1,FST,GJB1,GLB1,HMOX1,HNF1A,HNF1B,IRAK4,LDL,MALL,MYH6,NFYA,PECAM1,PLA2G3,RPS24,SGK1,SGK2,SREBF1,TAPBP,TNF,TNFAIP2	21	14	Immunological Disease, Organismal Injury and Abnormalities, Renal Damage
5	Group_4W_8WvsGroup_Control_atfc1.5p0.05_146_genes - 2018-04-14 08:52 AM	26s Proteasome,CAV2,CENPE,CES1,CLDN7,DNAJB6,E2F3,ECHDC2,FASLG,KLF4,LEP,MAD2L1,mir-28,mir-130,miR-145-5p (and other miRNAs w/seed UCCAGUU),MYOD1,NEIL2,P2RX4,PFKP,PLA2G16,POLR2A,POLR2F,POLR2I,POLR2J,POLR2K,PPP1R9B,PRKG1,PSTPIP1,PTPN6,RGS18,RHOA,SLCO2A1,SUSD3,TP53,UCP3	17	12	Cell Cycle, Cell Morphology, Cell Death and Survival
6	Group_4W_8WvsGroup_Control_atfc1.5p0.05_146_genes - 2018-04-14 08:52 AM	APOLD1,SRF	2	1	Cardiovascular Disease, Embryonic Development, Molecular Transport
7	Group_4W_8WvsGroup_Control_atfc1.5p0.05_146_genes - 2018-04-14 08:52 AM	BRD4,SLC38A5	2	1	Cellular Assembly and Organization, DNA Replication, Recombination, and Repair, Cell Cycle
8	Group_4W_8WvsGroup_Control_atfc1.5p0.05_146_genes - 2018-04-14 08:52 AM	CYP26A1,EOMES	2	1	Embryonic Development, Lipid Metabolism, Organismal Development
9	Group_4W_8WvsGroup_Control_atfc1.5p0.05_146_genes - 2018-04-14 08:52 AM	CDH19,estrogen receptor	2	1	Cancer, Organismal Injury and Abnormalities, Respiratory Disease
10	Group_4W_8WvsGroup_Control_atfc1.5p0.05_146_genes - 2018-04-14 08:52 AM	AOX1,mir-29	2	1	Cell Morphology, Cellular Assembly and Organization, Cellular Movement
11	Group_4W_8WvsGroup_Control_atfc1.5p0.05_146_genes - 2018-04-14 08:52 AM	PIPOX,ZNF217	2	1	Cellular Development, Cardiovascular System Development and Function, Cellular Growth and Proliferation
12	Group_4W_8WvsGroup_Control_atfc1.5p0.05_146_genes - 2018-04-14 08:52 AM	MST1R,ROS1	2	1	Cancer, Hematological Disease, Immunological Disease
13	Group_4W_8WvsGroup_Control_atfc1.5p0.05_146_genes - 2018-04-14 08:52 AM	SMURF1,WFS1	2	1	Auditory Disease, Developmental Disorder, Endocrine System Disorders
14	Group_4W_8WvsGroup_Control_atfc1.5p0.05_146_genes - 2018-04-14 08:52 AM	STEAP4,XRN2	2	1	Gene Expression, DNA Replication, Recombination, and Repair, Molecular Transport
15	Group_4W_8WvsGroup_Control_atfc1.5p0.05_146_genes - 2018-04-14 08:52 AM	ERO1A,PDIA2	2	1	Post-Translational Modification, Protein Folding, Cardiovascular Disease
16	Group_4W_8WvsGroup_Control_atfc1.5p0.05_146_genes - 2018-04-14 08:52 AM	GNB3,GNG8	2	1	Developmental Disorder, Hereditary Disorder, Nervous System Development and Function
17	Group_4W_8WvsGroup_Control_atfc1.5p0.05_146_genes - 2018-04-14 08:52 AM	PA2G4,RPL27	2	1	Cardiovascular Disease, Developmental Disorder, Hematological Disease
18	Group_4W_8WvsGroup_Control_atfc1.5p0.05_146_genes - 2018-04-14 08:52 AM	DISC1,NONO,PDE4C	2	1	Behavior, Cell Morphology, Cellular Movement
