# Supplementary material for: Comprehensive Evaluation of White Matter Damage and Neuron Death and Whole-Transcriptome Analysis of Rats With Chronic Cerebral Hypoperfusion
Source: Front Cell Neurosci. 2019 Jul 17;13:310. doi: 10.3389/fncel.2019.00310 (PMC6653095; doi:10.3389/fncel.2019.00310)
Supplement: Supplementary file 2 [file Data_Sheet_1.zip › Whole-transcriptome data/Group_4W_8WvsGroup_Control_all_detectable_mRNA&circRNA&lncRNA analysis/IPA/Group_4W_8WvsGroup_Control/Upstream regulator.xls]

## Sheet: Sheet0
© 2000-2018 QIAGEN. All rights reserved.
Upstream Regulator	Expr Fold Change	Molecule Type	Predicted Activation State	Activation z-score	p-value of overlap	Target molecules in dataset	Mechanistic Network
PGR		ligand-dependent nuclear receptor		-0.518	4.68e-07	CPT1B,CRH,DDC,HPCAL1,KLF4,NFKBIA,P2RY2,SGK1,TGFB3
PDGF BB		complex	Inhibited	-2.449	1.21e-05	ATF3,CYR61,EGR1,EGR2,NR4A2,SGK1
SATB1		transcription regulator		-0.64	3.16e-05	EPSTI1,HBB,MAL,NR4A2,SGK1,SLC27A2
FOXO3		transcription regulator		-1.4	3.74e-05	EGR1,EGR2,MCAM,NFKBIA,SGK1
P38 MAPK		group			0.000547	ATF3,EGR1,EGR2,FST,MAL,TRADD
Growth hormone		group		0	0.00059	FZD5,NFKBIA,SGK1,TGFB3
EDN1		cytokine			0.000894	CYR61,FST
TREM1		transmembrane receptor		-0.64	0.00095	ATF3,EGR1,EGR2,MCOLN2,NR4A2,SPP1
TNF		cytokine		-1.196	0.00109	ADAMTS4,EGR1,FST,IFIT3,ITGAL,LTBP2,MCAM,NFKBIA,NR4A2,PLA2G3
HDL		complex			0.00152	ATF3,KLF2
FH		enzyme			0.00152	APOD,LTBP2
SHC1		other			0.00173	EGR1,FST,SHC4
TNFSF11		cytokine			0.0023	ITGAL,NFKBIA
TLR7		transmembrane receptor		-1.98	0.00235	ATF3,IFIT3,IRAK4,NFKBIA
CRP		other			0.00275	EGR1,IL6R
FOXO1		transcription regulator		-1.091	0.00279	EGR1,EGR2,KIF11,SGK1
SRF		transcription regulator			0.00279	APOLD1,EGR1,EGR2,NR4A2
RUNX1		transcription regulator			0.00288	ALB,IL6R,SPP1
GH1		growth factor			0.00323	ATF3,EGR1
IRF9		transcription regulator			0.00323	IFIT3,IFITM3
TERT		enzyme			0.00328	ATF3,NEUROD1,NFKBIA
PAF1		other			0.00395	IFIT3,IFITM3,KLF4
F2R		g-protein coupled receptor			0.00432	CYR61,RGS18
ADORA2A		g-protein coupled receptor			0.00432	NFKBIA,NR4A2
MAP2K1/2		group			0.0055	ATF3,EGR1,EGR2
KLF11		transcription regulator			0.00621	CPT1B,TSHR
SHP		group			0.00662	EGR1
Gli		group			0.00662	IL6R
BATF2		other			0.00662	CYR61
HLTF		transcription regulator			0.00662	HBB
miR-708-5p (and other miRNAs w/seed AGGAGCU)		mature microrna			0.00662	MAD2L1
miR-23a-3p (and other miRNAs w/seed UCACAUU)		mature microrna			0.00662	IL6R
ODC1		enzyme			0.00662	ITGAL
CREB5		transcription regulator			0.00662	CRH
CDC42		enzyme			0.00662	ATF3
Hdac		group			0.00671	ATF3,EGR1,SPP1
IFNL1		cytokine			0.00737	ATF3,IFIT3,IFITM3
HIC1		transcription regulator			0.00737	FST,MCAM,SPP1
AREG		growth factor			0.00843	HCAR2,IFIT3,NIPAL4
JAK		group			0.00921	IFIT3,IFITM3
ATF3	-2.401	transcription regulator			0.01	ATF3,SLC11A1
TXN		enzyme			0.01	CPT1B,NFKBIA
IL6		cytokine			0.0101	ALB,IL6R,NFKBIA,SGK1
RNA polymerase II		complex			0.0107	HBB,MAL,NFKBIA,SLC27A2
IL1B		cytokine	Inhibited	-2.193	0.0107	EGR1,IL6R,NFKBIA,NR4A2,PLA2G3
RELB		transcription regulator			0.0118	CRH,NFKBIA
ECSIT		transcription regulator			0.0127	NFKBIA,NR4A2
Pdgfr		group			0.0132	EGR1
CRTC3		other			0.0132	CRH
ADRM1		other			0.0132	NFKBIA
KLF8		transcription regulator			0.0132	EPSTI1
Ferritin		complex			0.0132	HBB
BCL11A		transcription regulator			0.0132	HBB
mir-28		microrna			0.0132	MAD2L1
SNX17		transporter			0.0132	ITGAL
MYOD1		transcription regulator			0.0132	UCP3
ARRB1		other			0.0132	SPP1
KLB		enzyme			0.0132	EGR1
PCBP2		other			0.0132	CYR61
ELOA		transcription regulator			0.0132	ATF3
HNRNPAB		enzyme			0.0132	HBB
KLF6		transcription regulator			0.0137	ATF3,NFKBIA
TBP		transcription regulator			0.0147	HLA-A,NFKBIA
IL1A		cytokine			0.015	MCAM,NFKBIA,NR2F2
TLR4		transmembrane receptor			0.0156	ATF3,NFKBIA,NR4A2
YBX1		transcription regulator			0.0157	HBB,KLF4
PTGES		enzyme			0.0157	EGR1,ITGAL
POLR2A		enzyme			0.0168	NEUROD1,NFKBIA
miR-145-5p (and other miRNAs w/seed UCCAGUU)		mature microrna			0.0168	CES1,KLF4
PRKCE		kinase			0.0189	CYR61,EGR1
miR-34a-5p (and other miRNAs w/seed GGCAGUG)		mature microrna			0.0189	ATF3,KLF4
AMOT		other			0.0197	CYR61
G protein beta gamma		complex			0.0197	CYR61
FGF21		growth factor			0.0197	EGR1
AMOTL2		other			0.0197	CYR61
AMOTL1		other			0.0197	CYR61
HNRNPC		other			0.0197	HBB
HMGCR		enzyme			0.0197	CYR61
SEMA3A		other			0.0197	MCAM
NTRK2		kinase			0.0197	SPP1
DIAPH1		other			0.0197	EGR1
NUMBL		other			0.0197	KLF4
FGF19		growth factor			0.0197	EGR1
EIF2AK4		kinase			0.0197	EGR1
SMURF1		enzyme			0.0197	WFS1
RECQL		enzyme			0.0197	HBB
LIF		cytokine			0.0197	HGF
ACTB		other			0.0197	SLC11A1
PPP5C		phosphatase			0.0197	SGK1
PITX1		transcription regulator			0.0197	FST
Akt		group			0.0226	MCAM,NFKBIA,SGK1
TCF4		transcription regulator			0.0237	SGK1,SPP1
SP3		transcription regulator			0.0239	ATF3,EGR1,HGF
NFKB1		transcription regulator			0.0246	CYR61,NFKBIA,NR4A2
MEF2		group			0.0262	KLF2
RECQL4		enzyme			0.0262	HBB
Nc2		complex			0.0262	HLA-A
HDAC5		transcription regulator			0.0262	KLF2
FANCA		other			0.0262	EGR1
ITCH		enzyme			0.0262	CYR61
GAS7		transcription regulator			0.0262	SPP1
TIAL1		transcription regulator			0.0262	HBB
HDAC9		transcription regulator			0.0262	KLF2
FSTL3		other			0.0262	FST
ISG15		other			0.0262	IFITM3
TAF4B		transcription regulator			0.0262	NFKBIA
CRTC1		transcription regulator			0.0262	PER1
MST1R		kinase			0.0262	ROS1
CCR2		g-protein coupled receptor			0.0262	ITGAL
RFXANK		transcription regulator			0.0262	HLA-A
CREBBP		transcription regulator			0.0275	CYR61,NR4A2
Cg		complex			0.0281	EGR1,FST,MCAM
ESR1		ligand-dependent nuclear receptor		0.152	0.0291	ASS1,FST,GJB1,MAD2L1,MALL,SGK1
CCL5		cytokine			0.0301	C5AR1,SGK1
ERK		group			0.0303	EGR1,FST,MAL
SP1		transcription regulator			0.0308	ATF3,EGR1,HBB,HGF,SPP1
HMOX1		enzyme			0.0315	HGF,MYH6
STAT3		transcription regulator			0.0318	C5AR1,EGR2,NR4A2,SGK1
TEAD		group			0.0327	CYR61
LCK		kinase			0.0327	ITGAL
PDGFA		growth factor			0.0327	EGR1
RIPK4		kinase			0.0327	GRHL3
MTA2		transcription regulator			0.0327	HBB
NFYC		transcription regulator			0.0327	SGK1
APC		enzyme			0.0327	SGK1
MAD2L2		enzyme			0.0327	EGR1
ORC2		other			0.0327	HBB
HNRNPD		transcription regulator			0.0327	HBB
IRF6		transcription regulator			0.0327	GRHL3
EGR1	-1.531	transcription regulator			0.0329	ATF3,IL6R
INS		other			0.0343	EGR1,HGF
E2F3		transcription regulator			0.0367	ECHDC2,FST,MAD2L1
STAT1		transcription regulator			0.0384	C4A/C4B,IFIT3,KLF4
DPPA3		other			0.0391	NEUROD1
NEIL2		enzyme			0.0391	NEUROD1
RICTOR		other			0.0391	EGR1
KMT5B		enzyme			0.0391	SGK1
PIWIL4		other			0.0391	TGFB3
GRK2		kinase			0.0391	C5AR1
AGR2		other			0.0391	EGR1
mir-130		microrna			0.0391	KLF4
F10		peptidase			0.0391	EGR1
NFE2		transcription regulator			0.0391	HBB
TIA1		other			0.0391	HBB
DPP4		peptidase			0.0391	EGR2
ACVR1B		kinase			0.0391	KLF4
INSR		kinase			0.0391	EGR1
POSTN		other			0.0391	ADAMTS4
S1PR1		g-protein coupled receptor			0.0391	HGF
HNRNPU		transporter			0.0391	NEUROD1
S1PR3		g-protein coupled receptor			0.0391	HGF
RARA		ligand-dependent nuclear receptor			0.0421	CRH,MAD2L1,MALL,SPP1
FOXL2		transcription regulator			0.0449	ATF3,RXFP3
ARID3B		transcription regulator			0.0454	TRADD
ZNF100		other			0.0454	TGFB3
ZNF85		transcription regulator			0.0454	TGFB3
ZNF254		other			0.0454	TGFB3
TET2		enzyme			0.0454	CRB1
RASSF8		other			0.0454	TGFB3
ZNF431		other			0.0454	TGFB3
IGF2R		transmembrane receptor			0.0454	TGFB3
PURA		transcription regulator			0.0454	ITGAL
AGT		growth factor			0.0454	EGR1
TSH		complex			0.0454	TSHR
OSMR		transmembrane receptor			0.0454	IL6R
ZNF665		other			0.0454	TGFB3
ZNF528		other			0.0454	TGFB3
ZNF43		other			0.0454	TGFB3
ACVR1C		kinase			0.0454	KLF4
TAZ		enzyme			0.0454	CYR61
ZNF429		other			0.0454	TGFB3
HEY1		transcription regulator			0.0454	NR2F2
IKZF3		transcription regulator			0.0454	IFIT3
SMO		g-protein coupled receptor			0.0454	HBB
ZNF91		transcription regulator			0.0454	TGFB3
ZNF708		other			0.0454	TGFB3
RHOC		enzyme			0.0454	ATF3
TGM2		enzyme		0	0.0454	C5AR1,IFIT3,SLC27A2,SPP1
NUPR1		transcription regulator	Inhibited	-2.646	0.0471	ATF3,CYR61,FAM111A,IL6R,KIF11,KLF4,MAN2B2
CEBPA		transcription regulator			0.0493	ALB,ITGAL,SPP1
TLR9		transmembrane receptor			0.0498	ATF3,IFIT3
TP53		transcription regulator	Inhibited	-2.2	0.278	ATF3,EGR1,MAD2L1,NFKBIA,P2RX4,PLA2G16
