# Supplementary material for: Comprehensive Evaluation of White Matter Damage and Neuron Death and Whole-Transcriptome Analysis of Rats With Chronic Cerebral Hypoperfusion
Source: Front Cell Neurosci. 2019 Jul 17;13:310. doi: 10.3389/fncel.2019.00310 (PMC6653095; doi:10.3389/fncel.2019.00310)
Supplement: Supplementary file 2 [file Data_Sheet_1.zip › Whole-transcriptome data/Group_4W_8WvsGroup_Control_all_detectable_mRNA&circRNA&lncRNA analysis/circRNA/Group_4W_8WvsGroup_Control_GO_enrichment.txt]

GO_ID	Description	GeneRatio	BgRatio	pvalue	p.adjust	qvalue	geneID	Count	GO_domain
GO:0050803	regulation of synapse structure or activity	13/186	270/17237	7.68094525599397e-06	0.0184342686143855	0.0173831918951443	Ntrk3/Nf1/Adgrl3/Rapgef2/Snap25/Magi2/Grin2b/Slc24a2/Stau2/Nrxn1/Ptk2/Rims1/Adgrb3	13	Biological Process
GO:0051963	regulation of synapse assembly	7/186	85/17237	3.69405821130721e-05	0.0322284404466323	0.0303908539299384	Ntrk3/Adgrl3/Snap25/Stau2/Nrxn1/Ptk2/Adgrb3	7	Biological Process
GO:0050807	regulation of synapse organization	8/186	121/17237	5.0352114547799e-05	0.0322284404466323	0.0303908539299384	Ntrk3/Adgrl3/Snap25/Magi2/Stau2/Nrxn1/Ptk2/Adgrb3	8	Biological Process
GO:0044708	single-organism behavior	16/186	477/17237	6.20964881492475e-05	0.0322284404466323	0.0303908539299384	Nf1/Mapk10/Kcnma1/Atxn1/Plcb1/Snap25/Strbp/Grin2b/Slc24a2/Pum1/Prex2/Unc79/Nrxn1/Scn8a/Npas2/Abi2	16	Biological Process
GO:0007416	synapse assembly	8/186	126/17237	6.71425842638173e-05	0.0322284404466323	0.0303908539299384	Ntrk3/Adgrl3/Snap25/Magi2/Stau2/Nrxn1/Ptk2/Adgrb3	8	Biological Process
GO:0007626	locomotory behavior	10/186	221/17237	0.000146952826457516	0.0505882065677832	0.0477037912810237	Vps13a/Mapk10/Kcnma1/Atxn1/Sobp/Snap25/Pum1/Prex2/Scn8a/Npas2	10	Biological Process
GO:0050806	positive regulation of synaptic transmission	8/186	141/17237	0.000147548935822701	0.0505882065677832	0.0477037912810237	Nf1/Snap25/Grin2b/Slc24a2/Nrxn1/Ptk2/Rims1/Erbb4	8	Biological Process
GO:0043113	receptor clustering	5/186	50/17237	0.000198166688031949	0.0594500064095846	0.0560603130616697	Wdr19/Magi2/Grin2b/Nrxn1/Arhgef9	5	Biological Process
GO:0070498	interleukin-1-mediated signaling pathway	3/186	14/17237	0.000412278782776314	0.100928452763293	0.0951737602811753	Ikbkb/Plcb1/Rps6ka5	3	Biological Process
GO:0038179	neurotrophin signaling pathway	4/186	33/17237	0.000420535219847054	0.100928452763293	0.0951737602811753	Ntrk3/Rapgef2/Dok5/Magi2	4	Biological Process
GO:0045475	locomotor rhythm	3/186	15/17237	0.000511266603803204	0.101841123864836	0.0960343931181567	Mapk10/Kcnma1/Npas2	3	Biological Process
GO:0030902	hindbrain development	8/186	173/17237	0.000587959667425744	0.101841123864836	0.0960343931181567	Ahi1/Ncor1/Myh10/Rere/Dfnb31/Nrxn1/Rbfox2/Ptprs	8	Biological Process
GO:0050808	synapse organization	9/186	217/17237	0.000594073222544876	0.101841123864836	0.0960343931181567	Ntrk3/Adgrl3/Snap25/Magi2/Stau2/Nrxn1/Ptk2/Adgrb3/Erbb4	9	Biological Process
GO:0007612	learning	7/186	148/17237	0.0011327960674407	0.169919410116105	0.160231022697204	Nf1/Atxn1/Plcb1/Snap25/Grin2b/Slc24a2/Nrxn1	7	Biological Process
GO:0001764	neuron migration	7/186	151/17237	0.00127267016785915	0.179671082521292	0.169426678693324	Ntrk3/Myh10/Sdccag8/Dcc/Rapgef2/Ptk2/Erbb4	7	Biological Process
GO:0014069	postsynaptic density	9/185	222/17803	0.000535210619617113	0.129734088388489	0.116295016929983	Nf1/Mapk10/Magi2/Grin2b/Anks1b/Dlgap1/Rims1/Erbb4/Cnksr2	9	Cellular Component
GO:0098794	postsynapse	12/185	396/17803	0.000916848681190736	0.129734088388489	0.116295016929983	Myh10/Nf1/Gabra4/Mapk10/Kcnma1/Magi2/Grin2b/Anks1b/Dlgap1/Rims1/Erbb4/Cnksr2	12	Cellular Component
GO:0097060	synaptic membrane	8/185	244/17803	0.00406223158286221	0.175458721931257	0.157283064851899	Gabra4/Kcnma1/Grin2b/Nrxn1/Anks1b/Dlgap1/Rims1/Cnksr2	8	Cellular Component
GO:0015629	actin cytoskeleton	11/185	415/17803	0.00417490302777156	0.175458721931257	0.157283064851899	Myh10/Acaca/Myo19/Lrrc16a/Specc1l/Snap25/Sptan1/Dfnb31/Ptk2/Myrip/Myo9a	11	Cellular Component
GO:0042734	presynaptic membrane	4/185	65/17803	0.00466562924618621	0.175458721931257	0.157283064851899	Kcnma1/Grin2b/Nrxn1/Rims1	4	Cellular Component
GO:0031984	organelle subcompartment	8/185	252/17803	0.00492324502468834	0.175458721931257	0.157283064851899	Clvs2/Vps54/Ift88/Glg1/Lrba/Hace1/Snap25/Osbpl8	8	Cellular Component
GO:0030027	lamellipodium	6/185	156/17803	0.00583844910885499	0.175458721931257	0.157283064851899	Myh10/Lrrc16a/Snap25/Evl/Ptk2/Abi2	6	Cellular Component
GO:0034702	ion channel complex	8/185	263/17803	0.00632783274652124	0.175458721931257	0.157283064851899	Kcnt2/Gabra4/Kcnma1/Ryr2/Snap25/Grin2b/Ano6/Scn8a	8	Cellular Component
GO:0032391	photoreceptor connecting cilium	3/185	37/17803	0.00661745005309427	0.175458721931257	0.157283064851899	Wdr19/Ift88/Dfnb31	3	Cellular Component
GO:0031045	dense core granule	2/185	13/17803	0.00776970171634239	0.175458721931257	0.157283064851899	Vps13a/Myrip	2	Cellular Component
GO:0043194	axon initial segment	2/185	13/17803	0.00776970171634239	0.175458721931257	0.157283064851899	Nrcam/Scn8a	2	Cellular Component
GO:0072372	primary cilium	6/185	167/17803	0.00805994129012843	0.175458721931257	0.157283064851899	Ahi1/Sufu/Wdr19/Ift88/Dfnb31/Myrip	6	Cellular Component
GO:1990351	transporter complex	8/185	295/17803	0.0121590769590419	0.214498307385643	0.192278564552501	Kcnt2/Gabra4/Kcnma1/Ryr2/Snap25/Grin2b/Ano6/Scn8a	8	Cellular Component
GO:0000159	protein phosphatase type 2A complex	2/185	18/17803	0.0147308936207129	0.21918450355531	0.196479320650287	Ppp2r2b/Ppp2r5e	2	Cellular Component
GO:0019898	extrinsic component of membrane	7/185	249/17803	0.0154900709226367	0.21918450355531	0.196479320650287	Vps13a/Mtmr3/Ryr2/Nmt2/Lrba/Ptk2/Farp2	7	Cellular Component
GO:0000145	exocyst	2/185	19/17803	0.0163526031728053	0.220370795138281	0.197542725044916	Exoc6/Myrip	2	Cellular Component
GO:0030018	Z disc	4/185	107/17803	0.0254652308704901	0.262167392504714	0.235009639552301	Ryr2/Sptan1/Grin2b/Scn8a	4	Cellular Component
GO:0030427	site of polarized growth	5/185	164/17803	0.0284500245755037	0.277632998443709	0.248873173237619	Myh10/Dcc/Snap25/Dfnb31/Nrxn1	5	Cellular Component
GO:0048786	presynaptic active zone	2/185	26/17803	0.0296426401223034	0.279628905153729	0.250662325244741	Kcnma1/Rims1	2	Cellular Component
GO:0043235	receptor complex	7/185	307/17803	0.0416879762260843	0.321131226387021	0.287865447495897	Ntrk3/Cr1l/Gabra4/Ikbkb/Lrp1b/Grin2b/Erbb4	7	Cellular Component
GO:0030990	intraciliary transport particle	2/185	32/17803	0.0434504297912334	0.321131226387021	0.287865447495897	Wdr19/Ift88	2	Cellular Component
GO:0010494	cytoplasmic stress granule	2/185	33/17803	0.0459446680495491	0.321131226387021	0.287865447495897	Pum1/Stau2	2	Cellular Component
GO:0045121	membrane raft	7/185	315/17803	0.0467405657188935	0.321131226387021	0.287865447495897	Adcy2/Kcnma1/Ikbkb/Dcc/Slc38a9/Snap25/Erbb4	7	Cellular Component
GO:0016592	mediator complex	2/185	35/17803	0.0510861865463601	0.336218390526045	0.301389741925895	Cdk8/Med12l	2	Cellular Component
GO:0005911	cell-cell junction	8/185	399/17803	0.0572117239561148	0.359798175101789	0.322526911659033	Ahi1/Sdccag8/Rapgef2/Specc1l/Sptan1/Magi2/Ptk2/Abi2	8	Cellular Component
GO:0032421	stereocilium bundle	2/185	42/17803	0.0705537152365697	0.399334028238984	0.357967270989754	Ift88/Dfnb31	2	Cellular Component
GO:0009898	cytoplasmic side of plasma membrane	4/185	163/17803	0.0903478552091388	0.427201539010642	0.382948004097321	Nf1/Ikbkb/Ryr2/Ptk2	4	Cellular Component
GO:0031965	nuclear membrane	5/185	235/17803	0.0988158810964413	0.427201539010642	0.382948004097321	Phlpp1/Plcb1/Stau2/Nrxn1/Osbpl8	5	Cellular Component
GO:0008385	IkappaB kinase complex	1/185	10/17803	0.0992119691194036	0.427201539010642	0.382948004097321	Ikbkb	1	Cellular Component
GO:0098562	cytoplasmic side of membrane	4/185	174/17803	0.108053254265945	0.427201539010642	0.382948004097321	Nf1/Ikbkb/Ryr2/Ptk2	4	Cellular Component
GO:0031414	N-terminal protein acetyltransferase complex	1/185	11/17803	0.108577775094389	0.427201539010642	0.382948004097321	Naa35	1	Cellular Component
GO:0032426	stereocilium bundle tip	1/185	11/17803	0.108577775094389	0.427201539010642	0.382948004097321	Dfnb31	1	Cellular Component
GO:1990124	messenger ribonucleoprotein complex	1/185	11/17803	0.108577775094389	0.427201539010642	0.382948004097321	Stau2	1	Cellular Component
GO:0030126	COPI vesicle coat	1/185	12/17803	0.117846722464417	0.427201539010642	0.382948004097321	Copg1	1	Cellular Component
GO:0031235	intrinsic component of the cytoplasmic side of the plasma membrane	1/185	12/17803	0.117846722464417	0.427201539010642	0.382948004097321	Nf1	1	Cellular Component
GO:0005916	fascia adherens	1/185	13/17803	0.127019807526757	0.427201539010642	0.382948004097321	Sptan1	1	Cellular Component
GO:0031011	Ino80 complex	1/185	14/17803	0.13609801638609	0.427201539010642	0.382948004097321	Ino80	1	Cellular Component
GO:1902554	serine/threonine protein kinase complex	2/185	64/17803	0.142935583937306	0.427201539010642	0.382948004097321	Ikbkb/Phkb	2	Cellular Component
GO:0031083	BLOC-1 complex	1/185	15/17803	0.145082325058223	0.427201539010642	0.382948004097321	Snap25	1	Cellular Component
GO:0005913	cell-cell adherens junction	2/185	65/17803	0.146516386629925	0.427201539010642	0.382948004097321	Sptan1/Abi2	2	Cellular Component
GO:0030663	COPI-coated vesicle membrane	1/185	16/17803	0.15397369957274	0.427201539010642	0.382948004097321	Copg1	1	Cellular Component
GO:0017053	transcriptional repressor complex	2/185	74/17803	0.179484179274797	0.449504625971393	0.402940728506995	Ncor1/Ywhab	2	Cellular Component
GO:0042383	sarcolemma	3/185	146/17803	0.194314787174771	0.449763876719993	0.403173123635924	Slmap/Ryr2/Ptk2	3	Cellular Component
GO:0030904	retromer complex	1/185	21/17803	0.197069684499219	0.449763876719993	0.403173123635924	Snx27	1	Cellular Component
GO:0043197	dendritic spine	3/185	149/17803	0.202275380149375	0.454316925256136	0.407254524778608	Myh10/Grin2b/Anks1b	3	Cellular Component
GO:0045177	apical part of cell	6/185	385/17803	0.21241909780237	0.461636211866351	0.41381561115786	Ift88/Kcnma1/Rapgef2/Stk39/Ptk2/Myrip	6	Cellular Component
GO:0030175	filopodium	2/185	89/17803	0.236391958551739	0.488313315840453	0.437729250948668	Snap25/Abi2	2	Cellular Component
GO:0030894	replisome	1/185	27/17803	0.245911753167144	0.497609409030459	0.446062367775119	Prim1	1	Cellular Component
GO:0033017	sarcoplasmic reticulum membrane	1/185	28/17803	0.253759768787311	0.502195906061601	0.450173752504541	Ryr2	1	Cellular Component
GO:0032154	cleavage furrow	1/185	35/17803	0.306467413617823	0.535372086752122	0.479913233800489	Myh10	1	Cellular Component
GO:0046658	anchored component of plasma membrane	1/185	35/17803	0.306467413617823	0.535372086752122	0.479913233800489	Cntn3	1	Cellular Component
GO:0097610	cell surface furrow	1/185	35/17803	0.306467413617823	0.535372086752122	0.479913233800489	Myh10	1	Cellular Component
GO:0001917	photoreceptor inner segment	1/185	39/17803	0.334905968249609	0.541590794369368	0.485487749462592	Dfnb31	1	Cellular Component
GO:0043209	myelin sheath	3/185	203/17803	0.353230946141299	0.561306177876943	0.503160828969103	Plcb1/Snap25/Sptan1	3	Cellular Component
GO:0045171	intercellular bridge	1/185	44/17803	0.368828347254007	0.579880123738244	0.519810711626992	Kmt2e	1	Cellular Component
GO:0031201	SNARE complex	1/185	46/17803	0.381910369304814	0.590604560181762	0.529424210540467	Snap25	1	Cellular Component
GO:0005741	mitochondrial outer membrane	2/185	130/17803	0.392177951468498	0.593509947944305	0.532028631038041	Ppp2r2b/Nlrx1	2	Cellular Component
GO:0031594	neuromuscular junction	1/185	61/17803	0.471799990438697	0.635227784188675	0.569424943237756	Myh10	1	Cellular Component
GO:0016528	sarcoplasm	1/185	63/17803	0.482758198981044	0.638413879960914	0.572280993381366	Ryr2	1	Cellular Component
GO:0019867	outer membrane	2/185	157/17803	0.487109319621728	0.639556444942059	0.573305200784959	Ppp2r2b/Nlrx1	2	Cellular Component
GO:0005096	GTPase activator activity	9/176	176/16645	0.000107783899679033	0.0416045852761067	0.034717761370299	Rgs17/Rabep1/Nf1/Rapgef2/Plcb1/Rabgap1/Prex2/Myo9a/Adgrb3	9	Molecular Function
GO:0004674	protein serine/threonine kinase activity	13/176	408/16645	0.00040926131040555	0.052658288605514	0.0439417406961748	Hunk/Cdk8/Rps6kc1/Akt3/Mapk10/Ikbkb/Phkb/Dclk2/Stk39/Rps6ka5/Mark3/Stk3/Csnk1g1	13	Molecular Function
GO:0022839	ion gated channel activity	4/176	43/16645	0.00108070105085937	0.083430121126343	0.0696198992764139	Kcnt2/Kcnma1/Ano6/Ano4	4	Molecular Function
GO:0005543	phospholipid binding	10/176	328/16645	0.00261601829367105	0.129965349057429	0.108452132019561	Clvs2/Nf1/Rps6kc1/Rapgef2/Lrba/Snx27/Plcb1/Mapkap1/Tc2n/Osbpl8	10	Molecular Function
GO:0005216	ion channel activity	11/176	384/16645	0.0026274748245792	0.129965349057429	0.108452132019561	Kcnt2/Gabra4/Kcnma1/Tpte2/Ryr2/Snap25/Grin2b/Slc24a2/Ano6/Scn8a/Ano4	11	Molecular Function
GO:0003727	single-stranded RNA binding	4/176	56/16645	0.0028916787795365	0.129965349057429	0.108452132019561	Atxn1/Strbp/Zc3h14/Khdrbs3	4	Molecular Function
GO:0005227	calcium activated cation channel activity	3/176	29/16645	0.0034693774866694	0.129965349057429	0.108452132019561	Kcnt2/Kcnma1/Ano6	3	Molecular Function
GO:0051019	mitogen-activated protein kinase binding	3/176	30/16645	0.00382519127732574	0.129965349057429	0.108452132019561	Spag9/Gtf2i/Stau2	3	Molecular Function
GO:0001105	RNA polymerase II transcription coactivator activity	3/176	33/16645	0.00502277964513845	0.129965349057429	0.108452132019561	Wwox/Med12l/Rere	3	Molecular Function
GO:0019894	kinesin binding	3/176	36/16645	0.00642282598923982	0.129965349057429	0.108452132019561	Spag9/Ift88/Stau2	3	Molecular Function
GO:0030159	receptor signaling complex scaffold activity	2/176	12/16645	0.0068437160452452	0.129965349057429	0.108452132019561	Spag9/Magi2	2	Molecular Function
GO:0031402	sodium ion binding	2/176	12/16645	0.0068437160452452	0.129965349057429	0.108452132019561	Slc24a2/Scn8a	2	Molecular Function
GO:1901981	phosphatidylinositol phosphate binding	5/176	114/16645	0.00725823929115148	0.129965349057429	0.108452132019561	Clvs2/Snx27/Plcb1/Mapkap1/Osbpl8	5	Molecular Function
GO:0003712	transcription cofactor activity	10/176	384/16645	0.00781520775556078	0.129965349057429	0.108452132019561	Ncor1/Tdrd3/Nsd1/Dcc/Wwox/Med12l/Ywhab/Kmt2e/Rere/Rbfox2	10	Molecular Function
GO:0030676	Rac guanyl-nucleotide exchange factor activity	2/176	13/16645	0.00803212814835479	0.129965349057429	0.108452132019561	Prex2/Farp2	2	Molecular Function
GO:0032183	SUMO binding	2/176	13/16645	0.00803212814835479	0.129965349057429	0.108452132019561	Sobp/Rnf111	2	Molecular Function
GO:0070300	phosphatidic acid binding	2/176	13/16645	0.00803212814835479	0.129965349057429	0.108452132019561	Rapgef2/Mapkap1	2	Molecular Function
GO:0018024	histone-lysine N-methyltransferase activity	3/176	40/16645	0.00861827076208189	0.129965349057429	0.108452132019561	Whsc1/Nsd1/Kmt2e	3	Molecular Function
GO:0008047	enzyme activator activity	9/176	331/16645	0.00874909395533347	0.129965349057429	0.108452132019561	Rgs17/Rabep1/Nf1/Rapgef2/Plcb1/Rabgap1/Prex2/Myo9a/Adgrb3	9	Molecular Function
GO:0042578	phosphoric ester hydrolase activity	9/176	333/16645	0.00907996410387203	0.129965349057429	0.108452132019561	Pde3b/Gdpd1/Phlpp1/Mtmr3/Ppp3cc/Tpte2/Plcb1/Napepld/Ptprs	9	Molecular Function
GO:0008081	phosphoric diester hydrolase activity	4/176	78/16645	0.00938967358867726	0.129965349057429	0.108452132019561	Pde3b/Gdpd1/Plcb1/Napepld	4	Molecular Function
GO:0017016	Ras GTPase binding	7/176	222/16645	0.00942753827359585	0.129965349057429	0.108452132019561	Xpo6/Hace1/Mapkap1/Rabgap1/Myrip/Rims1/Abi2	7	Molecular Function
GO:0019905	syntaxin binding	4/176	85/16645	0.0125942653300067	0.135850238216544	0.113362893084981	Stxbp5l/Vps54/Snap25/Sptan1	4	Molecular Function
GO:0005548	phospholipid transporter activity	3/176	47/16645	0.0134047707607369	0.135850238216544	0.113362893084981	Ano6/Ano4/Osbpl8	3	Molecular Function
GO:0070006	metalloaminopeptidase activity	2/176	17/16645	0.0136223706715787	0.135850238216544	0.113362893084981	Npepps/Trhde	2	Molecular Function
GO:0000146	microfilament motor activity	2/176	18/16645	0.0152197015552371	0.135850238216544	0.113362893084981	Myh10/Myo19	2	Molecular Function
GO:0008601	protein phosphatase type 2A regulator activity	2/176	19/16645	0.0168932938714873	0.135850238216544	0.113362893084981	Ppp2r2b/Ppp2r5e	2	Molecular Function
GO:0031690	adrenergic receptor binding	2/176	19/16645	0.0168932938714873	0.135850238216544	0.113362893084981	Rapgef2/Magi2	2	Molecular Function
GO:0017124	SH3 domain binding	4/176	94/16645	0.0176391389670236	0.136430815873556	0.113847367486523	Evl/Khdrbs3/Rims1/Abi2	4	Molecular Function
GO:0046965	retinoid X receptor binding	2/176	20/16645	0.0186413754403554	0.138376363845715	0.115470868112323	Ncor1/Nsd1	2	Molecular Function
GO:0042054	histone methyltransferase activity	3/176	54/16645	0.0194370544822669	0.139538024448061	0.116440238563149	Whsc1/Nsd1/Kmt2e	3	Molecular Function
GO:0005516	calmodulin binding	5/176	146/16645	0.0195208635238221	0.139538024448061	0.116440238563149	Myh10/Ryr2/Phkb/Plcb1/Sptan1	5	Molecular Function
GO:0005057	receptor signaling protein activity	4/176	106/16645	0.0260920859100598	0.179671615563679	0.149930500034049	Mapk10/Dok5/Stk3/Erbb4	4	Molecular Function
GO:0004842	ubiquitin-protein transferase activity	8/176	339/16645	0.0279406908755478	0.179958729991226	0.150170088293742	Rnf217/Ttc3/Cdk8/Rfwd2/Herc4/Hace1/Rnf111/Fbxl17	8	Molecular Function
GO:0030552	cAMP binding	2/176	25/16645	0.0284390739105306	0.179958729991226	0.150170088293742	Pde3b/Rapgef2	2	Molecular Function
GO:0008013	beta-catenin binding	3/176	72/16645	0.0407671877937921	0.218801151594494	0.182582908066308	Sufu/Med12l/Grin2b	3	Molecular Function
GO:0051219	phosphoprotein binding	3/176	74/16645	0.0436468618465701	0.218801151594494	0.182582908066308	Pde3b/Ywhab/Csnk1g1	3	Molecular Function
GO:0015108	chloride transmembrane transporter activity	3/176	83/16645	0.0578141770911431	0.26887075129134	0.22436446658072	Gabra4/Ano6/Ano4	3	Molecular Function
GO:0030551	cyclic nucleotide binding	2/176	38/16645	0.0609873807729626	0.276954458568983	0.231110074508069	Pde3b/Rapgef2	2	Molecular Function
GO:0019783	ubiquitin-like protein-specific protease activity	3/176	93/16645	0.0757659999241694	0.317887782290537	0.265267688521692	Usp34/Usp28/Senp6	3	Molecular Function
GO:0051018	protein kinase A binding	2/176	44/16645	0.0788051224756322	0.323604013570149	0.270037709714932	Ryr2/Myrip	2	Molecular Function
GO:0004016	adenylate cyclase activity	1/176	10/16645	0.100871532411155	0.365545868701729	0.305036912524486	Adcy2	1	Molecular Function
GO:0005218	intracellular ligand-gated calcium channel activity	1/176	10/16645	0.100871532411155	0.365545868701729	0.305036912524486	Ryr2	1	Molecular Function
GO:0005522	profilin binding	1/176	10/16645	0.100871532411155	0.365545868701729	0.305036912524486	Evl	1	Molecular Function
GO:0008762	UDP-N-acetylmuramate dehydrogenase activity	1/176	10/16645	0.100871532411155	0.365545868701729	0.305036912524486	Agps	1	Molecular Function
GO:0043621	protein self-association	2/176	51/16645	0.101330072412137	0.365545868701729	0.305036912524486	Atxn1/Ryr2	2	Molecular Function
GO:0016879	ligase activity, forming carbon-nitrogen bonds	2/176	52/16645	0.104679894938423	0.374133698576215	0.312203195430384	Acaca/Adss	2	Molecular Function
GO:0016597	amino acid binding	3/176	109/16645	0.108845051330223	0.374403641433675	0.312428454536964	Ywhab/Grin2b/Osbpl8	3	Molecular Function
GO:0008503	benzodiazepine receptor activity	1/176	11/16645	0.110384403483931	0.374403641433675	0.312428454536964	Gabra4	1	Molecular Function
GO:0071949	FAD binding	1/176	11/16645	0.110384403483931	0.374403641433675	0.312428454536964	Agps	1	Molecular Function
GO:0097110	scaffold protein binding	2/176	54/16645	0.1114681429068	0.374403641433675	0.312428454536964	Ikbkb/Ryr2	2	Molecular Function
GO:0004535	poly(A)-specific ribonuclease activity	1/176	12/16645	0.119797193251085	0.374403641433675	0.312428454536964	Cnot6l	1	Molecular Function
GO:0098631	protein binding involved in cell adhesion	1/176	12/16645	0.119797193251085	0.374403641433675	0.312428454536964	Nrcam	1	Molecular Function
GO:0016653	oxidoreductase activity, acting on NAD(P)H, heme protein as acceptor	1/176	13/16645	0.129110948676313	0.374403641433675	0.312428454536964	Cyb5r4	1	Molecular Function
GO:0004714	transmembrane receptor protein tyrosine kinase activity	2/176	60/16645	0.132472108142059	0.374403641433675	0.312428454536964	Ntrk3/Erbb4	2	Molecular Function
GO:0004659	prenyltransferase activity	1/176	14/16645	0.138326705833177	0.374403641433675	0.312428454536964	Ggps1	1	Molecular Function
GO:0009982	pseudouridine synthase activity	1/176	14/16645	0.138326705833177	0.374403641433675	0.312428454536964	Pus10	1	Molecular Function
GO:0016500	protein-hormone receptor activity	1/176	14/16645	0.138326705833177	0.374403641433675	0.312428454536964	Adipor2	1	Molecular Function
GO:0016671	oxidoreductase activity, acting on a sulfur group of donors, disulfide as acceptor	1/176	14/16645	0.138326705833177	0.374403641433675	0.312428454536964	Ero1a	1	Molecular Function
GO:0050664	oxidoreductase activity, acting on NAD(P)H, oxygen as acceptor	1/176	14/16645	0.138326705833177	0.374403641433675	0.312428454536964	Cyb5r4	1	Molecular Function
GO:0004559	alpha-mannosidase activity	1/176	15/16645	0.147445490017734	0.374403641433675	0.312428454536964	Man2a1	1	Molecular Function
GO:0015278	calcium-release channel activity	1/176	15/16645	0.147445490017734	0.374403641433675	0.312428454536964	Ryr2	1	Molecular Function
GO:0015665	alcohol transmembrane transporter activity	1/176	15/16645	0.147445490017734	0.374403641433675	0.312428454536964	Slc44a1	1	Molecular Function
GO:0030228	lipoprotein particle receptor activity	1/176	15/16645	0.147445490017734	0.374403641433675	0.312428454536964	Lrp1b	1	Molecular Function
GO:0031210	phosphatidylcholine binding	1/176	15/16645	0.147445490017734	0.374403641433675	0.312428454536964	Nf1	1	Molecular Function
GO:0034236	protein kinase A catalytic subunit binding	1/176	15/16645	0.147445490017734	0.374403641433675	0.312428454536964	Ryr2	1	Molecular Function
GO:0005149	interleukin-1 receptor binding	1/176	16/16645	0.156468315859999	0.374403641433675	0.312428454536964	Grin2b	1	Molecular Function
GO:0005521	lamin binding	1/176	16/16645	0.156468315859999	0.374403641433675	0.312428454536964	Plcb1	1	Molecular Function
GO:0015923	mannosidase activity	1/176	16/16645	0.156468315859999	0.374403641433675	0.312428454536964	Man2a1	1	Molecular Function
GO:0016594	glycine binding	1/176	16/16645	0.156468315859999	0.374403641433675	0.312428454536964	Grin2b	1	Molecular Function
GO:0016765	transferase activity, transferring alkyl or aryl (other than methyl) groups	2/176	67/16645	0.157983756445759	0.374403641433675	0.312428454536964	Ggps1/Agps	2	Molecular Function
GO:0008144	drug binding	3/176	131/16645	0.161541009139183	0.374403641433675	0.312428454536964	Pde3b/Grin2b/Ttc9	3	Molecular Function
GO:0005527	macrolide binding	1/176	17/16645	0.165396187434276	0.374403641433675	0.312428454536964	Ttc9	1	Molecular Function
GO:0005528	FK506 binding	1/176	17/16645	0.165396187434276	0.374403641433675	0.312428454536964	Ttc9	1	Molecular Function
GO:0048306	calcium-dependent protein binding	2/176	69/16645	0.165434480268868	0.374403641433675	0.312428454536964	Snap25/Nrxn1	2	Molecular Function
GO:0032452	histone demethylase activity	1/176	18/16645	0.174230098368336	0.374403641433675	0.312428454536964	Kdm4c	1	Molecular Function
GO:0070696	transmembrane receptor protein serine/threonine kinase binding	1/176	18/16645	0.174230098368336	0.374403641433675	0.312428454536964	Magi2	1	Molecular Function
GO:0031406	carboxylic acid binding	4/176	207/16645	0.176579533496902	0.374403641433675	0.312428454536964	Acaca/Ywhab/Grin2b/Osbpl8	4	Molecular Function
GO:0046332	SMAD binding	2/176	73/16645	0.180511807023465	0.374403641433675	0.312428454536964	Magi2/Rnf111	2	Molecular Function
GO:0043177	organic acid binding	4/176	209/16645	0.180761028993953	0.374403641433675	0.312428454536964	Acaca/Ywhab/Grin2b/Osbpl8	4	Molecular Function
GO:0003756	protein disulfide isomerase activity	1/176	19/16645	0.182971031951495	0.374403641433675	0.312428454536964	Ero1a	1	Molecular Function
GO:0004890	GABA-A receptor activity	1/176	19/16645	0.182971031951495	0.374403641433675	0.312428454536964	Gabra4	1	Molecular Function
GO:0016864	intramolecular oxidoreductase activity, transposing S-S bonds	1/176	19/16645	0.182971031951495	0.374403641433675	0.312428454536964	Ero1a	1	Molecular Function
GO:0070064	proline-rich region binding	1/176	19/16645	0.182971031951495	0.374403641433675	0.312428454536964	Abi2	1	Molecular Function
GO:0035250	UDP-galactosyltransferase activity	1/176	20/16645	0.191619961241555	0.374403641433675	0.312428454536964	Ugt8	1	Molecular Function
GO:0070566	adenylyltransferase activity	1/176	20/16645	0.191619961241555	0.374403641433675	0.312428454536964	Papola	1	Molecular Function
GO:0019199	transmembrane receptor protein kinase activity	2/176	76/16645	0.19195139167983	0.374403641433675	0.312428454536964	Ntrk3/Erbb4	2	Molecular Function
GO:0017025	TBP-class protein binding	1/176	21/16645	0.200177849170666	0.382518068217214	0.319199696957915	Yeats2	1	Molecular Function
GO:0015491	cation:cation antiporter activity	1/176	22/16645	0.208645648650092	0.385345552052323	0.321559146244916	Slc24a2	1	Molecular Function
GO:0009975	cyclase activity	1/176	23/16645	0.217024302673889	0.386539961540947	0.322555844645569	Adcy2	1	Molecular Function
GO:0017134	fibroblast growth factor binding	1/176	24/16645	0.225314744421537	0.386539961540947	0.322555844645569	Glg1	1	Molecular Function
GO:0031683	G-protein beta/gamma-subunit complex binding	1/176	24/16645	0.225314744421537	0.386539961540947	0.322555844645569	Adcy2	1	Molecular Function
GO:0043178	alcohol binding	2/176	88/16645	0.238472073920054	0.398593951632083	0.33261453285906	Nf1/Osbpl8	2	Molecular Function
GO:0001046	core promoter sequence-specific DNA binding	2/176	91/16645	0.250215026272195	0.402429167254448	0.335814903681104	Chd2/Nsd1	2	Molecular Function
GO:0051879	Hsp90 protein binding	1/176	28/16645	0.257612714388285	0.409912859468454	0.342059817282102	Npas2	1	Molecular Function
GO:0020037	heme binding	3/176	169/16645	0.265274213664291	0.411540730166622	0.343418225882155	Cyb5a/Cyb5r4/Cyp20a1	3	Molecular Function
GO:0042165	neurotransmitter binding	1/176	29/16645	0.265475755988313	0.411540730166622	0.343418225882155	Grin2b	1	Molecular Function
GO:0003682	chromatin binding	7/176	498/16645	0.275248848401311	0.419944883331645	0.35043123615894	Ncor1/Whsc1/Tdrd3/Atxn1/Nsd1/Rere/Kdm4c	7	Molecular Function
GO:0008374	O-acyltransferase activity	1/176	32/16645	0.288571458668928	0.4219264509326	0.352084794069745	Crot	1	Molecular Function
GO:0015485	cholesterol binding	1/176	32/16645	0.288571458668928	0.4219264509326	0.352084794069745	Osbpl8	1	Molecular Function
GO:0050839	cell adhesion molecule binding	3/176	179/16645	0.293976350000225	0.423369202921148	0.3532887267354	Grin2b/Nrxn1/Ptk2	3	Molecular Function
GO:0005158	insulin receptor binding	1/176	34/16645	0.30356596900011	0.430795823654567	0.359486015921182	Dok5	1	Molecular Function
GO:0005484	SNAP receptor activity	1/176	35/16645	0.310944958191367	0.433801408956851	0.361994085467129	Snap25	1	Molecular Function
GO:0043548	phosphatidylinositol 3-kinase binding	1/176	35/16645	0.310944958191367	0.433801408956851	0.361994085467129	Ptk2	1	Molecular Function
GO:0005246	calcium channel regulator activity	1/176	36/16645	0.318246203667485	0.440297615109854	0.367414971976044	Nrxn1	1	Molecular Function
GO:0019213	deacetylase activity	1/176	38/16645	0.332618712840023	0.456906843972415	0.381274868436213	Macrod1	1	Molecular Function
GO:0050997	quaternary ammonium group binding	1/176	39/16645	0.339691580097213	0.463324911369343	0.386630550529095	Nf1	1	Molecular Function
GO:0044325	ion channel binding	2/176	115/16645	0.343810267168339	0.467291419461194	0.389940480924803	Snap25/Rims1	2	Molecular Function
GO:0035591	signaling adaptor activity	1/176	40/16645	0.346689910935638	0.467574438985887	0.390176652112575	Spag9	1	Molecular Function
GO:0033218	amide binding	4/176	285/16645	0.355810915913535	0.470352786104879	0.392495098304044	Acaca/Npepps/Trhde/Csnk1g1	4	Molecular Function
GO:0047485	protein N-terminus binding	2/176	120/16645	0.362944843824084	0.47651942080305	0.397640967454958	Snap25/Sptan1	2	Molecular Function
GO:0043022	ribosome binding	1/176	44/16645	0.373953369540122	0.484382552491567	0.404202511760075	Stau2	1	Molecular Function
GO:0008022	protein C-terminus binding	3/176	209/16645	0.380577639064426	0.486450201985129	0.405927902392826	Vta1/Atxn1/Ywhab	3	Molecular Function
GO:1901618	organic hydroxy compound transmembrane transporter activity	1/176	45/16645	0.380590572537588	0.486450201985129	0.405927902392826	Slc44a1	1	Molecular Function
GO:0003730	mRNA 3'-UTR binding	1/176	46/16645	0.387157805021526	0.48837553182454	0.407534531601607	Pum1	1	Molecular Function
GO:0030145	manganese ion binding	1/176	46/16645	0.387157805021526	0.48837553182454	0.407534531601607	Slc24a2	1	Molecular Function
GO:0035064	methylated histone binding	1/176	53/16645	0.431229916169353	0.531804305563483	0.443774522777273	Tdrd3	1	Molecular Function
GO:0030276	clathrin binding	1/176	56/16645	0.449139392794159	0.54863229626122	0.457816969337151	Tom1l2	1	Molecular Function
GO:0002039	p53 binding	1/176	63/16645	0.488777268976313	0.590013662538665	0.492348461240337	Ntrk3	1	Molecular Function
GO:0070405	ammonium ion binding	1/176	65/16645	0.499572153831169	0.595169294379109	0.496650679247361	Nf1	1	Molecular Function
GO:0072341	modified amino acid binding	1/176	65/16645	0.499572153831169	0.595169294379109	0.496650679247361	Osbpl8	1	Molecular Function
