# Supplementary material for: Comprehensive Evaluation of White Matter Damage and Neuron Death and Whole-Transcriptome Analysis of Rats With Chronic Cerebral Hypoperfusion
Source: Front Cell Neurosci. 2019 Jul 17;13:310. doi: 10.3389/fncel.2019.00310 (PMC6653095; doi:10.3389/fncel.2019.00310)
Supplement: Supplementary file 2 [file Data_Sheet_1.zip › Whole-transcriptome data/Group_4W_8WvsGroup_Control_all_detectable_mRNA&circRNA&lncRNA analysis/circRNA/Group_4W_8WvsGroup_Control_KEGG_enrichment.txt]

PATH_ID	Description	GeneRatio	BgRatio	pvalue	p.adjust	qvalue	geneID	Count
rno04922	Glucagon signaling pathway	7/81	103/8450	5.40886322269968e-05	0.0105472832842644	0.00842643954694266	Pde3b/Adcy2/Acaca/Akt3/Ppp3cc/Phkb/Plcb1	7
rno04728	Dopaminergic synapse	7/81	133/8450	0.000269765867051057	0.026302172037478	0.0210133412229244	Akt3/Mapk10/Ppp3cc/Ppp2r2b/Plcb1/Grin2b/Ppp2r5e	7
rno04261	Adrenergic signaling in cardiomyocytes	7/81	144/8450	0.000437874669150765	0.0284618534947997	0.0227387547488818	Adcy2/Akt3/Ryr2/Ppp2r2b/Plcb1/Rps6ka5/Ppp2r5e	7
rno04022	cGMP-PKG signaling pathway	7/81	167/8450	0.00105754295977239	0.0515552192889041	0.0411885152753458	Pde3b/Adcy2/Gtf2i/Akt3/Ppp3cc/Kcnma1/Plcb1	7
rno04911	Insulin secretion	5/81	86/8450	0.00135660734297827	0.0529076863761524	0.0422690287917439	Adcy2/Kcnma1/Ryr2/Plcb1/Snap25	5
rno01522	Endocrine resistance	5/81	93/8450	0.0019216829057402	0.0535424256550611	0.0427761349362971	Adcy2/Ncor1/Akt3/Mapk10/Ptk2	5
rno04910	Insulin signaling pathway	6/81	138/8450	0.00202409697607838	0.0535424256550611	0.0427761349362971	Pde3b/Acaca/Akt3/Mapk10/Ikbkb/Phkb	6
rno04010	MAPK signaling pathway	9/81	300/8450	0.00219661233456661	0.0535424256550611	0.0427761349362971	Nf1/Akt3/Mapk10/Ppp3cc/Ikbkb/Rapgef2/Rps6ka5/Stk3/Erbb4	9
rno04713	Circadian entrainment	5/81	99/8450	0.00252923221910443	0.0548000314139294	0.0437808618043808	Adcy2/Ryr2/Plcb1/Grin2b/Rps6ka5	5
rno04622	RIG-I-like receptor signaling pathway	4/81	64/8450	0.00321888279822862	0.0585093776956818	0.0467443341374408	Tbkbp1/Mapk10/Ikbkb/Nlrx1	4
rno05142	Chagas disease (American trypanosomiasis)	5/81	106/8450	0.00340208121471974	0.0585093776956818	0.0467443341374408	Akt3/Mapk10/Ikbkb/Ppp2r2b/Plcb1	5
rno04723	Retrograde endocannabinoid signaling	6/81	155/8450	0.00361791954102417	0.0585093776956818	0.0467443341374408	Adcy2/Gabra4/Mapk10/Plcb1/Napepld/Rims1	6
rno04924	Renin secretion	4/81	68/8450	0.00400835168919344	0.0585093776956818	0.0467443341374408	Pde3b/Ppp3cc/Kcnma1/Plcb1	4
rno04015	Rap1 signaling pathway	7/81	213/8450	0.00420067327045921	0.0585093776956818	0.0467443341374408	Adcy2/Akt3/Rapgef2/Plcb1/Magi2/Grin2b/Farp2	7
rno04724	Glutamatergic synapse	5/81	116/8450	0.00499943220029952	0.0649926186038938	0.0519239274136371	Adcy2/Ppp3cc/Plcb1/Grin2b/Dlgap1	5
rno04920	Adipocytokine signaling pathway	4/81	74/8450	0.00542358667941339	0.0660287268084654	0.0527516953719454	Akt3/Mapk10/Ikbkb/Adipor2	4
rno04151	PI3K-Akt signaling pathway	9/81	347/8450	0.00575635054227647	0.0660287268084654	0.0527516953719454	Phlpp1/Akt3/Ikbkb/Ppp2r2b/Rbl2/Ywhab/Ppp2r5e/Ptk2/Erbb4	9
rno04071	Sphingolipid signaling pathway	5/81	122/8450	0.00618038824357858	0.0669542059721013	0.0534910795350661	Akt3/Mapk10/Ppp2r2b/Plcb1/Ppp2r5e	5
rno04722	Neurotrophin signaling pathway	5/81	125/8450	0.006839088067718	0.0701906406950005	0.056076733186829	Ntrk3/Akt3/Mapk10/Ikbkb/Rps6ka5	5
rno04152	AMPK signaling pathway	5/81	127/8450	0.0073046701590099	0.0712205340503466	0.0568995359754456	Acaca/Akt3/Ppp2r2b/Adipor2/Ppp2r5e	5
rno04020	Calcium signaling pathway	6/81	189/8450	0.00936876387528322	0.0840019676614719	0.0671108837457373	Adcy2/Ppp3cc/Ryr2/Phkb/Plcb1/Erbb4	6
rno04012	ErbB signaling pathway	4/81	88/8450	0.00993906326133554	0.0840019676614719	0.0671108837457373	Akt3/Mapk10/Ptk2/Erbb4	4
rno00565	Ether lipid metabolism	3/81	47/8450	0.0101625203088314	0.0840019676614719	0.0671108837457373	Gdpd1/Ugt8/Agps	3
rno04024	cAMP signaling pathway	6/81	196/8450	0.0110878385332291	0.0840019676614719	0.0671108837457373	Pde3b/Adcy2/Akt3/Mapk10/Ryr2/Grin2b	6
rno04914	Progesterone-mediated oocyte maturation	4/81	91/8450	0.0111490107240536	0.0840019676614719	0.0671108837457373	Pde3b/Adcy2/Akt3/Mapk10	4
rno04371	Apelin signaling pathway	5/81	141/8450	0.0112002623548629	0.0840019676614719	0.0671108837457373	Pde3b/Adcy2/Akt3/Ryr2/Plcb1	5
rno03015	mRNA surveillance pathway	4/81	95/8450	0.0129048190729921	0.0932014710827209	0.0744605544952372	Hbs1l/Ppp2r2b/Papola/Ppp2r5e	4
rno04972	Pancreatic secretion	4/81	99/8450	0.0148285085115468	0.103269969991129	0.0825044834477038	Adcy2/Kcnma1/Ryr2/Plcb1	4
rno04923	Regulation of lipolysis in adipocytes	3/81	57/8450	0.0171298513005106	0.115183482882744	0.0920224316688046	Pde3b/Adcy2/Akt3	3
rno04370	VEGF signaling pathway	3/81	58/8450	0.0179417716620757	0.116621515803492	0.0931713054732354	Akt3/Ppp3cc/Ptk2	3
rno04668	TNF signaling pathway	4/81	109/8450	0.0204033979272948	0.124950823918326	0.0998257594597153	Akt3/Mapk10/Ikbkb/Rps6ka5	4
rno00310	Lysine degradation	3/81	61/8450	0.0205047505917253	0.124950823918326	0.0998257594597153	Whsc1/Nsd1/Kmt2e	3
rno04625	C-type lectin receptor signaling pathway	4/81	114/8450	0.0236159013783136	0.13932892268182	0.111312715556865	Akt3/Mapk10/Ppp3cc/Ikbkb	4
rno04114	Oocyte meiosis	4/81	115/8450	0.0242932480573429	0.13932892268182	0.111312715556865	Adcy2/Ppp3cc/Ywhab/Ppp2r5e	4
rno04720	Long-term potentiation	3/81	66/8450	0.0252016674055589	0.140409289830971	0.112175842887901	Ppp3cc/Plcb1/Grin2b	3
rno04919	Thyroid hormone signaling pathway	4/81	118/8450	0.0263957556181405	0.142977009598261	0.114227246534643	Ncor1/Akt3/Med12l/Plcb1	4
rno04062	Chemokine signaling pathway	5/81	177/8450	0.0271899179230435	0.143298216080905	0.11448386493913	Adcy2/Akt3/Ikbkb/Plcb1/Ptk2	5
rno04662	B cell receptor signaling pathway	3/81	71/8450	0.0304299017197793	0.15615344303571	0.124754167715439	Akt3/Ppp3cc/Ikbkb	3
rno05212	Pancreatic cancer	3/81	74/8450	0.0338204752619297	0.166568533192415	0.13307499547896	Akt3/Mapk10/Ikbkb	3
rno05160	Hepatitis C	4/81	128/8450	0.0341777576871279	0.166568533192415	0.13307499547896	Akt3/Mapk10/Ikbkb/Ppp2r2b	4
rno04380	Osteoclast differentiation	4/81	129/8450	0.0350221018507128	0.166568533192415	0.13307499547896	Akt3/Mapk10/Ppp3cc/Ikbkb	4
rno04926	Relaxin signaling pathway	4/81	132/8450	0.0376278109726463	0.170844380589925	0.136491057097484	Adcy2/Akt3/Mapk10/Plcb1	4
rno04970	Salivary secretion	3/81	78/8450	0.0386343373889527	0.170844380589925	0.136491057097484	Adcy2/Kcnma1/Plcb1	3
rno04068	FoxO signaling pathway	4/81	134/8450	0.0394256262899826	0.170844380589925	0.136491057097484	Akt3/Mapk10/Ikbkb/Rbl2	4
rno04140	Autophagy - animal	4/81	134/8450	0.0394256262899826	0.170844380589925	0.136491057097484	Vmp1/Akt3/Mapk10/Mtmr3	4
rno05161	Hepatitis B	4/81	138/8450	0.0431671218348032	0.182991059951883	0.146195286763178	Akt3/Mapk10/Ikbkb/Ywhab	4
rno04210	Apoptosis	4/81	141/8450	0.0461009226028254	0.191269785267041	0.152809329120227	Akt3/Mapk10/Ikbkb/Sptan1	4
