# Supplementary material for: Comprehensive Evaluation of White Matter Damage and Neuron Death and Whole-Transcriptome Analysis of Rats With Chronic Cerebral Hypoperfusion
Source: Front Cell Neurosci. 2019 Jul 17;13:310. doi: 10.3389/fncel.2019.00310 (PMC6653095; doi:10.3389/fncel.2019.00310)
Supplement: Supplementary file 2 [file Data_Sheet_1.zip › Whole-transcriptome data/Group_4W_8WvsGroup_Control_all_detectable_mRNA&circRNA&lncRNA analysis/circRNA/Group_4W_8WvsGroup_Control_all_detectable_circRNA.txt]

circRNA_ID	Gene	UTR_region	human_conserved_circRNA	Foldchange	PValue	FDR	4wC2-1	4wC2-2	4wC2-3	8wC1-6	8wC1-7	8wC2-5	kong1C1-4	kong2C1-4	kong2C1	kong2C2-4
chr1_101028249_101029473_-	not_annotated	.	hsa_circ_0109794	1.22367404958247	0.250805041801227	0.872649723371887	1.78754836385279	1.54716694571925	1.29052935493321	1.65739647759416	1.44763728619466	1.3789856054378	1.28661046625013	1.06520320815419	1.25212251353026	1.34300863682546
chr1_102519275_102660697_-	not_annotated	.		-1.35322734640429	0.526830929672479	0.966616303767938	0.087197481163551	0.158683789304538	0.0477973835160449	0.0920775820885644	0.0804242936774811	0.131331962422648	0.285913436944473	0.0710135472102796	0.170743979117762	0.0463106426491538
chr1_102527974_102660697_-	not_annotated	.	hsa_circ_0021411	1.23973635051256	0.401979122219099	0.944486256195348	1.35156095803504	0.674406104544287	0.525771218676494	0.966814611929926	1.24657655200096	0.525327849690592	0.857740310833418	0.355067736051398	0.79680523588289	0.833591567684769
chr1_102613967_102660697_-	not_annotated	.	hsa_circ_0095510	1.0237395891838	0.869586259465535	0.994819806654308	7.41178589890183	6.82340294009514	4.63634620105635	5.80088767157956	6.19267061316604	5.64727438417386	3.64539632104203	5.32601604077097	7.9680523588289	6.7150431841273
chr1_102623025_102660697_-	not_annotated	.		-1.53638487046758	0.195011513860945	0.834573351224417	0.174394962327102	0.198354736630673	0.286784301096269	0.0920775820885644	0.321697174709924	0.262663924845296	0.357391796180591	0.497094830471957	0.170743979117762	0.370485141193231
chr1_102634883_102660697_-	not_annotated	.		1.46449009547817	0.582940899459252	0.976479476509607	0.087197481163551	0	0.191189534064179	0.0920775820885644	0	0.196997943633972	0	0.0710135472102796	0.113829319411841	0.0463106426491538
chr1_102638884_102660697_-	not_annotated	.	hsa_circ_0021412	1.22765189005473	0.132357418003054	0.7810094743051	4.31627531759577	4.56215894250547	3.39361422963919	4.74199547756107	3.69951750916413	4.00562485389076	2.71617765097249	3.19560962446258	4.26859947794405	3.19543434279161
chr1_102643131_102660697_-	not_annotated	.		-1.69189789671176	0.199712769277471	0.835537442111456	0.47958614639953	0.158683789304538	0.0477973835160449	0.230193955221411	0.0402121468387405	0.196997943633972	0.428870155416709	0.213040641630839	0.398402617941445	0.277863855894923
chr1_102645519_102660697_-	not_annotated	.		1.00213826934252	0.996006198259873	0.99809571392654	0.0435987405817755	0.396709473261345	0.191189534064179	0.368310328354258	0.321697174709924	0.525327849690592	0.0714783592361181	0.497094830471957	0.512231937353286	0.138931927947461
chr1_102650352_102660697_-	not_annotated	.		-1.29198837470866	0.494093190059233	0.961764199549391	0.130796221745326	0.119012841978404	0.191189534064179	0.276232746265693	0.241272881032443	0.131331962422648	0.0714783592361181	0.426081283261677	0.227658638823683	0.231553213245769
chr1_102656456_102660697_-	not_annotated	.		1.06569299039593	0.869422070065276	0.994819806654308	0.348789924654204	0.198354736630673	0.812555519772763	0.230193955221411	0.281485027871184	0.262663924845296	0.142956718472236	0.142027094420559	0.682975916471048	0.324174498544077
chr1_102658894_102660697_-	not_annotated	.		2.1731433851924	0.241911363070056	0.866727485413959	0.261592443490653	0	0.191189534064179	0.230193955221411	0.0402121468387405	0.131331962422648	0	0.142027094420559	0.113829319411841	0
chr1_104792187_104821976_+	Nav2	.	hsa_circ_0095554	-1.35831722248414	0.65152198366513	0.988040504071035	0	0.119012841978404	0.191189534064179	0.0920775820885644	0.201060734193703	0	0.357391796180591	0	0.227658638823683	0
chr1_107263211_107320767_+	Gas2	5UTR	hsa_circ_0095626	-1.9845134713805	0.209259041443723	0.840844255184985	0.130796221745326	0.0793418946522691	0.0955947670320897	0.0920775820885644	0.0402121468387405	0	0.214435077708354	0	0.0569146597059207	0.324174498544077
chr1_112435003_112436794_-	Gabrg3	.	hsa_circ_0034186	-1.26906839335833	0.453070399725543	0.957209219517771	0.217993702908877	0.277696631282942	0.525771218676494	0.460387910442822	0.120636440516222	0.393995887267944	0.285913436944473	0.426081283261677	0.569146597059207	0.370485141193231
chr1_113204013_113229405_+	Gabrb3	.	hsa_circ_0103223	2.2804821770699	0.232937503295715	0.860132907276959	0	0.0793418946522691	0.0477973835160449	0.460387910442822	0.160848587354962	0.262663924845296	0.0714783592361181	0	0	0.185242570596615
chr1_113225967_113256389_+	Gabrb3	.	hsa_circ_0034181	-2.87224682513512	0.219993398760226	0.847191073576167	0	0	0	0.0920775820885644	0	0.065665981211324	0.142956718472236	0.142027094420559	0.0569146597059207	0
chr1_114304820_114311513_+	Cyfip1	.		-1.36617916858114	0.508518298922065	0.963256805769084	0.130796221745326	0	0.0955947670320897	0.0920775820885644	0.281485027871184	0.196997943633972	0.285913436944473	0.142027094420559	0.170743979117762	0.138931927947461
chr1_114570516_114585367_+	Herc2	.		-3.45886112567642	0.110945165098765	0.775311989231394	0.0435987405817755	0.119012841978404	0.0955947670320897	0	0	0	0.500348514652827	0	0	0.185242570596615
chr1_114597219_114599418_+	Herc2	.	hsa_circ_0002959	-1.03489447012231	0.967967801269649	0.995081493911519	0.174394962327102	0.119012841978404	0	0	0.0402121468387405	0	0.142956718472236	0	0.0569146597059207	0.0463106426491538
chr1_116642078_116660509_+	Ube3a	.		1.93217074393103	0.291608979900465	0.884296161188939	0.130796221745326	0.0396709473261345	0.143392150548135	0.0920775820885644	0.120636440516222	0	0.0714783592361181	0	0	0.0926212852983076
chr1_116643749_116660509_+	Ube3a	.	hsa_circ_0103210	2.69177238927131	0.0867740952747303	0.741567943116489	0.087197481163551	0.158683789304538	0.191189534064179	0.138116373132847	0.0402121468387405	0.196997943633972	0	0.142027094420559	0	0.0463106426491538
chr1_117132662_117188044_-	not_annotated	.		-1.20713253456308	0.625117219808044	0.982648385206931	0.130796221745326	0.158683789304538	0.382379068128359	0.276232746265693	0.0804242936774811	0.262663924845296	0.214435077708354	0.426081283261677	0.113829319411841	0.277863855894923
chr1_117218795_117571221_-	not_annotated	.		1.75877161635157	0.502131456113659	0.962645075068905	0	0.119012841978404	0.191189534064179	0.0920775820885644	0.0402121468387405	0	0	0	0	0.138931927947461
chr1_117270861_117571221_-	not_annotated	.		1.94468857719293	0.259920311809673	0.872649723371887	0.174394962327102	0.119012841978404	0.286784301096269	0.184155164177129	0.0804242936774811	0	0	0.0710135472102796	0	0.185242570596615
chr1_117548734_117571221_-	not_annotated	.		-2.65373605406609	0.0749546201355183	0.729255660966093	0	0.0396709473261345	0.143392150548135	0.0460387910442822	0.0402121468387405	0	0.0714783592361181	0.142027094420559	0.113829319411841	0.185242570596615
chr1_120860172_120926055_-	not_annotated	.		-1.73100856918155	0.356685200779551	0.932543196818464	0.0435987405817755	0.119012841978404	0.143392150548135	0	0.0402121468387405	0.131331962422648	0	0.355067736051398	0.170743979117762	0.0463106426491538
chr1_120860172_120955517_-	not_annotated	.		1.14813585486533	0.59297470135219	0.977212708890084	0.523184886981306	0.476051367913614	0.382379068128359	0.506426701487104	0.603182202581108	0.590993830901916	0.214435077708354	0.710135472102796	0.341487958235524	0.509417069140692
chr1_120860172_121017638_-	not_annotated	.		-1.15166300970687	0.661773493833157	0.990121680972764	0.435987405817755	0.238025683956807	0.334581684612314	0.138116373132847	0.361909321548665	0.262663924845296	0.571826873888945	0.213040641630839	0.227658638823683	0.370485141193231
chr1_120902817_120935289_-	not_annotated	.		1.0692111860241	0.846164782017222	0.994819806654308	0.130796221745326	0.357038525935211	0.430176451644404	0.598504283575669	0.241272881032443	0.459661868479268	0.142956718472236	0.568108377682237	0.227658638823683	0.416795783842384
chr1_121013224_121018724_-	not_annotated	.		-1.53621946495102	0.339342958127478	0.921586394544486	0.087197481163551	0.277696631282942	0	0.0920775820885644	0.281485027871184	0.131331962422648	0.214435077708354	0.213040641630839	0.113829319411841	0.370485141193231
chr1_121281852_121848753_-	not_annotated	.		-1.43098375391234	0.613119701333055	0.98200670912511	0	0.0396709473261345	0	0.0920775820885644	0.160848587354962	0	0.0714783592361181	0.142027094420559	0.0569146597059207	0.0463106426491538
chr1_121281852_121848757_-	not_annotated	.		-1.39529076687235	0.547133547069078	0.966955589207244	0.0435987405817755	0.277696631282942	0.238986917580224	0.138116373132847	0	0.065665981211324	0.0714783592361181	0.426081283261677	0.0569146597059207	0.185242570596615
chr1_12128637_12134025_+	not_annotated	.		1.07397380722439	0.860646016858843	0.994819806654308	0.217993702908877	0.158683789304538	0.716960752740673	0.41434911939854	0.201060734193703	0.131331962422648	0.214435077708354	0.0710135472102796	0.398402617941445	0.416795783842384
chr1_121395686_121409783_+	not_annotated	.		5.6558921612216	0.0164658149206931	0.454231591691864	0.217993702908877	0.0793418946522691	0.0477973835160449	0.0920775820885644	0.160848587354962	0.065665981211324	0	0	0.0569146597059207	0
chr1_121395686_121459328_+	not_annotated	.		1.37210301793135	0.42003971985596	0.951691016132014	0.305191184072428	0.277696631282942	0.191189534064179	0.368310328354258	0.281485027871184	0.196997943633972	0.142956718472236	0.497094830471957	0	0.185242570596615
chr1_121398404_121459328_+	not_annotated	.		-1.17621439057648	0.531154500815775	0.966616303767938	0.47958614639953	0.476051367913614	0.286784301096269	0.460387910442822	0.562970055742367	0.393995887267944	0.285913436944473	0.639121924892516	0.398402617941445	0.740970282386461
chr1_121403791_121459328_+	not_annotated	.		-1.02051765540853	0.944658138903756	0.994819806654308	0.348789924654204	0.277696631282942	0.238986917580224	0.460387910442822	0.643394349419849	0.393995887267944	0.357391796180591	0.568108377682237	0.341487958235524	0.370485141193231
chr1_121403791_121489767_+	not_annotated	.		1.42027535920881	0.721819104794222	0.991022091415143	0.0435987405817755	0.119012841978404	0	0	0.120636440516222	0	0	0.142027094420559	0	0
chr1_122605869_122678378_-	Mir344i	.		1.23856109927767	0.73194421576757	0.991022091415143	0	0.119012841978404	0.0955947670320897	0.0920775820885644	0.120636440516222	0	0.0714783592361181	0	0.113829319411841	0.0463106426491538
chr1_122613644_122680102_-	Mir344i	.		1.68920138451804	0.335429332081461	0.918955972484692	0.261592443490653	0.158683789304538	0.191189534064179	0.230193955221411	0.0402121468387405	0	0	0.0710135472102796	0.113829319411841	0.138931927947461
chr1_123959920_123970510_-	Chrna7	.		1.06282426365313	0.90155785000124	0.994819806654308	0	0.158683789304538	0.238986917580224	0.368310328354258	0.281485027871184	0	0.214435077708354	0.213040641630839	0.170743979117762	0.0926212852983076
chr1_124542324_124543680_+	not_annotated	.	hsa_circ_0034325	-1.10828047835517	0.826206254931054	0.994819806654308	0.130796221745326	0.317367578609076	0.0477973835160449	0.184155164177129	0.160848587354962	0.065665981211324	0	0.142027094420559	0.341487958235524	0.185242570596615
chr1_124576793_124584139_+	not_annotated	.		-1.25554604249565	0.601953233875893	0.980739824740699	0.435987405817755	0.238025683956807	0.0477973835160449	0.138116373132847	0.0804242936774811	0.196997943633972	0.357391796180591	0.284054188841118	0.0569146597059207	0.277863855894923
chr1_125490828_125491822_+	Apba2	5UTR	hsa_circ_0004695	-1.3419130499383	0.508834520783687	0.963256805769084	0.130796221745326	0.158683789304538	0.191189534064179	0.0460387910442822	0.120636440516222	0.196997943633972	0	0.284054188841118	0.113829319411841	0.324174498544077
chr1_126180594_126195625_-	Tjp1	.	hsa_circ_0034290	-1.03489349200788	0.966407874885745	0.995081493911519	0.0435987405817755	0.158683789304538	0	0	0	0.131331962422648	0	0	0.170743979117762	0.0463106426491538
chr1_126573473_126583015_+	Tm2d3	5UTR		-1.29761121826711	0.0299365714142524	0.559133508823468	7.28098967715651	8.29122799116212	10.1330453054015	6.95185744768661	8.04242936774811	6.50093213992107	11.7939292739595	12.0012894785372	6.48827120647496	10.7440690946037
chr1_127025461_127025957_+	Chsy1	.	hsa_circ_0005019	-1.16569689953184	0.714951811010441	0.991022091415143	0.087197481163551	0.595064209892018	0.286784301096269	0.322271537309975	0.120636440516222	0.065665981211324	0.214435077708354	0.213040641630839	0.512231937353286	0.231553213245769
chr1_127814439_127887913_+	not_annotated	.		2.00303814062567	0.283843597124462	0.879345218376975	0.130796221745326	0.119012841978404	0.0477973835160449	0	0.281485027871184	0.196997943633972	0.142956718472236	0	0.113829319411841	0
chr1_127881907_127887913_+	not_annotated	.		1.97533116846199	0.259687435141265	0.872649723371887	0.0435987405817755	0.119012841978404	0.0477973835160449	0.138116373132847	0.120636440516222	0.32832990605662	0.142956718472236	0	0.113829319411841	0
chr1_128239551_128242835_-	Mef2a	.		-1.99812455586736	0.200787629769149	0.836004883341517	0	0.0793418946522691	0.0477973835160449	0.0920775820885644	0.0804242936774811	0.065665981211324	0	0.0710135472102796	0.170743979117762	0.231553213245769
chr1_128239551_128243030_-	Mef2a	.	hsa_circ_0003062	-1.21392508296937	0.606065403748193	0.98200670912511	0.130796221745326	0.476051367913614	0.191189534064179	0.368310328354258	0.361909321548665	0.196997943633972	0.0714783592361181	0.710135472102796	0.227658638823683	0.416795783842384
chr1_128501691_128576607_-	Lrrc28	.		7.12351871610936	0.0078940635551973	0.34878179729361	0.174394962327102	0.158683789304538	0	0.230193955221411	0.201060734193703	0.065665981211324	0	0	0	0.0463106426491538
chr1_128513528_128576607_-	Lrrc28	.		1.39258617876532	0.644171589014485	0.988040504071035	0.0435987405817755	0.198354736630673	0.191189534064179	0	0.0402121468387405	0.065665981211324	0.214435077708354	0	0.0569146597059207	0
chr1_128978103_128978649_+	Igf1r	.	hsa_circ_0005035	1.34938414999934	0.516545400861887	0.96436477414837	0.828376071053734	0.238025683956807	0.0955947670320897	0.0460387910442822	0.361909321548665	0.459661868479268	0.357391796180591	0.142027094420559	0.113829319411841	0.370485141193231
chr1_131552705_131577776_+	not_annotated	.		-2.9069916759359	0.0139560147572444	0.452920256500514	0.261592443490653	0.0396709473261345	0.0955947670320897	0.184155164177129	0.0402121468387405	0	0.500348514652827	0.355067736051398	0.227658638823683	0.231553213245769
chr1_13262069_13268495_+	Reps1	.	hsa_circ_0005210	-1.11047587744082	0.800338006023387	0.994819806654308	0.217993702908877	0.0396709473261345	0.286784301096269	0.230193955221411	0.281485027871184	0.131331962422648	0.357391796180591	0.142027094420559	0.0569146597059207	0.324174498544077
chr1_133407796_133451349_-	Mctp2	.	hsa_circ_0104944	-1.23439288909575	0.732821141515638	0.991022091415143	0.087197481163551	0.158683789304538	0.0955947670320897	0	0.0402121468387405	0.065665981211324	0.214435077708354	0.142027094420559	0.0569146597059207	0
chr1_133407796_133462521_-	Mctp2	.	hsa_circ_0000660	1.24786548167761	0.806332353291332	0.994819806654308	0.174394962327102	0	0.143392150548135	0.0460387910442822	0	0	0.142956718472236	0	0.0569146597059207	0
chr1_134794263_134848903_-	Chd2	.		-3.19370944817844	0.0239922807703835	0.513459800445342	0.087197481163551	0.0396709473261345	0	0	0.0402121468387405	0.131331962422648	0.142956718472236	0.0710135472102796	0.227658638823683	0.185242570596615
chr1_134799595_134813696_-	Chd2	.		-1.31620139800875	0.644022580535878	0.988040504071035	0.261592443490653	0.0396709473261345	0.0477973835160449	0.368310328354258	0.0402121468387405	0.131331962422648	0	0	0.227658638823683	0.509417069140692
chr1_134843159_134848903_-	Chd2	.	hsa_circ_0007262	-1.50261338727555	0.367082223124564	0.932543196818464	0.130796221745326	0.238025683956807	0.0955947670320897	0.0460387910442822	0.120636440516222	0.065665981211324	0.285913436944473	0.284054188841118	0.113829319411841	0.0926212852983076
chr1_136685583_136699335_-	Sv2b	.		-1.09990598023293	0.671203670090782	0.990437098551993	1.13356725512616	1.58683789304538	1.62511103954553	2.02570680594842	1.72912231406584	3.15196709814355	2.28730749555578	1.49128449141587	2.95956230470788	1.43562992212377
chr1_136690161_136699335_-	Sv2b	.		-1.17138036361357	0.487399510871941	0.961764199549391	0.523184886981306	0.87276084117496	0.764758136256718	0.41434911939854	0.924879377291032	0.722325793324564	0.643305233125063	0.781149019313075	1.08137853441249	0.787280925035615
chr1_136697350_136708485_-	Sv2b	.	hsa_circ_0104890	2.10239801539661	0.425172452723992	0.951691016132014	0	0	0.143392150548135	0.138116373132847	0	0.131331962422648	0	0	0.0569146597059207	0.0463106426491538
chr1_136707652_136708485_-	Sv2b	.	hsa_circ_0104889	-1.04098653908739	0.940264612249338	0.994819806654308	0.087197481163551	0.0396709473261345	0.143392150548135	0.138116373132847	0.0804242936774811	0.196997943633972	0	0	0.341487958235524	0.0926212852983076
chr1_136739006_136739837_-	Sv2b	5UTR	hsa_circ_0104887	-1.68025740735146	0.095574664722641	0.747823318830577	0.348789924654204	0.158683789304538	0.238986917580224	0.138116373132847	0.361909321548665	0.196997943633972	0.500348514652827	0.213040641630839	0.455317277647366	0.463106426491538
chr1_139924804_139956356_-	Ntrk3	.		4.25446450621268	0.0191030723246189	0.464017390683543	0.261592443490653	0.119012841978404	0.143392150548135	0.138116373132847	0.0402121468387405	0.196997943633972	0	0.0710135472102796	0	0.0463106426491538
chr1_139943397_139956356_-	Ntrk3	.	hsa_circ_0036657	1.01931859550043	0.926047562846265	0.994819806654308	1.65675214210747	2.41992778689421	1.81630057360971	1.01285340297421	1.72912231406584	2.75797121087561	1.42956718472236	1.84635222746727	2.04892774941315	2.03766827656277
chr1_139943397_140142798_-	Ntrk3	.		1.04303498534879	0.941667090730224	0.994819806654308	0.087197481163551	0.158683789304538	0.191189534064179	0.0920775820885644	0.0402121468387405	0.131331962422648	0	0	0.113829319411841	0.277863855894923
chr1_140044381_140142798_-	Ntrk3	.		1.22821182231831	0.377643447735996	0.940436073768425	0.959172292799061	0.793418946522691	0.860352903288808	0.644543074619951	1.16615225832348	0.525327849690592	0.929218670069536	0.710135472102796	0.682975916471048	0.463106426491538
chr1_140131617_140141583_-	Ntrk3	.		1.12484716086338	0.792851436875049	0.994819806654308	0.261592443490653	0.357038525935211	0.0955947670320897	0.138116373132847	0.0804242936774811	0.131331962422648	0.0714783592361181	0.0710135472102796	0.284573298529604	0.185242570596615
chr1_140131617_140142798_-	Ntrk3	.	hsa_circ_0036665	1.23763410722802	0.409921280584956	0.950101309590349	0.741178589890183	0.753747999196556	0.573568602192538	0.920775820885644	1.00530367096851	0.196997943633972	0.500348514652827	0.710135472102796	0.398402617941445	0.694659639737307
chr1_142160924_142161359_-	Man2a2	.		-1.2259944253944	0.655448987887564	0.9900065659395	0.0435987405817755	0.0793418946522691	0.0477973835160449	0.368310328354258	0.281485027871184	0.32832990605662	0.428870155416709	0.213040641630839	0.170743979117762	0.138931927947461
chr1_142682097_142682602_+	not_annotated	.		1.31297757832072	0.654522815049288	0.989306498418468	0.087197481163551	0.119012841978404	0.0955947670320897	0.322271537309975	0.0402121468387405	0	0.0714783592361181	0	0.0569146597059207	0.185242570596615
chr1_142849915_142852148_+	Zfp592	5UTR		-1.42046252873683	0.102821354487675	0.766774855879958	1.87474584501635	1.62650884037152	2.00749010767388	2.44005592534696	2.01060734193703	0.787991774535888	2.21582913631966	3.26662317167286	1.53669581205986	3.24174498544077
chr1_143143054_143143524_+	Pde8a	.		2.73558254218147	0.164854824846991	0.813047293090402	0.130796221745326	0.198354736630673	0.0477973835160449	0.0920775820885644	0.0804242936774811	0	0.142956718472236	0	0	0
chr1_144154618_144169172_+	Sh3gl3	5UTR	hsa_circ_0104726	1.48312648163113	0.470909261736847	0.958196415589388	0.087197481163551	0.119012841978404	0.430176451644404	0.0460387910442822	0.160848587354962	0.32832990605662	0	0	0.284573298529604	0.185242570596615
chr1_144154618_144177718_+	Sh3gl3	5UTR	hsa_circ_0104727	1.07383495780322	0.821570799805936	0.994819806654308	0.261592443490653	0.238025683956807	0.238986917580224	0.506426701487104	0.442333615226146	0.196997943633972	0.357391796180591	0.213040641630839	0.284573298529604	0.324174498544077
chr1_144176482_144177718_+	Sh3gl3	.	hsa_circ_0104737	-1.52232895514909	0.414038458921654	0.950740084740915	0.0435987405817755	0.198354736630673	0.191189534064179	0.0460387910442822	0.0804242936774811	0	0.285913436944473	0.0710135472102796	0.170743979117762	0.0926212852983076
chr1_144610818_144627268_+	Eftud1	.	hsa_circ_0036555	1.1232527625837	0.909404878107117	0.994819806654308	0	0.119012841978404	0.0477973835160449	0.0920775820885644	0	0	0	0	0	0.138931927947461
chr1_144710108_144726484_+	Eftud1	.	hsa_circ_0036548	2.01948622018992	0.207893501385499	0.838306572318953	0.130796221745326	0.158683789304538	0.0477973835160449	0.230193955221411	0.120636440516222	0.065665981211324	0.142956718472236	0	0.113829319411841	0
chr1_144715048_144735467_+	Eftud1	.		-1.35208516645044	0.531610164638946	0.966616303767938	0.087197481163551	0.198354736630673	0.382379068128359	0.0920775820885644	0.120636440516222	0.065665981211324	0.0714783592361181	0.568108377682237	0.170743979117762	0.0926212852983076
chr1_146492560_146510287_-	Arnt2	.	hsa_circ_0036516	1.07833189033913	0.916714833488767	0.994819806654308	0	0.317367578609076	0.143392150548135	0	0.0804242936774811	0	0	0.142027094420559	0.0569146597059207	0.138931927947461
chr1_150343284_150365730_-	Folh1	.		1.18921119076681	0.510121210141013	0.963256805769084	0.566783627563081	0.515722315239749	0.621365985708583	1.42720252237275	1.20636440516222	0.853657755747212	0.571826873888945	0.426081283261677	0.967549215000652	0.879902210333923
chr1_150357366_150382015_-	Folh1	.		1.3306057576784	0.576566693844858	0.976479476509607	0.087197481163551	0.277696631282942	0.191189534064179	0.0920775820885644	0.201060734193703	0.262663924845296	0.214435077708354	0	0.341487958235524	0
chr1_151225343_151226199_+	Grm5	5UTR		-1.49888758175769	0.265324170146326	0.874560856028291	0.217993702908877	0.317367578609076	0.286784301096269	0.230193955221411	0.281485027871184	0.196997943633972	0.0714783592361181	0.142027094420559	0.512231937353286	0.740970282386461
chr1_151729248_151730188_+	Grm5	.	hsa_circ_0096697	-2.94609237876884	0.0791735444174105	0.729255660966093	0	0.119012841978404	0	0.0460387910442822	0.120636440516222	0	0.285913436944473	0	0.227658638823683	0.138931927947461
chr1_154405930_154425509_+	Picalm	.	hsa_circ_0023923	1.6099474121247	0.413149603089202	0.950101309590349	0.130796221745326	0.0793418946522691	0.0955947670320897	0.368310328354258	0.160848587354962	0	0.0714783592361181	0.0710135472102796	0	0.185242570596615
chr1_154405930_154447475_+	Picalm	.	hsa_circ_0023891	1.36787957039999	0.493011586487516	0.961764199549391	0.784777330471959	0.357038525935211	0.191189534064179	0.0460387910442822	0.603182202581108	0.32832990605662	0	0.426081283261677	0.512231937353286	0.185242570596615
chr1_154406806_154418787_+	Picalm	.	hsa_circ_0096665	1.21522899063842	0.652656297374748	0.988040504071035	0.087197481163551	0.595064209892018	0.525771218676494	0.41434911939854	0.402121468387405	0.196997943633972	0	0.710135472102796	0.398402617941445	0.138931927947461
chr1_15474912_15494771_+	Map3k5	.	hsa_circ_0007798	-1.27304002194875	0.73846205077545	0.99157007661002	0.130796221745326	0.0396709473261345	0	0.230193955221411	0.0402121468387405	0	0	0.142027094420559	0	0.231553213245769
chr1_15488391_15494771_+	Map3k5	.	hsa_circ_0006856	1.56393755594934	0.0982306510314964	0.755860945858462	1.13356725512616	1.0314446304795	0.477973835160449	1.01285340297421	0.562970055742367	0.919323736958536	0.500348514652827	0.284054188841118	0.341487958235524	0.97252349563223
chr1_156339471_156345744_-	not_annotated	.		-1.64254144678893	0.574525816960567	0.976479476509607	0.174394962327102	0.0396709473261345	0	0.0460387910442822	0	0	0	0.142027094420559	0.170743979117762	0
chr1_156552339_156730562_+	Dlg2	.		-1.11265737011042	0.836148703501311	0.994819806654308	0.0435987405817755	0.0396709473261345	0.382379068128359	0.0920775820885644	0.281485027871184	0.065665981211324	0.214435077708354	0.284054188841118	0.113829319411841	0.0926212852983076
chr1_156552339_156969428_+	Dlg2	.		1.03879218461855	0.94158492339395	0.994819806654308	0.0435987405817755	0.317367578609076	0.191189534064179	0.0920775820885644	0.241272881032443	0.131331962422648	0.142956718472236	0	0.0569146597059207	0.416795783842384
chr1_156552339_157125505_+	Dlg2	.		1.11783613373351	0.875351767202318	0.994819806654308	0.130796221745326	0.0793418946522691	0	0	0.0402121468387405	0.196997943633972	0.0714783592361181	0.142027094420559	0.0569146597059207	0
chr1_157422217_157440238_-	Ankrd42	.	hsa_circ_0023861	-1.19606554970219	0.586054190490071	0.976541719560159	0.130796221745326	0.396709473261345	0.286784301096269	0.322271537309975	0.562970055742367	0.525327849690592	0.357391796180591	0.142027094420559	0.455317277647366	0.740970282386461
chr1_157468624_157490006_-	not_annotated	.	hsa_circ_0096564	-1.40434128528355	0.206026078046718	0.836399328766173	0.915573552217285	1.22979936711017	1.05154243735299	0.782659447752798	1.24657655200096	0.196997943633972	1.64400226243072	1.56229803862615	0.569146597059207	1.43562992212377
chr1_157470070_157490006_-	not_annotated	.		-1.21748192190414	0.458309198204126	0.958196415589388	1.04636977396261	1.19012841978404	0.573568602192538	1.15096977610706	1.04551581780725	0.262663924845296	1.5725239031946	1.20723030257475	0.512231937353286	1.11145542357969
chr1_157646234_157659236_+	Rab30	5UTR		-1.03549630574604	0.964341914037145	0.995081493911519	0.130796221745326	0	0.0477973835160449	0	0.120636440516222	0	0	0	0.0569146597059207	0.138931927947461
chr1_157646234_157659725_+	Rab30	3UTR,5UTR		1.18703704644264	0.56222050701278	0.975988197429451	0.435987405817755	0.515722315239749	0.621365985708583	0.41434911939854	0.361909321548665	0.590993830901916	0	0.426081283261677	0.682975916471048	0.463106426491538
chr1_157730342_157753957_+	Prcp	3UTR		1.01751347298734	0.970161625188261	0.995354336553949	0.174394962327102	0.238025683956807	0.143392150548135	0.230193955221411	0.0402121468387405	0.065665981211324	0	0.284054188841118	0.170743979117762	0.138931927947461
chr1_161681206_161714217_+	Tenm4	.	hsa_circ_0096543	1.09107231159184	0.891971647625285	0.994819806654308	0.174394962327102	0.396709473261345	0.0477973835160449	0.0460387910442822	0	0.065665981211324	0.0714783592361181	0	0.227658638823683	0.138931927947461
chr1_161705912_161714217_+	Tenm4	.	hsa_circ_0096542	1.90673973508724	0.347790225385352	0.931023068057157	0.217993702908877	0.0793418946522691	0.0477973835160449	0	0.0804242936774811	0.131331962422648	0.142956718472236	0	0	0.0463106426491538
chr1_161928870_161932898_+	Nars2	.	hsa_circ_0023816	2.06018008500123	0.358539839428155	0.932543196818464	0.0435987405817755	0.0793418946522691	0.334581684612314	0.138116373132847	0.0402121468387405	0	0.214435077708354	0	0	0
chr1_161988634_162006381_+	Nars2	.	hsa_circ_0005935	1.32845246300935	0.610180873908317	0.98200670912511	0.087197481163551	0.198354736630673	0.0477973835160449	0.41434911939854	0.201060734193703	0	0.214435077708354	0.142027094420559	0	0.138931927947461
chr1_162684056_162691242_+	Clns1a	.	hsa_circ_0023696	1.27644600900751	0.569956627758786	0.976446464267508	0.174394962327102	0.317367578609076	0.0477973835160449	0.184155164177129	0.201060734193703	0.196997943633972	0	0.213040641630839	0.170743979117762	0.185242570596615
chr1_162684056_162696070_+	Clns1a	3UTR		-1.02396138671473	0.925073042712006	0.994819806654308	0.741178589890183	0.912431788501094	1.00374505383694	0.41434911939854	0.562970055742367	1.18198766180383	0.571826873888945	1.13621675536447	0.455317277647366	1.06514478093054
chr1_162830919_162843974_+	Pak1	5UTR	hsa_circ_0023685	2.46798581397879	0.216425509044724	0.842931200630116	0.130796221745326	0.158683789304538	0	0.0460387910442822	0.0402121468387405	0.131331962422648	0	0.0710135472102796	0.0569146597059207	0
chr1_163203869_163216364_-	not_annotated	.		1.83425941315815	0.177142386555405	0.825138760066284	0.305191184072428	0.396709473261345	0.334581684612314	0.0460387910442822	0.361909321548665	0.262663924845296	0.0714783592361181	0	0.113829319411841	0.370485141193231
chr1_164025517_164055455_-	Uvrag	.	hsa_circ_0023637	2.48764908199105	0.158349973229932	0.811296807982282	0.130796221745326	0	0.286784301096269	0.0920775820885644	0.281485027871184	0.131331962422648	0	0	0.170743979117762	0.0463106426491538
chr1_164025517_164064815_-	Uvrag	.	hsa_circ_0023634	1.56655184985761	0.0776915552660508	0.729255660966093	0.653981108726632	0.912431788501094	1.43392150548135	1.24304735819562	0.884667230452292	0.65665981211324	0.214435077708354	0.852162566523355	0.569146597059207	0.787280925035615
chr1_164046101_164064815_-	Uvrag	.		1.06166382198529	0.904733720423039	0.994819806654308	0.130796221745326	0.238025683956807	0.143392150548135	0.276232746265693	0.0402121468387405	0.065665981211324	0.0714783592361181	0	0.227658638823683	0.231553213245769
chr1_16492928_16530121_+	Ahi1	.		-1.10685078135956	0.846868479311898	0.994819806654308	0.261592443490653	0.0793418946522691	0.143392150548135	0.0460387910442822	0.120636440516222	0.196997943633972	0	0	0.398402617941445	0.185242570596615
chr1_164931729_164947123_-	not_annotated	.	hsa_circ_0006705	1.17123398195011	0.706668374941169	0.991022091415143	0.174394962327102	0.396709473261345	0.0955947670320897	0.230193955221411	0.0804242936774811	0.262663924845296	0.0714783592361181	0.142027094420559	0.227658638823683	0.231553213245769
chr1_16499950_16530121_+	Ahi1	.		-1.80387064616637	0.308354737691612	0.897657863525672	0.130796221745326	0.198354736630673	0.0477973835160449	0.0460387910442822	0	0.131331962422648	0	0.284054188841118	0.0569146597059207	0.324174498544077
chr1_16514096_16530121_+	Ahi1	.		17.9403073134637	0.0055078026344779	0.338752874514314	0.305191184072428	0.119012841978404	0	0.0460387910442822	0.0402121468387405	0.131331962422648	0	0	0	0
chr1_16530000_16582189_+	Ahi1	.	hsa_circ_0077911	12.6218579475901	0.0130920570515545	0.446828683554491	0.087197481163551	0.119012841978404	0	0.0920775820885644	0.120636440516222	0	0	0	0	0
chr1_16530000_16601769_+	Ahi1	.		-1.46353255003402	0.633613378376104	0.985305590306573	0	0.0396709473261345	0	0.0920775820885644	0	0.131331962422648	0.142956718472236	0.0710135472102796	0	0.0463106426491538
chr1_165414770_165415667_+	C2cd3	.		1.62820629527764	0.0950632172538891	0.747823318830577	1.39515969861682	0.674406104544287	0.525771218676494	0.736620656708515	0.76403078993607	0.590993830901916	0.0714783592361181	0.426081283261677	0.910634555294731	0.463106426491538
chr1_165646260_165654319_+	Rab6a	.	hsa_circ_0096403	1.04160433346988	0.906864145785644	0.994819806654308	0.566783627563081	0.238025683956807	0.286784301096269	0.506426701487104	0.0804242936774811	0.393995887267944	0.285913436944473	0.355067736051398	0.341487958235524	0.324174498544077
chr1_166208848_166259335_+	Fchsd2	5UTR		-1.02976245783304	0.962925291578915	0.994919517869745	0.261592443490653	0	0.191189534064179	0.230193955221411	0.160848587354962	0	0	0.142027094420559	0	0.416795783842384
chr1_166231692_166259335_+	Fchsd2	5UTR	hsa_circ_0096393	2.25631186487846	0.131484979681122	0.780741343291458	0.217993702908877	0.119012841978404	0	0.230193955221411	0.241272881032443	0.262663924845296	0.142956718472236	0	0.113829319411841	0.0463106426491538
chr1_166351173_166368428_+	Fchsd2	.	hsa_circ_0023475	1.20173443171675	0.643364442455179	0.988040504071035	0.435987405817755	0.238025683956807	0.477973835160449	0.322271537309975	0.201060734193703	0.065665981211324	0.142956718472236	0.568108377682237	0.113829319411841	0.185242570596615
chr1_166378661_166385907_+	Fchsd2	.		-1.12433751774114	0.719669007972932	0.991022091415143	0.305191184072428	0.277696631282942	0.238986917580224	0.368310328354258	0.321697174709924	0.262663924845296	0.714783592361181	0.213040641630839	0.284573298529604	0.185242570596615
chr1_167506835_167514018_+	Stim1	.	hsa_circ_0020935	2.79665737561401	0.223548716242364	0.852098028793947	0	0.198354736630673	0.0955947670320897	0.184155164177129	0	0.131331962422648	0.142956718472236	0	0	0
chr1_16830659_16831852_+	not_annotated	.	hsa_circ_0130747	-1.2972831493395	0.706211659354141	0.991022091415143	0.0435987405817755	0.0396709473261345	0.143392150548135	0.0460387910442822	0.160848587354962	0	0.214435077708354	0.213040641630839	0	0
chr1_16859046_16873397_+	Hbs1l	.		1.67175865184308	0.243905844701691	0.86921866077992	0.305191184072428	0.158683789304538	0.286784301096269	0.184155164177129	0.120636440516222	0.131331962422648	0.0714783592361181	0.0710135472102796	0.0569146597059207	0.231553213245769
chr1_16859046_16875754_+	Hbs1l	.		2.78502551234215	0.00486288705651369	0.338752874514314	0.47958614639953	0.714077051870422	0.525771218676494	1.05889219401849	0.442333615226146	0.196997943633972	0.0714783592361181	0.0710135472102796	0.398402617941445	0.231553213245769
chr1_16859046_16879498_+	Hbs1l	.	hsa_circ_0077901	1.37869461552273	0.254337204692646	0.872649723371887	0.392388665235979	0.555393262565883	0.430176451644404	0.276232746265693	0.482545762064886	0.590993830901916	0.285913436944473	0.213040641630839	0.455317277647366	0.324174498544077
chr1_170448672_170450980_-	Trim3	.		-2.23076299590021	0.277830465918719	0.877774571062257	0.0435987405817755	0.0793418946522691	0.0477973835160449	0.0920775820885644	0	0	0	0.213040641630839	0.227658638823683	0
chr1_173654338_173661832_-	Ric3	.		1.90891323798201	0.221666611354033	0.850133952398767	0.174394962327102	0.158683789304538	0.191189534064179	0.138116373132847	0.160848587354962	0.065665981211324	0.285913436944473	0	0	0.0463106426491538
chr1_1742557_1750895_-	Pcmt1	.	hsa_circ_0001984	1.61617339526264	0.432184981187563	0.952708201555632	0.392388665235979	0.119012841978404	0.143392150548135	0	0.120636440516222	0.065665981211324	0.0714783592361181	0.0710135472102796	0	0.185242570596615
chr1_174609599_174613577_-	Tmem41b	.	hsa_circ_0021155	1.60356081960246	0.0959598945457515	0.747823318830577	1.78754836385279	1.86453452432832	2.72445086041456	2.94648262683406	1.36721299251718	2.49530728603031	2.21582913631966	0.852162566523355	0.341487958235524	2.03766827656277
chr1_174772241_174778064_+	Wee1	.		-2.39500495361768	0.141157558967364	0.794441284955872	0.305191184072428	0.119012841978404	0	0	0.120636440516222	0	0.571826873888945	0.142027094420559	0.113829319411841	0.138931927947461
chr1_175005899_175011736_-	Sbf2	.	hsa_circ_0096875	-1.41100181611801	0.539262880220219	0.966616303767938	0.0435987405817755	0.0396709473261345	0.0955947670320897	0.138116373132847	0.0402121468387405	0.131331962422648	0	0	0.227658638823683	0.185242570596615
chr1_175171302_175218889_-	Sbf2	.		2.06480496450728	0.0868102054201549	0.741567943116489	0.435987405817755	0.515722315239749	0.621365985708583	0.322271537309975	0.241272881032443	0	0.0714783592361181	0.142027094420559	0.170743979117762	0.277863855894923
chr1_175200413_175218889_-	Sbf2	.	hsa_circ_0096901	-1.55318473055347	0.32761541878126	0.91381233136039	0.087197481163551	0.277696631282942	0.860352903288808	0.276232746265693	0.0804242936774811	0.196997943633972	0.0714783592361181	0.781149019313075	0.284573298529604	0.694659639737307
chr1_175225209_175284224_-	Sbf2	.		-1.22817543427411	0.83281326896576	0.994819806654308	0.130796221745326	0	0	0	0.120636440516222	0	0.0714783592361181	0	0	0.138931927947461
chr1_175252581_175284224_-	Sbf2	.	hsa_circ_0021237	3.08998580008944	0.200293107928884	0.835537442111456	0.0435987405817755	0	0.143392150548135	0	0.241272881032443	0.262663924845296	0	0.142027094420559	0	0
chr1_17536370_17554677_-	Ptprk	.	hsa_circ_0130630	1.32622278644342	0.681502164768271	0.990437098551993	0.174394962327102	0.158683789304538	0	0	0.241272881032443	0.196997943633972	0.285913436944473	0	0.113829319411841	0
chr1_175646899_175650721_-	rnf141	5UTR		1.10295356949457	0.78025907467734	0.994819806654308	0.217993702908877	0.238025683956807	0.430176451644404	0.230193955221411	0.402121468387405	0.262663924845296	0.500348514652827	0.213040641630839	0.0569146597059207	0.324174498544077
chr1_176334638_176346651_-	Galnt18	.	hsa_circ_0095025	-1.63556437382055	0.414949642667279	0.951691016132014	0.0435987405817755	0	0.0955947670320897	0.0460387910442822	0.120636440516222	0.065665981211324	0	0.142027094420559	0.227658638823683	0.0463106426491538
chr1_176886372_176895621_+	Usp47	.		-1.5899602101964	0.435422697533465	0.954129871779456	0.130796221745326	0.0793418946522691	0.143392150548135	0.0460387910442822	0.120636440516222	0.065665981211324	0.571826873888945	0	0.0569146597059207	0.0463106426491538
chr1_17740071_17769428_-	Ptprk	.	hsa_circ_0077813	-1.01975919045141	0.95829902806865	0.994819806654308	0.174394962327102	0.198354736630673	0.382379068128359	0.230193955221411	0.241272881032443	0.065665981211324	0.285913436944473	0.142027094420559	0.341487958235524	0.138931927947461
chr1_17740071_17789789_-	Ptprk	.	hsa_circ_0130639	-1.06816718696299	0.944207089340652	0.994819806654308	0	0.158683789304538	0	0	0.120636440516222	0	0	0	0.0569146597059207	0.138931927947461
chr1_17740071_17913924_-	Ptprk	.		-2.24843285479148	0.217328390812234	0.844047597209328	0.130796221745326	0	0	0.138116373132847	0.0402121468387405	0	0.142956718472236	0	0.113829319411841	0.231553213245769
chr1_17854008_17913924_-	Ptprk	.	hsa_circ_0130645	-1.78489582604736	0.481029864542379	0.960246123395394	0.087197481163551	0	0	0.0920775820885644	0.0402121468387405	0.196997943633972	0	0	0	0.463106426491538
chr1_1795667_1807003_+	Lats1	5UTR		1.8967851522981	0.296205975587762	0.889184370931443	0.261592443490653	0	0.143392150548135	0.184155164177129	0.120636440516222	0.131331962422648	0.0714783592361181	0	0	0.185242570596615
chr1_182112347_182116502_-	not_annotated	.		-3.1327334211872	0.111423141603651	0.775311989231394	0	0	0.0477973835160449	0.0460387910442822	0	0.196997943633972	0	0.142027094420559	0.341487958235524	0.0926212852983076
chr1_184008118_184017761_+	Pde3b	.	hsa_circ_0095413	1.13788746104245	0.554107834479699	0.969511711378938	0.87197481163551	0.555393262565883	0.860352903288808	1.15096977610706	1.00530367096851	0.98498971816986	0.929218670069536	0.639121924892516	0.853719895588811	0.740970282386461
chr1_184008118_184042715_+	Pde3b	.	hsa_circ_0021337	1.30653603342886	0.591432226863697	0.977212708890084	0	0.317367578609076	0.0955947670320897	0.506426701487104	0.160848587354962	0.196997943633972	0.0714783592361181	0.142027094420559	0.284573298529604	0.138931927947461
chr1_184008118_184055555_+	Pde3b	.	hsa_circ_0021338	-2.67406319302379	0.0319660799629351	0.571387193305164	0.087197481163551	0	0.143392150548135	0.0920775820885644	0.0804242936774811	0.131331962422648	0.428870155416709	0.142027094420559	0.113829319411841	0.277863855894923
chr1_184008118_184061174_+	Pde3b	.	hsa_circ_0095414	4.19760593671583	0.0999519742812102	0.759028268019878	0	0.0793418946522691	0.191189534064179	0.0920775820885644	0.120636440516222	0	0	0	0.0569146597059207	0
chr1_184041763_184055555_+	Pde3b	.		1.96714757312571	0.0501487922807124	0.634289075311404	0.261592443490653	0.555393262565883	0.286784301096269	0.552465492531387	0.361909321548665	0.262663924845296	0.0714783592361181	0.284054188841118	0.227658638823683	0.185242570596615
chr1_184041763_184061174_+	Pde3b	.	hsa_circ_0095424	1.08023624106822	0.742105579494577	0.99157007661002	0.697579849308408	0.714077051870422	0.812555519772763	0.598504283575669	0.844455083613551	1.05065569938118	0.357391796180591	1.20723030257475	0.739890576176969	0.602038354439
chr1_1841451_1846589_+	Katna1	5UTR	hsa_circ_0131018	-1.24013084329326	0.656678169474198	0.990121680972764	0.174394962327102	0.0793418946522691	0.0955947670320897	0.0460387910442822	0.201060734193703	0.196997943633972	0.214435077708354	0	0.341487958235524	0.0926212852983076
chr1_185233418_185234547_+	Pik3c2a	5UTR	hsa_circ_0003577	-1.21311517698486	0.458799744874303	0.958196415589388	0.87197481163551	0.317367578609076	0.908150286804853	0.644543074619951	0.361909321548665	0.525327849690592	0.857740310833418	0.426081283261677	0.626061256765128	0.97252349563223
chr1_185233418_185252682_+	Pik3c2a	5UTR		-1.53080675111183	0.357456448957487	0.932543196818464	0.305191184072428	0.277696631282942	0	0.276232746265693	0.0804242936774811	0.065665981211324	0.285913436944473	0.497094830471957	0.227658638823683	0.0926212852983076
chr1_185252578_185267832_+	Pik3c2a	.	hsa_circ_0021398	1.44284530705048	0.549965830002601	0.96875130172194	0.087197481163551	0.0793418946522691	0.382379068128359	0	0.281485027871184	0.131331962422648	0	0	0.170743979117762	0.231553213245769
chr1_185261105_185264972_+	Pik3c2a	.		1.30416208455841	0.586474912389683	0.976541719560159	0.217993702908877	0.158683789304538	0.0477973835160449	0.184155164177129	0.241272881032443	0.065665981211324	0	0.284054188841118	0.0569146597059207	0.138931927947461
chr1_185261105_185267832_+	Pik3c2a	.	hsa_circ_0095498	1.01530572758352	0.968205560119859	0.995081493911519	0.261592443490653	0.317367578609076	0.0955947670320897	0.41434911939854	0.321697174709924	0.459661868479268	0.428870155416709	0	0.284573298529604	0.463106426491538
chr1_185263913_185267832_+	Pik3c2a	.		1.68765651525148	0.175607287746775	0.825138760066284	0.435987405817755	0.317367578609076	0.286784301096269	0.322271537309975	0.201060734193703	0.065665981211324	0.214435077708354	0.142027094420559	0.0569146597059207	0.231553213245769
chr1_185263913_185291713_+	Pik3c2a	.		-1.08613340055616	0.940231681512367	0.994819806654308	0	0	0	0.0920775820885644	0.120636440516222	0.065665981211324	0.214435077708354	0	0	0
chr1_185263913_185307538_+	Pik3c2a	.		1.41090864937921	0.531257524168726	0.966616303767938	0.261592443490653	0	0.143392150548135	0.230193955221411	0.160848587354962	0.065665981211324	0	0.0710135472102796	0.170743979117762	0.138931927947461
chr1_185298316_185307538_+	Pik3c2a	.		-1.65184707134823	0.390409503760993	0.943684062353263	0.0435987405817755	0.119012841978404	0	0.0920775820885644	0.0402121468387405	0.065665981211324	0.0714783592361181	0.213040641630839	0	0.138931927947461
chr1_185306403_185307538_+	Pik3c2a	.	hsa_circ_0095485	-1.23866835448348	0.715194893109421	0.991022091415143	0.087197481163551	0.0793418946522691	0	0.184155164177129	0.120636440516222	0	0	0.213040641630839	0.0569146597059207	0.138931927947461
chr1_185878822_185902595_+	Sox6	5UTR	hsa_circ_0095454	1.31204171412158	0.74009023914863	0.99157007661002	0.0435987405817755	0.158683789304538	0	0.0920775820885644	0.160848587354962	0	0	0	0.227658638823683	0
chr1_186006550_186077730_+	Sox6	.	hsa_circ_0021347	15.7234533642245	0.0133909744906497	0.447345643756745	0.261592443490653	0	0.0477973835160449	0	0.120636440516222	0.131331962422648	0	0	0	0
chr1_188087764_188088384_-	Syt17	.	hsa_circ_0038319	1.28991607998804	0.511893432005576	0.964032433408282	0.130796221745326	0.396709473261345	0.573568602192538	0.552465492531387	0.120636440516222	0.393995887267944	0.214435077708354	0.497094830471957	0.284573298529604	0.138931927947461
chr1_188425562_188427210_+	Ccp110	.	hsa_circ_0105131	-1.10207803571753	0.817597233390168	0.994819806654308	0.261592443490653	0.0793418946522691	0.382379068128359	0.0460387910442822	0.442333615226146	0.32832990605662	0.0714783592361181	0.497094830471957	0.227658638823683	0.324174498544077
chr1_188510273_188516444_+	LOC361635	.	hsa_circ_0003645	1.78449751867594	0.292073838443474	0.884400443746673	0.217993702908877	0.357038525935211	0.0955947670320897	0.0920775820885644	0.0402121468387405	0.196997943633972	0.214435077708354	0.0710135472102796	0	0.0926212852983076
chr1_189679086_189685094_+	Lyrm1	3UTR,5UTR		1.98506702002212	0.351005988289882	0.932543196818464	0	0.0793418946522691	0	0.184155164177129	0.160848587354962	0.131331962422648	0.0714783592361181	0	0	0.0926212852983076
chr1_1901430_1909369_+	Ppil4	.		3.08851509349843	0.0710983836821553	0.724921237096715	0.0435987405817755	0.119012841978404	0.191189534064179	0.0920775820885644	0.281485027871184	0.131331962422648	0	0	0	0.138931927947461
chr1_190980863_190991049_+	Mettl9	.	hsa_circ_0002696	1.17110781470616	0.502138528284273	0.962645075068905	0.828376071053734	1.19012841978404	1.19493458790112	1.19700856715134	0.924879377291032	0.853657755747212	0.643305233125063	0.426081283261677	0.853719895588811	1.48194056477292
chr1_192379874_192409606_+	Prkcb	.	hsa_circ_0000681	-1.09697692221281	0.751606241124286	0.99157007661002	0.697579849308408	0.833089893848825	0.430176451644404	0.230193955221411	0.482545762064886	0.131331962422648	0.357391796180591	0.568108377682237	0.569146597059207	0.602038354439
chr1_192408633_192409606_+	Prkcb	.	hsa_circ_0000682	1.4999471646976	0.554447989743066	0.969511711378938	0.261592443490653	0.0396709473261345	0.0955947670320897	0.276232746265693	0	0	0.142956718472236	0	0.0569146597059207	0.0926212852983076
chr1_192938630_192948640_+	not_annotated	.		-1.89991772683579	0.0609977261965404	0.68168511208929	0.217993702908877	0.317367578609076	0.334581684612314	0.0920775820885644	0.281485027871184	0.065665981211324	0.285913436944473	0.426081283261677	0.284573298529604	0.694659639737307
chr1_192952649_192955267_+	not_annotated	.		2.21325220478576	0.117481414420547	0.776095067289433	0.087197481163551	0.119012841978404	0.191189534064179	0.506426701487104	0.160848587354962	0.590993830901916	0.214435077708354	0	0.0569146597059207	0.185242570596615
chr1_194837990_194843982_-	not_annotated	.		1.20276725954818	0.725987044210269	0.991022091415143	0.0435987405817755	0.357038525935211	0.143392150548135	0.0920775820885644	0.201060734193703	0	0.214435077708354	0.0710135472102796	0.113829319411841	0.0926212852983076
chr1_194858108_194930165_-	not_annotated	.		-4.13866493793576	0.0724358759976291	0.729255660966093	0	0.0396709473261345	0	0.0920775820885644	0	0	0.142956718472236	0.0710135472102796	0	0.231553213245769
chr1_194861223_194918102_-	not_annotated	.		1.40961693846141	0.271776455904848	0.877774571062257	0.435987405817755	0.198354736630673	0.764758136256718	0.506426701487104	0.603182202581108	0.525327849690592	0.142956718472236	0.568108377682237	0.227658638823683	0.463106426491538
chr1_194861223_194922492_-	not_annotated	.		-1.41892109560434	0.390712951152135	0.943684062353263	0.087197481163551	0.198354736630673	0.430176451644404	0.138116373132847	0.160848587354962	0.262663924845296	0.571826873888945	0.213040641630839	0.0569146597059207	0.370485141193231
chr1_195009268_195011851_-	not_annotated	.		2.03382843060674	0.151845013567349	0.807004776179779	0.174394962327102	0.158683789304538	0.191189534064179	0.184155164177129	0.160848587354962	0.065665981211324	0	0.142027094420559	0.170743979117762	0
chr1_195034671_195064198_-	not_annotated	.		1.38016422165189	0.58728668482057	0.97698825422175	0.217993702908877	0	0.143392150548135	0.0460387910442822	0.361909321548665	0.131331962422648	0.214435077708354	0.142027094420559	0	0.0926212852983076
chr1_195060107_195064198_-	not_annotated	.		1.19868790030164	0.579682121081206	0.976479476509607	0.915573552217285	0.634735157218153	0.764758136256718	0.368310328354258	0.522757908903627	0.131331962422648	0.857740310833418	0.710135472102796	0.170743979117762	0.231553213245769
chr1_197526939_197549861_-	Xpo6	.	hsa_circ_0038810	-2.44946043109192	0.245052307498057	0.870285161200963	0.087197481163551	0.119012841978404	0	0	0	0	0	0.0710135472102796	0.170743979117762	0.138931927947461
chr1_197536820_197549861_-	Xpo6	.	hsa_circ_0038816	-2.69651221469087	0.0299156609588683	0.559133508823468	0.348789924654204	0.0396709473261345	0.143392150548135	0.0460387910442822	0.0402121468387405	0.065665981211324	0.500348514652827	0.213040641630839	0.398402617941445	0.185242570596615
chr1_197545741_197549861_-	Xpo6	.	hsa_circ_0007807	1.71800208213174	0.507772512849389	0.963256805769084	0.0435987405817755	0	0.0477973835160449	0.138116373132847	0.0402121468387405	0.196997943633972	0	0	0	0.138931927947461
chr1_198801174_198801693_+	not_annotated	.		1.86450505480557	0.497858603523393	0.961764199549391	0	0	0	0.184155164177129	0.0804242936774811	0.32832990605662	0.142956718472236	0	0.0569146597059207	0
chr1_198971730_198972343_+	not_annotated	.		1.06165877861538	0.883272747647573	0.994819806654308	0.348789924654204	0.277696631282942	0.525771218676494	0.0460387910442822	0.281485027871184	0.196997943633972	0.357391796180591	0.355067736051398	0.341487958235524	0.0463106426491538
chr1_198994746_198995342_+	not_annotated	.	hsa_circ_0006127	-1.22820692441076	0.475514771973177	0.958196415589388	0.174394962327102	0.595064209892018	0.621365985708583	1.05889219401849	0.76403078993607	0.525327849690592	0.714783592361181	1.06520320815419	1.02446387470657	0.324174498544077
chr1_200102204_200105174_+	Inpp5f	.		1.0562894443662	0.935213570791875	0.994819806654308	0	0.158683789304538	0.0477973835160449	0	0.120636440516222	0.065665981211324	0.142956718472236	0.0710135472102796	0.0569146597059207	0
chr1_20022791_20047889_+	not_annotated	.		-1.20908713160592	0.639070964552718	0.988040504071035	0.130796221745326	0.634735157218153	0.286784301096269	0.506426701487104	0.321697174709924	0.065665981211324	0.214435077708354	0.0710135472102796	0.569146597059207	0.694659639737307
chr1_200671012_200672411_-	Fgfr2	.	hsa_circ_0020238	-2.46090169966743	0.264980465789696	0.874560856028291	0.0435987405817755	0	0	0	0.160848587354962	0	0.0714783592361181	0	0.170743979117762	0.138931927947461
chr1_201442092_201451005_+	Plekha1	5UTR		-1.11692821676785	0.786574937874436	0.994819806654308	0.130796221745326	0.158683789304538	0.0955947670320897	0.276232746265693	0.241272881032443	0.196997943633972	0	0.213040641630839	0.398402617941445	0.185242570596615
chr1_201523374_201524041_+	Htra1	.		1.62885519919773	0.4738103738645	0.958196415589388	0.130796221745326	0.0793418946522691	0.0477973835160449	0.0920775820885644	0.0402121468387405	0.065665981211324	0	0	0.170743979117762	0
chr1_204267318_204275972_-	Chst15	5UTR	hsa_circ_0000264	-1.02764760872507	0.932740479332029	0.994819806654308	0.47958614639953	0.238025683956807	0.477973835160449	0.276232746265693	1.12594011148473	0.525327849690592	0.428870155416709	0.142027094420559	0.626061256765128	0.879902210333923
chr1_204761726_204780713_-	Fam53b	5UTR	hsa_circ_0002282	-1.21703329810135	0.52255349466374	0.966616303767938	0.697579849308408	0.476051367913614	0.621365985708583	0.322271537309975	0.442333615226146	0.131331962422648	0.571826873888945	0.355067736051398	0.227658638823683	1.01883413828138
chr1_204830813_204842017_-	Mettl10	3UTR,5UTR		-1.07488739290426	0.858300710777024	0.994819806654308	0.130796221745326	0.198354736630673	0.143392150548135	0.276232746265693	0.241272881032443	0.32832990605662	0.214435077708354	0.568108377682237	0.113829319411841	0.0926212852983076
chr1_204958605_204961691_+	not_annotated	.		-1.43482060259302	0.596551684295981	0.977212708890084	0.0435987405817755	0.0396709473261345	0.238986917580224	0.0920775820885644	0.160848587354962	0	0	0.497094830471957	0	0.0926212852983076
chr1_204959154_204961691_+	not_annotated	.		1.24150918285844	0.494910385677908	0.961764199549391	0.435987405817755	0.277696631282942	0.286784301096269	0.598504283575669	0.321697174709924	0.262663924845296	0.142956718472236	0.355067736051398	0.227658638823683	0.416795783842384
chr1_204959172_204961691_+	not_annotated	.	hsa_circ_0006545	-1.03111928350704	0.801107939071694	0.994819806654308	5.75503375679436	6.18866778287699	5.54449648786121	7.91867205961654	6.07203417264982	8.01124970778152	5.71826873888945	5.82311087124293	8.87868691412363	6.52980061353069
chr1_204959172_204975227_+	not_annotated	.	hsa_circ_0093044	-1.90216375605087	0.396938912750141	0.943684062353263	0.087197481163551	0	0	0.0920775820885644	0	0.196997943633972	0.0714783592361181	0	0.341487958235524	0.0463106426491538
chr1_204959172_204980121_+	not_annotated	.		-1.30013803513565	0.565834012096178	0.976446464267508	0.305191184072428	0.277696631282942	0.430176451644404	0.0920775820885644	0.0402121468387405	0.32832990605662	0.714783592361181	0	0.284573298529604	0.277863855894923
chr1_204959172_204988430_+	not_annotated	.		1.39454023212753	0.385275994486127	0.942882109198032	0.305191184072428	0.43638042058748	0.477973835160449	0.276232746265693	0.201060734193703	0.393995887267944	0.285913436944473	0.284054188841118	0.455317277647366	0
chr1_204960840_204961691_+	not_annotated	.	hsa_circ_0000268	-1.36983419815434	0.194104280111781	0.834481587986729	0.653981108726632	0.674406104544287	1.48171888899739	0.82869823879708	0.402121468387405	0.65665981211324	1.14365374777789	1.20723030257475	1.08137853441249	0.879902210333923
chr1_204960840_204975227_+	not_annotated	.	hsa_circ_0004451	-1.16215215156742	0.789521498664724	0.994819806654308	0	0.0396709473261345	0.238986917580224	0.0920775820885644	0.201060734193703	0.131331962422648	0.285913436944473	0	0.170743979117762	0.0926212852983076
chr1_204960840_204980121_+	not_annotated	.	hsa_circ_0008915	1.43328246752529	0.18672437114588	0.831791787910175	0.523184886981306	0.674406104544287	0.573568602192538	0.368310328354258	0.76403078993607	0.853657755747212	0.571826873888945	0.142027094420559	0.682975916471048	0.324174498544077
chr1_204960840_204988430_+	not_annotated	.	hsa_circ_0020336	1.04048052542113	0.92876198162	0.994819806654308	0.217993702908877	0.198354736630673	0.0477973835160449	0.644543074619951	0.120636440516222	0.131331962422648	0.214435077708354	0.142027094420559	0.227658638823683	0.277863855894923
chr1_204979933_204988430_+	not_annotated	.	hsa_circ_0020337	-1.02402775865686	0.94533833142525	0.994819806654308	0.87197481163551	0.714077051870422	0.238986917580224	0.598504283575669	0.0804242936774811	0.262663924845296	0.643305233125063	0.355067736051398	0.455317277647366	0.463106426491538
chr1_21142144_21164430_+	Akap7	.	hsa_circ_0130687	-1.2228304087667	0.480342995553589	0.959985101522227	0.523184886981306	0.515722315239749	0.191189534064179	0.368310328354258	0.321697174709924	0.459661868479268	0.214435077708354	0.497094830471957	0.739890576176969	0.463106426491538
chr1_21142144_21211619_+	Akap7	.	hsa_circ_0130689	1.17998400115738	0.647693269975581	0.988040504071035	0.217993702908877	0.277696631282942	0.191189534064179	0.184155164177129	0.361909321548665	0.393995887267944	0.142956718472236	0.497094830471957	0.113829319411841	0.185242570596615
chr1_21149312_21211619_+	Akap7	.	hsa_circ_0130693	1.83922992509493	0.18224886369476	0.829302968905612	0.217993702908877	0.317367578609076	0.286784301096269	0.138116373132847	0.160848587354962	0.262663924845296	0.285913436944473	0	0.227658638823683	0
chr1_21160904_21211619_+	Akap7	.		1.56967761080792	0.506485715626913	0.963256805769084	0	0.0396709473261345	0.0477973835160449	0.184155164177129	0.160848587354962	0.131331962422648	0	0.0710135472102796	0	0.138931927947461
chr1_212176426_212187819_+	not_annotated	.		1.38938088568761	0.54532265730534	0.966616303767938	0.261592443490653	0.158683789304538	0.0477973835160449	0.0460387910442822	0.201060734193703	0	0.0714783592361181	0.0710135472102796	0.113829319411841	0.0926212852983076
chr1_214562894_214581660_+	Ap2a2	.		1.10562607428456	0.807642574075174	0.994819806654308	0.305191184072428	0.119012841978404	0.430176451644404	0.322271537309975	0.160848587354962	0.196997943633972	0.142956718472236	0.568108377682237	0.0569146597059207	0.185242570596615
chr1_214562894_214605872_+	Ap2a2	3UTR		1.33448948927289	0.383641791821216	0.941687050533679	0.435987405817755	0.634735157218153	0.334581684612314	0.552465492531387	0.201060734193703	0.262663924845296	0.357391796180591	0.497094830471957	0.227658638823683	0.185242570596615
chr1_214933394_214938246_+	not_annotated	.		1.15040583543632	0.429430036546832	0.951691016132014	2.17993702908877	1.94387641898059	2.58105870986642	1.51928010446131	2.29209236980821	2.29830934239634	1.64400226243072	1.56229803862615	2.50424502706051	1.66718313536954
chr1_218727734_218755192_-	Ppp6r3	.		-1.77438507414067	0.509257033541977	0.963256805769084	0	0	0	0.230193955221411	0.0402121468387405	0	0	0.142027094420559	0.0569146597059207	0.138931927947461
chr1_218731772_218748117_-	Ppp6r3	.		-1.19576898607541	0.799094219928171	0.994819806654308	0.0435987405817755	0.0793418946522691	0	0.138116373132847	0.0804242936774811	0	0	0.142027094420559	0	0.138931927947461
chr1_218776097_218778447_-	not_annotated	.		1.84517827839237	0.460617434203906	0.958196415589388	0.174394962327102	0.119012841978404	0	0	0.241272881032443	0	0	0.142027094420559	0.0569146597059207	0
chr1_219018598_219028923_+	Suv420h1	5UTR	hsa_circ_0096279	1.87582163903087	0.132671074249761	0.7810094743051	0.392388665235979	0.277696631282942	0.238986917580224	0.644543074619951	0.442333615226146	0.131331962422648	0	0.355067736051398	0.0569146597059207	0.324174498544077
chr1_219199572_219205163_+	not_annotated	.		4.42995491230573	0.136966588441603	0.792919434281505	0	0.198354736630673	0.191189534064179	0	0.120636440516222	0	0	0	0.0569146597059207	0
chr1_219199858_219201639_+	not_annotated	.		1.57967395422203	0.47033677358898	0.958196415589388	0.174394962327102	0.119012841978404	0.143392150548135	0	0.0402121468387405	0.131331962422648	0.142956718472236	0	0.113829319411841	0
chr1_219570014_219571238_-	Kdm2a	.		1.46471821738283	0.501728834536544	0.962645075068905	0.174394962327102	0.238025683956807	0.0955947670320897	0	0.120636440516222	0.262663924845296	0	0	0.170743979117762	0.185242570596615
chr1_219592035_219638528_-	Kdm2a	5UTR		-1.06697457513915	0.910686812033423	0.994819806654308	0.087197481163551	0.0793418946522691	0.0477973835160449	0.0920775820885644	0	0.131331962422648	0.142956718472236	0	0.113829319411841	0.0463106426491538
chr1_220015522_220016193_+	Rbm4b	3UTR	hsa_circ_0004168	2.83462720176061	0.097871240410955	0.754508305532109	0.0435987405817755	0.198354736630673	0.0477973835160449	0.184155164177129	0.522757908903627	0.459661868479268	0.0714783592361181	0.284054188841118	0	0
chr1_220032745_220042767_-	Rbm4	3UTR		-1.10544984385601	0.855363815859481	0.994819806654308	0.0435987405817755	0.0396709473261345	0.143392150548135	0.0920775820885644	0.120636440516222	0.131331962422648	0.0714783592361181	0	0.284573298529604	0.0463106426491538
chr1_220039307_220040146_-	Rbm4	3UTR		2.77608725612199	0.248773169950373	0.872649723371887	0	0.0396709473261345	0	0.276232746265693	0.160848587354962	0.131331962422648	0.142956718472236	0	0	0
chr1_220039307_220042767_-	Rbm4	3UTR		1.36241959552252	0.438326754703681	0.955263540047071	0.348789924654204	0.238025683956807	0.525771218676494	0.0920775820885644	0.120636440516222	0.393995887267944	0.142956718472236	0.142027094420559	0.227658638823683	0.277863855894923
chr1_220039307_220049075_-	Rbm4	3UTR,5UTR		-1.15291660565945	0.695707329004712	0.990437098551993	0.130796221745326	0.158683789304538	0.286784301096269	0.41434911939854	0.201060734193703	0.590993830901916	0.214435077708354	0.213040641630839	0.284573298529604	0.555727711789846
chr1_220047470_220049075_-	Rbm4	5UTR		-1.00093278077431	0.996395380512696	0.99809571392654	1.65675214210747	1.82486357700219	1.33832673844926	2.30193955221411	2.41272881032443	1.57598354907178	1.92991569937519	2.48547415235979	1.08137853441249	1.99135763391361
chr1_221185800_221186464_-	not_annotated	.		1.26409761609331	0.681058160674685	0.990437098551993	0.0435987405817755	0.119012841978404	0.0477973835160449	0.0920775820885644	0.0402121468387405	0.131331962422648	0.0714783592361181	0	0.113829319411841	0.0463106426491538
chr1_222318742_222319656_+	Macrod1	.	hsa_circ_0096088	5.26528088992378	0.0145435281668432	0.452920256500514	0.130796221745326	0.0396709473261345	0.0477973835160449	0.368310328354258	0.76403078993607	1.44465158664913	0	0	0.113829319411841	0.185242570596615
chr1_222619895_222621077_-	RGD1308106	.	hsa_circ_0009159	-2.01596131689984	0.0933661814819458	0.747823318830577	0.087197481163551	0.277696631282942	0.0477973835160449	0.138116373132847	0.0804242936774811	0.065665981211324	0.142956718472236	0.213040641630839	0.341487958235524	0.277863855894923
chr1_222707086_222709195_-	Rtn3	.	hsa_circ_0022602	1.04047107421844	0.891132884303971	0.994819806654308	0.915573552217285	0.634735157218153	0.621365985708583	0.184155164177129	0.844455083613551	0.98498971816986	0.428870155416709	0.497094830471957	1.25212251353026	0.463106426491538
chr1_225019522_225021984_+	Hnrnpul2	.		-1.10161046926955	0.771007906640111	0.994170281174598	0.261592443490653	0.238025683956807	0.430176451644404	0.184155164177129	0.482545762064886	0.32832990605662	0.571826873888945	0.0710135472102796	0.341487958235524	0.416795783842384
chr1_225201272_225210797_+	Ahnak	.		1.55484410002798	0.631419407489049	0.983884090016117	0	0	0	0.276232746265693	0.241272881032443	0.32832990605662	0	0	0.341487958235524	0
chr1_226566337_226566744_-	Sdhaf2	.	hsa_circ_0000311	1.52365489023017	0.340589538252459	0.922532902227655	0.217993702908877	0.515722315239749	0.430176451644404	0.0460387910442822	0.442333615226146	0.787991774535888	0.0714783592361181	0.0710135472102796	0.284573298529604	0.555727711789846
chr1_22716587_22735761_-	not_annotated	.		-1.15091468390236	0.609224231063937	0.98200670912511	0.305191184072428	0.317367578609076	0.382379068128359	0.41434911939854	0.281485027871184	0.393995887267944	0.285913436944473	0.426081283261677	0.284573298529604	0.555727711789846
chr1_231411885_231415776_-	Tle4	.	hsa_circ_0087302	-1.99458401725921	0.418365769729768	0.951691016132014	0.130796221745326	0	0	0.138116373132847	0	0	0.142956718472236	0.213040641630839	0	0.0463106426491538
chr1_231457045_231498197_-	Tle4	.	hsa_circ_0087284	1.38219771552179	0.73040237083085	0.991022091415143	0	0	0	0.0920775820885644	0.0804242936774811	0.262663924845296	0.142956718472236	0	0.0569146597059207	0
chr1_234383454_234538951_-	not_annotated	.		-1.98340788989439	0.420406355588188	0.951691016132014	0	0	0	0.0920775820885644	0.120636440516222	0	0.142956718472236	0.0710135472102796	0.113829319411841	0
chr1_235382074_235654280_-	Vps13a	.		5.54161133345711	0.0269554156489817	0.545437065870183	0.130796221745326	0.158683789304538	0.0477973835160449	0	0.201060734193703	0.131331962422648	0	0.0710135472102796	0	0
chr1_235392218_235395737_-	Vps13a	.		2.34161147713605	0.0777863125130205	0.729255660966093	0.0435987405817755	0.158683789304538	0.286784301096269	0.184155164177129	0.361909321548665	0.262663924845296	0.0714783592361181	0.0710135472102796	0.0569146597059207	0.138931927947461
chr1_235393348_235395737_-	Vps13a	.		1.80996248728112	0.00613454447973817	0.338752874514314	1.78754836385279	1.38848315641471	1.52951627251344	1.05889219401849	1.76933446090458	1.96997943633972	1.14365374777789	0.923176113733635	0.512231937353286	0.926212852983076
chr1_235399854_235654280_-	Vps13a	.		-20.6902147670895	9.28282052983049e-06	0.00953577738926837	0	0	0	0.0460387910442822	0	0	0.285913436944473	0.426081283261677	0.398402617941445	0.0463106426491538
chr1_235653120_235656288_-	Vps13a	.		1.65403318367002	0.417485779682712	0.951691016132014	0.130796221745326	0	0.238986917580224	0.184155164177129	0.201060734193703	0	0.142956718472236	0	0.113829319411841	0.0463106426491538
chr1_235720724_235734344_-	Vps13a	.		-1.18382301885158	0.758135958578273	0.99157007661002	0.087197481163551	0.0793418946522691	0.0955947670320897	0	0.281485027871184	0.131331962422648	0.142956718472236	0.0710135472102796	0.284573298529604	0.0463106426491538
chr1_235720724_235737635_-	Vps13a	.		-1.70942432220391	0.464470293188398	0.958196415589388	0	0.158683789304538	0	0	0.120636440516222	0.131331962422648	0	0	0.227658638823683	0.231553213245769
chr1_235720724_235761819_-	Vps13a	.		-2.61563938429183	0.0950195964058495	0.747823318830577	0.261592443490653	0.0396709473261345	0	0.0460387910442822	0.120636440516222	0.065665981211324	0	0.284054188841118	0.113829319411841	0.555727711789846
chr1_235720724_235780409_-	Vps13a	.		1.25397377756334	0.759985373700939	0.99157007661002	0.130796221745326	0.317367578609076	0.0955947670320897	0	0	0	0.142956718472236	0	0.0569146597059207	0.0926212852983076
chr1_235737498_235761819_-	Vps13a	.		5.57532587539319	0.0436030374757099	0.626450632824097	0.217993702908877	0.158683789304538	0	0	0.120636440516222	0.196997943633972	0	0.0710135472102796	0	0
chr1_235750192_235761819_-	Vps13a	.		2.88741676621275	0.00740670941424926	0.34878179729361	0.348789924654204	0.198354736630673	0.525771218676494	0.322271537309975	0.72381864309733	0.459661868479268	0.0714783592361181	0.0710135472102796	0.113829319411841	0.277863855894923
chr1_235750192_235789332_-	Vps13a	.		-2.18826284170353	0.257483626154831	0.872649723371887	0.174394962327102	0.0396709473261345	0.0477973835160449	0.0460387910442822	0	0	0.0714783592361181	0.142027094420559	0.284573298529604	0
chr1_235757648_235761819_-	Vps13a	.		2.24147972988773	0.227878791425112	0.856937639074152	0.087197481163551	0.158683789304538	0.0477973835160449	0	0.120636440516222	0.262663924845296	0	0.0710135472102796	0.113829319411841	0
chr1_236196242_236229567_+	Pcsk5	.	hsa_circ_0087234	1.24247267658651	0.499960691305232	0.962645075068905	0.610382368144857	0.555393262565883	0.382379068128359	0.276232746265693	0.201060734193703	0.32832990605662	0.500348514652827	0.284054188841118	0.284573298529604	0.231553213245769
chr1_239293163_239299795_+	Abhd17b	5UTR	hsa_circ_0006383	2.91143134146191	0.113288498841281	0.775596652332484	0.130796221745326	0.198354736630673	0	0.368310328354258	0.120636440516222	0.065665981211324	0.142956718472236	0.0710135472102796	0	0
chr1_241731333_241732616_+	Apba1	5UTR	hsa_circ_0005976	-1.64943166630628	0.565337686978329	0.976446464267508	0.0435987405817755	0	0.0955947670320897	0	0	0.262663924845296	0	0.142027094420559	0.284573298529604	0
chr1_245079320_245099556_-	not_annotated	.		1.39558024433845	0.775558444783746	0.994622237707994	0	0.198354736630673	0	0.0920775820885644	0	0	0.142956718472236	0	0	0
chr1_245895406_245937626_-	Rfx3	3UTR	hsa_circ_0138619	3.0778888301349	0.0702214640454832	0.720742676840297	0.130796221745326	0.119012841978404	0.191189534064179	0.0460387910442822	0.120636440516222	0.32832990605662	0	0	0.170743979117762	0
chr1_245926332_245937626_-	Rfx3	.	hsa_circ_0138624	-1.08757303752755	0.8195327297083	0.994819806654308	0.174394962327102	0.43638042058748	0.477973835160449	0.552465492531387	0.241272881032443	0.590993830901916	0	0.923176113733635	0.284573298529604	0.555727711789846
chr1_245955040_246010590_-	Rfx3	5UTR	hsa_circ_0086242	1.41909728344259	0.650800502097098	0.988040504071035	0.087197481163551	0	0.0477973835160449	0.0920775820885644	0.0804242936774811	0.131331962422648	0	0.213040641630839	0	0
chr1_246472166_246476440_-	not_annotated	.	hsa_circ_0138784	-1.55494103270169	0.588282499763944	0.977212708890084	0.0435987405817755	0	0	0.138116373132847	0.120636440516222	0	0	0.142027094420559	0	0.185242570596615
chr1_246648293_246649407_-	not_annotated	.	hsa_circ_0006370	-1.15412165443402	0.663280632058606	0.990121680972764	0.174394962327102	0.238025683956807	0.334581684612314	0.41434911939854	0.241272881032443	0.459661868479268	0.214435077708354	0.426081283261677	0.170743979117762	0.555727711789846
chr1_246648293_246657760_-	not_annotated	.	hsa_circ_0007368	-2.40245886825154	0.111107772042342	0.775311989231394	0.087197481163551	0.158683789304538	0.0955947670320897	0.276232746265693	0	0	0	0.497094830471957	0.170743979117762	0.370485141193231
chr1_247711958_247745292_+	not_annotated	.		-1.04268702476027	0.945709492694387	0.994819806654308	0.087197481163551	0.198354736630673	0.0477973835160449	0	0	0.262663924845296	0.0714783592361181	0	0.170743979117762	0.138931927947461
chr1_247743813_247766953_+	not_annotated	.		1.23589496452336	0.442431233854234	0.957209219517771	0.610382368144857	0.912431788501094	0.382379068128359	0.368310328354258	0.844455083613551	0.525327849690592	0.500348514652827	0.426081283261677	0.284573298529604	0.740970282386461
chr1_247922779_247945662_-	not_annotated	.	hsa_circ_0138867	1.18912413190227	0.541071407267068	0.966616303767938	0.566783627563081	0.555393262565883	0.477973835160449	0.690581865664233	0.402121468387405	0.32832990605662	0.357391796180591	0.568108377682237	0.113829319411841	0.648348997088153
chr1_247922779_247960553_-	not_annotated	.	hsa_circ_0138868	-1.16364298425691	0.536027505227329	0.966616303767938	0.610382368144857	0.595064209892018	0.860352903288808	0.782659447752798	0.683606496258589	1.24765364301516	0.643305233125063	0.568108377682237	1.59361047176578	0.787280925035615
chr1_247931325_247945662_-	not_annotated	.	hsa_circ_0138869	1.13097041189214	0.84685141208619	0.994819806654308	0	0.198354736630673	0.0477973835160449	0.138116373132847	0.0402121468387405	0.065665981211324	0.0714783592361181	0.0710135472102796	0	0.138931927947461
chr1_247931325_247960553_-	not_annotated	.	hsa_circ_0138870	-1.77140960152962	0.016672156130879	0.454231591691864	0.523184886981306	0.238025683956807	0.477973835160449	0.690581865664233	0.361909321548665	0.590993830901916	0.929218670069536	0.923176113733635	0.79680523588289	0.740970282386461
chr1_247944244_247945662_-	not_annotated	.	hsa_circ_0138871	-1.09265716077194	0.496428342996295	0.961764199549391	9.37372922508173	8.25155704383598	7.456391828503	7.08997382081946	8.12285366142559	7.61725382051358	9.57810013763983	10.0129101566494	4.6670020958855	10.6977584519545
chr1_247944244_247960553_-	not_annotated	.	hsa_circ_0138872	-1.01830669368114	0.948706324893366	0.994819806654308	0.348789924654204	0.555393262565883	0.334581684612314	0.41434911939854	0.482545762064886	0.525327849690592	0.214435077708354	0.213040641630839	0.79680523588289	0.509417069140692
chr1_251262191_251269854_-	Atad1	.		1.25827299028305	0.366552229790189	0.932543196818464	0.392388665235979	0.634735157218153	0.764758136256718	0.736620656708515	0.924879377291032	0.853657755747212	0.929218670069536	0.355067736051398	0.341487958235524	0.648348997088153
chr1_251455608_251463748_+	Pten	.	hsa_circ_0002934	1.98888726415464	0.411556244989934	0.950101309590349	0.305191184072428	0.158683789304538	0	0	0.120636440516222	0	0.142956718472236	0	0.0569146597059207	0
chr1_251455608_251485480_+	Pten	.		-1.67366458215774	0.354316942054846	0.932543196818464	0	0.0396709473261345	0.0477973835160449	0.138116373132847	0.120636440516222	0.065665981211324	0.214435077708354	0	0.170743979117762	0.0926212852983076
chr1_25216048_25284394_+	Clvs2	3UTR		-2.09163206311803	0.019824066337638	0.4735877243102	0.217993702908877	0.158683789304538	0.143392150548135	0.230193955221411	0.241272881032443	0.065665981211324	0.571826873888945	0.284054188841118	0.341487958235524	0.370485141193231
chr1_252819308_252847455_-	Lipa	5UTR		1.64878963153462	0.368242727802158	0.932543196818464	0	0.119012841978404	0.0955947670320897	0.276232746265693	0.160848587354962	0.262663924845296	0	0.142027094420559	0.0569146597059207	0.138931927947461
chr1_25284173_25284394_+	not_annotated	.		-1.87847626453268	0.471223681355841	0.958196415589388	0.0435987405817755	0	0.143392150548135	0	0.0402121468387405	0	0.142956718472236	0	0.170743979117762	0
chr1_255059184_255085759_+	Pcgf5	3UTR		-1.10932167329703	0.682010339153386	0.990437098551993	0.348789924654204	0.357038525935211	0.621365985708583	0.598504283575669	0.442333615226146	0.722325793324564	0.428870155416709	0.355067736051398	0.79680523588289	0.602038354439
chr1_255685047_255694514_-	not_annotated	.	hsa_circ_0004224	1.47094607499818	0.582531520510342	0.976479476509607	0.130796221745326	0	0	0.184155164177129	0.0402121468387405	0.196997943633972	0.0714783592361181	0	0.0569146597059207	0.0926212852983076
chr1_255685047_255707098_-	not_annotated	.	hsa_circ_0094445	3.37104511854886	0.176683565521181	0.825138760066284	0	0.119012841978404	0.143392150548135	0.0920775820885644	0.0402121468387405	0	0.0714783592361181	0	0	0
chr1_255685047_255728514_-	not_annotated	.	hsa_circ_0094447	2.18131939298942	0.145973115700572	0.80402618286012	0.087197481163551	0.198354736630673	0.0955947670320897	0.138116373132847	0.120636440516222	0.196997943633972	0	0.0710135472102796	0.170743979117762	0
chr1_255685047_255774681_-	not_annotated	.	hsa_circ_0019143	1.68568332865897	0.430642555979928	0.952373661206418	0.0435987405817755	0.119012841978404	0	0.276232746265693	0.0804242936774811	0.131331962422648	0	0.142027094420559	0.113829319411841	0
chr1_255706979_255728514_-	not_annotated	.	hsa_circ_0019145	1.29683089856161	0.665644593958917	0.990319167305534	0.305191184072428	0.0793418946522691	0.143392150548135	0.0920775820885644	0.0402121468387405	0.065665981211324	0.214435077708354	0	0.170743979117762	0
chr1_255706979_255764689_-	not_annotated	.	hsa_circ_0094451	1.82119189629748	0.331020626029334	0.914275474195065	0	0.0396709473261345	0.143392150548135	0.184155164177129	0.281485027871184	0.262663924845296	0.142956718472236	0.142027094420559	0.0569146597059207	0
chr1_255706979_255774681_-	not_annotated	.	hsa_circ_0094452	1.72927617271362	0.195831957281921	0.834573351224417	0.348789924654204	0.277696631282942	0.286784301096269	0.368310328354258	0.0804242936774811	0.196997943633972	0.0714783592361181	0.0710135472102796	0.341487958235524	0.0926212852983076
chr1_255727111_255728514_-	not_annotated	.	hsa_circ_0002435	1.15652583665615	0.900116655954442	0.994819806654308	0	0.119012841978404	0	0.184155164177129	0	0	0	0	0.170743979117762	0
chr1_255727111_255764689_-	not_annotated	.	hsa_circ_0019146	-1.19708187068445	0.745263781180272	0.99157007661002	0	0.0396709473261345	0.143392150548135	0.184155164177129	0.160848587354962	0.196997943633972	0.142956718472236	0.355067736051398	0.0569146597059207	0.0463106426491538
chr1_255727111_255774681_-	not_annotated	.	hsa_circ_0019147	-4.04992684134302	0.000996772470710215	0.253481531315974	0.174394962327102	0	0.0955947670320897	0.322271537309975	0.0804242936774811	0	0.214435077708354	0.639121924892516	0.455317277647366	0.602038354439
chr1_255942366_255958835_-	Ide	.		-1.02760344879685	0.971458363524489	0.995672199051558	0.087197481163551	0.0396709473261345	0	0	0.201060734193703	0.131331962422648	0.214435077708354	0.0710135472102796	0	0.0463106426491538
chr1_256255355_256299276_+	Exoc6	.	hsa_circ_0094494	1.63314816077684	0.2220274824529	0.850133952398767	0.217993702908877	0.198354736630673	0.382379068128359	0.0920775820885644	0.201060734193703	0.262663924845296	0.142956718472236	0.142027094420559	0.113829319411841	0.138931927947461
chr1_256255355_256324263_+	Exoc6	.		-1.07960416749173	0.875587945267457	0.994819806654308	0.130796221745326	0.119012841978404	0.143392150548135	0	0.201060734193703	0.131331962422648	0.142956718472236	0	0.227658638823683	0.138931927947461
chr1_256263403_256274818_+	Exoc6	.		-1.48030170557108	0.49930543121594	0.962645075068905	0.130796221745326	0	0.0477973835160449	0.184155164177129	0.0402121468387405	0	0.142956718472236	0.0710135472102796	0.113829319411841	0.0926212852983076
chr1_256263403_256299276_+	Exoc6	.		1.2867688618653	0.300233399148571	0.891744769629486	0.610382368144857	0.714077051870422	0.430176451644404	1.05889219401849	0.683606496258589	0.787991774535888	0.571826873888945	0.497094830471957	0.682975916471048	0.463106426491538
chr1_256263403_256324263_+	Exoc6	.		-1.09567170148301	0.901124564244605	0.994819806654308	0	0.317367578609076	0.0477973835160449	0.0460387910442822	0	0.196997943633972	0	0	0.284573298529604	0.138931927947461
chr1_256263403_256337357_+	Exoc6	.		1.1245478188459	0.892281026532939	0.994819806654308	0	0.0396709473261345	0.191189534064179	0	0.201060734193703	0	0	0.213040641630839	0.0569146597059207	0
chr1_256277196_256299276_+	Exoc6	.	hsa_circ_0094517	2.16970854871212	0.00529387015098774	0.338752874514314	0.784777330471959	0.952102735827229	0.573568602192538	0.460387910442822	0.965091524129773	0.98498971816986	0.500348514652827	0.142027094420559	0.569146597059207	0.231553213245769
chr1_257488391_257491755_-	Noc3l	.		1.08834919811987	0.916650243198892	0.994819806654308	0	0	0.0477973835160449	0.230193955221411	0.0402121468387405	0.131331962422648	0.142956718472236	0.142027094420559	0	0
chr1_259396272_259409897_-	not_annotated	.		-1.15790406024637	0.875274361934341	0.994819806654308	0	0	0.0477973835160449	0	0.160848587354962	0.131331962422648	0.214435077708354	0	0.0569146597059207	0
chr1_259410525_259411992_-	not_annotated	.		-1.83850724831689	0.205969197122826	0.836399328766173	0.087197481163551	0.0396709473261345	0	0.0920775820885644	0.0804242936774811	0.262663924845296	0.142956718472236	0.142027094420559	0.227658638823683	0.138931927947461
chr1_260791755_260801171_+	not_annotated	.	hsa_circ_0008102	1.88964565798073	0.0288833650159394	0.559133508823468	0.566783627563081	0.674406104544287	0.382379068128359	0.966814611929926	0.76403078993607	0.65665981211324	0.714783592361181	0.355067736051398	0.227658638823683	0.185242570596615
chr1_260968222_260976951_-	Slit1	.	hsa_circ_0094672	-1.42704960165111	0.387442176498046	0.943684062353263	0.392388665235979	0.119012841978404	0.238986917580224	0.0460387910442822	0.160848587354962	0.393995887267944	0.0714783592361181	0.568108377682237	0.398402617941445	0.231553213245769
chr1_261347527_261350203_+	Pi4k2a	.		1.59269416579279	0.468712898662376	0.958196415589388	0	0.158683789304538	0.143392150548135	0.0460387910442822	0.120636440516222	0.131331962422648	0	0.0710135472102796	0.170743979117762	0
chr1_263677853_263687576_-	not_annotated	.		12.9498734977308	0.016848842112174	0.454231591691864	0	0.119012841978404	0.143392150548135	0	0.120636440516222	0.065665981211324	0	0	0	0
chr1_263867358_263876614_-	Chuk	.		1.0913867355068	0.842554138518497	0.994819806654308	0.217993702908877	0.198354736630673	0.0955947670320897	0.322271537309975	0.442333615226146	0.065665981211324	0.0714783592361181	0.142027094420559	0.113829319411841	0.463106426491538
chr1_264674064_264678002_+	Fam178a	.		-1.40981772904039	0.566465548483989	0.976446464267508	0	0.119012841978404	0	0.0920775820885644	0.281485027871184	0.196997943633972	0.357391796180591	0	0.113829319411841	0.185242570596615
chr1_264674064_264689905_+	Fam178a	.		-1.03079677613	0.911887040602727	0.994819806654308	0.741178589890183	0.714077051870422	0.573568602192538	0.460387910442822	0.442333615226146	0.525327849690592	0.500348514652827	0.284054188841118	0.341487958235524	1.15776606622885
chr1_264674064_264692492_+	Fam178a	.	hsa_circ_0019529	-1.34260498628765	0.720648877455779	0.991022091415143	0.130796221745326	0.0396709473261345	0.286784301096269	0	0	0	0	0.284054188841118	0	0.138931927947461
chr1_264682393_264689905_+	Fam178a	.		2.60813202894991	0.183460361451856	0.831791787910175	0.087197481163551	0.317367578609076	0.143392150548135	0	0.160848587354962	0	0	0	0.113829319411841	0.0463106426491538
chr1_264683358_264683817_+	Fam178a	.		-2.11489178180752	0.163399951869539	0.813047293090402	0.087197481163551	0	0.0477973835160449	0.138116373132847	0.0402121468387405	0	0.142956718472236	0.142027094420559	0.113829319411841	0.0926212852983076
chr1_265331903_265401005_-	Fbxw4	.	hsa_circ_0005741	1.2386619442542	0.402450561954578	0.944698139880353	0.47958614639953	1.22979936711017	0.908150286804853	0.644543074619951	1.00530367096851	0.459661868479268	0.643305233125063	0.923176113733635	0.398402617941445	0.648348997088153
chr1_265386051_265401005_-	Fbxw4	.	hsa_circ_0008362	-1.22312382286048	0.582563239964646	0.976479476509607	0.217993702908877	0.515722315239749	0.382379068128359	0.138116373132847	0.321697174709924	0.131331962422648	0.285913436944473	0.0710135472102796	0.512231937353286	0.509417069140692
chr1_265396239_265401005_-	Fbxw4	.	hsa_circ_0000255	1.09781625690018	0.788311304134416	0.994819806654308	0.305191184072428	0.357038525935211	0.143392150548135	0.874737029841362	0.522757908903627	0.196997943633972	0.214435077708354	0.426081283261677	0.455317277647366	0.370485141193231
chr1_265511408_265524404_-	Mgea5	.		-2.22085004924965	0.109603786497646	0.775311989231394	0.087197481163551	0.0793418946522691	0.191189534064179	0.138116373132847	0.0804242936774811	0	0.428870155416709	0.213040641630839	0	0.277863855894923
chr1_265514722_265534552_-	Mgea5	.		-2.00626929418849	0.260699628913718	0.872649723371887	0.0435987405817755	0	0.238986917580224	0.276232746265693	0.0804242936774811	0	0.214435077708354	0.142027094420559	0	0.509417069140692
chr1_265518156_265524404_-	Mgea5	.		-1.38623839195608	0.576256365051292	0.976479476509607	0.174394962327102	0	0.143392150548135	0.138116373132847	0.201060734193703	0.262663924845296	0.714783592361181	0	0.113829319411841	0.0463106426491538
chr1_265605455_265653628_-	not_annotated	.	hsa_circ_0007564	1.9517383465701	0.28256500956821	0.879345218376975	0.0435987405817755	0.0396709473261345	0.143392150548135	0.0920775820885644	0.0804242936774811	0.196997943633972	0	0.0710135472102796	0.113829319411841	0
chr1_265646931_265653628_-	not_annotated	.	hsa_circ_0004117	1.0213657730201	0.972167647260855	0.995672199051558	0.0435987405817755	0.158683789304538	0.143392150548135	0	0.0804242936774811	0.32832990605662	0.142956718472236	0	0.170743979117762	0.138931927947461
chr1_265714698_265724208_-	not_annotated	.	hsa_circ_0019650	-1.22237414918819	0.699979899696611	0.991022091415143	0.130796221745326	0.0793418946522691	0.143392150548135	0.276232746265693	0	0.196997943633972	0	0.355067736051398	0.170743979117762	0.138931927947461
chr1_265724151_265729099_-	not_annotated	.		-9.15883650575402	0.00760323304067957	0.34878179729361	0	0	0	0.0460387910442822	0	0	0.142956718472236	0.213040641630839	0	0.138931927947461
chr1_266201078_266206952_+	Sufu	.	hsa_circ_0003779	-2.77163491483416	0.0305340066018008	0.56457816106651	0.130796221745326	0.119012841978404	0.0955947670320897	0.0920775820885644	0	0	0.285913436944473	0.0710135472102796	0.284573298529604	0.231553213245769
chr1_268455470_268536504_+	Sorcs3	.		1.22707047886507	0.736451181068062	0.991506521300349	0.174394962327102	0.0396709473261345	0.0477973835160449	0.184155164177129	0.0804242936774811	0.131331962422648	0	0	0.284573298529604	0.0463106426491538
chr1_268505991_268536504_+	Sorcs3	.		-2.84621434442551	0.20676750353653	0.836399328766173	0.130796221745326	0	0	0	0.0402121468387405	0	0.142956718472236	0.142027094420559	0.113829319411841	0
chr1_269988531_270012416_-	Sorcs1	.	hsa_circ_0092585	-1.88538959826777	0.434630053970104	0.954129871779456	0	0.0793418946522691	0	0	0.160848587354962	0	0.142956718472236	0	0.0569146597059207	0.138931927947461
chr1_270073074_270093865_-	Sorcs1	.	hsa_circ_0019983	1.18472585450189	0.483051718283562	0.961037405367647	0.915573552217285	1.11078652513177	0.573568602192538	1.65739647759416	0.683606496258589	0.919323736958536	0.714783592361181	1.06520320815419	0.79680523588289	0.740970282386461
chr1_270084939_270093865_-	Sorcs1	.	hsa_circ_0019985	1.21381369786221	0.570545679274552	0.976446464267508	0.47958614639953	0.43638042058748	0.621365985708583	0.276232746265693	0.321697174709924	0.065665981211324	0.142956718472236	0.284054188841118	0.455317277647366	0.324174498544077
chr1_274539096_274543891_+	Rbm20	.	hsa_circ_0092655	-1.16334758926621	0.747800652984097	0.99157007661002	0.261592443490653	0.119012841978404	0.430176451644404	0.0460387910442822	0.120636440516222	0	0.142956718472236	0.284054188841118	0.170743979117762	0.185242570596615
chr1_274539096_274557144_+	Rbm20	.	hsa_circ_0092656	-1.16235960082607	0.808003799164528	0.994819806654308	0	0.0396709473261345	0.191189534064179	0.0920775820885644	0.160848587354962	0.065665981211324	0	0	0.113829319411841	0.277863855894923
chr1_274628954_274647456_+	Pdcd4	.		1.29302208391787	0.428791776160669	0.951691016132014	0.435987405817755	0.158683789304538	0.334581684612314	0.368310328354258	0.643394349419849	0.393995887267944	0.428870155416709	0.284054188841118	0.227658638823683	0.277863855894923
chr1_274688578_274701534_+	Shoc2	5UTR		1.3618714690575	0.58622661792762	0.976541719560159	0	0.238025683956807	0.0955947670320897	0.276232746265693	0.321697174709924	0	0.142956718472236	0.0710135472102796	0.0569146597059207	0.185242570596615
chr1_275999820_276141673_-	not_annotated	.		1.03706046174929	0.955220480502048	0.994819806654308	0.174394962327102	0	0.0477973835160449	0.322271537309975	0	0.131331962422648	0.142956718472236	0.0710135472102796	0.170743979117762	0.0463106426491538
chr1_276011499_276141673_-	not_annotated	.		-1.72279077127546	0.405746006082767	0.948414170772119	0.087197481163551	0.119012841978404	0	0.276232746265693	0	0	0	0.213040641630839	0.227658638823683	0.138931927947461
chr1_276295099_276296247_-	Zdhhc6	.		2.33027874286043	0.276457341792513	0.877774571062257	0.0435987405817755	0.119012841978404	0	0.138116373132847	0.0402121468387405	0.131331962422648	0	0	0.113829319411841	0
chr1_276373380_276384367_+	Vti1a	.	hsa_circ_0002533	-1.05606569600574	0.943617743039747	0.994819806654308	0	0.158683789304538	0.191189534064179	0	0	0.065665981211324	0	0.0710135472102796	0.170743979117762	0.0463106426491538
chr1_276379762_276487666_+	Vti1a	.		1.28023621763954	0.674490267553558	0.990437098551993	0.174394962327102	0.0793418946522691	0.0477973835160449	0.0460387910442822	0.0804242936774811	0.131331962422648	0	0	0.0569146597059207	0.185242570596615
chr1_278580845_278594581_+	not_annotated	.	hsa_circ_0020093	1.0169720912036	0.903707590057551	0.994819806654308	5.62423753504904	6.34735157218153	6.88282322631046	3.40687053727688	4.78524547381012	4.85928260963797	4.7175717095838	5.75209732403265	5.57763665118023	4.9089281208103
chr1_278580845_278620822_+	not_annotated	.		1.06937770026385	0.647420390577567	0.988040504071035	4.40347279875932	4.95886841576682	5.73568602192538	4.05141361189683	5.30800338271375	6.76359606476637	4.14574483569485	4.33182637982705	6.94358848412233	3.93640462517807
chr1_278580845_278633931_+	not_annotated	.		-1.16344201183105	0.726654489558246	0.991022091415143	0.174394962327102	0.119012841978404	0.238986917580224	0.0460387910442822	0.120636440516222	0.459661868479268	0.428870155416709	0.142027094420559	0.170743979117762	0.138931927947461
chr1_278580845_278639634_+	not_annotated	.		2.03239764455022	0.211253004828615	0.840844255184985	0.130796221745326	0.198354736630673	0.0477973835160449	0.0920775820885644	0.522757908903627	0.262663924845296	0	0	0.284573298529604	0.0926212852983076
chr1_278580845_278661960_+	not_annotated	.		1.55378265441447	0.206837268023906	0.836399328766173	1.04636977396261	1.07111557780563	0.382379068128359	0.0460387910442822	1.20636440516222	1.11632168059251	0.285913436944473	0.497094830471957	0.569146597059207	0.694659639737307
chr1_278580845_278701866_+	not_annotated	.		1.98375713221741	0.492026534900568	0.961764199549391	0	0.158683789304538	0	0.0920775820885644	0	0.262663924845296	0	0	0	0.138931927947461
chr1_278580845_278731755_+	not_annotated	.		-1.09096340990873	0.851596826653438	0.994819806654308	0.348789924654204	0.158683789304538	0.0477973835160449	0.230193955221411	0.0804242936774811	0.262663924845296	0.285913436944473	0.142027094420559	0	0.370485141193231
chr1_278580845_278749829_+	not_annotated	.		-1.03237903949086	0.895758613810767	0.994819806654308	0.653981108726632	0.674406104544287	0.669163369224628	0.644543074619951	0.884667230452292	0.722325793324564	1.14365374777789	0.994189660943914	0.284573298529604	0.602038354439
chr1_278580845_278773472_+	not_annotated	.		1.2031410709989	0.805439507644393	0.994819806654308	0	0.0793418946522691	0.286784301096269	0	0.160848587354962	0	0	0.0710135472102796	0.170743979117762	0.0463106426491538
chr1_278580845_278900769_+	not_annotated	.		1.41494211342588	0.536924162303673	0.966616303767938	0.174394962327102	0.198354736630673	0.477973835160449	0	0.0804242936774811	0.065665981211324	0.142956718472236	0.0710135472102796	0.0569146597059207	0.185242570596615
chr1_278601851_278620822_+	not_annotated	.	hsa_circ_0092770	2.93050591986112	0.07144916238265	0.726694574827497	0.130796221745326	0.0396709473261345	0.143392150548135	0.0920775820885644	0.321697174709924	0.459661868479268	0.142956718472236	0.0710135472102796	0	0.0463106426491538
chr1_278639501_278731755_+	not_annotated	.		-1.12408372912777	0.892317082324763	0.994819806654308	0	0	0.191189534064179	0	0.120636440516222	0.065665981211324	0	0	0.227658638823683	0.0463106426491538
chr1_278639501_278749829_+	not_annotated	.		1.08548781752486	0.872892627238564	0.994819806654308	0.523184886981306	0.119012841978404	0.286784301096269	0.0920775820885644	0.201060734193703	0	0.500348514652827	0.142027094420559	0.113829319411841	0.0463106426491538
chr1_278656260_278731755_+	not_annotated	.		-1.0841905607703	0.894161247590107	0.994819806654308	0.130796221745326	0.0396709473261345	0.0955947670320897	0.0460387910442822	0.0402121468387405	0.196997943633972	0.0714783592361181	0.284054188841118	0.0569146597059207	0
chr1_278679021_278701866_+	not_annotated	.	hsa_circ_0092793	1.19644972414006	0.259335115604924	0.872649723371887	2.74672065665186	2.97532104946009	2.62885609338247	2.20986197012555	2.53336525084065	3.93995887267944	2.21582913631966	2.7695283412009	2.39041570764867	2.08397891921192
chr1_278679021_278731755_+	not_annotated	.		1.08498412448042	0.720011595629516	0.991022091415143	1.91834458559812	1.86453452432832	2.43766655931829	0.736620656708515	2.41272881032443	2.23264336118502	1.28661046625013	2.34344705793923	1.53669581205986	1.94504699126446
chr1_278679021_278749829_+	not_annotated	.	hsa_circ_0020096	1.0649584030122	0.743466064860438	0.99157007661002	4.14188035526867	5.19689409972362	3.87158806479963	3.45290932832117	6.23288276000478	4.46528672237003	2.64469929173637	4.40283992703733	2.78881832559011	7.17814961061884
chr1_278679021_278773472_+	not_annotated	.		1.70621273675642	0.0590298874532149	0.673174227478313	0.697579849308408	0.43638042058748	0.716960752740673	0.460387910442822	0.72381864309733	0.32832990605662	0.428870155416709	0.284054188841118	0.455317277647366	0.185242570596615
chr1_278687270_278749829_+	not_annotated	.		1.26415165607808	0.543248668651885	0.966616303767938	0.784777330471959	0.119012841978404	0.430176451644404	0.184155164177129	0.321697174709924	0.590993830901916	0.500348514652827	0.284054188841118	0.113829319411841	0.370485141193231
chr1_278698311_278701866_+	not_annotated	.	hsa_circ_0092796	1.40118147242816	0.475225906974914	0.958196415589388	0.174394962327102	0.238025683956807	0.0955947670320897	0.0460387910442822	0.201060734193703	0.262663924845296	0	0.142027094420559	0.227658638823683	0.0926212852983076
chr1_278698311_278731755_+	not_annotated	.	hsa_circ_0020097	2.02923323850277	0.00239005076586576	0.295438106604915	1.04636977396261	1.34881220908857	0.860352903288808	0.82869823879708	1.4878494330334	1.51031756786045	0.643305233125063	0.426081283261677	0.569146597059207	0.648348997088153
chr1_278698311_278749829_+	not_annotated	.	hsa_circ_0092798	1.23841179864179	0.168800242780823	0.813047293090402	5.58063879446726	5.03821031041909	5.25771218676494	5.20238338800389	9.49006665394277	7.61725382051358	4.64609335034768	3.8347315493551	5.29306335265063	6.622421898829
chr1_278698311_278773472_+	not_annotated	.		1.39445524669703	0.334147777130085	0.918955972484692	0.217993702908877	0.515722315239749	0.143392150548135	0.368310328354258	0.562970055742367	0.525327849690592	0.214435077708354	0.142027094420559	0.341487958235524	0.370485141193231
chr1_278698311_278900769_+	not_annotated	.		2.59946706762648	0.283465928922234	0.879345218376975	0	0	0.0477973835160449	0.230193955221411	0.160848587354962	0.131331962422648	0.142956718472236	0	0	0
chr1_278731693_278773472_+	not_annotated	.		3.86716617819953	0.195547501412171	0.834573351224417	0.130796221745326	0	0	0	0.160848587354962	0.196997943633972	0	0.0710135472102796	0	0
chr1_27936931_27941577_+	not_annotated	.		1.95836210607683	0.489837738770784	0.961764199549391	0.087197481163551	0.158683789304538	0	0	0.160848587354962	0	0.142956718472236	0	0	0
chr1_280461468_280467009_-	Pdzd8	3UTR		1.06929284950301	0.88244125991879	0.994819806654308	0.348789924654204	0.396709473261345	0.382379068128359	0.0460387910442822	0.160848587354962	0.919323736958536	0.142956718472236	0.0710135472102796	0.398402617941445	0.694659639737307
chr1_280466846_280496241_-	Pdzd8	.	hsa_circ_0092826	-1.67473209737238	0.310859882385087	0.90015741715489	0.217993702908877	0.0793418946522691	0.191189534064179	0.138116373132847	0.0402121468387405	0.131331962422648	0.571826873888945	0	0.0569146597059207	0.277863855894923
chr1_281093684_281095506_-	Rab11fip2	.	hsa_circ_0092835	-1.45916066782776	0.503411185261691	0.963215531475084	0.087197481163551	0.119012841978404	0	0	0.0402121468387405	0.262663924845296	0.0714783592361181	0.142027094420559	0.113829319411841	0.138931927947461
chr1_281834155_281857037_-	Cacul1	.	hsa_circ_0002028	1.08565743003799	0.849152998298122	0.994819806654308	0.305191184072428	0.357038525935211	0.191189534064179	0.598504283575669	0.0804242936774811	0.590993830901916	0.500348514652827	0.639121924892516	0.0569146597059207	0.138931927947461
chr1_282156810_282160859_-	Eif3a	.		2.0099839299568	0.280095458765754	0.877774571062257	0.130796221745326	0.119012841978404	0	0.0460387910442822	0.160848587354962	0.131331962422648	0.142956718472236	0	0.0569146597059207	0
chr1_282190789_282202180_+	Fam45a	5UTR	hsa_circ_0020154	2.84427501984371	0.188659895672409	0.832656832779729	0.174394962327102	0.0396709473261345	0	0.230193955221411	0.0402121468387405	0.131331962422648	0	0.142027094420559	0	0
chr1_282225915_282231487_-	Sfxn4	.		2.51577635348468	0.129233265082362	0.780073420913808	0.087197481163551	0.238025683956807	0.286784301096269	0.138116373132847	0.120636440516222	0.065665981211324	0	0	0.227658638823683	0
chr1_28362166_28391305_+	Rnf217	3UTR		3.50262259230976	0.014149495524273	0.452920256500514	0.087197481163551	0.198354736630673	0.286784301096269	0.322271537309975	0.482545762064886	0.32832990605662	0.285913436944473	0	0	0.0463106426491538
chr1_28386778_28391305_+	Rnf217	3UTR		1.23079471587681	0.832763236521703	0.994819806654308	0.0435987405817755	0	0	0	0.522757908903627	0	0	0.142027094420559	0.170743979117762	0
chr1_29322016_29331518_+	not_annotated	.		1.0680808241473	0.786512726261094	0.994819806654308	0.915573552217285	0.674406104544287	0.764758136256718	0.460387910442822	0.482545762064886	0.853657755747212	0.357391796180591	0.568108377682237	0.682975916471048	0.879902210333923
chr1_29322016_29369105_+	not_annotated	.		-1.0462016796648	0.941055133531784	0.994819806654308	0.0435987405817755	0.238025683956807	0.143392150548135	0.138116373132847	0	0	0.142956718472236	0	0.113829319411841	0.138931927947461
chr1_31950616_31962268_-	Brd9	.		-3.00521608135214	0.125038778864527	0.780073420913808	0	0.119012841978404	0	0	0.160848587354962	0	0.214435077708354	0	0.341487958235524	0.0926212852983076
chr1_37507278_37535617_+	Adcy2	.	hsa_circ_0129683	-9.00690451922575	0.00779043160625786	0.34878179729361	0	0	0	0	0.0402121468387405	0	0.142956718472236	0.142027094420559	0	0.185242570596615
chr1_37512285_37535617_+	Adcy2	.		1.04364962540452	0.886757573961832	0.994819806654308	0.392388665235979	0.317367578609076	0.238986917580224	0.368310328354258	0.482545762064886	0.196997943633972	0.142956718472236	0.426081283261677	0.398402617941445	0.324174498544077
chr1_37512285_37569356_+	Adcy2	.		14.9391543912148	0.0116178002894857	0.426228048120508	0.130796221745326	0.198354736630673	0	0	0.120636440516222	0.065665981211324	0	0	0	0
chr1_37522469_37535617_+	Adcy2	.	hsa_circ_0071786	-1.33370613320336	0.586413824992045	0.976541719560159	0.0435987405817755	0.0793418946522691	0.143392150548135	0	0.120636440516222	0.131331962422648	0.0714783592361181	0	0.170743979117762	0.185242570596615
chr1_3941649_3949063_-	Stxbp5	.	hsa_circ_0007762	2.40309528966919	0.193692177852954	0.834481587986729	0.087197481163551	0.119012841978404	0.0477973835160449	0.184155164177129	0	0.262663924845296	0	0	0.0569146597059207	0.0926212852983076
chr1_41787938_41796360_-	not_annotated	.		-1.84958441620955	0.364002657742892	0.932543196818464	0.087197481163551	0	0.238986917580224	0.0460387910442822	0	0.131331962422648	0.214435077708354	0.0710135472102796	0.341487958235524	0
chr1_42508954_42530725_-	Rgs17	5UTR	hsa_circ_0131103	2.67649177575574	0.0353196221570604	0.574237194019669	0.47958614639953	0.238025683956807	0.0955947670320897	0.230193955221411	0.482545762064886	0.131331962422648	0.0714783592361181	0	0.170743979117762	0.138931927947461
chr1_44343616_44372134_+	not_annotated	.		-2.40720195593814	0.322644877004028	0.912461079612574	0	0	0	0.0460387910442822	0	0.196997943633972	0.142956718472236	0.0710135472102796	0.170743979117762	0
chr1_46605519_46625107_+	Zdhhc14	.	hsa_circ_0078430	1.09192595713484	0.906563417185329	0.994819806654308	0	0.0396709473261345	0.143392150548135	0.0460387910442822	0.0402121468387405	0.131331962422648	0	0	0.170743979117762	0.0463106426491538
chr1_47030543_47032563_+	Tulp4	.	hsa_circ_0131202	1.20178391630568	0.641130505284659	0.988040504071035	0.130796221745326	0.277696631282942	0.286784301096269	0.41434911939854	0.281485027871184	0.262663924845296	0	0.284054188841118	0.113829319411841	0.463106426491538
chr1_47030543_47077979_+	Tulp4	.		1.3954920169864	0.328259506899867	0.91381233136039	0.523184886981306	0.357038525935211	0.334581684612314	0.276232746265693	0.402121468387405	0.065665981211324	0.357391796180591	0.213040641630839	0.227658638823683	0.185242570596615
chr1_4785925_4815974_-	Grm1	.		2.72030100072868	0.137375567305548	0.792919434281505	0.087197481163551	0.119012841978404	0	0.0920775820885644	0.0804242936774811	0.196997943633972	0.0714783592361181	0	0.0569146597059207	0
chr1_56859783_56880795_-	not_annotated	.		-1.0030217729997	0.993652646641979	0.997702020296003	0.0435987405817755	0.0793418946522691	0.143392150548135	0.184155164177129	0	0.065665981211324	0	0	0.227658638823683	0.0926212852983076
chr1_56864513_56873248_-	not_annotated	.		-2.1888267134811	0.108768084565257	0.775311989231394	0.087197481163551	0.0793418946522691	0.143392150548135	0	0.160848587354962	0.131331962422648	0.285913436944473	0.0710135472102796	0.455317277647366	0.0926212852983076
chr1_59297443_59339853_-	Lnpep	3UTR		-1.2859676860916	0.611955516786433	0.98200670912511	0	0.158683789304538	0.143392150548135	0.230193955221411	0.120636440516222	0.131331962422648	0.142956718472236	0.0710135472102796	0.0569146597059207	0.370485141193231
chr1_59304989_59339853_-	Lnpep	.		-1.19759639105931	0.718630753350763	0.991022091415143	0.0435987405817755	0.119012841978404	0.0477973835160449	0.41434911939854	0.160848587354962	0.131331962422648	0.142956718472236	0	0.284573298529604	0.277863855894923
chr1_62315864_62374657_-	not_annotated	.		2.7541017386062	0.104939288723741	0.769457034921388	0.174394962327102	0.158683789304538	0	0.0920775820885644	0.241272881032443	0.131331962422648	0	0.142027094420559	0	0.0463106426491538
chr1_62532595_62562097_-	Zfp40	3UTR		1.59708539914954	0.24627154642075	0.870411060661562	0.174394962327102	0.198354736630673	0.286784301096269	0.41434911939854	0.160848587354962	0.196997943633972	0	0.142027094420559	0.227658638823683	0.185242570596615
chr1_65115126_65166133_-	not_annotated	.		-1.41267111506332	0.445270671066265	0.957209219517771	0.130796221745326	0.198354736630673	0	0.41434911939854	0.361909321548665	0.196997943633972	0.714783592361181	0.142027094420559	0.284573298529604	0.138931927947461
chr1_65154292_65154748_-	not_annotated	.		-3.09493214275505	0.135057855990504	0.786598752031044	0.087197481163551	0	0	0	0.0804242936774811	0	0.142956718472236	0.142027094420559	0	0.138931927947461
chr1_65154292_65166133_-	not_annotated	.		-1.56871456761563	0.262898566334235	0.872649723371887	0.130796221745326	0.396709473261345	0.191189534064179	0	0.361909321548665	0.196997943633972	0.285913436944473	0.213040641630839	0.284573298529604	0.555727711789846
chr1_65163811_65166133_-	not_annotated	.		1.90905590724691	0.145922891531757	0.80402618286012	0.174394962327102	0.555393262565883	0.430176451644404	0.41434911939854	0.241272881032443	0.196997943633972	0.428870155416709	0.284054188841118	0	0.0463106426491538
chr1_65850467_65852263_+	not_annotated	.		-1.00997144711085	0.9699226529984	0.995354336553949	0.566783627563081	0.476051367913614	1.19493458790112	0.782659447752798	0.522757908903627	0.722325793324564	0.214435077708354	0.639121924892516	0.739890576176969	1.15776606622885
chr1_69801074_69807319_+	Hiat1	.	hsa_circ_0110148	1.89821507657728	0.255436789019912	0.872649723371887	0.087197481163551	0.158683789304538	0.143392150548135	0.0460387910442822	0.201060734193703	0.065665981211324	0.142956718472236	0	0.113829319411841	0
chr1_72958562_72980019_+	Rdh13	.		-1.52053961540014	0.433296386309649	0.953112875453078	0.0435987405817755	0.0396709473261345	0.0477973835160449	0.230193955221411	0.0804242936774811	0.065665981211324	0.214435077708354	0	0.113829319411841	0.185242570596615
chr1_72975359_72980019_+	Rdh13	.	hsa_circ_0052174	-1.83054726772713	0.404961581319428	0.948414170772119	0.087197481163551	0	0	0	0.241272881032443	0.065665981211324	0.142956718472236	0.213040641630839	0.170743979117762	0
chr1_73860062_73867801_+	Lair1	.		1.05494269966404	0.929448114990066	0.994819806654308	0	0.0793418946522691	0.0955947670320897	0.184155164177129	0.201060734193703	0	0.214435077708354	0	0.113829319411841	0.0463106426491538
chr1_78518318_78522187_-	Arhgap35	5UTR	hsa_circ_0109744	-1.43461921576734	0.5526278268827	0.96875130172194	0	0.0396709473261345	0.191189534064179	0.0920775820885644	0.0402121468387405	0.262663924845296	0.285913436944473	0.142027094420559	0.170743979117762	0
chr1_78772569_78776058_+	Prkd2	.		-1.27457932752205	0.733860400636036	0.991022091415143	0	0.119012841978404	0	0.0920775820885644	0.160848587354962	0	0.0714783592361181	0.0710135472102796	0	0.185242570596615
chr1_84418343_84431239_+	Akt2	5UTR	hsa_circ_0008719	-2.69879673246276	0.261290142885343	0.872649723371887	0	0.119012841978404	0	0	0.120636440516222	0	0	0	0.0569146597059207	0.416795783842384
chr1_86877735_86888952_+	Fbxo27	3UTR		-1.26121889256125	0.350364456144953	0.932414216515294	0.523184886981306	0.595064209892018	0.334581684612314	0.368310328354258	0.402121468387405	0.459661868479268	0.7862619515973	0.426081283261677	0.626061256765128	0.463106426491538
chr1_8846800_8860029_-	Vta1	.	hsa_circ_0130865	3.29339719774563	0.00566807340778885	0.338752874514314	0.348789924654204	0.238025683956807	0.286784301096269	0.184155164177129	0.281485027871184	0.196997943633972	0.142956718472236	0	0.0569146597059207	0.0926212852983076
chr1_88583265_88587175_+	Zfp382	5UTR	hsa_circ_0109507	-1.45427775104673	0.427161030792854	0.951691016132014	0.130796221745326	0.119012841978404	0.238986917580224	0.184155164177129	0.0402121468387405	0.262663924845296	0.0714783592361181	0	0.284573298529604	0.509417069140692
chr1_90116533_90126552_-	RGD1308428	.		-1.90158832845223	0.253824014006345	0.872649723371887	0.087197481163551	0.119012841978404	0.0477973835160449	0.230193955221411	0	0.065665981211324	0.142956718472236	0.355067736051398	0	0.231553213245769
chr1_91058530_91069789_-	not_annotated	.		1.48037121269825	0.492125047432563	0.961764199549391	0.087197481163551	0.0396709473261345	0.382379068128359	0.0460387910442822	0.201060734193703	0.065665981211324	0.0714783592361181	0.142027094420559	0.113829319411841	0.0463106426491538
chr1_91560397_91562180_-	Gpatch1	.		1.14763604111422	0.813701862874394	0.994819806654308	0.087197481163551	0.0396709473261345	0.0955947670320897	0.138116373132847	0.120636440516222	0	0	0	0.113829319411841	0.138931927947461
chr1_91873486_91879026_+	Ankrd27	.		-1.08779187559765	0.815981876614695	0.994819806654308	0.217993702908877	0.198354736630673	0.0955947670320897	0.138116373132847	0.201060734193703	0.32832990605662	0.214435077708354	0.284054188841118	0.170743979117762	0.185242570596615
chr1_91873486_91883284_+	Ankrd27	.		-1.09536569350488	0.806177383447673	0.994819806654308	0.217993702908877	0.119012841978404	0.286784301096269	0.506426701487104	0.482545762064886	0.131331962422648	0.214435077708354	0.213040641630839	0.569146597059207	0.277863855894923
chr1_93851662_93853240_-	not_annotated	.	hsa_circ_0000922	1.72610806447384	0.0956987990810981	0.747823318830577	0.610382368144857	0.396709473261345	0.430176451644404	1.24304735819562	0.522757908903627	0.196997943633972	0.428870155416709	0.355067736051398	0.227658638823683	0.324174498544077
chr1_93851662_93866719_-	not_annotated	.	hsa_circ_0109371	1.02996137204219	0.957533245183984	0.994819806654308	0.0435987405817755	0.158683789304538	0	0.230193955221411	0.120636440516222	0.065665981211324	0.142956718472236	0	0.113829319411841	0.138931927947461
chr1_93946818_93948996_-	not_annotated	.	hsa_circ_0109368	-1.68096152670129	0.497623188011186	0.961764199549391	0	0	0.143392150548135	0.0920775820885644	0.0804242936774811	0	0	0.284054188841118	0.0569146597059207	0.0463106426491538
chr1_93946818_94028395_-	not_annotated	.	hsa_circ_0109367	1.82162172226379	0.541623067115656	0.966616303767938	0	0.0793418946522691	0	0.138116373132847	0.160848587354962	0	0	0.142027094420559	0	0
chr1_94346552_94368553_-	Uri1	3UTR		3.57376960975687	0.115758054810318	0.776095067289433	0.261592443490653	0.0396709473261345	0	0	0.160848587354962	0.262663924845296	0	0	0.0569146597059207	0.0463106426491538
chr10_101554370_101556048_-	not_annotated	.		1.76695704183884	0.386193380638852	0.943684062353263	0.087197481163551	0.0793418946522691	0.143392150548135	0.0920775820885644	0	0.131331962422648	0	0.142027094420559	0.0569146597059207	0
chr10_101555381_101556048_-	not_annotated	.		1.84424431186895	0.253704393768181	0.872649723371887	0.130796221745326	0.158683789304538	0.0477973835160449	0.0920775820885644	0.160848587354962	0.065665981211324	0	0	0.113829319411841	0.0926212852983076
chr10_103910524_103913577_-	Hid1	.		5.32028709646864	0.103702706777427	0.769457034921388	0	0	0	0.138116373132847	0.281485027871184	0.262663924845296	0	0.0710135472102796	0	0
chr10_105887010_105890450_+	Mgat5b	5UTR		-1.19824442527139	0.743294359088373	0.99157007661002	0.0435987405817755	0.357038525935211	0	0.0920775820885644	0.241272881032443	0.065665981211324	0.0714783592361181	0.355067736051398	0.113829319411841	0.138931927947461
chr10_107845993_107850764_-	not_annotated	.		1.55019472900193	0.0467189847039898	0.631290304751901	2.00554206676167	1.46782505106698	1.81630057360971	1.24304735819562	1.52806157987214	1.24765364301516	1.28661046625013	0.568108377682237	1.42286649264802	0.740970282386461
chr10_108055096_108321594_-	Cbx8	3UTR,5UTR		-1.20520401365988	0.426560318297069	0.951691016132014	0.697579849308408	0.595064209892018	0.525771218676494	0.782659447752798	0.522757908903627	0.919323736958536	1.35808882548624	0.639121924892516	0.626061256765128	0.648348997088153
chr10_108486116_108494849_+	not_annotated	.		-1.44864070217496	0.277227111468432	0.877774571062257	0.305191184072428	0.317367578609076	0.191189534064179	0.368310328354258	0.442333615226146	0.525327849690592	0.214435077708354	0.355067736051398	1.19520785382433	0.277863855894923
chr10_110101465_110101880_-	not_annotated	.		1.58340333875183	0.295531785952626	0.888324878185324	0.305191184072428	0.277696631282942	0.143392150548135	0.0920775820885644	0.160848587354962	0.131331962422648	0.0714783592361181	0.0710135472102796	0.113829319411841	0.185242570596615
chr10_110495071_110508344_+	Foxk2	5UTR	hsa_circ_0046429	-1.22154628293464	0.710007177415662	0.991022091415143	0.087197481163551	0.158683789304538	0.143392150548135	0.322271537309975	0.0804242936774811	0.065665981211324	0.142956718472236	0	0.512231937353286	0.0463106426491538
chr10_110505761_110509297_+	Foxk2	.	hsa_circ_0046435	-1.12115805783957	0.895144581626672	0.994819806654308	0	0	0.143392150548135	0.0920775820885644	0.0804242936774811	0	0.0714783592361181	0	0.170743979117762	0
chr10_110680098_110690679_+	Tbcd	.	hsa_circ_0046499	2.94800619941836	0.125612770146523	0.780073420913808	0.087197481163551	0.158683789304538	0.0477973835160449	0.138116373132847	0	0.196997943633972	0.0714783592361181	0	0.0569146597059207	0
chr10_11487677_11505546_+	not_annotated	.		-1.4489415651601	0.54429535646099	0.966616303767938	0	0	0.191189534064179	0.138116373132847	0.0804242936774811	0.131331962422648	0.214435077708354	0	0.0569146597059207	0.231553213245769
chr10_11626518_11627228_+	Crebbp	.	hsa_circ_0007637	2.4872871582062	0.205466622030108	0.836399328766173	0.087197481163551	0.0396709473261345	0	0.230193955221411	0.482545762064886	0.131331962422648	0.214435077708354	0	0	0.0463106426491538
chr10_11626518_11651092_+	Crebbp	.	hsa_circ_0037682	2.64282264515104	0.263689654909727	0.873086859004083	0.0435987405817755	0.238025683956807	0.143392150548135	0.0920775820885644	0	0	0	0	0.113829319411841	0
chr10_13931235_13933066_+	Pkd1	.		-1.70565192718352	0.156024344380647	0.810709158107195	0.305191184072428	0.198354736630673	0.191189534064179	0.0920775820885644	0.0804242936774811	0.262663924845296	0.428870155416709	0.0710135472102796	0.284573298529604	0.463106426491538
chr10_13931235_13935484_+	Pkd1	.		1.09000855676335	0.734696998061008	0.991022091415143	0.523184886981306	0.555393262565883	0.382379068128359	0.506426701487104	0.402121468387405	0.65665981211324	0.357391796180591	0.284054188841118	0.626061256765128	0.509417069140692
chr10_1480443_1493208_+	Bfar	5UTR	hsa_circ_0037979	-2.34588906314156	0.449772239691259	0.957209219517771	0.217993702908877	0	0	0	0	0	0.214435077708354	0	0.170743979117762	0
chr10_1491890_1493208_+	Bfar	.		-1.12041090471156	0.799525014738258	0.994819806654308	0.305191184072428	0.0396709473261345	0.191189534064179	0.230193955221411	0.201060734193703	0.131331962422648	0.428870155416709	0	0.113829319411841	0.277863855894923
chr10_15989959_16027391_-	Cpeb4	.	hsa_circ_0075067	1.4886992826834	0.61968635208921	0.982648385206931	0.174394962327102	0	0	0.0920775820885644	0.0402121468387405	0.131331962422648	0.142956718472236	0	0	0.0463106426491538
chr10_16699070_16730140_-	Crebrf	3UTR,5UTR		-1.3507115640832	0.686133079325486	0.990437098551993	0	0	0.143392150548135	0.0460387910442822	0.120636440516222	0	0	0.142027094420559	0.0569146597059207	0.0926212852983076
chr10_16706377_16730140_-	Crebrf	5UTR	hsa_circ_0075061	-1.45518247943494	0.536685059743659	0.966616303767938	0.0435987405817755	0.0793418946522691	0.430176451644404	0	0.201060734193703	0.065665981211324	0	0.213040641630839	0.0569146597059207	0.509417069140692
chr10_16724061_16725151_-	Crebrf	.	hsa_circ_0128615	-1.20023622398082	0.482301177898297	0.961037405367647	1.56955466094392	1.74552168234992	1.86409795712575	1.05889219401849	1.52806157987214	1.18198766180383	0.428870155416709	1.63331158583643	2.95956230470788	2.08397891921192
chr10_16724061_16727861_-	Crebrf	.	hsa_circ_0128614	1.30857793872778	0.497476243759459	0.961764199549391	0.348789924654204	0.317367578609076	0.143392150548135	0.552465492531387	0.120636440516222	0.32832990605662	0.142956718472236	0.0710135472102796	0.227658638823683	0.416795783842384
chr10_16724061_16730113_-	Crebrf	5UTR		1.82122468845768	0.501413413643751	0.962645075068905	0.0435987405817755	0.0396709473261345	0.238986917580224	0.138116373132847	0	0	0	0	0	0.138931927947461
chr10_16724061_16730140_-	Crebrf	5UTR	hsa_circ_0008140	1.05210604956637	0.606893011078102	0.98200670912511	7.84777330471959	7.97386041255304	7.40859444498695	7.504322940218	7.76094433987692	5.97560429023048	7.36227100132017	7.59844955149991	5.57763665118023	7.78018796505784
chr10_16724061_16731902_-	Crebrf	5UTR		1.23655187133129	0.410891739715242	0.950101309590349	1.56955466094392	1.07111557780563	0.908150286804853	0.966814611929926	0.924879377291032	0.919323736958536	0.428870155416709	0.355067736051398	1.53669581205986	1.01883413828138
chr10_16724061_16732436_-	Crebrf	5UTR		1.42118456003512	0.72223636865554	0.991022091415143	0.130796221745326	0.158683789304538	0	0.0460387910442822	0	0	0	0	0	0.138931927947461
chr10_16769712_16774652_-	Atp6v0e1	3UTR		1.03246638147212	0.928431964638187	0.994819806654308	0.130796221745326	0.158683789304538	0.334581684612314	0.230193955221411	0.361909321548665	0.525327849690592	0.285913436944473	0.426081283261677	0.170743979117762	0.231553213245769
chr10_18326420_18435415_-	Ranbp17	.		-2.23869400672164	0.339866970685203	0.922399856370872	0	0	0	0.138116373132847	0.0402121468387405	0.065665981211324	0	0.142027094420559	0	0.231553213245769
chr10_18359719_18435415_-	Ranbp17	.	hsa_circ_0128574	-1.31467427384474	0.655587214875001	0.9900065659395	0.0435987405817755	0.0396709473261345	0.0477973835160449	0.0920775820885644	0	0.131331962422648	0.142956718472236	0	0.0569146597059207	0.0926212852983076
chr10_1934363_1955250_+	not_annotated	.		1.09199021300234	0.85501338210176	0.994819806654308	0.174394962327102	0.119012841978404	0.0477973835160449	0.368310328354258	0.201060734193703	0.065665981211324	0.0714783592361181	0.355067736051398	0.0569146597059207	0.138931927947461
chr10_20643644_20650099_-	Rars	.		2.99405163324112	0.0873936647570157	0.741567943116489	0.0435987405817755	0.119012841978404	0.0955947670320897	0.138116373132847	0.0402121468387405	0.196997943633972	0	0	0.0569146597059207	0.0463106426491538
chr10_21109520_21216881_-	Tenm2	.		-1.24150950499686	0.808122154417208	0.994819806654308	0.130796221745326	0	0.0477973835160449	0	0	0.131331962422648	0.142956718472236	0	0.113829319411841	0
chr10_21189517_21216881_-	Tenm2	.		-1.79859382454082	0.163023976707931	0.813047293090402	0.174394962327102	0.357038525935211	0.238986917580224	0.184155164177129	0.160848587354962	0.853657755747212	0.0714783592361181	0.355067736051398	1.42286649264802	0.416795783842384
chr10_26258278_26362287_+	not_annotated	.		-1.21344274126109	0.732847951170343	0.991022091415143	0.174394962327102	0.0396709473261345	0.143392150548135	0	0.804242936774811	0.853657755747212	0.0714783592361181	0.852162566523355	0.512231937353286	0.185242570596615
chr10_27101042_27145161_-	Gabrg2	.		1.41929398349243	0.582296690328595	0.976479476509607	0.087197481163551	0.0396709473261345	0.238986917580224	0.0460387910442822	0.120636440516222	0	0.0714783592361181	0.142027094420559	0.0569146597059207	0
chr10_27142525_27153770_-	Gabrg2	.	hsa_circ_0128491	-1.15914165586049	0.597888870520815	0.977606593302837	0.523184886981306	0.952102735827229	0.860352903288808	0.644543074619951	1.80954660774332	1.05065569938118	0.929218670069536	1.13621675536447	0.512231937353286	1.89873634861531
chr10_29318808_29319752_+	Pwwp2a	.	hsa_circ_0074837	1.15930888424443	0.2912382101121	0.884043291707854	8.8941430786822	9.28300167431548	5.64009125489329	4.74199547756107	6.83606496258589	5.71294036538518	6.14713889430616	6.10716506008404	5.12231937353286	6.34455804293407
chr10_29318808_29330456_+	Pwwp2a	.	hsa_circ_0128473	-1.03047525350542	0.933063593710528	0.994819806654308	0.523184886981306	0.43638042058748	0.191189534064179	0.0920775820885644	0.844455083613551	0.525327849690592	0.357391796180591	0.213040641630839	0.341487958235524	0.833591567684769
chr10_29318808_29333371_+	Pwwp2a	3UTR		-1.20621702553544	0.588943123709499	0.977212708890084	0.217993702908877	0.198354736630673	0.191189534064179	0.276232746265693	0.281485027871184	0.459661868479268	0.214435077708354	0.0710135472102796	0.569146597059207	0.370485141193231
chr10_30980708_30993573_+	Clint1	.	hsa_circ_0074813	1.56963061011694	0.410894083722899	0.950101309590349	0.261592443490653	0.238025683956807	0.0477973835160449	0.368310328354258	0.0804242936774811	0.065665981211324	0.0714783592361181	0.0710135472102796	0	0.277863855894923
chr10_31308008_31310945_-	Cyfip2	.	hsa_circ_0003506	-1.31035575027755	0.594657087552344	0.977212708890084	0.087197481163551	0.0793418946522691	0.143392150548135	0.0920775820885644	0.120636440516222	0.065665981211324	0.0714783592361181	0	0.341487958235524	0.0926212852983076
chr10_31308008_31406107_-	Cyfip2	5UTR		1.40012269336694	0.520327036391568	0.965683736464748	0.130796221745326	0.119012841978404	0.191189534064179	0.0920775820885644	0.0402121468387405	0.065665981211324	0	0.142027094420559	0.113829319411841	0.0463106426491538
chr10_3191466_3204962_+	Rrn3	.		-1.15522251724911	0.683307337416933	0.990437098551993	0.305191184072428	0.158683789304538	0.334581684612314	0.460387910442822	0.321697174709924	0.393995887267944	0.571826873888945	0.142027094420559	0.113829319411841	0.648348997088153
chr10_3264794_3296133_-	Pdxdc1	.		-1.80118299134033	0.310859911156678	0.90015741715489	0.087197481163551	0.198354736630673	0	0	0.160848587354962	0	0.142956718472236	0.213040641630839	0.0569146597059207	0.185242570596615
chr10_35815475_35819778_-	Canx	5UTR		1.51507745279813	0.0914084193289914	0.747823318830577	0.653981108726632	0.674406104544287	0.621365985708583	1.19700856715134	0.844455083613551	0.853657755747212	0.500348514652827	0.781149019313075	0.569146597059207	0.324174498544077
chr10_35876012_35876397_+	Hnrnph1	.		-1.07609610852479	0.815929752093901	0.994819806654308	0.435987405817755	0.396709473261345	0.812555519772763	0.322271537309975	0.76403078993607	0.787991774535888	0	0.781149019313075	1.08137853441249	0.602038354439
chr10_35876033_35876397_+	Hnrnph1	.		1.1345631844796	0.654584554292142	0.989306498418468	0.523184886981306	0.277696631282942	0.764758136256718	0.322271537309975	0.603182202581108	0.590993830901916	0.285913436944473	0.497094830471957	0.682975916471048	0.324174498544077
chr10_37166066_37178344_-	Sec24a	.		1.25192646512897	0.65356007038264	0.988762271429406	0.0435987405817755	0.119012841978404	0.0955947670320897	0.322271537309975	0.241272881032443	0.065665981211324	0.214435077708354	0.0710135472102796	0.0569146597059207	0.138931927947461
chr10_37167399_37172772_-	Sec24a	.		1.06975034082406	0.93764792239192	0.994819806654308	0.087197481163551	0	0	0.184155164177129	0	0.32832990605662	0.214435077708354	0	0	0.138931927947461
chr10_37764316_37764822_+	RGD1310352	.		2.46119820512293	0.0298057946259252	0.559133508823468	0.523184886981306	0.357038525935211	0.430176451644404	0.184155164177129	0.562970055742367	0.131331962422648	0.0714783592361181	0.0710135472102796	0.341487958235524	0.0926212852983076
chr10_38617280_38633058_-	Hspa4	.		-2.78149665277165	0.088593354695879	0.745018087017588	0	0.0396709473261345	0.0477973835160449	0.0920775820885644	0.160848587354962	0.065665981211324	0	0.568108377682237	0.113829319411841	0.138931927947461
chr10_38622807_38633058_-	Hspa4	.	hsa_circ_0002633	-1.69579276402255	0.0927470683754726	0.747823318830577	0.566783627563081	0.357038525935211	0.0955947670320897	0.322271537309975	0.281485027871184	0.525327849690592	1.14365374777789	0.284054188841118	0.512231937353286	0.509417069140692
chr10_38625386_38633058_-	Hspa4	.	hsa_circ_0008513	-1.26605162293565	0.707728402414363	0.991022091415143	0.0435987405817755	0.158683789304538	0.143392150548135	0	0	0.131331962422648	0	0.142027094420559	0.0569146597059207	0.185242570596615
chr10_38712830_38720071_+	Aff4	5UTR		-1.02546187274779	0.945122098843101	0.994819806654308	0.305191184072428	0.277696631282942	0.0955947670320897	0.138116373132847	0.442333615226146	0.32832990605662	0.285913436944473	0.355067736051398	0.341487958235524	0.138931927947461
chr10_38712830_38725063_+	Aff4	5UTR	hsa_circ_0127945	1.1862143838363	0.462243173026265	0.958196415589388	0.741178589890183	0.833089893848825	0.764758136256718	0.966814611929926	1.32700084567844	1.11632168059251	0.7862619515973	0.355067736051398	1.13829319411841	0.879902210333923
chr10_39004095_39019660_-	Rad50	.		1.64431819627279	0.449770443502113	0.957209219517771	0.174394962327102	0.119012841978404	0	0.138116373132847	0.120636440516222	0	0	0	0.0569146597059207	0.138931927947461
chr10_39683305_39705408_+	Acsl6	.		1.70534133816487	0.109094932166136	0.775311989231394	0.523184886981306	0.634735157218153	0.525771218676494	0.552465492531387	0.160848587354962	0.65665981211324	0.357391796180591	0.497094830471957	0.284573298529604	0.0926212852983076
chr10_43503194_43504147_+	not_annotated	.		-2.55154569727071	0.258781474907365	0.872649723371887	0	0	0	0.138116373132847	0.0804242936774811	0.065665981211324	0.357391796180591	0	0.170743979117762	0
chr10_45771831_45778634_-	Snap47	.		-1.12904629959269	0.854096672353978	0.994819806654308	0.217993702908877	0	0.0955947670320897	0.0920775820885644	0.0804242936774811	0	0.214435077708354	0.0710135472102796	0.113829319411841	0
chr10_4583895_4592469_+	Txndc11	.	hsa_circ_0006559	-1.69245098957527	0.52781464995947	0.966616303767938	0.130796221745326	0	0	0.0920775820885644	0	0.065665981211324	0.142956718472236	0	0	0.185242570596615
chr10_4583895_4605111_+	Txndc11	.	hsa_circ_0009128	1.41569547503545	0.527521855744396	0.966616303767938	0.217993702908877	0.119012841978404	0	0.41434911939854	0.160848587354962	0.065665981211324	0.142956718472236	0	0.113829319411841	0.185242570596615
chr10_4586518_4605111_+	Txndc11	.	hsa_circ_0037872	2.68069984698824	0.171157436973278	0.813047293090402	0	0	0.191189534064179	0.322271537309975	0.321697174709924	0.131331962422648	0	0	0.113829319411841	0.0926212852983076
chr10_4624613_4629886_+	Txndc11	.	hsa_circ_0037862	1.73908797892191	0.111735468030785	0.775311989231394	0.435987405817755	0.357038525935211	0.191189534064179	0.322271537309975	0.241272881032443	0.32832990605662	0.0714783592361181	0.142027094420559	0.284573298529604	0.185242570596615
chr10_46630461_46646542_-	Tom1l2	5UTR		-1.94260824019085	0.0332142914522365	0.574237194019669	0.261592443490653	0.119012841978404	0.334581684612314	0.276232746265693	0.160848587354962	0.131331962422648	0.500348514652827	0.497094830471957	0.455317277647366	0.277863855894923
chr10_46630461_46651996_-	Tom1l2	5UTR	hsa_circ_0042264	3.979999126491	0.0161098665608485	0.454231591691864	0.305191184072428	0.238025683956807	0.143392150548135	0.0920775820885644	0.0804242936774811	0.32832990605662	0	0	0.113829319411841	0.0463106426491538
chr10_46824806_46826650_+	not_annotated	.		1.4340728035276	0.566441533781179	0.976446464267508	0.130796221745326	0.0793418946522691	0.238986917580224	0.184155164177129	0.0402121468387405	0	0	0.213040641630839	0.113829319411841	0
chr10_48165218_48194542_-	Akap10	.	hsa_circ_0042409	1.36866360422918	0.575573946323143	0.976479476509607	0.0435987405817755	0.198354736630673	0.334581684612314	0.184155164177129	0.241272881032443	0	0.0714783592361181	0	0.0569146597059207	0.324174498544077
chr10_48165218_48200848_-	Akap10	.		1.82553325970934	0.221560428808909	0.850133952398767	0.217993702908877	0.396709473261345	0.238986917580224	0.0920775820885644	0.160848587354962	0.065665981211324	0.0714783592361181	0.284054188841118	0.0569146597059207	0.0463106426491538
chr10_48169358_48194542_-	Akap10	.	hsa_circ_0042410	1.54399200301533	0.389728065254056	0.943684062353263	0.0435987405817755	0.119012841978404	0.286784301096269	0.184155164177129	0.241272881032443	0.196997943633972	0.0714783592361181	0	0.0569146597059207	0.277863855894923
chr10_48460655_48470732_+	not_annotated	.		1.48406412495286	0.475113141387023	0.958196415589388	0.087197481163551	0.119012841978404	0.238986917580224	0.322271537309975	0.442333615226146	0	0.0714783592361181	0.142027094420559	0.341487958235524	0
chr10_48460655_48484868_+	not_annotated	.	hsa_circ_0042437	-1.70197963197605	0.244958063319827	0.870285161200963	0.087197481163551	0	0.0955947670320897	0.138116373132847	0.120636440516222	0.131331962422648	0.142956718472236	0.0710135472102796	0.227658638823683	0.185242570596615
chr10_48728450_48753281_-	Ncor1	5UTR	hsa_circ_0042179	13.3187978690303	0.0102824087809905	0.410198229913494	0	0.0396709473261345	0.0477973835160449	0.138116373132847	0.120636440516222	0.131331962422648	0	0	0	0
chr10_48881489_48881717_+	Ubb	.		-1.16567115899522	0.61675687934985	0.982648385206931	1.04636977396261	0.714077051870422	0.430176451644404	0.460387910442822	0.683606496258589	1.3789856054378	0.7862619515973	0.639121924892516	1.87818377029538	0.324174498544077
chr10_49097734_49098219_+	not_annotated	.		1.11443051872664	0.881002140272226	0.994819806654308	0.130796221745326	0.119012841978404	0	0	0.0804242936774811	0.131331962422648	0	0	0.0569146597059207	0.185242570596615
chr10_49145664_49149656_-	Zfp287	.		2.74860079182424	0.0792542488008275	0.729255660966093	0.47958614639953	0.396709473261345	0.0955947670320897	0	0.603182202581108	0.131331962422648	0	0.0710135472102796	0.227658638823683	0.0926212852983076
chr10_5004602_5016350_-	not_annotated	.		-1.3330925350997	0.426897196247126	0.951691016132014	0.174394962327102	0.357038525935211	0.0477973835160449	0.230193955221411	0.281485027871184	0.196997943633972	0.357391796180591	0.213040641630839	0.170743979117762	0.416795783842384
chr10_5049167_5130612_-	not_annotated	.	hsa_circ_0007846	-3.33190357538505	0.172547671772409	0.816471746731538	0.0435987405817755	0	0	0	0	0.196997943633972	0.357391796180591	0.142027094420559	0	0.0463106426491538
chr10_5100270_5130612_-	not_annotated	.	hsa_circ_0000672	-1.8336437605665	0.505124118153029	0.963215531475084	0	0.158683789304538	0	0.0920775820885644	0	0.065665981211324	0.0714783592361181	0.355067736051398	0	0
chr10_51724606_51739115_-	Myocd	.	hsa_circ_0042103	3.0103625722092	0.0740424869662951	0.729255660966093	0	0.119012841978404	0.0955947670320897	0.276232746265693	0.201060734193703	0.196997943633972	0	0.0710135472102796	0.0569146597059207	0.0463106426491538
chr10_52244574_52270583_-	Map2k4	.	hsa_circ_0007508	-1.27954631176531	0.689973804217309	0.990437098551993	0.174394962327102	0.0396709473261345	0.143392150548135	0.0920775820885644	0	0.065665981211324	0.0714783592361181	0.284054188841118	0.113829319411841	0
chr10_55283299_55305080_+	Myh10	5UTR		4.24741259488155	0.0146581317320401	0.452920256500514	0.130796221745326	0.357038525935211	0.143392150548135	0.322271537309975	0.160848587354962	0.065665981211324	0	0	0	0.138931927947461
chr10_55283299_55318653_+	Myh10	5UTR		-1.17724831067566	0.669539769816078	0.990437098551993	0.130796221745326	0.158683789304538	0.286784301096269	0.230193955221411	0.0804242936774811	0.196997943633972	0.142956718472236	0.284054188841118	0.284573298529604	0.138931927947461
chr10_55283299_55338553_+	Myh10	5UTR		1.41114876403659	0.462523682475963	0.958196415589388	0.261592443490653	0.0793418946522691	0.0955947670320897	0.0920775820885644	0.201060734193703	0.32832990605662	0.214435077708354	0.0710135472102796	0.0569146597059207	0.138931927947461
chr10_55419843_55436069_-	Ndel1	5UTR	hsa_circ_0005869	-1.1964129233726	0.764919044541525	0.99157007661002	0.0435987405817755	0.119012841978404	0	0.0920775820885644	0.0402121468387405	0.065665981211324	0.142956718472236	0	0.0569146597059207	0.0926212852983076
chr10_574394_593608_-	Abcc1	.		2.1889347597344	0.184851478580038	0.831791787910175	0.087197481163551	0.158683789304538	0.143392150548135	0.138116373132847	0.0402121468387405	0.065665981211324	0.142956718472236	0	0.0569146597059207	0
chr10_57508984_57541484_+	Rabep1	.		-3.89817868978287	0.0393195626834905	0.589506369451699	0.0435987405817755	0.158683789304538	0.0477973835160449	0	0	0.065665981211324	0	0.568108377682237	0.0569146597059207	0.277863855894923
chr10_57549451_57563686_+	Rabep1	.	hsa_circ_0041684	-1.01469428898564	0.96213170524615	0.994919517869745	0.305191184072428	0.793418946522691	0.764758136256718	0.322271537309975	0.321697174709924	0.262663924845296	0.357391796180591	0.355067736051398	0.341487958235524	0.787280925035615
chr10_57551344_57563686_+	Rabep1	.	hsa_circ_0041685	2.2427387352857	0.100400430091119	0.759752057540347	0.174394962327102	0.198354736630673	0.0477973835160449	0.230193955221411	0.201060734193703	0.393995887267944	0	0.0710135472102796	0.0569146597059207	0.185242570596615
chr10_57592395_57598183_-	Nup88	.		-1.67233578497046	0.361721200505325	0.932543196818464	0.0435987405817755	0	0.0477973835160449	0.0920775820885644	0.0804242936774811	0.196997943633972	0.0714783592361181	0.284054188841118	0.113829319411841	0.0463106426491538
chr10_57634022_57634588_-	Dhx33	.	hsa_circ_0000740	-1.37415155671844	0.165057712680428	0.813047293090402	0.610382368144857	0.674406104544287	0.573568602192538	0.552465492531387	1.08572796464599	0.525327849690592	0.714783592361181	0.923176113733635	1.30903717323618	0.787280925035615
chr10_58342532_58353726_+	Wscd1	5UTR	hsa_circ_0107325	1.29279051754653	0.708523368202064	0.991022091415143	0	0	0.238986917580224	0.0920775820885644	0.0804242936774811	0.196997943633972	0	0.0710135472102796	0.170743979117762	0.0463106426491538
chr10_58762059_58771849_-	not_annotated	.		1.97891058154588	0.396735048810843	0.943684062353263	0.0435987405817755	0.198354736630673	0	0.138116373132847	0.160848587354962	0	0	0	0.170743979117762	0
chr10_59211490_59239990_+	Ube2g1	.		-1.13505820946222	0.851776282918191	0.994819806654308	0	0.0396709473261345	0	0.184155164177129	0.0402121468387405	0.196997943633972	0	0.0710135472102796	0.0569146597059207	0.185242570596615
chr10_59294313_59298784_+	Ankfy1	.	hsa_circ_0005651	-1.00504150761281	0.98478747726442	0.997188229379323	0.566783627563081	0.476051367913614	0.621365985708583	0.322271537309975	0.683606496258589	0.919323736958536	0.214435077708354	0.355067736051398	1.02446387470657	0.694659639737307
chr10_59423265_59441831_+	not_annotated	.		-1.65065574779859	0.0650245182892995	0.695796212632114	0.566783627563081	0.357038525935211	0.573568602192538	0.41434911939854	0.844455083613551	0.525327849690592	0.571826873888945	0.781149019313075	1.76435445088354	0.509417069140692
chr10_59434625_59441831_+	not_annotated	.		1.56317710966637	0.540226357825747	0.966616303767938	0.174394962327102	0	0.238986917580224	0.0920775820885644	0	0.262663924845296	0	0.142027094420559	0.170743979117762	0
chr10_59486723_59488077_+	not_annotated	.		1.2708848212609	0.619363814801229	0.982648385206931	0.087197481163551	0.119012841978404	0.191189534064179	0.0920775820885644	0.120636440516222	0.065665981211324	0	0.0710135472102796	0.170743979117762	0.0926212852983076
chr10_602904_605946_-	Abcc1	.		3.77187439129121	0.149121720673432	0.806841002138127	0.130796221745326	0.0396709473261345	0.191189534064179	0.0920775820885644	0	0	0	0.0710135472102796	0	0
chr10_602904_613131_-	Abcc1	.	hsa_circ_0008502	1.56396935438453	0.339297993773031	0.921586394544486	0.435987405817755	0.119012841978404	0.0477973835160449	0.138116373132847	0.442333615226146	0.262663924845296	0.214435077708354	0.142027094420559	0.227658638823683	0.0463106426491538
chr10_61217898_61236946_-	Rap1gap2	5UTR		-3.12502974399067	0.208967356714802	0.840844255184985	0	0.0793418946522691	0	0	0.120636440516222	0	0.214435077708354	0	0.284573298529604	0
chr10_61464685_61498597_-	Pafah1b1	5UTR		1.42049331507141	0.11525369705191	0.776095067289433	1.26436347687149	1.19012841978404	1.48171888899739	1.24304735819562	1.36721299251718	0.722325793324564	0.643305233125063	1.42027094420559	0.682975916471048	0.740970282386461
chr10_61466937_61498597_-	Pafah1b1	5UTR		-2.3500226055527	0.113184169101119	0.775596652332484	0	0	0	0.138116373132847	0.160848587354962	0.196997943633972	0.142956718472236	0.213040641630839	0.227658638823683	0.185242570596615
chr10_61882915_61885796_+	Smg6	.	hsa_circ_0041385	-1.06719108809419	0.921279345917471	0.994819806654308	0.130796221745326	0	0.238986917580224	0.0460387910442822	0.0804242936774811	0	0.142956718472236	0	0.170743979117762	0.0463106426491538
chr10_61882915_61897730_+	Smg6	.	hsa_circ_0041383	-1.05792737400408	0.921269065860832	0.994819806654308	0.0435987405817755	0.0396709473261345	0.334581684612314	0.0920775820885644	0	0.196997943633972	0.142956718472236	0.0710135472102796	0.170743979117762	0.0926212852983076
chr10_62540624_62581037_+	Taok1	5UTR		-1.46821944718856	0.324606131027211	0.912461079612574	0.130796221745326	0.119012841978404	0.143392150548135	0.138116373132847	0.160848587354962	0.262663924845296	0.357391796180591	0.355067736051398	0.170743979117762	0.0926212852983076
chr10_62566641_62575768_+	Taok1	5UTR		1.47928915346811	0.398335487987414	0.943684062353263	0.217993702908877	0.277696631282942	0.191189534064179	0.41434911939854	0.0402121468387405	0.065665981211324	0.142956718472236	0.213040641630839	0.113829319411841	0.0926212852983076
chr10_62566641_62581037_+	Taok1	5UTR		-1.36637644439633	0.27606227460911	0.877774571062257	0.435987405817755	0.277696631282942	0.191189534064179	0.230193955221411	0.281485027871184	0.262663924845296	0.357391796180591	0.426081283261677	0.455317277647366	0.324174498544077
chr10_63332238_63332486_+	Cpd	.		1.38116293837798	0.538349229695482	0.966616303767938	0.130796221745326	0.158683789304538	0.143392150548135	0.138116373132847	0.0804242936774811	0.262663924845296	0	0.142027094420559	0.284573298529604	0
chr10_63908527_63915032_+	Ywhae	.	hsa_circ_0002723	3.59575275304708	0.0546570357076071	0.654069757897114	0	0.317367578609076	0.0477973835160449	0.184155164177129	0.281485027871184	0.196997943633972	0	0	0.113829319411841	0.0463106426491538
chr10_65065613_65066693_-	Myo18a	5UTR	hsa_circ_0106466	-2.53400015922207	0.118587213612106	0.777324162319921	0.087197481163551	0.0396709473261345	0.0955947670320897	0	0.0402121468387405	0.131331962422648	0	0.355067736051398	0.284573298529604	0.0463106426491538
chr10_65193461_65195174_-	not_annotated	.	hsa_circ_0106467	-3.31636653346482	0.0297612430428943	0.559133508823468	0.087197481163551	0	0.0477973835160449	0.0460387910442822	0.0402121468387405	0.131331962422648	0.285913436944473	0.284054188841118	0	0.231553213245769
chr10_66732461_66738274_+	Nf1	.	hsa_circ_0042880	1.51913874774171	0.360796692228065	0.932543196818464	0.174394962327102	0.238025683956807	0.191189534064179	0.0460387910442822	0.281485027871184	0.196997943633972	0.285913436944473	0.142027094420559	0.0569146597059207	0.0463106426491538
chr10_66766205_66783965_+	Nf1	.		-1.66450562672537	0.0637300427562639	0.694606752481402	0.392388665235979	0.396709473261345	0.477973835160449	0.138116373132847	0.562970055742367	0.32832990605662	0.571826873888945	0.781149019313075	0.341487958235524	0.879902210333923
chr10_66770889_66783965_+	Nf1	.		1.59424284190853	0.325989989017099	0.912461079612574	0.305191184072428	0.317367578609076	0.334581684612314	0.230193955221411	0.201060734193703	0.065665981211324	0.142956718472236	0	0	0.416795783842384
chr10_66779888_66822005_+	Nf1	.		-2.56557885296471	0.243678333774022	0.869161695726958	0.130796221745326	0	0	0	0.0804242936774811	0	0	0.142027094420559	0.227658638823683	0.0463106426491538
chr10_66812206_66822005_+	Nf1	.	hsa_circ_0106570	-1.03774021071956	0.959876656747608	0.994819806654308	0.087197481163551	0.119012841978404	0.0477973835160449	0.184155164177129	0	0	0.214435077708354	0.0710135472102796	0	0.0463106426491538
chr10_66891012_66900528_+	Nf1	.		-1.31728224161623	0.4633272602255	0.958196415589388	0.174394962327102	0.158683789304538	0.0955947670320897	0.41434911939854	0.160848587354962	0.131331962422648	0.142956718472236	0.355067736051398	0.284573298529604	0.231553213245769
chr10_66897862_66898928_+	Nf1	.		2.72480505984323	0.0219380539937807	0.50165524130485	0.261592443490653	0.396709473261345	0.382379068128359	0.874737029841362	0.160848587354962	0.459661868479268	0.142956718472236	0.0710135472102796	0.341487958235524	0.0463106426491538
chr10_66897862_66900528_+	Nf1	.		-1.6499213698802	0.47310222492942	0.958196415589388	0	0.0396709473261345	0.0477973835160449	0.0460387910442822	0.120636440516222	0	0.142956718472236	0.142027094420559	0	0.0463106426491538
chr10_66957633_66970781_+	Rab11fip4	.		1.40607158606818	0.66009375489967	0.990121680972764	0.217993702908877	0.277696631282942	0.334581684612314	0	0	0	0	0	0.284573298529604	0.0926212852983076
chr10_67579951_67594751_+	Rhot1	.	hsa_circ_0106601	1.06812475035732	0.919134415833561	0.994819806654308	0.174394962327102	0.317367578609076	0.191189534064179	0.0460387910442822	0.0402121468387405	0	0	0.142027094420559	0	0.324174498544077
chr10_67828229_67846913_+	Psmd11	.		1.28254447277517	0.592641047720986	0.977212708890084	0.47958614639953	0.158683789304538	0.286784301096269	0.230193955221411	0.0804242936774811	0.196997943633972	0.500348514652827	0	0.170743979117762	0.0926212852983076
chr10_67965486_67982051_-	Myo1d	.	hsa_circ_0043047	1.48025459375489	0.544349206397744	0.966616303767938	0.0435987405817755	0.0793418946522691	0.238986917580224	0.184155164177129	0	0.131331962422648	0	0.142027094420559	0	0.138931927947461
chr10_69352646_69353626_+	not_annotated	.		2.21196453857337	0.211337099559481	0.840844255184985	0.0435987405817755	0.119012841978404	0.238986917580224	0.138116373132847	0.0402121468387405	0.065665981211324	0.0714783592361181	0	0.113829319411841	0
chr10_71297307_71306105_+	Synrg	.	hsa_circ_0106728	1.38739835625983	0.427493689662199	0.951691016132014	0.217993702908877	0.158683789304538	0.143392150548135	0.138116373132847	0.201060734193703	0.131331962422648	0.142956718472236	0.0710135472102796	0.170743979117762	0.0926212852983076
chr10_71303914_71323079_+	Synrg	.		-1.42445223912638	0.360340053417625	0.932543196818464	0.174394962327102	0.43638042058748	0.286784301096269	0.0920775820885644	0.402121468387405	0.065665981211324	0.214435077708354	0.426081283261677	0.170743979117762	0.602038354439
chr10_71322146_71323079_+	Synrg	.	hsa_circ_0002455	-1.34113433620155	0.185294763848538	0.831791787910175	0.523184886981306	0.753747999196556	0.573568602192538	0.966814611929926	1.20636440516222	0.722325793324564	0.929218670069536	0.923176113733635	1.08137853441249	1.29669799417631
chr10_71399722_71408228_-	Tada2a	.	hsa_circ_0043287	1.36827693229362	0.689306802570893	0.990437098551993	0.174394962327102	0.0396709473261345	0.286784301096269	0	0	0.196997943633972	0.285913436944473	0	0.0569146597059207	0
chr10_71515699_71519615_+	Acaca	.		2.29465900250121	0.0238930185418441	0.513459800445342	0.435987405817755	0.595064209892018	0.191189534064179	0.230193955221411	0.321697174709924	0.525327849690592	0.142956718472236	0.142027094420559	0.170743979117762	0.185242570596615
chr10_71546977_71557193_+	Acaca	.		-1.07665458389647	0.710027843503317	0.991022091415143	2.70312191607008	3.13400483876463	4.06277759886381	2.48609471639124	2.49315310400191	4.59661868479268	2.21582913631966	3.1245960772523	5.69146597059207	2.82494920159838
chr10_72171106_72179123_-	Ggnbp2	.	hsa_circ_0003930	2.31106669064725	0.0258175109279073	0.535778547488742	0.348789924654204	0.595064209892018	0.382379068128359	0.138116373132847	0.402121468387405	0.459661868479268	0.285913436944473	0.142027094420559	0.0569146597059207	0.185242570596615
chr10_72203090_72209962_+	Myo19	.		-51.3088280489414	6.6530258490773e-07	0.00136686416069293	0	0	0	0	0	0	0	0.568108377682237	0.227658638823683	0.463106426491538
chr10_72203090_72212356_+	Myo19	.	hsa_circ_0043178	-59.6192368975227	1.23958174273965e-07	0.000509344138091722	0	0	0	0	0	0	0	0.639121924892516	0.512231937353286	0.324174498544077
chr10_72323922_72336388_-	Usp32	.		-1.33864622234728	0.777701923647829	0.994819806654308	0.0435987405817755	0.119012841978404	0	0	0.120636440516222	0	0	0.284054188841118	0	0
chr10_72329604_72336388_-	Usp32	.		-1.05244918968227	0.913197618188402	0.994819806654308	0	0.238025683956807	0.286784301096269	0.184155164177129	0.0804242936774811	0.196997943633972	0.142956718472236	0.0710135472102796	0.113829319411841	0.324174498544077
chr10_72365734_72371838_-	Usp32	.		-1.69888638699751	0.35739912071757	0.932543196818464	0.261592443490653	0.0396709473261345	0	0.0460387910442822	0.0402121468387405	0.131331962422648	0.0714783592361181	0.284054188841118	0.0569146597059207	0.185242570596615
chr10_72369078_72371838_-	Usp32	.	hsa_circ_0107295	2.0208507953011	0.0523918878179151	0.650130159730372	0.523184886981306	0.238025683956807	0.573568602192538	0.782659447752798	0.281485027871184	0.459661868479268	0.357391796180591	0.284054188841118	0.284573298529604	0.0463106426491538
chr10_72389569_72417059_-	Usp32	5UTR	hsa_circ_0107302	1.32768203052098	0.338772443746227	0.921586394544486	0.435987405817755	0.357038525935211	0.477973835160449	0.230193955221411	0.683606496258589	0.65665981211324	0.214435077708354	0.284054188841118	0.398402617941445	0.463106426491538
chr10_72924682_72938843_+	Ppm1d	.	hsa_circ_0044969	-1.10515860842916	0.845637215102163	0.994819806654308	0.261592443490653	0.0793418946522691	0.0477973835160449	0.0460387910442822	0.160848587354962	0.131331962422648	0.0714783592361181	0.142027094420559	0.284573298529604	0.0463106426491538
chr10_72951188_72995574_+	not_annotated	.		-2.75736148820567	0.171123945812608	0.813047293090402	0	0.0396709473261345	0	0.0920775820885644	0.0402121468387405	0.065665981211324	0.285913436944473	0	0	0.185242570596615
chr10_73574683_73593919_-	not_annotated	.	hsa_circ_0107329	-1.55527187776055	0.491614533671216	0.961764199549391	0.0435987405817755	0.0396709473261345	0.0477973835160449	0.0460387910442822	0.0402121468387405	0.262663924845296	0.285913436944473	0	0	0.185242570596615
chr10_73759987_73764510_-	Med13	.	hsa_circ_0045096	-2.79619031949641	0.118589807452449	0.777324162319921	0	0.119012841978404	0.191189534064179	0	0	0.065665981211324	0.285913436944473	0	0.113829319411841	0.324174498544077
chr10_73952260_73985026_-	Vmp1	5UTR	hsa_circ_0005077	6.76740994390167	0.0054117719855734	0.338752874514314	0.261592443490653	0.0793418946522691	0.143392150548135	0.138116373132847	0.120636440516222	0.065665981211324	0	0	0.0569146597059207	0
chr10_73980840_73985026_-	Vmp1	5UTR	hsa_circ_0006508	2.13612047321069	0.227180230863345	0.856937639074152	0.653981108726632	0.357038525935211	0.0955947670320897	0.0460387910442822	0.0402121468387405	0.065665981211324	0	0.0710135472102796	0.0569146597059207	0.231553213245769
chr10_74336107_74360926_-	Gdpd1	3UTR		2.92243383026125	0.0586101970670877	0.673174227478313	0.087197481163551	0.158683789304538	0.238986917580224	0.322271537309975	0.0402121468387405	0.32832990605662	0.0714783592361181	0.0710135472102796	0.113829319411841	0
chr10_74336160_74360921_-	Gdpd1	3UTR		-1.01936887820192	0.977216794895426	0.996394953538988	0	0	0.191189534064179	0.138116373132847	0.0804242936774811	0	0	0.0710135472102796	0.0569146597059207	0.138931927947461
chr10_74336160_74360926_-	Gdpd1	3UTR		1.50366509478053	0.0808134300463364	0.731414942864309	1.04636977396261	1.46782505106698	0.955947670320897	1.61135768654988	1.00530367096851	0.787991774535888	1.14365374777789	0.497094830471957	0.853719895588811	0.602038354439
chr10_74338951_74360926_-	Gdpd1	.		3.32255814325036	0.0183788565750767	0.458150449213705	0.174394962327102	0.238025683956807	0.621365985708583	0.598504283575669	0.120636440516222	0.525327849690592	0	0.284054188841118	0.170743979117762	0
chr10_74343129_74346973_-	Gdpd1	.	hsa_circ_0044836	6.73199303089249	0.019197604384571	0.464017390683543	0.130796221745326	0.0793418946522691	0.334581684612314	0.230193955221411	0	0.065665981211324	0.0714783592361181	0	0	0
chr10_74358090_74366475_-	Gdpd1	.		1.48901701385188	0.662974537092548	0.990121680972764	0	0	0	0.184155164177129	0.0804242936774811	0.196997943633972	0.142956718472236	0	0.0569146597059207	0
chr10_74471245_74490078_+	Trim37	.		-3.06921924619928	0.0800373607279107	0.729255660966093	0	0	0.286784301096269	0.0460387910442822	0	0.065665981211324	0.0714783592361181	0.284054188841118	0.341487958235524	0.138931927947461
chr10_74474099_74490078_+	Trim37	.		1.60034215606605	0.240775265605365	0.866727485413959	0.784777330471959	0.198354736630673	0.286784301096269	0.322271537309975	0.241272881032443	0.131331962422648	0.142956718472236	0.213040641630839	0.170743979117762	0.277863855894923
chr10_74555143_74566860_-	Ppm1e	.	hsa_circ_0107205	-1.20309168396817	0.843937236607757	0.994819806654308	0	0	0	0.138116373132847	0.160848587354962	0.065665981211324	0	0	0	0.277863855894923
chr10_74892406_74894828_+	Mtmr4	.		-2.3346377875347	0.102754126307419	0.766774855879958	0.0435987405817755	0.0396709473261345	0.143392150548135	0.230193955221411	0	0.065665981211324	0.285913436944473	0.213040641630839	0.0569146597059207	0.277863855894923
chr10_75337352_75340473_+	Srsf1	3UTR		-1.06368374616234	0.855583835946597	0.994819806654308	0.47958614639953	0.515722315239749	0.143392150548135	0.368310328354258	0.281485027871184	0.262663924845296	0.214435077708354	0.142027094420559	0.398402617941445	0.648348997088153
chr10_75351098_75359108_+	not_annotated	.		-1.84930069908601	0.447689841314951	0.957209219517771	0.087197481163551	0	0	0	0.201060734193703	0	0.142956718472236	0	0.0569146597059207	0.185242570596615
chr10_76253875_76261342_-	Scpep1	.		-1.47794100151921	0.611948633463985	0.98200670912511	0.0435987405817755	0	0	0.138116373132847	0	0.131331962422648	0	0.142027094420559	0.113829319411841	0.0463106426491538
chr10_76387275_76389141_-	Dgke	3UTR		2.54390565062256	0.112542061184744	0.775596652332484	0	0.119012841978404	0.191189534064179	0.184155164177129	0.120636440516222	0.131331962422648	0.0714783592361181	0	0.0569146597059207	0.0463106426491538
chr10_81605734_81612625_+	not_annotated	.	hsa_circ_0003871	1.03255741759854	0.961529784227802	0.994919517869745	0	0.0793418946522691	0	0.184155164177129	0.120636440516222	0.131331962422648	0.142956718472236	0.213040641630839	0	0
chr10_81798930_81805332_+	Spag9	.	hsa_circ_0044643	22.7374919775811	0.000508673018753712	0.223658694674568	0.087197481163551	0.0396709473261345	0.191189534064179	0.230193955221411	0.201060734193703	0.065665981211324	0	0	0	0
chr10_83101668_83114195_-	Kat7	.		1.16327044391922	0.709661113418838	0.991022091415143	0.217993702908877	0.238025683956807	0.0955947670320897	0.230193955221411	0.160848587354962	0.065665981211324	0.0714783592361181	0.213040641630839	0.170743979117762	0.138931927947461
chr10_85074352_85084347_-	Tbkbp1	5UTR		5.34919555321611	0.0118221862890211	0.429404172435194	0.130796221745326	0.0793418946522691	0.0955947670320897	0.0920775820885644	0.120636440516222	0.131331962422648	0	0	0.0569146597059207	0
chr10_85164767_85171060_-	Npepps	.		27.8945570149436	0.000102874672569839	0.0704520049315784	0.130796221745326	0.0793418946522691	0.191189534064179	0.0920775820885644	0.281485027871184	0.262663924845296	0	0	0	0
chr10_85164767_85172858_-	Npepps	.		-1.27600894831866	0.268996406196692	0.875944844779567	1.08996851454439	0.634735157218153	0.669163369224628	0.782659447752798	0.924879377291032	0.65665981211324	1.35808882548624	1.27824384978503	0.79680523588289	0.740970282386461
chr10_85166707_85178467_-	Npepps	.		-1.27205480907643	0.814938332683777	0.994819806654308	0	0.119012841978404	0	0.0920775820885644	0	0	0	0.142027094420559	0.0569146597059207	0
chr10_85169571_85172858_-	Npepps	.	hsa_circ_0004457	-1.39683062123782	0.496914079355026	0.961764199549391	0.130796221745326	0.119012841978404	0.0955947670320897	0.506426701487104	0.120636440516222	0	0.357391796180591	0.142027094420559	0.0569146597059207	0.370485141193231
chr10_86175961_86195240_+	Cdk12	.	hsa_circ_0043448	-1.27656788780985	0.526111976464049	0.966616303767938	0.130796221745326	0.317367578609076	0.238986917580224	0.41434911939854	0.281485027871184	0.131331962422648	0.714783592361181	0.0710135472102796	0.170743979117762	0.370485141193231
chr10_86222509_86227004_+	LOC257650	5UTR		1.30346787289613	0.537876717809247	0.966616303767938	0.392388665235979	0.317367578609076	0.143392150548135	0.184155164177129	0.0804242936774811	0.262663924845296	0	0.142027094420559	0.341487958235524	0.185242570596615
chr10_86734305_86738981_+	Casc3	.		2.06942376603168	0.191759585132489	0.834481587986729	0.174394962327102	0.158683789304538	0.0477973835160449	0.138116373132847	0.0804242936774811	0.196997943633972	0.0714783592361181	0	0.170743979117762	0
chr10_90433262_90444110_-	not_annotated	.		1.93625049246051	0.342326499807031	0.924799202963242	0.130796221745326	0.119012841978404	0.0477973835160449	0	0.0402121468387405	0.590993830901916	0	0.0710135472102796	0.113829319411841	0.0926212852983076
chr10_91902764_91917394_-	Nsf	.		1.42924000586036	0.596757098486605	0.977212708890084	0	0.158683789304538	0.0955947670320897	0.0920775820885644	0	0.32832990605662	0.0714783592361181	0	0.113829319411841	0.0926212852983076
chr10_91902764_91935180_-	Nsf	.		-1.17389713780687	0.823576937585126	0.994819806654308	0.174394962327102	0.238025683956807	0	0.230193955221411	0.201060734193703	0	0.0714783592361181	0.639121924892516	0	0
chr10_91913304_91935180_-	Nsf	.	hsa_circ_0044213	-1.17800514982136	0.754376105260711	0.99157007661002	0.261592443490653	0.158683789304538	0.143392150548135	0.184155164177129	0	0	0.214435077708354	0.213040641630839	0.0569146597059207	0.138931927947461
chr10_91965973_91973005_-	Nsf	.		1.3349621736629	0.258012792137719	0.872649723371887	1.22076473628971	0.674406104544287	0.764758136256718	1.15096977610706	0.361909321548665	1.11632168059251	0.571826873888945	0.568108377682237	0.79680523588289	0.648348997088153
chr10_9233536_9248214_-	not_annotated	.		2.53936434588707	0.0779847964414493	0.729255660966093	0.0435987405817755	0.43638042058748	0.143392150548135	0.276232746265693	0.402121468387405	0.065665981211324	0.142956718472236	0	0.113829319411841	0.0926212852983076
chr10_92406310_92432295_-	not_annotated	.	hsa_circ_0005940	1.40755459479155	0.354823599044131	0.932543196818464	0.130796221745326	0.238025683956807	0.382379068128359	0.460387910442822	0.442333615226146	0.196997943633972	0.285913436944473	0.0710135472102796	0.170743979117762	0.324174498544077
chr10_92474820_92476192_-	not_annotated	.	hsa_circ_0005455	1.49192830930507	0.0786428794261765	0.729255660966093	2.09273954792522	2.69762441817715	1.43392150548135	1.5653188955056	2.17145592929199	2.42964130481899	0.7862619515973	0.994189660943914	2.33350104794275	1.34300863682546
chr10_93438714_93451644_+	Tlk2	.	hsa_circ_0045114	1.28088934884081	0.693369318651975	0.990437098551993	0.130796221745326	0.0793418946522691	0.0955947670320897	0.0920775820885644	0.0402121468387405	0	0	0.0710135472102796	0	0.138931927947461
chr10_93451476_93471445_+	Tlk2	.	hsa_circ_0045128	-1.35330187131412	0.235714405818739	0.860169177184014	0.392388665235979	0.396709473261345	0.286784301096269	0.368310328354258	0.442333615226146	0.393995887267944	0.428870155416709	0.639121924892516	0.341487958235524	0.648348997088153
chr10_93841360_93901383_+	Tanc2	5UTR		1.80057271477207	0.363424321960486	0.932543196818464	0.130796221745326	0.317367578609076	0.0955947670320897	0.0920775820885644	0	0.131331962422648	0	0	0.0569146597059207	0.185242570596615
chr10_93962608_93996585_+	Tanc2	.	hsa_circ_0045172	-1.59389241805444	0.551037789543874	0.96875130172194	0.130796221745326	0.0396709473261345	0	0	0.0402121468387405	0.065665981211324	0	0.142027094420559	0.170743979117762	0
chr10_94029243_94048258_+	Tanc2	.	hsa_circ_0045191	1.6445541229696	0.582385525191128	0.976479476509607	0.0435987405817755	0.0396709473261345	0	0	0.201060734193703	0.131331962422648	0	0	0	0.138931927947461
chr10_94055571_94059140_+	Tanc2	.	hsa_circ_0045196	1.71105251514668	0.591795177328005	0.977212708890084	0	0.0793418946522691	0.143392150548135	0.138116373132847	0	0	0	0.142027094420559	0	0
chr10_94292692_94314584_+	Map3k3	.	hsa_circ_0107405	1.26595036652154	0.552069738629246	0.96875130172194	0.217993702908877	0.119012841978404	0.286784301096269	0.138116373132847	0.361909321548665	0.262663924845296	0.357391796180591	0.142027094420559	0.0569146597059207	0.185242570596615
chr10_94292692_94320863_+	Map3k3	.		-1.05302991912496	0.909910169123684	0.994819806654308	0.174394962327102	0.0793418946522691	0.0955947670320897	0.138116373132847	0.201060734193703	0.065665981211324	0.142956718472236	0.213040641630839	0.170743979117762	0.0463106426491538
chr10_94307815_94320863_+	Map3k3	.		2.49349335500121	0.150693032578682	0.807004776179779	0.0435987405817755	0.119012841978404	0.0955947670320897	0.322271537309975	0.0402121468387405	0.131331962422648	0.0714783592361181	0.0710135472102796	0.0569146597059207	0
chr10_94723924_94741510_-	not_annotated	.		1.22233427923745	0.741853739388741	0.99157007661002	0.130796221745326	0.198354736630673	0	0.138116373132847	0.0804242936774811	0	0.142956718472236	0.0710135472102796	0.113829319411841	0
chr10_94758718_94760369_-	not_annotated	.	hsa_circ_0006479	1.72776381065817	0.315871888471216	0.905536773365668	0.0435987405817755	0.0793418946522691	0.238986917580224	0.138116373132847	0.0804242936774811	0.262663924845296	0.0714783592361181	0.142027094420559	0	0.0926212852983076
chr10_95293890_95299099_-	not_annotated	.		1.66079505666634	0.50844706151642	0.963256805769084	0.130796221745326	0.0793418946522691	0	0.0920775820885644	0	0.196997943633972	0.142956718472236	0	0	0.0463106426491538
chr10_95327723_95328546_-	not_annotated	.	hsa_circ_0045431	1.204848612405	0.682660157409075	0.990437098551993	0.130796221745326	0.515722315239749	0.382379068128359	0.41434911939854	0.160848587354962	0.065665981211324	0.142956718472236	0	0.227658638823683	0.509417069140692
chr10_95814870_95842303_+	Helz	.		1.70826755141582	0.442503904835772	0.957209219517771	0.261592443490653	0.317367578609076	0.0477973835160449	0	0.0402121468387405	0.065665981211324	0	0	0.170743979117762	0.0926212852983076
chr10_96264759_96266403_-	Prkca	.	hsa_circ_0004576	-2.34180658826131	0.0963585000343546	0.747823318830577	0.087197481163551	0.0396709473261345	0.0955947670320897	0.230193955221411	0.0402121468387405	0	0.285913436944473	0.142027094420559	0.0569146597059207	0.324174498544077
chr10_96672235_96679543_+	Cep112	.		-1.01829512454032	0.975085907748839	0.996178019627046	0.0435987405817755	0.198354736630673	0.0955947670320897	0.0460387910442822	0.120636440516222	0.131331962422648	0.142956718472236	0.213040641630839	0.113829319411841	0
chr10_97769599_97774086_+	Arsg	.		-1.32756736354279	0.239642360914324	0.866727485413959	0.47958614639953	0.43638042058748	0.716960752740673	0.506426701487104	0.442333615226146	0.525327849690592	0.500348514652827	0.710135472102796	0.967549215000652	0.555727711789846
chr10_98420454_98485187_-	not_annotated	.		-3.56983642057181	0.048549939584273	0.631290304751901	0	0	0	0	0.0402121468387405	0.262663924845296	0.214435077708354	0.142027094420559	0.170743979117762	0.138931927947461
chr11_10020677_10022991_+	Robo1	.	hsa_circ_0066568	1.14533652431595	0.500966519737576	0.962645075068905	1.78754836385279	1.90420547165446	2.10308487470597	3.08459899996691	1.60848587354962	2.56097326724163	1.21513210701401	1.49128449141587	2.33350104794275	2.408153417756
chr11_10020677_10056641_+	Robo1	.	hsa_circ_0066566	-1.06516334198552	0.912567005996586	0.994819806654308	0	0.0396709473261345	0.143392150548135	0.184155164177129	0.201060734193703	0	0.0714783592361181	0.142027094420559	0.113829319411841	0.0926212852983076
chr11_11103971_11139578_-	Robo2	.	hsa_circ_0124674	1.23874825799325	0.585173215043962	0.976541719560159	0.087197481163551	0.158683789304538	0.334581684612314	0.322271537309975	0.241272881032443	0.196997943633972	0.0714783592361181	0.213040641630839	0.284573298529604	0.138931927947461
chr11_11516553_11516880_-	Robo2	.	hsa_circ_0066556	1.10728868214634	0.833942189869089	0.994819806654308	0.087197481163551	0.198354736630673	0.238986917580224	0.230193955221411	0.120636440516222	0	0.142956718472236	0.0710135472102796	0.284573298529604	0.0463106426491538
chr11_14700872_14721315_-	Nrip1	5UTR	hsa_circ_0004771	4.7717367576181	0.0612333407169313	0.68168511208929	0.261592443490653	0.277696631282942	0	0.0460387910442822	0	0.459661868479268	0	0.0710135472102796	0.0569146597059207	0
chr11_15457478_15474826_+	Usp25	.	hsa_circ_0061279	-1.6578144242698	0.416726353821176	0.951691016132014	0.087197481163551	0	0	0.184155164177129	0.160848587354962	0.065665981211324	0.0714783592361181	0	0.341487958235524	0.138931927947461
chr11_16669828_16705235_-	not_annotated	.		-1.82511133360603	0.331533330871416	0.914275474195065	0.0435987405817755	0	0	0.184155164177129	0.0804242936774811	0.065665981211324	0	0.213040641630839	0.113829319411841	0.138931927947461
chr11_20474483_20495281_+	Ncam2	.	hsa_circ_0115696	1.80998674368939	0.271687129153582	0.877774571062257	0.261592443490653	0.158683789304538	0.0477973835160449	0.138116373132847	0.201060734193703	0.131331962422648	0.0714783592361181	0	0	0.231553213245769
chr11_20474483_20504631_+	Ncam2	.	hsa_circ_0115697	-2.70925047511365	0.150018623906919	0.806841002138127	0	0.158683789304538	0.0477973835160449	0	0	0.065665981211324	0.214435077708354	0	0.227658638823683	0.0926212852983076
chr11_20474483_20531756_+	Ncam2	.	hsa_circ_0115698	-1.0196125663915	0.973154187085167	0.996178019627046	0.087197481163551	0.198354736630673	0.0955947670320897	0	0.0402121468387405	0.065665981211324	0	0	0.170743979117762	0.138931927947461
chr11_20474483_20578000_+	Ncam2	.		1.218859107283	0.747114597473126	0.99157007661002	0	0.158683789304538	0.191189534064179	0	0.0804242936774811	0.262663924845296	0.0714783592361181	0.0710135472102796	0.170743979117762	0.0463106426491538
chr11_20474483_20650229_+	Ncam2	.		1.51778828212698	0.425420646746971	0.951691016132014	0.087197481163551	0.119012841978404	0.191189534064179	0.230193955221411	0.120636440516222	0.525327849690592	0.285913436944473	0	0	0.231553213245769
chr11_20501665_20531756_+	Ncam2	.		1.72772887483998	0.0382650752293413	0.581389219921168	0.741178589890183	1.38848315641471	0.764758136256718	0.690581865664233	0.643394349419849	0.919323736958536	0.428870155416709	0.142027094420559	0.739890576176969	0.602038354439
chr11_24297924_24304985_+	Gabpa	5UTR	hsa_circ_0061326	1.20266171480479	0.671408565229492	0.990437098551993	0.47958614639953	0.158683789304538	0.238986917580224	0.230193955221411	0.120636440516222	0.131331962422648	0	0.142027094420559	0.398402617941445	0.185242570596615
chr11_24297924_24311369_+	Gabpa	5UTR	hsa_circ_0061327	1.37734908190816	0.6275174891173	0.982648385206931	0.087197481163551	0.0396709473261345	0.143392150548135	0.0460387910442822	0.160848587354962	0	0	0	0.170743979117762	0.0463106426491538
chr11_24479963_24550752_-	App	.		-2.90362061959239	0.170048602691757	0.813047293090402	0	0	0	0	0.120636440516222	0.065665981211324	0.142956718472236	0	0.113829319411841	0.138931927947461
chr11_24527898_24550752_-	App	.	hsa_circ_0115731	-1.79804092062027	0.366164038185436	0.932543196818464	0.087197481163551	0	0	0.322271537309975	0	0.196997943633972	0.214435077708354	0.0710135472102796	0.341487958235524	0.0926212852983076
chr11_24547989_24550752_-	App	.	hsa_circ_0003038	1.31069782408195	0.613114246077389	0.98200670912511	0.47958614639953	0.119012841978404	0.238986917580224	0.138116373132847	0.160848587354962	0.065665981211324	0	0.284054188841118	0.341487958235524	0
chr11_29967592_29992834_-	Tiam1	.	hsa_circ_0061404	1.34464012331216	0.320380276338273	0.909773707998592	0.523184886981306	0.595064209892018	0.286784301096269	1.51928010446131	0.522757908903627	0.722325793324564	0.357391796180591	0.568108377682237	0.455317277647366	0.648348997088153
chr11_30029801_30036752_-	Tiam1	.	hsa_circ_0115787	1.49542600842391	0.366834772496515	0.932543196818464	0.217993702908877	0.515722315239749	0.812555519772763	0.506426701487104	0.160848587354962	0.262663924845296	0.142956718472236	0	0.739890576176969	0.185242570596615
chr11_30621225_30642850_+	Hunk	.		6.15801386646241	0.0109132126910125	0.419087765863276	0.087197481163551	0.119012841978404	0.238986917580224	0.0460387910442822	0.0804242936774811	0.196997943633972	0	0	0.0569146597059207	0
chr11_30630765_30647796_+	Hunk	.		1.10793792331692	0.866123839656211	0.994819806654308	0.087197481163551	0.0396709473261345	0.191189534064179	0.138116373132847	0.0804242936774811	0.065665981211324	0.0714783592361181	0	0.284573298529604	0
chr11_31118345_31140341_-	Synj1	.		1.53311420961265	0.497871177363677	0.961764199549391	0.217993702908877	0.0396709473261345	0.0477973835160449	0.0920775820885644	0.120636440516222	0.065665981211324	0.214435077708354	0	0.0569146597059207	0
chr11_31723563_31733245_-	Tmem50b	5UTR	hsa_circ_0115847	1.16609063982866	0.625970425478018	0.982648385206931	0.523184886981306	0.714077051870422	0.334581684612314	0.276232746265693	0.844455083613551	1.24765364301516	1.07217538854177	0.213040641630839	0.341487958235524	0.602038354439
chr11_31727377_31733245_-	Tmem50b	5UTR		-2.81204762565213	0.0805633254393632	0.731414942864309	0	0.0396709473261345	0	0.0460387910442822	0.0402121468387405	0.196997943633972	0.0714783592361181	0.213040641630839	0.0569146597059207	0.231553213245769
chr11_31943120_31955266_+	Itsn1	5UTR	hsa_circ_0061557	2.67757906385878	0.139285230491517	0.79329103499564	0.0435987405817755	0.198354736630673	0.0477973835160449	0.276232746265693	0.120636440516222	0.131331962422648	0.214435077708354	0	0	0
chr11_33952126_33953096_+	Dopey2	.		-2.38645257751826	0.292648330805805	0.885313151909008	0.0435987405817755	0	0.0477973835160449	0	0.120636440516222	0	0.142956718472236	0	0	0.231553213245769
chr11_33975799_33978833_+	Dopey2	.		-1.61167950890942	0.576990804908446	0.976479476509607	0	0	0.143392150548135	0.0460387910442822	0.0804242936774811	0	0.142956718472236	0	0.170743979117762	0
chr11_34017711_34018067_+	Dopey2	.		1.49724079850957	0.345932694480263	0.92843725775271	0.348789924654204	0.158683789304538	0.908150286804853	0.276232746265693	0.201060734193703	0.32832990605662	0	0.213040641630839	0.398402617941445	0.324174498544077
chr11_34055746_34073206_+	Morc3	5UTR		1.60114829943696	0.607960930279169	0.98200670912511	0	0	0.238986917580224	0	0.160848587354962	0.065665981211324	0	0.142027094420559	0	0.0463106426491538
chr11_34060061_34066034_+	Morc3	5UTR	hsa_circ_0115932	1.68020583544716	0.413167276039705	0.950101309590349	0.217993702908877	0	0	0.230193955221411	0.160848587354962	0.459661868479268	0.0714783592361181	0	0.170743979117762	0.138931927947461
chr11_34060061_34073206_+	Morc3	5UTR	hsa_circ_0006092	-1.01353005701738	0.950182870167795	0.994819806654308	1.30796221745326	1.30914126176244	2.10308487470597	2.76232746265693	1.84975875458206	1.57598354907178	1.78695898090295	1.13621675536447	1.76435445088354	2.59339598835261
chr11_34063088_34073206_+	Morc3	5UTR		-2.28967458856521	0.126373696262294	0.780073420913808	0.0435987405817755	0.0396709473261345	0	0.0460387910442822	0.0804242936774811	0.131331962422648	0	0.142027094420559	0.227658638823683	0.138931927947461
chr11_34065891_34070810_+	Morc3	5UTR	hsa_circ_0001189	1.00326691656606	0.990086193392027	0.997702020296003	0.87197481163551	0.515722315239749	0.860352903288808	0.322271537309975	0.402121468387405	0.722325793324564	0.714783592361181	0.497094830471957	0.512231937353286	0.694659639737307
chr11_34067715_34073206_+	Morc3	5UTR	hsa_circ_0115939	-1.03362429301009	0.963482212602726	0.995081493911519	0.130796221745326	0.277696631282942	0.0477973835160449	0	0.0402121468387405	0	0	0.213040641630839	0.0569146597059207	0.0926212852983076
chr11_34085523_34089430_+	Morc3	.	hsa_circ_0115948	-1.40778867572141	0.626590492050994	0.982648385206931	0.305191184072428	0.119012841978404	0.0955947670320897	0.0460387910442822	0	0	0	0.213040641630839	0	0.324174498544077
chr11_34495232_34500943_-	not_annotated	.	hsa_circ_0061654	1.75586386426627	0.239750053410762	0.866727485413959	0.653981108726632	0.357038525935211	0.238986917580224	0.0460387910442822	0.361909321548665	0.131331962422648	0	0.0710135472102796	0.341487958235524	0.231553213245769
chr11_34611538_34614139_+	Ttc3	.		-1.07435131890838	0.828530995073414	0.994819806654308	0.261592443490653	0.238025683956807	0.238986917580224	0.460387910442822	0.442333615226146	0.393995887267944	0.142956718472236	0.497094830471957	0.170743979117762	0.602038354439
chr11_34611538_34631134_+	Ttc3	.		-1.00085423771629	0.999588547473901	0.999698114805138	0	0	0.143392150548135	0.138116373132847	0.160848587354962	0	0.142956718472236	0.0710135472102796	0	0.0926212852983076
chr11_34612626_34614139_+	Ttc3	.	hsa_circ_0008572	-1.06208892295674	0.698325815930513	0.990437098551993	7.1065947148294	7.33912525533489	8.31674473179181	15.008645880436	12.8276748415582	9.78423120048727	7.43374936055629	12.6404114034298	7.85422303941706	14.7267843624309
chr11_34612626_34616155_+	Ttc3	.		1.29243814959352	0.651779819459738	0.988040504071035	0.130796221745326	0	0.0955947670320897	0.41434911939854	0.160848587354962	0.196997943633972	0.142956718472236	0.213040641630839	0.170743979117762	0
chr11_34612626_34621503_+	Ttc3	.	hsa_circ_0115959	1.50630913480748	0.414170053951384	0.950740084740915	0.130796221745326	0.238025683956807	0.382379068128359	0	0.361909321548665	0.065665981211324	0.0714783592361181	0.142027094420559	0.113829319411841	0.185242570596615
chr11_34612626_34631134_+	Ttc3	.	hsa_circ_0061658	-1.00715823331601	0.977097340668912	0.996394953538988	0.784777330471959	1.1504574724579	1.14713720438508	1.65739647759416	0.683606496258589	0.787991774535888	1.21513210701401	1.27824384978503	0.455317277647366	1.25038735152715
chr11_34612626_34639821_+	Ttc3	.		6.290134371732	0.0206818178247194	0.488399939320529	0.261592443490653	0.119012841978404	0.0955947670320897	0.230193955221411	0	0.065665981211324	0	0.0710135472102796	0	0
chr11_34631079_34738852_+	Ttc3	3UTR		2.23709263504232	0.0838708414597561	0.740264530843335	0.305191184072428	0.119012841978404	0.477973835160449	0.138116373132847	0.482545762064886	0.131331962422648	0.285913436944473	0.0710135472102796	0.0569146597059207	0.0926212852983076
chr11_34668090_34722272_+	Ttc3	.		1.43113346215919	0.430339763232976	0.952216525107322	0.130796221745326	0.198354736630673	0.0477973835160449	0.184155164177129	0.160848587354962	0.196997943633972	0.214435077708354	0.0710135472102796	0.0569146597059207	0.0926212852983076
chr11_34879057_34940932_+	Dyrk1a	5UTR	hsa_circ_0061694	-1.17310283171809	0.649145841921671	0.988040504071035	0.610382368144857	0.317367578609076	0.0955947670320897	0.276232746265693	0.482545762064886	0.32832990605662	0.357391796180591	0.781149019313075	0.398402617941445	0.185242570596615
chr11_34879057_34949727_+	Dyrk1a	5UTR	hsa_circ_0061695	1.07808343504641	0.898499578282889	0.994819806654308	0.087197481163551	0.158683789304538	0.0477973835160449	0.184155164177129	0.0402121468387405	0.065665981211324	0	0.142027094420559	0.227658638823683	0
chr11_34922139_34929247_+	Dyrk1a	.	hsa_circ_0061697	1.16521015083804	0.803585123979111	0.994819806654308	0.130796221745326	0.119012841978404	0.238986917580224	0.0460387910442822	0	0.131331962422648	0.285913436944473	0	0.0569146597059207	0.0463106426491538
chr11_34922139_34949727_+	Dyrk1a	.	hsa_circ_0061698	-1.81298629072952	0.377835576979358	0.940436073768425	0.174394962327102	0.0396709473261345	0	0.0920775820885644	0.120636440516222	0	0	0.213040641630839	0	0.324174498544077
chr11_35014615_35020142_-	Kcnj6	3UTR		-1.24793070289244	0.750923771292873	0.99157007661002	0	0	0.143392150548135	0	0.321697174709924	0.262663924845296	0.0714783592361181	0	0.227658638823683	0.277863855894923
chr11_35014615_35020144_-	Kcnj6	3UTR		-1.02744374555322	0.959585971282686	0.994819806654308	0.261592443490653	0.317367578609076	0	0	0.804242936774811	0.196997943633972	0.142956718472236	0.213040641630839	0.455317277647366	0.277863855894923
chr11_35014615_35020146_-	Kcnj6	3UTR		-1.41106590488753	0.407931832170546	0.949676619506008	0.087197481163551	0.277696631282942	0.0955947670320897	0.230193955221411	0.0402121468387405	0.196997943633972	0.142956718472236	0.213040641630839	0.170743979117762	0.324174498544077
chr11_35014615_35020148_-	Kcnj6	3UTR		-1.30888284987883	0.666168480047126	0.990319167305534	0.0435987405817755	0.158683789304538	0	0.0460387910442822	0.120636440516222	0	0	0.142027094420559	0.113829319411841	0.0926212852983076
chr11_36327825_36335676_-	Psmg1	3UTR,5UTR		2.45663819704797	0.130089658414804	0.780073420913808	0.610382368144857	0.119012841978404	0.0477973835160449	0.368310328354258	0.0402121468387405	0.262663924845296	0.0714783592361181	0.213040641630839	0.113829319411841	0
chr11_36370312_36412645_-	Mir6324	.		1.21678183449424	0.818903723606202	0.994819806654308	0.217993702908877	0.0793418946522691	0	0.0920775820885644	0	0	0	0	0.0569146597059207	0.138931927947461
chr11_36390971_36397722_-	not_annotated	.		-2.04465744140312	0.135151793364302	0.786598752031044	0	0.0396709473261345	0.191189534064179	0.0920775820885644	0.201060734193703	0.131331962422648	0.142956718472236	0.0710135472102796	0.284573298529604	0.370485141193231
chr11_37123493_37132531_-	Dscam	.	hsa_circ_0116079	-1.15447052171413	0.701967998625441	0.991022091415143	0.392388665235979	0.317367578609076	0.286784301096269	0.230193955221411	0.0804242936774811	0.196997943633972	0.142956718472236	0.142027094420559	0.569146597059207	0.277863855894923
chr11_37459698_37475255_-	Dscam	.	hsa_circ_0116095	1.25859073738674	0.324902686025606	0.912461079612574	2.00554206676167	1.90420547165446	1.81630057360971	1.5653188955056	1.80954660774332	0.853657755747212	1.85843734013907	0.497094830471957	1.59361047176578	1.34300863682546
chr11_42050183_42050847_+	not_annotated	.	hsa_circ_0124806	-1.41470172745119	0.284412215921879	0.879345218376975	0.305191184072428	0.277696631282942	0.334581684612314	0.322271537309975	0.361909321548665	0.262663924845296	0.500348514652827	0.213040641630839	0.170743979117762	0.833591567684769
chr11_4261639_4397333_-	Cadm2	.		-1.0426100538425	0.96587541933399	0.995081493911519	0	0.119012841978404	0	0.0920775820885644	0.0402121468387405	0	0.142956718472236	0	0	0.0463106426491538
chr11_45487964_45497839_-	Tomm70a	.		-1.06179499357254	0.882456592107079	0.994819806654308	0.0435987405817755	0.357038525935211	0.286784301096269	0.736620656708515	0.482545762064886	0.525327849690592	0.7862619515973	0	0.455317277647366	0.463106426491538
chr11_45492228_45497839_-	Tomm70a	.	hsa_circ_0121330	1.62333422184162	0.153484630821051	0.808275641013865	0.610382368144857	0.277696631282942	0.382379068128359	0.506426701487104	0.281485027871184	0.525327849690592	0.214435077708354	0.568108377682237	0.170743979117762	0.138931927947461
chr11_46896817_46915497_-	Senp7	.		-3.32641036935345	0.0230563122355414	0.506622390245131	0.130796221745326	0.0793418946522691	0.0955947670320897	0	0.0804242936774811	0	0.357391796180591	0.426081283261677	0.170743979117762	0.0463106426491538
chr11_46896817_46930035_-	Senp7	.		-1.74546813037858	0.38151956062933	0.941448189525859	0	0.0396709473261345	0.0955947670320897	0.138116373132847	0	0.065665981211324	0	0.0710135472102796	0.170743979117762	0.138931927947461
chr11_47103833_47105670_-	Zbtb11	.	hsa_circ_0003179	2.66341902078022	0.157470390163759	0.810709158107195	0.130796221745326	0.277696631282942	0.0477973835160449	0	0.241272881032443	0.065665981211324	0.0714783592361181	0	0.113829319411841	0
chr11_47157560_47169764_+	Cep97	.	hsa_circ_0121371	-1.84166286186772	0.327871120567509	0.91381233136039	0	0.119012841978404	0.0477973835160449	0	0.160848587354962	0.065665981211324	0.214435077708354	0	0.0569146597059207	0.231553213245769
chr11_47165425_47169764_+	Cep97	.		1.10264625823323	0.802444333265636	0.994819806654308	0.261592443490653	0.198354736630673	0.238986917580224	0.230193955221411	0.603182202581108	0.32832990605662	0.0714783592361181	0.0710135472102796	0.455317277647366	0.463106426491538
chr11_51068883_51088607_-	Cblb	.		1.01911772154027	0.962386809463102	0.994919517869745	0.47958614639953	0.119012841978404	0.334581684612314	0.0460387910442822	0.442333615226146	0.131331962422648	0.357391796180591	0.284054188841118	0.227658638823683	0.185242570596615
chr11_53140597_53154994_+	Bbx	5UTR	hsa_circ_0121411	2.29595268633202	0.115933126539968	0.776095067289433	0.087197481163551	0.198354736630673	0.621365985708583	0.552465492531387	0.160848587354962	0.131331962422648	0.357391796180591	0	0.113829319411841	0.0463106426491538
chr11_53140597_53168655_+	Bbx	5UTR		1.4777044160722	0.272394897848548	0.877774571062257	0.566783627563081	0.515722315239749	0.430176451644404	0.322271537309975	0.281485027871184	0.196997943633972	0.571826873888945	0.284054188841118	0.170743979117762	0.0926212852983076
chr11_53515341_53532153_-	Cd47	3UTR		1.60012821365667	0.344922803083543	0.927842452392575	0.174394962327102	0.277696631282942	0.238986917580224	0	0.281485027871184	0.131331962422648	0.0714783592361181	0.0710135472102796	0.0569146597059207	0.231553213245769
chr11_53515341_53563559_-	Cd47	3UTR		-2.99974327807469	0.149345716983535	0.806841002138127	0	0	0.0477973835160449	0	0.0402121468387405	0.131331962422648	0.214435077708354	0.0710135472102796	0.170743979117762	0
chr11_53545476_53563559_-	Cd47	.		1.73524566969029	0.338344732994341	0.921586394544486	0.305191184072428	0.0396709473261345	0.0955947670320897	0.460387910442822	0.281485027871184	0	0	0.142027094420559	0.0569146597059207	0.231553213245769
chr11_57937852_57965693_-	Pvrl3	.	hsa_circ_0121449	1.07328643852299	0.907939610799648	0.994819806654308	0.130796221745326	0.158683789304538	0	0	0.120636440516222	0.196997943633972	0.0714783592361181	0.142027094420559	0.170743979117762	0
chr11_57955723_57965693_-	Pvrl3	.	hsa_circ_0066776	-1.0211009592606	0.949189564400305	0.994819806654308	0.348789924654204	0.158683789304538	0.573568602192538	0.184155164177129	0.643394349419849	0.459661868479268	0.214435077708354	0.497094830471957	0.512231937353286	0.370485141193231
chr11_60383242_60388137_+	Cd200	3UTR		1.02945216523005	0.960742427809571	0.994819806654308	0.087197481163551	0.198354736630673	0.191189534064179	0.0920775820885644	0	0	0.0714783592361181	0.213040641630839	0.113829319411841	0
chr11_61121300_61122547_+	not_annotated	.	hsa_circ_0007897	-1.16418510021215	0.52657503797239	0.966616303767938	1.83114710443457	2.02321831363286	2.10308487470597	1.15096977610706	4.14185112439027	1.44465158664913	2.78765601020861	1.63331158583643	2.16275706882499	3.28805562808992
chr11_61667167_61667878_+	Zdhhc23	.		-1.62702528934922	0.369419273187641	0.932970985573458	0	0.238025683956807	0.191189534064179	0.138116373132847	0.0402121468387405	0.065665981211324	0.0714783592361181	0.0710135472102796	0.455317277647366	0.138931927947461
chr11_64288437_64305268_-	Igsf11	3UTR		1.20666684828424	0.798481392267523	0.994819806654308	0	0.119012841978404	0	0.0920775820885644	0.0804242936774811	0.131331962422648	0	0.0710135472102796	0	0.138931927947461
chr11_64301157_64305268_-	Igsf11	.		3.64202756549447	0.0569361810914228	0.668430342899461	0.217993702908877	0.317367578609076	0	0.138116373132847	0.241272881032443	0.065665981211324	0	0	0	0.138931927947461
chr11_66082754_66083227_+	Gtf2e1	5UTR		1.85730007582708	0.458150896870256	0.958196415589388	0.217993702908877	0.198354736630673	0	0	0	0.262663924845296	0	0	0.170743979117762	0.0463106426491538
chr11_66345744_66426089_+	Stxbp5l	.		-1.55600068895962	0.085479928668929	0.741567943116489	0.828376071053734	1.22979936711017	0.669163369224628	0.276232746265693	0.884667230452292	0.590993830901916	0.643305233125063	1.06520320815419	1.70743979117762	1.25038735152715
chr11_66393647_66426089_+	Stxbp5l	.	hsa_circ_0121594	-1.5010666836129	0.434951195811209	0.954129871779456	0.087197481163551	0.158683789304538	0.430176451644404	0.0920775820885644	0.120636440516222	0	0.0714783592361181	0.355067736051398	0.455317277647366	0.0463106426491538
chr11_66399340_66426089_+	Stxbp5l	.	hsa_circ_0121596	1.5046518859473	0.34780248465995	0.931023068057157	0.130796221745326	0.198354736630673	0.238986917580224	0.138116373132847	0.201060734193703	0.393995887267944	0.214435077708354	0.284054188841118	0	0.0926212852983076
chr11_66406506_66495638_+	Stxbp5l	.		1.9233313782846	0.450657003781703	0.957209219517771	0.0435987405817755	0	0.0955947670320897	0.138116373132847	0.120636440516222	0	0.142956718472236	0	0	0
chr11_66454713_66473675_+	Stxbp5l	.		2.21146480659033	0.0175767396152364	0.454231591691864	0.348789924654204	0.396709473261345	0.812555519772763	0.552465492531387	0.562970055742367	0.393995887267944	0.214435077708354	0.355067736051398	0.341487958235524	0.0463106426491538
chr11_66454713_66495638_+	Stxbp5l	.		-1.15496656222642	0.65969567289983	0.990121680972764	0.435987405817755	0.317367578609076	0.334581684612314	0.184155164177129	0.361909321548665	0.262663924845296	0.428870155416709	0.710135472102796	0.227658638823683	0.185242570596615
chr11_66484229_66495638_+	Stxbp5l	.	hsa_circ_0121601	1.74148459194222	0.413429335981393	0.950101309590349	0.130796221745326	0.317367578609076	0.0477973835160449	0.0920775820885644	0	0.196997943633972	0	0	0.227658638823683	0.0463106426491538
chr11_66793794_66807696_-	Golgb1	5UTR	hsa_circ_0066965	3.29066756057615	0.239832208337398	0.866727485413959	0.130796221745326	0.119012841978404	0.143392150548135	0	0	0	0.0714783592361181	0	0	0
chr11_66862145_66875553_-	Iqcb1	5UTR		-1.64330476702913	0.190973953047341	0.834092666226454	0.087197481163551	0.119012841978404	0.334581684612314	0.41434911939854	0.0804242936774811	0.196997943633972	0.357391796180591	0.213040641630839	0.284573298529604	0.463106426491538
chr11_66862145_66875558_-	Iqcb1	5UTR		-1.42037163343618	0.608537674587742	0.98200670912511	0.0435987405817755	0.0396709473261345	0.0955947670320897	0	0	0.393995887267944	0.142956718472236	0	0.113829319411841	0.231553213245769
chr11_66944197_66957605_+	Slc15a2	.		-1.61792929567859	0.483265487782011	0.961037405367647	0.130796221745326	0.0793418946522691	0.0955947670320897	0.0460387910442822	0	0	0	0.213040641630839	0	0.185242570596615
chr11_67671070_67674360_-	Kpna1	.	hsa_circ_0121637	-1.29501210553707	0.664270175540209	0.990121680972764	0	0	0.238986917580224	0.0460387910442822	0.201060734193703	0.065665981211324	0.142956718472236	0.142027094420559	0.113829319411841	0.0926212852983076
chr11_67671070_67697976_-	Kpna1	.	hsa_circ_0066989	-1.44630381003383	0.72100222632271	0.991022091415143	0	0	0	0.0920775820885644	0.160848587354962	0	0.214435077708354	0	0.0569146597059207	0
chr11_68894557_68900825_-	not_annotated	.	hsa_circ_0121675	1.01391323260593	0.983705723290002	0.997188229379323	0.130796221745326	0	0.143392150548135	0.0460387910442822	0.0804242936774811	0	0	0.284054188841118	0	0
chr11_69685734_69706118_+	Kalrn	.	hsa_circ_0121684	-1.0525822855141	0.939938750190322	0.994819806654308	0	0	0.191189534064179	0.0460387910442822	0.160848587354962	0.131331962422648	0	0	0.0569146597059207	0.277863855894923
chr11_69762378_69778524_+	Kalrn	.	hsa_circ_0121694	1.87229484657531	0.213665366008385	0.840844255184985	0.130796221745326	0.476051367913614	0.286784301096269	0.0920775820885644	0.160848587354962	0.590993830901916	0.142956718472236	0	0.398402617941445	0.0463106426491538
chr11_69785000_69837765_+	Kalrn	.		4.35593375646685	0.103100559887295	0.767464131479884	0.0435987405817755	0.119012841978404	0.238986917580224	0	0.120636440516222	0	0.0714783592361181	0	0	0
chr11_70539678_70550977_-	Zfp148	.	hsa_circ_0067095	2.30556710324061	0.224766891836689	0.854363698942605	0	0.238025683956807	0.0955947670320897	0.0920775820885644	0.0402121468387405	0.196997943633972	0.0714783592361181	0	0	0.0926212852983076
chr11_70539678_70585055_-	Zfp148	5UTR	hsa_circ_0067098	-1.2183195885982	0.596934509446121	0.977212708890084	0.0435987405817755	0.238025683956807	0.238986917580224	0.460387910442822	0.402121468387405	0.722325793324564	0.142956718472236	0.426081283261677	0.455317277647366	0.602038354439
chr11_70570465_70585055_-	Zfp148	5UTR	hsa_circ_0001333	1.16744995201698	0.761232411052814	0.99157007661002	0.174394962327102	0.158683789304538	0	0.138116373132847	0.281485027871184	0.131331962422648	0	0.0710135472102796	0.170743979117762	0.231553213245769
chr11_71056740_71074618_-	not_annotated	.	hsa_circ_0123265	1.77967265217395	0.104718439551327	0.769457034921388	0.348789924654204	0.317367578609076	0.764758136256718	0.644543074619951	0.402121468387405	0.196997943633972	0.214435077708354	0.0710135472102796	0.455317277647366	0.231553213245769
chr11_71069745_71074618_-	not_annotated	.	hsa_circ_0002266	2.12536187916689	0.0360739508285689	0.574237194019669	0.435987405817755	0.198354736630673	0.477973835160449	0.368310328354258	0.482545762064886	0.393995887267944	0.428870155416709	0.0710135472102796	0.113829319411841	0.138931927947461
chr11_71171591_71194361_+	not_annotated	.		-1.6676056258644	0.288315153594956	0.883468850313892	0.0435987405817755	0.198354736630673	0.143392150548135	0.0460387910442822	0.0804242936774811	0.065665981211324	0.214435077708354	0.213040641630839	0.227658638823683	0.0463106426491538
chr11_71649616_71665242_-	Ubxn7	3UTR	hsa_circ_0068648	-1.15825167591837	0.813389663369921	0.994819806654308	0.130796221745326	0.0396709473261345	0.191189534064179	0.0920775820885644	0.0804242936774811	0	0	0	0.0569146597059207	0.324174498544077
chr11_72228953_72314401_-	Dlg1	.		1.86425550472243	0.25199964946143	0.872649723371887	0.174394962327102	0.119012841978404	0.0955947670320897	0.0460387910442822	0.120636440516222	0.131331962422648	0.0714783592361181	0	0	0.138931927947461
chr11_72245129_72264219_-	Dlg1	.	hsa_circ_0123252	1.06538669876784	0.88999115281771	0.994819806654308	0.217993702908877	0.158683789304538	0.0955947670320897	0.0920775820885644	0.201060734193703	0.065665981211324	0	0.284054188841118	0.113829319411841	0.138931927947461
chr11_72245129_72314401_-	Dlg1	.	hsa_circ_0123253	-5.97651535678869	0.0193858511941064	0.465827266412768	0	0	0	0.0920775820885644	0	0	0.214435077708354	0.0710135472102796	0.170743979117762	0.0463106426491538
chr11_72892416_72902040_+	not_annotated	.	hsa_circ_0123231	1.0061013933485	0.991136569992673	0.997702020296003	0.348789924654204	0.198354736630673	0.0477973835160449	0.0920775820885644	0.120636440516222	0.131331962422648	0	0.0710135472102796	0.341487958235524	0.185242570596615
chr11_72897286_72902040_+	not_annotated	.	hsa_circ_0068673	19.4027528777711	0.00281351344662117	0.295438106604915	0	0.119012841978404	0.286784301096269	0.0460387910442822	0.120636440516222	0.131331962422648	0	0	0	0
chr11_73126465_73129422_+	Acap2	.		-1.47008556440674	0.573463394569005	0.976446464267508	0	0.0396709473261345	0	0.0920775820885644	0.0402121468387405	0.131331962422648	0.0714783592361181	0.0710135472102796	0	0.138931927947461
chr11_73151998_73179042_+	Acap2	.	hsa_circ_0123166	-1.1128172912058	0.869810589505712	0.994819806654308	0.130796221745326	0.0396709473261345	0	0.0920775820885644	0.0402121468387405	0.131331962422648	0.214435077708354	0.0710135472102796	0.0569146597059207	0
chr11_7355303_7362812_+	Gbe1	.	hsa_circ_0066587	1.51089053427058	0.399107418175442	0.943684062353263	0.261592443490653	0.198354736630673	0.0955947670320897	0.184155164177129	0.0804242936774811	0.32832990605662	0.357391796180591	0	0.0569146597059207	0.0926212852983076
chr11_74759324_74786639_-	Opa1	.		1.89603328301664	0.0831379931689798	0.739424272578654	1.13356725512616	0.555393262565883	0.621365985708583	0.368310328354258	0.402121468387405	0.32832990605662	0.0714783592361181	0.710135472102796	0.0569146597059207	0.370485141193231
chr11_74896792_74907343_+	Atp13a4	.	hsa_circ_0123130	-1.43170072330098	0.534975128524697	0.966616303767938	0.087197481163551	0.158683789304538	0.0477973835160449	0.0460387910442822	0	0.262663924845296	0.0714783592361181	0.355067736051398	0.0569146597059207	0.0926212852983076
chr11_76771290_76783665_-	Ccdc50	.		13.3042172194299	0.00852216011304953	0.361005730974438	0	0.0396709473261345	0.0955947670320897	0.0920775820885644	0.120636440516222	0.131331962422648	0	0	0	0
chr11_77474753_77492608_-	Il1rap	.		1.00099978620209	0.9968918699852	0.998106406863837	0.392388665235979	0.238025683956807	0.286784301096269	0.0460387910442822	0.321697174709924	0.065665981211324	0.0714783592361181	0.568108377682237	0.170743979117762	0.138931927947461
chr11_77474753_77505725_-	Il1rap	.		1.04679868922504	0.952215393910151	0.994819806654308	0.261592443490653	0.158683789304538	0	0	0.0804242936774811	0.065665981211324	0	0	0.0569146597059207	0.277863855894923
chr11_83939844_83940879_-	Psmd2	.		1.80147067782035	0.256517303005625	0.872649723371887	0.087197481163551	0.158683789304538	0.0477973835160449	0.0920775820885644	0.160848587354962	0.32832990605662	0.0714783592361181	0.0710135472102796	0.113829319411841	0.0463106426491538
chr11_84369372_84379343_-	Yeats2	.		2.35197777471335	0.0392915785133833	0.589506369451699	0.348789924654204	0.277696631282942	0.238986917580224	0.322271537309975	0.120636440516222	0.459661868479268	0	0.142027094420559	0.227658638823683	0.0926212852983076
chr11_84571219_84583542_-	Yeats2	5UTR	hsa_circ_0068173	-1.15116385398458	0.733899280769833	0.991022091415143	0.087197481163551	0.119012841978404	0.0955947670320897	0.184155164177129	0.160848587354962	0.393995887267944	0.0714783592361181	0.142027094420559	0.284573298529604	0.231553213245769
chr11_84619088_84624060_-	Klhl24	.	hsa_circ_0122955	4.19427879950032	0.127504861445902	0.780073420913808	0	0.0396709473261345	0	0.230193955221411	0.120636440516222	0.131331962422648	0	0.0710135472102796	0	0
chr11_84619088_84633565_-	Klhl24	5UTR	hsa_circ_0006667	1.21988304056876	0.31901526869946	0.909038654012537	1.43875843919859	0.912431788501094	1.52951627251344	1.33512494028418	1.16615225832348	1.05065569938118	1.00069702930565	1.20723030257475	0.853719895588811	1.01883413828138
chr11_84619088_84638229_-	Klhl24	5UTR	hsa_circ_0001368	1.15858313266499	0.672723735137534	0.990437098551993	0.217993702908877	0.357038525935211	0.430176451644404	0.138116373132847	0.361909321548665	0.262663924845296	0.142956718472236	0.355067736051398	0.398402617941445	0.138931927947461
chr11_84623875_84638229_-	Klhl24	5UTR	hsa_circ_0068165	2.81861204927127	0.107873330094519	0.775311989231394	0.217993702908877	0.0793418946522691	0.238986917580224	0.138116373132847	0.0402121468387405	0.065665981211324	0	0	0	0.138931927947461
chr11_84632584_84633565_-	Klhl24	5UTR	hsa_circ_0001369	12.5638321803179	0.0296875985981988	0.559133508823468	0.130796221745326	0.158683789304538	0	0.138116373132847	0	0	0	0	0	0
chr11_84632584_84638229_-	Klhl24	5UTR	hsa_circ_0001367	1.09293545634475	0.852017078827803	0.994819806654308	0.217993702908877	0.0396709473261345	0.334581684612314	0.138116373132847	0.241272881032443	0.525327849690592	0	0.213040641630839	0.512231937353286	0.138931927947461
chr11_86824052_86831108_+	Tango2	.		-1.52093150985701	0.479062972815324	0.95845143207606	0.087197481163551	0.0396709473261345	0.0955947670320897	0.0920775820885644	0.0402121468387405	0.131331962422648	0.214435077708354	0	0.284573298529604	0
chr11_86824052_86834088_+	Tango2	.		1.58140410575521	0.227543520931522	0.856937639074152	0.305191184072428	0.357038525935211	0.430176451644404	0.230193955221411	0.683606496258589	0.525327849690592	0.714783592361181	0.142027094420559	0.113829319411841	0.138931927947461
chr11_87873016_87886449_+	Pi4ka	5UTR	hsa_circ_0062394	-1.1664474202242	0.762007854656111	0.99157007661002	0.174394962327102	0.238025683956807	0.477973835160449	0.138116373132847	0.241272881032443	0.065665981211324	0.214435077708354	0.781149019313075	0.113829319411841	0
chr11_87898054_87899561_+	Pi4ka	.		1.37910573959746	0.61288212975087	0.98200670912511	0.348789924654204	0.0396709473261345	0.0477973835160449	0.0460387910442822	0.160848587354962	0.262663924845296	0	0.142027094420559	0.284573298529604	0
chr11_87902731_87908586_+	Pi4ka	.		-1.81286688777149	0.405089709740913	0.948414170772119	0.0435987405817755	0	0.0955947670320897	0	0.160848587354962	0	0.142956718472236	0	0.0569146597059207	0.185242570596615
chr11_88722937_88742560_+	Fgd4	5UTR		1.96433194496376	0.0961216893934344	0.747823318830577	0.305191184072428	0.317367578609076	0.191189534064179	0.184155164177129	0.241272881032443	0.196997943633972	0.214435077708354	0.213040641630839	0	0.0926212852983076
chr11_88722937_88762839_+	Fgd4	5UTR		1.1319123081345	0.822122720458714	0.994819806654308	0.0435987405817755	0.158683789304538	0.191189534064179	0.276232746265693	0.0402121468387405	0.131331962422648	0	0.355067736051398	0.0569146597059207	0.0926212852983076
chr11_88846634_88855661_+	Dnm1l	.	hsa_circ_0098432	-3.32808168985661	0.141334681109837	0.794441284955872	0.130796221745326	0	0	0	0	0.065665981211324	0	0.284054188841118	0.0569146597059207	0.138931927947461
chr11_89108653_89110961_-	Spidr	.	hsa_circ_0004511	1.4525269033522	0.510989169481795	0.963586276916337	0.174394962327102	0.0396709473261345	0.0477973835160449	0.184155164177129	0.0804242936774811	0.131331962422648	0	0	0.170743979117762	0.0926212852983076
chr11_89175424_89180448_-	Spidr	.		1.50732896294553	0.116025518827031	0.776095067289433	1.13356725512616	0.793418946522691	1.14713720438508	1.74947405968272	1.16615225832348	0.919323736958536	0.857740310833418	0.710135472102796	1.25212251353026	0.277863855894923
chr11_89316353_89332868_-	not_annotated	.		2.03872154330941	0.199191410011802	0.835537442111456	0.174394962327102	0.198354736630673	0.143392150548135	0.0920775820885644	0.0804242936774811	0.065665981211324	0.0714783592361181	0	0.170743979117762	0
chr11_89328436_89332868_-	not_annotated	.		-1.59369698847702	0.450640508908305	0.957209219517771	0.174394962327102	0	0	0	0.120636440516222	0.131331962422648	0.0714783592361181	0.0710135472102796	0.113829319411841	0.185242570596615
chr11_9799898_9800225_+	Robo1	.	hsa_circ_0004788	2.08009441177199	0.232079831051144	0.860132907276959	0.0435987405817755	0.158683789304538	0.0955947670320897	0.0460387910442822	0.0804242936774811	0.196997943633972	0	0.142027094420559	0	0.0463106426491538
chr12_10063116_10080709_+	Usp12	.	hsa_circ_0100155	-2.60924214577107	0.184727751446472	0.831791787910175	0	0.0396709473261345	0	0.0920775820885644	0	0.065665981211324	0.142956718472236	0.142027094420559	0	0.0926212852983076
chr12_10063116_10087983_+	Usp12	.		1.46583362757817	0.50944512984171	0.963256805769084	0.087197481163551	0.0396709473261345	0.286784301096269	0.138116373132847	0.361909321548665	0	0	0.213040641630839	0.113829319411841	0.0926212852983076
chr12_10498999_10534434_-	Cdk8	.		1.40414141414304	0.451672414299108	0.957209219517771	0.130796221745326	0.158683789304538	0.286784301096269	0.0460387910442822	0.321697174709924	0.459661868479268	0.214435077708354	0	0.170743979117762	0.231553213245769
chr12_10527307_10534434_-	Cdk8	.	hsa_circ_0029803	1.80605546097126	0.0126072344313301	0.439009544731656	0.828376071053734	0.991773683153363	0.812555519772763	1.51928010446131	1.00530367096851	1.57598354907178	0.571826873888945	0.568108377682237	0.79680523588289	0.509417069140692
chr12_12421590_12450318_-	Lmtk2	.		3.8179588189848	0.0746835019796723	0.729255660966093	0.087197481163551	0.277696631282942	0	0.0460387910442822	0.120636440516222	0.262663924845296	0	0	0.113829319411841	0
chr12_12761932_12766265_-	Eif2ak1	.	hsa_circ_0079323	1.51662907321014	0.48539498989995	0.961037405367647	0.174394962327102	0.198354736630673	0	0.184155164177129	0.241272881032443	0.131331962422648	0	0	0.341487958235524	0.0463106426491538
chr12_13519925_13528791_+	Rnf216	5UTR		-2.35605019978784	0.400741514353068	0.943684062353263	0	0	0.143392150548135	0.0920775820885644	0	0	0.357391796180591	0	0.0569146597059207	0
chr12_14654705_14703546_-	not_annotated	.		1.17324726002765	0.820451174924292	0.994819806654308	0.130796221745326	0	0	0.0460387910442822	0.241272881032443	0.459661868479268	0	0.142027094420559	0.284573298529604	0.0463106426491538
chr12_14689165_14703546_-	not_annotated	.		-1.04791905119749	0.923275673828861	0.994819806654308	0.087197481163551	0.158683789304538	0.0955947670320897	0.322271537309975	0.120636440516222	0.065665981211324	0.214435077708354	0.0710135472102796	0.284573298529604	0.0463106426491538
chr12_1711587_1725246_-	Insr	.		-1.80491279809738	0.357015894660322	0.932543196818464	0.087197481163551	0.119012841978404	0.334581684612314	0	0.0402121468387405	0	0.285913436944473	0	0.0569146597059207	0.370485141193231
chr12_1716877_1729656_-	Insr	.		-1.32361416862537	0.63273106744561	0.984807559141672	0.087197481163551	0	0.0477973835160449	0.138116373132847	0.0402121468387405	0.196997943633972	0.214435077708354	0.142027094420559	0	0.0926212852983076
chr12_1793317_1793869_-	Insr	.	hsa_circ_0000885	1.18488143364542	0.706310590627069	0.991022091415143	0.305191184072428	0.277696631282942	0.0955947670320897	0.138116373132847	0.201060734193703	0.065665981211324	0	0.0710135472102796	0.227658638823683	0.277863855894923
chr12_24505863_24511621_-	Baz1b	.		-1.1808373191256	0.84718030229701	0.994819806654308	0	0.0793418946522691	0	0	0.0402121468387405	0.262663924845296	0	0.142027094420559	0	0.138931927947461
chr12_24672111_24675150_+	Wbscr22	.	hsa_circ_0080503	2.22906868812419	0.107069676479146	0.775311989231394	0.174394962327102	0.43638042058748	0.191189534064179	0.0920775820885644	0.201060734193703	0.131331962422648	0.214435077708354	0.0710135472102796	0	0.0926212852983076
chr12_25221353_25223644_+	Clip2	.		1.13157810809287	0.877352432442734	0.994819806654308	0.130796221745326	0	0.0477973835160449	0.0920775820885644	0	0.131331962422648	0.0714783592361181	0	0	0.138931927947461
chr12_25226325_25234184_+	Clip2	.		1.4885929323472	0.511929610537083	0.964032433408282	0.217993702908877	0.238025683956807	0.0955947670320897	0.0920775820885644	0.0804242936774811	0	0	0	0.0569146597059207	0.231553213245769
chr12_25431709_25435591_+	Gtf2i	.		1.64888166887273	0.109534672756444	0.775311989231394	0.523184886981306	1.1504574724579	0.382379068128359	0.598504283575669	0.402121468387405	0.525327849690592	0.357391796180591	0.355067736051398	0.626061256765128	0.138931927947461
chr12_25442324_25454041_+	Gtf2i	.	hsa_circ_0005513	2.55133466759422	0.0495866210278098	0.631290304751901	0.087197481163551	0.357038525935211	0.0955947670320897	0.41434911939854	0.201060734193703	0.262663924845296	0.0714783592361181	0.0710135472102796	0.113829319411841	0.0926212852983076
chr12_25481348_25483088_+	Gtf2i	.		1.01096187121345	0.982881409496001	0.997188229379323	0.0435987405817755	0.119012841978404	0	0.138116373132847	0.0804242936774811	0	0.0714783592361181	0.213040641630839	0	0
chr12_29638048_29655181_-	Caln1	.		-1.21354945280961	0.751664667765437	0.99157007661002	0.0435987405817755	0.0396709473261345	0.0477973835160449	0.276232746265693	0	0.32832990605662	0.142956718472236	0.284054188841118	0.113829319411841	0.0463106426491538
chr12_29976308_29988732_-	Rabgef1	.		-1.07741099729545	0.884791689692848	0.994819806654308	0.305191184072428	0.119012841978404	0.0477973835160449	0.0460387910442822	0.120636440516222	0.065665981211324	0	0.142027094420559	0.170743979117762	0.185242570596615
chr12_29985631_29988732_-	Rabgef1	.		1.29066111444577	0.621413510739791	0.982648385206931	0.087197481163551	0.119012841978404	0.143392150548135	0.0460387910442822	0.0804242936774811	0.131331962422648	0.142956718472236	0.142027094420559	0.0569146597059207	0
chr12_30068979_30083826_-	Tpst1	5UTR		-1.4716763637971	0.298469853094535	0.891288245905119	0.174394962327102	0.198354736630673	0.0955947670320897	0.138116373132847	0.160848587354962	0.525327849690592	0.285913436944473	0.497094830471957	0.227658638823683	0.231553213245769
chr12_30082880_30083826_-	Tpst1	5UTR	hsa_circ_0007672	-1.13350626330899	0.610700444327835	0.98200670912511	0.523184886981306	0.555393262565883	1.24273197141717	0.920775820885644	0.482545762064886	0.919323736958536	1.00069702930565	0.994189660943914	0.512231937353286	0.97252349563223
chr12_32103198_32104084_+	Tmem132d	.	hsa_circ_0097876	-1.23312104474519	0.426622705446782	0.951691016132014	0.784777330471959	0.991773683153363	1.24273197141717	0.598504283575669	1.40742513935592	1.51031756786045	0.857740310833418	0.568108377682237	2.16275706882499	1.66718313536954
chr12_36382619_36398233_-	Tmem132b	5UTR	hsa_circ_0097848	-1.91522865593585	0.254115646876686	0.872649723371887	0.087197481163551	0.0396709473261345	0.0955947670320897	0	0.0804242936774811	0.065665981211324	0.142956718472236	0.142027094420559	0.227658638823683	0
chr12_36397341_36398233_-	Tmem132b	5UTR	hsa_circ_0097846	-1.14548727000388	0.557967502722403	0.971540857011805	1.35156095803504	1.07111557780563	1.24273197141717	1.5653188955056	1.2867886988397	1.3789856054378	0.857740310833418	1.06520320815419	2.78881832559011	1.25038735152715
chr12_37408161_37412832_-	Tctn2	.		-1.71928983279547	0.23258818454768	0.860132907276959	0.261592443490653	0.0793418946522691	0.0955947670320897	0.0920775820885644	0.201060734193703	0.262663924845296	0.285913436944473	0.0710135472102796	0.682975916471048	0.0926212852983076
chr12_37625063_37629278_+	Sbno1	.	hsa_circ_0097729	2.09623513729352	0.194911492585963	0.834573351224417	0.087197481163551	0.0793418946522691	0.143392150548135	0.0920775820885644	0.0402121468387405	0.196997943633972	0	0.0710135472102796	0.0569146597059207	0.0463106426491538
chr12_37641424_37641929_+	Sbno1	.	hsa_circ_0097722	2.01359987448779	0.494678276023345	0.961764199549391	0	0.198354736630673	0.191189534064179	0	0.0402121468387405	0	0.142956718472236	0	0	0
chr12_39056071_39093122_+	Kdm2b	.		-1.60520669822828	0.437442244635223	0.95513690684597	0.130796221745326	0.119012841978404	0.0477973835160449	0.138116373132847	0	0	0.142956718472236	0.284054188841118	0	0.0926212852983076
chr12_39428_108383_-	not_annotated	.		1.21820664665528	0.656795834285918	0.990121680972764	0.392388665235979	0.396709473261345	0.382379068128359	0	0.241272881032443	0.32832990605662	0.357391796180591	0	0.398402617941445	0.185242570596615
chr12_39627015_39635912_-	Anapc7	.	hsa_circ_0028193	1.36832838295039	0.439394894905364	0.955782754455343	0.087197481163551	0.238025683956807	0.238986917580224	0.368310328354258	0.402121468387405	0.722325793324564	0.142956718472236	0.0710135472102796	0.284573298529604	0.416795783842384
chr12_40307164_40332371_-	not_annotated	.	hsa_circ_0097333	1.30424931545783	0.719005659232685	0.991022091415143	0.217993702908877	0	0.0955947670320897	0.0920775820885644	0.0804242936774811	0	0	0.213040641630839	0	0.0463106426491538
chr12_40329453_40332371_-	not_annotated	.	hsa_circ_0002457	1.18302607318935	0.698663756996582	0.990437098551993	0.174394962327102	0.317367578609076	0.669163369224628	0	0.442333615226146	0.262663924845296	0.214435077708354	0.142027094420559	0.398402617941445	0.277863855894923
chr12_40388298_40397763_-	Brap	.		-1.25258862648138	0.184078049595448	0.831791787910175	5.18825012923128	4.28446231122253	7.16960752740673	3.77518086563114	3.41803248129295	4.00562485389076	5.71826873888945	4.11878573819622	8.42336963647626	4.95523876345946
chr12_40827650_40828168_-	not_annotated	.	hsa_circ_0002584	-1.86598642208038	0.0681645498033009	0.710883591730364	0.130796221745326	0.0396709473261345	0.238986917580224	0.276232746265693	0.241272881032443	0.32832990605662	0.214435077708354	0.426081283261677	0.398402617941445	0.463106426491538
chr12_40930377_40942395_+	Ptpn11	.		4.34488835198783	0.122590420917147	0.780073420913808	0.0435987405817755	0	0.191189534064179	0.184155164177129	0	0.131331962422648	0	0.0710135472102796	0	0
chr12_43501059_43576734_-	not_annotated	.	hsa_circ_0003059	1.79771401820901	0.00259189306625314	0.295438106604915	1.43875843919859	1.34881220908857	1.48171888899739	1.88759043281557	1.60848587354962	1.83864747391707	0.857740310833418	0.923176113733635	1.08137853441249	0.694659639737307
chr12_43576496_43576734_-	not_annotated	.	hsa_circ_0028587	1.01643553711541	0.974790640415548	0.996178019627046	0.0435987405817755	0.0793418946522691	0.0955947670320897	0.368310328354258	0.120636440516222	0.196997943633972	0.142956718472236	0.0710135472102796	0.113829319411841	0.231553213245769
chr12_44087176_44106499_+	Fbxw8	.	hsa_circ_0005916	1.1705462357405	0.733830590374473	0.991022091415143	0.174394962327102	0.238025683956807	0.0955947670320897	0.460387910442822	0.442333615226146	0.262663924845296	0.0714783592361181	0.710135472102796	0.170743979117762	0.0463106426491538
chr12_44761633_44762147_-	not_annotated	.	hsa_circ_0097489	1.29395355018994	0.423880506974618	0.951691016132014	0.348789924654204	0.396709473261345	0.382379068128359	0.276232746265693	0.321697174709924	0.393995887267944	0.285913436944473	0.213040641630839	0.512231937353286	0.0926212852983076
chr12_44761633_44825909_-	not_annotated	.		-1.16509667086772	0.728229790243046	0.991022091415143	0.217993702908877	0.0793418946522691	0.143392150548135	0.41434911939854	0.0804242936774811	0.065665981211324	0.285913436944473	0.213040641630839	0.170743979117762	0.138931927947461
chr12_44821089_44825909_-	not_annotated	.		1.23991288585473	0.626405020187669	0.982648385206931	0.392388665235979	0.198354736630673	0.191189534064179	0.276232746265693	0.0804242936774811	0.131331962422648	0.0714783592361181	0	0.284573298529604	0.277863855894923
chr12_47286245_47292049_-	not_annotated	.		3.15658152842496	0.0729549316566434	0.729255660966093	0.217993702908877	0.119012841978404	0.0955947670320897	0	0.201060734193703	0.32832990605662	0.0714783592361181	0	0.113829319411841	0
chr12_49373408_49373996_+	Sgsm1	.		1.22408466804097	0.53612498784468	0.966616303767938	0.523184886981306	0.119012841978404	1.00374505383694	1.33512494028418	0.884667230452292	0.393995887267944	0.714783592361181	0.781149019313075	0.398402617941445	0.463106426491538
chr12_49373408_49374027_+	Sgsm1	.		-1.28747160098	0.275623743441829	0.877774571062257	0.566783627563081	0.87276084117496	0.573568602192538	0.82869823879708	0.683606496258589	0.32832990605662	1.07217538854177	1.06520320815419	0.569146597059207	0.740970282386461
chr12_49449152_49467896_+	not_annotated	.		1.51807646697279	0.425032082480962	0.951691016132014	0.130796221745326	0.158683789304538	0.0955947670320897	0.184155164177129	0.0402121468387405	0.065665981211324	0.0714783592361181	0	0.0569146597059207	0.138931927947461
chr12_50197280_50202120_+	Sez6l	.		1.0984546713409	0.748798697362427	0.99157007661002	0.305191184072428	0.634735157218153	0.525771218676494	0.276232746265693	0.442333615226146	0.590993830901916	0.142956718472236	0.639121924892516	0.569146597059207	0.324174498544077
chr12_51582920_51592889_-	not_annotated	.	hsa_circ_0002804	1.48640369305865	0.504459363517443	0.963215531475084	0.087197481163551	0.119012841978404	0.0477973835160449	0.322271537309975	0.0402121468387405	0.065665981211324	0.142956718472236	0	0.113829319411841	0.0463106426491538
chr12_51960259_51963245_+	Ep400	5UTR		-1.95706150412531	0.24215214243252	0.866727485413959	0.174394962327102	0.0793418946522691	0	0.184155164177129	0	0.065665981211324	0	0.213040641630839	0.170743979117762	0.277863855894923
chr12_51997166_51998899_+	Ep400	.	hsa_circ_0029463	2.19096369010352	0.0886624104530544	0.745018087017588	0.305191184072428	0.198354736630673	0.191189534064179	0.184155164177129	0.120636440516222	0.196997943633972	0	0	0.170743979117762	0.138931927947461
chr12_52140597_52152750_-	Galnt9	.		2.27555392056559	0.228359828955781	0.857706158299182	0.130796221745326	0.119012841978404	0	0	0.160848587354962	0.262663924845296	0.0714783592361181	0	0.0569146597059207	0.0463106426491538
chr12_53626_108383_-	not_annotated	.		-1.69505264266276	0.192072714141056	0.834481587986729	0	0.317367578609076	0.334581684612314	0.138116373132847	0.281485027871184	0.32832990605662	0.285913436944473	0.781149019313075	0.170743979117762	0.370485141193231
chr12_5603315_5604016_-	Fry	.		2.19710570563554	0.199875338377842	0.835537442111456	0.261592443490653	0.0793418946522691	0.0955947670320897	0.460387910442822	0.0804242936774811	0.065665981211324	0.142956718472236	0	0.170743979117762	0
chr12_5638202_5694342_-	Fry	.		6.07203146455614	0.00541107172005515	0.338752874514314	0.392388665235979	0.277696631282942	0.0477973835160449	0.322271537309975	0.120636440516222	0.065665981211324	0	0	0.0569146597059207	0.0463106426491538
chr12_587082_591296_-	not_annotated	.	hsa_circ_0029934	-1.50000247874968	0.0959131719632352	0.747823318830577	0.828376071053734	0.634735157218153	0.525771218676494	0.41434911939854	1.20636440516222	0.590993830901916	0.643305233125063	0.923176113733635	1.47978115235394	1.15776606622885
chr12_587082_632694_-	N4bp2l2	3UTR		1.28749912769925	0.419136035946041	0.951691016132014	0.348789924654204	0.674406104544287	0.334581684612314	0.598504283575669	0.804242936774811	0.459661868479268	0.643305233125063	0.0710135472102796	0.739890576176969	0.231553213245769
chr12_589608_591296_-	not_annotated	.	hsa_circ_0100263	-1.15023947947519	0.639046857091864	0.988040504071035	0.392388665235979	0.317367578609076	0.286784301096269	0.368310328354258	0.562970055742367	0.393995887267944	0.285913436944473	0.426081283261677	0.227658638823683	0.787280925035615
chr12_589608_632694_-	N4bp2l2	3UTR		-1.17658401206631	0.806619390433702	0.994819806654308	0.087197481163551	0.158683789304538	0.0477973835160449	0	0.0402121468387405	0.131331962422648	0.142956718472236	0	0.227658638823683	0
chr12_628707_636629_-	N4bp2l2	.	hsa_circ_0000471	-1.76261771760989	0.178756746995428	0.827824087533759	0.0435987405817755	0.0396709473261345	0.191189534064179	0.138116373132847	0.120636440516222	0.262663924845296	0.357391796180591	0.142027094420559	0.227658638823683	0.185242570596615
chr12_7904345_7928988_+	Ubl3	3UTR		1.04505707320963	0.949375199451492	0.994819806654308	0.087197481163551	0.119012841978404	0.0477973835160449	0	0.160848587354962	0	0	0	0.113829319411841	0.138931927947461
chr12_8089734_8096761_+	Slc7a1	.		-2.62440406034291	0.125930981433635	0.780073420913808	0.0435987405817755	0.158683789304538	0	0.0920775820885644	0	0.131331962422648	0.142956718472236	0.426081283261677	0.227658638823683	0
chr12_8189806_8220963_-	not_annotated	.		1.53556310352916	0.0721615484759564	0.729255660966093	0.697579849308408	1.11078652513177	0.955947670320897	1.79551285072701	1.12594011148473	1.51031756786045	0.500348514652827	0.994189660943914	0.853719895588811	0.740970282386461
chr12_9061580_9062262_+	Flt1	.	hsa_circ_0100186	1.00729217537953	0.988442564629003	0.997702020296003	0.0435987405817755	0.238025683956807	0.191189534064179	0.0460387910442822	0.281485027871184	0.131331962422648	0.357391796180591	0	0.284573298529604	0
chr12_9218692_9234071_-	not_annotated	.	hsa_circ_0029864	-1.4479435564655	0.500691930395798	0.962645075068905	0.087197481163551	0.0793418946522691	0.191189534064179	0.0460387910442822	0.0804242936774811	0.131331962422648	0	0.0710135472102796	0.0569146597059207	0.416795783842384
chr12_9229551_9256591_-	not_annotated	.	hsa_circ_0100178	-1.19142528662655	0.745121169156739	0.99157007661002	0.0435987405817755	0.0396709473261345	0.191189534064179	0.0920775820885644	0.0804242936774811	0.196997943633972	0.142956718472236	0.284054188841118	0	0.0926212852983076
chr12_9229551_9273272_-	not_annotated	.		-1.19186057389513	0.732755262136347	0.991022091415143	0.217993702908877	0.119012841978404	0	0.276232746265693	0.0402121468387405	0.065665981211324	0.142956718472236	0.0710135472102796	0.170743979117762	0.185242570596615
chr12_9229551_9297852_-	not_annotated	.	hsa_circ_0100174	1.41319977673534	0.505396345776149	0.963215531475084	0.435987405817755	0.119012841978404	0.0477973835160449	0.322271537309975	0.160848587354962	0	0.0714783592361181	0.0710135472102796	0.170743979117762	0.185242570596615
chr12_9256475_9313769_-	not_annotated	.	hsa_circ_0029834	1.22213278985914	0.2931982192082	0.885313151909008	1.56955466094392	2.41992778689421	3.44141161315523	1.84155164177129	2.01060734193703	2.49530728603031	2.21582913631966	1.70432513304671	1.87818377029538	1.71349377801869
chr12_9273124_9313769_-	not_annotated	.	hsa_circ_0005831	1.29824748788977	0.213880002005312	0.840844255184985	1.74394962327102	1.98354736630673	1.3861241219653	1.51928010446131	1.16615225832348	0.98498971816986	1.50104554395848	1.20723030257475	1.02446387470657	0.879902210333923
chr12_9292179_9313769_-	not_annotated	.		1.01989121185368	0.976734861227958	0.996394953538988	0.0435987405817755	0.0396709473261345	0	0.506426701487104	0.201060734193703	0	0.357391796180591	0.142027094420559	0	0.0463106426491538
chr12_9297690_9299418_-	not_annotated	.		-1.60545005768301	0.345033649855404	0.927842452392575	0.130796221745326	0.119012841978404	0.286784301096269	0.0460387910442822	0	0.065665981211324	0.0714783592361181	0.213040641630839	0.227658638823683	0.185242570596615
chr12_9297690_9313769_-	not_annotated	.	hsa_circ_0008760	1.26006692766122	0.190324108768694	0.833958686317107	3.13910932188783	1.94387641898059	2.29427440877015	2.76232746265693	1.84975875458206	2.82363719208693	2.50174257326413	1.70432513304671	1.82126911058946	1.806115063317
chr12_9309986_9313769_-	not_annotated	.	hsa_circ_0004372	2.31127318050107	0.288829674366493	0.883468850313892	0	0.158683789304538	0.143392150548135	0.0920775820885644	0.0402121468387405	0	0	0	0.0569146597059207	0.0463106426491538
chr13_100300001_100353039_-	Enah	3UTR		-1.73627305789692	0.0846676323353681	0.740264530843335	0.348789924654204	0.396709473261345	0.334581684612314	0.184155164177129	0.321697174709924	0.393995887267944	0.428870155416709	0.923176113733635	0.113829319411841	0.833591567684769
chr13_100347404_100353039_-	Enah	.	hsa_circ_0016662	-1.1426640788284	0.835787329686574	0.994819806654308	0.130796221745326	0.0396709473261345	0	0.0920775820885644	0	0.131331962422648	0	0.0710135472102796	0.113829319411841	0.0926212852983076
chr13_100427451_100436465_-	Lbr	.		1.04931690486901	0.831800153138385	0.994819806654308	0.87197481163551	0.991773683153363	0.764758136256718	0.966814611929926	0.844455083613551	0.590993830901916	1.00069702930565	0.284054188841118	0.967549215000652	0.926212852983076
chr13_100885655_100893629_-	Capn2	.		1.11972349616567	0.862462894761586	0.994819806654308	0.087197481163551	0.317367578609076	0.143392150548135	0	0.201060734193703	0.131331962422648	0.500348514652827	0	0.0569146597059207	0
chr13_101274881_101280792_+	Susd4	.	hsa_circ_0112120	2.47861034879218	0.266478487751196	0.874560856028291	0.087197481163551	0.158683789304538	0	0.184155164177129	0.0804242936774811	0	0	0.142027094420559	0	0
chr13_101704469_101715410_+	Aida	.		-1.65370567921552	0.394353720875062	0.943684062353263	0.087197481163551	0.119012841978404	0.143392150548135	0.0920775820885644	0.0402121468387405	0	0.0714783592361181	0.426081283261677	0	0.0926212852983076
chr13_103324752_103334370_+	Eprs	.		1.11609593462043	0.676271543953716	0.990437098551993	0.435987405817755	0.515722315239749	0.430176451644404	0.82869823879708	0.482545762064886	0.722325793324564	0.7862619515973	0.213040641630839	0.398402617941445	0.602038354439
chr13_103331889_103355802_+	Eprs	.		-1.07647491900674	0.907174376442887	0.994819806654308	0.130796221745326	0.0396709473261345	0.0955947670320897	0	0.0402121468387405	0.131331962422648	0	0.213040641630839	0.0569146597059207	0.0463106426491538
chr13_105693582_105701842_+	Gpatch2	.		1.35717767180563	0.168679950807221	0.813047293090402	1.39515969861682	0.87276084117496	1.43392150548135	0.782659447752798	1.04551581780725	1.18198766180383	1.14365374777789	0.568108377682237	0.739890576176969	0.833591567684769
chr13_105699058_105701842_+	Gpatch2	.	hsa_circ_0002843	-2.3491173436845	0.0957795062099598	0.747823318830577	0.130796221745326	0.0396709473261345	0	0.230193955221411	0.201060734193703	0.196997943633972	0.214435077708354	0.213040641630839	0.79680523588289	0.0463106426491538
chr13_106859709_106862333_+	Ush2a	.		1.09488072178408	0.901503867140665	0.994819806654308	0.0435987405817755	0.119012841978404	0.143392150548135	0	0.0804242936774811	0	0.0714783592361181	0	0.170743979117762	0
chr13_107733301_107749528_-	Kcnk2	.	hsa_circ_0007131	1.27124044026149	0.293081514548067	0.885313151909008	1.26436347687149	0.991773683153363	1.62511103954553	2.39401713430268	2.49315310400191	1.44465158664913	1.07217538854177	1.20723030257475	1.70743979117762	1.34300863682546
chr13_107733301_107772361_-	Kcnk2	.		-1.0135656032685	0.96711924734497	0.995081493911519	0.435987405817755	0.317367578609076	0.286784301096269	0.460387910442822	0.281485027871184	0.262663924845296	0.142956718472236	0.639121924892516	0.455317277647366	0.185242570596615
chr13_107745992_107749528_-	Kcnk2	.	hsa_circ_0008788	2.05235924783561	0.347729139882967	0.931023068057157	0.174394962327102	0	0.0955947670320897	0	0.361909321548665	0.065665981211324	0	0	0.0569146597059207	0.138931927947461
chr13_109403514_109459916_-	Rps6kc1	.	hsa_circ_0111928	-1.1683526962123	0.723929401411856	0.991022091415143	0.261592443490653	0.158683789304538	0.191189534064179	0.138116373132847	0.120636440516222	0.262663924845296	0.571826873888945	0.0710135472102796	0.227658638823683	0.0463106426491538
chr13_109403514_109471561_-	Rps6kc1	.	hsa_circ_0111925	-1.50784934862184	0.0774863692797128	0.729255660966093	0.566783627563081	0.317367578609076	0.621365985708583	0.598504283575669	0.603182202581108	0.459661868479268	0.929218670069536	0.710135472102796	0.569146597059207	0.97252349563223
chr13_109418119_109471561_-	Rps6kc1	.	hsa_circ_0111924	1.40250691866109	0.542326003979907	0.966616303767938	0.0435987405817755	0.0793418946522691	0.191189534064179	0.138116373132847	0.0402121468387405	0.196997943633972	0.0714783592361181	0.142027094420559	0.113829319411841	0
chr13_109441495_109471561_-	Rps6kc1	.		1.76544673982879	0.144280868879072	0.800067598143197	0.130796221745326	0.317367578609076	0.669163369224628	0.41434911939854	0.482545762064886	0.196997943633972	0.214435077708354	0.284054188841118	0.0569146597059207	0.277863855894923
chr13_109442254_109459916_-	Rps6kc1	.	hsa_circ_0111927	19.3384865508729	0.00176929694191903	0.290801645373813	0.087197481163551	0.198354736630673	0.143392150548135	0	0.0804242936774811	0.196997943633972	0	0	0	0
chr13_109442254_109471561_-	Rps6kc1	.	hsa_circ_0005841	2.09182895688363	0.0944836005077255	0.747823318830577	0.305191184072428	0.476051367913614	0.191189534064179	0.460387910442822	0.120636440516222	0.262663924845296	0	0.142027094420559	0.0569146597059207	0.324174498544077
chr13_109457217_109471561_-	Rps6kc1	.	hsa_circ_0004849	1.46412148042524	0.429054070120408	0.951691016132014	0.130796221745326	0.357038525935211	0.0955947670320897	0.0920775820885644	0.0804242936774811	0.459661868479268	0.142956718472236	0.0710135472102796	0.113829319411841	0.185242570596615
chr13_110443908_110447458_+	Lpgat1	.		1.09211100536377	0.922408331979584	0.994819806654308	0	0.158683789304538	0.0477973835160449	0	0	0.131331962422648	0.142956718472236	0.0710135472102796	0	0
chr13_110443908_110450689_+	Lpgat1	.	hsa_circ_0111866	-1.16705736485816	0.693174267612181	0.990437098551993	0.261592443490653	0.198354736630673	0.334581684612314	0.0460387910442822	0.120636440516222	0.32832990605662	0.214435077708354	0.142027094420559	0.170743979117762	0.416795783842384
chr13_110837568_110856315_-	Rcor3	.	hsa_circ_0016354	-1.87914593144413	0.207013413812411	0.836399328766173	0.087197481163551	0.0396709473261345	0.0955947670320897	0.230193955221411	0.0804242936774811	0	0.142956718472236	0.0710135472102796	0.341487958235524	0.138931927947461
chr13_111138405_111159973_+	Kcnh1	.	hsa_circ_0016343	1.06935031391439	0.73362711245624	0.991022091415143	1.39515969861682	1.19012841978404	1.19493458790112	1.42720252237275	2.13124378245325	1.77298149270575	1.21513210701401	1.56229803862615	1.19520785382433	1.66718313536954
chr13_111667734_111671978_-	not_annotated	.		-1.28352352511349	0.734426435369704	0.991022091415143	0.0435987405817755	0	0	0.184155164177129	0.0804242936774811	0.131331962422648	0.0714783592361181	0	0	0.277863855894923
chr13_111667734_111716205_-	not_annotated	.	hsa_circ_0111805	1.65672576541955	0.234444192629785	0.860132907276959	0.174394962327102	0.277696631282942	0.621365985708583	0.0920775820885644	0.281485027871184	0.32832990605662	0	0.213040641630839	0.227658638823683	0.231553213245769
chr13_111679318_111716205_-	not_annotated	.		1.090758640287	0.906546456938943	0.994819806654308	0.087197481163551	0.158683789304538	0.0477973835160449	0.138116373132847	0	0	0	0	0.0569146597059207	0.185242570596615
chr13_111709660_111716205_-	not_annotated	.	hsa_circ_0016334	-1.0310423418708	0.907738160774654	0.994819806654308	0.523184886981306	0.515722315239749	0.477973835160449	1.10493098506277	0.361909321548665	0.787991774535888	0.929218670069536	0.355067736051398	0.626061256765128	0.648348997088153
chr13_113735260_113748416_+	not_annotated	.		2.33993917891157	0.0939248151843974	0.747823318830577	0.261592443490653	0.357038525935211	0.0477973835160449	0.184155164177129	0.321697174709924	0.065665981211324	0	0.142027094420559	0.0569146597059207	0.138931927947461
chr13_113832447_113840267_-	Cr1l	.		-1.41802750861304	0.427798479750204	0.951691016132014	0.087197481163551	0.0396709473261345	0.238986917580224	0.230193955221411	0.160848587354962	0.065665981211324	0.214435077708354	0.355067736051398	0.113829319411841	0.138931927947461
chr13_113832447_113844645_-	Cr1l	.		2.41604125685341	0.0484034575046361	0.631290304751901	0.217993702908877	0.317367578609076	0.143392150548135	0.230193955221411	0.160848587354962	0.262663924845296	0.0714783592361181	0.0710135472102796	0	0.185242570596615
chr13_113832447_113847832_-	Cr1l	.		1.60072255044414	0.245484366926998	0.870315154187261	0.348789924654204	0.357038525935211	0.286784301096269	0.276232746265693	0.241272881032443	0.065665981211324	0.0714783592361181	0.426081283261677	0.0569146597059207	0.138931927947461
chr13_14516040_14697780_-	not_annotated	.		-3.79822767301235	0.215248031827732	0.842337297885858	0	0	0	0	0	0.131331962422648	0.214435077708354	0	0	0.138931927947461
chr13_14541720_14550127_-	not_annotated	.	hsa_circ_0117246	1.50186016811508	0.589803085463495	0.977212708890084	0.0435987405817755	0.0793418946522691	0	0.138116373132847	0.160848587354962	0	0	0.142027094420559	0.0569146597059207	0
chr13_14883727_14976793_-	not_annotated	.		4.17294748842449	0.111686380087733	0.775311989231394	0	0.119012841978404	0.143392150548135	0.0920775820885644	0	0.131331962422648	0	0	0	0.0463106426491538
chr13_22048842_22077216_+	Cntnap5b	.	hsa_circ_0117239	-1.48123078040518	0.397480509496949	0.943684062353263	0.0435987405817755	0.0793418946522691	0.191189534064179	0.184155164177129	0.120636440516222	0.196997943633972	0.285913436944473	0.355067736051398	0	0.185242570596615
chr13_22048842_22088629_+	Cntnap5b	.	hsa_circ_0117240	-1.18029680720017	0.543673430665867	0.966616303767938	0.392388665235979	0.43638042058748	0.621365985708583	0.276232746265693	0.402121468387405	0.65665981211324	0.857740310833418	0.497094830471957	0.227658638823683	0.602038354439
chr13_22048842_22244855_+	Cntnap5b	.		1.39517349065471	0.669151145612603	0.990437098551993	0.0435987405817755	0	0	0.0920775820885644	0.120636440516222	0.131331962422648	0.0714783592361181	0	0	0.0926212852983076
chr13_22088485_22151171_+	Cntnap5b	.		2.04466619492678	0.259073695101936	0.872649723371887	0.217993702908877	0.0396709473261345	0.573568602192538	0.184155164177129	0.0804242936774811	0.131331962422648	0	0.355067736051398	0.0569146597059207	0
chr13_22469697_22488146_+	Cntnap5b	.		-1.21841174605973	0.767298731454301	0.993017476392354	0.174394962327102	0.0396709473261345	0	0.138116373132847	0	0.196997943633972	0.285913436944473	0.0710135472102796	0	0.0926212852983076
chr13_22469697_22492160_+	Cntnap5b	.		1.06967739049936	0.910489512428024	0.994819806654308	0.130796221745326	0.119012841978404	0.0477973835160449	0.0460387910442822	0.0804242936774811	0.065665981211324	0.285913436944473	0	0	0.0463106426491538
chr13_24893088_24902996_+	Cdh20	.		14.7358464189867	0.012491488528229	0.438696806517034	0	0.119012841978404	0.0955947670320897	0.184155164177129	0	0.131331962422648	0	0	0	0
chr13_25113372_25115431_-	not_annotated	.		1.03400338887891	0.958557444025225	0.994819806654308	0.305191184072428	0.0793418946522691	0.238986917580224	0	0.0804242936774811	0.065665981211324	0	0	0.284573298529604	0.185242570596615
chr13_25616431_25627356_-	Pign	.	hsa_circ_0108752	1.22442524185536	0.798272835032646	0.994819806654308	0	0.0396709473261345	0.143392150548135	0.138116373132847	0.0402121468387405	0	0.142956718472236	0.0710135472102796	0	0
chr13_25672723_25691066_+	RGD1307235	.	hsa_circ_0047869	-1.99766903070616	0.19907815544869	0.835537442111456	0	0.0396709473261345	0.0477973835160449	0.460387910442822	0.0402121468387405	0.393995887267944	0.357391796180591	0.284054188841118	0.113829319411841	0.509417069140692
chr13_25672723_25699374_+	RGD1307235	.		-1.41364297333262	0.548892406227863	0.968426625346405	0.0435987405817755	0.0793418946522691	0	0.138116373132847	0.0402121468387405	0.196997943633972	0.142956718472236	0	0.0569146597059207	0.231553213245769
chr13_25681293_25691066_+	RGD1307235	.	hsa_circ_0047870	3.29799615615558	0.117221106655835	0.776095067289433	0.087197481163551	0.119012841978404	0.0477973835160449	0	0.120636440516222	0.32832990605662	0	0	0.113829319411841	0
chr13_25686315_25691066_+	RGD1307235	.		4.66704819130263	0.101275115649904	0.763558624230196	0.0435987405817755	0.238025683956807	0.143392150548135	0	0	0.131331962422648	0	0	0.0569146597059207	0
chr13_25983847_25998695_+	Zcchc2	.	hsa_circ_0108763	-1.05958472853373	0.923286739724087	0.994819806654308	0.130796221745326	0.119012841978404	0.0955947670320897	0	0.201060734193703	0.065665981211324	0.214435077708354	0.213040641630839	0.0569146597059207	0
chr13_26277462_26280241_+	Phlpp1	.	hsa_circ_0108767	1.1317054250324	0.676017820961639	0.990437098551993	0.523184886981306	0.634735157218153	0.334581684612314	0.598504283575669	0.402121468387405	0.787991774535888	0.357391796180591	0.284054188841118	1.02446387470657	0.231553213245769
chr13_26277462_26303358_+	Phlpp1	.	hsa_circ_0047891	14.498840586323	0.00513807342308705	0.338752874514314	0.087197481163551	0.119012841978404	0.0955947670320897	0.0920775820885644	0	0.131331962422648	0	0	0	0
chr13_26340135_26366629_+	Phlpp1	.		-3.0107217207488	0.033250477203225	0.574237194019669	0.0435987405817755	0.0793418946522691	0	0	0.0804242936774811	0.131331962422648	0.214435077708354	0.0710135472102796	0.113829319411841	0.277863855894923
chr13_26340135_26377986_+	Phlpp1	.		1.03906101790036	0.965565642636053	0.995081493911519	0	0.0396709473261345	0	0.0920775820885644	0.201060734193703	0	0.0714783592361181	0	0	0.138931927947461
chr13_31092208_31209056_+	Cdh7	.		-1.22557943299824	0.688822602502659	0.990437098551993	0.174394962327102	0	0.334581684612314	0.0460387910442822	0.120636440516222	0.131331962422648	0.214435077708354	0.0710135472102796	0.227658638823683	0.138931927947461
chr13_31140420_31163102_+	Cdh7	.	hsa_circ_0108807	1.07055652898302	0.698419439017609	0.990437098551993	1.83114710443457	1.62650884037152	1.95969272415784	1.61135768654988	2.25188022296947	1.96997943633972	1.71548062166684	1.20723030257475	1.70743979117762	2.26922148980854
chr13_31140420_31186487_+	Cdh7	.	hsa_circ_0108808	2.30193172163163	0.180753383380145	0.829175170807436	0.130796221745326	0.357038525935211	0.0955947670320897	0.0460387910442822	0.0804242936774811	0.196997943633972	0.214435077708354	0	0.0569146597059207	0
chr13_31140420_31209056_+	Cdh7	.	hsa_circ_0108809	1.84878882798308	0.368569031791965	0.932543196818464	0.087197481163551	0.198354736630673	0.0477973835160449	0.138116373132847	0.0402121468387405	0	0	0.142027094420559	0	0.0463106426491538
chr13_32453776_32469550_-	not_annotated	.		-1.03576976224455	0.94209952332569	0.994819806654308	0.130796221745326	0.158683789304538	0.191189534064179	0.184155164177129	0.160848587354962	0.131331962422648	0.0714783592361181	0.142027094420559	0.455317277647366	0
chr13_34399885_34400364_+	not_annotated	.	hsa_circ_0007052	-1.55049609963198	0.191634537493547	0.834481587986729	0.087197481163551	0.158683789304538	0.143392150548135	0.230193955221411	0.281485027871184	0.32832990605662	0.428870155416709	0.284054188841118	0.227658638823683	0.324174498544077
chr13_34515328_34528874_+	not_annotated	.	hsa_circ_0117217	2.18547194518703	0.19331952648978	0.834481587986729	0.087197481163551	0.119012841978404	0.0477973835160449	0.138116373132847	0.201060734193703	0	0.0714783592361181	0	0.0569146597059207	0.0463106426491538
chr13_35579715_35608096_-	not_annotated	.		1.80793965392461	0.244167458877879	0.869396957131027	0.087197481163551	0.119012841978404	0.143392150548135	0.276232746265693	0.0804242936774811	0.131331962422648	0.0714783592361181	0	0.113829319411841	0.0926212852983076
chr13_35579756_35608096_-	not_annotated	.		1.72250922538365	0.165323016738698	0.813047293090402	0.435987405817755	0.317367578609076	0.430176451644404	0.41434911939854	0.201060734193703	0.131331962422648	0.0714783592361181	0	0.341487958235524	0.277863855894923
chr13_35728571_35752228_-	Ptpn4	.	hsa_circ_0056243	1.41147319465335	0.690605840539611	0.990437098551993	0.087197481163551	0.119012841978404	0.191189534064179	0	0	0	0.142956718472236	0	0	0.0463106426491538
chr13_35736455_35784163_-	Ptpn4	.		-1.02371601463021	0.964889329085219	0.995081493911519	0.435987405817755	0.238025683956807	0	0.230193955221411	0.241272881032443	0	0.357391796180591	0.284054188841118	0.0569146597059207	0.138931927947461
chr13_35748507_35784163_-	Ptpn4	.		1.81323569388017	0.287619226289569	0.883468850313892	0.174394962327102	0.277696631282942	0.0955947670320897	0.41434911939854	0	0.196997943633972	0.214435077708354	0	0.0569146597059207	0.138931927947461
chr13_35769418_35784163_-	Ptpn4	.		1.51934280163803	0.324880293991655	0.912461079612574	0.130796221745326	0.277696631282942	0.143392150548135	0.460387910442822	0.321697174709924	0.65665981211324	0.142956718472236	0.0710135472102796	0.113829319411841	0.463106426491538
chr13_39853881_40143208_-	Dpp10	.		1.14078134617397	0.793166532012916	0.994819806654308	0.217993702908877	0.198354736630673	0.669163369224628	0	0.120636440516222	0.131331962422648	0.0714783592361181	0.355067736051398	0.170743979117762	0.185242570596615
chr13_40105250_40145825_-	Dpp10	.		-1.41049444840799	0.443078140433654	0.957209219517771	0.130796221745326	0.198354736630673	0.0955947670320897	0.138116373132847	0.120636440516222	0.131331962422648	0.357391796180591	0	0.341487958235524	0.0926212852983076
chr13_40882113_41042543_-	not_annotated	.		3.3117584962589	0.0952503002392712	0.747823318830577	0.261592443490653	0.119012841978404	0.286784301096269	0	0	0.32832990605662	0.0714783592361181	0	0.0569146597059207	0.0463106426491538
chr13_40882113_41046809_-	not_annotated	.		-1.06519675227183	0.81613257259773	0.994819806654308	0.784777330471959	1.38848315641471	0.669163369224628	0.598504283575669	1.4878494330334	0.787991774535888	0.357391796180591	1.42027094420559	1.47978115235394	0.833591567684769
chr13_40882113_41141974_-	not_annotated	.		-1.12056595293534	0.848284841175541	0.994819806654308	0.130796221745326	0.0396709473261345	0.286784301096269	0	0.0804242936774811	0.065665981211324	0	0.142027094420559	0.0569146597059207	0.231553213245769
chr13_41706912_41722239_-	Actr3	.		-1.81463835609878	0.329753827891612	0.914275474195065	0.087197481163551	0.158683789304538	0	0.0920775820885644	0.0402121468387405	0	0	0.142027094420559	0.0569146597059207	0.277863855894923
chr13_41898164_41907307_+	Slc35f5	.	hsa_circ_0117078	-1.01547981886276	0.983529076664563	0.997188229379323	0.217993702908877	0.0793418946522691	0.286784301096269	0.0460387910442822	0.120636440516222	0	0.428870155416709	0	0.113829319411841	0
chr13_43971644_43987587_+	Mgat5	5UTR		1.13205519814742	0.843497752691217	0.994819806654308	0.174394962327102	0.0793418946522691	0.0477973835160449	0.0460387910442822	0.160848587354962	0	0	0.213040641630839	0.113829319411841	0
chr13_44607508_44629827_+	not_annotated	.		-1.75645778608854	0.298378951788378	0.891288245905119	0.0435987405817755	0.0793418946522691	0.238986917580224	0.0920775820885644	0.0804242936774811	0.065665981211324	0.0714783592361181	0.426081283261677	0	0.231553213245769
chr13_44866843_44868622_+	R3hdm1	5UTR	hsa_circ_0056558	-1.09309855969446	0.925840691482534	0.994819806654308	0.0435987405817755	0.119012841978404	0	0.138116373132847	0	0.065665981211324	0.285913436944473	0	0	0
chr13_46517549_46528672_+	Thsd7b	.	hsa_circ_0117407	2.38261845040453	0.0881224545410269	0.743521900839999	0.305191184072428	0.238025683956807	0.191189534064179	0.276232746265693	0.0804242936774811	0.459661868479268	0	0	0.341487958235524	0.0463106426491538
chr13_50211624_50220923_+	Zc3h11a	5UTR		1.25992414906454	0.543968746436196	0.966616303767938	0.087197481163551	0.317367578609076	0.191189534064179	0.41434911939854	0.72381864309733	0.393995887267944	0.357391796180591	0.142027094420559	0.341487958235524	0.277863855894923
chr13_51432787_51439647_+	Kdm5b	.		1.8610939807663	0.6078260547904	0.98200670912511	0	0.277696631282942	0	0	0	0.131331962422648	0	0.142027094420559	0	0
chr13_51440789_51450355_+	Kdm5b	.		1.17247525144681	0.832957508457862	0.994819806654308	0	0.0793418946522691	0.143392150548135	0	0.120636440516222	0.065665981211324	0	0	0.170743979117762	0.0463106426491538
chr13_53175099_53186162_-	Camsap2	.	hsa_circ_0006265	1.24395818549926	0.643443756687906	0.988040504071035	0.566783627563081	0.238025683956807	0.238986917580224	0.0460387910442822	0.241272881032443	0.196997943633972	0	0.0710135472102796	0.227658638823683	0.463106426491538
chr13_56096833_56129496_+	not_annotated	.	hsa_circ_0111650	1.52224950002738	0.120580378205996	0.779554111191001	0.653981108726632	1.11078652513177	0.573568602192538	0.644543074619951	0.402121468387405	0.525327849690592	0.357391796180591	0.426081283261677	0.512231937353286	0.416795783842384
chr13_56096833_56183125_+	not_annotated	.		1.85701748324981	0.252750858262664	0.872649723371887	0	0.158683789304538	0.191189534064179	0.41434911939854	0.160848587354962	0.262663924845296	0.0714783592361181	0.142027094420559	0	0.185242570596615
chr13_56114437_56129496_+	not_annotated	.	hsa_circ_0006324	4.19585934848051	0.018348317375349	0.458150449213705	0.130796221745326	0.238025683956807	0.0955947670320897	0.0460387910442822	0.160848587354962	0.196997943633972	0.0714783592361181	0	0	0.0463106426491538
chr13_56114437_56161720_+	not_annotated	.	hsa_circ_0111649	1.31244041965411	0.471587964569427	0.958196415589388	0.610382368144857	0.357038525935211	0.191189534064179	0.138116373132847	0.241272881032443	0.196997943633972	0.285913436944473	0.142027094420559	0.227658638823683	0.231553213245769
chr13_56114437_56173172_+	not_annotated	.	hsa_circ_0015783	1.60994963997941	0.451712036628197	0.957209219517771	0.130796221745326	0.198354736630673	0.0955947670320897	0.276232746265693	0.0804242936774811	0	0.285913436944473	0.0710135472102796	0	0
chr13_56114437_56183125_+	not_annotated	.	hsa_circ_0111647	2.14331743175709	0.0023637363651715	0.295438106604915	1.48235717978037	1.70585073502378	1.09933982086903	0.874737029841362	1.36721299251718	1.05065569938118	0.929218670069536	0.355067736051398	0.79680523588289	0.324174498544077
chr13_56121584_56183125_+	not_annotated	.	hsa_circ_0000168	1.01060573332773	0.984324392835567	0.997188229379323	0.087197481163551	0.119012841978404	0	0.138116373132847	0.402121468387405	0.065665981211324	0.285913436944473	0	0.227658638823683	0.0463106426491538
chr13_56151433_56183125_+	not_annotated	.	hsa_circ_0015779	-1.18013403012507	0.75793933034174	0.99157007661002	0	0.119012841978404	0.143392150548135	0.0460387910442822	0.201060734193703	0.065665981211324	0	0.142027094420559	0.170743979117762	0.138931927947461
chr13_57226408_57266236_+	Kcnt2	.	hsa_circ_0111617	-2.1270162804333	0.219234425661683	0.845230419073905	0	0	0.0477973835160449	0.0920775820885644	0.241272881032443	0	0.214435077708354	0.0710135472102796	0.170743979117762	0.138931927947461
chr13_57241244_57315386_+	Kcnt2	.		1.29773301723058	0.654642095205601	0.989306498418468	0.130796221745326	0.0793418946522691	0.143392150548135	0	0.321697174709924	0.196997943633972	0	0.0710135472102796	0.0569146597059207	0.277863855894923
chr13_57308609_57315386_+	Kcnt2	.	hsa_circ_0015751	-2.88888741731319	0.00138512232704857	0.253481531315974	0.130796221745326	0.238025683956807	0.0477973835160449	0.138116373132847	0.281485027871184	0.131331962422648	0.714783592361181	0.284054188841118	0.512231937353286	0.463106426491538
chr13_57343825_57411487_+	Kcnt2	.		1.21847562114852	0.526121089604403	0.966616303767938	0.348789924654204	0.317367578609076	0.430176451644404	1.05889219401849	0.482545762064886	0.393995887267944	0.643305233125063	0.497094830471957	0.341487958235524	0.231553213245769
chr13_57343825_57458413_+	Kcnt2	.		1.78219933106274	0.258457589384159	0.872649723371887	0.0435987405817755	0.357038525935211	0.143392150548135	0.0920775820885644	0.643394349419849	0.131331962422648	0.142956718472236	0.0710135472102796	0.170743979117762	0.138931927947461
chr13_57343825_57470637_+	Kcnt2	.		1.41824960865237	0.764104420712904	0.99157007661002	0	0.158683789304538	0	0.138116373132847	0	0	0.142956718472236	0	0	0
chr13_57447577_57470637_+	Kcnt2	.	hsa_circ_0111602	1.40051272850566	0.578242619855496	0.976479476509607	0.087197481163551	0.119012841978404	0.0477973835160449	0.0920775820885644	0.241272881032443	0.459661868479268	0	0	0.0569146597059207	0.370485141193231
chr13_57499750_57510762_+	Kcnt2	.		1.40586053430089	0.613724319550567	0.98200670912511	0	0.0793418946522691	0.191189534064179	0.0460387910442822	0.120636440516222	0.065665981211324	0	0	0.170743979117762	0.0463106426491538
chr13_60462942_60473062_-	Cdc73	.	hsa_circ_0111574	-1.00558275265178	0.990331374432287	0.997702020296003	0.174394962327102	0.0793418946522691	0	0.0920775820885644	0	0.065665981211324	0	0	0.113829319411841	0.138931927947461
chr13_60462942_60484400_-	Cdc73	.		-1.07731866444305	0.830137803129506	0.994819806654308	0.392388665235979	0.317367578609076	0.238986917580224	0.506426701487104	0.321697174709924	0.065665981211324	0.0714783592361181	0.497094830471957	0.455317277647366	0.324174498544077
chr13_60462942_60489670_-	Cdc73	.	hsa_circ_0111569	4.7709371640568	0.0776298371657744	0.729255660966093	0.0435987405817755	0.198354736630673	0	0.184155164177129	0.120636440516222	0	0	0	0.0569146597059207	0
chr13_61363514_61364904_+	not_annotated	.		-1.00912534453718	0.990670910701696	0.997702020296003	0.0435987405817755	0	0.0477973835160449	0.138116373132847	0.120636440516222	0.131331962422648	0.214435077708354	0.0710135472102796	0.0569146597059207	0
chr13_67105709_67180485_-	Pla2g4a	5UTR		-1.35540405921844	0.716091191553958	0.991022091415143	0	0.0396709473261345	0.0955947670320897	0	0.160848587354962	0	0	0.142027094420559	0	0.138931927947461
chr13_67141797_67180485_-	Pla2g4a	5UTR		-1.56806191348436	0.448115705466403	0.957209219517771	0	0.158683789304538	0.143392150548135	0.0460387910442822	0	0.32832990605662	0.357391796180591	0.142027094420559	0.0569146597059207	0.138931927947461
chr13_68736731_68756721_-	Swt1	.		1.5752937208846	0.557716266561688	0.971540857011805	0	0.0396709473261345	0.238986917580224	0.230193955221411	0	0.32832990605662	0.214435077708354	0.142027094420559	0	0
chr13_68752166_68763048_-	Swt1	.		1.0300880131612	0.879433692558125	0.994819806654308	1.13356725512616	1.11078652513177	1.05154243735299	1.19700856715134	1.2867886988397	0.787991774535888	0.857740310833418	1.42027094420559	0.967549215000652	1.06514478093054
chr13_72281460_72283696_-	Cacna1e	.	hsa_circ_0015537	-1.05699632453874	0.927733321219639	0.994819806654308	0.261592443490653	0	0	0.138116373132847	0.241272881032443	0.065665981211324	0.142956718472236	0	0.113829319411841	0.231553213245769
chr13_72342020_72367981_-	Cacna1e	5UTR	hsa_circ_0111401	1.14438865183546	0.78331131426241	0.994819806654308	0.087197481163551	0.0793418946522691	0.0955947670320897	0.782659447752798	0.241272881032443	0.525327849690592	0.500348514652827	0.0710135472102796	0.284573298529604	0.185242570596615
chr13_72960659_72969502_-	Xpr1	.	hsa_circ_0015513	1.16915060616908	0.791433772941475	0.994819806654308	0.087197481163551	0.0396709473261345	0.0477973835160449	0.0920775820885644	0.120636440516222	0.131331962422648	0.0714783592361181	0	0	0.185242570596615
chr13_73203186_73265813_+	Acbd6	.	hsa_circ_0015508	1.18211158093458	0.5213275893654	0.966616303767938	0.741178589890183	0.357038525935211	0.716960752740673	0.690581865664233	0.482545762064886	0.459661868479268	0.214435077708354	0.639121924892516	0.398402617941445	0.648348997088153
chr13_73239821_73265813_+	Acbd6	.	hsa_circ_0000164	-1.1613328280211	0.845182602863638	0.994819806654308	0.130796221745326	0.0793418946522691	0	0	0.120636440516222	0	0	0	0.113829319411841	0.138931927947461
chr13_73519625_73562462_-	not_annotated	.		-1.38525872717172	0.473524459552783	0.958196415589388	0	0.119012841978404	0.238986917580224	0.138116373132847	0.0804242936774811	0.131331962422648	0.142956718472236	0.142027094420559	0.170743979117762	0.185242570596615
chr13_73615096_73619484_-	not_annotated	.	hsa_circ_0111365	1.48811275813492	0.620455551884141	0.982648385206931	0.174394962327102	0.0396709473261345	0	0.0920775820885644	0.0402121468387405	0.065665981211324	0	0	0.170743979117762	0
chr13_73615096_73622224_-	not_annotated	.	hsa_circ_0111362	1.08235551884614	0.615052131289141	0.982648385206931	2.74672065665186	3.25301768074303	2.3420717922862	2.67024988056837	1.97039519509829	2.29830934239634	2.07287241784743	2.34344705793923	2.73190366588419	2.26922148980854
chr13_74485161_74513464_-	Ralgps2	.		-1.06331425150398	0.815366497984285	0.994819806654308	1.43875843919859	1.07111557780563	1.3861241219653	1.05889219401849	0.683606496258589	0.32832990605662	1.14365374777789	0.781149019313075	0.682975916471048	1.62087249272038
chr13_74485161_74520636_-	Ralgps2	5UTR		1.41894413442931	0.441390101813669	0.957209219517771	0.305191184072428	0.119012841978404	0.0955947670320897	0.184155164177129	0.361909321548665	0.196997943633972	0.285913436944473	0.0710135472102796	0	0.231553213245769
chr13_74485161_74549794_-	Ralgps2	5UTR		1.30622988469504	0.723417154089275	0.991022091415143	0.130796221745326	0.0396709473261345	0.0955947670320897	0	0.0804242936774811	0.262663924845296	0	0	0.284573298529604	0
chr13_74512345_74520636_-	Ralgps2	5UTR	hsa_circ_0000162	3.7239599878345	0.161079710453274	0.813047293090402	0.130796221745326	0	0.0477973835160449	0.138116373132847	0	0.131331962422648	0	0	0.0569146597059207	0
chr13_76952079_76965688_+	not_annotated	.	hsa_circ_0004436	10.7301415715219	0.0419510395798355	0.611908773514827	0.130796221745326	0	0.143392150548135	0.0920775820885644	0	0	0	0	0	0
chr13_76952079_77004245_+	Rfwd2	5UTR	hsa_circ_0015369	-1.12702230155788	0.867781297859525	0.994819806654308	0.087197481163551	0	0	0.0460387910442822	0.0804242936774811	0.262663924845296	0	0.142027094420559	0	0.185242570596615
chr13_76979426_77004245_+	Rfwd2	5UTR	hsa_circ_0003572	-2.03687214943793	0.112121972198603	0.775311989231394	0.130796221745326	0.0793418946522691	0.143392150548135	0.0460387910442822	0.0804242936774811	0	0.0714783592361181	0.213040641630839	0.170743979117762	0.231553213245769
chr13_77000104_77051919_+	Rfwd2	.	hsa_circ_0015353	2.92407392072096	0.0447970937954074	0.627769040730439	0.348789924654204	0.198354736630673	0.143392150548135	0.138116373132847	0.120636440516222	0.131331962422648	0.0714783592361181	0	0	0.138931927947461
chr13_77029634_77051919_+	Rfwd2	.	hsa_circ_0111251	1.27686798232733	0.734969575228944	0.991022091415143	0.087197481163551	0.119012841978404	0.0955947670320897	0.184155164177129	0	0	0.214435077708354	0	0.0569146597059207	0
chr13_78196447_78227509_-	Rabgap1l	.	hsa_circ_0015335	-1.56433914443885	0.518736872175896	0.96436477414837	0.130796221745326	0.0793418946522691	0	0.0920775820885644	0.0402121468387405	0	0.0714783592361181	0.284054188841118	0.0569146597059207	0
chr13_78382227_78443183_-	Rabgap1l	.	hsa_circ_0111227	1.79898632352266	0.334411160611631	0.918955972484692	0.0435987405817755	0.0396709473261345	0.0955947670320897	0.138116373132847	0.281485027871184	0.065665981211324	0	0.142027094420559	0.0569146597059207	0.0463106426491538
chr13_78382227_78492542_-	Rabgap1l	.		-1.49472528719074	0.369070098092446	0.932970985573458	0.392388665235979	0.158683789304538	0.0955947670320897	0.184155164177129	0.120636440516222	0.065665981211324	0.142956718472236	0.0710135472102796	0.170743979117762	0.602038354439
chr13_78443041_78492542_-	Rabgap1l	.		-1.16733636390919	0.772561622296902	0.994170281174598	0.087197481163551	0.119012841978404	0.0477973835160449	0	0.281485027871184	0.131331962422648	0.214435077708354	0.0710135472102796	0.0569146597059207	0.185242570596615
chr13_78462610_78492542_-	Rabgap1l	.	hsa_circ_0111222	-1.51878220491101	0.3692842267345	0.932970985573458	0.174394962327102	0.396709473261345	0.238986917580224	0.230193955221411	0.241272881032443	0	0.142956718472236	0.213040641630839	0.0569146597059207	0.879902210333923
chr13_78490472_78521909_-	Rabgap1l	5UTR		1.04294175518904	0.930094959486514	0.994819806654308	0.130796221745326	0.158683789304538	0.238986917580224	0.230193955221411	0.603182202581108	0.131331962422648	0.285913436944473	0.639121924892516	0	0.0926212852983076
chr13_78836819_78847234_-	Zbtb37	.		-1.26197075757206	0.398327611503073	0.943684062353263	0.523184886981306	0.317367578609076	0.382379068128359	0.230193955221411	0.804242936774811	0.590993830901916	0.357391796180591	0.710135472102796	0.455317277647366	0.833591567684769
chr13_82091839_82164226_+	Kifap3	.	hsa_circ_0111121	1.66631973938943	0.168436601315711	0.813047293090402	0.87197481163551	0.43638042058748	0.191189534064179	0.276232746265693	0.442333615226146	0.262663924845296	0.285913436944473	0.213040641630839	0.113829319411841	0.370485141193231
chr13_82185979_82190210_+	Kifap3	.	hsa_circ_0111115	-1.17033979369155	0.652706680498526	0.988040504071035	0.392388665235979	0.198354736630673	0.334581684612314	0.184155164177129	0.160848587354962	0.131331962422648	0.285913436944473	0.142027094420559	0.227658638823683	0.416795783842384
chr13_82739353_82743503_-	Atp1b1	.		-1.26059773272863	0.568178095356924	0.976446464267508	0.130796221745326	0.238025683956807	0.238986917580224	0.184155164177129	0.0804242936774811	0.32832990605662	0.214435077708354	0.568108377682237	0.113829319411841	0.138931927947461
chr13_83616628_83660292_-	Dcaf6	.		-1.00360797020232	0.991489700329696	0.997702020296003	0.348789924654204	0.277696631282942	0.238986917580224	0.230193955221411	0.281485027871184	0.196997943633972	0.285913436944473	0.355067736051398	0.0569146597059207	0.370485141193231
chr13_83634262_83660292_-	Dcaf6	.		1.04118922238543	0.900324063167438	0.994819806654308	0.174394962327102	0.238025683956807	0.382379068128359	0.322271537309975	0.522757908903627	0.525327849690592	0.142956718472236	0.426081283261677	0.455317277647366	0.324174498544077
chr13_83643436_83660292_-	Dcaf6	.		-1.0451250316869	0.915278189717516	0.994819806654308	0.261592443490653	0.198354736630673	0.143392150548135	0.690581865664233	0.361909321548665	0	0.285913436944473	0.355067736051398	0.170743979117762	0.370485141193231
chr13_83815851_83819669_-	Mpzl1	.	hsa_circ_0015107	1.14929296237688	0.701707925146749	0.991022091415143	0.348789924654204	0.238025683956807	0.286784301096269	0.506426701487104	0.281485027871184	0.131331962422648	0.357391796180591	0.497094830471957	0.170743979117762	0.0926212852983076
chr13_84161875_84168811_-	not_annotated	.		1.36160193087406	0.596876807870281	0.977212708890084	0.174394962327102	0.158683789304538	0	0.322271537309975	0.241272881032443	0	0.0714783592361181	0	0.113829319411841	0.231553213245769
chr13_85397121_85399509_-	Uck2	.		1.27054312027204	0.569597874718724	0.976446464267508	0.174394962327102	0.357038525935211	0.238986917580224	0.184155164177129	0.0804242936774811	0.393995887267944	0.428870155416709	0.0710135472102796	0.113829319411841	0.138931927947461
chr13_86424476_86451001_-	Pbx1	3UTR	hsa_circ_0111030	1.0933932749458	0.857213827506215	0.994819806654308	0.174394962327102	0.198354736630673	0.0955947670320897	0.322271537309975	0.0804242936774811	0.065665981211324	0	0.0710135472102796	0.341487958235524	0.138931927947461
chr13_89163766_89176307_-	Atf6	.	hsa_circ_0008857	1.54507506212886	0.097025708755556	0.750642438800586	0.47958614639953	0.674406104544287	0.764758136256718	0.598504283575669	0.442333615226146	0.787991774535888	0.142956718472236	0.497094830471957	0.341487958235524	0.555727711789846
chr13_89163766_89196798_-	Atf6	.	hsa_circ_0015033	-1.0581850120572	0.956339380243831	0.994819806654308	0	0.277696631282942	0.0477973835160449	0	0.0402121468387405	0	0.142956718472236	0.142027094420559	0	0
chr13_92642894_92652191_+	not_annotated	.	hsa_circ_0002413	1.08377749668568	0.817347485136241	0.994819806654308	0.47958614639953	0.43638042058748	0.191189534064179	0.138116373132847	0.201060734193703	0.393995887267944	0.142956718472236	0.355067736051398	0.341487958235524	0.277863855894923
chr13_92642894_92672818_+	not_annotated	.	hsa_circ_0017181	-1.35212368975969	0.398753670495517	0.943684062353263	0.348789924654204	0.396709473261345	0.334581684612314	0.276232746265693	0.0804242936774811	0.196997943633972	0.0714783592361181	0.355067736051398	0.455317277647366	0.555727711789846
chr13_92642894_92714466_+	not_annotated	.		1.07426822407668	0.901422249420391	0.994819806654308	0.174394962327102	0.0793418946522691	0.0477973835160449	0.138116373132847	0.0402121468387405	0	0.0714783592361181	0.142027094420559	0.113829319411841	0
chr13_92642894_92730574_+	not_annotated	.		-1.06495051374615	0.844392692595936	0.994819806654308	0.305191184072428	0.357038525935211	0.238986917580224	0.368310328354258	0.281485027871184	0.131331962422648	0.285913436944473	0.0710135472102796	0.398402617941445	0.416795783842384
chr13_92651386_92672818_+	not_annotated	.		-2.87133446315049	0.131865293804885	0.780741343291458	0.174394962327102	0	0	0	0.0402121468387405	0	0.0714783592361181	0.142027094420559	0.170743979117762	0.0926212852983076
chr13_92652135_92672818_+	not_annotated	.		-1.27225243630674	0.484070176239719	0.961037405367647	0.435987405817755	0.43638042058748	1.57731365602948	0.644543074619951	0.683606496258589	0.459661868479268	0.857740310833418	0.284054188841118	0.341487958235524	2.03766827656277
chr13_92652135_92687792_+	not_annotated	.		-1.13874195194608	0.825331827772618	0.994819806654308	0.130796221745326	0.0396709473261345	0.191189534064179	0	0.0402121468387405	0.065665981211324	0.142956718472236	0	0.113829319411841	0.0926212852983076
chr13_92652135_92714466_+	not_annotated	.	hsa_circ_0112703	-1.2461657762604	0.645964988870362	0.988040504071035	0	0.119012841978404	0.334581684612314	0.230193955221411	0.241272881032443	0.131331962422648	0.0714783592361181	0.142027094420559	0.113829319411841	0.509417069140692
chr13_92652135_92730574_+	not_annotated	.		1.24111530612915	0.42974558441273	0.951691016132014	0.47958614639953	0.476051367913614	0.382379068128359	0.736620656708515	0.683606496258589	0.262663924845296	0.428870155416709	0.213040641630839	0.512231937353286	0.463106426491538
chr13_92668873_92672818_+	not_annotated	.	hsa_circ_0005180	-1.12770469545645	0.418143480112706	0.951691016132014	2.70312191607008	3.4513724173737	3.58480376370337	2.5781722984798	2.61378954451813	2.03564541755104	3.43096124333367	2.91155543562146	3.24413560323748	3.24174498544077
chr13_92668873_92687792_+	not_annotated	.		1.37448848173647	0.529173425391236	0.966616303767938	0.217993702908877	0.238025683956807	0.0477973835160449	0.0460387910442822	0.120636440516222	0.196997943633972	0.142956718472236	0	0.170743979117762	0.0926212852983076
chr13_92668873_92714466_+	not_annotated	.	hsa_circ_0112705	1.0117535587975	0.973871647185549	0.996178019627046	0.47958614639953	0.277696631282942	0.238986917580224	0.368310328354258	0.281485027871184	0.525327849690592	0.357391796180591	0.355067736051398	0.682975916471048	0.0463106426491538
chr13_92668873_92730574_+	not_annotated	.	hsa_circ_0017184	-1.20752447223967	0.463237114548471	0.958196415589388	0.348789924654204	0.43638042058748	0.573568602192538	0.920775820885644	0.482545762064886	0.525327849690592	0.7862619515973	0.497094830471957	0.910634555294731	0.463106426491538
chr13_92668873_92807534_+	not_annotated	.		2.20486227497241	0.422696736957708	0.951691016132014	0	0.0396709473261345	0.286784301096269	0.230193955221411	0	0	0	0	0	0.138931927947461
chr13_92714378_92768254_+	not_annotated	.	hsa_circ_0002549	2.76015241325877	0.104846903611953	0.769457034921388	0.130796221745326	0.277696631282942	0.0477973835160449	0	0.361909321548665	0.196997943633972	0	0.0710135472102796	0.0569146597059207	0.0926212852983076
chr13_92714378_92807534_+	not_annotated	.	hsa_circ_0007019	3.38754627334865	0.0873812756646832	0.741567943116489	0.130796221745326	0.198354736630673	0	0.0460387910442822	0.241272881032443	0.065665981211324	0	0.0710135472102796	0.0569146597059207	0
chr13_92730512_92807534_+	not_annotated	.	hsa_circ_0004443	-1.02640910068532	0.966925329708515	0.995081493911519	0.0435987405817755	0.0793418946522691	0.143392150548135	0	0.120636440516222	0.065665981211324	0	0	0	0.277863855894923
chr13_92762598_92768254_+	not_annotated	.	hsa_circ_0003688	-1.80120992261711	0.565448760476847	0.976446464267508	0	0	0.143392150548135	0	0.120636440516222	0	0.0714783592361181	0.284054188841118	0	0
chr13_92762598_92783433_+	not_annotated	.	hsa_circ_0002636	-1.09821175461377	0.891150859859524	0.994819806654308	0	0	0.143392150548135	0.0920775820885644	0.0804242936774811	0.065665981211324	0	0	0.113829319411841	0.138931927947461
chr13_92762598_92807534_+	not_annotated	.		1.01238762220954	0.967044575047841	0.995081493911519	0.261592443490653	0.476051367913614	0.334581684612314	0.368310328354258	0.402121468387405	0.262663924845296	0.428870155416709	0.142027094420559	0.284573298529604	0.509417069140692
chr13_93158564_93184258_-	Rgs7	.	hsa_circ_0005091	-1.307384821336	0.644926079180066	0.988040504071035	0.087197481163551	0.198354736630673	0.0477973835160449	0.0460387910442822	0	0.131331962422648	0.0714783592361181	0	0.113829319411841	0.231553213245769
chr13_93855969_93860744_-	not_annotated	.		1.16060139318589	0.762552045221651	0.99157007661002	0.130796221745326	0.158683789304538	0	0.230193955221411	0.643394349419849	0.459661868479268	0.0714783592361181	0.142027094420559	0.455317277647366	0.231553213245769
chr13_94898231_94940332_+	Sdccag8	.	hsa_circ_0112753	5.83483441203651	0.0220977363534139	0.50165524130485	0.217993702908877	0.198354736630673	0.143392150548135	0.0920775820885644	0.0402121468387405	0	0	0.0710135472102796	0	0
chr13_94898231_95013012_+	Sdccag8	.		1.2938542071247	0.706855511310449	0.991022091415143	0.130796221745326	0	0.0955947670320897	0	0.0804242936774811	0.32832990605662	0	0.142027094420559	0.113829319411841	0.0463106426491538
chr13_95003381_95013012_+	Sdccag8	.	hsa_circ_0017241	1.46050364671374	0.458003966618569	0.958196415589388	0.392388665235979	0.158683789304538	0.286784301096269	0.0460387910442822	0.201060734193703	0.196997943633972	0.428870155416709	0.142027094420559	0.0569146597059207	0
chr13_95076235_95348984_-	Akt3	5UTR		1.03008980444199	0.953747126802901	0.994819806654308	0.0435987405817755	0.0793418946522691	0.0955947670320897	0.138116373132847	0.0402121468387405	0.196997943633972	0.0714783592361181	0.142027094420559	0.113829319411841	0.0463106426491538
chr13_95087451_95128782_-	Akt3	.	hsa_circ_0002240	-1.34277800504894	0.56555311020264	0.976446464267508	0.130796221745326	0.119012841978404	0.0477973835160449	0.138116373132847	0.0402121468387405	0.131331962422648	0	0.355067736051398	0.113829319411841	0.0926212852983076
chr13_95087451_95208329_-	Akt3	.		-1.17292115683777	0.805143196069824	0.994819806654308	0.0435987405817755	0.0793418946522691	0.0477973835160449	0	0.120636440516222	0.196997943633972	0	0	0.0569146597059207	0.277863855894923
chr13_95087451_95348984_-	Akt3	5UTR		1.11686747271961	0.737897239761724	0.99157007661002	0.741178589890183	0.555393262565883	0.477973835160449	0.322271537309975	0.402121468387405	0.393995887267944	0.142956718472236	0.142027094420559	1.02446387470657	0.370485141193231
chr13_95087451_95351309_-	Akt3	5UTR		5.15986903517355	0.0701770300504558	0.720742676840297	0.130796221745326	0	0.191189534064179	0	0.0804242936774811	0.262663924845296	0	0.0710135472102796	0	0
chr13_95098505_95128782_-	Akt3	.	hsa_circ_0000199	3.95532610166382	0.0327287760460286	0.574237194019669	0.0435987405817755	0.198354736630673	0.143392150548135	0.0460387910442822	0.241272881032443	0.131331962422648	0	0.0710135472102796	0	0.0463106426491538
chr13_95098505_95208329_-	Akt3	.		-1.13523933894397	0.69546574841174	0.990437098551993	0.217993702908877	0.634735157218153	0.573568602192538	0.138116373132847	0.442333615226146	0.262663924845296	0.214435077708354	0.426081283261677	0.512231937353286	0.555727711789846
chr13_95098505_95348984_-	Akt3	5UTR	hsa_circ_0017242	-1.23797491528395	0.582906261824383	0.976479476509607	0.697579849308408	0.0793418946522691	0.621365985708583	0.0460387910442822	0.321697174709924	0.32832990605662	0.428870155416709	0.426081283261677	0.455317277647366	0.416795783842384
chr13_95105491_95208329_-	Akt3	.		-1.94677048908664	0.15764337243311	0.810709158107195	0.087197481163551	0	0.143392150548135	0.0460387910442822	0.0804242936774811	0.262663924845296	0.142956718472236	0.142027094420559	0.227658638823683	0.231553213245769
chr13_95105491_95348984_-	Akt3	5UTR		1.2856455659995	0.593106810276123	0.977212708890084	0.174394962327102	0.0396709473261345	0.382379068128359	0.0920775820885644	0.442333615226146	0.196997943633972	0.0714783592361181	0.0710135472102796	0.227658638823683	0.277863855894923
chr13_95120751_95348984_-	Akt3	5UTR	hsa_circ_0017244	1.08908310362054	0.679832472531683	0.990437098551993	1.83114710443457	2.14223115561126	1.67290842306157	1.84155164177129	1.6889101672271	3.21763307935487	1.42956718472236	1.27824384978503	2.78881832559011	1.94504699126446
chr13_95120751_95351309_-	Akt3	5UTR		1.98721923263364	0.223025052837583	0.850891311151	0.305191184072428	0.357038525935211	0.143392150548135	0.0460387910442822	0.201060734193703	0	0.142956718472236	0.0710135472102796	0	0.138931927947461
chr13_95167818_95208329_-	Akt3	.	hsa_circ_0017250	-1.24571839318223	0.486367886559799	0.961272556938054	0.261592443490653	0.43638042058748	0.382379068128359	0.138116373132847	0.321697174709924	0.131331962422648	0.285913436944473	0.497094830471957	0.341487958235524	0.324174498544077
chr13_95167818_95348984_-	Akt3	5UTR	hsa_circ_0017252	-1.56047885104339	0.102170341579309	0.76645853952705	0.523184886981306	0.396709473261345	0.286784301096269	0.276232746265693	0.361909321548665	0.393995887267944	0.643305233125063	0.497094830471957	0.910634555294731	0.324174498544077
chr13_95167818_95351309_-	Akt3	5UTR		-1.20344551052755	0.616255088848599	0.982648385206931	0.261592443490653	0.119012841978404	0.382379068128359	0.0460387910442822	0.281485027871184	0.32832990605662	0.285913436944473	0.284054188841118	0.170743979117762	0.370485141193231
chr13_95193008_95196402_-	Akt3	.		1.22590316887357	0.697064039643149	0.990437098551993	0.217993702908877	0.238025683956807	0.0477973835160449	0.0460387910442822	0.120636440516222	0.196997943633972	0.0714783592361181	0	0.284573298529604	0.0926212852983076
chr13_95193008_95348984_-	Akt3	5UTR	hsa_circ_0017253	-2.18134167081222	0.0256926653344296	0.535778547488742	0.130796221745326	0.0793418946522691	0.143392150548135	0.138116373132847	0.201060734193703	0.196997943633972	0.357391796180591	0.142027094420559	0.455317277647366	0.324174498544077
chr13_95196257_95348984_-	Akt3	5UTR	hsa_circ_0017254	-1.05911556323601	0.86310577790036	0.994819806654308	0.305191184072428	0.198354736630673	0.286784301096269	0.41434911939854	0.201060734193703	0.590993830901916	0.357391796180591	0.142027094420559	0.569146597059207	0.277863855894923
chr13_95208217_95348984_-	Akt3	5UTR		1.23434060424303	0.763304939917939	0.99157007661002	0.217993702908877	0.0396709473261345	0.0955947670320897	0	0.160848587354962	0	0	0	0.170743979117762	0.0926212852983076
chr13_95230646_95348984_-	Akt3	5UTR	hsa_circ_0004649	-1.53235369506933	0.281163397821988	0.878555438517526	0.261592443490653	0.277696631282942	0.0955947670320897	0.230193955221411	0.201060734193703	0	0.214435077708354	0.0710135472102796	0.455317277647366	0.370485141193231
chr13_95276312_95348984_-	Akt3	5UTR		-1.60353750471651	0.382297764517664	0.941448189525859	0.130796221745326	0	0.0955947670320897	0.138116373132847	0.201060734193703	0	0	0.213040641630839	0.227658638823683	0.185242570596615
chr13_95914249_95932651_-	Adss	3UTR		2.37917791807221	0.0488183411939581	0.631290304751901	0.174394962327102	0.595064209892018	0.238986917580224	0.322271537309975	0.201060734193703	0.459661868479268	0	0.213040641630839	0.284573298529604	0.0463106426491538
chr13_98026892_98037996_-	Ahctf1	.		-1.04673860717492	0.943208556735677	0.994819806654308	0.261592443490653	0.158683789304538	0.0955947670320897	0.0460387910442822	0.0402121468387405	0.131331962422648	0	0.426081283261677	0.113829319411841	0
chr13_98386341_98403224_+	Cdc42bpa	.	hsa_circ_0112265	1.12480302711027	0.662750259798291	0.990121680972764	0.47958614639953	0.396709473261345	0.716960752740673	0.322271537309975	0.442333615226146	0.459661868479268	0.214435077708354	0.497094830471957	0.512231937353286	0.416795783842384
chr14_104268361_104277402_+	Spred2	.	hsa_circ_0007961	-1.07547747451214	0.85659002730348	0.994819806654308	0.435987405817755	0.43638042058748	0.0955947670320897	0.138116373132847	0.160848587354962	0.131331962422648	0.357391796180591	0.213040641630839	0.341487958235524	0.138931927947461
chr14_104958185_104960143_-	Aftph	5UTR	hsa_circ_0001021	1.13096125027387	0.806069702573571	0.994819806654308	0.305191184072428	0.753747999196556	0.143392150548135	0	0.482545762064886	0.196997943633972	0.142956718472236	0.710135472102796	0.113829319411841	0.185242570596615
chr14_106153574_106161579_+	Vps54	5UTR		1.26468055755898	0.715975845173614	0.991022091415143	0.087197481163551	0.0793418946522691	0.382379068128359	0.0920775820885644	0.0402121468387405	0.131331962422648	0.0714783592361181	0	0.341487958235524	0
chr14_106153574_106167943_+	Vps54	5UTR		3.13670557025225	0.0319832208469671	0.571387193305164	0.130796221745326	0.396709473261345	0.143392150548135	0.230193955221411	0.201060734193703	0.065665981211324	0	0.142027094420559	0.0569146597059207	0.0463106426491538
chr14_106492369_106500203_+	Wdpcp	5UTR	hsa_circ_0005762	1.48521968295278	0.318708996038324	0.909038654012537	0.435987405817755	0.357038525935211	0.286784301096269	0.138116373132847	0.361909321548665	0.196997943633972	0.0714783592361181	0	0.398402617941445	0.277863855894923
chr14_106551724_106621252_+	Wdpcp	.		-2.30933158220714	0.0593061743361279	0.673174227478313	0.305191184072428	0.158683789304538	0.0955947670320897	0.0460387910442822	0.120636440516222	0.065665981211324	0	0.426081283261677	0.512231937353286	0.324174498544077
chr14_106551724_106675867_+	Wdpcp	.		-2.7652516487655	0.106359321981092	0.775311989231394	0.087197481163551	0	0	0	0.120636440516222	0.065665981211324	0.214435077708354	0.0710135472102796	0.227658638823683	0.0463106426491538
chr14_106551724_106718850_+	Wdpcp	.		-1.02667557082388	0.966951585315467	0.995081493911519	0.130796221745326	0.0793418946522691	0.143392150548135	0	0.0402121468387405	0	0	0	0.113829319411841	0.138931927947461
chr14_106916020_106925261_-	Ehbp1	.	hsa_circ_0054917	-2.11225811564387	0.506773342651611	0.963256805769084	0.130796221745326	0	0	0.0920775820885644	0	0	0	0	0.341487958235524	0
chr14_106921498_107008241_-	Ehbp1	.		-1.14555376684141	0.665454161427016	0.990319167305534	0.566783627563081	0.595064209892018	0.716960752740673	0.138116373132847	0.482545762064886	0.919323736958536	0.357391796180591	0.355067736051398	1.3659518329421	0.463106426491538
chr14_106930791_106963107_-	Ehbp1	.		-1.24974269163469	0.647128175956529	0.988040504071035	0.261592443490653	0.0793418946522691	0.191189534064179	0.138116373132847	0.120636440516222	0.065665981211324	0	0.213040641630839	0.0569146597059207	0.416795783842384
chr14_10786398_10787114_+	Lin54	5UTR	hsa_circ_0070262	4.63337708674816	0.0159601842704164	0.454231591691864	0.0435987405817755	0.43638042058748	0.191189534064179	0.138116373132847	0.120636440516222	0.393995887267944	0	0	0	0.138931927947461
chr14_10786398_10794860_+	Lin54	5UTR	hsa_circ_0070260	1.48925861495105	0.39695527839501	0.943684062353263	0.261592443490653	0.317367578609076	0.0477973835160449	0.0460387910442822	0.241272881032443	0.32832990605662	0.142956718472236	0.142027094420559	0.227658638823683	0.0463106426491538
chr14_108013274_108020828_+	Xpo1	.	hsa_circ_0001017	-1.85442144153017	0.382631307967807	0.941448189525859	0.130796221745326	0	0.286784301096269	0	0	0.131331962422648	0	0.426081283261677	0.170743979117762	0.0926212852983076
chr14_108078798_108093840_+	Usp34	.		1.21653617156389	0.694423164655176	0.990437098551993	0.087197481163551	0.238025683956807	0.143392150548135	0	0.120636440516222	0.32832990605662	0.142956718472236	0.142027094420559	0.113829319411841	0.0926212852983076
chr14_108078798_108123428_+	Usp34	.		3.78118636460178	0.137588599815701	0.792919434281505	0.174394962327102	0.119012841978404	0	0.0920775820885644	0.0402121468387405	0	0	0	0.0569146597059207	0
chr14_108078798_108127167_+	Usp34	.		-1.25525124898327	0.515887480830619	0.96436477414837	0.087197481163551	0.357038525935211	0.334581684612314	0.552465492531387	0.321697174709924	0.722325793324564	0.0714783592361181	0.781149019313075	0.569146597059207	0.509417069140692
chr14_108078798_108132241_+	Usp34	.	hsa_circ_0120640	1.187506046247	0.856036970223159	0.994819806654308	0	0	0.191189534064179	0	0.0402121468387405	0.131331962422648	0.142956718472236	0	0.0569146597059207	0
chr14_108118391_108132241_+	Usp34	.	hsa_circ_0005738	1.60010325709819	0.435629569355075	0.954129871779456	0.130796221745326	0.0793418946522691	0.0955947670320897	0.138116373132847	0.281485027871184	0	0.142956718472236	0	0.170743979117762	0
chr14_108168030_108181540_+	Usp34	.		2.85035941443519	0.00630330724234849	0.338752874514314	0.348789924654204	0.476051367913614	0.716960752740673	0.368310328354258	0.522757908903627	0.196997943633972	0.0714783592361181	0.355067736051398	0.170743979117762	0.0463106426491538
chr14_108214908_108220993_+	Usp34	.	hsa_circ_0054783	-1.61486852762988	0.430955868368956	0.952553880111911	0	0.119012841978404	0.0955947670320897	0	0.201060734193703	0	0.142956718472236	0.142027094420559	0.170743979117762	0.0463106426491538
chr14_108332092_108358009_-	RGD1305110	.		1.2043989339184	0.788168995455421	0.994819806654308	0.174394962327102	0	0.0477973835160449	0.0460387910442822	0.201060734193703	0.196997943633972	0	0.0710135472102796	0.284573298529604	0
chr14_108347873_108358009_-	RGD1305110	.		-1.71370906661507	0.26132754626508	0.872649723371887	0.130796221745326	0.198354736630673	0.0477973835160449	0	0.321697174709924	0.065665981211324	0.285913436944473	0.142027094420559	0.113829319411841	0.370485141193231
chr14_108446848_108456923_+	Pus10	3UTR		1.78238703425233	0.0131580118544885	0.446828683554491	0.959172292799061	0.991773683153363	0.716960752740673	1.2890861492399	1.08572796464599	0.787991774535888	0.571826873888945	0.284054188841118	0.739890576176969	0.555727711789846
chr14_10864456_10868293_+	Sec31a	5UTR		5.35409240746795	0.0632641333160019	0.691362563285776	0	0.198354736630673	0	0.0920775820885644	0.0804242936774811	0.262663924845296	0	0	0	0.0463106426491538
chr14_113585376_113586000_+	Ppp4r3b	.		-1.51385787473176	0.26047568648747	0.872649723371887	0.566783627563081	0.158683789304538	0.143392150548135	0.322271537309975	0.281485027871184	0.065665981211324	0.500348514652827	0.426081283261677	0.170743979117762	0.509417069140692
chr14_113812792_113852153_+	not_annotated	.	hsa_circ_0054623	13.1878193964728	0.011097062823109	0.422202140186621	0.0435987405817755	0.0396709473261345	0	0.0920775820885644	0.160848587354962	0.131331962422648	0	0	0	0
chr14_113812792_113857380_+	not_annotated	.	hsa_circ_0120430	1.56950060593427	0.366774044744954	0.932543196818464	0.174394962327102	0.119012841978404	0.191189534064179	0.368310328354258	0.482545762064886	0.196997943633972	0.0714783592361181	0	0.512231937353286	0.0463106426491538
chr14_113838630_113857380_+	not_annotated	.	hsa_circ_0120428	-1.0566971058514	0.910001799180153	0.994819806654308	0.348789924654204	0.238025683956807	0.191189534064179	0	0.201060734193703	0	0.142956718472236	0.284054188841118	0.113829319411841	0.185242570596615
chr14_113906515_113922713_+	not_annotated	.		1.01990101120947	0.936615400838255	0.994819806654308	0.87197481163551	0.87276084117496	1.24273197141717	1.61135768654988	0.643394349419849	0.65665981211324	0.7862619515973	1.13621675536447	0.569146597059207	1.34300863682546
chr14_113954510_113958155_+	Mtif2	.		-1.45919343239528	0.472056619171771	0.958196415589388	0.174394962327102	0.119012841978404	0.0955947670320897	0	0.0804242936774811	0.262663924845296	0.142956718472236	0	0.398402617941445	0.138931927947461
chr14_114139415_114142680_+	Rtn4	.	hsa_circ_0054598	-1.41556544696628	0.452628295897894	0.957209219517771	0.174394962327102	0.158683789304538	0.477973835160449	0.230193955221411	0.201060734193703	0.131331962422648	0.142956718472236	0.284054188841118	0	0.833591567684769
chr14_114649025_114649217_-	Sptbn1	5UTR	hsa_circ_0054558	1.99119674252683	0.396662611767426	0.943684062353263	0.130796221745326	0	0.286784301096269	0.0460387910442822	0.0402121468387405	0.065665981211324	0	0	0.170743979117762	0
chr14_115183820_115200200_+	Psme4	.	hsa_circ_0120344	1.09900149135657	0.868488060020633	0.994819806654308	0.217993702908877	0.158683789304538	0.143392150548135	0	0.120636440516222	0	0.0714783592361181	0	0.170743979117762	0.138931927947461
chr14_115198979_115237537_+	Psme4	.		-3.82645598652515	0.0401470512898952	0.597696499094853	0	0.0396709473261345	0	0.0920775820885644	0.0402121468387405	0.065665981211324	0	0.426081283261677	0.0569146597059207	0.185242570596615
chr14_12003225_12005652_+	not_annotated	.	hsa_circ_0127052	1.5672660278894	0.447186497472343	0.957209219517771	0.348789924654204	0.0793418946522691	0.191189534064179	0	0.0402121468387405	0.196997943633972	0.0714783592361181	0.0710135472102796	0.0569146597059207	0.138931927947461
chr14_15086542_15091475_+	Cnot6l	5UTR	hsa_circ_0006168	2.04253903553658	0.00461258553855289	0.338752874514314	0.87197481163551	0.753747999196556	0.669163369224628	1.2890861492399	1.04551581780725	0.65665981211324	0.643305233125063	0.284054188841118	0.341487958235524	0.463106426491538
chr14_15091389_15141031_+	Cnot6l	.		1.22230368211916	0.682548160448859	0.990437098551993	0.130796221745326	0.158683789304538	0.238986917580224	0	0.120636440516222	0.525327849690592	0.142956718472236	0.213040641630839	0.113829319411841	0.138931927947461
chr14_15112119_15127296_+	Cnot6l	.		-1.51340099997196	0.405770774450568	0.948414170772119	0.217993702908877	0.119012841978404	0.0477973835160449	0.138116373132847	0.120636440516222	0.065665981211324	0.285913436944473	0.142027094420559	0.341487958235524	0
chr14_18660253_18703330_-	Mthfd2l	.		2.2326228513414	0.250447386498147	0.872649723371887	0.130796221745326	0.119012841978404	0.0477973835160449	0.0920775820885644	0.0402121468387405	0	0.0714783592361181	0	0.0569146597059207	0
chr14_23630511_23654497_+	Cenpc	.		-2.49940546759748	0.186306814176177	0.831791787910175	0.087197481163551	0.0396709473261345	0	0.0460387910442822	0.160848587354962	0	0.285913436944473	0	0	0.324174498544077
chr14_25672665_25673329_+	Epha5	.	hsa_circ_0126824	-1.24610756620073	0.325561290684569	0.912461079612574	3.18270806246961	3.29268862806917	1.81630057360971	2.5781722984798	2.25188022296947	1.24765364301516	4.21722319493097	3.90574509656538	1.59361047176578	2.408153417756
chr14_25672665_25696720_+	Epha5	.		-1.5527648626503	0.407075713027896	0.949676619506008	0.087197481163551	0.0793418946522691	0.0955947670320897	0.0920775820885644	0.0402121468387405	0.065665981211324	0.214435077708354	0.0710135472102796	0.227658638823683	0
chr14_25672665_25696775_+	Epha5	.		-1.23892249050783	0.637702465318636	0.987681654728336	0.261592443490653	0.158683789304538	0.143392150548135	0.0920775820885644	0.201060734193703	0.065665981211324	0	0.426081283261677	0.284573298529604	0.0926212852983076
chr14_25672665_25704668_+	Epha5	.		1.15634395640482	0.837022912057306	0.994819806654308	0	0.119012841978404	0.0477973835160449	0	0.0804242936774811	0.196997943633972	0.142956718472236	0	0.0569146597059207	0.0463106426491538
chr14_25859207_25877265_+	Epha5	.	hsa_circ_0126808	1.00847407425367	0.975019812079758	0.996178019627046	0.610382368144857	0.595064209892018	0.238986917580224	0.966814611929926	0.562970055742367	0.393995887267944	0.857740310833418	0.568108377682237	0.512231937353286	0.370485141193231
chr14_25899868_25911503_+	Epha5	.		-1.00294188407467	0.991566440817056	0.997702020296003	0.305191184072428	0.238025683956807	1.00374505383694	0.460387910442822	0.522757908903627	0.65665981211324	0.714783592361181	0.426081283261677	0.455317277647366	0.509417069140692
chr14_25899868_25945016_+	Epha5	.	hsa_circ_0126800	-1.08646899229085	0.876873691117237	0.994819806654308	0.435987405817755	0.0793418946522691	0.382379068128359	0.368310328354258	0.0402121468387405	0.131331962422648	0.0714783592361181	0.710135472102796	0	0.277863855894923
chr14_28418125_28450930_-	Adgrl3	.	hsa_circ_0126776	-1.15488824102633	0.809854582648326	0.994819806654308	0.087197481163551	0.119012841978404	0	0.0460387910442822	0.0402121468387405	0.196997943633972	0.214435077708354	0.0710135472102796	0	0.0926212852983076
chr14_28418125_28495950_-	Adgrl3	.	hsa_circ_0069865	1.42373054737049	0.588341745649013	0.977212708890084	0	0.396709473261345	0.0477973835160449	0.0460387910442822	0.120636440516222	0.196997943633972	0.142956718472236	0.0710135472102796	0.170743979117762	0
chr14_28418125_28536253_-	Adgrl3	.		2.50606634814245	0.0451804904954857	0.627769040730439	0.348789924654204	0.357038525935211	0.716960752740673	0.138116373132847	0.201060734193703	0.459661868479268	0	0	0.341487958235524	0.185242570596615
chr14_28448336_28536253_-	Adgrl3	.		1.47610988891008	0.466107136687791	0.958196415589388	0.217993702908877	0.119012841978404	0	0.0920775820885644	0.120636440516222	0.131331962422648	0.142956718472236	0.0710135472102796	0.0569146597059207	0.0463106426491538
chr14_28489430_28536253_-	Adgrl3	.	hsa_circ_0126752	-2.14358240238059	0.232973864060972	0.860132907276959	0.087197481163551	0.119012841978404	0	0	0.0402121468387405	0.131331962422648	0.0714783592361181	0.213040641630839	0.284573298529604	0
chr14_28519957_28536253_-	Adgrl3	.	hsa_circ_0126750	1.24333108674279	0.321656734996188	0.912137697791123	0.87197481163551	1.19012841978404	1.09933982086903	1.79551285072701	1.52806157987214	0.919323736958536	1.14365374777789	1.13621675536447	1.02446387470657	0.740970282386461
chr14_28659307_28660108_-	Adgrl3	.	hsa_circ_0126746	-1.05136292043112	0.859532169928812	0.994819806654308	0.392388665235979	0.555393262565883	0.334581684612314	0.322271537309975	0.402121468387405	0.787991774535888	0.428870155416709	0.142027094420559	0.682975916471048	0.602038354439
chr14_28659307_28662413_-	Adgrl3	.		-1.36584390632667	0.377772140431992	0.940436073768425	0.261592443490653	0.43638042058748	0.191189534064179	0.460387910442822	0.160848587354962	0.262663924845296	0.142956718472236	0.284054188841118	0.341487958235524	0.787280925035615
chr14_28856159_28967704_-	Adgrl3	5UTR		-1.41293086674475	0.65135344421034	0.988040504071035	0	0.119012841978404	0.0477973835160449	0.0460387910442822	0	0.131331962422648	0	0.0710135472102796	0	0.231553213245769
chr14_2924635_2991160_+	Evi5	.		4.53993900851201	0.0640392117159975	0.695796212632114	0.174394962327102	0.357038525935211	0	0.368310328354258	0.0804242936774811	0	0.142956718472236	0	0	0
chr14_2944121_2946057_+	Evi5	.		1.12483898758452	0.782887475457966	0.994819806654308	0.261592443490653	0.158683789304538	0.0955947670320897	0.138116373132847	0.120636440516222	0.393995887267944	0.285913436944473	0.0710135472102796	0.227658638823683	0.0926212852983076
chr14_2944121_2955913_+	Evi5	.	hsa_circ_0114498	-3.11962155074978	0.291199265175597	0.884043291707854	0.130796221745326	0	0	0	0	0	0	0.142027094420559	0	0.185242570596615
chr14_3131822_3175769_-	Rpap2	3UTR		1.39061220003844	0.752075250919169	0.99157007661002	0	0	0.0477973835160449	0	0.120636440516222	0.131331962422648	0	0.142027094420559	0	0
chr14_33452540_33543244_-	Srp72	.		1.16841339174146	0.374790717118733	0.940281370806114	1.87474584501635	1.98354736630673	1.86409795712575	2.34797834325839	1.6889101672271	1.44465158664913	1.92991569937519	1.77533868025699	1.19520785382433	1.57456185007123
chr14_33621043_33627067_+	not_annotated	.		-1.07277626522843	0.927338459884853	0.994819806654308	0.0435987405817755	0.119012841978404	0.143392150548135	0.0460387910442822	0.0402121468387405	0.065665981211324	0.357391796180591	0	0	0
chr14_34142717_34146225_-	Exoc1	3UTR		-1.75678844088644	0.432877865066017	0.952801909912392	0.087197481163551	0.0396709473261345	0	0	0.160848587354962	0.065665981211324	0.142956718472236	0	0	0.277863855894923
chr14_35102266_35117990_-	Kit	.	hsa_circ_0069763	1.1192560074712	0.870510220200834	0.994819806654308	0.130796221745326	0.0793418946522691	0.238986917580224	0	0.0402121468387405	0.065665981211324	0.0714783592361181	0.284054188841118	0	0
chr14_3610075_3646407_+	Tgfbr3	.		-1.12192236933989	0.862365429055076	0.994819806654308	0	0	0.0955947670320897	0.0920775820885644	0.0402121468387405	0.196997943633972	0.142956718472236	0	0.0569146597059207	0.0926212852983076
chr14_37228631_37254001_-	Dcun1d4	.	hsa_circ_0126581	-1.03547173893392	0.900247969337916	0.994819806654308	0.47958614639953	0.357038525935211	0.382379068128359	0.966814611929926	1.04551581780725	0.98498971816986	0.285913436944473	0.639121924892516	0.967549215000652	0.926212852983076
chr14_37228631_37262083_-	Dcun1d4	.	hsa_circ_0069718	-1.07780263850757	0.709661424600247	0.991022091415143	1.17716599570794	1.46782505106698	1.91189534064179	2.02570680594842	1.56827372671088	1.6416495302831	1.07217538854177	1.77533868025699	2.56115968676643	1.57456185007123
chr14_37238504_37254001_-	Dcun1d4	.	hsa_circ_0126580	1.08027580697244	0.829700910421004	0.994819806654308	0.217993702908877	0.277696631282942	0.143392150548135	0.506426701487104	0.241272881032443	0.459661868479268	0.285913436944473	0.0710135472102796	0.455317277647366	0.277863855894923
chr14_37238504_37262083_-	Dcun1d4	.	hsa_circ_0007646	1.35840926120065	0.0795884948806865	0.729255660966093	2.92111561897896	2.77696631282942	3.58480376370337	3.40687053727688	2.17145592929199	3.80862691025679	1.78695898090295	1.70432513304671	3.0164769644138	2.50077470305431
chr14_37251285_37262083_-	Dcun1d4	.	hsa_circ_0001410	1.92675904228231	0.357679793824657	0.932543196818464	0	0.119012841978404	0.0477973835160449	0.230193955221411	0.0402121468387405	0.131331962422648	0	0.0710135472102796	0.113829319411841	0
chr14_37579853_37584371_+	not_annotated	.		-1.31811602599972	0.801166009163683	0.994819806654308	0	0.119012841978404	0	0.0920775820885644	0	0	0	0	0	0.185242570596615
chr14_38615695_38622048_+	Commd8	3UTR		-1.36651656433081	0.474853419360371	0.958196415589388	0.217993702908877	0.198354736630673	0.143392150548135	0.0920775820885644	0.0804242936774811	0.131331962422648	0.142956718472236	0.142027094420559	0.0569146597059207	0.416795783842384
chr14_38659710_38664175_-	Gabrb1	.		-1.17078104634772	0.587880916879488	0.977212708890084	0.435987405817755	0.515722315239749	1.81630057360971	1.5653188955056	1.08572796464599	0.98498971816986	1.21513210701401	0.639121924892516	1.99201308970722	1.11145542357969
chr14_39168188_39186197_+	Gabra4	.	hsa_circ_0126493	1.07744401372819	0.729658344056535	0.991022091415143	1.00277103338084	1.94387641898059	1.95969272415784	1.79551285072701	2.21166807613073	0.98498971816986	1.78695898090295	1.49128449141587	1.13829319411841	1.75980442066785
chr14_39169224_39186197_+	Gabra4	.		-3.15924263436033	0.049614081982683	0.631290304751901	0.0435987405817755	0.0793418946522691	0	0.0460387910442822	0.0402121468387405	0.065665981211324	0.214435077708354	0.284054188841118	0.170743979117762	0
chr14_39730078_39755962_+	Gabra2	.	hsa_circ_0126489	-1.23237468925785	0.470733713977737	0.958196415589388	0.435987405817755	0.277696631282942	0.477973835160449	0.736620656708515	0.442333615226146	0.65665981211324	0.714783592361181	0.213040641630839	0.341487958235524	1.11145542357969
chr14_39748142_39755962_+	Gabra2	.	hsa_circ_0126488	1.64166758739455	0.107367584360774	0.775311989231394	0.697579849308408	1.42815410374084	1.48171888899739	2.48609471639124	0.965091524129773	0.590993830901916	0.428870155416709	1.20723030257475	0.398402617941445	1.06514478093054
chr14_39985574_40035210_+	Gabrg1	.		1.25135344887644	0.374658867983176	0.940281370806114	1.17716599570794	0.833089893848825	1.3861241219653	1.42720252237275	0.884667230452292	0.525327849690592	0.857740310833418	0.497094830471957	0.569146597059207	1.34300863682546
chr14_40015298_40035210_+	Gabrg1	.		1.94505783837591	0.0906445561292069	0.747823318830577	0.348789924654204	0.317367578609076	0.191189534064179	0.644543074619951	1.24657655200096	0.787991774535888	0.571826873888945	0	0.398402617941445	0.231553213245769
chr14_40032017_40035210_+	Gabrg1	.		1.94998749433979	0.264881298295064	0.874560856028291	0.130796221745326	0.119012841978404	0.0477973835160449	0.276232746265693	0.281485027871184	0.065665981211324	0	0.284054188841118	0	0.0463106426491538
chr14_4154609_4182331_+	Zfp644	5UTR	hsa_circ_0114428	-1.22431217374823	0.694095247363742	0.990437098551993	0.130796221745326	0.198354736630673	0	0.276232746265693	0.0402121468387405	0.196997943633972	0	0.142027094420559	0.284573298529604	0.231553213245769
chr14_4154609_4198845_+	Zfp644	3UTR,5UTR		1.53051890951634	0.584554550496419	0.976541719560159	0.130796221745326	0.0793418946522691	0.334581684612314	0	0.0402121468387405	0	0	0.213040641630839	0	0.0463106426491538
chr14_4178530_4182331_+	Zfp644	.	hsa_circ_0114427	-1.47879970489458	0.321984174914572	0.912186715708607	0.130796221745326	0.674406104544287	0.238986917580224	0.0460387910442822	0.522757908903627	0.525327849690592	0.357391796180591	1.13621675536447	0.341487958235524	0.324174498544077
chr14_4178530_4184251_+	Zfp644	.	hsa_circ_0114424	1.02566047165619	0.970838710624269	0.995672199051558	0.087197481163551	0.198354736630673	0	0	0.120636440516222	0.393995887267944	0.0714783592361181	0	0.170743979117762	0.231553213245769
chr14_4178530_4198845_+	Zfp644	3UTR		2.16833853063044	0.123838810357827	0.780073420913808	0.087197481163551	0.119012841978404	0.191189534064179	0.138116373132847	0.160848587354962	0.131331962422648	0.0714783592361181	0.142027094420559	0.0569146597059207	0
chr14_42035375_42046995_+	not_annotated	.		-2.42850397872662	0.352337749574158	0.932543196818464	0	0	0.143392150548135	0	0.0402121468387405	0	0.142956718472236	0	0	0.185242570596615
chr14_42079271_42104685_+	not_annotated	.	hsa_circ_0126429	-1.1244566811607	0.783406666482392	0.994819806654308	0.217993702908877	0.0396709473261345	0.238986917580224	0.230193955221411	0.201060734193703	0.196997943633972	0.357391796180591	0	0.341487958235524	0.138931927947461
chr14_42079271_42119395_+	not_annotated	.		-1.05435343113839	0.931158511704604	0.994819806654308	0	0.158683789304538	0	0.138116373132847	0.120636440516222	0.131331962422648	0	0	0.170743979117762	0.185242570596615
chr14_42079271_42125096_+	not_annotated	.	hsa_circ_0126424	1.14632774764423	0.632557656394119	0.984807559141672	0.610382368144857	0.87276084117496	0.191189534064179	0.598504283575669	0.321697174709924	0.590993830901916	0.428870155416709	0.497094830471957	0.569146597059207	0.370485141193231
chr14_42079271_42146960_+	not_annotated	.	hsa_circ_0126419	-1.43566313368823	0.470145564940053	0.958196415589388	0.087197481163551	0.0793418946522691	0.191189534064179	0.0460387910442822	0.0402121468387405	0.131331962422648	0.0714783592361181	0.213040641630839	0.227658638823683	0.0463106426491538
chr14_42102759_42125096_+	not_annotated	.	hsa_circ_0069612	1.4605381955609	0.537907710826372	0.966616303767938	0.087197481163551	0.476051367913614	0.191189534064179	0.460387910442822	0	0	0	0.142027094420559	0.113829319411841	0.277863855894923
chr14_42803979_42809348_-	Limch1	.	hsa_circ_0126374	1.36914570353715	0.731787187596051	0.991022091415143	0.130796221745326	0	0.0477973835160449	0	0.0402121468387405	0.131331962422648	0	0	0	0.138931927947461
chr14_43420838_43430679_+	not_annotated	.	hsa_circ_0008453	1.23873925024719	0.538614914843747	0.966616303767938	0.174394962327102	0.317367578609076	0.286784301096269	0.276232746265693	0.201060734193703	0.32832990605662	0.0714783592361181	0.355067736051398	0.284573298529604	0.138931927947461
chr14_43420838_43461320_+	not_annotated	.	hsa_circ_0069561	1.10347056798728	0.706537999746675	0.991022091415143	0.47958614639953	0.595064209892018	0.334581684612314	0.460387910442822	0.562970055742367	0.525327849690592	0.214435077708354	0.710135472102796	0.512231937353286	0.370485141193231
chr14_43430447_43517916_+	not_annotated	.		-2.22392141477993	0.0925889440038632	0.747823318830577	0.174394962327102	0	0.0955947670320897	0.0460387910442822	0.0804242936774811	0.131331962422648	0.214435077708354	0.213040641630839	0.284573298529604	0.0926212852983076
chr14_43545087_43559238_-	Nsun7	3UTR	hsa_circ_0126352	-1.16373150039793	0.56773613260863	0.976446464267508	0.784777330471959	0.634735157218153	0.669163369224628	0.322271537309975	1.20636440516222	0.590993830901916	1.00069702930565	0.426081283261677	0.569146597059207	1.25038735152715
chr14_43556759_43581074_-	Nsun7	.	hsa_circ_0126348	-1.69196933870914	0.418461759098264	0.951691016132014	0.0435987405817755	0.0793418946522691	0.0955947670320897	0	0.0804242936774811	0.196997943633972	0.428870155416709	0	0	0.138931927947461
chr14_43558567_43581074_-	Nsun7	.		2.35533123417294	0.0692197272339651	0.716432894721316	0.392388665235979	0.0793418946522691	0.286784301096269	0.276232746265693	0.241272881032443	0.262663924845296	0.285913436944473	0	0	0.138931927947461
chr14_44440260_44456717_+	Smim14	3UTR,5UTR		-1.17115285343406	0.783925840921627	0.994819806654308	0.0435987405817755	0.119012841978404	0	0.0920775820885644	0.120636440516222	0.131331962422648	0	0	0.227658638823683	0.138931927947461
chr14_44759987_44764029_-	Wdr19	.		17.8779366180875	0.00782170999432533	0.34878179729361	0.0435987405817755	0	0.238986917580224	0.230193955221411	0.120636440516222	0	0	0	0	0
chr14_44818560_44830761_-	Klhl5	.		-1.11151567659916	0.728303876995392	0.991022091415143	0.305191184072428	0.277696631282942	0.382379068128359	0.690581865664233	0.241272881032443	0.262663924845296	0.428870155416709	0.426081283261677	0.284573298529604	0.463106426491538
chr14_45668935_45683858_-	not_annotated	.	hsa_circ_0126237	-1.26537078131077	0.368329317597525	0.932543196818464	0.47958614639953	1.11078652513177	1.09933982086903	0.230193955221411	0.603182202581108	1.11632168059251	1.00069702930565	0.994189660943914	0.967549215000652	0.926212852983076
chr14_45668935_45691895_-	not_annotated	.		-1.18327754094485	0.805477950443192	0.994819806654308	0.0435987405817755	0.158683789304538	0	0	0.0402121468387405	0.131331962422648	0	0.142027094420559	0.0569146597059207	0.0926212852983076
chr14_45851179_45859905_-	Pgm2	5UTR		-1.49709990519842	0.423772859584731	0.951691016132014	0.087197481163551	0.0793418946522691	0.191189534064179	0	0.201060734193703	0.32832990605662	0.0714783592361181	0.0710135472102796	0.512231937353286	0.185242570596615
chr14_46147049_46153203_-	not_annotated	.	hsa_circ_0126225	-1.53836168731473	0.438665834532011	0.955263540047071	0.130796221745326	0.0396709473261345	0.0955947670320897	0.184155164177129	0.120636440516222	0	0.428870155416709	0	0.113829319411841	0.0926212852983076
chr14_48873173_48891769_+	Arap2	.		1.13022212574673	0.858434406014645	0.994819806654308	0.0435987405817755	0	0.143392150548135	0	0.281485027871184	0.262663924845296	0	0.142027094420559	0.227658638823683	0.0463106426491538
chr14_48880989_48902862_+	Arap2	.	hsa_circ_0126202	1.15990720492384	0.797162372497881	0.994819806654308	0.0435987405817755	0.0396709473261345	0.143392150548135	0.0460387910442822	0.0804242936774811	0.196997943633972	0.0714783592361181	0.0710135472102796	0	0.138931927947461
chr14_59473509_59498148_-	Tbc1d19	.	hsa_circ_0126085	10.7095285642584	0.0422044265309691	0.611908773514827	0	0.119012841978404	0	0	0.120636440516222	0.131331962422648	0	0	0	0
chr14_60135742_60136313_+	not_annotated	.	hsa_circ_0126072	1.34945894219059	0.234358369119137	0.860132907276959	0.959172292799061	0.753747999196556	1.00374505383694	1.05889219401849	2.09103163561451	1.44465158664913	0.929218670069536	0.639121924892516	0.682975916471048	1.29669799417631
chr14_60189927_60204485_+	not_annotated	.		-2.27141055702261	0.0357377433743962	0.574237194019669	0.087197481163551	0.0793418946522691	0.238986917580224	0.0920775820885644	0.160848587354962	0.131331962422648	0.571826873888945	0.213040641630839	0.284573298529604	0.185242570596615
chr14_64742510_64994485_+	not_annotated	.		1.07323120446658	0.761605607434657	0.99157007661002	1.83114710443457	2.10256020828513	2.43766655931829	3.13063779101119	1.4878494330334	0.853657755747212	2.50174257326413	1.20723030257475	1.9350984300013	1.75980442066785
chr14_66631753_66749002_+	Kcnip4	3UTR		-1.14923178727265	0.770357845676764	0.994170281174598	0	0.317367578609076	0.238986917580224	0.230193955221411	0.603182202581108	0.32832990605662	0	0.710135472102796	0.341487958235524	0.277863855894923
chr14_69774149_69819258_+	not_annotated	.		3.09127951663247	0.0846168562317638	0.740264530843335	0.087197481163551	0.0396709473261345	0.0477973835160449	0.230193955221411	0.120636440516222	0.393995887267944	0	0	0.0569146597059207	0.0926212852983076
chr14_69775088_69863668_+	not_annotated	.		-3.81040790507366	0.0817634994626727	0.733892129525548	0.087197481163551	0	0.0477973835160449	0	0	0	0.142956718472236	0.142027094420559	0	0.138931927947461
chr14_69800153_69819258_+	not_annotated	.	hsa_circ_0069285	1.23053426015573	0.35328052855015	0.932543196818464	0.697579849308408	0.952102735827229	0.573568602192538	1.05889219401849	0.924879377291032	0.853657755747212	0.929218670069536	0.568108377682237	0.569146597059207	0.694659639737307
chr14_69800153_69863668_+	not_annotated	.	hsa_circ_0125864	1.06660821567776	0.878032339481338	0.994819806654308	0.130796221745326	0.198354736630673	0.0955947670320897	0.0920775820885644	0.241272881032443	0.196997943633972	0.214435077708354	0.0710135472102796	0.227658638823683	0.0926212852983076
chr14_69800153_69865820_+	not_annotated	.		-4.8229700539197	0.0716585466075019	0.727024612370927	0	0	0	0.0920775820885644	0	0	0	0.142027094420559	0.0569146597059207	0.185242570596615
chr14_7007439_7007484_+	not_annotated	.		-1.97294758274484	0.152650243922912	0.807004776179779	0.174394962327102	0.119012841978404	0.334581684612314	0	0.0804242936774811	0.065665981211324	0.214435077708354	0.0710135472102796	0.512231937353286	0.231553213245769
chr14_71861196_71877488_+	Fbxl5	.	hsa_circ_0069227	1.30660981442668	0.428727092855763	0.951691016132014	0.915573552217285	0.674406104544287	0.286784301096269	0.690581865664233	0.201060734193703	0.196997943633972	0.357391796180591	0.426081283261677	0.227658638823683	0.509417069140692
chr14_71861196_71884876_+	Fbxl5	.	hsa_circ_0069226	1.64846576930143	0.365168563329822	0.932543196818464	0.217993702908877	0.238025683956807	0.0955947670320897	0	0.241272881032443	0.196997943633972	0	0	0.170743979117762	0.185242570596615
chr14_7186514_7190518_+	Klhl8	5UTR		1.37944023899083	0.132524955974186	0.7810094743051	4.05468287410512	2.45959873422034	2.96343777799478	3.82121965667542	3.45824462813169	2.16697737997369	2.14435077708354	2.84054188841118	0.967549215000652	3.19543434279161
chr14_79281828_79296044_+	LOC680039	5UTR	hsa_circ_0069097	-2.12285189595335	0.16197095726099	0.813047293090402	0.087197481163551	0	0	0.322271537309975	0.0804242936774811	0.131331962422648	0.357391796180591	0.0710135472102796	0.227658638823683	0.231553213245769
chr14_80079385_80087241_-	Ablim2	.		-2.33175849816295	0.297007965901764	0.889508550940487	0	0	0	0.0920775820885644	0.0402121468387405	0.065665981211324	0	0	0.170743979117762	0.138931927947461
chr14_81163988_81182711_-	Htt	.		1.26730366144324	0.475532005424454	0.958196415589388	0.130796221745326	0.634735157218153	0.430176451644404	0.460387910442822	0.442333615226146	0.393995887267944	0.142956718472236	0.426081283261677	0.512231937353286	0.231553213245769
chr14_81267947_81280976_-	Grk4	.		-1.04431827822955	0.846017334461235	0.994819806654308	0.828376071053734	1.34881220908857	0.525771218676494	0.782659447752798	0.804242936774811	1.18198766180383	0.857740310833418	0.923176113733635	1.08137853441249	0.926212852983076
chr14_81267947_81329508_-	Grk4	.		1.645237722002	0.345399177741853	0.928217934166956	0.261592443490653	0.158683789304538	0	0.322271537309975	0.160848587354962	0.131331962422648	0.214435077708354	0	0.0569146597059207	0.138931927947461
chr14_81858730_81888429_+	not_annotated	.	hsa_circ_0126010	1.72262080798479	0.299778372392252	0.891744769629486	0.0435987405817755	0.0793418946522691	0.143392150548135	0.138116373132847	0.120636440516222	0.131331962422648	0	0.142027094420559	0.0569146597059207	0.0463106426491538
chr14_81858730_82016765_+	not_annotated	.		1.59685100174782	0.537578749480999	0.966616303767938	0.0435987405817755	0	0.0955947670320897	0.0920775820885644	0.120636440516222	0.065665981211324	0	0	0	0.138931927947461
chr14_81935525_82016765_+	not_annotated	.		1.64661286547277	0.625698779894549	0.982648385206931	0	0.158683789304538	0	0	0.120636440516222	0.065665981211324	0	0.142027094420559	0	0
chr14_82146665_82171569_-	Whsc1	.	hsa_circ_0005881	6.28764099426487	0.0149392281678749	0.454231591691864	0.130796221745326	0.119012841978404	0.238986917580224	0	0.0804242936774811	0.196997943633972	0	0	0	0.0463106426491538
chr14_82168328_82171569_-	Whsc1	.		1.08079975649957	0.943193210689937	0.994819806654308	0	0	0	0.184155164177129	0	0.131331962422648	0.142956718472236	0	0	0.0463106426491538
chr14_82168511_82171569_-	Whsc1	.	hsa_circ_0008460	-1.15327232859521	0.384780867428281	0.942810588505677	3.13910932188783	3.25301768074303	2.53326132635038	5.4325773432253	3.01591101290554	2.75797121087561	4.28870155416709	3.62169090772426	3.52870890176708	4.07533655312554
chr14_82168511_82184087_-	Whsc1	.		-1.83924266507556	0.11117799657336	0.775311989231394	0.87197481163551	0.238025683956807	0.0955947670320897	0.230193955221411	0.361909321548665	0.196997943633972	1.07217538854177	0.923176113733635	0.341487958235524	0.231553213245769
chr14_82170943_82171569_-	Whsc1	.	hsa_circ_0068890	-1.61818592049176	0.189484286777166	0.833609137438303	0.261592443490653	0.119012841978404	0.286784301096269	0.0920775820885644	0.442333615226146	0.196997943633972	0.714783592361181	0.355067736051398	0.284573298529604	0.231553213245769
chr14_82170943_82184087_-	Whsc1	.		1.27346474192418	0.754110835140748	0.99157007661002	0.0435987405817755	0	0.191189534064179	0	0.160848587354962	0.065665981211324	0	0.142027094420559	0	0.0926212852983076
chr14_82170943_82187458_-	Whsc1	.		1.0480286888427	0.945150658164916	0.994819806654308	0.217993702908877	0.198354736630673	0	0.184155164177129	0	0	0.214435077708354	0.142027094420559	0.0569146597059207	0
chr14_82239644_82240095_+	Letm1	.		1.20876936950007	0.772101242181974	0.994170281174598	0	0.238025683956807	0.143392150548135	0.0920775820885644	0.0402121468387405	0	0.0714783592361181	0	0.113829319411841	0.0926212852983076
chr14_82260833_82265660_+	Letm1	.		-2.26258654991332	0.11148386077253	0.775311989231394	0.174394962327102	0	0.143392150548135	0.0920775820885644	0.120636440516222	0.065665981211324	0.0714783592361181	0.568108377682237	0.227658638823683	0.0926212852983076
chr14_8288106_8319456_+	Mapk10	.	hsa_circ_0070350	7.48549061976427	0.0140169259590928	0.452920256500514	0	0.198354736630673	0.0955947670320897	0.276232746265693	0.0402121468387405	0.32832990605662	0	0	0.0569146597059207	0
chr14_83236399_83236920_+	not_annotated	.		-1.22676388425058	0.658595667082135	0.990121680972764	0.0435987405817755	0.238025683956807	0.0955947670320897	0.276232746265693	0.160848587354962	0.196997943633972	0	0.0710135472102796	0.284573298529604	0.416795783842384
chr14_84719214_84729814_-	Mtmr3	.		1.22301729216322	0.770589988315524	0.994170281174598	0.174394962327102	0	0.0955947670320897	0	0.0804242936774811	0.131331962422648	0.0714783592361181	0.142027094420559	0.0569146597059207	0
chr14_84739855_84766181_-	Mtmr3	5UTR		1.42229166775591	0.197972363177981	0.835537442111456	0.610382368144857	0.833089893848825	0.525771218676494	0.41434911939854	0.643394349419849	0.459661868479268	0.142956718472236	0.355067736051398	0.739890576176969	0.370485141193231
chr14_84742437_84766181_-	Mtmr3	5UTR		-1.45841776615353	0.417148591993299	0.951691016132014	0.0435987405817755	0.158683789304538	0.0955947670320897	0.138116373132847	0.0804242936774811	0.065665981211324	0.214435077708354	0.0710135472102796	0.0569146597059207	0.231553213245769
chr14_84748601_84766181_-	Mtmr3	5UTR	hsa_circ_0062804	4.50058656746746	0.0171527843479088	0.454231591691864	0.174394962327102	0.119012841978404	0.0477973835160449	0.276232746265693	0.0804242936774811	0.262663924845296	0.0714783592361181	0	0	0.0463106426491538
chr14_85057351_85061960_-	Nf2	.	hsa_circ_0005386	-1.20952606628296	0.673978671413322	0.990437098551993	0.087197481163551	0.119012841978404	0.191189534064179	0.138116373132847	0.160848587354962	0.131331962422648	0.214435077708354	0.355067736051398	0	0.138931927947461
chr14_86421297_86438230_+	Ogdh	5UTR	hsa_circ_0080056	3.67118077212779	0.167984439771894	0.813047293090402	0.174394962327102	0.0396709473261345	0	0.0920775820885644	0	0.131331962422648	0	0	0.0569146597059207	0
chr14_86431782_86438230_+	Ogdh	.		-1.13558331057244	0.835890965695542	0.994819806654308	0.0435987405817755	0.158683789304538	0	0	0.160848587354962	0.32832990605662	0	0.142027094420559	0.113829319411841	0.231553213245769
chr14_87328007_87357732_+	Adcy1	.	hsa_circ_0134390	1.04759372188277	0.822669024437633	0.994819806654308	1.26436347687149	1.78519262967605	1.05154243735299	1.19700856715134	1.64869802038836	1.51031756786045	1.35808882548624	1.49128449141587	1.76435445088354	0.833591567684769
chr14_87328007_87377952_+	Adcy1	.		1.3202178464955	0.435254051101915	0.954129871779456	0.261592443490653	0.396709473261345	0.382379068128359	0.0920775820885644	0.522757908903627	0.32832990605662	0.214435077708354	0.142027094420559	0.398402617941445	0.231553213245769
chr14_87328007_87391005_+	Adcy1	.		-2.29164000066257	0.0918268595165385	0.747823318830577	0.0435987405817755	0.119012841978404	0.0477973835160449	0	0.0402121468387405	0.131331962422648	0.0714783592361181	0.213040641630839	0.170743979117762	0.138931927947461
chr14_91491307_91510219_-	Zpbp	.	hsa_circ_0134419	1.03050871290888	0.958933251648312	0.994819806654308	0	0.0396709473261345	0.0955947670320897	0.0920775820885644	0.120636440516222	0.131331962422648	0	0.142027094420559	0.113829319411841	0.0463106426491538
chr14_92361700_92378787_-	Cobl	.		-1.50409587841888	0.506381992982741	0.963256805769084	0.217993702908877	0	0.0477973835160449	0	0.0402121468387405	0.196997943633972	0.214435077708354	0.142027094420559	0.0569146597059207	0.0926212852983076
chr14_92417429_92478999_-	Cobl	.		-2.12110628710684	0.241524188011956	0.866727485413959	0	0	0.191189534064179	0	0.0804242936774811	0.065665981211324	0.142956718472236	0.213040641630839	0.0569146597059207	0.0926212852983076
chr14_92453021_92478999_-	Cobl	.		-1.15857821184963	0.714207826981638	0.991022091415143	0.305191184072428	0.238025683956807	0.0477973835160449	0.138116373132847	0.522757908903627	0.262663924845296	0.142956718472236	0.142027094420559	0.341487958235524	0.509417069140692
chr14_9289220_9298703_+	Wdfy3	.		2.13735529217695	0.202458713144697	0.836399328766173	0.087197481163551	0.198354736630673	0.238986917580224	0.0920775820885644	0.201060734193703	0	0.142956718472236	0.142027094420559	0	0
chr14_9421417_9440942_-	Cds1	.	hsa_circ_0127136	1.1748676555397	0.664056878208932	0.990121680972764	0.435987405817755	0.396709473261345	0.716960752740673	0.138116373132847	0.281485027871184	0.393995887267944	0	0.355067736051398	0.569146597059207	0.370485141193231
chr14_94263241_94621564_+	not_annotated	.		-1.68751384611124	0.209108500906811	0.840844255184985	0.305191184072428	0.158683789304538	0.191189534064179	0.0920775820885644	0.0804242936774811	0.131331962422648	0.285913436944473	0	0.455317277647366	0.324174498544077
chr14_99836064_99863676_+	not_annotated	.		-1.95452504060864	0.273736698385286	0.877774571062257	0	0	0.0955947670320897	0.368310328354258	0.0804242936774811	0.065665981211324	0.0714783592361181	0.355067736051398	0.0569146597059207	0.324174498544077
chr15_100560916_100561611_+	Gpc5	.	hsa_circ_0100987	-1.13415796718073	0.698777597639871	0.990437098551993	0.261592443490653	0.317367578609076	0.238986917580224	0.138116373132847	0.321697174709924	0.196997943633972	0.214435077708354	0.426081283261677	0.341487958235524	0.185242570596615
chr15_102634740_102635132_+	not_annotated	.	hsa_circ_0101001	1.17288039379694	0.812619755922526	0.994819806654308	0.305191184072428	0.119012841978404	0	0.0460387910442822	0.0402121468387405	0.262663924845296	0	0	0.113829319411841	0.277863855894923
chr15_104235746_104283452_-	not_annotated	.		-1.04287512636578	0.934446066431237	0.994819806654308	0.130796221745326	0.0793418946522691	0.0955947670320897	0.138116373132847	0.0402121468387405	0.196997943633972	0	0	0.284573298529604	0.138931927947461
chr15_104262026_104270252_-	not_annotated	.		-1.13215699959316	0.838623550541122	0.994819806654308	0.130796221745326	0.0396709473261345	0.0477973835160449	0.0460387910442822	0.0804242936774811	0.262663924845296	0.357391796180591	0	0.0569146597059207	0.0463106426491538
chr15_104270169_104283452_-	not_annotated	.	hsa_circ_0101058	3.88407396201468	0.00620853574120996	0.338752874514314	0.566783627563081	0.277696631282942	0.286784301096269	0.460387910442822	0.160848587354962	0.065665981211324	0.142956718472236	0.0710135472102796	0	0.0926212852983076
chr15_108541357_108574805_+	Tm9sf2	.	hsa_circ_0030728	-1.892932824525	0.353940229422573	0.932543196818464	0	0.119012841978404	0.143392150548135	0	0.0402121468387405	0	0	0.213040641630839	0.113829319411841	0.0926212852983076
chr15_109003112_109094629_+	Pcca	.		-1.54164774440101	0.380896153133524	0.941448189525859	0.0435987405817755	0.198354736630673	0	0.0460387910442822	0.241272881032443	0.131331962422648	0.214435077708354	0.142027094420559	0.113829319411841	0.231553213245769
chr15_109120331_109141568_+	Pcca	.	hsa_circ_0030763	2.29189624120422	0.0539676522645329	0.654069757897114	0.087197481163551	0.555393262565883	0.238986917580224	0.230193955221411	0.76403078993607	0.590993830901916	0.0714783592361181	0.213040641630839	0.170743979117762	0.231553213245769
chr15_109120331_109168413_+	Pcca	.	hsa_circ_0099734	1.44263010996661	0.674900376075759	0.990437098551993	0.0435987405817755	0	0.143392150548135	0.0460387910442822	0.120636440516222	0	0	0	0	0.138931927947461
chr15_109125712_109141568_+	Pcca	.	hsa_circ_0030766	-1.73461504759572	0.349302771379013	0.931539586520997	0.0435987405817755	0.0396709473261345	0	0.0460387910442822	0.0804242936774811	0.525327849690592	0.357391796180591	0.142027094420559	0.113829319411841	0.185242570596615
chr15_109125712_109168413_+	Pcca	.	hsa_circ_0030767	1.00382636784628	0.996220995155295	0.99809571392654	0.217993702908877	0.119012841978404	0	0.184155164177129	0.0804242936774811	0.393995887267944	0.0714783592361181	0.142027094420559	0.113829319411841	0.277863855894923
chr15_109127706_109141568_+	Pcca	.	hsa_circ_0030769	-1.08521523481075	0.856342439133054	0.994819806654308	0.392388665235979	0.0396709473261345	0.238986917580224	0.0920775820885644	0.361909321548665	0.131331962422648	0.285913436944473	0	0.284573298529604	0.324174498544077
chr15_109364770_109390027_-	Tmtc4	5UTR		1.33666575762925	0.803264334578172	0.994819806654308	0	0	0.191189534064179	0	0.120636440516222	0	0	0	0	0.138931927947461
chr15_109802236_109822003_-	Nalcn	.	hsa_circ_0099753	-4.6859665619548	0.136164843250276	0.791373890969429	0	0	0	0.0920775820885644	0	0	0.142956718472236	0	0	0.231553213245769
chr15_109963203_109970339_-	Nalcn	.	hsa_circ_0030787	2.95392484065431	0.116399233391137	0.776095067289433	0.174394962327102	0.0793418946522691	0.143392150548135	0.138116373132847	0	0.065665981211324	0.0714783592361181	0	0	0.0463106426491538
chr15_110020799_110046726_-	Nalcn	5UTR	hsa_circ_0099761	-1.96921830680835	0.079155298414324	0.729255660966093	0.130796221745326	0.317367578609076	0.0955947670320897	0.0460387910442822	0.120636440516222	0.196997943633972	0.285913436944473	0.213040641630839	0.227658638823683	0.463106426491538
chr15_110036613_110046726_-	Nalcn	5UTR	hsa_circ_0099765	1.07153340620789	0.817790162716775	0.994819806654308	0.305191184072428	0.515722315239749	1.00374505383694	0.920775820885644	0.603182202581108	0.853657755747212	0.428870155416709	0.781149019313075	0.170743979117762	1.15776606622885
chr15_110036613_110053440_-	Nalcn	5UTR		-1.18983158984344	0.752827236547217	0.99157007661002	0.435987405817755	0.43638042058748	0.0955947670320897	0.138116373132847	0	0	0.285913436944473	0.0710135472102796	0.113829319411841	0.416795783842384
chr15_11765340_11807392_-	not_annotated	.		-2.48666715866028	0.243079684308314	0.868253178087934	0	0.0793418946522691	0	0	0.120636440516222	0	0	0.142027094420559	0.0569146597059207	0.185242570596615
chr15_13212907_13228603_-	Ptprg	.	hsa_circ_0066406	1.43077540606121	0.417557290202695	0.951691016132014	0.217993702908877	0.277696631282942	0.0477973835160449	0.184155164177129	0.281485027871184	0.262663924845296	0.285913436944473	0	0.0569146597059207	0.231553213245769
chr15_13212907_13454573_-	Ptprg	.	hsa_circ_0066405	2.39940239186701	0.106918830912372	0.775311989231394	0.348789924654204	0.119012841978404	0.0955947670320897	0.0460387910442822	0.281485027871184	0.196997943633972	0	0.0710135472102796	0.0569146597059207	0.138931927947461
chr15_15485710_15504530_+	Cadps	.	hsa_circ_0066428	-1.50724428321171	0.390018504845547	0.943684062353263	0.174394962327102	0.0396709473261345	0.0955947670320897	0.184155164177129	0.160848587354962	0.065665981211324	0.142956718472236	0.426081283261677	0.170743979117762	0.0463106426491538
chr15_15650970_15667775_+	Cadps	.	hsa_circ_0124422	-2.61132915065316	0.0591785705227277	0.673174227478313	0	0.119012841978404	0.0955947670320897	0	0.0402121468387405	0.065665981211324	0.214435077708354	0.142027094420559	0.113829319411841	0.138931927947461
chr15_15654504_15667775_+	Cadps	.	hsa_circ_0124421	1.24660540614425	0.613193115268133	0.98200670912511	0.261592443490653	0.158683789304538	0.143392150548135	0.0460387910442822	0.281485027871184	0.32832990605662	0.142956718472236	0	0.227658638823683	0.231553213245769
chr15_19534431_19541895_-	not_annotated	.		-2.12791876821878	0.41183210418842	0.950101309590349	0	0	0.0955947670320897	0	0.160848587354962	0	0.214435077708354	0	0	0.185242570596615
chr15_19620757_19636174_-	Ero1a	3UTR		-1.68799890157443	0.181160528509253	0.829175170807436	0.305191184072428	0.43638042058748	0.0955947670320897	0.0460387910442822	0.201060734193703	0.131331962422648	0.214435077708354	0.568108377682237	0.227658638823683	0.416795783842384
chr15_19620757_19643375_-	Ero1a	3UTR		6.63324266184762	0.0163590989913615	0.454231591691864	0.217993702908877	0.198354736630673	0.0477973835160449	0.0460387910442822	0.241272881032443	0	0	0	0	0.0463106426491538
chr15_23792823_23793342_+	Samd4a	5UTR	hsa_circ_0004846	1.38947741293878	0.290709627876107	0.884043291707854	0.348789924654204	0.43638042058748	0.286784301096269	0.368310328354258	0.402121468387405	0.262663924845296	0.142956718472236	0.426081283261677	0.341487958235524	0.138931927947461
chr15_24024428_24032402_-	Wdhd1	.		-1.30844523845368	0.573413369832345	0.976446464267508	0.174394962327102	0.0793418946522691	0.143392150548135	0.0460387910442822	0.241272881032443	0.131331962422648	0	0.426081283261677	0.170743979117762	0.138931927947461
chr15_25298948_25344392_+	Tmem260	.		-2.92521087307661	0.165893432236066	0.813047293090402	0	0.0396709473261345	0	0.138116373132847	0	0	0.142956718472236	0	0.113829319411841	0.138931927947461
chr15_25320487_25335135_+	Tmem260	.		1.86901435092231	0.130474425756337	0.780073420913808	0.217993702908877	0.43638042058748	0.286784301096269	0.322271537309975	0.120636440516222	0.131331962422648	0.0714783592361181	0.213040641630839	0.170743979117762	0.0926212852983076
chr15_25905490_25921639_-	Exoc5	.	hsa_circ_0032047	-1.95353770365824	0.35557656526417	0.932543196818464	0.174394962327102	0.0396709473261345	0	0	0.0804242936774811	0	0.214435077708354	0	0.170743979117762	0.0463106426491538
chr15_26171872_26175629_-	not_annotated	.	hsa_circ_0102194	1.51011172141777	0.301312058623942	0.893281153062716	0.392388665235979	0.158683789304538	0.573568602192538	0.368310328354258	0.160848587354962	0.459661868479268	0.142956718472236	0.497094830471957	0.0569146597059207	0.231553213245769
chr15_2849125_2859551_-	not_annotated	.	hsa_circ_0094197	1.32982712682704	0.625244597339083	0.982648385206931	0.305191184072428	0.238025683956807	0.0477973835160449	0.0460387910442822	0.0804242936774811	0	0.142956718472236	0.142027094420559	0.0569146597059207	0.0463106426491538
chr15_2849125_2867333_-	not_annotated	.	hsa_circ_0094190	1.07100695276713	0.684472208444518	0.990437098551993	1.9619433261799	2.73729536550328	2.00749010767388	3.31479295518832	2.9756988660668	2.10131139876237	2.43026421402802	2.7695283412009	2.16275706882499	2.13028956186108
chr15_28702688_28703802_+	Tox4	.		-1.49279829098354	0.541349166252918	0.966616303767938	0.130796221745326	0.0396709473261345	0.191189534064179	0.0460387910442822	0.0804242936774811	0	0.357391796180591	0	0.170743979117762	0
chr15_2965952_2966833_-	not_annotated	.	hsa_circ_0005235	1.39923161432072	0.176202010890675	0.825138760066284	0.653981108726632	0.833089893848825	0.525771218676494	0.966814611929926	0.562970055742367	0.853657755747212	0.285913436944473	0.781149019313075	0.398402617941445	0.602038354439
chr15_34277380_34277914_+	Rnf31	.		-2.29830703044451	0.138956525988292	0.79329103499564	0.0435987405817755	0.0793418946522691	0.143392150548135	0.0460387910442822	0	0.065665981211324	0	0.284054188841118	0.227658638823683	0.0926212852983076
chr15_37171041_37182319_+	not_annotated	.	hsa_circ_0029625	-1.18607019572363	0.302156663220269	0.893281153062716	2.4851282131612	2.22157305026353	4.11057498237986	2.62421108952409	4.2624875649065	3.21763307935487	3.35948288409755	3.33763671888314	3.92711151970853	4.26057912372215
chr15_37171041_37196123_+	not_annotated	.		-1.03216759412022	0.946393454768895	0.994819806654308	0.130796221745326	0.158683789304538	0.0955947670320897	0.230193955221411	0.120636440516222	0.131331962422648	0.0714783592361181	0.355067736051398	0	0.185242570596615
chr15_37190895_37218085_+	not_annotated	.		1.02845064791647	0.900087125105151	0.994819806654308	1.00277103338084	1.42815410374084	1.29052935493321	0.552465492531387	1.2867886988397	1.57598354907178	1.07217538854177	1.20723030257475	0.910634555294731	1.38931927947461
chr15_37215599_37224486_+	not_annotated	.	hsa_circ_0029638	17.5491321733845	0.00265048666349963	0.295438106604915	0.130796221745326	0.198354736630673	0.0955947670320897	0.138116373132847	0.0402121468387405	0	0	0	0	0
chr15_37714719_37720373_+	Ift88	.		-1.22472065752684	0.748511763946135	0.99157007661002	0.087197481163551	0	0.0955947670320897	0.138116373132847	0.120636440516222	0	0.214435077708354	0.0710135472102796	0.113829319411841	0
chr15_37714719_37725296_+	Ift88	.		-2.64599107544138	0.0315223603794984	0.568093766663855	0.261592443490653	0.158683789304538	0	0.230193955221411	0.0402121468387405	0.393995887267944	0.929218670069536	0.355067736051398	0.113829319411841	0.509417069140692
chr15_38113402_38137897_-	Zdhhc20	.	hsa_circ_0100055	1.10268765390914	0.890119065051834	0.994819806654308	0.174394962327102	0	0.0955947670320897	0.0920775820885644	0	0.065665981211324	0.0714783592361181	0.142027094420559	0.0569146597059207	0
chr15_38122001_38151304_-	Zdhhc20	.		2.93806797927944	0.174370745185628	0.822605501685129	0	0.0396709473261345	0.143392150548135	0.138116373132847	0.241272881032443	0	0	0	0.0569146597059207	0.0463106426491538
chr15_38130855_38151304_-	Zdhhc20	.	hsa_circ_0029708	1.44198822623893	0.324934269849107	0.912461079612574	0.392388665235979	0.674406104544287	0.621365985708583	0.322271537309975	0.201060734193703	0.196997943633972	0.214435077708354	0.426081283261677	0.0569146597059207	0.416795783842384
chr15_38193672_38228767_-	Micu2	.		-1.45316707245236	0.497334334436393	0.961764199549391	0.087197481163551	0.0396709473261345	0.0955947670320897	0.0460387910442822	0.120636440516222	0	0	0.142027094420559	0.0569146597059207	0.185242570596615
chr15_38217598_38244652_-	Micu2	.		-2.63746493194008	0.167986295605526	0.813047293090402	0	0.119012841978404	0	0	0.0804242936774811	0	0.142956718472236	0.0710135472102796	0.170743979117762	0.0463106426491538
chr15_39712895_39725690_-	not_annotated	.		-1.03322683431557	0.957879126967996	0.994819806654308	0.130796221745326	0.0396709473261345	0	0.0460387910442822	0.201060734193703	0.131331962422648	0	0.0710135472102796	0	0.277863855894923
chr15_39715650_39725690_-	not_annotated	.		1.85854251169733	0.181851991000334	0.829175170807436	0.174394962327102	0.43638042058748	0.0955947670320897	0.0920775820885644	0.321697174709924	0.722325793324564	0.0714783592361181	0.142027094420559	0.113829319411841	0.277863855894923
chr15_40089239_40112560_-	not_annotated	.	hsa_circ_0100144	1.441758137137	0.427266932171415	0.951691016132014	0.217993702908877	0.158683789304538	0.286784301096269	0.322271537309975	0.160848587354962	0	0.214435077708354	0	0.227658638823683	0.0926212852983076
chr15_41008528_41011344_+	Spata13	.	hsa_circ_0003040	1.54351362803194	0.59755981485134	0.977457515614712	0.130796221745326	0.119012841978404	0	0.0460387910442822	0.0804242936774811	0	0	0	0	0.138931927947461
chr15_4124784_4129118_+	Usp54	.	hsa_circ_0007221	2.05178043587142	0.529514496712974	0.966616303767938	0	0.238025683956807	0	0	0.201060734193703	0	0	0.142027094420559	0	0
chr15_4152544_4162016_+	Usp54	.	hsa_circ_0094162	2.16491688012503	0.16578420749018	0.813047293090402	0.174394962327102	0.0396709473261345	0.0955947670320897	0.230193955221411	0.241272881032443	0.196997943633972	0	0.0710135472102796	0	0.185242570596615
chr15_4152544_4169698_+	Usp54	.		1.9268740429922	0.319744639879117	0.909773707998592	0.174394962327102	0.0396709473261345	0.0477973835160449	0.138116373132847	0.120636440516222	0	0	0	0.113829319411841	0.0463106426491538
chr15_4209703_4222294_+	Ppp3cb	.	hsa_circ_0018814	1.50841389727233	0.448306145735198	0.957209219517771	0.348789924654204	0.198354736630673	0.143392150548135	0.0920775820885644	0.120636440516222	0.459661868479268	0	0	0.0569146597059207	0.463106426491538
chr15_43674304_43681302_-	Ppp2r2a	3UTR	hsa_circ_0136204	-1.09791845585413	0.910020841577232	0.994819806654308	0.174394962327102	0	0.0477973835160449	0	0.0402121468387405	0.196997943633972	0	0.284054188841118	0.0569146597059207	0
chr15_4392149_4396767_-	Fam149b1	5UTR		1.04736581179097	0.951132987654479	0.994819806654308	0.130796221745326	0.119012841978404	0.143392150548135	0	0	0.131331962422648	0	0.0710135472102796	0	0.231553213245769
chr15_44914097_44921226_+	not_annotated	.		2.62189673401872	0.184981281645779	0.831791787910175	0	0.198354736630673	0.0477973835160449	0.0920775820885644	0.120636440516222	0.065665981211324	0	0.0710135472102796	0.0569146597059207	0
chr15_44914097_45035785_+	not_annotated	.		1.22615021039162	0.727758216565415	0.991022091415143	0.305191184072428	0.238025683956807	0.238986917580224	0.0920775820885644	0	0.065665981211324	0.285913436944473	0.213040641630839	0	0.0463106426491538
chr15_46106981_46129495_+	Wdfy2	3UTR		-1.26082644762564	0.565995578305926	0.976446464267508	0.087197481163551	0.238025683956807	0.0955947670320897	0.0920775820885644	0.160848587354962	0.32832990605662	0.0714783592361181	0.213040641630839	0.284573298529604	0.231553213245769
chr15_47188212_47190955_+	not_annotated	.		1.18523280923006	0.614235206183564	0.982441596811314	0.348789924654204	0.595064209892018	0.955947670320897	0.230193955221411	0.482545762064886	0.393995887267944	0.142956718472236	0.639121924892516	0.739890576176969	0.185242570596615
chr15_47434568_47439015_-	not_annotated	.		-1.30454417023763	0.454797544518093	0.958196415589388	0.174394962327102	0.317367578609076	0.334581684612314	0.460387910442822	0.361909321548665	0.393995887267944	0.0714783592361181	0.213040641630839	0.967549215000652	0.463106426491538
chr15_47574034_47675412_-	Msra	.	hsa_circ_0002546	-2.15829047804839	0.141856489430651	0.794441284955872	0.130796221745326	0.198354736630673	0	0.0460387910442822	0.120636440516222	0.262663924845296	0	0.710135472102796	0.170743979117762	0.231553213245769
chr15_47963485_47964008_+	not_annotated	.		-1.10662266564778	0.740842361008588	0.99157007661002	0.523184886981306	0.515722315239749	0.238986917580224	0.460387910442822	0.442333615226146	0.919323736958536	0.571826873888945	0.142027094420559	1.13829319411841	0.370485141193231
chr15_48231959_48268750_-	not_annotated	.	hsa_circ_0083825	-1.40533121336869	0.514514709684391	0.96436477414837	0.087197481163551	0.277696631282942	0.0955947670320897	0.0920775820885644	0.0402121468387405	0.065665981211324	0.214435077708354	0.142027094420559	0	0.277863855894923
chr15_48231959_48284550_-	not_annotated	.	hsa_circ_0083823	2.04432917472156	0.200917190165651	0.836004883341517	0.130796221745326	0.198354736630673	0.0477973835160449	0.506426701487104	0.0804242936774811	0.196997943633972	0.214435077708354	0	0.113829319411841	0.0463106426491538
chr15_48268664_48278517_-	not_annotated	.	hsa_circ_0006175	-1.30906805954627	0.596144952286918	0.977212708890084	0.087197481163551	0.0396709473261345	0.143392150548135	0.184155164177129	0.361909321548665	0	0.214435077708354	0.355067736051398	0.113829319411841	0.0926212852983076
chr15_48268664_48284550_-	not_annotated	.	hsa_circ_0001995	-1.25696026492245	0.399841210912111	0.943684062353263	0.305191184072428	0.714077051870422	0.477973835160449	1.33512494028418	0.72381864309733	0.459661868479268	0.714783592361181	0.639121924892516	0.682975916471048	1.29669799417631
chr15_48278040_48284550_-	not_annotated	.	hsa_circ_0083822	-1.06027019288246	0.927655969297482	0.994819806654308	0	0.238025683956807	0.0477973835160449	0.184155164177129	0.0804242936774811	0	0.142956718472236	0.0710135472102796	0	0.185242570596615
chr15_48443440_48446043_-	Extl3	5UTR	hsa_circ_0004974	-1.45142482482409	0.440927636932091	0.957209219517771	0.392388665235979	0.119012841978404	0.238986917580224	0.230193955221411	0.160848587354962	0	0.0714783592361181	0	0.455317277647366	0.555727711789846
chr15_48645461_48650261_-	Fzd3	.	hsa_circ_0083796	-1.27664909569266	0.543066785106002	0.966616303767938	0.174394962327102	0.0793418946522691	0.0955947670320897	0.0920775820885644	0.201060734193703	0.196997943633972	0.142956718472236	0.142027094420559	0.227658638823683	0.185242570596615
chr15_48645461_48661499_-	Fzd3	5UTR	hsa_circ_0136253	1.44756385518107	0.609571738123963	0.98200670912511	0.0435987405817755	0.158683789304538	0.143392150548135	0.138116373132847	0	0	0	0	0.0569146597059207	0.138931927947461
chr15_48694844_48705843_+	Fbxo16	.		1.52314701631794	0.478992648706611	0.95845143207606	0.261592443490653	0.0793418946522691	0.0477973835160449	0.0460387910442822	0.160848587354962	0.065665981211324	0	0	0.170743979117762	0.0926212852983076
chr15_51896715_51944899_-	Ppp3cc	3UTR		2.0137541221385	0.325964676069288	0.912461079612574	0.0435987405817755	0.0396709473261345	0.143392150548135	0.552465492531387	0.241272881032443	0	0.214435077708354	0.142027094420559	0	0
chr15_51915279_51944899_-	Ppp3cc	.		-1.01845776887333	0.946607081595496	0.994819806654308	0.653981108726632	1.11078652513177	0.573568602192538	2.0717455969927	1.4878494330334	1.24765364301516	1.71548062166684	0.923176113733635	0.682975916471048	1.52825120742208
chr15_51925688_51944899_-	Ppp3cc	.	hsa_circ_0002081	1.52266126390028	0.293237089254845	0.885313151909008	0.217993702908877	0.277696631282942	0.286784301096269	0.184155164177129	0.120636440516222	0.131331962422648	0.0714783592361181	0.142027094420559	0.113829319411841	0.185242570596615
chr15_51925688_51954838_-	Ppp3cc	.		13.2133132685788	0.0182570503023961	0.458150449213705	0.130796221745326	0.158683789304538	0	0.0460387910442822	0	0.131331962422648	0	0	0	0
chr15_51936365_51944899_-	Ppp3cc	.	hsa_circ_0006320	1.34753579891391	0.193555858049737	0.834481587986729	1.22076473628971	1.1504574724579	1.3861241219653	1.47324131341703	1.20636440516222	0.787991774535888	0.7862619515973	1.13621675536447	0.398402617941445	1.25038735152715
chr15_51936365_51954838_-	Ppp3cc	.		1.2234972918999	0.656466996519439	0.990121680972764	0.217993702908877	0.0793418946522691	0.238986917580224	0.0460387910442822	0.241272881032443	0.196997943633972	0.214435077708354	0.142027094420559	0.170743979117762	0.0463106426491538
chr15_51944050_51944899_-	Ppp3cc	.	hsa_circ_0083619	1.86976863477805	0.443055209215587	0.957209219517771	0.0435987405817755	0	0	0.0920775820885644	0.120636440516222	0.131331962422648	0.0714783592361181	0	0.0569146597059207	0
chr15_52370514_52375430_-	Xpo7	.	hsa_circ_0136153	-1.02556918987184	0.933336175031081	0.994819806654308	0.217993702908877	0.317367578609076	0.334581684612314	0.506426701487104	0.241272881032443	0.722325793324564	0.428870155416709	0.284054188841118	0.398402617941445	0.416795783842384
chr15_52636356_52638595_+	Gfra2	.	hsa_circ_0083508	16.4116536324623	0.00290594266277031	0.295438106604915	0.0435987405817755	0.158683789304538	0.143392150548135	0.0920775820885644	0.120636440516222	0	0	0	0	0
chr15_542886_550257_+	Kcnma1	.		-3.04601650812722	0.0370333317396145	0.5755031390542	0.130796221745326	0.0396709473261345	0.0955947670320897	0.0460387910442822	0	0.065665981211324	0.285913436944473	0	0.170743979117762	0.324174498544077
chr15_55100385_55104181_-	Rb1	.		2.44209607114267	0.125277021391863	0.780073420913808	0.305191184072428	0.0793418946522691	0.143392150548135	0.184155164177129	0.160848587354962	0	0	0	0.113829319411841	0.0926212852983076
chr15_55100385_55154467_-	Rb1	.		1.21713614063969	0.760565207673763	0.99157007661002	0.0435987405817755	0.0396709473261345	0	0.138116373132847	0.160848587354962	0.065665981211324	0.0714783592361181	0.142027094420559	0	0.0463106426491538
chr15_55100385_55185687_-	Rb1	.		-1.2504117708775	0.582512346934919	0.976479476509607	0.217993702908877	0.317367578609076	0.238986917580224	0	0.361909321548665	0.131331962422648	0.214435077708354	0.355067736051398	0.398402617941445	0.138931927947461
chr15_55151602_55185687_-	Rb1	.		1.33951114855092	0.646897852634825	0.988040504071035	0.087197481163551	0	0.286784301096269	0.0920775820885644	0.281485027871184	0.32832990605662	0	0	0.0569146597059207	0.416795783842384
chr15_55160172_55185687_-	Rb1	.		-1.15295350007474	0.624888275192471	0.982648385206931	0.828376071053734	0.238025683956807	1.05154243735299	0.552465492531387	0.562970055742367	0.196997943633972	0.357391796180591	0.639121924892516	0.739890576176969	0.879902210333923
chr15_58655629_58657466_+	Tsc22d1	3UTR		1.65366980514218	0.609204600223593	0.98200670912511	0.130796221745326	0	0.0955947670320897	0.230193955221411	0	0	0	0	0.170743979117762	0
chr15_59209828_59215806_-	not_annotated	.		4.27834106356395	0.055847411034166	0.659416700975253	0	0.119012841978404	0.334581684612314	0.276232746265693	0.120636440516222	0	0	0	0.0569146597059207	0.0463106426491538
chr15_61340036_61362549_+	not_annotated	.		2.23284299074615	0.189402500503062	0.833609137438303	0.130796221745326	0.198354736630673	0.0477973835160449	0.138116373132847	0.0402121468387405	0.065665981211324	0	0.0710135472102796	0	0.0926212852983076
chr15_61634454_61651842_-	not_annotated	.	hsa_circ_0030067	1.80249319082517	0.210836969144888	0.840844255184985	0.0435987405817755	0.317367578609076	0.191189534064179	0.322271537309975	0.321697174709924	0.065665981211324	0.142956718472236	0.0710135472102796	0.0569146597059207	0.185242570596615
chr15_61664225_61675047_+	not_annotated	.	hsa_circ_0030057	-1.45432599999623	0.506207169101132	0.963256805769084	0.174394962327102	0.0793418946522691	0.0955947670320897	0	0.0804242936774811	0.131331962422648	0.0714783592361181	0.355067736051398	0	0.138931927947461
chr15_61664225_61683055_+	not_annotated	.		-1.08361693037497	0.753536980690032	0.99157007661002	0.47958614639953	0.793418946522691	0.764758136256718	0.82869823879708	0.522757908903627	0.525327849690592	1.00069702930565	0.639121924892516	0.227658638823683	0.97252349563223
chr15_61665893_61669301_+	not_annotated	.	hsa_circ_0008230	1.29704169371438	0.684162028086499	0.990437098551993	0.130796221745326	0	0.0477973835160449	0.138116373132847	0.201060734193703	0.131331962422648	0	0	0.0569146597059207	0.231553213245769
chr15_61665893_61683055_+	not_annotated	.	hsa_circ_0100451	1.03866517551018	0.91356883993288	0.994819806654308	0.217993702908877	0.158683789304538	0.334581684612314	0.552465492531387	0.321697174709924	0.32832990605662	0.500348514652827	0.213040641630839	0.398402617941445	0.138931927947461
chr15_61668937_61669301_+	not_annotated	.		2.39890120445031	0.272912808316738	0.877774571062257	0.0435987405817755	0.0396709473261345	0.143392150548135	0.138116373132847	0	0.131331962422648	0	0	0.113829319411841	0
chr15_62239207_62241610_+	not_annotated	.		-1.08557604014776	0.890025256486985	0.994819806654308	0.0435987405817755	0	0.143392150548135	0.0460387910442822	0.241272881032443	0.393995887267944	0.285913436944473	0	0.227658638823683	0.0926212852983076
chr15_67643249_67644069_+	Pcdh17	.		1.02082357515159	0.941917550631294	0.994819806654308	0.87197481163551	0.674406104544287	0.238986917580224	0.460387910442822	0.482545762064886	0.525327849690592	0.571826873888945	0.142027094420559	0.569146597059207	0.787280925035615
chr15_70769051_70832121_+	Tdrd3	5UTR	hsa_circ_0030378	19.5002803135735	0.00349794688234725	0.30173638086864	0.087197481163551	0.119012841978404	0.0477973835160449	0.322271537309975	0	0.131331962422648	0	0	0	0
chr15_70790037_70803614_+	Tdrd3	5UTR		1.25414867240868	0.760448922729123	0.99157007661002	0.261592443490653	0.0396709473261345	0	0.230193955221411	0	0.196997943633972	0.214435077708354	0	0.170743979117762	0
chr15_70790037_70832121_+	Tdrd3	5UTR	hsa_circ_0030381	-1.06567177418572	0.918742201978605	0.994819806654308	0.217993702908877	0	0.143392150548135	0	0.442333615226146	0.131331962422648	0.142956718472236	0.355067736051398	0	0.185242570596615
chr15_761400_821547_+	Kcnma1	.	hsa_circ_0094232	2.01194500261028	0.0477194415835986	0.631290304751901	0.523184886981306	0.476051367913614	0.908150286804853	0.0920775820885644	0.844455083613551	0.590993830901916	0.285913436944473	0.142027094420559	0.455317277647366	0.231553213245769
chr15_809362_841916_+	Kcnma1	.		-1.14514908486616	0.875181371481821	0.994819806654308	0.130796221745326	0.198354736630673	0	0	0	0.065665981211324	0.142956718472236	0	0.170743979117762	0
chr15_85962565_85975367_-	not_annotated	.		2.60738017038606	0.212158349183206	0.840844255184985	0.130796221745326	0.158683789304538	0.0477973835160449	0	0.160848587354962	0	0	0.0710135472102796	0	0.0463106426491538
chr15_86165422_86168378_+	Uchl3	.	hsa_circ_0000494	-1.58045126463033	0.490990715466501	0.961764199549391	0.0435987405817755	0.238025683956807	0.0477973835160449	0	0	0.065665981211324	0.214435077708354	0.142027094420559	0.0569146597059207	0.0463106426491538
chr15_86418042_86424043_+	Lmo7	.	hsa_circ_0030454	1.27367375124575	0.676438108061016	0.990437098551993	0.087197481163551	0.238025683956807	0	0.0460387910442822	0.0804242936774811	0.131331962422648	0.142956718472236	0.0710135472102796	0.0569146597059207	0.0463106426491538
chr15_87405681_87417960_-	not_annotated	.	hsa_circ_0100890	-1.25671122600321	0.517365192227355	0.96436477414837	0.130796221745326	0.357038525935211	0.143392150548135	0.276232746265693	0.201060734193703	0.131331962422648	0.142956718472236	0.355067736051398	0.341487958235524	0.231553213245769
chr15_87405681_87487139_-	not_annotated	.	hsa_circ_0030492	-1.40325593352376	0.448304673611687	0.957209219517771	0.130796221745326	0.119012841978404	0.143392150548135	0.0460387910442822	0.120636440516222	0.131331962422648	0	0.284054188841118	0.227658638823683	0.138931927947461
chr15_87886651_87896302_+	Slain1	5UTR	hsa_circ_0100935	-1.20253559650509	0.784647233771284	0.994819806654308	0.130796221745326	0.158683789304538	0	0.0460387910442822	0.0402121468387405	0.065665981211324	0.142956718472236	0	0.227658638823683	0
chr15_88651498_88659273_-	Rnf219	.	hsa_circ_0000498	-1.5518390965386	0.267278922779545	0.874560856028291	0.217993702908877	0.0793418946522691	0.0955947670320897	0.506426701487104	0.160848587354962	0.32832990605662	0.285913436944473	0.142027094420559	0.341487958235524	0.602038354439
chr15_887180_913884_+	Kcnma1	.		1.73042347522371	0.467763488216988	0.958196415589388	0.174394962327102	0.119012841978404	0.0955947670320897	0	0	0.131331962422648	0	0.142027094420559	0.0569146597059207	0
chr15_907064_1011558_+	Kcnma1	.	hsa_circ_0018919	-1.07984438374134	0.915732077497081	0.994819806654308	0	0.0396709473261345	0.191189534064179	0	0.0402121468387405	0.131331962422648	0	0	0.170743979117762	0.0926212852983076
chr15_907064_977590_+	Kcnma1	.		-1.09848013742562	0.821006936397189	0.994819806654308	0.130796221745326	0.238025683956807	0.238986917580224	0.230193955221411	0.120636440516222	0.262663924845296	0.214435077708354	0	0.512231937353286	0.138931927947461
chr15_93748601_93758821_-	Mycbp2	.	hsa_circ_0100890	1.03302723730164	0.94638324276774	0.994819806654308	0.130796221745326	0.119012841978404	0.191189534064179	0.0920775820885644	0.120636440516222	0.131331962422648	0.142956718472236	0.355067736051398	0.0569146597059207	0
chr15_93748601_93855455_-	Mycbp2	.	hsa_circ_0030492	1.47913307639101	0.477797156159267	0.95845143207606	0.130796221745326	0.198354736630673	0.143392150548135	0.0920775820885644	0.160848587354962	0.131331962422648	0.0714783592361181	0.355067736051398	0	0
chr15_954139_1011558_+	Kcnma1	.	hsa_circ_0018918	1.04672841831999	0.904718901063701	0.994819806654308	0.392388665235979	0.158683789304538	0.143392150548135	0.230193955221411	0.160848587354962	0.393995887267944	0.428870155416709	0.213040641630839	0.227658638823683	0.0926212852983076
chr15_954139_977590_+	Kcnma1	.	hsa_circ_0006561	1.3279202000608	0.31386082268153	0.903802288792397	0.566783627563081	0.43638042058748	1.29052935493321	0.552465492531387	1.36721299251718	0.722325793324564	0.285913436944473	0.710135472102796	0.853719895588811	0.602038354439
chr15_96711665_96720961_-	not_annotated	.		2.15057350255741	0.163224602173901	0.813047293090402	0.174394962327102	0.119012841978404	0.143392150548135	0.0920775820885644	0.241272881032443	0	0.0714783592361181	0.0710135472102796	0	0.0926212852983076
chr15_96717421_96720961_-	not_annotated	.		-1.05675219700073	0.740949757905829	0.99157007661002	2.79031939723363	2.41992778689421	3.58480376370337	2.80836625370121	2.85506242555058	2.82363719208693	2.28730749555578	3.8347315493551	2.10584240911907	3.89009398252892
chr15_96717421_96729323_-	not_annotated	.		1.38747214243271	0.726810884190103	0.991022091415143	0.217993702908877	0.0396709473261345	0.0477973835160449	0	0	0.131331962422648	0	0.213040641630839	0	0
chr15_96717421_96735959_-	not_annotated	.		-1.23327166995001	0.608116880883767	0.98200670912511	0.392388665235979	0.595064209892018	0.334581684612314	0	0.201060734193703	0.131331962422648	0.357391796180591	0.426081283261677	0.398402617941445	0.231553213245769
chr15_96720322_96720961_-	not_annotated	.		-1.30610045531951	0.216013741741245	0.842931200630116	1.00277103338084	1.30914126176244	0.812555519772763	0.966814611929926	2.01060734193703	0.98498971816986	1.71548062166684	1.70432513304671	1.3659518329421	1.48194056477292
chr15_96720322_96735959_-	not_annotated	.		-1.49674164021951	0.462438471308597	0.958196415589388	0.261592443490653	0.0793418946522691	0.143392150548135	0.0920775820885644	0	0	0.214435077708354	0.0710135472102796	0.227658638823683	0.0926212852983076
chr15_96720322_96790516_-	not_annotated	.		-2.37796012864712	0.0148297705077448	0.454231591691864	0.130796221745326	0.119012841978404	0.143392150548135	0.0920775820885644	0.281485027871184	0.065665981211324	0.285913436944473	0.213040641630839	0.398402617941445	0.463106426491538
chr16_10585948_10603855_-	Fam35a	5UTR		1.60603880549015	0.431673885671207	0.952708201555632	0.174394962327102	0.238025683956807	0.191189534064179	0.0460387910442822	0.0402121468387405	0.065665981211324	0.214435077708354	0	0.113829319411841	0
chr16_10766350_10802548_-	Bmpr1a	5UTR		1.08207039660373	0.907601063345881	0.994819806654308	0	0.0793418946522691	0.0955947670320897	0.0920775820885644	0.120636440516222	0	0	0.142027094420559	0.113829319411841	0
chr16_11046371_11051389_+	not_annotated	.		-1.37348017934446	0.51960113552943	0.964772284631915	0.217993702908877	0.119012841978404	0.0955947670320897	0.0460387910442822	0.120636440516222	0	0.0714783592361181	0.0710135472102796	0.284573298529604	0.138931927947461
chr16_11079316_11080627_+	not_annotated	.		1.08705567454846	0.883106258726085	0.994819806654308	0.174394962327102	0.0396709473261345	0	0.506426701487104	0.321697174709924	0.196997943633972	0.142956718472236	0	0.113829319411841	0.463106426491538
chr16_14184371_14186953_-	not_annotated	.	hsa_circ_0018992	1.35662112553894	0.216168543126808	0.842931200630116	0.959172292799061	0.674406104544287	1.14713720438508	0.920775820885644	0.643394349419849	0.722325793324564	0.571826873888945	0.213040641630839	0.626061256765128	0.97252349563223
chr16_14184371_14197349_-	not_annotated	.		-1.01512523172497	0.967940575547514	0.995081493911519	0.217993702908877	0.119012841978404	0.191189534064179	0.276232746265693	0.160848587354962	0.32832990605662	0.357391796180591	0.213040641630839	0.227658638823683	0.0926212852983076
chr16_20404293_20404936_+	Mast3	.		-2.14059704963805	0.261814200200366	0.872649723371887	0.0435987405817755	0.0396709473261345	0.238986917580224	0	0	0.065665981211324	0.214435077708354	0.142027094420559	0.227658638823683	0
chr16_20404293_20406184_+	Mast3	.		1.36498691280319	0.793675926927827	0.994819806654308	0	0	0	0	0.241272881032443	0.131331962422648	0	0	0.170743979117762	0
chr16_20648971_20651346_-	Fkbp8	5UTR		-1.19333676075202	0.822735670096172	0.994819806654308	0.130796221745326	0	0	0.0920775820885644	0.0804242936774811	0	0.142956718472236	0.0710135472102796	0.0569146597059207	0
chr16_2138231_2171786_-	Slmap	.	hsa_circ_0124362	1.69903409919581	0.1079796916468	0.775311989231394	0.435987405817755	0.357038525935211	0.573568602192538	0.368310328354258	0.442333615226146	0.525327849690592	0.643305233125063	0.213040641630839	0.113829319411841	0.138931927947461
chr16_2158110_2171786_-	Slmap	.	hsa_circ_0066273	5.50464869478781	0.0189997104827954	0.464017390683543	0.0435987405817755	0	0.238986917580224	0.322271537309975	0.160848587354962	0.393995887267944	0	0	0.0569146597059207	0.0463106426491538
chr16_22715017_22787198_+	not_annotated	.		-1.64740427496574	0.326450632888454	0.913080471428571	0.087197481163551	0.0793418946522691	0	0.0920775820885644	0.0804242936774811	0.065665981211324	0	0.142027094420559	0.113829319411841	0.185242570596615
chr16_22715017_22891568_+	not_annotated	.		-3.09404786361989	0.154308353159604	0.808448825742774	0	0.0793418946522691	0	0.0920775820885644	0	0.065665981211324	0	0.142027094420559	0	0.370485141193231
chr16_2289438_2298816_+	Dennd6a	.	hsa_circ_0124355	-1.06941098202066	0.860213238196001	0.994819806654308	0.261592443490653	0.158683789304538	0.0955947670320897	0.276232746265693	0.281485027871184	0.065665981211324	0.214435077708354	0.284054188841118	0.227658638823683	0.138931927947461
chr16_2297906_2304875_+	Dennd6a	.	hsa_circ_0124354	1.2470842578068	0.777949713177915	0.994819806654308	0.0435987405817755	0.119012841978404	0.143392150548135	0.0460387910442822	0	0	0	0.142027094420559	0.0569146597059207	0
chr16_22979367_22980295_+	Csgalnact1	.	hsa_circ_0136105	1.20768858543154	0.685945328935372	0.990437098551993	0.130796221745326	0.357038525935211	0.238986917580224	0.138116373132847	0.160848587354962	0	0.0714783592361181	0.213040641630839	0.0569146597059207	0.231553213245769
chr16_23487934_23492639_+	not_annotated	.	hsa_circ_0136098	-1.83377759023884	0.259628633307938	0.872649723371887	0.130796221745326	0.0396709473261345	0.0477973835160449	0.0460387910442822	0.120636440516222	0	0.142956718472236	0	0.113829319411841	0.231553213245769
chr16_23555918_23600154_+	not_annotated	.		1.22821125399267	0.486133680474732	0.961272037088872	0.697579849308408	0.952102735827229	0.955947670320897	0.966814611929926	0.201060734193703	0.919323736958536	0.428870155416709	0.213040641630839	1.02446387470657	0.787280925035615
chr16_23555918_23624759_+	not_annotated	.		-1.043449208548	0.855937572145218	0.994819806654308	0.653981108726632	0.991773683153363	1.05154243735299	1.05889219401849	0.482545762064886	1.11632168059251	0.929218670069536	1.34925739699531	0.626061256765128	0.833591567684769
chr16_23555918_23729219_+	not_annotated	.		-2.24116560097166	0.115561556367333	0.776095067289433	0.174394962327102	0.0396709473261345	0.0477973835160449	0.0920775820885644	0.0804242936774811	0	0.285913436944473	0	0.227658638823683	0.185242570596615
chr16_23751710_23759060_+	not_annotated	.	hsa_circ_0136082	1.55273540825222	0.6086555836243	0.98200670912511	0	0	0.143392150548135	0.0460387910442822	0.0402121468387405	0.262663924845296	0	0.142027094420559	0.0569146597059207	0
chr16_2578901_2581762_-	not_annotated	.		5.11036447997452	0.00137891198780003	0.253481531315974	0.261592443490653	0.119012841978404	0.238986917580224	0.230193955221411	0.321697174709924	0.393995887267944	0	0.0710135472102796	0.113829319411841	0
chr16_26623727_26633439_-	Tmem192	.	hsa_circ_0071369	1.04367097722978	0.903015205165515	0.994819806654308	0.174394962327102	0.595064209892018	0.0477973835160449	0.460387910442822	0.522757908903627	0.65665981211324	0.357391796180591	0.426081283261677	0.455317277647366	0.324174498544077
chr16_26625023_26633439_-	Tmem192	.	hsa_circ_0071370	3.24599819856957	0.00680927134921285	0.341210926511166	0.261592443490653	0.238025683956807	0.238986917580224	0.276232746265693	0.160848587354962	0.393995887267944	0.0714783592361181	0	0.113829319411841	0.0926212852983076
chr16_26628564_26633439_-	Tmem192	.	hsa_circ_0125711	-1.32858543516604	0.667606644774955	0.990319167305534	0	0	0.0955947670320897	0.184155164177129	0.120636440516222	0.131331962422648	0	0.0710135472102796	0.341487958235524	0.0463106426491538
chr16_26755421_26767549_+	not_annotated	.	hsa_circ_0005669	1.80351106599662	0.393253668309973	0.943684062353263	0	0.0396709473261345	0.0955947670320897	0.0460387910442822	0.442333615226146	0.262663924845296	0.142956718472236	0.0710135472102796	0.113829319411841	0
chr16_26755421_26780008_+	not_annotated	.	hsa_circ_0071374	1.74684366435075	0.00762798391214006	0.34878179729361	1.91834458559812	1.22979936711017	1.57731365602948	2.16382317908126	2.09103163561451	1.51031756786045	0.571826873888945	1.13621675536447	1.13829319411841	1.11145542357969
chr16_26870179_26875954_+	Msmo1	3UTR		1.11610303874246	0.840555532983392	0.994819806654308	0.087197481163551	0.119012841978404	0.143392150548135	0.0920775820885644	0.0402121468387405	0	0.142956718472236	0	0.0569146597059207	0.0926212852983076
chr16_3060712_3064512_+	not_annotated	.	hsa_circ_0124315	-1.14182374272231	0.544391648312277	0.966616303767938	0.741178589890183	1.46782505106698	1.62511103954553	1.33512494028418	1.00530367096851	0.919323736958536	1.50104554395848	1.27824384978503	0.910634555294731	1.71349377801869
chr16_3060712_3068143_+	not_annotated	.	hsa_circ_0066241	-2.54148919495863	0.0750440174497651	0.729255660966093	0.087197481163551	0	0.0477973835160449	0.0920775820885644	0.0402121468387405	0.065665981211324	0.214435077708354	0.0710135472102796	0.0569146597059207	0.231553213245769
chr16_3060712_3070849_+	not_annotated	.	hsa_circ_0124314	1.23819611000515	0.692390341507846	0.990437098551993	0.087197481163551	0.317367578609076	0.0955947670320897	0.0920775820885644	0.120636440516222	0.065665981211324	0.0714783592361181	0.284054188841118	0	0.0926212852983076
chr16_3060712_3072642_+	not_annotated	.	hsa_circ_0001315	-1.16900280565065	0.4028014458677	0.944698139880353	2.00554206676167	2.81663726015555	3.7281959142515	2.34797834325839	2.81485027871184	5.12194653448327	4.21722319493097	3.90574509656538	3.81328220029669	2.68601727365092
chr16_3060712_3083794_+	not_annotated	.	hsa_circ_0066231	1.12212745026633	0.723758845991463	0.991022091415143	0.261592443490653	0.43638042058748	0.573568602192538	0.460387910442822	0.241272881032443	0.393995887267944	0.285913436944473	0.355067736051398	0.113829319411841	0.602038354439
chr16_3060712_3089983_+	not_annotated	.	hsa_circ_0124308	1.16074826884557	0.579165634083695	0.976479476509607	0.435987405817755	0.714077051870422	0.621365985708583	0.506426701487104	1.20636440516222	1.51031756786045	0.714783592361181	0.639121924892516	0.512231937353286	0.926212852983076
chr16_3060712_3091054_+	not_annotated	.	hsa_circ_0124307	-2.17197738587438	0.159508411290866	0.811915211649634	0.174394962327102	0	0.143392150548135	0	0.120636440516222	0.262663924845296	0.142956718472236	0	0.455317277647366	0.370485141193231
chr16_3060712_3104760_+	not_annotated	.	hsa_circ_0124298	-1.00840007155246	0.980034402574464	0.997188229379323	0.217993702908877	0.198354736630673	0.191189534064179	0.230193955221411	0.241272881032443	0.262663924845296	0.142956718472236	0.355067736051398	0.227658638823683	0.185242570596615
chr16_3060712_3107338_+	not_annotated	.		-1.10236837020966	0.703952317022757	0.991022091415143	0.697579849308408	1.50749599839311	0.860352903288808	1.19700856715134	0.522757908903627	0.787991774535888	1.07217538854177	0.852162566523355	0.569146597059207	1.57456185007123
chr16_3068021_3072642_+	not_annotated	.	hsa_circ_0066234	-1.99749413325722	0.284862347571834	0.880074726445612	0	0.119012841978404	0.0477973835160449	0.0920775820885644	0.0804242936774811	0	0.0714783592361181	0.355067736051398	0	0.0926212852983076
chr16_32100486_32121085_-	Sh3rf1	.		-1.14247791665632	0.871284658844981	0.994819806654308	0.0435987405817755	0.0396709473261345	0.0955947670320897	0.138116373132847	0	0.131331962422648	0.357391796180591	0	0	0
chr16_32120309_32121085_-	Sh3rf1	.	hsa_circ_0071422	1.42532544044268	0.280486252568689	0.877774571062257	0.348789924654204	0.396709473261345	0.238986917580224	0.41434911939854	0.76403078993607	0.65665981211324	0.571826873888945	0.0710135472102796	0.284573298529604	0.370485141193231
chr16_34987502_35116593_+	Galntl6	.		1.54975608113113	0.119651239669511	0.779554111191001	0.566783627563081	1.42815410374084	0.621365985708583	0.782659447752798	1.00530367096851	0.590993830901916	0.714783592361181	0.426081283261677	0.170743979117762	0.833591567684769
chr16_34987502_35116919_+	Galntl6	.		1.55908753235359	0.357815422260924	0.932543196818464	0.087197481163551	0.317367578609076	0.621365985708583	0.184155164177129	0.120636440516222	0.131331962422648	0.357391796180591	0.142027094420559	0.0569146597059207	0.0926212852983076
chr16_34987502_35206830_+	Galntl6	.		1.56100674926364	0.531376549053383	0.966616303767938	0.0435987405817755	0	0.143392150548135	0.0920775820885644	0.0402121468387405	0.131331962422648	0	0.0710135472102796	0	0.0926212852983076
chr16_39367334_39375826_-	Gpm6a	3UTR		1.65116370152423	0.289568375766071	0.883468850313892	0	0.198354736630673	0.382379068128359	0.276232746265693	0.482545762064886	0.262663924845296	0.214435077708354	0	0.170743979117762	0.231553213245769
chr16_39846634_39885415_+	not_annotated	.		-1.26813304952047	0.699201959545276	0.990667316358527	0	0.198354736630673	0.477973835160449	0.138116373132847	0.0402121468387405	0.065665981211324	0.285913436944473	0	0.455317277647366	0.0463106426491538
chr16_39881895_39884207_+	not_annotated	.		-1.18633354734451	0.761086098802678	0.99157007661002	0.0435987405817755	0.0793418946522691	0.286784301096269	0.276232746265693	0.241272881032443	0	0.142956718472236	0	0.0569146597059207	0.509417069140692
chr16_4000862_4283627_+	Erc2	3UTR		-1.44711997931402	0.203230890274227	0.836399328766173	0.348789924654204	0.357038525935211	0.191189534064179	0.322271537309975	0.241272881032443	0.459661868479268	0.214435077708354	0.497094830471957	0.682975916471048	0.416795783842384
chr16_4041086_4222323_+	Erc2	.		1.66752921002494	0.49163440657577	0.961764199549391	0.130796221745326	0.0396709473261345	0.286784301096269	0	0.160848587354962	0	0.0714783592361181	0	0.170743979117762	0
chr16_40661460_40678161_+	not_annotated	.		2.26420327807446	0.233007014147509	0.860132907276959	0.261592443490653	0.476051367913614	0.238986917580224	0	0.0402121468387405	0.262663924845296	0	0	0	0.324174498544077
chr16_4222175_4283627_+	Erc2	3UTR	hsa_circ_0124259	-1.99948311095786	0.392014053678283	0.943684062353263	0	0.0396709473261345	0	0.138116373132847	0	0.131331962422648	0	0	0.113829319411841	0.277863855894923
chr16_4283561_4351455_+	Erc2	3UTR	hsa_circ_0124254	1.56959009073128	0.377041496496063	0.940436073768425	0.130796221745326	0.158683789304538	0.0955947670320897	0.184155164177129	0.241272881032443	0	0.142956718472236	0	0.0569146597059207	0.138931927947461
chr16_46731406_46781431_+	Tenm3	.	hsa_circ_0125881	1.05143140521974	0.931948661395467	0.994819806654308	0.392388665235979	0	0.0955947670320897	0.0460387910442822	0.201060734193703	0.262663924845296	0	0.0710135472102796	0.341487958235524	0.185242570596615
chr16_48591411_48634964_-	Irf2	5UTR		-1.15759709327516	0.76114257161335	0.99157007661002	0.0435987405817755	0.0396709473261345	0.191189534064179	0.138116373132847	0.160848587354962	0.262663924845296	0.0714783592361181	0.0710135472102796	0.113829319411841	0.324174498544077
chr16_48610389_48634964_-	Irf2	5UTR	hsa_circ_0071526	-1.64349498087749	0.508868542633753	0.963256805769084	0.0435987405817755	0	0.0955947670320897	0.0460387910442822	0	0.131331962422648	0.142956718472236	0	0	0.185242570596615
chr16_4908088_5032948_-	Cacna2d3	.		1.48060939473091	0.451158967317824	0.957209219517771	0.305191184072428	0.119012841978404	0.0955947670320897	0.276232746265693	0.0804242936774811	0.065665981211324	0	0.213040641630839	0.170743979117762	0.0463106426491538
chr16_4908088_5043339_-	Cacna2d3	.		-1.00402336679252	0.986679239416837	0.997383268465616	0.784777330471959	0.87276084117496	0.621365985708583	0.41434911939854	0.804242936774811	0.393995887267944	0.714783592361181	0.568108377682237	0.569146597059207	0.787280925035615
chr16_4915414_5032948_-	Cacna2d3	.		3.51176358497921	0.164973336986931	0.813047293090402	0	0.158683789304538	0.286784301096269	0	0	0.262663924845296	0	0	0.0569146597059207	0.0463106426491538
chr16_4915414_5043339_-	Cacna2d3	.		-1.9385769932547	0.183252836848261	0.831791787910175	0.174394962327102	0.119012841978404	0	0.0920775820885644	0.160848587354962	0	0.0714783592361181	0.355067736051398	0.113829319411841	0.231553213245769
chr16_4932485_5043339_-	Cacna2d3	.		1.31014038663318	0.528626796398392	0.966616303767938	0.261592443490653	0.119012841978404	0.0477973835160449	0.368310328354258	0.321697174709924	0.393995887267944	0	0.213040641630839	0.227658638823683	0.277863855894923
chr16_4932485_5167428_-	Cacna2d3	.		-1.51574446344407	0.539862494594836	0.966616303767938	0	0.0396709473261345	0.0955947670320897	0.0460387910442822	0.281485027871184	0.065665981211324	0.214435077708354	0	0	0.324174498544077
chr16_49648476_49654730_-	Sorbs2	.	hsa_circ_0125945	-3.3696295773901	0.279902692753599	0.877774571062257	0	0	0	0	0.120636440516222	0	0.214435077708354	0.142027094420559	0	0
chr16_5104153_5167428_-	Cacna2d3	.		1.81906778240888	0.308904409594865	0.897657863525672	0.217993702908877	0.43638042058748	0.143392150548135	0	0.0402121468387405	0.196997943633972	0.142956718472236	0.142027094420559	0.0569146597059207	0.0463106426491538
chr16_5355865_5407188_-	Cacna2d3	.	hsa_circ_0124240	1.66260980689391	0.268694236667337	0.875944844779567	0.348789924654204	0.198354736630673	0.238986917580224	0.138116373132847	0.321697174709924	0.65665981211324	0	0	0.455317277647366	0.231553213245769
chr16_54054980_54061837_-	Pcm1	.		1.06326643362574	0.858292246610414	0.994819806654308	0.174394962327102	0.595064209892018	0.669163369224628	0.276232746265693	0.321697174709924	0.393995887267944	0.500348514652827	0.284054188841118	0.626061256765128	0.138931927947461
chr16_54057182_54100069_-	Pcm1	.	hsa_circ_0136051	5.19907235258894	0.0642840589235039	0.695796212632114	0	0.0793418946522691	0	0.230193955221411	0.160848587354962	0.131331962422648	0	0	0	0.0463106426491538
chr16_5407113_5422411_-	Cacna2d3	.	hsa_circ_0124238	1.25699883416175	0.523666830631064	0.966616303767938	0.174394962327102	0.357038525935211	0.143392150548135	0.506426701487104	0.321697174709924	0.393995887267944	0.0714783592361181	0.213040641630839	0.398402617941445	0.277863855894923
chr16_54080266_54093004_-	Pcm1	.		-1.47281001203025	0.307503543822515	0.897657863525672	0.0435987405817755	0.158683789304538	0.191189534064179	0.230193955221411	0.281485027871184	0.32832990605662	0.357391796180591	0.142027094420559	0.512231937353286	0.185242570596615
chr16_54080266_54100069_-	Pcm1	.		-1.38213899090548	0.585514618378551	0.976541719560159	0.087197481163551	0.0396709473261345	0.0477973835160449	0.322271537309975	0.0804242936774811	0	0.0714783592361181	0	0.170743979117762	0.277863855894923
chr16_54792658_54804208_+	Mtmr7	.		1.65774666146033	0.137235602447743	0.792919434281505	0.305191184072428	0.555393262565883	0.286784301096269	0.230193955221411	0.482545762064886	0.393995887267944	0.142956718472236	0.426081283261677	0.227658638823683	0.138931927947461
chr16_54792658_54815046_+	Mtmr7	.	hsa_circ_0136033	1.53069060086105	0.425333324605258	0.951691016132014	0.087197481163551	0.119012841978404	0.143392150548135	0.506426701487104	0.0402121468387405	0.393995887267944	0.214435077708354	0	0.227658638823683	0.0926212852983076
chr16_54792658_54820480_+	Mtmr7	.	hsa_circ_0136031	-1.17299018508991	0.487709344960395	0.961764199549391	1.04636977396261	0.753747999196556	0.477973835160449	1.33512494028418	1.08572796464599	0.98498971816986	1.64400226243072	0.852162566523355	0.967549215000652	1.01883413828138
chr16_54792658_54826033_+	Mtmr7	.	hsa_circ_0136026	1.12428068833303	0.50752598699687	0.963256805769084	1.56955466094392	2.062889260959	2.38986917580224	2.30193955221411	1.72912231406584	1.83864747391707	1.35808882548624	2.20141996351867	1.47978115235394	1.99135763391361
chr16_56313380_56326806_+	Tusc3	.	hsa_circ_0083391	1.11170050908101	0.777884531242407	0.994819806654308	0.217993702908877	0.158683789304538	0.191189534064179	0.138116373132847	0.201060734193703	0.196997943633972	0.285913436944473	0.142027094420559	0.113829319411841	0.138931927947461
chr16_60310911_60317529_+	Eri1	.		-1.00358263098496	0.995990716553865	0.99809571392654	0	0.158683789304538	0.286784301096269	0.0460387910442822	0.0804242936774811	0.32832990605662	0.0714783592361181	0.426081283261677	0.113829319411841	0
chr16_62207670_62226896_-	Gsr	5UTR		-1.5954755257106	0.64270269051276	0.988040504071035	0.087197481163551	0	0	0.0920775820885644	0.120636440516222	0	0	0.355067736051398	0	0
chr16_63915077_63933482_+	Nrg1	.	hsa_circ_0007279	1.03433050033656	0.952722173278556	0.994819806654308	0.217993702908877	0.158683789304538	0	0.598504283575669	0.241272881032443	0	0.500348514652827	0	0.170743979117762	0.138931927947461
chr16_67504864_67531331_+	Unc5d	.		-2.18652965055193	0.214740734064073	0.841153170895401	0	0.119012841978404	0	0.184155164177129	0	0.196997943633972	0.142956718472236	0.142027094420559	0.398402617941445	0.0463106426491538
chr16_67522400_67581160_+	Unc5d	.		1.67452053935728	0.433617662081891	0.953197953466115	0.087197481163551	0.238025683956807	0.0477973835160449	0.138116373132847	0	0.131331962422648	0	0.142027094420559	0.113829319411841	0
chr16_6853711_6865217_+	Sfmbt1	.		-1.50671172276982	0.447385235811649	0.957209219517771	0.130796221745326	0.0793418946522691	0.0477973835160449	0.0460387910442822	0.160848587354962	0.065665981211324	0.142956718472236	0.355067736051398	0	0.0926212852983076
chr16_7047884_7057289_+	Nek4	.		2.42377374907447	0.124583377665392	0.780073420913808	0.392388665235979	0.0793418946522691	0.334581684612314	0.184155164177129	0.0402121468387405	0.131331962422648	0	0.213040641630839	0.0569146597059207	0.0463106426491538
chr16_70497383_70511221_-	not_annotated	.		1.46321421659423	0.714330371534273	0.991022091415143	0	0	0.238986917580224	0.184155164177129	0	0	0	0.142027094420559	0	0.0463106426491538
chr16_7060973_7067145_+	Nek4	.		2.23570207873546	0.0808049268091353	0.731414942864309	0.217993702908877	0.158683789304538	0.238986917580224	0.368310328354258	0.120636440516222	0.131331962422648	0	0.142027094420559	0.113829319411841	0.0926212852983076
chr16_70754389_70761776_+	Hook3	.		-1.15768731939601	0.62350953498965	0.982648385206931	0.87197481163551	0.753747999196556	1.33832673844926	0.690581865664233	1.16615225832348	2.36397532360766	1.28661046625013	0.710135472102796	2.67498900617827	0.787280925035615
chr16_71013766_71016529_+	Ash2l	.		2.38878366415786	0.218949694834623	0.845230419073905	0.174394962327102	0.277696631282942	0	0.322271537309975	0.0804242936774811	0	0	0	0.170743979117762	0.0463106426491538
chr16_71094507_71101903_+	not_annotated	.		16.3097057110126	0.00488031079236967	0.338752874514314	0.130796221745326	0.119012841978404	0.0477973835160449	0	0.201060734193703	0.065665981211324	0	0	0	0
chr16_71094507_71107647_+	not_annotated	.		1.80811969184565	0.0501688852460955	0.634289075311404	0.523184886981306	0.43638042058748	0.764758136256718	0.506426701487104	0.683606496258589	0.393995887267944	0.428870155416709	0.568108377682237	0.0569146597059207	0.231553213245769
chr16_71097097_71104753_+	not_annotated	.		1.73603911571352	0.283787656996683	0.879345218376975	0.087197481163551	0.0793418946522691	0.143392150548135	0.368310328354258	0.361909321548665	0.065665981211324	0.142956718472236	0.0710135472102796	0.170743979117762	0.0463106426491538
chr16_71097097_71107647_+	not_annotated	.		-2.22735950156375	0.188120704606472	0.832656832779729	0	0.158683789304538	0.0955947670320897	0.0920775820885644	0	0.131331962422648	0.142956718472236	0.142027094420559	0	0.416795783842384
chr16_71097097_71109349_+	not_annotated	.	hsa_circ_0136479	-1.56841307312164	0.536880937538289	0.966616303767938	0	0.119012841978404	0	0.0460387910442822	0.120636440516222	0	0.0714783592361181	0	0.0569146597059207	0.185242570596615
chr16_71106268_71107647_+	not_annotated	.		1.17990813117462	0.608578785681514	0.98200670912511	0.392388665235979	0.198354736630673	0.334581684612314	0.368310328354258	0.522757908903627	0.262663924845296	0.285913436944473	0.355067736051398	0.113829319411841	0.416795783842384
chr16_7126590_7138308_+	not_annotated	.		1.14027498518827	0.601817679676353	0.980739824740699	0.87197481163551	0.555393262565883	0.525771218676494	1.33512494028418	1.36721299251718	1.11632168059251	1.00069702930565	0.710135472102796	0.569146597059207	1.06514478093054
chr16_7146274_7177048_+	not_annotated	.		-1.13853841556196	0.803504324955764	0.994819806654308	0.130796221745326	0.119012841978404	0.191189534064179	0	0.160848587354962	0	0.0714783592361181	0.213040641630839	0.113829319411841	0.0926212852983076
chr16_7146274_7187526_+	not_annotated	.		1.23260625179801	0.809255488184496	0.994819806654308	0	0.158683789304538	0.0477973835160449	0.184155164177129	0.0402121468387405	0	0	0	0.227658638823683	0
chr16_71849833_71853546_+	Adam9	.	hsa_circ_0084045	2.91573413195857	0.0581271370091354	0.672801143578978	0.087197481163551	0.238025683956807	0.191189534064179	0.184155164177129	0.0804242936774811	0.065665981211324	0.0714783592361181	0.0710135472102796	0.0569146597059207	0
chr16_74219790_74228826_+	Ikbkb	.		18.8079570197622	0.00210927585127812	0.295438106604915	0.217993702908877	0.0396709473261345	0.143392150548135	0.0920775820885644	0.160848587354962	0	0	0	0	0
chr16_7438794_7463395_+	Capn7	.		1.1097663921587	0.512187677086252	0.964076575880627	2.52872695374298	2.93565010213396	3.2980194626071	3.26875416414404	3.41803248129295	4.20262279752473	2.07287241784743	2.48547415235979	3.52870890176708	3.51960884133569
chr16_7438798_7463395_+	Capn7	.		-1.18021197544935	0.791935522103239	0.994819806654308	0.0435987405817755	0.119012841978404	0	0.0460387910442822	0.0402121468387405	0.131331962422648	0	0.0710135472102796	0.170743979117762	0.0463106426491538
chr16_74573011_74617254_-	Tpte2	.		-2.17824703550682	0.0345194971600592	0.574237194019669	0.523184886981306	0.119012841978404	0.286784301096269	0.0460387910442822	0.120636440516222	0.393995887267944	0.357391796180591	0.568108377682237	0.398402617941445	0.787280925035615
chr16_7464233_7469429_+	Capn7	.		-1.1130132560798	0.835362942557499	0.994819806654308	0.174394962327102	0.119012841978404	0.0477973835160449	0.0460387910442822	0.0804242936774811	0.065665981211324	0.142956718472236	0	0.0569146597059207	0.185242570596615
chr16_7577725_7581467_-	Mettl6	.	hsa_circ_0008277	1.25738266677667	0.703180418002832	0.991022091415143	0.0435987405817755	0.0793418946522691	0.286784301096269	0.230193955221411	0.0402121468387405	0.131331962422648	0	0.284054188841118	0	0.138931927947461
chr16_7577725_7586144_-	Mettl6	.	hsa_circ_0122465	1.02120733775023	0.947268857571553	0.994819806654308	0.697579849308408	0.714077051870422	0.143392150548135	0.966814611929926	1.08572796464599	0.393995887267944	0.857740310833418	0.639121924892516	0.170743979117762	0.97252349563223
chr16_78565537_78584017_+	Csmd1	.	hsa_circ_0136396	1.18150913159776	0.692883044560131	0.990437098551993	0.261592443490653	0.357038525935211	0.382379068128359	0.0460387910442822	0.321697174709924	0.32832990605662	0.500348514652827	0.355067736051398	0.113829319411841	0.0463106426491538
chr16_78697704_78725075_+	Csmd1	.	hsa_circ_0136299	-1.10177188652175	0.857494438856109	0.994819806654308	0.348789924654204	0.158683789304538	0.0477973835160449	0.184155164177129	0	0.262663924845296	0	0.355067736051398	0.284573298529604	0.0926212852983076
chr16_80907649_81060209_+	Tmco3	5UTR		-1.1598016725423	0.839382427105559	0.994819806654308	0	0.119012841978404	0.191189534064179	0.0460387910442822	0.0402121468387405	0	0	0	0.0569146597059207	0.231553213245769
chr16_81358582_81382504_-	Rasa3	.	hsa_circ_0004096	1.36859775871376	0.364277327396779	0.932543196818464	0.261592443490653	0.238025683956807	0.382379068128359	0.460387910442822	0.201060734193703	0.65665981211324	0.285913436944473	0.284054188841118	0.341487958235524	0.138931927947461
chr16_83037946_83063511_-	Arhgef7	5UTR	hsa_circ_0099895	-1.07297866936182	0.87977291100834	0.994819806654308	0.217993702908877	0.158683789304538	0.0477973835160449	0.0920775820885644	0.0804242936774811	0.131331962422648	0	0.142027094420559	0.170743979117762	0.185242570596615
chr16_83589886_83598774_+	Col4a1	.		-1.89776623095224	0.463527289101017	0.958196415589388	0.130796221745326	0	0	0.0920775820885644	0	0	0	0.213040641630839	0.0569146597059207	0.0463106426491538
chr16_8396762_8400882_+	Parg	.		2.39813303174722	0.148569762479517	0.806841002138127	0.087197481163551	0.238025683956807	0.0955947670320897	0.0920775820885644	0.0402121468387405	0.131331962422648	0	0	0.113829319411841	0.0463106426491538
chr16_8396762_8413015_+	Parg	.		1.14826684507633	0.825669000131337	0.994819806654308	0	0.0793418946522691	0.0955947670320897	0.0460387910442822	0.160848587354962	0.131331962422648	0	0.142027094420559	0	0.138931927947461
chr16_8396762_8421217_+	Parg	.		-1.6163024493786	0.266104329742136	0.874560856028291	0	0.158683789304538	0.0477973835160449	0.276232746265693	0.201060734193703	0.131331962422648	0.214435077708354	0.284054188841118	0.227658638823683	0.185242570596615
chr16_8396762_8444561_+	Parg	.		1.95983772083336	0.252811383188556	0.872649723371887	0.087197481163551	0.0793418946522691	0.0955947670320897	0.276232746265693	0.281485027871184	0.131331962422648	0	0.284054188841118	0.0569146597059207	0
chr16_8416755_8421217_+	Parg	.		1.39762400954113	0.193289087952383	0.834481587986729	0.741178589890183	0.43638042058748	1.14713720438508	0.920775820885644	1.00530367096851	0.919323736958536	0.357391796180591	0.639121924892516	1.02446387470657	0.416795783842384
chr16_84742791_84842321_-	Myo16	.		1.13623921697493	0.877232366188624	0.994819806654308	0	0.198354736630673	0	0.138116373132847	0.0804242936774811	0	0	0.213040641630839	0	0.0463106426491538
chr16_85333904_85334060_+	not_annotated	.		-1.12858094888847	0.842776861143917	0.994819806654308	0.087197481163551	0.119012841978404	0.0955947670320897	0.0460387910442822	0.0402121468387405	0	0.142956718472236	0.142027094420559	0.0569146597059207	0
chr16_85590482_85595037_+	not_annotated	.		1.08929766796913	0.841998554789269	0.994819806654308	0.305191184072428	0.396709473261345	0.334581684612314	0.230193955221411	0.120636440516222	0	0.285913436944473	0.142027094420559	0.0569146597059207	0.370485141193231
chr16_85590482_85597220_+	not_annotated	.		-1.99033205354737	0.19628139136834	0.834573351224417	0.130796221745326	0.0396709473261345	0.143392150548135	0	0.361909321548665	0.065665981211324	0.428870155416709	0.426081283261677	0.170743979117762	0.0463106426491538
chr16_8779582_8780347_+	Ercc6	.		-2.43723275831345	0.11419712208838	0.775596652332484	0	0.158683789304538	0.0477973835160449	0	0.0402121468387405	0.131331962422648	0.142956718472236	0.142027094420559	0.0569146597059207	0.277863855894923
chr16_9650674_9658531_-	Mapk8	5UTR	hsa_circ_0002968	-1.29510606093358	0.345630180473552	0.92823164154629	0.653981108726632	0.634735157218153	0.334581684612314	0.82869823879708	0.482545762064886	0.590993830901916	1.00069702930565	0.355067736051398	0.341487958235524	1.29669799417631
chr17_10090030_10107746_+	Uimc1	.		-1.73344500637119	0.307888477346397	0.897657863525672	0.087197481163551	0.238025683956807	0	0.0460387910442822	0.0804242936774811	0.262663924845296	0.285913436944473	0.213040641630839	0	0.324174498544077
chr17_10096738_10107746_+	Uimc1	.	hsa_circ_0128655	-1.05687007881401	0.917870419754657	0.994819806654308	0.130796221745326	0.0396709473261345	0.0477973835160449	0.0460387910442822	0.120636440516222	0.131331962422648	0.142956718472236	0	0.170743979117762	0.0463106426491538
chr17_10096738_10124159_+	Uimc1	.	hsa_circ_0075129	1.23082708269442	0.723640708787331	0.991022091415143	0.174394962327102	0.357038525935211	0.143392150548135	0.0460387910442822	0.0402121468387405	0.131331962422648	0	0	0.113829319411841	0.324174498544077
chr17_1057870_1065593_-	Ptch1	.		-1.54222519351639	0.204673793969153	0.836399328766173	0.130796221745326	0.277696631282942	0.286784301096269	0.41434911939854	0.281485027871184	0.131331962422648	0.571826873888945	0.639121924892516	0.227658638823683	0.231553213245769
chr17_10644963_10645926_+	not_annotated	.		2.16574711483099	0.170194218927095	0.813047293090402	0.261592443490653	0.0793418946522691	0.143392150548135	0.184155164177129	0.120636440516222	0	0.0714783592361181	0	0.113829319411841	0.0463106426491538
chr17_12322145_12352876_+	Auh	.	hsa_circ_0003518	2.26823508264006	0.139129385916488	0.79329103499564	0.174394962327102	0.158683789304538	0.0955947670320897	0.322271537309975	0.0402121468387405	0.262663924845296	0	0	0.170743979117762	0.0926212852983076
chr17_16124899_16129065_+	Fam120a	.	hsa_circ_0008193	-1.17966010169145	0.573235497131554	0.976446464267508	0.305191184072428	0.912431788501094	0.525771218676494	0.41434911939854	0.321697174709924	0.196997943633972	0.428870155416709	0.355067736051398	0.682975916471048	0.648348997088153
chr17_16124899_16143144_+	Fam120a	.	hsa_circ_0001875	-1.548452248139	0.514553949754415	0.96436477414837	0	0	0	0.184155164177129	0.120636440516222	0.262663924845296	0	0.213040641630839	0.113829319411841	0.231553213245769
chr17_18369554_18375993_+	Nup153	.	hsa_circ_0075741	-1.13478181867265	0.746903500338074	0.99157007661002	0.174394962327102	0.0793418946522691	0.191189534064179	0.230193955221411	0.120636440516222	0.32832990605662	0.142956718472236	0.0710135472102796	0.284573298529604	0.277863855894923
chr17_18447350_18457998_-	Cap2	.	hsa_circ_0131372	-1.04971278395732	0.89844364535126	0.994819806654308	0.217993702908877	0.43638042058748	0.0955947670320897	0.184155164177129	0.241272881032443	0.262663924845296	0.285913436944473	0.142027094420559	0.455317277647366	0.138931927947461
chr17_19160993_19219406_+	Atxn1	5UTR		1.1951028258146	0.764973750998725	0.99157007661002	0.130796221745326	0.0396709473261345	0.0477973835160449	0.0460387910442822	0.160848587354962	0.131331962422648	0.142956718472236	0	0.170743979117762	0
chr17_19160993_19225009_+	Atxn1	5UTR		1.60988582456186	0.28535902144956	0.880285449801984	0.348789924654204	0.0793418946522691	0.238986917580224	0.322271537309975	0.241272881032443	0.722325793324564	0.0714783592361181	0.142027094420559	0.455317277647366	0.0926212852983076
chr17_19160993_19250082_+	Atxn1	5UTR		2.18608012719982	0.00772965589020299	0.34878179729361	0.523184886981306	0.555393262565883	0.477973835160449	0.460387910442822	0.442333615226146	0.525327849690592	0.428870155416709	0.0710135472102796	0.227658638823683	0.185242570596615
chr17_19160993_19321551_+	Atxn1	5UTR		1.21577464471013	0.308191486942629	0.897657863525672	2.00554206676167	2.69762441817715	2.15088225822202	1.51928010446131	2.09103163561451	2.82363719208693	1.50104554395848	1.27824384978503	2.50424502706051	1.89873634861531
chr17_19160993_19352147_+	Atxn1	5UTR		-1.09855912018407	0.850575401362286	0.994819806654308	0.130796221745326	0.0793418946522691	0.238986917580224	0	0.0804242936774811	0.131331962422648	0.142956718472236	0.142027094420559	0.0569146597059207	0.138931927947461
chr17_19160993_19378495_+	Atxn1	5UTR		-1.02356400822137	0.912300236204783	0.994819806654308	1.04636977396261	0.833089893848825	0.860352903288808	0.552465492531387	0.804242936774811	0.853657755747212	0.714783592361181	0.781149019313075	1.02446387470657	0.833591567684769
chr17_19160993_19417560_+	Atxn1	5UTR		-1.1439027987406	0.41654830318929	0.951691016132014	2.3107332508341	1.62650884037152	3.25022207909105	2.80836625370121	2.65400169135688	3.08630111693223	2.85913436944473	3.19560962446258	3.35796492264932	2.54708534570346
chr17_22299436_22400253_-	Hivep1	5UTR		1.30076516789124	0.721237779783428	0.991022091415143	0	0.119012841978404	0.238986917580224	0.0460387910442822	0.0804242936774811	0	0.142956718472236	0	0.113829319411841	0
chr17_2231833_2280560_-	not_annotated	.		-1.10881128533295	0.777860463465963	0.994819806654308	0.174394962327102	0.158683789304538	0.286784301096269	0.184155164177129	0.120636440516222	0.393995887267944	0.214435077708354	0.0710135472102796	0.284573298529604	0.324174498544077
chr17_23684382_23701761_+	Phactr1	.		1.3728767226569	0.599990054737026	0.980262081476914	0.174394962327102	0	0.0477973835160449	0.138116373132847	0.160848587354962	0.196997943633972	0	0	0.113829319411841	0.185242570596615
chr17_23699766_23701761_+	Phactr1	.	hsa_circ_0002268	2.96353475549729	0.122083283893817	0.780073420913808	0.087197481163551	0.158683789304538	0.477973835160449	0.368310328354258	0	0	0.0714783592361181	0	0.0569146597059207	0.0926212852983076
chr17_24024688_24045965_-	not_annotated	.		2.81749434488324	0.203291072297887	0.836399328766173	0	0.198354736630673	0	0.184155164177129	0.0402121468387405	0.131331962422648	0	0	0.0569146597059207	0.0463106426491538
chr17_24032669_24045965_-	not_annotated	.	hsa_circ_0001577	-1.17006504552704	0.335323165708959	0.918955972484692	2.61592443490653	2.3009149449158	2.00749010767388	2.25590076116983	2.09103163561451	2.49530728603031	2.57322093250025	1.77533868025699	2.67498900617827	3.56591948398484
chr17_24045780_24058139_-	not_annotated	.		-1.76063636245015	0.287421860954834	0.883468850313892	0.130796221745326	0.119012841978404	0.0477973835160449	0.138116373132847	0.0402121468387405	0	0.285913436944473	0.142027094420559	0	0.185242570596615
chr17_26968191_26969252_-	Bmp6	.	hsa_circ_0132347	-1.26528385416172	0.631047154611005	0.983884090016117	0.174394962327102	0.119012841978404	0.0477973835160449	0.0460387910442822	0.201060734193703	0.196997943633972	0	0.355067736051398	0.227658638823683	0.0926212852983076
chr17_27440590_27442626_-	Riok1	.		5.59232464621155	0.0649462489268594	0.695796212632114	0.305191184072428	0	0	0.0460387910442822	0.160848587354962	0.131331962422648	0	0	0	0.0463106426491538
chr17_27592202_27602936_-	Rreb1	5UTR	hsa_circ_0001573	-2.35267669069946	0.114133346484743	0.775596652332484	0.0435987405817755	0.0396709473261345	0	0.276232746265693	0	0.262663924845296	0.142956718472236	0.284054188841118	0.284573298529604	0.231553213245769
chr17_29311091_29326218_-	Fars2	.	hsa_circ_0075533	1.64581357065556	0.391390186101441	0.943684062353263	0.174394962327102	0.158683789304538	0.191189534064179	0.0920775820885644	0	0.196997943633972	0.214435077708354	0.0710135472102796	0.0569146597059207	0
chr17_29730436_29731094_-	Cdyl	.	hsa_circ_0008285	1.11621297682805	0.67807292336703	0.990437098551993	0.784777330471959	0.515722315239749	0.573568602192538	0.644543074619951	0.884667230452292	0.98498971816986	0.285913436944473	0.284054188841118	1.19520785382433	0.740970282386461
chr17_29730436_29737981_-	Cdyl	.		1.27939016656225	0.687100124298657	0.990437098551993	0.087197481163551	0.0793418946522691	0	0.0920775820885644	0.160848587354962	0.196997943633972	0	0.213040641630839	0.113829319411841	0
chr17_29730436_29757605_-	Cdyl	.		1.35621221722907	0.383262850297067	0.941448189525859	0.87197481163551	1.07111557780563	0.334581684612314	0.230193955221411	0.683606496258589	0.459661868479268	0.357391796180591	0	0.739890576176969	0.648348997088153
chr17_33515857_33659382_+	Gmds	.	hsa_circ_0075448	3.19792993676003	0.120773970644622	0.779554111191001	0.087197481163551	0	0.0477973835160449	0.736620656708515	0.120636440516222	0.32832990605662	0	0.213040641630839	0.0569146597059207	0
chr17_34787651_34799549_+	Exoc2	.		1.24857128181938	0.560960859735832	0.974625020149908	0.261592443490653	0.238025683956807	0.621365985708583	0.0920775820885644	0.402121468387405	0.196997943633972	0.285913436944473	0.284054188841118	0.284573298529604	0.138931927947461
chr17_36602133_36627167_+	not_annotated	.	hsa_circ_0131448	-1.1748107197568	0.792454932173938	0.994819806654308	0.0435987405817755	0.0396709473261345	0.0955947670320897	0.0920775820885644	0.0402121468387405	0.32832990605662	0.0714783592361181	0	0.341487958235524	0.0463106426491538
chr17_43199060_43220414_+	Lrrc16a	.	hsa_circ_0131561	-1.51993933762411	0.340502275707131	0.922532902227655	0.653981108726632	0.595064209892018	0.382379068128359	0.368310328354258	0.0402121468387405	0	0.500348514652827	0.0710135472102796	0.626061256765128	0.879902210333923
chr17_43199060_43233785_+	Lrrc16a	.	hsa_circ_0131562	-1.06966592861894	0.861279344062244	0.994819806654308	0.174394962327102	0.277696631282942	0.334581684612314	0.184155164177129	0.241272881032443	0.262663924845296	0	0.497094830471957	0.113829319411841	0.416795783842384
chr17_43258445_43263901_+	Lrrc16a	.	hsa_circ_0075872	13.6515069422043	0.0291110057190441	0.559133508823468	0.130796221745326	0	0	0	0.160848587354962	0.196997943633972	0	0	0	0
chr17_43258445_43290432_+	Lrrc16a	.	hsa_circ_0075875	-1.01034390957946	0.988722766630502	0.997702020296003	0	0.0396709473261345	0.0477973835160449	0.276232746265693	0.120636440516222	0.065665981211324	0.142956718472236	0.0710135472102796	0.170743979117762	0
chr17_46358415_46378312_-	Elmo1	.	hsa_circ_0134229	-1.77775987294383	0.324458281167731	0.912461079612574	0.174394962327102	0	0.0955947670320897	0.0920775820885644	0.0402121468387405	0.065665981211324	0.285913436944473	0.142027094420559	0.170743979117762	0
chr17_48371360_48399245_-	Amph	.		1.6708083549648	0.42101817739282	0.951691016132014	0.087197481163551	0.0396709473261345	0.0477973835160449	0	0.442333615226146	0.525327849690592	0.142956718472236	0.142027094420559	0.113829319411841	0.0463106426491538
chr17_48391649_48399245_-	Amph	.	hsa_circ_0079900	1.53555663414838	0.411269573621437	0.950101309590349	0	0.198354736630673	0.191189534064179	0.138116373132847	0.160848587354962	0.131331962422648	0	0.0710135472102796	0.113829319411841	0.138931927947461
chr17_48705875_48741397_-	Vps41	.	hsa_circ_0001698	-1.88267648387555	0.269810696762078	0.876601273165781	0	0.158683789304538	0.191189534064179	0	0.0804242936774811	0.131331962422648	0.0714783592361181	0.142027094420559	0.0569146597059207	0.416795783842384
chr17_51948916_51981081_+	not_annotated	.		2.11394510202529	0.374437411065849	0.940281370806114	0	0.0793418946522691	0.0955947670320897	0	0.241272881032443	0.262663924845296	0.214435077708354	0	0	0
chr17_51972800_51981081_+	not_annotated	.		-1.32410823579817	0.518759723236496	0.96436477414837	0.087197481163551	0.0793418946522691	0.143392150548135	0.368310328354258	0.160848587354962	0.065665981211324	0.142956718472236	0.213040641630839	0.113829319411841	0.324174498544077
chr17_52477331_52555114_-	Gli3	5UTR	hsa_circ_0134318	-1.07551835724372	0.864288513983879	0.994819806654308	0.217993702908877	0.119012841978404	0.0955947670320897	0.368310328354258	0.120636440516222	0.196997943633972	0.357391796180591	0.284054188841118	0.0569146597059207	0.138931927947461
chr17_53483963_53499989_+	Hecw1	.	hsa_circ_0134335	1.19461477922074	0.63916574247349	0.988040504071035	0.087197481163551	0.158683789304538	0.382379068128359	0.230193955221411	0.281485027871184	0.393995887267944	0.0714783592361181	0.284054188841118	0.227658638823683	0.231553213245769
chr17_53483963_53502778_+	Hecw1	.	hsa_circ_0134336	1.45488772222186	0.335322699013428	0.918955972484692	0.392388665235979	0.158683789304538	0.477973835160449	0.184155164177129	0.160848587354962	0.196997943633972	0.142956718472236	0.142027094420559	0.227658638823683	0.185242570596615
chr17_53483963_53542696_+	Hecw1	.	hsa_circ_0134339	1.15769232718811	0.75238886007799	0.99157007661002	0.174394962327102	0.119012841978404	0.143392150548135	0.0460387910442822	0.160848587354962	0.196997943633972	0	0.142027094420559	0.227658638823683	0.0926212852983076
chr17_53483963_53563999_+	Hecw1	.		-1.18553349874557	0.302668627665768	0.89408007985524	3.61869546828737	3.37203052272144	3.58480376370337	2.20986197012555	4.02121468387405	4.07129083510209	3.71687468027814	3.69270445493454	3.07339162411972	5.88145161644253
chr17_53489460_53499989_+	Hecw1	.	hsa_circ_0134345	1.36784541720374	0.453754515711698	0.957209219517771	0.348789924654204	0.158683789304538	0.191189534064179	0.0920775820885644	0.321697174709924	0.459661868479268	0	0.142027094420559	0.227658638823683	0.324174498544077
chr17_53489460_53563999_+	Hecw1	.	hsa_circ_0134348	-1.4561570820821	0.361994922012615	0.932543196818464	0.087197481163551	0.0793418946522691	0.382379068128359	0.276232746265693	0.361909321548665	0.196997943633972	0.285913436944473	0.213040641630839	0.113829319411841	0.694659639737307
chr17_53502592_53563999_+	Hecw1	.		1.00600183276862	0.981356836137835	0.997188229379323	1.39515969861682	1.11078652513177	2.19867964173806	0.41434911939854	1.36721299251718	1.83864747391707	1.5725239031946	1.34925739699531	1.42286649264802	1.15776606622885
chr17_53528579_53563999_+	Hecw1	.		1.34265038957746	0.452314393201833	0.957209219517771	0.087197481163551	0.357038525935211	0.430176451644404	0.276232746265693	0.281485027871184	0.196997943633972	0.0714783592361181	0.213040641630839	0.113829319411841	0.370485141193231
chr17_53540126_53563999_+	Hecw1	.		1.25359301704406	0.518888392715917	0.96436477414837	0.566783627563081	0.396709473261345	0.191189534064179	0.230193955221411	0.522757908903627	0.196997943633972	0.142956718472236	0.426081283261677	0.398402617941445	0.185242570596615
chr17_53963184_53966929_+	Ggps1	5UTR		2.15105231276047	0.0307151602735716	0.56457816106651	1.00277103338084	0.952102735827229	0.191189534064179	0.506426701487104	0.321697174709924	0.459661868479268	0.142956718472236	0.355067736051398	0.227658638823683	0.324174498544077
chr17_53963184_53968528_+	Ggps1	3UTR,5UTR		1.28057752269491	0.485781136760429	0.961037405367647	0.217993702908877	0.555393262565883	0.430176451644404	0.506426701487104	0.603182202581108	0.131331962422648	0.285913436944473	0.568108377682237	0.398402617941445	0.0926212852983076
chr17_53965571_53968528_+	Ggps1	3UTR		1.05915995377511	0.925807552637337	0.994819806654308	0.087197481163551	0.238025683956807	0.477973835160449	0.0460387910442822	0	0.131331962422648	0.428870155416709	0	0.0569146597059207	0.138931927947461
chr17_5429864_5436758_-	Naa35	.		3.21339027427836	0.0100183264394746	0.407577260790111	0.566783627563081	0.198354736630673	0.334581684612314	0.230193955221411	0.201060734193703	0.32832990605662	0.214435077708354	0.142027094420559	0	0.0463106426491538
chr17_5429864_5441885_-	Naa35	.		-1.30495339281649	0.617747284739902	0.982648385206931	0.0435987405817755	0.0793418946522691	0.0477973835160449	0.138116373132847	0.0402121468387405	0.131331962422648	0.0714783592361181	0	0.227658638823683	0.0926212852983076
chr17_54658434_54714913_-	Zeb1	3UTR		-4.01258573900765	0.128279428259228	0.780073420913808	0	0	0	0.138116373132847	0	0	0.142956718472236	0.142027094420559	0.170743979117762	0
chr17_5511385_5571375_+	Agtpbp1	5UTR		-2.66266139892469	0.075708162639433	0.729255660966093	0.087197481163551	0.0396709473261345	0	0	0.0402121468387405	0.131331962422648	0.142956718472236	0.0710135472102796	0.227658638823683	0.0926212852983076
chr17_5514016_5571375_+	Agtpbp1	5UTR	hsa_circ_0087388	1.55925200528502	0.513722368396544	0.96436477414837	0.130796221745326	0	0.334581684612314	0.0920775820885644	0.0402121468387405	0.196997943633972	0	0	0.0569146597059207	0.231553213245769
chr17_5524116_5548199_+	Agtpbp1	.	hsa_circ_0139216	-1.01017017731893	0.981772000192819	0.997188229379323	0.0435987405817755	0.0793418946522691	0.0955947670320897	0.138116373132847	0.201060734193703	0.131331962422648	0	0.0710135472102796	0.170743979117762	0.185242570596615
chr17_5546406_5571375_+	Agtpbp1	.	hsa_circ_0139198	1.21864792283737	0.832536167281001	0.994819806654308	0	0.119012841978404	0	0.0460387910442822	0	0.196997943633972	0.142956718472236	0	0	0.0463106426491538
chr17_5559656_5564210_+	Agtpbp1	.		1.02909526099574	0.965595140296901	0.995081493911519	0.087197481163551	0.158683789304538	0	0.138116373132847	0.201060734193703	0.065665981211324	0.0714783592361181	0	0	0.324174498544077
chr17_5582855_5591590_+	Agtpbp1	.		1.08387571754961	0.863938671702669	0.994819806654308	0.130796221745326	0.0793418946522691	0.191189534064179	0.230193955221411	0.160848587354962	0.065665981211324	0.142956718472236	0	0.284573298529604	0.0926212852983076
chr17_5582855_5606503_+	Agtpbp1	.	hsa_circ_0005202	1.06597303153157	0.926870407804836	0.994819806654308	0.130796221745326	0.119012841978404	0.143392150548135	0	0.0402121468387405	0	0	0	0.113829319411841	0.138931927947461
chr17_56047310_56064209_-	Mtpap	3UTR,5UTR		1.03243992754331	0.945737103897339	0.994819806654308	0.130796221745326	0.119012841978404	0.0477973835160449	0.138116373132847	0.0804242936774811	0.131331962422648	0	0.142027094420559	0.113829319411841	0.138931927947461
chr17_58006110_58023915_+	Wdr37	5UTR	hsa_circ_0000205	1.70654244070325	0.222412752209461	0.850133952398767	0.130796221745326	0.238025683956807	0.764758136256718	0.276232746265693	0.402121468387405	0.131331962422648	0.214435077708354	0	0.284573298529604	0.231553213245769
chr17_58006110_58029779_+	Wdr37	5UTR		1.75377698087244	0.0674586605227179	0.70862074739488	0.305191184072428	0.317367578609076	0.382379068128359	0.506426701487104	0.522757908903627	0.32832990605662	0.214435077708354	0.213040641630839	0.284573298529604	0.185242570596615
chr17_58006110_58031197_+	Wdr37	5UTR	hsa_circ_0017441	-1.15132506435913	0.777651853038875	0.994819806654308	0.087197481163551	0.238025683956807	0.0477973835160449	0.0460387910442822	0.241272881032443	0.196997943633972	0.214435077708354	0.0710135472102796	0.341487958235524	0.0463106426491538
chr17_58279255_58280166_-	Adarb2	.		1.57702572815476	0.335660978583854	0.918955972484692	0.130796221745326	0.317367578609076	0.0477973835160449	0.322271537309975	0.281485027871184	0.131331962422648	0.0714783592361181	0	0.284573298529604	0.138931927947461
chr17_5992915_6013644_-	Ntrk2	.	hsa_circ_0087379	1.37416192131301	0.714905961349925	0.991022091415143	0.087197481163551	0	0	0.0920775820885644	0.201060734193703	0	0.142956718472236	0	0	0.0463106426491538
chr17_599905_610676_+	Npepo	.	hsa_circ_0087589	1.26482754091913	0.740787093272584	0.99157007661002	0.087197481163551	0.158683789304538	0.0477973835160449	0	0.160848587354962	0	0	0.142027094420559	0.113829319411841	0
chr17_6132412_6139058_-	not_annotated	.		-1.47920595381879	0.574128658474154	0.976446464267508	0.0435987405817755	0.238025683956807	0	0	0.0402121468387405	0.065665981211324	0.0714783592361181	0.142027094420559	0	0.185242570596615
chr17_6169816_6189453_-	Ntrk2	.	hsa_circ_0087377	-1.50995783646351	0.141080887257199	0.794441284955872	0.523184886981306	0.595064209892018	0.382379068128359	0.138116373132847	0.643394349419849	0.32832990605662	0.357391796180591	0.497094830471957	0.682975916471048	1.06514478093054
chr17_6169816_6206746_-	Ntrk2	.	hsa_circ_0139145	-1.24589447730233	0.409203687019052	0.949953644045923	0.959172292799061	1.1504574724579	1.19493458790112	1.05889219401849	1.2867886988397	1.51031756786045	0.428870155416709	0.994189660943914	2.84573298529604	1.57456185007123
chr17_6169816_6211699_-	Ntrk2	.	hsa_circ_0087374	-1.03378868747255	0.955983462185867	0.994819806654308	0.130796221745326	0	0.191189534064179	0	0.0402121468387405	0.196997943633972	0.142956718472236	0.0710135472102796	0.113829319411841	0.0463106426491538
chr17_6187112_6189453_-	Ntrk2	.	hsa_circ_0087375	4.56241706648094	0.100120058716664	0.759028268019878	0.130796221745326	0.0793418946522691	0	0.0920775820885644	0	0.262663924845296	0	0	0.0569146597059207	0
chr17_6187112_6211699_-	Ntrk2	.	hsa_circ_0139143	2.78207275614951	0.24739634156253	0.871616276790617	0.130796221745326	0	0.238986917580224	0	0.160848587354962	0	0	0	0.0569146597059207	0.0463106426491538
chr17_6203225_6211699_-	Ntrk2	.	hsa_circ_0139142	1.15735704007462	0.764555686389059	0.99157007661002	0.261592443490653	0.119012841978404	0.143392150548135	0.184155164177129	0.0402121468387405	0.196997943633972	0.285913436944473	0	0.0569146597059207	0.185242570596615
chr17_63278516_63288259_+	Larp4b	.	hsa_circ_0094323	2.20124412904417	0.200122139407311	0.835537442111456	0	0.198354736630673	0.143392150548135	0.184155164177129	0.281485027871184	0	0.0714783592361181	0.0710135472102796	0.0569146597059207	0.0463106426491538
chr17_63700911_63716786_+	Dip2c	.		2.79320370901605	0.0992364072679065	0.759028268019878	0.0435987405817755	0.0396709473261345	0.191189534064179	0.276232746265693	0.201060734193703	0.065665981211324	0.0714783592361181	0.0710135472102796	0	0.0463106426491538
chr17_63849304_63879166_-	Zmynd11	5UTR	hsa_circ_0008225	1.33292081027331	0.305340275272625	0.896171138882289	1.00277103338084	0.43638042058748	0.716960752740673	0.552465492531387	0.442333615226146	1.24765364301516	0.428870155416709	0.426081283261677	0.910634555294731	0.370485141193231
chr17_63860367_63879166_-	Zmynd11	5UTR	hsa_circ_0017359	-1.2959699548855	0.667740593103092	0.990319167305534	0.087197481163551	0	0.191189534064179	0.0460387910442822	0.120636440516222	0.065665981211324	0.0714783592361181	0.0710135472102796	0	0.277863855894923
chr17_65725936_65728879_-	Ryr2	.	hsa_circ_0112652	18.0469483126788	0.00249192901796909	0.295438106604915	0.130796221745326	0.158683789304538	0.0477973835160449	0	0.120636440516222	0.196997943633972	0	0	0	0
chr17_65735986_65781009_-	Ryr2	.		-1.13453556609208	0.816460638016575	0.994819806654308	0.392388665235979	0.119012841978404	0	0.138116373132847	0.120636440516222	0	0.142956718472236	0.213040641630839	0.170743979117762	0.0926212852983076
chr17_65750061_65781009_-	Ryr2	.		1.75043000209489	0.222282155965888	0.850133952398767	0.174394962327102	0.198354736630673	0.0955947670320897	0.322271537309975	0.201060734193703	0.262663924845296	0	0	0.284573298529604	0.138931927947461
chr17_65780905_65789756_-	Ryr2	.		-2.76645627680063	0.132330038592136	0.7810094743051	0.0435987405817755	0.0793418946522691	0	0	0.120636440516222	0	0	0.284054188841118	0.0569146597059207	0.185242570596615
chr17_65805384_65837282_-	Ryr2	.		-3.01214694946493	0.0617149821604321	0.68168511208929	0.174394962327102	0.0396709473261345	0.0477973835160449	0	0.0402121468387405	0	0.214435077708354	0	0.170743979117762	0.277863855894923
chr17_65826668_65837282_-	Ryr2	.		-2.08950241309017	0.0308887948585264	0.56457816106651	0.130796221745326	0.357038525935211	0.430176451644404	0.138116373132847	0.120636440516222	0.196997943633972	0.643305233125063	0.355067736051398	0.284573298529604	0.648348997088153
chr17_65837117_65857795_-	Ryr2	.		3.0999391526824	0.0780140281756926	0.729255660966093	0.130796221745326	0.0793418946522691	0.191189534064179	0.138116373132847	0.0804242936774811	0	0.0714783592361181	0	0.0569146597059207	0
chr17_65837117_65873042_-	Ryr2	.		3.35421395847594	0.011595404138565	0.426228048120508	0.174394962327102	0.396709473261345	0.143392150548135	0.322271537309975	0.281485027871184	0.262663924845296	0	0.0710135472102796	0.227658638823683	0
chr17_65855660_65873042_-	Ryr2	.		4.92923534441385	0.0370788886763243	0.5755031390542	0.130796221745326	0.0793418946522691	0	0.138116373132847	0.160848587354962	0.065665981211324	0	0	0.0569146597059207	0
chr17_66241695_66243020_-	Mtr	.		-1.96848298768618	0.235650573910121	0.860169177184014	0	0.0396709473261345	0.143392150548135	0.138116373132847	0.120636440516222	0.131331962422648	0.142956718472236	0	0.512231937353286	0.0926212852983076
chr17_66248742_66262248_-	Mtr	.		-4.25839488997784	0.0986180117785001	0.756011831987379	0	0	0	0.0920775820885644	0	0	0.142956718472236	0	0.0569146597059207	0.138931927947461
chr17_6857809_6864981_+	Ubqln1	.	hsa_circ_0003715	1.59569296960153	0.441032669947723	0.957209219517771	0.130796221745326	0.119012841978404	0	0.184155164177129	0.120636440516222	0	0.0714783592361181	0	0.0569146597059207	0.0926212852983076
chr17_694608_728329_+	Npepo	.	hsa_circ_0139386	1.13271122543211	0.744812856184207	0.99157007661002	0.305191184072428	0.238025683956807	0.430176451644404	0.276232746265693	0.120636440516222	0.196997943633972	0.214435077708354	0.355067736051398	0.341487958235524	0.0463106426491538
chr17_694608_739440_+	Npepo	.	hsa_circ_0139387	1.50702332710713	0.121924851969255	0.780073420913808	1.48235717978037	1.19012841978404	0.477973835160449	0.782659447752798	0.884667230452292	0.853657755747212	0.7862619515973	0.355067736051398	0.967549215000652	0.416795783842384
chr17_694608_764010_+	Npepo	.		-1.13071499575561	0.645937003358281	0.988040504071035	0.47958614639953	0.753747999196556	0.382379068128359	1.10493098506277	0.281485027871184	0.98498971816986	0.643305233125063	0.639121924892516	0.967549215000652	0.694659639737307
chr17_70309151_70310609_-	Gdi2	.	hsa_circ_0017588	-1.01738620925697	0.9776265173277	0.996543626817048	0.174394962327102	0.0793418946522691	0.191189534064179	0.138116373132847	0.120636440516222	0	0.214435077708354	0	0.284573298529604	0
chr17_70386827_70394646_-	Ankrd16	3UTR		4.70531725620966	0.0571343176308663	0.668430342899461	0.130796221745326	0	0.143392150548135	0.0460387910442822	0.0804242936774811	0.196997943633972	0	0.0710135472102796	0	0
chr17_718533_739440_+	Npepo	.	hsa_circ_0139391	2.03476117092086	0.156879017810609	0.810709158107195	0.087197481163551	0.43638042058748	0.0477973835160449	0.138116373132847	0.201060734193703	0.393995887267944	0.0714783592361181	0.0710135472102796	0.113829319411841	0.138931927947461
chr17_75579711_75600855_+	Celf2	.	hsa_circ_0092679	-1.16513346942431	0.773776230110944	0.994170281174598	0.130796221745326	0.0396709473261345	0	0.184155164177129	0.0804242936774811	0.262663924845296	0.142956718472236	0	0.170743979117762	0.185242570596615
chr17_75579711_75604406_+	Celf2	.	hsa_circ_0092680	1.51223195483342	0.358198243816988	0.932543196818464	0.130796221745326	0.158683789304538	0.238986917580224	0.184155164177129	0.321697174709924	0.196997943633972	0	0.142027094420559	0.341487958235524	0.0463106426491538
chr17_75579711_75616081_+	Celf2	.	hsa_circ_0092681	-2.71592482778964	0.000164240552154378	0.0964092041146201	0.261592443490653	0.277696631282942	0.191189534064179	0.138116373132847	0.201060734193703	0.262663924845296	0.714783592361181	0.639121924892516	0.569146597059207	0.555727711789846
chr17_75588945_75604406_+	Celf2	.	hsa_circ_0092684	2.66396899530496	0.036756367366772	0.5755031390542	0.305191184072428	0.119012841978404	0.669163369224628	0.276232746265693	0.160848587354962	0.196997943633972	0.0714783592361181	0.0710135472102796	0.170743979117762	0.0926212852983076
chr17_75588945_75616081_+	Celf2	.	hsa_circ_0092685	-1.04084212645045	0.88231473717291	0.994819806654308	0.261592443490653	0.476051367913614	0.430176451644404	0.82869823879708	0.72381864309733	0.459661868479268	0.428870155416709	0.639121924892516	0.79680523588289	0.370485141193231
chr17_76245626_76265943_-	Upf2	.	hsa_circ_0000213	-1.02807286184041	0.871022006648237	0.994819806654308	3.00831310014251	1.98354736630673	4.1583723658959	4.46576273129537	3.57888106864791	2.88930317329825	3.28800452486143	2.91155543562146	4.09785549882629	3.42698755603738
chr17_76260635_76265943_-	Upf2	.		3.94229191464113	0.0912036114571501	0.747823318830577	0	0	0.143392150548135	0.276232746265693	0.160848587354962	0.196997943633972	0	0	0	0.0926212852983076
chr17_78773188_78775690_+	Suv39h2	.		-2.457482611836	0.1101953158985	0.775311989231394	0.217993702908877	0	0.0477973835160449	0	0.120636440516222	0	0.142956718472236	0.142027094420559	0.170743979117762	0.231553213245769
chr17_78922771_78942311_-	Nmt2	.		-2.86717468842901	6.32642161144965e-06	0.00866508880048221	0.523184886981306	0.595064209892018	0.573568602192538	1.5653188955056	0.643394349419849	0.919323736958536	2.50174257326413	2.7695283412009	2.16275706882499	1.806115063317
chr17_78930725_78937553_-	Nmt2	.	hsa_circ_0093199	4.58724856677231	0.0912200585544209	0.747823318830577	0	0.0396709473261345	0.191189534064179	0.184155164177129	0.120636440516222	0	0	0	0.0569146597059207	0
chr17_79740145_79777211_-	Fam188a	.		-1.01349952516927	0.971344074087703	0.995672199051558	0.348789924654204	0.357038525935211	0.477973835160449	0.184155164177129	0.160848587354962	0.393995887267944	0.214435077708354	0.0710135472102796	0.739890576176969	0.231553213245769
chr17_79740145_79789485_-	Fam188a	.	hsa_circ_0017848	-1.68259208344461	0.312666737361769	0.903479341645223	0.130796221745326	0.0793418946522691	0.0477973835160449	0	0.120636440516222	0	0.0714783592361181	0.142027094420559	0.113829319411841	0.138931927947461
chr17_79761094_79789485_-	Fam188a	.	hsa_circ_0000219	-1.62849032170001	0.343104400041477	0.925726329569365	0.174394962327102	0.158683789304538	0.0955947670320897	0	0	0.262663924845296	0.214435077708354	0.284054188841118	0.113829319411841	0.138931927947461
chr17_81173779_81187710_-	Hacd1	3UTR	hsa_circ_0002091	1.22574902581578	0.49032580906524	0.961764199549391	0.697579849308408	0.991773683153363	0.334581684612314	1.47324131341703	1.32700084567844	0.262663924845296	0.857740310833418	0.710135472102796	0.512231937353286	0.740970282386461
chr17_81177594_81187710_-	Hacd1	.	hsa_circ_0093247	1.77288544345226	0.236689124765873	0.862194692963629	0.305191184072428	0.357038525935211	0.0955947670320897	0.552465492531387	0.0804242936774811	0.196997943633972	0.142956718472236	0	0.341487958235524	0.0926212852983076
chr17_81990546_82003698_+	Cacnb2	.	hsa_circ_0093258	1.16312077384367	0.83166452923842	0.994819806654308	0.130796221745326	0.0793418946522691	0.143392150548135	0	0.0804242936774811	0	0	0.213040641630839	0.0569146597059207	0
chr17_83439968_83539887_+	Plxdc2	.		1.72617016565145	0.323581303519659	0.912461079612574	0.217993702908877	0.555393262565883	0.238986917580224	0.0920775820885644	0	0.196997943633972	0.0714783592361181	0.284054188841118	0.113829319411841	0.0463106426491538
chr17_83502434_83539887_+	Plxdc2	.	hsa_circ_0017925	-1.46761173408228	0.532735790000239	0.966616303767938	0.0435987405817755	0	0	0.322271537309975	0.160848587354962	0.065665981211324	0.142956718472236	0.0710135472102796	0.284573298529604	0.0926212852983076
chr17_84141026_84166072_-	Nebl	.		1.10994659058141	0.83346357923363	0.994819806654308	0.087197481163551	0.396709473261345	0.143392150548135	0.138116373132847	0.0402121468387405	0.065665981211324	0.142956718472236	0.142027094420559	0.113829319411841	0.138931927947461
chr17_84230182_84249246_-	Nebl	5UTR	hsa_circ_0093300	-1.73829053942681	0.474616865186733	0.958196415589388	0.130796221745326	0	0.0477973835160449	0	0.120636440516222	0	0	0	0.170743979117762	0.185242570596615
chr17_84236498_84249246_-	Nebl	5UTR	hsa_circ_0093302	-1.4026372207648	0.631419095589867	0.983884090016117	0.0435987405817755	0.119012841978404	0	0.230193955221411	0.0402121468387405	0.131331962422648	0	0.0710135472102796	0.455317277647366	0
chr17_84295581_84299839_-	not_annotated	.		1.36638693516017	0.692687490725459	0.990437098551993	0	0.158683789304538	0	0.0460387910442822	0.120636440516222	0.065665981211324	0.142956718472236	0	0.0569146597059207	0
chr17_84296196_84299839_-	not_annotated	.	hsa_circ_0093307	-1.32844776245857	0.177341720979869	0.825138760066284	1.26436347687149	0.991773683153363	1.76850319009366	0.782659447752798	1.2867886988397	0.787991774535888	1.35808882548624	1.27824384978503	1.59361047176578	1.85242570596615
chr17_84855704_84888911_+	Mllt10	5UTR		1.63519302666833	0.0232456360448966	0.508065523981277	1.65675214210747	2.41992778689421	1.62511103954553	1.24304735819562	1.52806157987214	1.96997943633972	1.42956718472236	0.639121924892516	1.30903717323618	0.879902210333923
chr17_84855704_84901793_+	Mllt10	5UTR		1.1576434341216	0.587076574536246	0.97698825422175	1.13356725512616	1.42815410374084	0.764758136256718	0.874737029841362	1.08572796464599	0.32832990605662	0.500348514652827	0.426081283261677	0.967549215000652	1.29669799417631
chr17_84881615_84904355_+	Mllt10	.		2.74094520101524	0.0919566631510109	0.747823318830577	0.174394962327102	0.119012841978404	0.191189534064179	0.0460387910442822	0.160848587354962	0.065665981211324	0	0	0	0.138931927947461
chr17_84888801_84922765_+	Mllt10	.	hsa_circ_0017939	1.87258767013377	0.260207630865242	0.872649723371887	0.087197481163551	0.0396709473261345	0.143392150548135	0.138116373132847	0.0804242936774811	0.262663924845296	0	0.142027094420559	0.0569146597059207	0.0463106426491538
chr17_85009877_85057912_-	not_annotated	.		-1.02844176519643	0.799018188674991	0.994819806654308	7.1065947148294	5.95064209892018	7.07401276037464	6.49146953724379	5.22757908903627	6.5665981211324	5.28939858347274	7.95351728755131	7.11433246324009	5.97407290174084
chr17_85036936_85057912_-	not_annotated	.	hsa_circ_0002618	-1.02622112238905	0.851250473237239	0.994819806654308	6.36541612493922	5.03821031041909	4.73194096808844	3.68310328354258	6.63500422839219	4.662284666004	4.93200678729215	5.25500249356069	4.55317277647366	6.52980061353069
chr17_85036936_85064621_-	not_annotated	.	hsa_circ_0017962	1.51173378077811	0.459175047338342	0.958196415589388	0.435987405817755	0.158683789304538	0.0477973835160449	0	0.201060734193703	0.262663924845296	0.214435077708354	0	0.170743979117762	0.0926212852983076
chr17_85046028_85057912_-	not_annotated	.	hsa_circ_0004306	-1.65463339411468	0.197142894996461	0.835113562412845	0.217993702908877	0.317367578609076	0.191189534064179	0	0.361909321548665	0.131331962422648	0.285913436944473	0.497094830471957	0.455317277647366	0.185242570596615
chr17_85046028_85064621_-	not_annotated	.	hsa_circ_0093323	-1.14587633724399	0.850946012150097	0.994819806654308	0	0	0.0477973835160449	0.0460387910442822	0.201060734193703	0.131331962422648	0	0	0.113829319411841	0.185242570596615
chr17_87396007_87396291_+	not_annotated	.	hsa_circ_0093343	-1.1927405714612	0.652842533110942	0.988040504071035	0.174394962327102	0.119012841978404	0.238986917580224	0.230193955221411	0.281485027871184	0.262663924845296	0.142956718472236	0	0.512231937353286	0.324174498544077
chr17_87758881_87771508_-	Arhgap21	.	hsa_circ_0093354	-1.02346740601135	0.930449803549886	0.994819806654308	0.828376071053734	1.42815410374084	0.764758136256718	0.736620656708515	0.402121468387405	0.65665981211324	0.571826873888945	0.639121924892516	0.626061256765128	1.38931927947461
chr17_88451146_88506410_+	Gpr158	.	hsa_circ_0093371	1.22466221795133	0.697167441339443	0.990437098551993	0.087197481163551	0.0793418946522691	0.0955947670320897	0.0920775820885644	0.120636440516222	0.065665981211324	0	0	0.170743979117762	0.0926212852983076
chr17_90327971_90334785_-	Lyst	.		-1.02219589309354	0.958084713229137	0.994819806654308	0.261592443490653	0.119012841978404	0.0477973835160449	0.322271537309975	0.160848587354962	0.196997943633972	0.214435077708354	0	0.227658638823683	0.277863855894923
chr17_9490017_9496416_-	Ddx46	.		1.50669790878159	0.542376741270809	0.966616303767938	0.174394962327102	0	0.0955947670320897	0.184155164177129	0.201060734193703	0.196997943633972	0	0	0	0.324174498544077
chr17_9613029_9614622_+	Fam193b	.		1.02636023055091	0.957943485946108	0.994819806654308	0.130796221745326	0.238025683956807	0.0477973835160449	0.184155164177129	0.0804242936774811	0.131331962422648	0.285913436944473	0	0.0569146597059207	0.185242570596615
chr17_9863837_9895322_-	Nsd1	.		-2.11630700364061	0.118111932649782	0.777324162319921	0.087197481163551	0.119012841978404	0.0955947670320897	0	0.160848587354962	0.065665981211324	0.428870155416709	0.142027094420559	0.113829319411841	0.138931927947461
chr17_9875748_9929565_-	Nsd1	.		-2.37377299027666	0.00375376375239774	0.314779903236782	0.348789924654204	0.158683789304538	0.334581684612314	0.230193955221411	0.241272881032443	0.196997943633972	0.428870155416709	0.568108377682237	0.398402617941445	0.97252349563223
chr17_9888309_9929565_-	Nsd1	.		1.74953273514796	0.374056304313983	0.940281370806114	0.130796221745326	0.119012841978404	0.0477973835160449	0.0460387910442822	0.0402121468387405	0.131331962422648	0.142956718472236	0	0.0569146597059207	0
chr17_9893226_9929565_-	Nsd1	.	hsa_circ_0128662	-1.05823443081846	0.91881596160311	0.994819806654308	0	0.119012841978404	0.238986917580224	0.0460387910442822	0.0804242936774811	0.131331962422648	0.0714783592361181	0.213040641630839	0.113829319411841	0.0463106426491538
chr17_9912157_9920790_-	Nsd1	.	hsa_circ_0075160	1.17353599398429	0.859715633314319	0.994819806654308	0	0	0.143392150548135	0	0.0804242936774811	0.131331962422648	0	0.142027094420559	0.0569146597059207	0
chr17_9912157_9929565_-	Nsd1	.	hsa_circ_0075158	1.12328535689317	0.590588597703206	0.977212708890084	1.08996851454439	1.46782505106698	1.76850319009366	1.88759043281557	1.88997090142081	1.96997943633972	2.07287241784743	1.77533868025699	0.739890576176969	1.43562992212377
chr18_1337227_1354828_-	Rock1	.	hsa_circ_0108022	1.57883831871714	0.289340770092935	0.883468850313892	0.261592443490653	0.317367578609076	0.191189534064179	0.41434911939854	0.0804242936774811	0.131331962422648	0.0714783592361181	0.0710135472102796	0.284573298529604	0.138931927947461
chr18_1344260_1346489_-	Rock1	.	hsa_circ_0047063	1.80233606548455	0.458665472742196	0.958196415589388	0	0.0396709473261345	0.143392150548135	0.184155164177129	0.0402121468387405	0.065665981211324	0	0	0	0.138931927947461
chr18_13686583_13741456_-	Nol4	.		-2.6252000168693	0.260439913050907	0.872649723371887	0.174394962327102	0	0	0.0460387910442822	0	0	0.0714783592361181	0.142027094420559	0.227658638823683	0
chr18_13721356_13741456_-	Nol4	.	hsa_circ_0108285	-1.13682391051217	0.76345344118051	0.99157007661002	0.261592443490653	0.198354736630673	0.286784301096269	0.0920775820885644	0.0804242936774811	0.065665981211324	0.0714783592361181	0.284054188841118	0.113829319411841	0.277863855894923
chr18_13881300_13892278_-	Nol4	.	hsa_circ_0108289	-1.49445085380832	0.373728978996979	0.940281370806114	0.435987405817755	0.317367578609076	0.191189534064179	0	0.0804242936774811	0.131331962422648	0.0714783592361181	0.426081283261677	0.398402617941445	0.277863855894923
chr18_13881300_13903620_-	Nol4	.		-2.35319242012258	0.188116580088079	0.832656832779729	0.0435987405817755	0.0396709473261345	0	0	0.120636440516222	0.131331962422648	0	0.355067736051398	0.0569146597059207	0.138931927947461
chr18_13881300_13923877_-	Nol4	.	hsa_circ_0108292	-1.38733698570509	0.49915010424996	0.962645075068905	0.130796221745326	0.119012841978404	0.143392150548135	0.138116373132847	0.160848587354962	0	0.357391796180591	0.213040641630839	0	0.138931927947461
chr18_14595549_14610978_+	not_annotated	.	hsa_circ_0108311	1.81343251976378	0.314525365562383	0.903802288792397	0.305191184072428	0.0793418946522691	0.143392150548135	0.0460387910442822	0.281485027871184	0.196997943633972	0	0.355067736051398	0	0.0463106426491538
chr18_14595549_14616707_+	not_annotated	.	hsa_circ_0108312	-1.53577211919204	0.0846948135619474	0.740264530843335	0.741178589890183	0.555393262565883	0.286784301096269	0.41434911939854	0.402121468387405	0.919323736958536	1.07217538854177	0.923176113733635	0.853719895588811	0.555727711789846
chr18_14595549_14643454_+	not_annotated	.		-1.00823407053788	0.991781070866101	0.997702020296003	0.174394962327102	0.0396709473261345	0	0.0460387910442822	0.120636440516222	0.065665981211324	0.214435077708354	0	0.0569146597059207	0.0463106426491538
chr18_15319798_15325412_+	Trappc8	.		1.47698267161238	0.545401842392009	0.966616303767938	0.087197481163551	0.158683789304538	0	0.0920775820885644	0.160848587354962	0.065665981211324	0.214435077708354	0.0710135472102796	0	0
chr18_15480331_15490831_+	B4galt6	.		-1.1950771348327	0.682594369329234	0.990437098551993	0.610382368144857	0.357038525935211	0.430176451644404	0.184155164177129	0.0402121468387405	0.196997943633972	0.142956718472236	0.426081283261677	0.113829319411841	0.740970282386461
chr18_17175977_17196811_+	Fhod3	.	hsa_circ_0108362	-1.68930604091989	0.408648658113218	0.949738312323084	0.0435987405817755	0.0793418946522691	0.143392150548135	0	0.201060734193703	0.196997943633972	0	0.426081283261677	0.341487958235524	0
chr18_17182717_17196811_+	Fhod3	.		-3.58942700927355	0.154494045968272	0.808448825742774	0	0	0	0	0.160848587354962	0.065665981211324	0	0.426081283261677	0	0.185242570596615
chr18_17182717_17224348_+	Fhod3	.		-1.83215811110343	0.429870656106356	0.951691016132014	0.087197481163551	0	0.0477973835160449	0	0.0402121468387405	0.131331962422648	0	0.213040641630839	0.170743979117762	0
chr18_17224243_17258865_+	Fhod3	.		-1.23119884940966	0.716937551730849	0.991022091415143	0.087197481163551	0.198354736630673	0.191189534064179	0.0460387910442822	0.0804242936774811	0.131331962422648	0.214435077708354	0	0.398402617941445	0
[truncated: 2,519 more rows]
