# Supplementary material for: Comprehensive Evaluation of White Matter Damage and Neuron Death and Whole-Transcriptome Analysis of Rats With Chronic Cerebral Hypoperfusion
Source: Front Cell Neurosci. 2019 Jul 17;13:310. doi: 10.3389/fncel.2019.00310 (PMC6653095; doi:10.3389/fncel.2019.00310)
Supplement: Supplementary file 2 [file Data_Sheet_1.zip › Whole-transcriptome data/Group_4W_8WvsGroup_Control_all_detectable_mRNA&circRNA&lncRNA analysis/circRNA/Group_4W_8WvsGroup_Control_atfc1.5p0.05_300_circRNA.txt]

circRNA_ID	Gene	UTR_region	human_conserved_circRNA	Foldchange	PValue	FDR	4wC2-1	4wC2-2	4wC2-3	8wC1-6	8wC1-7	8wC2-5	kong1C1-4	kong2C1-4	kong2C1	kong2C2-4
chr1_128501691_128576607_-	Lrrc28	.		7.12351871610936	0.0078940635551973	0.34878179729361	0.174394962327102	0.158683789304538	0	0.230193955221411	0.201060734193703	0.065665981211324	0	0	0	0.0463106426491538
chr1_131552705_131577776_+	not_annotated	.		-2.9069916759359	0.0139560147572444	0.452920256500514	0.261592443490653	0.0396709473261345	0.0955947670320897	0.184155164177129	0.0402121468387405	0	0.500348514652827	0.355067736051398	0.227658638823683	0.231553213245769
chr1_134794263_134848903_-	Chd2	.		-3.19370944817844	0.0239922807703835	0.513459800445342	0.087197481163551	0.0396709473261345	0	0	0.0402121468387405	0.131331962422648	0.142956718472236	0.0710135472102796	0.227658638823683	0.185242570596615
chr1_139924804_139956356_-	Ntrk3	.		4.25446450621268	0.0191030723246189	0.464017390683543	0.261592443490653	0.119012841978404	0.143392150548135	0.138116373132847	0.0402121468387405	0.196997943633972	0	0.0710135472102796	0	0.0463106426491538
chr1_16514096_16530121_+	Ahi1	.		17.9403073134637	0.0055078026344779	0.338752874514314	0.305191184072428	0.119012841978404	0	0.0460387910442822	0.0402121468387405	0.131331962422648	0	0	0	0
chr1_16859046_16875754_+	Hbs1l	.		2.78502551234215	0.00486288705651369	0.338752874514314	0.47958614639953	0.714077051870422	0.525771218676494	1.05889219401849	0.442333615226146	0.196997943633972	0.0714783592361181	0.0710135472102796	0.398402617941445	0.231553213245769
chr1_184008118_184055555_+	Pde3b	.	hsa_circ_0021338	-2.67406319302379	0.0319660799629351	0.571387193305164	0.087197481163551	0	0.143392150548135	0.0920775820885644	0.0804242936774811	0.131331962422648	0.428870155416709	0.142027094420559	0.113829319411841	0.277863855894923
chr1_186006550_186077730_+	Sox6	.	hsa_circ_0021347	15.7234533642245	0.0133909744906497	0.447345643756745	0.261592443490653	0	0.0477973835160449	0	0.120636440516222	0.131331962422648	0	0	0	0
chr1_197536820_197549861_-	Xpo6	.	hsa_circ_0038816	-2.69651221469087	0.0299156609588683	0.559133508823468	0.348789924654204	0.0396709473261345	0.143392150548135	0.0460387910442822	0.0402121468387405	0.065665981211324	0.500348514652827	0.213040641630839	0.398402617941445	0.185242570596615
chr1_222318742_222319656_+	Macrod1	.	hsa_circ_0096088	5.26528088992378	0.0145435281668432	0.452920256500514	0.130796221745326	0.0396709473261345	0.0477973835160449	0.368310328354258	0.76403078993607	1.44465158664913	0	0	0.113829319411841	0.185242570596615
chr1_235382074_235654280_-	Vps13a	.		5.54161133345711	0.0269554156489817	0.545437065870183	0.130796221745326	0.158683789304538	0.0477973835160449	0	0.201060734193703	0.131331962422648	0	0.0710135472102796	0	0
chr1_235393348_235395737_-	Vps13a	.		1.80996248728112	0.00613454447973817	0.338752874514314	1.78754836385279	1.38848315641471	1.52951627251344	1.05889219401849	1.76933446090458	1.96997943633972	1.14365374777789	0.923176113733635	0.512231937353286	0.926212852983076
chr1_235399854_235654280_-	Vps13a	.		-20.6902147670895	9.28282052983049e-06	0.00953577738926837	0	0	0	0.0460387910442822	0	0	0.285913436944473	0.426081283261677	0.398402617941445	0.0463106426491538
chr1_235737498_235761819_-	Vps13a	.		5.57532587539319	0.0436030374757099	0.626450632824097	0.217993702908877	0.158683789304538	0	0	0.120636440516222	0.196997943633972	0	0.0710135472102796	0	0
chr1_235750192_235761819_-	Vps13a	.		2.88741676621275	0.00740670941424926	0.34878179729361	0.348789924654204	0.198354736630673	0.525771218676494	0.322271537309975	0.72381864309733	0.459661868479268	0.0714783592361181	0.0710135472102796	0.113829319411841	0.277863855894923
chr1_247931325_247960553_-	not_annotated	.	hsa_circ_0138870	-1.77140960152962	0.016672156130879	0.454231591691864	0.523184886981306	0.238025683956807	0.477973835160449	0.690581865664233	0.361909321548665	0.590993830901916	0.929218670069536	0.923176113733635	0.79680523588289	0.740970282386461
chr1_25216048_25284394_+	Clvs2	3UTR		-2.09163206311803	0.019824066337638	0.4735877243102	0.217993702908877	0.158683789304538	0.143392150548135	0.230193955221411	0.241272881032443	0.065665981211324	0.571826873888945	0.284054188841118	0.341487958235524	0.370485141193231
chr1_255727111_255774681_-	not_annotated	.	hsa_circ_0019147	-4.04992684134302	0.000996772470710215	0.253481531315974	0.174394962327102	0	0.0955947670320897	0.322271537309975	0.0804242936774811	0	0.214435077708354	0.639121924892516	0.455317277647366	0.602038354439
chr1_256277196_256299276_+	Exoc6	.	hsa_circ_0094517	2.16970854871212	0.00529387015098774	0.338752874514314	0.784777330471959	0.952102735827229	0.573568602192538	0.460387910442822	0.965091524129773	0.98498971816986	0.500348514652827	0.142027094420559	0.569146597059207	0.231553213245769
chr1_260791755_260801171_+	not_annotated	.	hsa_circ_0008102	1.88964565798073	0.0288833650159394	0.559133508823468	0.566783627563081	0.674406104544287	0.382379068128359	0.966814611929926	0.76403078993607	0.65665981211324	0.714783592361181	0.355067736051398	0.227658638823683	0.185242570596615
chr1_263677853_263687576_-	not_annotated	.		12.9498734977308	0.016848842112174	0.454231591691864	0	0.119012841978404	0.143392150548135	0	0.120636440516222	0.065665981211324	0	0	0	0
chr1_265724151_265729099_-	not_annotated	.		-9.15883650575402	0.00760323304067957	0.34878179729361	0	0	0	0.0460387910442822	0	0	0.142956718472236	0.213040641630839	0	0.138931927947461
chr1_266201078_266206952_+	Sufu	.	hsa_circ_0003779	-2.77163491483416	0.0305340066018008	0.56457816106651	0.130796221745326	0.119012841978404	0.0955947670320897	0.0920775820885644	0	0	0.285913436944473	0.0710135472102796	0.284573298529604	0.231553213245769
chr1_278698311_278731755_+	not_annotated	.	hsa_circ_0020097	2.02923323850277	0.00239005076586576	0.295438106604915	1.04636977396261	1.34881220908857	0.860352903288808	0.82869823879708	1.4878494330334	1.51031756786045	0.643305233125063	0.426081283261677	0.569146597059207	0.648348997088153
chr1_28362166_28391305_+	Rnf217	3UTR		3.50262259230976	0.014149495524273	0.452920256500514	0.087197481163551	0.198354736630673	0.286784301096269	0.322271537309975	0.482545762064886	0.32832990605662	0.285913436944473	0	0	0.0463106426491538
chr1_37507278_37535617_+	Adcy2	.	hsa_circ_0129683	-9.00690451922575	0.00779043160625786	0.34878179729361	0	0	0	0	0.0402121468387405	0	0.142956718472236	0.142027094420559	0	0.185242570596615
chr1_37512285_37569356_+	Adcy2	.		14.9391543912148	0.0116178002894857	0.426228048120508	0.130796221745326	0.198354736630673	0	0	0.120636440516222	0.065665981211324	0	0	0	0
chr1_42508954_42530725_-	Rgs17	5UTR	hsa_circ_0131103	2.67649177575574	0.0353196221570604	0.574237194019669	0.47958614639953	0.238025683956807	0.0955947670320897	0.230193955221411	0.482545762064886	0.131331962422648	0.0714783592361181	0	0.170743979117762	0.138931927947461
chr1_8846800_8860029_-	Vta1	.	hsa_circ_0130865	3.29339719774563	0.00566807340778885	0.338752874514314	0.348789924654204	0.238025683956807	0.286784301096269	0.184155164177129	0.281485027871184	0.196997943633972	0.142956718472236	0	0.0569146597059207	0.0926212852983076
chr10_107845993_107850764_-	not_annotated	.		1.55019472900193	0.0467189847039898	0.631290304751901	2.00554206676167	1.46782505106698	1.81630057360971	1.24304735819562	1.52806157987214	1.24765364301516	1.28661046625013	0.568108377682237	1.42286649264802	0.740970282386461
chr10_37764316_37764822_+	RGD1310352	.		2.46119820512293	0.0298057946259252	0.559133508823468	0.523184886981306	0.357038525935211	0.430176451644404	0.184155164177129	0.562970055742367	0.131331962422648	0.0714783592361181	0.0710135472102796	0.341487958235524	0.0926212852983076
chr10_46630461_46646542_-	Tom1l2	5UTR		-1.94260824019085	0.0332142914522365	0.574237194019669	0.261592443490653	0.119012841978404	0.334581684612314	0.276232746265693	0.160848587354962	0.131331962422648	0.500348514652827	0.497094830471957	0.455317277647366	0.277863855894923
chr10_46630461_46651996_-	Tom1l2	5UTR	hsa_circ_0042264	3.979999126491	0.0161098665608485	0.454231591691864	0.305191184072428	0.238025683956807	0.143392150548135	0.0920775820885644	0.0804242936774811	0.32832990605662	0	0	0.113829319411841	0.0463106426491538
chr10_48728450_48753281_-	Ncor1	5UTR	hsa_circ_0042179	13.3187978690303	0.0102824087809905	0.410198229913494	0	0.0396709473261345	0.0477973835160449	0.138116373132847	0.120636440516222	0.131331962422648	0	0	0	0
chr10_55283299_55305080_+	Myh10	5UTR		4.24741259488155	0.0146581317320401	0.452920256500514	0.130796221745326	0.357038525935211	0.143392150548135	0.322271537309975	0.160848587354962	0.065665981211324	0	0	0	0.138931927947461
chr10_57508984_57541484_+	Rabep1	.		-3.89817868978287	0.0393195626834905	0.589506369451699	0.0435987405817755	0.158683789304538	0.0477973835160449	0	0	0.065665981211324	0	0.568108377682237	0.0569146597059207	0.277863855894923
chr10_65193461_65195174_-	not_annotated	.	hsa_circ_0106467	-3.31636653346482	0.0297612430428943	0.559133508823468	0.087197481163551	0	0.0477973835160449	0.0460387910442822	0.0402121468387405	0.131331962422648	0.285913436944473	0.284054188841118	0	0.231553213245769
chr10_66897862_66898928_+	Nf1	.		2.72480505984323	0.0219380539937807	0.50165524130485	0.261592443490653	0.396709473261345	0.382379068128359	0.874737029841362	0.160848587354962	0.459661868479268	0.142956718472236	0.0710135472102796	0.341487958235524	0.0463106426491538
chr10_71515699_71519615_+	Acaca	.		2.29465900250121	0.0238930185418441	0.513459800445342	0.435987405817755	0.595064209892018	0.191189534064179	0.230193955221411	0.321697174709924	0.525327849690592	0.142956718472236	0.142027094420559	0.170743979117762	0.185242570596615
chr10_72171106_72179123_-	Ggnbp2	.	hsa_circ_0003930	2.31106669064725	0.0258175109279073	0.535778547488742	0.348789924654204	0.595064209892018	0.382379068128359	0.138116373132847	0.402121468387405	0.459661868479268	0.285913436944473	0.142027094420559	0.0569146597059207	0.185242570596615
chr10_72203090_72209962_+	Myo19	.		-51.3088280489414	6.6530258490773e-07	0.00136686416069293	0	0	0	0	0	0	0	0.568108377682237	0.227658638823683	0.463106426491538
chr10_72203090_72212356_+	Myo19	.	hsa_circ_0043178	-59.6192368975227	1.23958174273965e-07	0.000509344138091722	0	0	0	0	0	0	0	0.639121924892516	0.512231937353286	0.324174498544077
chr10_73952260_73985026_-	Vmp1	5UTR	hsa_circ_0005077	6.76740994390167	0.0054117719855734	0.338752874514314	0.261592443490653	0.0793418946522691	0.143392150548135	0.138116373132847	0.120636440516222	0.065665981211324	0	0	0.0569146597059207	0
chr10_74338951_74360926_-	Gdpd1	.		3.32255814325036	0.0183788565750767	0.458150449213705	0.174394962327102	0.238025683956807	0.621365985708583	0.598504283575669	0.120636440516222	0.525327849690592	0	0.284054188841118	0.170743979117762	0
chr10_74343129_74346973_-	Gdpd1	.	hsa_circ_0044836	6.73199303089249	0.019197604384571	0.464017390683543	0.130796221745326	0.0793418946522691	0.334581684612314	0.230193955221411	0	0.065665981211324	0.0714783592361181	0	0	0
chr10_81798930_81805332_+	Spag9	.	hsa_circ_0044643	22.7374919775811	0.000508673018753712	0.223658694674568	0.087197481163551	0.0396709473261345	0.191189534064179	0.230193955221411	0.201060734193703	0.065665981211324	0	0	0	0
chr10_85074352_85084347_-	Tbkbp1	5UTR		5.34919555321611	0.0118221862890211	0.429404172435194	0.130796221745326	0.0793418946522691	0.0955947670320897	0.0920775820885644	0.120636440516222	0.131331962422648	0	0	0.0569146597059207	0
chr10_85164767_85171060_-	Npepps	.		27.8945570149436	0.000102874672569839	0.0704520049315784	0.130796221745326	0.0793418946522691	0.191189534064179	0.0920775820885644	0.281485027871184	0.262663924845296	0	0	0	0
chr10_98420454_98485187_-	not_annotated	.		-3.56983642057181	0.048549939584273	0.631290304751901	0	0	0	0	0.0402121468387405	0.262663924845296	0.214435077708354	0.142027094420559	0.170743979117762	0.138931927947461
chr11_20501665_20531756_+	Ncam2	.		1.72772887483998	0.0382650752293413	0.581389219921168	0.741178589890183	1.38848315641471	0.764758136256718	0.690581865664233	0.643394349419849	0.919323736958536	0.428870155416709	0.142027094420559	0.739890576176969	0.602038354439
chr11_30621225_30642850_+	Hunk	.		6.15801386646241	0.0109132126910125	0.419087765863276	0.087197481163551	0.119012841978404	0.238986917580224	0.0460387910442822	0.0804242936774811	0.196997943633972	0	0	0.0569146597059207	0
chr11_34612626_34639821_+	Ttc3	.		6.290134371732	0.0206818178247194	0.488399939320529	0.261592443490653	0.119012841978404	0.0955947670320897	0.230193955221411	0	0.065665981211324	0	0.0710135472102796	0	0
chr11_46896817_46915497_-	Senp7	.		-3.32641036935345	0.0230563122355414	0.506622390245131	0.130796221745326	0.0793418946522691	0.0955947670320897	0	0.0804242936774811	0	0.357391796180591	0.426081283261677	0.170743979117762	0.0463106426491538
chr11_66454713_66473675_+	Stxbp5l	.		2.21146480659033	0.0175767396152364	0.454231591691864	0.348789924654204	0.396709473261345	0.812555519772763	0.552465492531387	0.562970055742367	0.393995887267944	0.214435077708354	0.355067736051398	0.341487958235524	0.0463106426491538
chr11_71069745_71074618_-	not_annotated	.	hsa_circ_0002266	2.12536187916689	0.0360739508285689	0.574237194019669	0.435987405817755	0.198354736630673	0.477973835160449	0.368310328354258	0.482545762064886	0.393995887267944	0.428870155416709	0.0710135472102796	0.113829319411841	0.138931927947461
chr11_72897286_72902040_+	not_annotated	.	hsa_circ_0068673	19.4027528777711	0.00281351344662117	0.295438106604915	0	0.119012841978404	0.286784301096269	0.0460387910442822	0.120636440516222	0.131331962422648	0	0	0	0
chr11_84369372_84379343_-	Yeats2	.		2.35197777471335	0.0392915785133833	0.589506369451699	0.348789924654204	0.277696631282942	0.238986917580224	0.322271537309975	0.120636440516222	0.459661868479268	0	0.142027094420559	0.227658638823683	0.0926212852983076
chr11_84632584_84633565_-	Klhl24	5UTR	hsa_circ_0001369	12.5638321803179	0.0296875985981988	0.559133508823468	0.130796221745326	0.158683789304538	0	0.138116373132847	0	0	0	0	0	0
chr12_10527307_10534434_-	Cdk8	.	hsa_circ_0029803	1.80605546097126	0.0126072344313301	0.439009544731656	0.828376071053734	0.991773683153363	0.812555519772763	1.51928010446131	1.00530367096851	1.57598354907178	0.571826873888945	0.568108377682237	0.79680523588289	0.509417069140692
chr12_25442324_25454041_+	Gtf2i	.	hsa_circ_0005513	2.55133466759422	0.0495866210278098	0.631290304751901	0.087197481163551	0.357038525935211	0.0955947670320897	0.41434911939854	0.201060734193703	0.262663924845296	0.0714783592361181	0.0710135472102796	0.113829319411841	0.0926212852983076
chr12_43501059_43576734_-	not_annotated	.	hsa_circ_0003059	1.79771401820901	0.00259189306625314	0.295438106604915	1.43875843919859	1.34881220908857	1.48171888899739	1.88759043281557	1.60848587354962	1.83864747391707	0.857740310833418	0.923176113733635	1.08137853441249	0.694659639737307
chr12_5638202_5694342_-	Fry	.		6.07203146455614	0.00541107172005515	0.338752874514314	0.392388665235979	0.277696631282942	0.0477973835160449	0.322271537309975	0.120636440516222	0.065665981211324	0	0	0.0569146597059207	0.0463106426491538
chr13_109442254_109459916_-	Rps6kc1	.	hsa_circ_0111927	19.3384865508729	0.00176929694191903	0.290801645373813	0.087197481163551	0.198354736630673	0.143392150548135	0	0.0804242936774811	0.196997943633972	0	0	0	0
chr13_113832447_113844645_-	Cr1l	.		2.41604125685341	0.0484034575046361	0.631290304751901	0.217993702908877	0.317367578609076	0.143392150548135	0.230193955221411	0.160848587354962	0.262663924845296	0.0714783592361181	0.0710135472102796	0	0.185242570596615
chr13_24893088_24902996_+	Cdh20	.		14.7358464189867	0.012491488528229	0.438696806517034	0	0.119012841978404	0.0955947670320897	0.184155164177129	0	0.131331962422648	0	0	0	0
chr13_26340135_26366629_+	Phlpp1	.		-3.0107217207488	0.033250477203225	0.574237194019669	0.0435987405817755	0.0793418946522691	0	0	0.0804242936774811	0.131331962422648	0.214435077708354	0.0710135472102796	0.113829319411841	0.277863855894923
chr13_56114437_56129496_+	not_annotated	.	hsa_circ_0006324	4.19585934848051	0.018348317375349	0.458150449213705	0.130796221745326	0.238025683956807	0.0955947670320897	0.0460387910442822	0.160848587354962	0.196997943633972	0.0714783592361181	0	0	0.0463106426491538
chr13_56114437_56183125_+	not_annotated	.	hsa_circ_0111647	2.14331743175709	0.0023637363651715	0.295438106604915	1.48235717978037	1.70585073502378	1.09933982086903	0.874737029841362	1.36721299251718	1.05065569938118	0.929218670069536	0.355067736051398	0.79680523588289	0.324174498544077
chr13_57308609_57315386_+	Kcnt2	.	hsa_circ_0015751	-2.88888741731319	0.00138512232704857	0.253481531315974	0.130796221745326	0.238025683956807	0.0477973835160449	0.138116373132847	0.281485027871184	0.131331962422648	0.714783592361181	0.284054188841118	0.512231937353286	0.463106426491538
chr13_77000104_77051919_+	Rfwd2	.	hsa_circ_0015353	2.92407392072096	0.0447970937954074	0.627769040730439	0.348789924654204	0.198354736630673	0.143392150548135	0.138116373132847	0.120636440516222	0.131331962422648	0.0714783592361181	0	0	0.138931927947461
chr13_94898231_94940332_+	Sdccag8	.	hsa_circ_0112753	5.83483441203651	0.0220977363534139	0.50165524130485	0.217993702908877	0.198354736630673	0.143392150548135	0.0920775820885644	0.0402121468387405	0	0	0.0710135472102796	0	0
chr13_95098505_95128782_-	Akt3	.	hsa_circ_0000199	3.95532610166382	0.0327287760460286	0.574237194019669	0.0435987405817755	0.198354736630673	0.143392150548135	0.0460387910442822	0.241272881032443	0.131331962422648	0	0.0710135472102796	0	0.0463106426491538
chr13_95193008_95348984_-	Akt3	5UTR	hsa_circ_0017253	-2.18134167081222	0.0256926653344296	0.535778547488742	0.130796221745326	0.0793418946522691	0.143392150548135	0.138116373132847	0.201060734193703	0.196997943633972	0.357391796180591	0.142027094420559	0.455317277647366	0.324174498544077
chr13_95914249_95932651_-	Adss	3UTR		2.37917791807221	0.0488183411939581	0.631290304751901	0.174394962327102	0.595064209892018	0.238986917580224	0.322271537309975	0.201060734193703	0.459661868479268	0	0.213040641630839	0.284573298529604	0.0463106426491538
chr14_106153574_106167943_+	Vps54	5UTR		3.13670557025225	0.0319832208469671	0.571387193305164	0.130796221745326	0.396709473261345	0.143392150548135	0.230193955221411	0.201060734193703	0.065665981211324	0	0.142027094420559	0.0569146597059207	0.0463106426491538
chr14_10786398_10787114_+	Lin54	5UTR	hsa_circ_0070262	4.63337708674816	0.0159601842704164	0.454231591691864	0.0435987405817755	0.43638042058748	0.191189534064179	0.138116373132847	0.120636440516222	0.393995887267944	0	0	0	0.138931927947461
chr14_108168030_108181540_+	Usp34	.		2.85035941443519	0.00630330724234849	0.338752874514314	0.348789924654204	0.476051367913614	0.716960752740673	0.368310328354258	0.522757908903627	0.196997943633972	0.0714783592361181	0.355067736051398	0.170743979117762	0.0463106426491538
chr14_108446848_108456923_+	Pus10	3UTR		1.78238703425233	0.0131580118544885	0.446828683554491	0.959172292799061	0.991773683153363	0.716960752740673	1.2890861492399	1.08572796464599	0.787991774535888	0.571826873888945	0.284054188841118	0.739890576176969	0.555727711789846
chr14_15086542_15091475_+	Cnot6l	5UTR	hsa_circ_0006168	2.04253903553658	0.00461258553855289	0.338752874514314	0.87197481163551	0.753747999196556	0.669163369224628	1.2890861492399	1.04551581780725	0.65665981211324	0.643305233125063	0.284054188841118	0.341487958235524	0.463106426491538
chr14_28418125_28536253_-	Adgrl3	.		2.50606634814245	0.0451804904954857	0.627769040730439	0.348789924654204	0.357038525935211	0.716960752740673	0.138116373132847	0.201060734193703	0.459661868479268	0	0	0.341487958235524	0.185242570596615
chr14_39169224_39186197_+	Gabra4	.		-3.15924263436033	0.049614081982683	0.631290304751901	0.0435987405817755	0.0793418946522691	0	0.0460387910442822	0.0402121468387405	0.065665981211324	0.214435077708354	0.284054188841118	0.170743979117762	0
chr14_44759987_44764029_-	Wdr19	.		17.8779366180875	0.00782170999432533	0.34878179729361	0.0435987405817755	0	0.238986917580224	0.230193955221411	0.120636440516222	0	0	0	0	0
chr14_59473509_59498148_-	Tbc1d19	.	hsa_circ_0126085	10.7095285642584	0.0422044265309691	0.611908773514827	0	0.119012841978404	0	0	0.120636440516222	0.131331962422648	0	0	0	0
chr14_60189927_60204485_+	not_annotated	.		-2.27141055702261	0.0357377433743962	0.574237194019669	0.087197481163551	0.0793418946522691	0.238986917580224	0.0920775820885644	0.160848587354962	0.131331962422648	0.571826873888945	0.213040641630839	0.284573298529604	0.185242570596615
chr14_82146665_82171569_-	Whsc1	.	hsa_circ_0005881	6.28764099426487	0.0149392281678749	0.454231591691864	0.130796221745326	0.119012841978404	0.238986917580224	0	0.0804242936774811	0.196997943633972	0	0	0	0.0463106426491538
chr14_8288106_8319456_+	Mapk10	.	hsa_circ_0070350	7.48549061976427	0.0140169259590928	0.452920256500514	0	0.198354736630673	0.0955947670320897	0.276232746265693	0.0402121468387405	0.32832990605662	0	0	0.0569146597059207	0
chr14_84748601_84766181_-	Mtmr3	5UTR	hsa_circ_0062804	4.50058656746746	0.0171527843479088	0.454231591691864	0.174394962327102	0.119012841978404	0.0477973835160449	0.276232746265693	0.0804242936774811	0.262663924845296	0.0714783592361181	0	0	0.0463106426491538
chr15_104270169_104283452_-	not_annotated	.	hsa_circ_0101058	3.88407396201468	0.00620853574120996	0.338752874514314	0.566783627563081	0.277696631282942	0.286784301096269	0.460387910442822	0.160848587354962	0.065665981211324	0.142956718472236	0.0710135472102796	0	0.0926212852983076
chr15_19620757_19643375_-	Ero1a	3UTR		6.63324266184762	0.0163590989913615	0.454231591691864	0.217993702908877	0.198354736630673	0.0477973835160449	0.0460387910442822	0.241272881032443	0	0	0	0	0.0463106426491538
chr15_37215599_37224486_+	not_annotated	.	hsa_circ_0029638	17.5491321733845	0.00265048666349963	0.295438106604915	0.130796221745326	0.198354736630673	0.0955947670320897	0.138116373132847	0.0402121468387405	0	0	0	0	0
chr15_37714719_37725296_+	Ift88	.		-2.64599107544138	0.0315223603794984	0.568093766663855	0.261592443490653	0.158683789304538	0	0.230193955221411	0.0402121468387405	0.393995887267944	0.929218670069536	0.355067736051398	0.113829319411841	0.509417069140692
chr15_51925688_51954838_-	Ppp3cc	.		13.2133132685788	0.0182570503023961	0.458150449213705	0.130796221745326	0.158683789304538	0	0.0460387910442822	0	0.131331962422648	0	0	0	0
chr15_52636356_52638595_+	Gfra2	.	hsa_circ_0083508	16.4116536324623	0.00290594266277031	0.295438106604915	0.0435987405817755	0.158683789304538	0.143392150548135	0.0920775820885644	0.120636440516222	0	0	0	0	0
chr15_542886_550257_+	Kcnma1	.		-3.04601650812722	0.0370333317396145	0.5755031390542	0.130796221745326	0.0396709473261345	0.0955947670320897	0.0460387910442822	0	0.065665981211324	0.285913436944473	0	0.170743979117762	0.324174498544077
chr15_70769051_70832121_+	Tdrd3	5UTR	hsa_circ_0030378	19.5002803135735	0.00349794688234725	0.30173638086864	0.087197481163551	0.119012841978404	0.0477973835160449	0.322271537309975	0	0.131331962422648	0	0	0	0
chr15_761400_821547_+	Kcnma1	.	hsa_circ_0094232	2.01194500261028	0.0477194415835986	0.631290304751901	0.523184886981306	0.476051367913614	0.908150286804853	0.0920775820885644	0.844455083613551	0.590993830901916	0.285913436944473	0.142027094420559	0.455317277647366	0.231553213245769
chr15_96720322_96790516_-	not_annotated	.		-2.37796012864712	0.0148297705077448	0.454231591691864	0.130796221745326	0.119012841978404	0.143392150548135	0.0920775820885644	0.281485027871184	0.065665981211324	0.285913436944473	0.213040641630839	0.398402617941445	0.463106426491538
chr16_2158110_2171786_-	Slmap	.	hsa_circ_0066273	5.50464869478781	0.0189997104827954	0.464017390683543	0.0435987405817755	0	0.238986917580224	0.322271537309975	0.160848587354962	0.393995887267944	0	0	0.0569146597059207	0.0463106426491538
chr16_2578901_2581762_-	not_annotated	.		5.11036447997452	0.00137891198780003	0.253481531315974	0.261592443490653	0.119012841978404	0.238986917580224	0.230193955221411	0.321697174709924	0.393995887267944	0	0.0710135472102796	0.113829319411841	0
chr16_26625023_26633439_-	Tmem192	.	hsa_circ_0071370	3.24599819856957	0.00680927134921285	0.341210926511166	0.261592443490653	0.238025683956807	0.238986917580224	0.276232746265693	0.160848587354962	0.393995887267944	0.0714783592361181	0	0.113829319411841	0.0926212852983076
chr16_26755421_26780008_+	not_annotated	.	hsa_circ_0071374	1.74684366435075	0.00762798391214006	0.34878179729361	1.91834458559812	1.22979936711017	1.57731365602948	2.16382317908126	2.09103163561451	1.51031756786045	0.571826873888945	1.13621675536447	1.13829319411841	1.11145542357969
chr16_71094507_71101903_+	not_annotated	.		16.3097057110126	0.00488031079236967	0.338752874514314	0.130796221745326	0.119012841978404	0.0477973835160449	0	0.201060734193703	0.065665981211324	0	0	0	0
chr16_74219790_74228826_+	Ikbkb	.		18.8079570197622	0.00210927585127812	0.295438106604915	0.217993702908877	0.0396709473261345	0.143392150548135	0.0920775820885644	0.160848587354962	0	0	0	0	0
chr16_74573011_74617254_-	Tpte2	.		-2.17824703550682	0.0345194971600592	0.574237194019669	0.523184886981306	0.119012841978404	0.286784301096269	0.0460387910442822	0.120636440516222	0.393995887267944	0.357391796180591	0.568108377682237	0.398402617941445	0.787280925035615
chr17_19160993_19250082_+	Atxn1	5UTR		2.18608012719982	0.00772965589020299	0.34878179729361	0.523184886981306	0.555393262565883	0.477973835160449	0.460387910442822	0.442333615226146	0.525327849690592	0.428870155416709	0.0710135472102796	0.227658638823683	0.185242570596615
chr17_43258445_43263901_+	Lrrc16a	.	hsa_circ_0075872	13.6515069422043	0.0291110057190441	0.559133508823468	0.130796221745326	0	0	0	0.160848587354962	0.196997943633972	0	0	0	0
chr17_53963184_53966929_+	Ggps1	5UTR		2.15105231276047	0.0307151602735716	0.56457816106651	1.00277103338084	0.952102735827229	0.191189534064179	0.506426701487104	0.321697174709924	0.459661868479268	0.142956718472236	0.355067736051398	0.227658638823683	0.324174498544077
chr17_5429864_5436758_-	Naa35	.		3.21339027427836	0.0100183264394746	0.407577260790111	0.566783627563081	0.198354736630673	0.334581684612314	0.230193955221411	0.201060734193703	0.32832990605662	0.214435077708354	0.142027094420559	0	0.0463106426491538
chr17_65725936_65728879_-	Ryr2	.	hsa_circ_0112652	18.0469483126788	0.00249192901796909	0.295438106604915	0.130796221745326	0.158683789304538	0.0477973835160449	0	0.120636440516222	0.196997943633972	0	0	0	0
chr17_65826668_65837282_-	Ryr2	.		-2.08950241309017	0.0308887948585264	0.56457816106651	0.130796221745326	0.357038525935211	0.430176451644404	0.138116373132847	0.120636440516222	0.196997943633972	0.643305233125063	0.355067736051398	0.284573298529604	0.648348997088153
chr17_65837117_65873042_-	Ryr2	.		3.35421395847594	0.011595404138565	0.426228048120508	0.174394962327102	0.396709473261345	0.143392150548135	0.322271537309975	0.281485027871184	0.262663924845296	0	0.0710135472102796	0.227658638823683	0
chr17_65855660_65873042_-	Ryr2	.		4.92923534441385	0.0370788886763243	0.5755031390542	0.130796221745326	0.0793418946522691	0	0.138116373132847	0.160848587354962	0.065665981211324	0	0	0.0569146597059207	0
chr17_75579711_75616081_+	Celf2	.	hsa_circ_0092681	-2.71592482778964	0.000164240552154378	0.0964092041146201	0.261592443490653	0.277696631282942	0.191189534064179	0.138116373132847	0.201060734193703	0.262663924845296	0.714783592361181	0.639121924892516	0.569146597059207	0.555727711789846
chr17_75588945_75604406_+	Celf2	.	hsa_circ_0092684	2.66396899530496	0.036756367366772	0.5755031390542	0.305191184072428	0.119012841978404	0.669163369224628	0.276232746265693	0.160848587354962	0.196997943633972	0.0714783592361181	0.0710135472102796	0.170743979117762	0.0926212852983076
chr17_78922771_78942311_-	Nmt2	.		-2.86717468842901	6.32642161144965e-06	0.00866508880048221	0.523184886981306	0.595064209892018	0.573568602192538	1.5653188955056	0.643394349419849	0.919323736958536	2.50174257326413	2.7695283412009	2.16275706882499	1.806115063317
chr17_84855704_84888911_+	Mllt10	5UTR		1.63519302666833	0.0232456360448966	0.508065523981277	1.65675214210747	2.41992778689421	1.62511103954553	1.24304735819562	1.52806157987214	1.96997943633972	1.42956718472236	0.639121924892516	1.30903717323618	0.879902210333923
chr17_9875748_9929565_-	Nsd1	.		-2.37377299027666	0.00375376375239774	0.314779903236782	0.348789924654204	0.158683789304538	0.334581684612314	0.230193955221411	0.241272881032443	0.196997943633972	0.428870155416709	0.568108377682237	0.398402617941445	0.97252349563223
chr18_37046699_37093178_-	Ppp2r2b	.		6.8388257709055	0.0108056954980823	0.419087765863276	0.217993702908877	0.119012841978404	0.238986917580224	0	0.160848587354962	0.065665981211324	0	0	0	0.0463106426491538
chr18_44477274_44489940_+	not_annotated	.		3.19901332049826	0.0347090889985134	0.574237194019669	0.130796221745326	0.396709473261345	0.430176451644404	0.138116373132847	0.201060734193703	0.196997943633972	0	0	0.284573298529604	0
chr18_66581615_66603887_-	Dcc	.		-1.90395668213607	0.0367031814185605	0.5755031390542	0.523184886981306	0.357038525935211	0.382379068128359	0.184155164177129	0.120636440516222	0.196997943633972	0.643305233125063	0.426081283261677	0.398402617941445	0.787280925035615
chr18_81724769_81726644_+	Cyb5a	3UTR		1.73450528125962	0.0372657827013548	0.575658274886718	0.610382368144857	0.555393262565883	1.14713720438508	0.736620656708515	0.965091524129773	1.11632168059251	0.357391796180591	0.710135472102796	0.682975916471048	0.231553213245769
chr19_17320279_17323330_-	Rbl2	.		19.6248860167505	0.00413819817288216	0.338752874514314	0.174394962327102	0	0	0.184155164177129	0.160848587354962	0.196997943633972	0	0	0	0
chr19_17392298_17396151_-	not_annotated	.		14.448551186429	0.00840369563965183	0.359695681076348	0	0.158683789304538	0.0477973835160449	0.138116373132847	0.0402121468387405	0.131331962422648	0	0	0	0
chr19_19881334_19881618_-	not_annotated	.	hsa_circ_0105504	4.15410709728498	0.0267415395798063	0.545437065870183	0.087197481163551	0.158683789304538	0.191189534064179	0.0460387910442822	0.0804242936774811	0.32832990605662	0	0	0.0569146597059207	0.0463106426491538
chr19_22113524_22179584_-	Phkb	.	hsa_circ_0039264	2.49345737310109	0.0336130845071932	0.574237194019669	0.392388665235979	0.476051367913614	0.286784301096269	0.552465492531387	0.160848587354962	0.131331962422648	0.142956718472236	0.142027094420559	0	0.231553213245769
chr19_32518767_32528958_-	not_annotated	.		-3.7843830468599	0.0335207122958534	0.574237194019669	0.0435987405817755	0.0793418946522691	0	0.0920775820885644	0	0	0	0.284054188841118	0.113829319411841	0.231553213245769
chr19_43055208_43066842_+	Glg1	.		-2.82488148826686	0.0267961508131892	0.545437065870183	0.0435987405817755	0.0396709473261345	0.0477973835160449	0.0460387910442822	0.160848587354962	0.131331962422648	0.428870155416709	0.142027094420559	0.227658638823683	0.138931927947461
chr19_43115019_43124021_-	Pdpr	.		12.3162468328271	0.0358331585502673	0.574237194019669	0	0	0.143392150548135	0	0.160848587354962	0.131331962422648	0	0	0	0
chr19_43119867_43124021_-	Pdpr	.		1.94415264668883	0.0383442391332773	0.581389219921168	0.653981108726632	0.396709473261345	0.621365985708583	0.966814611929926	0.201060734193703	0.65665981211324	0.214435077708354	0.213040641630839	0.341487958235524	0.370485141193231
chr19_43120529_43124021_-	Pdpr	.		13.6225605595736	0.018397377493371	0.458150449213705	0.174394962327102	0.0396709473261345	0.143392150548135	0	0	0.131331962422648	0	0	0	0
chr19_47047118_47053599_+	Wwox	.	hsa_circ_0040573	1.95116192185057	0.0120178826551588	0.429404172435194	0.523184886981306	0.714077051870422	0.764758136256718	0.598504283575669	0.522757908903627	0.590993830901916	0.285913436944473	0.355067736051398	0.455317277647366	0.185242570596615
chr2_116586008_116591616_+	Egfem1	.		3.95588135052085	0.0239261642610443	0.513459800445342	0.130796221745326	0.357038525935211	0.382379068128359	0.0920775820885644	0.0804242936774811	0.131331962422648	0	0.0710135472102796	0.113829319411841	0
chr2_116586879_116598683_+	Egfem1	.		-2.08457847119472	0.0280653809342358	0.557104590622102	0.305191184072428	0.238025683956807	0.191189534064179	0.82869823879708	0.120636440516222	0.32832990605662	0.428870155416709	1.27824384978503	0.569146597059207	0.555727711789846
chr2_127632147_127634741_+	Hspa4l	.		12.0169739958451	0.0360062897804922	0.574237194019669	0.130796221745326	0.158683789304538	0	0	0	0.131331962422648	0	0	0	0
chr2_149214175_149533042_+	Med12l	3UTR,5UTR		17.4253585141974	0.0065128929390681	0.338752874514314	0	0.0396709473261345	0.286784301096269	0.138116373132847	0.0402121468387405	0.131331962422648	0	0	0	0
chr2_170842069_170905590_+	not_annotated	.		-5.2865278769379	0.00567087745894463	0.338752874514314	0	0.0396709473261345	0	0	0.0804242936774811	0	0.0714783592361181	0.142027094420559	0.170743979117762	0.185242570596615
chr2_172312782_172322184_-	Schip1	3UTR		-7.89042331874813	0.00636458473376098	0.338752874514314	0.0435987405817755	0.0396709473261345	0	0	0	0	0.214435077708354	0.284054188841118	0.170743979117762	0
chr2_173488960_173502723_-	Zbbx	.		-9.18408847058916	0.00195569271550647	0.295438106604915	0	0	0.0477973835160449	0.0460387910442822	0	0	0.142956718472236	0.355067736051398	0	0.277863855894923
chr2_177947847_177988315_-	Rapgef2	5UTR		2.44976181428098	0.0442819160992643	0.627769040730439	0.217993702908877	0.238025683956807	0.716960752740673	0.230193955221411	0.643394349419849	0.131331962422648	0.214435077708354	0.0710135472102796	0.0569146597059207	0.231553213245769
chr2_184401475_184700067_-	Fam160a1	3UTR		2.99749662482048	0.0191766539785267	0.464017390683543	0.174394962327102	0.198354736630673	0.238986917580224	0.184155164177129	0.160848587354962	0.196997943633972	0	0.142027094420559	0.0569146597059207	0.0463106426491538
chr2_185667938_185698412_+	Lrba	.	hsa_circ_0071186	5.55701604903877	0.0338083678407808	0.574237194019669	0	0.238025683956807	0.0477973835160449	0.184155164177129	0.0804242936774811	0.131331962422648	0.0714783592361181	0	0	0
chr2_186129598_186137351_-	Dclk2	.		4.80054449163422	0.00567043334222828	0.338752874514314	0.174394962327102	0.198354736630673	0.0955947670320897	0.184155164177129	0.160848587354962	0.196997943633972	0.142956718472236	0	0	0
chr2_195761078_195776017_-	Snx27	.	hsa_circ_0002394	5.70294951850246	0.0363509691139001	0.57448512341929	0	0.0396709473261345	0.143392150548135	0.0920775820885644	0.120636440516222	0.32832990605662	0	0	0.0569146597059207	0
chr2_20507149_20649110_+	not_annotated	.	hsa_circ_0073219	16.8777345743629	0.0058488125762799	0.338752874514314	0.0435987405817755	0.0396709473261345	0	0.230193955221411	0.160848587354962	0.131331962422648	0	0	0	0
chr2_206942824_206957036_-	Lrig2	.		-4.9893441960816	0.00729978665774955	0.34878179729361	0	0.119012841978404	0	0.0920775820885644	0	0	0.357391796180591	0.213040641630839	0.0569146597059207	0.231553213245769
chr2_206964920_206976810_-	Lrig2	.		-3.020674257376	0.00718817591188911	0.34878179729361	0.217993702908877	0.0396709473261345	0.238986917580224	0.138116373132847	0.0804242936774811	0	0.714783592361181	0.284054188841118	0.227658638823683	0.324174498544077
chr2_20910465_20918516_-	Zcchc9	5UTR		-5.05356732174467	0.000550706032059399	0.223658694674568	0.0435987405817755	0.0793418946522691	0.0477973835160449	0.0460387910442822	0.0402121468387405	0	0.142956718472236	0.426081283261677	0.284573298529604	0.185242570596615
chr2_220435619_220441299_+	not_annotated	.		24.0905448589075	0.00305926591730306	0.295438106604915	0.392388665235979	0.277696631282942	0.0477973835160449	0.138116373132847	0	0	0	0	0	0
chr2_229690525_229691349_-	Ugt8	5UTR		17.6171604979661	0.00542521576967901	0.338752874514314	0	0.0396709473261345	0.191189534064179	0.184155164177129	0.0402121468387405	0.196997943633972	0	0	0	0
chr2_238742933_238746181_-	not_annotated	.	hsa_circ_0070562	-3.1576281214588	0.04831694726126	0.631290304751901	0.0435987405817755	0	0.334581684612314	0.0460387910442822	0	0.065665981211324	0.0714783592361181	0.426081283261677	0.227658638823683	0.324174498544077
chr2_252803943_252832870_+	not_annotated	.		-3.48961737583187	0.0167461547493988	0.454231591691864	0.0435987405817755	0.0793418946522691	0	0.0460387910442822	0.0402121468387405	0	0.0714783592361181	0.142027094420559	0.227658638823683	0.138931927947461
chr2_257937493_257945564_+	Pigk	.	hsa_circ_0114150	1.77041686154754	0.0472063864409473	0.631290304751901	0.653981108726632	0.476051367913614	0.525771218676494	0.782659447752798	0.442333615226146	0.262663924845296	0.214435077708354	0.355067736051398	0.341487958235524	0.277863855894923
chr2_33950933_33955969_-	not_annotated	.	hsa_circ_0001492	1.75578661150526	0.00099611726272881	0.253481531315974	3.83668917119624	3.49104336469984	4.92313050215262	3.59102570145401	2.85506242555058	4.72795064721533	1.35808882548624	2.27243351072895	2.67498900617827	2.45446406040515
chr2_36936347_36969646_-	not_annotated	.		3.95856795397781	0.0403524646706512	0.59858583874262	0.217993702908877	0.119012841978404	0.238986917580224	0	0.160848587354962	0.065665981211324	0	0.0710135472102796	0	0.0463106426491538
chr2_38096881_38105137_-	not_annotated	.		5.16677784255253	0.0473755779895306	0.631290304751901	0.130796221745326	0	0.143392150548135	0.0920775820885644	0.0402121468387405	0.262663924845296	0.0714783592361181	0	0	0
chr2_44554760_44564131_+	Slc38a9	.		1.72616150753221	0.0146179087244287	0.452920256500514	1.48235717978037	1.38848315641471	1.43392150548135	1.97966801490414	1.52806157987214	1.31331962422648	0.857740310833418	0.568108377682237	0.569146597059207	1.43562992212377
chr20_14319169_14340940_-	Specc1l	.		17.9587368435402	0.000702417592095433	0.240519490493345	0.130796221745326	0.0793418946522691	0.0955947670320897	0.0920775820885644	0.120636440516222	0.131331962422648	0	0	0	0
chr20_20003999_20005465_+	not_annotated	.		2.76493257037329	0.0177241416150324	0.455178111851051	0.305191184072428	0.555393262565883	0.0955947670320897	0.460387910442822	0.321697174709924	0.32832990605662	0.0714783592361181	0.284054188841118	0.113829319411841	0.0463106426491538
chr20_26797652_26823720_+	Herc4	.		3.54079149513107	0.0485527537067002	0.631290304751901	0.130796221745326	0.119012841978404	0.0477973835160449	0.0460387910442822	0.241272881032443	0.131331962422648	0.0714783592361181	0	0	0.0463106426491538
chr20_47893648_47896656_-	Sobp	.	hsa_circ_0001633	6.46156493193169	0.00588220115568253	0.338752874514314	0.130796221745326	0.0793418946522691	0.0477973835160449	0.184155164177129	0.160848587354962	0.196997943633972	0	0	0.0569146597059207	0
chr20_50659750_50699734_+	Hace1	.	hsa_circ_0077517	2.27536816763105	0.0345142132892959	0.574237194019669	0.392388665235979	0.277696631282942	0.430176451644404	0.368310328354258	0.241272881032443	0.131331962422648	0.0714783592361181	0.0710135472102796	0.284573298529604	0.0926212852983076
chr3_104886424_105085171_+	not_annotated	.		3.63123290822714	0.0101666123831585	0.40955500276861	0.47958614639953	0.357038525935211	0.621365985708583	0	0.643394349419849	0.459661868479268	0.0714783592361181	0	0.113829319411841	0.231553213245769
chr3_111249501_111253236_-	Ino80	.		6.80145306523361	0.00350291251521476	0.30173638086864	0.087197481163551	0.0793418946522691	0.191189534064179	0.138116373132847	0.160848587354962	0.196997943633972	0.0714783592361181	0	0	0
chr3_121553880_121568220_+	not_annotated	.		-2.70484909708495	0.020429334562753	0.485226218025156	0.130796221745326	0.158683789304538	0.0955947670320897	0.0460387910442822	0.120636440516222	0.065665981211324	0.571826873888945	0.355067736051398	0.227658638823683	0.0926212852983076
chr3_128236233_128272114_+	Plcb1	.		-2.29253729318284	0.0299131772950549	0.559133508823468	0.130796221745326	0.0396709473261345	0.0955947670320897	0.184155164177129	0.0804242936774811	0.262663924845296	0.214435077708354	0.213040641630839	0.341487958235524	0.370485141193231
chr3_128277039_128314209_+	Plcb1	.		-2.89594047409983	0.0160279536041967	0.454231591691864	0.0435987405817755	0.0793418946522691	0.0955947670320897	0.0460387910442822	0.120636440516222	0	0.214435077708354	0.213040641630839	0.284573298529604	0.138931927947461
chr3_129767287_129787218_+	Snap25	3UTR		-3.15452889192361	0.0354592117287285	0.574237194019669	0.087197481163551	0	0.0477973835160449	0.0460387910442822	0.0402121468387405	0.065665981211324	0.142956718472236	0	0.284573298529604	0.185242570596615
chr3_129779761_129789947_+	Snap25	3UTR		1.6139473164342	0.018574583021694	0.459776877326148	1.17716599570794	1.22979936711017	1.52951627251344	1.01285340297421	1.56827372671088	1.51031756786045	0.7862619515973	0.994189660943914	0.853719895588811	0.694659639737307
chr3_13496852_13645255_+	Mapkap1	5UTR		-3.88431081373152	0.0227900323960161	0.506622390245131	0	0.0793418946522691	0.143392150548135	0	0.0402121468387405	0	0.0714783592361181	0.142027094420559	0.113829319411841	0.416795783842384
chr3_160392919_160396721_+	Ywhab	5UTR		16.3770258465936	0.00702282814983586	0.347672299610549	0	0.0793418946522691	0.191189534064179	0.138116373132847	0.160848587354962	0	0	0	0	0
chr3_168438210_168449567_+	Dok5	.	hsa_circ_0115485	5.09896528672524	0.0288732279092454	0.559133508823468	0.0435987405817755	0.238025683956807	0.334581684612314	0	0.0804242936774811	0.393995887267944	0.0714783592361181	0	0	0.0463106426491538
chr3_21721503_21756744_+	Rabgap1	.	hsa_circ_0137856	4.73367206960571	0.0160772833980481	0.454231591691864	0.087197481163551	0.198354736630673	0.0477973835160449	0.322271537309975	0.160848587354962	0.196997943633972	0	0.142027094420559	0	0
chr3_21875092_21904269_-	Strbp	5UTR	hsa_circ_0088421	2.18969938087172	0.0158780812066878	0.454231591691864	0.566783627563081	0.158683789304538	1.00374505383694	0.782659447752798	0.643394349419849	0.787991774535888	0.142956718472236	0.355067736051398	0.227658638823683	0.416795783842384
chr3_25350826_25414590_-	Lrp1b	.		-3.19136403057771	0.0229738512994781	0.506622390245131	0.087197481163551	0.119012841978404	0	0.0920775820885644	0.201060734193703	0	0	0.355067736051398	0.284573298529604	0.509417069140692
chr3_29584277_29597359_-	Gtdc1	.		-3.10161192874256	0.0106851265170009	0.419087765863276	0.130796221745326	0.119012841978404	0.0955947670320897	0.0920775820885644	0.0402121468387405	0.196997943633972	0	0.639121924892516	0.284573298529604	0.463106426491538
chr3_3461484_3463941_-	Ubac1	.	hsa_circ_0138233	2.33826748942616	0.0445672658288657	0.627769040730439	0.348789924654204	0.119012841978404	0.286784301096269	0.736620656708515	0.402121468387405	0.590993830901916	0.142956718472236	0	0.170743979117762	0.324174498544077
chr3_54547245_54554495_-	Stk39	.	hsa_circ_0007082	3.73883943362345	0.0350691572820384	0.574237194019669	0.130796221745326	0.119012841978404	0.238986917580224	0.0920775820885644	0.160848587354962	0	0.0714783592361181	0	0	0.0463106426491538
chr3_54547245_54566332_-	Stk39	.	hsa_circ_0001079	2.47907677215122	3.59017612221186e-05	0.0295040673723371	1.39515969861682	1.78519262967605	1.19493458790112	1.93362922385985	1.24657655200096	1.3789856054378	0.643305233125063	0.710135472102796	0.512231937353286	0.555727711789846
chr3_55928421_55942321_-	Fastkd1	.		-4.7512126425581	0.0302499004789696	0.562429145104463	0	0.0793418946522691	0	0.0460387910442822	0	0	0	0.142027094420559	0.227658638823683	0.138931927947461
chr3_62666947_62696889_+	Agps	.		-2.31486953266411	0.0394534562178674	0.589506369451699	0.174394962327102	0.198354736630673	0.0477973835160449	0.0920775820885644	0.0402121468387405	0.131331962422648	0.357391796180591	0.284054188841118	0.341487958235524	0.138931927947461
chr3_8562491_8564186_+	Sptan1	.		-3.77593150047471	0.0353814451303089	0.574237194019669	0.0435987405817755	0.0396709473261345	0	0.0460387910442822	0.0402121468387405	0	0.142956718472236	0.142027094420559	0	0.231553213245769
chr3_8587700_8589420_+	Sptan1	.		5.15539178671064	0.0382177544914568	0.581389219921168	0.130796221745326	0.119012841978404	0.0477973835160449	0.184155164177129	0	0.131331962422648	0	0	0	0.0463106426491538
chr3_92666663_92667021_+	not_annotated	.		16.5808314473723	0.00514471386797558	0.338752874514314	0.0435987405817755	0.119012841978404	0.238986917580224	0.138116373132847	0.0402121468387405	0	0	0	0	0
chr3_94112800_94163826_-	not_annotated	.		7.16695836076992	0.0171263688166039	0.454231591691864	0.305191184072428	0.0396709473261345	0.286784301096269	0	0.0804242936774811	0.196997943633972	0.0714783592361181	0	0	0
chr4_11460074_11610517_-	Magi2	.		-2.85839645898491	0.0215397420740552	0.500038419109	0.087197481163551	0.158683789304538	0	0.0920775820885644	0.0804242936774811	0	0.214435077708354	0.355067736051398	0.170743979117762	0.185242570596615
chr4_119832191_119837987_+	Copg1	.		-3.45033840012879	0.0371156806642402	0.5755031390542	0	0.0396709473261345	0.0955947670320897	0	0.0402121468387405	0.065665981211324	0	0.284054188841118	0.170743979117762	0.138931927947461
chr4_131745058_132114473_-	Eif4e3	3UTR,5UTR		-5.03132389271517	0.0264871056265793	0.545437065870183	0.087197481163551	0	0	0	0	0.065665981211324	0	0.142027094420559	0.284573298529604	0.138931927947461
chr4_134813606_134856745_-	Cntn3	.		-2.66875534060354	0.0245142182281012	0.516558577944964	0.130796221745326	0.0793418946522691	0.191189534064179	0.0920775820885644	0.0402121468387405	0.065665981211324	0.214435077708354	0.0710135472102796	0.512231937353286	0.277863855894923
chr4_151416423_151428896_-	Adipor2	5UTR	hsa_circ_0025004	5.76937348152697	0.0155959232625516	0.454231591691864	0	0.119012841978404	0.382379068128359	0.41434911939854	0.160848587354962	0.131331962422648	0	0	0.113829319411841	0
chr4_169873116_169873545_-	Grin2b	5UTR	hsa_circ_0097974	18.2672187690894	0.00594301578384664	0.338752874514314	0.0435987405817755	0.198354736630673	0.191189534064179	0	0.201060734193703	0	0	0	0	0
chr4_170518671_170520365_+	not_annotated	.	hsa_circ_0097977	3.10634276363151	0.0358709241037372	0.574237194019669	0.348789924654204	0.0793418946522691	0.238986917580224	0.0920775820885644	0.281485027871184	0.131331962422648	0	0.0710135472102796	0.113829319411841	0.0463106426491538
chr4_22102426_22104879_+	Crot	.		5.06773626179777	0.0329951951525845	0.574237194019669	0.174394962327102	0.0396709473261345	0.0477973835160449	0.0460387910442822	0.120636440516222	0.196997943633972	0	0	0.0569146597059207	0
chr4_30891940_31017624_+	Dync1i1	.		-3.43629989816081	0.0012066531869734	0.253481531315974	0.087197481163551	0.119012841978404	0.143392150548135	0.184155164177129	0.0402121468387405	0.131331962422648	0.7862619515973	0.284054188841118	0.341487958235524	0.277863855894923
chr4_31055982_31066896_+	Dync1i1	.	hsa_circ_0135168	6.53982663099357	0.0132828450052087	0.447345643756745	0.087197481163551	0.317367578609076	0.0477973835160449	0.0460387910442822	0.160848587354962	0.131331962422648	0	0.0710135472102796	0	0
chr4_31631171_31651720_-	not_annotated	.		16.7860367166091	0.00250738548796393	0.295438106604915	0.0435987405817755	0.119012841978404	0.191189534064179	0.138116373132847	0.0402121468387405	0.065665981211324	0	0	0	0
chr4_50475666_50491878_-	not_annotated	.		5.94433195409324	0.0173409461714016	0.454231591691864	0.130796221745326	0.0396709473261345	0.238986917580224	0.0460387910442822	0.0804242936774811	0.196997943633972	0	0	0	0.0463106426491538
chr4_65598099_65613754_+	not_annotated	.	hsa_circ_0133485	1.96826078034266	0.0136407587054187	0.452015141294883	0.697579849308408	0.595064209892018	1.05154243735299	1.2890861492399	0.522757908903627	0.590993830901916	0.214435077708354	0.497094830471957	0.398402617941445	0.463106426491538
chr4_66193730_66214585_+	Ubn2	.		-2.96700468625943	0.0073844092613564	0.34878179729361	0.174394962327102	0.0396709473261345	0	0.276232746265693	0.120636440516222	0.065665981211324	0.214435077708354	0.355067736051398	0.398402617941445	0.416795783842384
chr4_8223839_8242710_-	Kmt2e	5UTR	hsa_circ_0081808	2.27391045285655	0.000598745592947249	0.223658694674568	1.39515969861682	1.1504574724579	1.67290842306157	0.690581865664233	1.16615225832348	1.44465158664913	0.428870155416709	0.497094830471957	0.569146597059207	0.648348997088153
chr4_84350149_84376531_+	not_annotated	.	hsa_circ_0134051	-5.23999577308933	0.00447222190473744	0.338752874514314	0	0.0396709473261345	0	0.0460387910442822	0	0.065665981211324	0.142956718472236	0.0710135472102796	0.227658638823683	0.138931927947461
chr4_96732981_96767151_+	not_annotated	.	hsa_circ_0125187	-3.75850627723187	0.0066815210069924	0.338942837255948	0.174394962327102	0.0793418946522691	0.0477973835160449	0	0.120636440516222	0	0.357391796180591	0.497094830471957	0.284573298529604	0.0926212852983076
chr4_9981941_9997091_+	Napepld	.	hsa_circ_0132838	2.86702432352133	0.0121507928634465	0.430410412723291	0.348789924654204	0.396709473261345	0.286784301096269	0.138116373132847	0.241272881032443	0.459661868479268	0.0714783592361181	0	0.227658638823683	0.0926212852983076
chr5_105348124_105364595_-	Slc24a2	.		11.4102216263312	0.0415354064910049	0.611716793087954	0.130796221745326	0	0.143392150548135	0	0	0.131331962422648	0	0	0	0
chr5_109560565_109563853_-	Elavl2	5UTR	hsa_circ_0138518	2.70740981386206	0.0450324206695042	0.627769040730439	0.348789924654204	0.198354736630673	0.238986917580224	0.276232746265693	0.120636440516222	0.65665981211324	0.142956718472236	0	0.284573298529604	0
chr5_136420691_136471341_+	not_annotated	.	hsa_circ_0007437	1.6240998407479	0.0166974197392552	0.454231591691864	2.09273954792522	2.10256020828513	1.3861241219653	2.94648262683406	1.64869802038836	2.16697737997369	1.14365374777789	1.20723030257475	1.08137853441249	1.57456185007123
chr5_146484207_146526210_+	not_annotated	.		2.66021293219648	0.00226409471974471	0.295438106604915	0.392388665235979	0.476051367913614	0.669163369224628	0.966814611929926	0.402121468387405	0.722325793324564	0.214435077708354	0.0710135472102796	0.284573298529604	0.277863855894923
chr5_148844952_148847692_+	Pum1	.	hsa_circ_0000043	3.70750116144218	0.00662403531055328	0.338942837255948	0.305191184072428	0.43638042058748	0.334581684612314	0.138116373132847	0.120636440516222	0.393995887267944	0	0	0.113829319411841	0.138931927947461
chr5_167516580_167547741_+	Rere	.	hsa_circ_0005829	1.80029122658044	0.0108384889048175	0.419087765863276	1.52595592036214	1.54716694571925	1.3861241219653	1.38116373132847	0.884667230452292	1.9043134551284	1.00069702930565	0.426081283261677	1.08137853441249	0.648348997088153
chr5_2257912_2372077_+	Stau2	5UTR		10.4688303312881	0.00121304271078927	0.253481531315974	0.130796221745326	0.238025683956807	0.0477973835160449	0.0920775820885644	0.402121468387405	0.393995887267944	0	0	0.0569146597059207	0
chr5_64346706_64352506_+	Tmeff1	.	hsa_circ_0087775	-3.56755022697998	0.0127665301356025	0.440820775858745	0.0435987405817755	0.0396709473261345	0.191189534064179	0.0460387910442822	0	0	0.142956718472236	0.213040641630839	0.284573298529604	0.185242570596615
chr5_70292287_70326250_+	Slc44a1	.	hsa_circ_0137619	2.6972665282308	0.0354571819334237	0.574237194019669	0.130796221745326	0.198354736630673	0.525771218676494	0.322271537309975	0.281485027871184	0.525327849690592	0	0	0.341487958235524	0.0926212852983076
chr5_7660222_7780390_-	Prex2	.		2.33357659841074	0.0439156797610085	0.627769040730439	0.435987405817755	0.0793418946522691	0.477973835160449	0.82869823879708	0.884667230452292	0.393995887267944	0.428870155416709	0.213040641630839	0.227658638823683	0.0463106426491538
chr5_79280978_79291689_-	Dfnb31	.	hsa_circ_0137759	5.90119833952357	0.0242598397769413	0.516495759810632	0.261592443490653	0.119012841978404	0.0477973835160449	0	0.160848587354962	0.131331962422648	0	0.0710135472102796	0	0
chr5_90827409_90892934_+	Kdm4c	.		20.405094767005	0.00145680386361889	0.253481531315974	0.174394962327102	0.119012841978404	0.286784301096269	0.0460387910442822	0.0402121468387405	0.065665981211324	0	0	0	0
chr5_92962207_93050809_-	not_annotated	.	hsa_circ_0086352	16.7043739812285	0.00523057866417996	0.338752874514314	0.130796221745326	0.0396709473261345	0.238986917580224	0.138116373132847	0.0402121468387405	0	0	0	0	0
chr6_104029002_104029461_+	Exd2	5UTR		4.12224538991271	0.0349964528390934	0.574237194019669	0.0435987405817755	0.0793418946522691	0.143392150548135	0.0920775820885644	0.201060734193703	0.32832990605662	0	0	0.113829319411841	0
chr6_105395366_105398311_+	Ttc9	3UTR		3.02930343458364	0.0496244264869467	0.631290304751901	0.174394962327102	0.198354736630673	0.143392150548135	0.184155164177129	0.160848587354962	0	0.142956718472236	0	0.0569146597059207	0
chr6_10961829_10979314_+	Ttc7a	.	hsa_circ_0054463	-3.54470268096384	0.0463890580600095	0.631290304751901	0.0435987405817755	0.119012841978404	0.0477973835160449	0	0.0804242936774811	0	0	0.355067736051398	0.398402617941445	0.0463106426491538
chr6_110109280_110219087_+	Gpatch2l	.	hsa_circ_0005252	-2.52338760636335	0.0476914101743331	0.631290304751901	0.174394962327102	0.0793418946522691	0	0.0460387910442822	0.120636440516222	0.065665981211324	0.214435077708354	0.0710135472102796	0.341487958235524	0.231553213245769
chr6_113191384_113194036_+	not_annotated	.		7.75645724859387	0.00987464145050206	0.40574901720113	0.174394962327102	0.119012841978404	0.430176451644404	0.0460387910442822	0.160848587354962	0	0	0	0.0569146597059207	0
chr6_122738861_122739995_+	Zc3h14	.		3.38123273590903	0.0446140221220404	0.627769040730439	0.130796221745326	0.119012841978404	0.0955947670320897	0.184155164177129	0.0804242936774811	0.065665981211324	0	0	0	0.0926212852983076
chr6_122804706_122817427_-	Eml5	.		-1.97809996989798	0.0469475207287444	0.631290304751901	0.261592443490653	0.277696631282942	0.334581684612314	0.138116373132847	0.160848587354962	0.459661868479268	0.285913436944473	0.710135472102796	0.910634555294731	0.231553213245769
chr6_124625935_124652103_-	Rps6ka5	.	hsa_circ_0102869	6.11843392419061	0.00316361077892827	0.295438106604915	0.130796221745326	0.238025683956807	0.191189534064179	0.460387910442822	0.160848587354962	0.065665981211324	0	0	0.0569146597059207	0.0463106426491538
chr6_125550200_125569718_-	Tc2n	.	hsa_circ_0032969	3.35583492324176	0.0385404321007749	0.582215571698839	0.087197481163551	0.0793418946522691	0.0955947670320897	0.138116373132847	0.160848587354962	0.131331962422648	0.0714783592361181	0	0	0.0463106426491538
chr6_126883894_126894194_+	Unc79	.	hsa_circ_0102960	6.50161008290932	0.0063436605771091	0.338752874514314	0.087197481163551	0.0793418946522691	0.238986917580224	0.0920775820885644	0.120636440516222	0.196997943633972	0	0	0.0569146597059207	0
chr6_129621582_129636485_+	Papola	.	hsa_circ_0103019	2.16741772267186	0.0466039479765753	0.631290304751901	0.348789924654204	0.43638042058748	0.191189534064179	0.184155164177129	0.361909321548665	0.196997943633972	0.0714783592361181	0.0710135472102796	0.170743979117762	0.185242570596615
chr6_132551395_132555729_+	Evl	.	hsa_circ_0033165	5.28478045910424	0.0453797233539771	0.62782923657068	0.217993702908877	0.0396709473261345	0.191189534064179	0.138116373132847	0	0.065665981211324	0.0714783592361181	0	0	0
chr6_136059671_136084622_+	Mark3	.		1.54950023649439	0.0284737686123303	0.559133508823468	2.44152947257943	2.10256020828513	1.81630057360971	1.70343526863844	3.33760818761546	2.75797121087561	1.00069702930565	1.84635222746727	1.53669581205986	1.66718313536954
chr6_136059671_136093254_+	Mark3	.		2.77890170268136	0.0492875991048932	0.631290304751901	0.174394962327102	0.43638042058748	0.621365985708583	0.184155164177129	0.0402121468387405	0.393995887267944	0	0.213040641630839	0.170743979117762	0.0463106426491538
chr6_136102012_136107031_+	Mark3	.	hsa_circ_0101361	3.63755783766179	0.0311488100594452	0.56457816106651	0.305191184072428	0.119012841978404	0.334581684612314	0.184155164177129	0.0804242936774811	0.065665981211324	0.142956718472236	0	0.0569146597059207	0
chr6_14055203_14242315_-	Nrxn1	.		3.07556761790774	0.0422207281112741	0.611908773514827	0.217993702908877	0.357038525935211	0.0477973835160449	0.138116373132847	0.120636440516222	0.32832990605662	0.142956718472236	0.0710135472102796	0	0.0463106426491538
chr6_22362487_22407626_+	Memo1	.		1.8930978703692	0.0170539135698417	0.454231591691864	1.04636977396261	1.34881220908857	1.43392150548135	0.920775820885644	0.562970055742367	0.525327849690592	0.500348514652827	0.284054188841118	0.739890576176969	0.509417069140692
chr6_44055352_44117340_+	Mboat2	.	hsa_circ_0052508	4.0495126528868	0.0238648141299455	0.513459800445342	0.0435987405817755	0.198354736630673	0.191189534064179	0.0920775820885644	0.160848587354962	0.131331962422648	0	0	0	0.0926212852983076
chr6_60609625_60618957_+	not_annotated	.	hsa_circ_0005937	1.53568421624468	0.0489871014411465	0.631290304751901	2.22353576967055	1.58683789304538	1.72070580657762	1.33512494028418	1.40742513935592	1.9043134551284	0.571826873888945	0.994189660943914	1.70743979117762	1.06514478093054
chr6_64852692_64861750_+	Nrcam	.		-1.62611978229234	0.0380357582203566	0.581389219921168	0.87197481163551	0.515722315239749	0.812555519772763	0.920775820885644	0.76403078993607	1.51031756786045	0.857740310833418	1.34925739699531	1.3659518329421	2.08397891921192
chr6_83421861_83431902_+	Lrfn5	5UTR	hsa_circ_0101826	-2.26587187568389	0.036195530117083	0.574237194019669	0.130796221745326	0.317367578609076	0.0477973835160449	0.276232746265693	0.402121468387405	0.262663924845296	0.0714783592361181	0.994189660943914	0.398402617941445	0.740970282386461
chr6_86846325_86859273_+	not_annotated	.		3.49471744368908	0.0115249743897706	0.426228048120508	1.04636977396261	0.277696631282942	0.382379068128359	0.184155164177129	0.201060734193703	0.196997943633972	0.142956718472236	0.0710135472102796	0.170743979117762	0.0463106426491538
chr6_9421743_9434931_-	not_annotated	.		4.07449954675694	0.0244104777949504	0.516558577944964	0.217993702908877	0.0793418946522691	0.286784301096269	0.41434911939854	0.201060734193703	0	0	0.142027094420559	0	0.0463106426491538
chr6_98454286_98485922_-	Ppp2r5e	.		5.70153507610607	0.0450795457341104	0.627769040730439	0.130796221745326	0.238025683956807	0	0.184155164177129	0	0.131331962422648	0	0	0.0569146597059207	0
chr7_103024403_103025030_+	not_annotated	.		-2.03685432860131	0.00352478614789358	0.30173638086864	0.610382368144857	0.595064209892018	0.573568602192538	0.368310328354258	0.965091524129773	0.919323736958536	1.92991569937519	1.70432513304671	1.19520785382433	0.740970282386461
chr7_110105482_110121093_+	Khdrbs3	.	hsa_circ_0006059	2.86677066879473	0.0139160777612659	0.452920256500514	0.610382368144857	0.87276084117496	0.334581684612314	0.184155164177129	0.522757908903627	0.196997943633972	0	0.0710135472102796	0.284573298529604	0.231553213245769
chr7_114534020_114540933_-	Ptk2	.	hsa_circ_0135922	13.1214427480492	0.0146601105170524	0.452920256500514	0.130796221745326	0.0793418946522691	0	0	0.120636440516222	0.131331962422648	0	0	0	0
chr7_118173409_118179266_-	Rbfox2	.		-12.963782929019	0.00128859738398036	0.253481531315974	0	0	0	0	0	0.065665981211324	0.357391796180591	0.142027094420559	0	0.231553213245769
chr7_122834691_122835329_+	not_annotated	.	hsa_circ_0007297	1.86200861987274	0.0422930376437602	0.611908773514827	0.392388665235979	0.833089893848825	0.908150286804853	0.82869823879708	0.562970055742367	0.525327849690592	0.285913436944473	0.355067736051398	0.0569146597059207	0.694659639737307
chr7_126265887_126276494_+	Atxn10	.	hsa_circ_0008472	12.2501396205707	0.0218964014415217	0.50165524130485	0	0.119012841978404	0.0477973835160449	0.138116373132847	0	0.131331962422648	0	0	0	0
chr7_134475052_134482367_-	Gxylt1	.		12.6936650993278	0.0163735826770757	0.454231591691864	0.130796221745326	0.119012841978404	0	0.138116373132847	0.0402121468387405	0	0	0	0	0
chr7_137226464_137281978_+	Ano6	.		2.82622647160305	0.0456329071215847	0.629213474371113	0.217993702908877	0.198354736630673	0.191189534064179	0.276232746265693	0.120636440516222	0.065665981211324	0.142956718472236	0	0.113829319411841	0
chr7_142608216_142624550_+	Scn8a	.		-7.580394204529	0.00343008209545862	0.30173638086864	0	0	0.0477973835160449	0	0.120636440516222	0	0	0.355067736051398	0.569146597059207	0.138931927947461
chr7_2440627_2448053_+	Prim1	.		4.96360373003681	0.00088095423740951	0.253481531315974	0.174394962327102	0.43638042058748	0.525771218676494	0.368310328354258	0.201060734193703	0.196997943633972	0.0714783592361181	0	0.113829319411841	0.0463106426491538
chr7_26522314_26561075_+	Slc41a2	5UTR	hsa_circ_0027969	-1.73518230983554	0.0405551036223753	0.59942777260554	0.435987405817755	0.317367578609076	0.382379068128359	0.230193955221411	0.321697174709924	0.919323736958536	0.714783592361181	0.426081283261677	0.682975916471048	1.01883413828138
chr7_26522314_26582088_+	Slc41a2	5UTR	hsa_circ_0027966	-3.26091356782246	0.0222758291820344	0.50291968191747	0.0435987405817755	0	0.0477973835160449	0	0.0804242936774811	0.131331962422648	0.142956718472236	0.284054188841118	0.113829319411841	0.138931927947461
chr7_29603868_29624094_-	Ano4	5UTR	hsa_circ_0008008	2.5291832358504	0.00148054435424273	0.253481531315974	1.13356725512616	1.34881220908857	0.573568602192538	1.15096977610706	1.12594011148473	0.722325793324564	0.214435077708354	0.213040641630839	0.910634555294731	0.231553213245769
chr7_30721655_30735182_+	Anks1b	.		4.07114841920033	0.0425684584873544	0.613732617279086	0	0.119012841978404	0.0955947670320897	0.322271537309975	0.120636440516222	0.196997943633972	0.0714783592361181	0	0	0.0463106426491538
chr7_30727477_30825091_+	Anks1b	.		4.99822479230833	0.0228479301985145	0.506622390245131	0.261592443490653	0.0793418946522691	0	0.276232746265693	0.281485027871184	0.131331962422648	0	0	0.113829319411841	0
chr7_31605669_31633781_+	Anks1b	.	hsa_circ_0099680	1.82278873038675	0.02800848135211	0.557104590622102	0.697579849308408	0.515722315239749	0.812555519772763	0.874737029841362	0.683606496258589	1.57598354907178	0.643305233125063	0.497094830471957	0.512231937353286	0.231553213245769
chr7_31625234_31658885_+	Anks1b	.	hsa_circ_0099669	2.02834767753981	0.0334536408333477	0.574237194019669	0.305191184072428	0.43638042058748	0.573568602192538	0.276232746265693	0.562970055742367	0.590993830901916	0.285913436944473	0	0.284573298529604	0.277863855894923
chr7_33866231_33886951_-	not_annotated	.		21.8158601753135	0.000364849348282742	0.187395746511723	0.087197481163551	0.0793418946522691	0.238986917580224	0.0920775820885644	0.120636440516222	0.196997943633972	0	0	0	0
chr7_53979119_54012529_+	Osbpl8	.		-6.45099973785094	0.0012366594609472	0.253481531315974	0	0.0396709473261345	0.0955947670320897	0	0	0	0.285913436944473	0.213040641630839	0.113829319411841	0.138931927947461
chr7_57341119_57430834_-	Trhde	.		20.904306895601	0.00194841641114033	0.295438106604915	0.217993702908877	0.0396709473261345	0	0.0920775820885644	0.160848587354962	0.262663924845296	0	0	0	0
chr7_73684649_73848871_-	Stk3	.	hsa_circ_0085042	-4.52497370562835	0.0255705143386479	0.535778547488742	0	0.0396709473261345	0.0477973835160449	0	0.120636440516222	0.131331962422648	0.7862619515973	0.213040641630839	0.113829319411841	0
chr8_103809556_103818262_+	Xrn1	.		4.07159808623591	0.0210521327019047	0.494304075840723	0.217993702908877	0.0793418946522691	0.0955947670320897	0.0920775820885644	0.160848587354962	0.196997943633972	0	0	0	0.0926212852983076
chr8_113450874_113471778_+	Cpne4	.		6.00372276920764	0.0227670958011117	0.506622390245131	0.0435987405817755	0.119012841978404	0.334581684612314	0.138116373132847	0.0402121468387405	0.065665981211324	0.0714783592361181	0	0	0
chr8_123340908_123344508_-	Stt3b	.	hsa_circ_0001278	-3.01566696748208	0.0146536613637454	0.452920256500514	0.130796221745326	0.0396709473261345	0	0.138116373132847	0.0402121468387405	0.065665981211324	0.142956718472236	0.213040641630839	0.227658638823683	0.277863855894923
chr8_129099754_129111949_+	Myrip	.		7.6849962410359	0.00493744136092181	0.338752874514314	0.087197481163551	0.317367578609076	0.0955947670320897	0.0460387910442822	0.201060734193703	0.196997943633972	0	0.0710135472102796	0	0
chr8_131141132_131462801_+	not_annotated	.		4.14748198519418	0.0112504322043389	0.42411032961127	0.174394962327102	0.357038525935211	0.334581684612314	0.0920775820885644	0.120636440516222	0.131331962422648	0	0.0710135472102796	0.0569146597059207	0.0463106426491538
chr8_23037218_23048640_-	Elavl3	.		2.78021865895262	0.0173510976289175	0.454231591691864	0.174394962327102	0.198354736630673	0.191189534064179	0.41434911939854	0.321697174709924	0.590993830901916	0.142956718472236	0.142027094420559	0.113829319411841	0.0463106426491538
chr8_23048109_23048640_-	Elavl3	.	hsa_circ_0049478	1.8386715519639	0.00871811673695856	0.365538180328191	1.35156095803504	1.62650884037152	1.86409795712575	1.2890861492399	1.52806157987214	2.03564541755104	0.428870155416709	0.568108377682237	1.47978115235394	0.926212852983076
chr8_33312320_33317709_+	not_annotated	.	hsa_circ_0024840	1.5541691341096	0.0311898862404716	0.56457816106651	1.83114710443457	1.66617978769765	1.91189534064179	2.67024988056837	2.05081948877577	2.88930317329825	1.50104554395848	0.923176113733635	1.99201308970722	1.11145542357969
chr8_48583630_48597919_-	Nlrx1	3UTR,5UTR		2.35228207367825	0.0310876918600032	0.56457816106651	0.741178589890183	0.476051367913614	0.143392150548135	0.322271537309975	0.402121468387405	0.459661868479268	0.214435077708354	0	0.341487958235524	0.138931927947461
chr8_53346028_53349286_+	Usp28	.		3.59801902964722	0.0174140265851578	0.454231591691864	0.261592443490653	0.198354736630673	0.0955947670320897	0.506426701487104	0.0804242936774811	0.262663924845296	0.0714783592361181	0.0710135472102796	0.0569146597059207	0.0463106426491538
chr8_60260288_60482747_-	not_annotated	.		-2.88661089510764	0.0297271961035472	0.559133508823468	0	0	0.0955947670320897	0.138116373132847	0.0402121468387405	0.131331962422648	0.142956718472236	0.213040641630839	0.170743979117762	0.231553213245769
chr8_60386838_60579877_-	not_annotated	.		14.0222729865774	0.0270215882154417	0.545437065870183	0	0.119012841978404	0	0	0.241272881032443	0.131331962422648	0	0	0	0
chr8_64635063_64644354_+	Myo9a	.	hsa_circ_0104459	5.38048150543316	0.0271584475001924	0.545437065870183	0.0435987405817755	0.0396709473261345	0.238986917580224	0.138116373132847	0.120636440516222	0.065665981211324	0	0	0.0569146597059207	0
chr8_71601457_71601850_+	Csnk1g1	5UTR	hsa_circ_0007949	-3.05749187407404	0.049486185663239	0.631290304751901	0.0435987405817755	0.0396709473261345	0.0477973835160449	0.184155164177129	0.0804242936774811	0.065665981211324	0	0.710135472102796	0.113829319411841	0.185242570596615
chr8_72108885_72117495_+	not_annotated	.		15.8864510322366	0.0179420350768004	0.45791193869921	0	0.119012841978404	0.191189534064179	0	0.241272881032443	0	0	0	0	0
chr8_76897416_76904745_-	Rnf111	5UTR		8.24726255124602	0.00233595192088853	0.295438106604915	0.130796221745326	0.277696631282942	0.0955947670320897	0.0920775820885644	0.120636440516222	0.32832990605662	0	0.0710135472102796	0	0
chr8_84434783_84482700_-	not_annotated	.	hsa_circ_0131933	-2.87127547197993	0.0471631061235235	0.631290304751901	0.087197481163551	0.198354736630673	0.0955947670320897	0.184155164177129	0.120636440516222	0	0	0.426081283261677	0.0569146597059207	0.879902210333923
chr8_87543959_87550389_+	Senp6	.		3.05426824439636	0.0450726391513247	0.627769040730439	0.435987405817755	0.0793418946522691	0.143392150548135	0.138116373132847	0.120636440516222	0.262663924845296	0.0714783592361181	0.0710135472102796	0	0.0926212852983076
chr8_90450689_90471046_-	not_annotated	.	hsa_circ_0132357	-2.9498405914818	0.0029749081824727	0.295438106604915	0.130796221745326	0.158683789304538	0.0477973835160449	0.138116373132847	0.120636440516222	0.196997943633972	0.214435077708354	0.568108377682237	0.227658638823683	0.555727711789846
chr8_94725467_94730732_+	Cyb5r4	.		12.4173527753423	0.0220223064795444	0.50165524130485	0.130796221745326	0.0396709473261345	0.143392150548135	0	0	0.131331962422648	0	0	0	0
chr9_100714869_100722187_+	Farp2	.		5.50839188187687	0.00649388828296515	0.338752874514314	0.087197481163551	0.317367578609076	0.286784301096269	0.138116373132847	0.201060734193703	0.065665981211324	0	0	0	0.0926212852983076
chr9_10603717_10613599_+	Ptprs	5UTR		6.807231048644	0.00279774258961634	0.295438106604915	0.174394962327102	0.158683789304538	0.0955947670320897	0.0920775820885644	0.120636440516222	0.196997943633972	0	0	0	0.0463106426491538
chr9_110798322_110922165_-	Fbxl17	5UTR		7.20860956658544	0.00821118059467053	0.358933415569162	0.087197481163551	0.119012841978404	0.334581684612314	0.184155164177129	0.120636440516222	0	0	0	0	0.0463106426491538
chr9_112317484_112318444_+	Man2a1	.	hsa_circ_0008058	3.2227339516842	0.0291945891246329	0.559133508823468	0.392388665235979	0.119012841978404	0.238986917580224	0.138116373132847	0.120636440516222	0.262663924845296	0	0.142027094420559	0.113829319411841	0
chr9_113814771_113846055_-	not_annotated	.	hsa_circ_0000826	-1.59587330053884	0.0466530875924649	0.631290304751901	0.47958614639953	0.515722315239749	0.477973835160449	0.644543074619951	0.321697174709924	0.459661868479268	0.571826873888945	0.852162566523355	0.967549215000652	0.694659639737307
chr9_118986480_118991497_+	Dlgap1	.	hsa_circ_0108392	3.95157782658062	0.000858445558916168	0.253481531315974	0.435987405817755	0.238025683956807	0.621365985708583	0.276232746265693	0.321697174709924	0.32832990605662	0.0714783592361181	0.0710135472102796	0.0569146597059207	0.138931927947461
chr9_28659250_28664255_-	Rims1	.	hsa_circ_0132211	6.56119314200213	0.0174946855420321	0.454231591691864	0	0.158683789304538	0.286784301096269	0.0460387910442822	0.120636440516222	0.196997943633972	0	0	0.0569146597059207	0
chr9_31755618_31782038_-	Adgrb3	.		-6.1932939869834	0.0378349949879807	0.581389219921168	0	0	0	0.138116373132847	0	0	0	0.497094830471957	0.170743979117762	0.0463106426491538
chr9_45203454_45207736_-	Aff3	.	hsa_circ_0055855	-3.66698439964379	0.0347874940883529	0.574237194019669	0.0435987405817755	0	0.0477973835160449	0.0460387910442822	0	0.065665981211324	0.142956718472236	0	0.227658638823683	0.138931927947461
chr9_45977865_46031663_+	Npas2	5UTR	hsa_circ_0003909	5.11754061934717	0.034081016265459	0.574237194019669	0.0435987405817755	0.0396709473261345	0.191189534064179	0.0460387910442822	0.120636440516222	0.196997943633972	0	0	0.0569146597059207	0
chr9_53915310_53926159_+	Nab1	5UTR	hsa_circ_0002024	-2.42817725400247	0.0153458766456429	0.454231591691864	0.087197481163551	0.357038525935211	0.238986917580224	0.276232746265693	0.0804242936774811	0.131331962422648	0.357391796180591	0.710135472102796	0.682975916471048	0.231553213245769
chr9_67136451_67172784_+	Cyp20a1	.	hsa_circ_0118810	3.28797482968017	0.0452225933453906	0.627769040730439	0.217993702908877	0.0793418946522691	0.143392150548135	0.0460387910442822	0.361909321548665	0.393995887267944	0	0.0710135472102796	0	0.138931927947461
chr9_67242045_67269326_+	Abi2	.		2.38927553473314	0.0467786307839332	0.631290304751901	0.087197481163551	0.238025683956807	0.191189534064179	0.230193955221411	0.321697174709924	0.262663924845296	0.0714783592361181	0.0710135472102796	0.113829319411841	0.0926212852983076
chr9_73752936_73799430_-	not_annotated	.	hsa_circ_0119009	-3.41031687671951	0.0330004616917568	0.574237194019669	0.130796221745326	0.0396709473261345	0	0	0	0.065665981211324	0.142956718472236	0.0710135472102796	0.170743979117762	0.185242570596615
chr9_73766838_73805835_-	not_annotated	.		-4.68515887596007	0.00837692309490356	0.359695681076348	0	0.158683789304538	0	0.0460387910442822	0.120636440516222	0	0.0714783592361181	0.710135472102796	0.284573298529604	0.138931927947461
chr9_75273839_75299016_-	Erbb4	.		-2.72857947590709	0.0467913076647502	0.631290304751901	0.174394962327102	0	0.0477973835160449	0.0920775820885644	0.0402121468387405	0	0.142956718472236	0.142027094420559	0.227658638823683	0.185242570596615
chrX_135406400_135428629_-	not_annotated	.		1.90787605324462	0.0119943221776668	0.429404172435194	0.653981108726632	0.714077051870422	0.573568602192538	1.15096977610706	0.884667230452292	0.590993830901916	0.428870155416709	0.284054188841118	0.398402617941445	0.463106426491538
chrX_143419759_143443355_-	not_annotated	.		-8.24517472735256	0.0058037183399719	0.338752874514314	0	0	0.0477973835160449	0.0460387910442822	0	0	0.428870155416709	0.142027094420559	0	0.138931927947461
chrX_39860824_39885483_+	Cnksr2	.	hsa_circ_0090047	-1.9107241779891	0.0478468921146	0.631290304751901	0.261592443490653	0.0793418946522691	0.334581684612314	0.184155164177129	0.120636440516222	0.262663924845296	0.428870155416709	0.497094830471957	0.284573298529604	0.370485141193231
chrX_64301510_64367255_-	Arhgef9	.	hsa_circ_0090869	-6.42124444634146	0.00286441755984103	0.295438106604915	0	0.0396709473261345	0	0	0	0.065665981211324	0.142956718472236	0.0710135472102796	0.170743979117762	0.138931927947461
