# Supplementary material for: Comprehensive Evaluation of White Matter Damage and Neuron Death and Whole-Transcriptome Analysis of Rats With Chronic Cerebral Hypoperfusion
Source: Front Cell Neurosci. 2019 Jul 17;13:310. doi: 10.3389/fncel.2019.00310 (PMC6653095; doi:10.3389/fncel.2019.00310)
Supplement: Supplementary file 2 [file Data_Sheet_1.zip › Whole-transcriptome data/Group_4W_8WvsGroup_Control_all_detectable_mRNA&circRNA&lncRNA analysis/circRNA/Group_4W_8WvsGroup_Control_circRNA_miRNA_targets.txt]

miR_ID	circRNA_ID	mmu_circbase_id	Tot Score	Tot Energy	Max Score	Max Energy	Len1	Len2	Positions
rno-miR-466d	chr3_129779761_129789947_+	NA	1950	-199.29	172	-19.12	22	1597	423 431 439 447 455 463 1140 1148 1156 1164 1172 992
rno-miR-196c-3p	chr2_184401475_184700067_-	NA	1316	-126.04	173	-21.6	22	1247	120 48 91 1 13 65 106 135
rno-miR-466b-5p	chr3_129779761_129789947_+	NA	790	-110.82	162	-23.6	22	1597	426 442 458 1143 1159
rno-miR-3593-5p	chr3_104886424_105085171_+	NA	616	-101.01	162	-29.24	22	3640	2693 617 1373 1130
rno-miR-3551-5p	chr7_73684649_73848871_-	NA	490	-70.7	171	-26.59	24	1291	936 735 202
rno-miR-497-3p	chr3_129779761_129789947_+	NA	481	-57.86	166	-21.01	23	1597	502 1357 1538
rno-miR-320-5p	chr7_142608216_142624550_+	NA	480	-75.38	163	-28.24	22	1286	814 854 610
rno-miR-20b-3p	chr12_5638202_5694342_-	NA	478	-82.03	164	-31.05	22	4160	2797 627 1521
rno-miR-497-5p	chr5_92962207_93050809_-	NA	478	-66.41	163	-24.48	22	3449	2871 2398 200
rno-miR-871-3p	chr7_26522314_26561075_+	NA	477	-68.96	176	-28.33	22	1342	286 1219 191
rno-miR-871-3p	chr7_26522314_26582088_+	NA	477	-68.96	176	-28.33	22	1623	286 1219 191
rno-miR-107-5p	chr7_142608216_142624550_+	NA	476	-75.26	161	-30.38	24	1286	589 24 547
rno-miR-107-5p	chr4_66193730_66214585_+	NA	474	-47.41	166	-17.52	24	1404	192 893 153
rno-miR-107-5p	chr1_134794263_134848903_-	NA	468	-47.65	160	-19.49	24	3554	1 1354 3277
rno-miR-107-5p	chr1_247931325_247960553_-	NA	466	-49.47	163	-17.56	24	1699	206 1591 717
rno-miR-136-5p	chr5_7660222_7780390_-	NA	466	-44.24	157	-16.2	23	2236	1507 1807 1225
rno-miR-3085	chr12_5638202_5694342_-	NA	464	-68.39	158	-25.81	21	4160	3606 3252 3618
rno-miR-33-5p	chr1_134794263_134848903_-	NA	463	-43.81	158	-15.53	21	3554	2503 3497 1713
rno-miR-146a-5p	chr8_90450689_90471046_-	NA	461	-45.68	155	-17.44	22	1082	981 662 369
rno-miR-9a-5p	chr14_39169224_39186197_+	NA	460	-52.2	156	-19.79	23	861	328 87 354
rno-miR-208b-5p	chr8_60260288_60482747_-	NA	460	-39.56	156	-22.08	20	3584	1162 1252 1563
rno-miR-208b-5p	chr8_60386838_60579877_-	NA	460	-39.56	156	-22.08	20	2972	2331 2421 2732
rno-miR-320-5p	chr9_28659250_28664255_-	NA	459	-70.98	155	-28.21	22	1180	430 956 1091
rno-miR-667-5p	chr1_134794263_134848903_-	NA	342	-59.33	181	-32.73	24	3554	1528 1155
rno-miR-221-3p	chr13_113832447_113844645_-	NA	336	-43.36	168	-21.68	23	850	256 631
rno-miR-145-5p	chr3_55928421_55942321_-	NA	332	-47.35	168	-26.26	23	1363	328 347
rno-miR-153-5p	chr4_84350149_84376531_+	NA	332	-42.44	176	-25.48	23	488	332 418
rno-miR-883-5p	chr10_72171106_72179123_-	NA	331	-42.25	166	-22.59	23	674	194 144
rno-miR-3594-5p	chr4_131745058_132114473_-	NA	330	-56.68	166	-28.59	21	2624	98 1689
rno-miR-217-3p	chr14_59473509_59498148_-	NA	328	-35.23	172	-22.13	22	855	306 95
rno-miR-320-5p	chr12_5638202_5694342_-	NA	327	-56.92	167	-32.27	22	4160	2608 3800
rno-miR-138-5p	chr15_52636356_52638595_+	NA	327	-47.64	172	-25.48	23	424	364 33
rno-miR-29b-5p	chr3_128277039_128314209_+	NA	327	-46.49	172	-27.44	22	1598	1033 188
rno-miR-146b-5p	chr13_113832447_113844645_-	NA	326	-41.8	163	-20.9	24	850	296 671
rno-miR-136-5p	chr12_5638202_5694342_-	NA	325	-39.45	164	-20.64	23	4160	1581 2769
rno-miR-146a-3p	chr17_9875748_9929565_-	NA	325	-40.38	174	-27.09	21	3832	3565 733
rno-miR-664-2-5p	chr10_37764316_37764822_+	NA	324	-52.84	164	-27.96	21	506	89 227
rno-miR-136-5p	chr2_238742933_238746181_-	NA	324	-51.5	167	-29.39	23	3248	2957 544
rno-miR-322-5p	chr5_92962207_93050809_-	NA	324	-35.43	167	-17.76	22	3449	2871 2397
rno-miR-330-5p	chr8_129099754_129111949_+	NA	324	-64.53	171	-36.55	22	1020	399 700
rno-miR-181b-2-3p	chr1_184008118_184055555_+	NA	323	-39.37	162	-23.39	22	1336	628 358
rno-miR-200b-3p	chr14_108446848_108456923_+	NA	323	-32.77	169	-20.69	23	1007	918 33
rno-miR-195-3p	chr14_28418125_28536253_-	NA	323	-45.45	172	-25.65	23	2331	413 793
rno-miR-191a-3p	chr2_20910465_20918516_-	NA	323	-43.48	167	-22.01	22	818	516 750
rno-miR-350	chr2_36936347_36969646_-	NA	323	-34.24	163	-21.69	24	470	277 137
rno-miR-136-5p	chr13_94898231_94940332_+	NA	322	-32.85	162	-18.79	23	1421	1326 586
rno-miR-338-3p	chr2_186129598_186137351_-	NA	322	-46.21	165	-27.45	23	479	47 286
rno-miR-182	chr1_134794263_134848903_-	NA	321	-23.86	165	-11.96	25	3554	1033 3011
rno-miR-26b-3p	chr1_247931325_247960553_-	NA	321	-40.48	170	-26.61	22	1699	959 158
rno-miR-30c-1-3p	chr1_263677853_263687576_-	NA	321	-48.77	169	-25.42	22	2115	1815 1046
rno-miR-153-5p	chr17_9875748_9929565_-	NA	321	-30.89	167	-18.94	23	3832	1095 113
rno-miR-346	chr3_104886424_105085171_+	NA	321	-49.6	169	-28.75	23	3640	1581 1513
rno-miR-326-3p	chr7_142608216_142624550_+	NA	321	-56.81	169	-28.89	21	1286	812 280
rno-miR-212-5p	chr9_45203454_45207736_-	NA	321	-51.21	166	-26.8	24	837	778 495
rno-miR-103-1-5p	chr1_134794263_134848903_-	NA	320	-39.79	164	-20.77	24	3554	1 1353
rno-miR-153-5p	chr11_34612626_34639821_+	NA	320	-26.34	163	-13.92	23	1311	700 985
rno-miR-17-2-3p	chr8_76897416_76904745_-	NA	320	-43.76	168	-25.06	23	1014	702 617
rno-miR-103-1-5p	chr11_46896817_46915497_-	NA	319	-48.12	164	-26.3	24	1487	251 1079
rno-miR-107-5p	chr11_46896817_46915497_-	NA	319	-41.07	164	-24.99	24	1487	251 1080
rno-miR-17-1-3p	chr12_5638202_5694342_-	NA	319	-52.07	166	-28.67	22	4160	630 2797
rno-miR-547-5p	chr14_8288106_8319456_+	NA	319	-40.04	162	-23.51	22	874	95 844
rno-miR-320-3p	chr2_36936347_36969646_-	NA	319	-39.33	160	-22.04	22	470	19 165
rno-miR-3065-3p	chr5_79280978_79291689_-	NA	319	-50.48	162	-26.99	24	339	205 8
rno-miR-342-5p	chr8_48583630_48597919_-	NA	319	-44.33	168	-22.8	22	2916	333 2146
rno-miR-130b-5p	chr8_60260288_60482747_-	NA	319	-30.79	160	-16.06	22	3584	1783 1035
rno-miR-26a-3p	chr8_60260288_60482747_-	NA	319	-32.63	165	-17.52	21	3584	2590 1414
rno-miR-98-5p	chr8_60260288_60482747_-	NA	319	-42.26	167	-21.86	22	3584	2856 2602
rno-miR-130b-5p	chr8_60386838_60579877_-	NA	319	-28.56	160	-16.06	22	2972	2952 2204
rno-miR-329-5p	chr10_65193461_65195174_-	NA	318	-37.43	166	-19.24	24	1713	796 582
rno-miR-146a-5p	chr13_113832447_113844645_-	NA	318	-44.2	159	-22.1	22	850	298 673
rno-miR-23a-3p	chr13_113832447_113844645_-	NA	318	-39.3	159	-19.65	21	850	271 646
rno-miR-23b-3p	chr13_113832447_113844645_-	NA	318	-42.66	159	-21.33	21	850	271 646
rno-miR-326-3p	chr17_9875748_9929565_-	NA	318	-52.15	164	-27.53	21	3832	2453 647
rno-miR-673-3p	chr19_32518767_32528958_-	NA	318	-55.13	164	-27.61	22	1211	624 439
rno-miR-678	chr19_43055208_43066842_+	NA	318	-55.54	160	-29.81	22	915	248 113
rno-miR-145-5p	chr2_252803943_252832870_+	NA	318	-36.98	164	-18.95	23	1043	622 667
rno-miR-6314	chr3_13496852_13645255_+	NA	318	-44.12	161	-24.52	22	1135	191 737
rno-miR-103-1-5p	chr7_53979119_54012529_+	NA	318	-33.58	163	-18.64	24	2111	1189 1896
rno-miR-664-1-5p	chr10_37764316_37764822_+	NA	317	-52.57	160	-28.9	21	506	227 89
rno-miR-320-3p	chr14_82146665_82171569_-	NA	317	-39.73	160	-21.38	22	1824	483 77
rno-miR-383-3p	chr17_9875748_9929565_-	NA	317	-50.45	160	-27.54	21	3832	3354 3736
rno-miR-29b-3p	chr2_238742933_238746181_-	NA	317	-32.34	165	-17.52	23	3248	640 1129
rno-miR-29a-5p	chr3_104886424_105085171_+	NA	317	-45.67	167	-25.84	22	3640	3389 481
rno-miR-216b-5p	chr7_134475052_134482367_-	NA	317	-32.47	164	-17.08	22	550	183 374
rno-miR-103-1-5p	chr7_142608216_142624550_+	NA	317	-46.97	164	-27.47	24	1286	24 589
rno-miR-1-5p	chr8_60260288_60482747_-	NA	317	-31.04	161	-17.09	22	3584	82 1480
rno-miR-1-5p	chr8_60386838_60579877_-	NA	317	-31.04	161	-17.09	22	2972	1251 2649
rno-miR-6319	chr1_134794263_134848903_-	NA	316	-38.27	160	-19.97	21	3554	1993 2962
rno-miR-3575	chr1_263677853_263687576_-	NA	316	-39.37	164	-20.89	18	2115	1798 1
rno-miR-128-1-5p	chr12_5638202_5694342_-	NA	316	-64.63	163	-35.48	21	4160	1825 1936
rno-miR-195-3p	chr15_70769051_70832121_+	NA	316	-44.32	158	-25.26	23	1782	226 465
rno-miR-135a-5p	chr19_32518767_32528958_-	NA	316	-34.06	165	-21.47	23	1211	1130 1039
rno-miR-743b-5p	chr2_238742933_238746181_-	NA	316	-41.6	164	-23.81	22	3248	357 1374
rno-miR-743b-5p	chr4_66193730_66214585_+	NA	316	-40.16	165	-23.76	22	1404	442 254
rno-miR-3562	chr5_92962207_93050809_-	NA	316	-54.15	165	-27.94	22	3449	553 2604
rno-miR-126b	chr6_83421861_83431902_+	NA	316	-25.4	160	-13.36	22	2162	826 710
rno-miR-7578	chr7_53979119_54012529_+	NA	316	-53.85	165	-29.67	23	2111	168 913
rno-miR-181b-2-3p	chr8_76897416_76904745_-	NA	316	-38.36	164	-20.59	22	1014	838 651
rno-miR-29b-5p	chr9_67136451_67172784_+	NA	316	-35.79	162	-19.59	22	794	1 692
rno-miR-29a-5p	chr1_184008118_184055555_+	NA	315	-24.5	162	-15.54	22	1336	809 1074
rno-miR-146b-5p	chr1_235382074_235654280_-	NA	315	-28.13	165	-15.19	24	1950	1411 334
rno-miR-345-3p	chr11_46896817_46915497_-	NA	315	-45.98	159	-25.2	22	1487	970 125
rno-miR-665	chr12_5638202_5694342_-	NA	315	-42.97	162	-22.66	22	4160	464 1545
rno-miR-761	chr12_5638202_5694342_-	NA	315	-57.56	162	-29.63	22	4160	1325 2393
rno-miR-343	chr13_95193008_95348984_-	NA	315	-54.4	162	-28.34	20	750	23 75
rno-miR-92a-1-5p	chr17_9875748_9929565_-	NA	315	-37.43	162	-21.96	23	3832	1282 2710
rno-miR-425-3p	chr2_238742933_238746181_-	NA	315	-39.91	163	-20.16	21	3248	568 2476
rno-miR-880-5p	chr2_238742933_238746181_-	NA	315	-39.96	163	-20.96	21	3248	2785 468
rno-miR-135a-5p	chr20_26797652_26823720_+	NA	315	-32.32	159	-18.51	23	1324	1196 919
rno-miR-3583-3p	chr3_104886424_105085171_+	NA	315	-45.39	161	-27.04	22	3640	480 3388
rno-miR-7b	chr3_128277039_128314209_+	NA	315	-30.94	159	-17.12	23	1598	169 37
rno-miR-759	chr4_131745058_132114473_-	NA	315	-34.39	163	-17.34	22	2624	624 968
rno-miR-3542	chr5_2257912_2372077_+	NA	315	-41.14	158	-20.61	21	1225	308 957
rno-miR-15b-5p	chr5_92962207_93050809_-	NA	315	-38.25	160	-20.33	22	3449	2871 2398
rno-miR-34a-5p	chr7_29603868_29624094_-	NA	315	-41.33	161	-23.16	22	278	203 233
rno-miR-211-5p	chr8_60386838_60579877_-	NA	315	-27.73	158	-13.92	22	2972	1839 1059
rno-miR-224-5p	chr8_60386838_60579877_-	NA	315	-40.94	161	-21.69	22	2972	1528 482
rno-miR-320-5p	chr9_45977865_46031663_+	NA	315	-35.13	159	-18.77	22	620	155 21
rno-miR-3084a-3p	chr10_55283299_55305080_+	NA	314	-48.67	158	-25.47	22	533	203 285
rno-miR-3084b-3p	chr10_55283299_55305080_+	NA	314	-48.67	158	-25.47	22	533	203 285
rno-miR-3084d	chr10_55283299_55305080_+	NA	314	-48.67	158	-25.47	22	533	203 285
rno-miR-1224	chr10_65193461_65195174_-	NA	314	-45.63	163	-26.71	21	1713	77 1416
rno-miR-6332	chr10_85074352_85084347_-	NA	314	-47.8	164	-26.83	23	1023	577 954
rno-miR-488-3p	chr11_30621225_30642850_+	NA	314	-43.9	163	-23.66	21	563	161 176
rno-miR-433-3p	chr15_37714719_37725296_+	NA	314	-31.16	162	-19.01	22	608	284 530
rno-miR-203a-5p	chr2_238742933_238746181_-	NA	314	-35.61	158	-18.31	21	3248	47 3082
rno-miR-206-5p	chr2_238742933_238746181_-	NA	314	-40.92	163	-22.92	22	3248	2718 3213
rno-miR-3562	chr3_128277039_128314209_+	NA	314	-64.2	159	-32.59	22	1598	301 1120
rno-miR-679	chr4_96732981_96767151_+	NA	314	-50.57	161	-29.93	21	1144	322 996
rno-miR-326-3p	chr8_129099754_129111949_+	NA	314	-53.94	163	-34	21	1020	701 400
rno-miR-3084a-3p	chr9_45203454_45207736_-	NA	314	-45.95	158	-24.34	22	837	476 392
rno-miR-3084b-3p	chr9_45203454_45207736_-	NA	314	-45.95	158	-24.34	22	837	476 392
rno-miR-3084d	chr9_45203454_45207736_-	NA	314	-45.95	158	-24.34	22	837	476 392
rno-miR-376b-5p	chr2_173488960_173502723_-	NA	313	-33.7	158	-17.28	22	650	238 441
rno-miR-338-3p	chr2_238742933_238746181_-	NA	313	-36.32	160	-19.27	23	3248	1057 54
rno-miR-760-3p	chr2_238742933_238746181_-	NA	313	-49.56	157	-24.83	20	3248	3099 868
rno-miR-653-3p	chr3_104886424_105085171_+	NA	313	-37.47	158	-21.17	22	3640	598 2634
rno-miR-103-1-5p	chr3_160392919_160396721_+	NA	313	-37.31	161	-19.34	24	591	213 439
rno-miR-666-3p	chr4_131745058_132114473_-	NA	313	-54.4	158	-33.1	23	2624	58 408
rno-miR-330-5p	chr7_142608216_142624550_+	NA	313	-48.63	157	-25.23	22	1286	812 281
rno-miR-673-3p	chr7_33866231_33886951_-	NA	313	-54.01	162	-27.57	22	1409	465 89
rno-miR-103-1-5p	chr8_60386838_60579877_-	NA	313	-37.58	161	-21.95	24	2972	2326 715
rno-miR-107-5p	chr8_60386838_60579877_-	NA	313	-38.34	157	-20.67	24	2972	2326 712
rno-miR-876	chr1_134794263_134848903_-	NA	312	-34.6	157	-18.83	22	3554	2475 2065
rno-miR-370-3p	chr1_16514096_16530121_+	NA	312	-49.77	162	-28.53	22	348	91 1
rno-miR-544-5p	chr1_235382074_235654280_-	NA	312	-21.37	162	-13.83	20	1950	371 722
rno-miR-544-5p	chr1_235399854_235654280_-	NA	312	-21.37	162	-13.83	20	1041	371 722
rno-miR-452-5p	chr10_65193461_65195174_-	NA	312	-30.88	157	-15.78	23	1713	1138 178
rno-miR-145-5p	chr10_74338951_74360926_-	NA	312	-36.54	158	-18.82	23	585	144 17
rno-miR-666-3p	chr10_85074352_85084347_-	NA	312	-43.82	161	-23.2	23	1023	330 519
rno-miR-182	chr12_5638202_5694342_-	NA	312	-29.18	158	-17.56	25	4160	1199 1721
rno-miR-298-5p	chr13_113832447_113844645_-	NA	312	-61.04	156	-30.52	23	850	339 714
rno-miR-632	chr14_28418125_28536253_-	NA	312	-34.25	156	-18.07	19	2331	790 1732
rno-miR-148b-5p	chr14_59473509_59498148_-	NA	312	-24.41	157	-14.13	22	855	278 493
rno-miR-93-3p	chr14_82146665_82171569_-	NA	312	-48.92	158	-29.17	23	1824	927 1292
rno-miR-134-5p	chr17_5429864_5436758_-	NA	312	-27.14	156	-13.57	22	406	191 251
rno-miR-29c-3p	chr2_238742933_238746181_-	NA	312	-33.34	160	-17.64	22	3248	641 1130
rno-miR-181b-2-3p	chr3_104886424_105085171_+	NA	312	-32.91	157	-17.28	22	3640	599 2633
rno-miR-380-3p	chr3_128277039_128314209_+	NA	312	-35.77	159	-21.88	21	1598	293 788
rno-miR-338-3p	chr7_142608216_142624550_+	NA	312	-44.65	162	-25.59	23	1286	265 580
rno-miR-224-5p	chr8_60260288_60482747_-	NA	312	-39.21	161	-21.69	22	3584	359 3281
rno-miR-221-5p	chr9_10603717_10613599_+	NA	312	-40.38	162	-20.95	23	679	145 119
rno-miR-342-5p	chr1_134794263_134848903_-	NA	311	-55.27	156	-27.66	22	3554	1885 3299
rno-miR-6321	chr12_5638202_5694342_-	NA	311	-40.58	156	-21.33	23	4160	2796 629
rno-miR-343	chr13_94898231_94940332_+	NA	311	-44.39	158	-26.46	20	1421	922 437
rno-miR-324-5p	chr14_28418125_28536253_-	NA	311	-40.14	156	-23.58	23	2331	1671 2050
rno-miR-34b-3p	chr14_8288106_8319456_+	NA	311	-24.14	160	-14.4	22	874	769 181
rno-miR-29a-5p	chr15_104270169_104283452_-	NA	311	-24.76	158	-14.91	22	603	393 516
rno-miR-181b-5p	chr16_2158110_2171786_-	NA	311	-46.32	159	-27.17	23	789	494 513
rno-miR-15b-3p	chr17_9875748_9929565_-	NA	311	-28.91	160	-14.92	22	3832	3560 818
rno-miR-153-5p	chr2_173488960_173502723_-	NA	311	-28.1	156	-15	23	650	588 195
rno-miR-28-5p	chr2_252803943_252832870_+	NA	311	-43.15	156	-26.09	22	1043	597 835
rno-miR-876	chr3_104886424_105085171_+	NA	311	-30.17	158	-18.65	22	3640	966 267
rno-miR-672-5p	chr5_7660222_7780390_-	NA	311	-40.85	161	-24.53	23	2236	1137 222
rno-miR-96-3p	chr6_83421861_83431902_+	NA	311	-33.47	156	-18.35	22	2162	1590 549
rno-miR-449a-5p	chr7_29603868_29624094_-	NA	311	-40.81	156	-22.99	22	278	201 231
rno-let-7e-5p	chr8_60260288_60482747_-	NA	311	-42.03	160	-24.77	22	3584	2602 2856
rno-miR-300-5p	chr1_134794263_134848903_-	NA	310	-40.85	156	-21.66	22	3554	2880 1888
rno-miR-207	chr1_247931325_247960553_-	NA	310	-44.81	155	-23.04	23	1699	46 1177
rno-miR-488-3p	chr1_247931325_247960553_-	NA	310	-28.19	157	-16.47	21	1699	857 644
rno-miR-107-5p	chr10_57508984_57541484_+	NA	310	-37.67	156	-20.97	24	1061	248 285
rno-miR-217-3p	chr10_65193461_65195174_-	NA	310	-30.3	158	-15.8	22	1713	1364 968
rno-miR-34c-3p	chr14_8288106_8319456_+	NA	310	-25.55	158	-14.82	22	874	181 769
rno-miR-6319	chr3_104886424_105085171_+	NA	310	-39.81	159	-23.76	21	3640	2066 1832
rno-miR-149-5p	chr3_13496852_13645255_+	NA	310	-54.87	158	-28.44	23	1135	712 1079
rno-miR-6321	chr3_25350826_25414590_-	NA	310	-39.92	158	-21.03	23	780	429 457
rno-miR-6331	chr5_7660222_7780390_-	NA	310	-31.85	157	-16.4	24	2236	1991 1590
rno-miR-149-5p	chr5_92962207_93050809_-	NA	310	-46.37	156	-26.74	23	3449	1890 985
rno-miR-107-5p	chr7_53979119_54012529_+	NA	310	-27.7	159	-14.56	24	2111	1189 1896
rno-miR-451-3p	chr7_53979119_54012529_+	NA	310	-36.23	160	-18.81	23	2111	1096 148
rno-miR-497-5p	chr7_57341119_57430834_-	NA	310	-36.72	159	-19.83	22	851	240 140
rno-miR-450b-3p	chr9_45203454_45207736_-	NA	310	-38.17	156	-22.01	21	837	235 808
rno-miR-337-3p	chr1_134794263_134848903_-	NA	309	-30.23	158	-18.68	23	3554	2213 2841
rno-miR-499-5p	chr11_71069745_71074618_-	NA	309	-34	155	-18.57	21	378	49 184
rno-miR-6315	chr12_5638202_5694342_-	NA	309	-46.87	159	-27.78	23	4160	4096 77
rno-miR-544-3p	chr13_94898231_94940332_+	NA	309	-28.57	155	-15.22	21	1421	468 1251
rno-miR-429	chr14_108446848_108456923_+	NA	309	-27.57	155	-15.45	22	1007	919 34
rno-miR-544-3p	chr15_37714719_37725296_+	NA	309	-26.2	158	-14.49	21	608	215 26
rno-miR-667-5p	chr15_70769051_70832121_+	NA	309	-46.46	157	-23.66	24	1782	867 787
rno-miR-135b-5p	chr19_32518767_32528958_-	NA	309	-31.85	157	-17.51	23	1211	1130 1043
rno-miR-7a-1-3p	chr20_26797652_26823720_+	NA	309	-24.12	159	-16.95	22	1324	1094 939
rno-miR-30a-3p	chr3_21721503_21756744_+	NA	309	-34.9	156	-21.95	22	1693	499 586
rno-miR-6332	chr3_55928421_55942321_-	NA	309	-53.92	155	-32.44	23	1363	447 621
rno-miR-22-5p	chr4_66193730_66214585_+	NA	309	-33.98	155	-19.67	22	1404	78 1052
rno-miR-362-5p	chr5_7660222_7780390_-	NA	309	-46.13	157	-27.79	24	2236	1202 631
rno-miR-135a-5p	chr5_92962207_93050809_-	NA	309	-25.43	156	-14.15	23	3449	1118 2860
rno-miR-135b-5p	chr5_92962207_93050809_-	NA	309	-25.3	156	-14.04	23	3449	1118 2860
rno-miR-221-5p	chr6_110109280_110219087_+	NA	309	-32.54	155	-16.3	23	611	495 252
rno-miR-330-3p	chr6_83421861_83431902_+	NA	309	-37.12	156	-19.43	23	2162	1885 2105
rno-miR-3572	chr7_30727477_30825091_+	NA	309	-38.25	155	-21.72	24	774	436 475
rno-miR-141-5p	chr8_48583630_48597919_-	NA	309	-40.53	157	-22.29	22	2916	512 1967
rno-miR-3568	chr8_60260288_60482747_-	NA	309	-42.32	156	-21.37	22	3584	290 1124
rno-miR-3568	chr8_60386838_60579877_-	NA	309	-42.32	156	-21.37	22	2972	1459 2293
rno-miR-880-3p	chr13_95914249_95932651_-	NA	308	-30.09	158	-15.23	22	1417	683 93
rno-miR-484	chr14_108446848_108456923_+	NA	308	-46.52	157	-24.23	22	1007	336 562
rno-miR-466b-5p	chr4_131745058_132114473_-	NA	308	-37.72	156	-19.95	22	2624	1261 2068
rno-miR-103-1-5p	chr4_66193730_66214585_+	NA	308	-32.33	158	-18.42	24	1404	192 156
rno-miR-3557-5p	chr5_92962207_93050809_-	NA	308	-39.65	155	-23.97	22	3449	112 2075
rno-miR-6332	chr6_10961829_10979314_+	NA	308	-43.97	157	-24.17	23	737	301 535
rno-miR-370-3p	chr7_122834691_122835329_+	NA	308	-46	158	-23.34	22	638	565 343
rno-miR-667-5p	chr7_73684649_73848871_-	NA	308	-49.78	155	-30.55	24	1291	1019 976
rno-miR-145-5p	chr8_129099754_129111949_+	NA	308	-45.03	157	-26.07	23	1020	578 171
rno-miR-29b-3p	chr8_48583630_48597919_-	NA	308	-35.91	154	-19.51	23	2916	976 2508
rno-miR-107-5p	chr8_60260288_60482747_-	NA	308	-44.97	157	-24.3	24	3584	1157 2039
rno-miR-143-5p	chr9_45203454_45207736_-	NA	308	-46.3	154	-27.8	21	837	333 731
rno-miR-148b-3p	chr1_128501691_128576607_-	NA	307	-35.36	154	-18.56	22	955	212 827
rno-miR-3576	chr1_128501691_128576607_-	NA	307	-39.17	155	-20.37	22	955	418 206
rno-miR-103-2-5p	chr1_134794263_134848903_-	NA	307	-29.89	154	-17.55	17	3554	1361 6
rno-miR-412-3p	chr1_134794263_134848903_-	NA	307	-46.33	155	-24.67	22	3554	2670 851
rno-miR-880-5p	chr10_65193461_65195174_-	NA	307	-36.65	156	-19.95	21	1713	633 1078
rno-miR-122-5p	chr13_56114437_56183125_+	NA	307	-45.18	154	-22.95	22	853	197 487
rno-miR-103-1-5p	chr14_82146665_82171569_-	NA	307	-33.64	154	-17.01	24	1824	1721 1067
rno-miR-16-3p	chr15_70769051_70832121_+	NA	307	-26.93	157	-14.32	21	1782	228 471
rno-miR-30e-3p	chr20_26797652_26823720_+	NA	307	-27.66	154	-18.21	22	1324	1188 337
rno-miR-3571	chr4_131745058_132114473_-	NA	307	-35.45	155	-20	23	2624	312 202
rno-miR-217-5p	chr6_83421861_83431902_+	NA	307	-34.41	154	-19.92	22	2162	1560 1744
rno-miR-674-5p	chr6_86846325_86859273_+	NA	307	-38.86	155	-20.7	22	2538	1174 2344
rno-miR-98-5p	chr7_57341119_57430834_-	NA	307	-37.33	156	-19.21	22	851	712 79
rno-let-7a-5p	chr8_60260288_60482747_-	NA	307	-34.73	155	-17.9	22	3584	2856 2602
rno-let-7c-5p	chr8_60260288_60482747_-	NA	307	-35.94	155	-18.05	22	3584	2856 2602
rno-miR-22-5p	chr8_60260288_60482747_-	NA	307	-33.11	156	-19.51	22	3584	290 1122
rno-miR-17-2-3p	chr8_60386838_60579877_-	NA	307	-36.02	155	-19.96	23	2972	2672 869
rno-miR-207	chr8_60386838_60579877_-	NA	307	-34.76	157	-21.73	23	2972	2248 171
rno-miR-22-5p	chr8_60386838_60579877_-	NA	307	-33.11	156	-19.51	22	2972	1459 2291
rno-miR-653-3p	chr8_76897416_76904745_-	NA	307	-37.67	154	-20.4	22	1014	650 489
rno-miR-136-3p	chr1_134794263_134848903_-	NA	306	-42.33	156	-23.07	22	3554	562 3272
rno-miR-494-5p	chr1_263677853_263687576_-	NA	306	-45.53	156	-26.31	22	2115	559 1472
rno-miR-136-5p	chr10_57508984_57541484_+	NA	306	-32.1	156	-17.69	23	1061	852 202
rno-miR-129-5p	chr14_106153574_106167943_+	NA	306	-37.91	156	-22.81	21	994	725 217
rno-miR-200c-3p	chr14_28418125_28536253_-	NA	306	-37.33	154	-22.31	21	2331	1281 1529
rno-miR-130a-5p	chr14_82146665_82171569_-	NA	306	-34.02	156	-17.34	22	1824	1099 1186
rno-miR-20b-3p	chr15_70769051_70832121_+	NA	306	-39.12	156	-21.02	22	1782	398 27
rno-miR-433-5p	chr18_66581615_66603887_-	NA	306	-39.03	155	-22.33	22	573	133 149
rno-miR-6314	chr2_238742933_238746181_-	NA	306	-35.06	156	-18.66	22	3248	2601 2279
rno-miR-144-5p	chr4_66193730_66214585_+	NA	306	-30.12	155	-17.86	23	1404	423 144
rno-miR-194-5p	chr6_86846325_86859273_+	NA	306	-45.32	156	-23.95	22	2538	916 1199
rno-miR-880-3p	chr6_86846325_86859273_+	NA	306	-39.15	154	-24.4	22	2538	1660 953
rno-miR-322-5p	chr7_26522314_26582088_+	NA	306	-31.09	156	-15.86	22	1623	1099 1595
rno-let-7i-5p	chr8_60260288_60482747_-	NA	306	-44.97	154	-22.73	22	3584	2853 2605
rno-miR-324-3p	chr8_60386838_60579877_-	NA	306	-51.79	156	-26.64	22	2972	867 1552
rno-miR-101a-5p	chr1_235382074_235654280_-	NA	305	-42.07	153	-21.31	22	1950	396 1465
rno-miR-320-5p	chr1_235382074_235654280_-	NA	305	-37.05	154	-19.46	22	1950	1335 1150
rno-miR-320-5p	chr1_235393348_235395737_-	NA	305	-37.05	154	-19.46	22	616	294 109
rno-miR-135b-5p	chr1_37507278_37535617_+	NA	305	-32.72	154	-16.67	23	1151	362 776
rno-miR-135b-5p	chr1_37512285_37569356_+	NA	305	-32.72	154	-16.67	23	1087	213 627
rno-miR-130b-5p	chr11_34612626_34639821_+	NA	305	-30.85	154	-16.42	22	1311	1172 864
rno-miR-3584-5p	chr12_5638202_5694342_-	NA	305	-59.26	155	-38.57	18	4160	476 2555
rno-miR-666-3p	chr12_5638202_5694342_-	NA	305	-44.99	153	-23.65	23	4160	2922 1521
rno-miR-667-5p	chr12_5638202_5694342_-	NA	305	-46.04	154	-27.16	24	4160	3713 3972
rno-miR-881-3p	chr14_106153574_106167943_+	NA	305	-33.01	153	-18.01	22	994	138 19
rno-miR-539-5p	chr16_74573011_74617254_-	NA	305	-25.36	155	-13.2	22	1281	1255 160
rno-miR-483-3p	chr17_65826668_65837282_-	NA	305	-43.93	155	-28.72	22	607	547 211
rno-miR-3085	chr17_78922771_78942311_-	NA	305	-40.15	155	-20.76	21	1459	344 288
rno-miR-30c-1-3p	chr20_14319169_14340940_-	NA	305	-38.68	154	-19.82	22	527	210 367
rno-miR-421-5p	chr3_104886424_105085171_+	NA	305	-38	155	-21.14	21	3640	3549 1460
rno-miR-5132-5p	chr3_104886424_105085171_+	NA	305	-47.94	153	-26.34	22	3640	1555 2048
rno-miR-103-1-5p	chr3_21875092_21904269_-	NA	305	-36.03	154	-19.87	24	1212	128 1189
rno-miR-25-3p	chr4_170518671_170520365_+	NA	305	-40.03	154	-26.29	22	1693	1189 799
rno-miR-6333	chr4_170518671_170520365_+	NA	305	-35.91	154	-18.07	23	1693	477 387
rno-miR-194-5p	chr5_2257912_2372077_+	NA	305	-38.34	153	-19.37	22	1225	704 1096
rno-miR-330-3p	chr6_44055352_44117340_+	NA	305	-33.21	154	-17.57	23	612	122 210
rno-miR-322-5p	chr7_57341119_57430834_-	NA	305	-33.71	154	-18.58	22	851	138 244
rno-let-7b-5p	chr8_60260288_60482747_-	NA	305	-37.81	155	-18.95	22	3584	2856 2606
rno-miR-103-1-5p	chr10_55283299_55305080_+	NA	304	-35.27	152	-21.85	24	533	165 449
rno-miR-3590-5p	chr11_20501665_20531756_+	NA	304	-30.73	154	-16.61	21	458	320 27
rno-miR-30d-3p	chr11_34612626_34639821_+	NA	304	-32.57	152	-24.08	22	1311	45 625
rno-miR-541-5p	chr12_5638202_5694342_-	NA	304	-42.46	154	-22.21	25	4160	162 1374
rno-miR-3571	chr15_51925688_51954838_-	NA	304	-32.67	153	-17.04	23	721	308 179
rno-miR-217-5p	chr17_53963184_53966929_+	NA	304	-38.28	152	-20.42	22	720	348 506
rno-miR-6316	chr17_65725936_65728879_-	NA	304	-26.67	154	-14.57	23	677	275 651
rno-miR-501-5p	chr17_9875748_9929565_-	NA	304	-32.71	154	-21.37	20	3832	1362 280
rno-miR-19b-2-5p	chr2_238742933_238746181_-	NA	304	-29.27	153	-15.75	23	3248	2461 3221
rno-miR-29b-1-5p	chr3_104886424_105085171_+	NA	304	-24.35	153	-13.11	22	3640	3160 2867
rno-miR-30e-3p	chr3_21721503_21756744_+	NA	304	-31.26	153	-22.74	22	1693	586 499
rno-miR-672-5p	chr7_122834691_122835329_+	NA	304	-41.06	152	-21.22	23	638	163 371
rno-miR-329-5p	chr7_33866231_33886951_-	NA	304	-44.36	154	-27.23	24	1409	264 1375
rno-miR-544-3p	chr8_60260288_60482747_-	NA	304	-31.07	154	-15.6	21	3584	1176 3269
rno-miR-544-3p	chr8_60386838_60579877_-	NA	304	-27.65	154	-15.6	21	2972	2345 873
rno-miR-191a-3p	chr1_134794263_134848903_-	NA	303	-40.09	153	-22.51	22	3554	417 1216
rno-miR-107-5p	chr12_5638202_5694342_-	NA	303	-27.44	152	-15.18	24	4160	1485 48
rno-miR-1912-3p	chr12_5638202_5694342_-	NA	303	-27.02	152	-15.34	19	4160	407 2340
rno-miR-301b-5p	chr14_28418125_28536253_-	NA	303	-33.06	153	-17.32	22	2331	1135 2263
rno-miR-376c-5p	chr2_173488960_173502723_-	NA	303	-24.97	152	-13.81	21	650	239 444
rno-miR-301b-3p	chr2_36936347_36969646_-	NA	303	-24.28	152	-13.23	23	470	413 437
rno-miR-30a-3p	chr20_26797652_26823720_+	NA	303	-28.25	153	-18.48	22	1324	337 1188
rno-miR-93-3p	chr3_104886424_105085171_+	NA	303	-36.46	152	-19.42	23	3640	183 2085
rno-miR-3543	chr3_21721503_21756744_+	NA	303	-43.01	152	-22.26	23	1693	556 737
rno-miR-130b-5p	chr3_21875092_21904269_-	NA	303	-30.05	153	-18.13	22	1212	102 613
rno-miR-193b-5p	chr4_131745058_132114473_-	NA	303	-42.56	152	-23.02	18	2624	1276 1159
rno-miR-15b-5p	chr7_57341119_57430834_-	NA	303	-32.48	153	-18.07	22	851	138 242
rno-miR-349	chr8_48583630_48597919_-	NA	303	-36.61	152	-19.91	22	2916	748 1429
rno-let-7g-5p	chr8_60260288_60482747_-	NA	303	-36.69	153	-18.69	22	3584	2855 2605
rno-miR-107-5p	chrX_39860824_39885483_+	NA	303	-38.96	152	-22.76	24	651	244 509
rno-miR-322-5p	chr16_74219790_74228826_+	NA	302	-46.83	151	-29.53	22	841	153 396
rno-miR-9a-5p	chr17_9875748_9929565_-	NA	302	-40.29	151	-21.33	23	3832	1592 2540
rno-miR-326-5p	chr2_238742933_238746181_-	NA	302	-46.26	152	-24.09	20	3248	657 1934
rno-miR-30d-3p	chr20_26797652_26823720_+	NA	302	-24.62	152	-14.16	22	1324	1188 337
rno-miR-135a-5p	chr5_136420691_136471341_+	NA	302	-38.31	151	-20.76	23	694	469 601
rno-miR-135b-5p	chr5_136420691_136471341_+	NA	302	-38.1	151	-20.76	23	694	469 601
rno-miR-194-3p	chr5_92962207_93050809_-	NA	302	-39.84	152	-23.49	21	3449	2047 2894
rno-miR-153-5p	chr6_22362487_22407626_+	NA	302	-30.92	152	-17.11	23	701	367 307
rno-miR-6320	chr6_83421861_83431902_+	NA	302	-27.72	151	-15.34	23	2162	353 1852
rno-miR-3084a-5p	chr7_142608216_142624550_+	NA	302	-40.68	151	-23.81	22	1286	106 343
rno-miR-340-3p	chr1_134794263_134848903_-	NA	301	-42.21	151	-22.08	23	3554	2273 3254
rno-miR-135a-5p	chr1_37507278_37535617_+	NA	301	-31.09	151	-16.05	23	1151	776 362
rno-miR-135a-5p	chr1_37512285_37569356_+	NA	301	-31.09	151	-16.05	23	1087	627 213
rno-miR-129-5p	chr10_65193461_65195174_-	NA	301	-34.8	151	-18.97	21	1713	1500 642
rno-miR-320-5p	chr4_11460074_11610517_-	NA	301	-43.74	151	-28.51	22	628	508 267
rno-let-7i-5p	chr7_57341119_57430834_-	NA	301	-40.87	151	-21.25	22	851	79 709
rno-miR-3558-3p	chr1_263677853_263687576_-	NA	300	-37.89	150	-18.95	20	2115	1082 1270
rno-miR-6314	chr13_113832447_113844645_-	NA	300	-36.96	150	-18.48	22	850	313 688
rno-miR-760-3p	chr13_113832447_113844645_-	NA	300	-42.58	150	-21.29	20	850	305 680
rno-miR-871-3p	chr13_113832447_113844645_-	NA	300	-40.08	150	-20.04	22	850	314 689
rno-miR-190b-3p	chr17_5429864_5436758_-	NA	300	-12.82	150	-6.41	20	406	183 243
rno-miR-129-5p	chr17_9875748_9929565_-	NA	300	-43.31	150	-21.79	21	3832	1456 2172
rno-miR-3573-3p	chr17_9875748_9929565_-	NA	300	-30.69	150	-15.61	23	3832	553 1926
rno-miR-200b-3p	chr3_129779761_129789947_+	NA	300	-26.18	150	-13.25	23	1597	717 1028
rno-miR-742-3p	chr3_62666947_62696889_+	NA	300	-45.15	150	-23.96	22	973	90 897
rno-miR-764-3p	chr5_7660222_7780390_-	NA	300	-47.32	150	-27.76	23	2236	1443 1710
rno-miR-29c-3p	chr8_48583630_48597919_-	NA	300	-37.01	150	-19.36	22	2916	977 2509
rno-miR-330-5p	chr1_134794263_134848903_-	NA	188	-40.66	188	-40.66	22	3554	3229
rno-miR-3544	chr2_195761078_195776017_-	NA	185	-31.4	185	-31.4	23	606	217
rno-miR-185-5p	chr1_37512285_37569356_+	NA	183	-28.65	183	-28.65	22	1087	1025
rno-miR-200c-3p	chr10_73952260_73985026_-	NA	183	-25.26	183	-25.26	21	740	176
rno-miR-338-3p	chr3_104886424_105085171_+	NA	183	-26.15	183	-26.15	23	3640	740
rno-miR-153-5p	chr8_90450689_90471046_-	NA	182	-20.14	182	-20.14	23	1082	816
rno-miR-200b-3p	chr10_73952260_73985026_-	NA	180	-24.9	180	-24.9	23	740	173
rno-miR-9a-5p	chr11_72897286_72902040_+	NA	179	-27.59	179	-27.59	23	371	319
rno-miR-881-3p	chr7_2440627_2448053_+	NA	179	-21.79	179	-21.79	22	696	334
rno-miR-3551-5p	chr1_247931325_247960553_-	NA	177	-23.18	177	-23.18	24	1699	1249
rno-miR-196b-5p	chr14_44759987_44764029_-	NA	177	-25.51	177	-25.51	22	284	60
rno-miR-671	chr17_65826668_65837282_-	NA	177	-34.35	177	-34.35	21	607	429
rno-miR-1956-5p	chr4_131745058_132114473_-	NA	177	-39.69	177	-39.69	22	2624	100
rno-miR-653-3p	chr6_129621582_129636485_+	NA	177	-25.63	177	-25.63	22	1152	940
rno-miR-212-5p	chr19_43055208_43066842_+	NA	176	-33.64	176	-33.64	24	915	191
rno-miR-19b-3p	chr2_185667938_185698412_+	NA	176	-19.79	176	-19.79	23	515	306
rno-miR-125a-3p	chr3_111249501_111253236_-	NA	176	-25.17	176	-25.17	22	455	379
rno-miR-3562	chr6_105395366_105398311_+	NA	176	-36.42	176	-36.42	22	639	578
rno-miR-135a-5p	chr7_57341119_57430834_-	NA	176	-25.54	176	-25.54	23	851	600
rno-miR-135b-5p	chr7_57341119_57430834_-	NA	176	-25.15	176	-25.15	23	851	600
rno-miR-135b-3p	chr1_235737498_235761819_-	NA	175	-30.11	175	-30.11	22	1042	984
rno-miR-212-5p	chr13_109442254_109459916_-	NA	175	-24.42	175	-24.42	24	570	412
rno-miR-653-3p	chr14_108168030_108181540_+	NA	175	-25.66	175	-25.66	22	1006	133
rno-miR-543-3p	chr14_82146665_82171569_-	NA	175	-22.64	175	-22.64	21	1824	54
rno-miR-3551-5p	chr17_9875748_9929565_-	NA	175	-24.02	175	-24.02	24	3832	1621
rno-miR-873-5p	chr7_110105482_110121093_+	NA	175	-23.93	175	-23.93	21	600	239
rno-miR-497-5p	chr8_23037218_23048640_-	NA	175	-29.32	175	-29.32	22	704	556
rno-miR-361-3p	chr8_60260288_60482747_-	NA	175	-34.37	175	-34.37	24	3584	472
rno-miR-361-3p	chr8_60386838_60579877_-	NA	175	-34.37	175	-34.37	24	2972	1641
rno-miR-3542	chr17_9875748_9929565_-	NA	174	-21.39	174	-21.39	21	3832	3071
rno-miR-211-3p	chr3_55928421_55942321_-	NA	174	-25.95	174	-25.95	20	1363	624
rno-miR-92a-3p	chr5_7660222_7780390_-	NA	174	-27.77	174	-27.77	21	2236	114
rno-miR-30c-5p	chr9_112317484_112318444_+	NA	174	-22.99	174	-22.99	23	397	246
rno-miR-3585-5p	chrX_39860824_39885483_+	NA	174	-22.42	174	-22.42	22	651	140
rno-miR-130a-3p	chr1_255727111_255774681_-	NA	173	-18.88	173	-18.88	22	430	18
rno-miR-743a-5p	chr11_46896817_46915497_-	NA	173	-24.98	173	-24.98	22	1487	483
rno-miR-501-5p	chr19_19881334_19881618_-	NA	173	-23.79	173	-23.79	20	284	133
rno-miR-30a-3p	chr4_134813606_134856745_-	NA	173	-16.28	173	-16.28	22	1153	326
rno-miR-30e-3p	chr4_134813606_134856745_-	NA	173	-16.38	173	-16.38	22	1153	326
rno-miR-103-3p	chr5_2257912_2372077_+	NA	173	-21.59	173	-21.59	23	1225	1079
rno-miR-107-3p	chr5_2257912_2372077_+	NA	173	-25.05	173	-25.05	23	1225	1079
rno-miR-34a-5p	chr5_92962207_93050809_-	NA	173	-29.39	173	-29.39	22	3449	2332
rno-miR-370-5p	chr6_136102012_136107031_+	NA	173	-25.08	173	-25.08	24	322	49
rno-miR-181b-5p	chr7_26522314_26561075_+	NA	173	-23.92	173	-23.92	23	1342	809
rno-miR-181b-5p	chr7_26522314_26582088_+	NA	173	-23.92	173	-23.92	23	1623	809
rno-miR-326-5p	chr8_53346028_53349286_+	NA	173	-34.76	173	-34.76	20	674	216
rno-miR-144-3p	chr1_42508954_42530725_-	NA	172	-18.36	172	-18.36	20	469	441
rno-miR-760-5p	chr10_65193461_65195174_-	NA	172	-31.43	172	-31.43	22	1713	1669
rno-miR-34a-5p	chr12_5638202_5694342_-	NA	172	-21.21	172	-21.21	22	4160	1030
rno-miR-31a-5p	chr14_108168030_108181540_+	NA	172	-26.97	172	-26.97	22	1006	429
rno-miR-3568	chr14_82146665_82171569_-	NA	172	-26.9	172	-26.9	22	1824	785
rno-miR-322-5p	chr17_9875748_9929565_-	NA	172	-25.3	172	-25.3	22	3832	468
rno-miR-6321	chr19_32518767_32528958_-	NA	172	-27.81	172	-27.81	23	1211	224
rno-miR-143-3p	chr19_43055208_43066842_+	NA	172	-30.35	172	-30.35	22	915	591
rno-miR-219b	chr2_184401475_184700067_-	NA	172	-29.73	172	-29.73	22	1247	1152
rno-miR-19a-3p	chr2_185667938_185698412_+	NA	172	-17.08	172	-17.08	23	515	306
rno-miR-6325	chr4_131745058_132114473_-	NA	172	-20.46	172	-20.46	23	2624	1417
rno-miR-494-5p	chr4_151416423_151428896_-	NA	172	-27.12	172	-27.12	22	1118	178
rno-miR-6323	chr8_60260288_60482747_-	NA	172	-25.93	172	-25.93	25	3584	136
rno-miR-6323	chr8_60386838_60579877_-	NA	172	-25.93	172	-25.93	25	2972	1305
rno-miR-490-3p	chr8_72108885_72117495_+	NA	172	-22.13	172	-22.13	22	1032	169
rno-miR-138-5p	chr1_134794263_134848903_-	NA	171	-29.36	171	-29.36	23	3554	1531
rno-miR-338-5p	chr1_139924804_139956356_-	NA	171	-20.17	171	-20.17	22	623	196
rno-miR-653-3p	chr11_30621225_30642850_+	NA	171	-23.16	171	-23.16	22	563	289
rno-miR-758-5p	chr12_5638202_5694342_-	NA	171	-22.62	171	-22.62	21	4160	301
rno-miR-190b-5p	chr14_28418125_28536253_-	NA	171	-19.02	171	-19.02	21	2331	1123
rno-miR-135a-5p	chr17_53963184_53966929_+	NA	171	-16.94	171	-16.94	23	720	452
rno-miR-203b-3p	chr17_65837117_65873042_-	NA	171	-20.59	171	-20.59	22	494	112
rno-miR-3551-5p	chr17_65837117_65873042_-	NA	171	-26.47	171	-26.47	24	494	66
rno-miR-203b-3p	chr17_65855660_65873042_-	NA	171	-20.59	171	-20.59	22	329	112
rno-miR-3551-5p	chr17_65855660_65873042_-	NA	171	-26.47	171	-26.47	24	329	66
rno-miR-543-3p	chr19_32518767_32528958_-	NA	171	-23.11	171	-23.11	21	1211	385
rno-miR-451-3p	chr2_195761078_195776017_-	NA	171	-22.91	171	-22.91	23	606	281
rno-miR-320-5p	chr3_121553880_121568220_+	NA	171	-26.89	171	-26.89	22	282	226
rno-miR-186-5p	chr3_55928421_55942321_-	NA	171	-26.73	171	-26.73	22	1363	679
rno-miR-135a-5p	chr6_105395366_105398311_+	NA	171	-22.41	171	-22.41	23	639	436
rno-miR-500-5p	chr6_83421861_83431902_+	NA	171	-25.72	171	-25.72	24	2162	1740
rno-miR-455-3p	chr8_60260288_60482747_-	NA	171	-25.14	171	-25.14	22	3584	413
rno-miR-455-3p	chr8_60386838_60579877_-	NA	171	-25.14	171	-25.14	22	2972	1582
rno-miR-3583-3p	chr9_45203454_45207736_-	NA	171	-28.83	171	-28.83	22	837	55
rno-miR-219a-2-3p	chr1_128501691_128576607_-	NA	170	-22.29	170	-22.29	22	955	146
rno-let-7b-5p	chr1_197536820_197549861_-	NA	170	-24.12	170	-24.12	22	1216	367
rno-miR-3551-5p	chr1_235382074_235654280_-	NA	170	-23.17	170	-23.17	24	1950	1005
rno-miR-3551-5p	chr1_235399854_235654280_-	NA	170	-23.17	170	-23.17	24	1041	1005
rno-miR-434-3p	chr1_247931325_247960553_-	NA	170	-19.72	170	-19.72	22	1699	138
rno-miR-153-5p	chr1_42508954_42530725_-	NA	170	-20.17	170	-20.17	23	469	33
rno-miR-10b-5p	chr10_57508984_57541484_+	NA	170	-20.49	170	-20.49	22	1061	694
rno-miR-429	chr10_73952260_73985026_-	NA	170	-20.42	170	-20.42	22	740	175
rno-miR-378a-3p	chr11_46896817_46915497_-	NA	170	-25.2	170	-25.2	21	1487	1185
rno-miR-3084c-3p	chr13_95098505_95128782_-	NA	170	-26.66	170	-26.66	21	555	517
rno-miR-330-5p	chr16_26625023_26633439_-	NA	170	-28	170	-28	22	547	205
rno-miR-211-5p	chr16_74573011_74617254_-	NA	170	-23.81	170	-23.81	22	1281	727
rno-miR-146a-3p	chr17_53963184_53966929_+	NA	170	-22.02	170	-22.02	21	720	113
rno-miR-452-5p	chr2_252803943_252832870_+	NA	170	-23.21	170	-23.21	23	1043	943
rno-miR-741-5p	chr2_257937493_257945564_+	NA	170	-21.42	170	-21.42	21	747	499
rno-miR-509-5p	chr4_131745058_132114473_-	NA	170	-25.36	170	-25.36	23	2624	198
rno-miR-20a-3p	chr5_2257912_2372077_+	NA	170	-21.34	170	-21.34	21	1225	1013
rno-miR-329-5p	chr7_31625234_31658885_+	NA	170	-35.74	170	-35.74	24	438	342
rno-miR-361-3p	chr7_73684649_73848871_-	NA	170	-31.57	170	-31.57	24	1291	1041
rno-miR-30b-5p	chr9_112317484_112318444_+	NA	170	-21.3	170	-21.3	22	397	248
rno-miR-20b-3p	chr9_53915310_53926159_+	NA	170	-24.21	170	-24.21	22	1021	456
rno-miR-291b	chr9_73752936_73799430_-	NA	170	-14.59	170	-14.59	22	1784	547
rno-miR-291b	chr9_73766838_73805835_-	NA	170	-14.59	170	-14.59	22	1579	547
rno-miR-125a-3p	chr1_128501691_128576607_-	NA	169	-32.3	169	-32.3	22	955	368
rno-miR-17-2-3p	chr1_184008118_184055555_+	NA	169	-21.87	169	-21.87	23	1336	688
rno-let-7c-5p	chr1_197536820_197549861_-	NA	169	-23.37	169	-23.37	22	1216	366
rno-miR-349	chr11_34612626_34639821_+	NA	169	-18.19	169	-18.19	22	1311	1104
rno-miR-6316	chr14_39169224_39186197_+	NA	169	-26.02	169	-26.02	23	861	13
rno-miR-196a-5p	chr14_44759987_44764029_-	NA	169	-18.52	169	-18.52	22	284	60
rno-miR-196c-5p	chr14_44759987_44764029_-	NA	169	-20.34	169	-20.34	22	284	60
rno-miR-3560	chr15_19620757_19643375_-	NA	169	-24.53	169	-24.53	22	1421	1207
rno-miR-6323	chr16_71094507_71101903_+	NA	169	-24.33	169	-24.33	25	624	276
rno-miR-107-5p	chr19_43115019_43124021_-	NA	169	-24.27	169	-24.27	24	862	346
rno-miR-107-5p	chr19_43119867_43124021_-	NA	169	-24.27	169	-24.27	24	415	346
rno-miR-26b-5p	chr2_206964920_206976810_-	NA	169	-20.17	169	-20.17	21	852	258
rno-miR-297	chr2_238742933_238746181_-	NA	169	-14.38	169	-14.38	23	3248	1387
rno-miR-6331	chr3_129779761_129789947_+	NA	169	-20.12	169	-20.12	24	1597	1403
rno-miR-490-5p	chr4_169873116_169873545_-	NA	169	-34.61	169	-34.61	20	429	381
rno-miR-383-5p	chr4_170518671_170520365_+	NA	169	-24.19	169	-24.19	21	1693	342
rno-miR-128-3p	chr5_92962207_93050809_-	NA	169	-26.09	169	-26.09	21	3449	1351
rno-miR-3473	chr6_110109280_110219087_+	NA	169	-28.65	169	-28.65	22	611	584
rno-miR-26a-5p	chr7_2440627_2448053_+	NA	169	-22.24	169	-22.24	22	696	106
rno-miR-181d-5p	chr7_26522314_26561075_+	NA	169	-23.92	169	-23.92	23	1342	809
rno-miR-3548	chr7_26522314_26561075_+	NA	169	-25.37	169	-25.37	22	1342	1197
rno-miR-181d-5p	chr7_26522314_26582088_+	NA	169	-23.92	169	-23.92	23	1623	809
rno-miR-3548	chr7_26522314_26582088_+	NA	169	-25.37	169	-25.37	22	1623	1197
rno-miR-1-5p	chr8_123340908_123344508_-	NA	169	-18.27	169	-18.27	22	397	176
rno-miR-672-5p	chr8_60386838_60579877_-	NA	169	-23.39	169	-23.39	23	2972	622
rno-miR-350	chr8_72108885_72117495_+	NA	169	-18.07	169	-18.07	24	1032	139
rno-miR-3542	chr9_73752936_73799430_-	NA	169	-25.3	169	-25.3	21	1784	1369
rno-miR-3542	chr9_73766838_73805835_-	NA	169	-25.3	169	-25.3	21	1579	1369
rno-miR-216b-5p	chr1_128501691_128576607_-	NA	168	-21.86	168	-21.86	22	955	94
rno-miR-6331	chr1_235382074_235654280_-	NA	168	-24.25	168	-24.25	24	1950	1643
rno-miR-140-3p	chr10_72203090_72209962_+	NA	168	-26.19	168	-26.19	21	535	424
rno-miR-140-3p	chr10_72203090_72212356_+	NA	168	-26.19	168	-26.19	21	805	424
rno-miR-153-5p	chr10_74338951_74360926_-	NA	168	-23.52	168	-23.52	23	585	35
rno-miR-141-5p	chr11_30621225_30642850_+	NA	168	-24.49	168	-24.49	22	563	202
rno-miR-582-5p	chr11_30621225_30642850_+	NA	168	-23.92	168	-23.92	22	563	1
rno-miR-342-5p	chr11_34612626_34639821_+	NA	168	-24.17	168	-24.17	22	1311	316
rno-miR-136-5p	chr11_46896817_46915497_-	NA	168	-19.85	168	-19.85	23	1487	934
rno-miR-181b-2-3p	chr13_56114437_56129496_+	NA	168	-25.6	168	-25.6	22	376	158
rno-miR-181b-2-3p	chr13_56114437_56183125_+	NA	168	-25.6	168	-25.6	22	853	158
rno-miR-194-5p	chr14_108168030_108181540_+	NA	168	-24.41	168	-24.41	22	1006	474
rno-miR-592	chr15_104270169_104283452_-	NA	168	-19.89	168	-19.89	23	603	310
rno-miR-148b-5p	chr15_19620757_19643375_-	NA	168	-17.06	168	-17.06	22	1421	1233
rno-miR-342-3p	chr17_9875748_9929565_-	NA	168	-27.75	168	-27.75	23	3832	3721
rno-miR-194-5p	chr2_195761078_195776017_-	NA	168	-26.36	168	-26.36	22	606	300
rno-miR-10a-5p	chr2_238742933_238746181_-	NA	168	-21.86	168	-21.86	23	3248	2562
rno-miR-29a-5p	chr2_238742933_238746181_-	NA	168	-23.74	168	-23.74	22	3248	972
rno-miR-322-3p	chr3_121553880_121568220_+	NA	168	-19.83	168	-19.83	20	282	249
rno-miR-224-3p	chr3_21875092_21904269_-	NA	168	-24.04	168	-24.04	22	1212	860
rno-miR-92a-1-5p	chr3_21875092_21904269_-	NA	168	-24.29	168	-24.29	23	1212	1021
rno-let-7i-5p	chr3_62666947_62696889_+	NA	168	-21.53	168	-21.53	22	973	159
rno-miR-196a-5p	chr3_62666947_62696889_+	NA	168	-18.35	168	-18.35	22	973	156
rno-miR-7578	chr4_119832191_119837987_+	NA	168	-23.74	168	-23.74	23	950	20
rno-miR-207	chr5_92962207_93050809_-	NA	168	-24.9	168	-24.9	23	3449	961
rno-miR-192-3p	chr6_10961829_10979314_+	NA	168	-23.19	168	-23.19	22	737	499
rno-miR-449a-5p	chr6_132551395_132555729_+	NA	168	-20.93	168	-20.93	22	347	104
rno-miR-135b-5p	chr6_22362487_22407626_+	NA	168	-19.44	168	-19.44	23	701	359
rno-miR-137-3p	chr7_73684649_73848871_-	NA	168	-15.49	168	-15.49	23	1291	87
rno-miR-30c-2-3p	chr8_23037218_23048640_-	NA	168	-32.37	168	-32.37	22	704	410
rno-miR-3568	chr8_48583630_48597919_-	NA	168	-27.77	168	-27.77	22	2916	36
rno-miR-19b-2-5p	chr9_73752936_73799430_-	NA	168	-19.47	168	-19.47	23	1784	518
rno-miR-19b-2-5p	chr9_73766838_73805835_-	NA	168	-19.47	168	-19.47	23	1579	518
rno-let-7e-5p	chr1_128501691_128576607_-	NA	167	-21.85	167	-21.85	22	955	154
rno-miR-3559-3p	chr1_139924804_139956356_-	NA	167	-16.44	167	-16.44	22	623	525
rno-miR-15b-3p	chr1_184008118_184055555_+	NA	167	-13.04	167	-13.04	22	1336	1002
rno-miR-3580-5p	chr1_186006550_186077730_+	NA	167	-16.35	167	-16.35	22	446	342
rno-let-7e-5p	chr1_197536820_197549861_-	NA	167	-23.52	167	-23.52	22	1216	365
rno-miR-872-5p	chr1_197536820_197549861_-	NA	167	-15.82	167	-15.82	21	1216	1
rno-miR-6216	chr1_247931325_247960553_-	NA	167	-19.34	167	-19.34	23	1699	700
rno-miR-582-3p	chr1_278698311_278731755_+	NA	167	-22.6	167	-22.6	22	394	155
rno-miR-34c-5p	chr1_37507278_37535617_+	NA	167	-24.68	167	-24.68	23	1151	1053
rno-miR-34c-5p	chr1_37512285_37569356_+	NA	167	-24.68	167	-24.68	23	1087	904
rno-miR-15b-3p	chr10_48728450_48753281_-	NA	167	-14.1	167	-14.1	22	805	361
rno-miR-339-5p	chr10_55283299_55305080_+	NA	167	-24.35	167	-24.35	23	533	65
rno-miR-23b-3p	chr10_66897862_66898928_+	NA	167	-18.95	167	-18.95	21	335	299
rno-miR-3572	chr10_72171106_72179123_-	NA	167	-21.74	167	-21.74	24	674	498
rno-miR-3569	chr10_73952260_73985026_-	NA	167	-30.01	167	-30.01	21	740	378
rno-miR-449c-5p	chr12_5638202_5694342_-	NA	167	-21.67	167	-21.67	21	4160	1031
rno-miR-539-5p	chr12_5638202_5694342_-	NA	167	-18.7	167	-18.7	22	4160	1764
rno-miR-21-5p	chr13_26340135_26366629_+	NA	167	-26.2	167	-26.2	22	880	750
rno-miR-433-3p	chr13_95193008_95348984_-	NA	167	-24.53	167	-24.53	22	750	30
rno-miR-488-5p	chr14_106153574_106167943_+	NA	167	-21.13	167	-21.13	21	994	605
rno-miR-497-5p	chr14_106153574_106167943_+	NA	167	-31.72	167	-31.72	22	994	880
rno-miR-200c-3p	chr14_108446848_108456923_+	NA	167	-21.51	167	-21.51	21	1007	920
rno-miR-143-5p	chr14_59473509_59498148_-	NA	167	-27.96	167	-27.96	21	855	648
rno-miR-370-3p	chr14_59473509_59498148_-	NA	167	-25.13	167	-25.13	22	855	599
rno-miR-493-5p	chr14_82146665_82171569_-	NA	167	-21.1	167	-21.1	22	1824	712
rno-miR-219a-2-3p	chr15_51925688_51954838_-	NA	167	-19.11	167	-19.11	22	721	204
rno-miR-883-3p	chr15_761400_821547_+	NA	167	-12.25	167	-12.25	22	621	241
rno-miR-126b	chr16_74573011_74617254_-	NA	167	-17.35	167	-17.35	22	1281	809
rno-miR-196a-5p	chr17_9875748_9929565_-	NA	167	-19.07	167	-19.07	22	3832	239
rno-miR-186-5p	chr18_44477274_44489940_+	NA	167	-25.88	167	-25.88	22	477	442
rno-miR-27b-5p	chr2_238742933_238746181_-	NA	167	-25.73	167	-25.73	24	3248	1730
rno-miR-34a-3p	chr2_257937493_257945564_+	NA	167	-18.19	167	-18.19	22	747	5
rno-miR-503-3p	chr3_129779761_129789947_+	NA	167	-23.93	167	-23.93	23	1597	1294
rno-miR-3585-5p	chr3_168438210_168449567_+	NA	167	-20.63	167	-20.63	22	561	90
rno-miR-194-5p	chr3_21875092_21904269_-	NA	167	-19.96	167	-19.96	22	1212	68
rno-miR-136-5p	chr3_94112800_94163826_-	NA	167	-17.93	167	-17.93	23	1551	1344
rno-miR-667-5p	chr4_11460074_11610517_-	NA	167	-26.36	167	-26.36	24	628	143
rno-miR-301a-3p	chr4_131745058_132114473_-	NA	167	-13.81	167	-13.81	23	2624	619
rno-miR-23a-3p	chr4_151416423_151428896_-	NA	167	-22.07	167	-22.07	21	1118	1091
rno-miR-23b-3p	chr4_151416423_151428896_-	NA	167	-22.07	167	-22.07	21	1118	1091
rno-miR-653-3p	chr4_96732981_96767151_+	NA	167	-26.3	167	-26.3	22	1144	213
rno-miR-196b-5p	chr5_109560565_109563853_-	NA	167	-23.27	167	-23.27	22	335	221
rno-miR-3562	chr5_7660222_7780390_-	NA	167	-29.36	167	-29.36	22	2236	1788
rno-miR-1-5p	chr6_122804706_122817427_-	NA	167	-18.35	167	-18.35	22	1022	703
rno-miR-154-3p	chr6_83421861_83431902_+	NA	167	-16.17	167	-16.17	22	2162	1014
rno-miR-15b-3p	chr6_86846325_86859273_+	NA	167	-17.03	167	-17.03	22	2538	1781
rno-miR-1843b-5p	chr7_110105482_110121093_+	NA	167	-21.76	167	-21.76	23	600	544
rno-miR-384-5p	chr7_26522314_26561075_+	NA	167	-22.79	167	-22.79	23	1342	1303
rno-miR-384-5p	chr7_26522314_26582088_+	NA	167	-22.79	167	-22.79	23	1623	1303
rno-let-7i-3p	chr7_31605669_31633781_+	NA	167	-21.08	167	-21.08	22	489	459
rno-let-7i-3p	chr7_31625234_31658885_+	NA	167	-21.08	167	-21.08	22	438	171
rno-miR-3543	chr7_33866231_33886951_-	NA	167	-29.92	167	-29.92	23	1409	430
rno-miR-7b	chr8_103809556_103818262_+	NA	167	-18.12	167	-18.12	23	619	575
rno-miR-1896	chr8_23037218_23048640_-	NA	167	-29.03	167	-29.03	18	704	627
rno-miR-181b-5p	chr8_48583630_48597919_-	NA	167	-16.61	167	-16.61	23	2916	2491
rno-miR-667-3p	chr8_48583630_48597919_-	NA	167	-33.84	167	-33.84	22	2916	993
rno-miR-296-3p	chr8_60260288_60482747_-	NA	167	-29.54	167	-29.54	22	3584	2123
rno-miR-181b-5p	chr8_60386838_60579877_-	NA	167	-20.95	167	-20.95	23	2972	698
rno-miR-192-5p	chr8_90450689_90471046_-	NA	167	-20.03	167	-20.03	21	1082	909
rno-miR-143-3p	chr9_113814771_113846055_-	NA	167	-22.69	167	-22.69	22	992	546
rno-miR-874-3p	chr9_53915310_53926159_+	NA	167	-29.87	167	-29.87	22	1021	426
rno-miR-200b-5p	chr9_73752936_73799430_-	NA	167	-21.75	167	-21.75	22	1784	378
rno-miR-200b-5p	chr9_73766838_73805835_-	NA	167	-21.75	167	-21.75	22	1579	378
rno-miR-3577	chr1_16514096_16530121_+	NA	166	-22.4	166	-22.4	21	348	25
rno-miR-135a-5p	chr1_235737498_235761819_-	NA	166	-15.44	166	-15.44	23	1042	125
rno-miR-135a-5p	chr1_235750192_235761819_-	NA	166	-15.44	166	-15.44	23	905	125
rno-miR-499-5p	chr1_247931325_247960553_-	NA	166	-13.03	166	-13.03	21	1699	1532
rno-miR-34a-5p	chr1_37507278_37535617_+	NA	166	-26.4	166	-26.4	22	1151	1052
rno-miR-34a-5p	chr1_37512285_37569356_+	NA	166	-26.4	166	-26.4	22	1087	903
rno-miR-6323	chr10_46630461_46646542_-	NA	166	-23.08	166	-23.08	25	640	294
rno-miR-6323	chr10_46630461_46651996_-	NA	166	-23.08	166	-23.08	25	725	379
rno-miR-743a-3p	chr10_48728450_48753281_-	NA	166	-26.41	166	-26.41	22	805	42
rno-miR-871-5p	chr11_46896817_46915497_-	NA	166	-20.96	166	-20.96	24	1487	480
rno-miR-300-5p	chr12_10527307_10534434_-	NA	166	-20.14	166	-20.14	22	328	98
rno-miR-6216	chr12_43501059_43576734_-	NA	166	-24.62	166	-24.62	23	554	122
rno-miR-678	chr12_5638202_5694342_-	NA	166	-29.21	166	-29.21	22	4160	2397
rno-miR-135a-5p	chr13_26340135_26366629_+	NA	166	-22.49	166	-22.49	23	880	755
rno-miR-16-3p	chr13_95193008_95348984_-	NA	166	-16.83	166	-16.83	21	750	556
rno-miR-338-5p	chr14_106153574_106167943_+	NA	166	-18.15	166	-18.15	22	994	611
rno-miR-881-3p	chr14_10786398_10787114_+	NA	166	-19.18	166	-19.18	22	716	257
rno-miR-24-3p	chr14_108446848_108456923_+	NA	166	-26.21	166	-26.21	22	1007	331
rno-miR-3588	chr14_8288106_8319456_+	NA	166	-22.54	166	-22.54	22	874	203
rno-miR-540-3p	chr15_104270169_104283452_-	NA	166	-29.11	166	-29.11	22	603	87
rno-miR-135b-5p	chr15_37714719_37725296_+	NA	166	-19.62	166	-19.62	23	608	511
rno-miR-329-5p	chr15_70769051_70832121_+	NA	166	-18.75	166	-18.75	24	1782	921
rno-miR-337-3p	chr15_70769051_70832121_+	NA	166	-20.48	166	-20.48	23	1782	235
rno-miR-181b-5p	chr16_74219790_74228826_+	NA	166	-24.39	166	-24.39	23	841	649
rno-miR-322-5p	chr19_43115019_43124021_-	NA	166	-20.27	166	-20.27	22	862	630
rno-miR-24-3p	chr2_184401475_184700067_-	NA	166	-26.34	166	-26.34	22	1247	185
rno-miR-298-5p	chr2_185667938_185698412_+	NA	166	-29.56	166	-29.56	23	515	280
rno-miR-3591	chr2_195761078_195776017_-	NA	166	-17.36	166	-17.36	20	606	254
rno-miR-653-3p	chr2_220435619_220441299_+	NA	166	-21.18	166	-21.18	22	563	500
rno-miR-466d	chr2_238742933_238746181_-	NA	166	-21.68	166	-21.68	22	3248	2687
rno-miR-148a-5p	chr3_104886424_105085171_+	NA	166	-17.77	166	-17.77	23	3640	786
rno-miR-320-3p	chr3_104886424_105085171_+	NA	166	-23.57	166	-23.57	22	3640	981
rno-miR-450b-3p	chr3_104886424_105085171_+	NA	166	-23.17	166	-23.17	21	3640	3570
rno-miR-18a-3p	chr3_111249501_111253236_-	NA	166	-23.89	166	-23.89	21	455	104
rno-let-7b-5p	chr3_128236233_128272114_+	NA	166	-28.43	166	-28.43	22	651	124
rno-miR-103-1-5p	chr3_128236233_128272114_+	NA	166	-17.2	166	-17.2	24	651	560
rno-miR-509-3p	chr3_128277039_128314209_+	NA	166	-21.44	166	-21.44	22	1598	923
rno-miR-802-5p	chr3_129767287_129787218_+	NA	166	-19.55	166	-19.55	21	703	263
rno-miR-1843b-5p	chr3_13496852_13645255_+	NA	166	-17.44	166	-17.44	23	1135	450
rno-miR-672-3p	chr3_21721503_21756744_+	NA	166	-19.3	166	-19.3	21	1693	878
rno-miR-666-3p	chr3_3461484_3463941_-	NA	166	-30.49	166	-30.49	23	534	301
rno-let-7g-5p	chr3_55928421_55942321_-	NA	166	-19.52	166	-19.52	22	1363	543
rno-miR-666-3p	chr3_55928421_55942321_-	NA	166	-26.5	166	-26.5	23	1363	372
rno-miR-17-1-3p	chr4_119832191_119837987_+	NA	166	-20.52	166	-20.52	22	950	228
rno-miR-3562	chr4_131745058_132114473_-	NA	166	-31.91	166	-31.91	22	2624	1826
rno-miR-30d-3p	chr4_134813606_134856745_-	NA	166	-17.46	166	-17.46	22	1153	327
rno-miR-466b-5p	chr4_31055982_31066896_+	NA	166	-21.87	166	-21.87	22	540	130
rno-miR-500-5p	chr4_96732981_96767151_+	NA	166	-16.91	166	-16.91	24	1144	416
rno-miR-25-3p	chr5_7660222_7780390_-	NA	166	-26.03	166	-26.03	22	2236	113
rno-miR-92b-3p	chr5_7660222_7780390_-	NA	166	-24.09	166	-24.09	22	2236	113
rno-miR-598-5p	chr6_10961829_10979314_+	NA	166	-25.32	166	-25.32	22	737	698
rno-miR-615	chr6_110109280_110219087_+	NA	166	-37.05	166	-37.05	22	611	522
rno-miR-6316	chr6_136102012_136107031_+	NA	166	-22.35	166	-22.35	23	322	274
rno-miR-6323	chr6_136102012_136107031_+	NA	166	-27.15	166	-27.15	25	322	64
rno-miR-379-3p	chr6_14055203_14242315_-	NA	166	-18.09	166	-18.09	22	764	27
rno-miR-344i	chr7_2440627_2448053_+	NA	166	-25.29	166	-25.29	22	696	415
rno-miR-3064-3p	chr7_26522314_26561075_+	NA	166	-22.64	166	-22.64	24	1342	990
rno-miR-3085	chr7_26522314_26561075_+	NA	166	-27.07	166	-27.07	21	1342	452
rno-miR-3064-3p	chr7_26522314_26582088_+	NA	166	-22.64	166	-22.64	24	1623	990
rno-miR-3085	chr7_26522314_26582088_+	NA	166	-27.07	166	-27.07	21	1623	452
rno-miR-679	chr8_129099754_129111949_+	NA	166	-29.09	166	-29.09	21	1020	314
rno-miR-351-3p	chr8_48583630_48597919_-	NA	166	-28.63	166	-28.63	21	2916	2000
rno-miR-1224	chr8_60260288_60482747_-	NA	166	-31.46	166	-31.46	21	3584	2454
rno-miR-488-5p	chr8_60260288_60482747_-	NA	166	-23.1	166	-23.1	21	3584	2504
rno-miR-219a-5p	chr8_60386838_60579877_-	NA	166	-8.83	166	-8.83	21	2972	449
rno-miR-3562	chr8_60386838_60579877_-	NA	166	-27.49	166	-27.49	22	2972	759
rno-miR-24-3p	chr8_72108885_72117495_+	NA	166	-21.98	166	-21.98	22	1032	847
rno-miR-361-5p	chr8_76897416_76904745_-	NA	166	-21.14	166	-21.14	22	1014	453
rno-miR-665	chr9_10603717_10613599_+	NA	166	-33.33	166	-33.33	22	679	376
rno-miR-653-3p	chr9_113814771_113846055_-	NA	166	-25.65	166	-25.65	22	992	399
rno-miR-449a-5p	chr9_31755618_31782038_-	NA	166	-20.47	166	-20.47	22	438	242
rno-miR-6318	chr9_53915310_53926159_+	NA	166	-33.36	166	-33.36	22	1021	905
rno-miR-3578	chr9_67242045_67269326_+	NA	166	-23.87	166	-23.87	22	703	105
rno-miR-19b-1-5p	chr9_73752936_73799430_-	NA	166	-19.2	166	-19.2	22	1784	519
rno-miR-19b-1-5p	chr9_73766838_73805835_-	NA	166	-19.2	166	-19.2	22	1579	519
rno-let-7i-5p	chr1_128501691_128576607_-	NA	165	-20.21	165	-20.21	22	955	153
rno-miR-347	chr1_128501691_128576607_-	NA	165	-30.59	165	-30.59	19	955	279
rno-miR-98-5p	chr1_128501691_128576607_-	NA	165	-18.71	165	-18.71	22	955	153
rno-let-7d-3p	chr1_134794263_134848903_-	NA	165	-24.62	165	-24.62	22	3554	890
rno-miR-103-1-5p	chr1_16514096_16530121_+	NA	165	-23.41	165	-23.41	24	348	257
rno-miR-146b-5p	chr1_235393348_235395737_-	NA	165	-15.19	165	-15.19	24	616	370
rno-miR-30c-2-3p	chr1_263677853_263687576_-	NA	165	-23.17	165	-23.17	22	2115	1817
rno-miR-326-5p	chr1_263677853_263687576_-	NA	165	-26.99	165	-26.99	20	2115	774
rno-miR-3569	chr1_265724151_265729099_-	NA	165	-23.8	165	-23.8	21	312	203
rno-miR-666-3p	chr1_42508954_42530725_-	NA	165	-25.95	165	-25.95	23	469	115
rno-miR-352	chr10_37764316_37764822_+	NA	165	-20.61	165	-20.61	21	506	21
rno-miR-743b-5p	chr10_55283299_55305080_+	NA	165	-24.76	165	-24.76	22	533	136
rno-miR-10a-5p	chr10_65193461_65195174_-	NA	165	-22.02	165	-22.02	23	1713	1337
rno-miR-212-5p	chr10_65193461_65195174_-	NA	165	-23.95	165	-23.95	24	1713	398
rno-miR-6328	chr11_20501665_20531756_+	NA	165	-33.61	165	-33.61	21	458	123
rno-miR-3551-3p	chr11_34612626_34639821_+	NA	165	-15.29	165	-15.29	23	1311	1278
rno-miR-3583-3p	chr11_46896817_46915497_-	NA	165	-28.19	165	-28.19	22	1487	1201
rno-miR-674-5p	chr11_66454713_66473675_+	NA	165	-27.18	165	-27.18	22	771	626
rno-miR-370-5p	chr13_109442254_109459916_-	NA	165	-22.07	165	-22.07	24	570	209
rno-miR-6216	chr14_108446848_108456923_+	NA	165	-21.64	165	-21.64	23	1007	622
rno-miR-760-3p	chr14_28418125_28536253_-	NA	165	-36.04	165	-36.04	20	2331	2218
rno-miR-148b-5p	chr15_70769051_70832121_+	NA	165	-17.78	165	-17.78	22	1782	305
rno-miR-34a-5p	chr17_75579711_75616081_+	NA	165	-26.3	165	-26.3	22	622	353
rno-miR-34a-5p	chr17_75588945_75604406_+	NA	165	-26.3	165	-26.3	22	438	304
rno-miR-421-5p	chr17_78922771_78942311_-	NA	165	-23.33	165	-23.33	21	1459	306
rno-miR-1188-5p	chr18_66581615_66603887_-	NA	165	-27.39	165	-27.39	21	573	380
rno-miR-378a-5p	chr2_184401475_184700067_-	NA	165	-26.03	165	-26.03	22	1247	477
rno-miR-3551-5p	chr2_238742933_238746181_-	NA	165	-26.79	165	-26.79	24	3248	678
rno-miR-412-3p	chr3_104886424_105085171_+	NA	165	-26.58	165	-26.58	22	3640	1342
rno-miR-501-5p	chr3_129767287_129787218_+	NA	165	-23.82	165	-23.82	20	703	252
rno-miR-298-5p	chr3_13496852_13645255_+	NA	165	-27.1	165	-27.1	23	1135	503
rno-miR-349	chr3_13496852_13645255_+	NA	165	-28.07	165	-28.07	22	1135	239
rno-miR-340-3p	chr3_21875092_21904269_-	NA	165	-25.56	165	-25.56	23	1212	1131
rno-miR-452-3p	chr3_25350826_25414590_-	NA	165	-23.49	165	-23.49	21	780	700
rno-miR-217-5p	chr3_3461484_3463941_-	NA	165	-22.27	165	-22.27	22	534	60
rno-let-7b-5p	chr3_55928421_55942321_-	NA	165	-23.33	165	-23.33	22	1363	545
rno-miR-6321	chr5_148844952_148847692_+	NA	165	-24.34	165	-24.34	23	438	338
rno-miR-378a-3p	chr5_92962207_93050809_-	NA	165	-24.78	165	-24.78	21	3449	3201
rno-miR-6316	chr5_92962207_93050809_-	NA	165	-20.12	165	-20.12	23	3449	1942
rno-miR-127-5p	chr6_104029002_104029461_+	NA	165	-18.22	165	-18.22	23	459	312
rno-miR-24-3p	chr6_122738861_122739995_+	NA	165	-22.26	165	-22.26	22	237	24
rno-miR-376b-3p	chr6_14055203_14242315_-	NA	165	-21.29	165	-21.29	21	764	617
rno-miR-135b-5p	chr6_44055352_44117340_+	NA	165	-22.68	165	-22.68	23	612	583
rno-miR-199a-5p	chr6_86846325_86859273_+	NA	165	-17.56	165	-17.56	23	2538	2230
rno-miR-26b-5p	chr7_2440627_2448053_+	NA	165	-17.28	165	-17.28	21	696	107
rno-miR-181a-5p	chr7_26522314_26561075_+	NA	165	-16.67	165	-16.67	23	1342	809
rno-miR-181a-5p	chr7_26522314_26582088_+	NA	165	-16.67	165	-16.67	23	1623	809
rno-miR-34c-5p	chr7_29603868_29624094_-	NA	165	-21.48	165	-21.48	23	278	233
rno-miR-324-3p	chr7_53979119_54012529_+	NA	165	-28.07	165	-28.07	22	2111	431
rno-miR-30b-3p	chr8_129099754_129111949_+	NA	165	-28.66	165	-28.66	22	1020	350
rno-miR-337-3p	chr8_129099754_129111949_+	NA	165	-26.28	165	-26.28	23	1020	994
rno-miR-350	chr8_23037218_23048640_-	NA	165	-19.65	165	-19.65	24	704	226
rno-miR-350	chr8_23048109_23048640_-	NA	165	-19.65	165	-19.65	24	324	226
rno-miR-194-5p	chr8_60260288_60482747_-	NA	165	-20.53	165	-20.53	22	3584	94
rno-miR-433-5p	chr8_60260288_60482747_-	NA	165	-21.59	165	-21.59	22	3584	2687
rno-miR-194-5p	chr8_60386838_60579877_-	NA	165	-20.53	165	-20.53	22	2972	1263
rno-miR-212-3p	chr8_60386838_60579877_-	NA	165	-24.05	165	-24.05	22	2972	921
rno-miR-501-5p	chr8_60386838_60579877_-	NA	165	-21.09	165	-21.09	20	2972	1007
rno-miR-877	chr8_84434783_84482700_-	NA	165	-29.06	165	-29.06	20	417	249
rno-miR-466c-5p	chr8_90450689_90471046_-	NA	165	-19.68	165	-19.68	21	1082	358
rno-miR-20a-3p	chr9_113814771_113846055_-	NA	165	-17.94	165	-17.94	21	992	456
rno-miR-103-1-5p	chr9_28659250_28664255_-	NA	165	-17.83	165	-17.83	24	1180	299
rno-miR-107-5p	chr9_28659250_28664255_-	NA	165	-17.72	165	-17.72	24	1180	299
rno-miR-19a-3p	chr9_73752936_73799430_-	NA	165	-19.13	165	-19.13	23	1784	984
rno-miR-19a-3p	chr9_73766838_73805835_-	NA	165	-19.13	165	-19.13	23	1579	984
rno-miR-29a-5p	chr9_75273839_75299016_-	NA	165	-18.18	165	-18.18	22	592	217
rno-miR-3592	chr9_75273839_75299016_-	NA	165	-21.33	165	-21.33	21	592	286
rno-miR-101a-3p	chrX_143419759_143443355_-	NA	165	-16.88	165	-16.88	21	528	327
rno-miR-351-5p	chr1_139924804_139956356_-	NA	164	-24.33	164	-24.33	25	623	283
rno-miR-127-5p	chr1_186006550_186077730_+	NA	164	-27.22	164	-27.22	23	446	423
rno-miR-455-5p	chr1_186006550_186077730_+	NA	164	-24.92	164	-24.92	22	446	239
rno-miR-216b-3p	chr1_197536820_197549861_-	NA	164	-20.55	164	-20.55	20	1216	833
rno-miR-3065-3p	chr1_197536820_197549861_-	NA	164	-23.42	164	-23.42	24	1216	661
rno-miR-344i	chr1_197536820_197549861_-	NA	164	-25.99	164	-25.99	22	1216	419
rno-miR-301a-3p	chr1_255727111_255774681_-	NA	164	-15.34	164	-15.34	23	430	14
rno-miR-6323	chr1_260791755_260801171_+	NA	164	-22.09	164	-22.09	25	515	86
rno-miR-378a-5p	chr1_263677853_263687576_-	NA	164	-19.37	164	-19.37	22	2115	965
rno-miR-105	chr1_37507278_37535617_+	NA	164	-24.49	164	-24.49	22	1151	562
rno-miR-105	chr1_37512285_37569356_+	NA	164	-24.49	164	-24.49	22	1087	413
rno-miR-185-3p	chr10_57508984_57541484_+	NA	164	-20.31	164	-20.31	19	1061	450
rno-miR-133c	chr10_72203090_72209962_+	NA	164	-31.42	164	-31.42	21	535	79
rno-miR-133c	chr10_72203090_72212356_+	NA	164	-31.42	164	-31.42	21	805	79
rno-miR-148a-5p	chr10_74338951_74360926_-	NA	164	-27.41	164	-27.41	23	585	292
rno-miR-148a-5p	chr10_74343129_74346973_-	NA	164	-27.41	164	-27.41	23	343	110
rno-miR-27b-5p	chr10_81798930_81805332_+	NA	164	-18.99	164	-18.99	24	690	577
rno-miR-320-3p	chr11_34612626_34639821_+	NA	164	-26.03	164	-26.03	22	1311	121
rno-miR-199a-5p	chr11_46896817_46915497_-	NA	164	-23.73	164	-23.73	23	1487	1213
rno-miR-206-5p	chr11_72897286_72902040_+	NA	164	-18.53	164	-18.53	22	371	10
rno-miR-208b-5p	chr12_5638202_5694342_-	NA	164	-16.53	164	-16.53	20	4160	3494
rno-miR-3575	chr13_109442254_109459916_-	NA	164	-20.96	164	-20.96	18	570	405
rno-miR-1-5p	chr13_26340135_26366629_+	NA	164	-17.86	164	-17.86	22	880	279
rno-miR-17-5p	chr13_56114437_56183125_+	NA	164	-20.75	164	-20.75	23	853	354
rno-miR-20a-5p	chr13_56114437_56183125_+	NA	164	-23.93	164	-23.93	23	853	354
rno-miR-3084a-5p	chr13_56114437_56183125_+	NA	164	-20.85	164	-20.85	22	853	821
rno-miR-3558-5p	chr13_57308609_57315386_+	NA	164	-12.99	164	-12.99	24	547	307
rno-miR-503-5p	chr14_108446848_108456923_+	NA	164	-30.3	164	-30.3	23	1007	802
rno-miR-7a-2-3p	chr14_8288106_8319456_+	NA	164	-21.62	164	-21.62	22	874	751
rno-miR-764-5p	chr15_19620757_19643375_-	NA	164	-19.94	164	-19.94	22	1421	1325
rno-miR-98-5p	chr15_51925688_51954838_-	NA	164	-17.78	164	-17.78	22	721	261
rno-miR-3557-5p	chr15_70769051_70832121_+	NA	164	-29.78	164	-29.78	22	1782	457
rno-miR-181b-2-3p	chr16_74573011_74617254_-	NA	164	-19.79	164	-19.79	22	1281	768
rno-miR-383-5p	chr17_9875748_9929565_-	NA	164	-21.73	164	-21.73	21	3832	1247
rno-miR-296-3p	chr18_37046699_37093178_-	NA	164	-25.14	164	-25.14	22	457	254
rno-miR-181c-3p	chr19_22113524_22179584_-	NA	164	-21.85	164	-21.85	22	1287	1031
rno-miR-1956-5p	chr19_22113524_22179584_-	NA	164	-27.79	164	-27.79	22	1287	828
rno-miR-434-3p	chr2_184401475_184700067_-	NA	164	-22.91	164	-22.91	22	1247	1179
rno-miR-582-5p	chr2_195761078_195776017_-	NA	164	-15.17	164	-15.17	22	606	297
rno-miR-6318	chr2_195761078_195776017_-	NA	164	-26.05	164	-26.05	22	606	494
rno-miR-34a-5p	chr2_229690525_229691349_-	NA	164	-26.78	164	-26.78	22	824	800
rno-miR-6331	chr2_238742933_238746181_-	NA	164	-16.38	164	-16.38	24	3248	2346
rno-miR-674-5p	chr20_14319169_14340940_-	NA	164	-25.29	164	-25.29	22	527	249
rno-miR-101a-5p	chr20_26797652_26823720_+	NA	164	-21.11	164	-21.11	22	1324	657
rno-miR-206-5p	chr20_26797652_26823720_+	NA	164	-19.76	164	-19.76	22	1324	1242
rno-miR-338-3p	chr20_26797652_26823720_+	NA	164	-22.39	164	-22.39	23	1324	958
rno-miR-883-5p	chr3_104886424_105085171_+	NA	164	-24.5	164	-24.5	23	3640	182
rno-miR-598-3p	chr3_128277039_128314209_+	NA	164	-37.67	164	-37.67	22	1598	23
rno-miR-29b-5p	chr3_21875092_21904269_-	NA	164	-21.82	164	-21.82	22	1212	148
rno-miR-3593-5p	chr3_21875092_21904269_-	NA	164	-26.86	164	-26.86	22	1212	936
rno-miR-329-5p	chr3_25350826_25414590_-	NA	164	-22.25	164	-22.25	24	780	164
rno-miR-6332	chr3_25350826_25414590_-	NA	164	-24.81	164	-24.81	23	780	40
rno-miR-98-5p	chr3_55928421_55942321_-	NA	164	-19.26	164	-19.26	22	1363	545
rno-miR-196c-5p	chr3_62666947_62696889_+	NA	164	-18.04	164	-18.04	22	973	156
rno-miR-221-3p	chr3_8562491_8564186_+	NA	164	-17.86	164	-17.86	23	550	152
rno-miR-6314	chr3_8562491_8564186_+	NA	164	-18.56	164	-18.56	22	550	73
rno-miR-330-5p	chr3_94112800_94163826_-	NA	164	-36.98	164	-36.98	22	1551	1159
rno-miR-505-5p	chr3_94112800_94163826_-	NA	164	-29.79	164	-29.79	23	1551	580
rno-miR-1306-5p	chr4_134813606_134856745_-	NA	164	-28.59	164	-28.59	22	1153	750
rno-miR-338-3p	chr4_134813606_134856745_-	NA	164	-23.86	164	-23.86	23	1153	36
rno-miR-743b-5p	chr4_30891940_31017624_+	NA	164	-16.73	164	-16.73	22	595	150
rno-miR-182	chr4_96732981_96767151_+	NA	164	-16.8	164	-16.8	25	1144	553
rno-miR-29b-1-5p	chr5_2257912_2372077_+	NA	164	-21.07	164	-21.07	22	1225	691
rno-miR-370-3p	chr5_2257912_2372077_+	NA	164	-30.96	164	-30.96	22	1225	935
rno-miR-582-3p	chr5_70292287_70326250_+	NA	164	-18.98	164	-18.98	22	370	105
rno-miR-181b-5p	chr5_7660222_7780390_-	NA	164	-22.56	164	-22.56	23	2236	434
rno-miR-370-3p	chr6_104029002_104029461_+	NA	164	-29.52	164	-29.52	22	459	218
rno-miR-211-5p	chr6_105395366_105398311_+	NA	164	-20.17	164	-20.17	22	639	426
rno-miR-135a-5p	chr6_22362487_22407626_+	NA	164	-17.07	164	-17.07	23	701	359
rno-miR-484	chr6_83421861_83431902_+	NA	164	-24.95	164	-24.95	22	2162	947
rno-miR-328a-5p	chr7_137226464_137281978_+	NA	164	-34.75	164	-34.75	19	845	384
rno-miR-383-3p	chr7_137226464_137281978_+	NA	164	-22.94	164	-22.94	21	845	232
rno-miR-298-5p	chr7_2440627_2448053_+	NA	164	-23.07	164	-23.07	23	696	77
rno-miR-22-3p	chr7_26522314_26561075_+	NA	164	-23.55	164	-23.55	22	1342	907
rno-miR-22-3p	chr7_26522314_26582088_+	NA	164	-23.55	164	-23.55	22	1623	907
rno-miR-27b-5p	chr7_53979119_54012529_+	NA	164	-18.31	164	-18.31	24	2111	107
rno-miR-6324	chr7_53979119_54012529_+	NA	164	-27.21	164	-27.21	23	2111	656
rno-miR-297	chr7_57341119_57430834_-	NA	164	-14.64	164	-14.64	23	851	398
rno-miR-22-5p	chr8_103809556_103818262_+	NA	164	-14.53	164	-14.53	22	619	321
rno-miR-3551-5p	chr8_103809556_103818262_+	NA	164	-23.77	164	-23.77	24	619	532
rno-miR-15b-5p	chr8_23037218_23048640_-	NA	164	-24.86	164	-24.86	22	704	556
rno-miR-103-3p	chr8_48583630_48597919_-	NA	164	-23.22	164	-23.22	23	2916	671
rno-miR-107-3p	chr8_48583630_48597919_-	NA	164	-23.4	164	-23.4	23	2916	671
rno-miR-6324	chr8_48583630_48597919_-	NA	164	-22.81	164	-22.81	23	2916	1091
rno-miR-181d-5p	chr8_60386838_60579877_-	NA	164	-24.37	164	-24.37	23	2972	694
rno-miR-495	chr8_76897416_76904745_-	NA	164	-15.98	164	-15.98	22	1014	586
rno-miR-329-3p	chr9_10603717_10613599_+	NA	164	-16.34	164	-16.34	22	679	116
rno-miR-3571	chr9_10603717_10613599_+	NA	164	-19.14	164	-19.14	23	679	301
rno-miR-17-1-3p	chr9_110798322_110922165_-	NA	164	-26.31	164	-26.31	22	629	186
rno-miR-107-5p	chr9_113814771_113846055_-	NA	164	-17.31	164	-17.31	24	992	372
rno-miR-483-3p	chr9_28659250_28664255_-	NA	164	-25.8	164	-25.8	22	1180	557
rno-miR-3543	chr9_67136451_67172784_+	NA	164	-20.7	164	-20.7	23	794	457
rno-miR-210-3p	chrX_143419759_143443355_-	NA	164	-27.65	164	-27.65	22	528	16
rno-let-7f-5p	chr1_128501691_128576607_-	NA	163	-16.53	163	-16.53	22	955	154
rno-miR-34c-5p	chr1_128501691_128576607_-	NA	163	-24.64	163	-24.64	23	955	835
rno-miR-326-3p	chr1_134794263_134848903_-	NA	163	-30.58	163	-30.58	21	3554	3231
rno-miR-145-5p	chr1_16859046_16875754_+	NA	163	-23.4	163	-23.4	23	1164	496
rno-miR-3560	chr1_16859046_16875754_+	NA	163	-20.03	163	-20.03	22	1164	597
rno-miR-879-3p	chr1_16859046_16875754_+	NA	163	-22.57	163	-22.57	21	1164	594
rno-miR-22-3p	chr1_186006550_186077730_+	NA	163	-21.35	163	-21.35	22	446	388
rno-let-7a-5p	chr1_197536820_197549861_-	NA	163	-19.48	163	-19.48	22	1216	365
rno-let-7g-5p	chr1_197536820_197549861_-	NA	163	-17.98	163	-17.98	22	1216	365
rno-let-7i-5p	chr1_197536820_197549861_-	NA	163	-17.88	163	-17.88	22	1216	365
rno-miR-301b-3p	chr1_235382074_235654280_-	NA	163	-22.67	163	-22.67	23	1950	2
rno-miR-301b-3p	chr1_235399854_235654280_-	NA	163	-22.67	163	-22.67	23	1041	2
rno-miR-29b-5p	chr1_235737498_235761819_-	NA	163	-17.47	163	-17.47	22	1042	592
rno-miR-29b-5p	chr1_235750192_235761819_-	NA	163	-17.47	163	-17.47	22	905	592
rno-miR-320-5p	chr1_247931325_247960553_-	NA	163	-24.53	163	-24.53	22	1699	46
rno-miR-217-5p	chr1_260791755_260801171_+	NA	163	-21.36	163	-21.36	22	515	98
rno-miR-320-3p	chr1_263677853_263687576_-	NA	163	-25	163	-25	22	2115	1900
rno-miR-329-5p	chr1_28362166_28391305_+	NA	163	-23.62	163	-23.62	24	763	500
rno-miR-873-5p	chr1_28362166_28391305_+	NA	163	-21.33	163	-21.33	21	763	38
rno-miR-3576	chr1_37507278_37535617_+	NA	163	-19.64	163	-19.64	22	1151	444
rno-miR-3576	chr1_37512285_37569356_+	NA	163	-19.64	163	-19.64	22	1087	295
rno-miR-296-3p	chr10_55283299_55305080_+	NA	163	-24.29	163	-24.29	22	533	81
rno-miR-3586-5p	chr10_55283299_55305080_+	NA	163	-27.24	163	-27.24	17	533	71
rno-miR-217-3p	chr10_57508984_57541484_+	NA	163	-15.66	163	-15.66	22	1061	607
rno-miR-19b-2-5p	chr10_65193461_65195174_-	NA	163	-15.43	163	-15.43	23	1713	1187
rno-miR-463-3p	chr10_66897862_66898928_+	NA	163	-28.75	163	-28.75	22	335	244
rno-miR-296-3p	chr10_72203090_72209962_+	NA	163	-23.88	163	-23.88	22	535	498
rno-miR-296-3p	chr10_72203090_72212356_+	NA	163	-23.88	163	-23.88	22	805	498
rno-miR-665	chr10_72203090_72212356_+	NA	163	-27.91	163	-27.91	22	805	756
rno-miR-6329	chr10_74338951_74360926_-	NA	163	-17.54	163	-17.54	23	585	55
rno-miR-29c-3p	chr10_81798930_81805332_+	NA	163	-14.43	163	-14.43	22	690	174
rno-miR-1843b-3p	chr10_85074352_85084347_-	NA	163	-27.78	163	-27.78	21	1023	884
rno-miR-6329	chr11_20501665_20531756_+	NA	163	-19.22	163	-19.22	23	458	268
rno-miR-24-3p	chr11_46896817_46915497_-	NA	163	-24.11	163	-24.11	22	1487	307
rno-miR-501-3p	chr11_46896817_46915497_-	NA	163	-21.01	163	-21.01	23	1487	455
rno-miR-293-3p	chr12_5638202_5694342_-	NA	163	-20.63	163	-20.63	22	4160	1788
rno-miR-3068-5p	chr12_5638202_5694342_-	NA	163	-18.73	163	-18.73	25	4160	1437
rno-miR-429	chr12_5638202_5694342_-	NA	163	-20.23	163	-20.23	22	4160	1210
rno-miR-449a-5p	chr12_5638202_5694342_-	NA	163	-20.23	163	-20.23	22	4160	1030
rno-miR-3577	chr13_24893088_24902996_+	NA	163	-21.88	163	-21.88	21	492	103
rno-miR-216a-5p	chr13_26340135_26366629_+	NA	163	-15.88	163	-15.88	22	880	504
rno-miR-592	chr13_56114437_56183125_+	NA	163	-15.93	163	-15.93	23	853	554
rno-miR-145-5p	chr13_95193008_95348984_-	NA	163	-20.25	163	-20.25	23	750	174
rno-miR-125a-5p	chr14_108168030_108181540_+	NA	163	-24.52	163	-24.52	24	1006	152
rno-miR-125b-5p	chr14_108168030_108181540_+	NA	163	-21.21	163	-21.21	22	1006	151
rno-miR-211-5p	chr14_108168030_108181540_+	NA	163	-17.5	163	-17.5	22	1006	245
rno-miR-764-3p	chr14_108446848_108456923_+	NA	163	-26.84	163	-26.84	23	1007	180
rno-miR-190a-5p	chr14_28418125_28536253_-	NA	163	-16.57	163	-16.57	22	2331	1121
rno-miR-153-5p	chr14_59473509_59498148_-	NA	163	-11.19	163	-11.19	23	855	561
rno-miR-1912-3p	chr14_82146665_82171569_-	NA	163	-17.76	163	-17.76	19	1824	61
rno-miR-3120	chr14_8288106_8319456_+	NA	163	-20.75	163	-20.75	21	874	257
rno-miR-6323	chr14_8288106_8319456_+	NA	163	-25.27	163	-25.27	25	874	159
rno-miR-301b-5p	chr14_84748601_84766181_-	NA	163	-20.14	163	-20.14	22	452	183
rno-miR-448-3p	chr14_84748601_84766181_-	NA	163	-17.13	163	-17.13	21	452	64
rno-miR-191a-3p	chr15_104270169_104283452_-	NA	163	-20.14	163	-20.14	22	603	497
rno-miR-27b-3p	chr15_104270169_104283452_-	NA	163	-17.95	163	-17.95	21	603	146
rno-miR-186-5p	chr15_19620757_19643375_-	NA	163	-12.5	163	-12.5	22	1421	942
rno-miR-504	chr15_19620757_19643375_-	NA	163	-27.51	163	-27.51	22	1421	1075
rno-miR-1306-5p	chr15_70769051_70832121_+	NA	163	-29.15	163	-29.15	22	1782	442
rno-miR-3542	chr16_2578901_2581762_-	NA	163	-18.1	163	-18.1	21	332	118
rno-miR-3594-5p	chr16_26625023_26633439_-	NA	163	-27.87	163	-27.87	21	547	488
rno-miR-30a-5p	chr16_26755421_26780008_+	NA	163	-16.29	163	-16.29	22	355	299
rno-miR-1956-5p	chr16_74573011_74617254_-	NA	163	-20.94	163	-20.94	22	1281	410
rno-miR-135b-5p	chr17_53963184_53966929_+	NA	163	-15.89	163	-15.89	23	720	452
rno-miR-106b-5p	chr17_65725936_65728879_-	NA	163	-22.79	163	-22.79	21	677	55
rno-miR-26a-3p	chr17_65725936_65728879_-	NA	163	-18.98	163	-18.98	21	677	204
rno-miR-196c-5p	chr17_9875748_9929565_-	NA	163	-19.39	163	-19.39	22	3832	239
rno-miR-219a-2-3p	chr17_9875748_9929565_-	NA	163	-19.93	163	-19.93	22	3832	1943
rno-miR-29b-1-5p	chr17_9875748_9929565_-	NA	163	-20.09	163	-20.09	22	3832	16
rno-miR-330-5p	chr17_9875748_9929565_-	NA	163	-26.6	163	-26.6	22	3832	2453
rno-miR-3557-5p	chr18_66581615_66603887_-	NA	163	-26.9	163	-26.9	22	573	256
rno-miR-879-5p	chr19_17320279_17323330_-	NA	163	-21.5	163	-21.5	21	242	164
rno-miR-223-5p	chr19_32518767_32528958_-	NA	163	-13.74	163	-13.74	23	1211	484
rno-miR-674-5p	chr19_32518767_32528958_-	NA	163	-29.37	163	-29.37	22	1211	433
rno-miR-568	chr19_43055208_43066842_+	NA	163	-12.64	163	-12.64	20	915	536
rno-miR-1843b-5p	chr2_173488960_173502723_-	NA	163	-22.1	163	-22.1	23	650	284
rno-miR-7a-5p	chr2_184401475_184700067_-	NA	163	-22.05	163	-22.05	23	1247	767
rno-miR-3084a-5p	chr2_220435619_220441299_+	NA	163	-15.28	163	-15.28	22	563	66
rno-miR-377-3p	chr2_252803943_252832870_+	NA	163	-18.82	163	-18.82	23	1043	845
rno-miR-19a-3p	chr2_36936347_36969646_-	NA	163	-10.43	163	-10.43	23	470	435
rno-miR-377-3p	chr2_36936347_36969646_-	NA	163	-13.34	163	-13.34	23	470	141
rno-miR-7a-5p	chr2_36936347_36969646_-	NA	163	-19.89	163	-19.89	23	470	275
rno-miR-346	chr20_50659750_50699734_+	NA	163	-27.67	163	-27.67	23	541	401
rno-miR-138-5p	chr3_104886424_105085171_+	NA	163	-26.64	163	-26.64	23	3640	596
rno-miR-532-5p	chr3_104886424_105085171_+	NA	163	-19.65	163	-19.65	22	3640	333
rno-miR-145-5p	chr3_129767287_129787218_+	NA	163	-19.98	163	-19.98	23	703	123
rno-miR-873-3p	chr3_160392919_160396721_+	NA	163	-19.28	163	-19.28	21	591	519
rno-miR-325-3p	chr3_21721503_21756744_+	NA	163	-17.25	163	-17.25	22	1693	324
rno-miR-3587	chr3_21721503_21756744_+	NA	163	-18.2	163	-18.2	21	1693	414
rno-miR-295-3p	chr3_3461484_3463941_-	NA	163	-17.07	163	-17.07	22	534	44
rno-miR-103-1-5p	chr3_8562491_8564186_+	NA	163	-18.43	163	-18.43	24	550	41
rno-miR-206-5p	chr3_8562491_8564186_+	NA	163	-15.81	163	-15.81	22	550	47
rno-miR-298-5p	chr4_131745058_132114473_-	NA	163	-25.91	163	-25.91	23	2624	1641
rno-miR-301b-3p	chr4_131745058_132114473_-	NA	163	-13.12	163	-13.12	23	2624	619
rno-miR-22-5p	chr4_170518671_170520365_+	NA	163	-18.55	163	-18.55	22	1693	680
rno-miR-207	chr4_30891940_31017624_+	NA	163	-28.28	163	-28.28	23	595	339
rno-miR-328a-3p	chr4_31055982_31066896_+	NA	163	-26.07	163	-26.07	22	540	418
rno-miR-350	chr4_31631171_31651720_-	NA	163	-17.39	163	-17.39	24	699	613
rno-miR-143-5p	chr5_7660222_7780390_-	NA	163	-22.68	163	-22.68	21	2236	723
rno-miR-26b-3p	chr5_7660222_7780390_-	NA	163	-18.95	163	-18.95	22	2236	350
rno-miR-674-5p	chr5_90827409_90892934_+	NA	163	-29.47	163	-29.47	22	601	412
rno-miR-672-5p	chr5_92962207_93050809_-	NA	163	-17.73	163	-17.73	23	3449	2089
rno-miR-880-3p	chr6_104029002_104029461_+	NA	163	-16.54	163	-16.54	22	459	124
rno-miR-135b-5p	chr6_105395366_105398311_+	NA	163	-21.83	163	-21.83	23	639	436
rno-miR-3551-3p	chr6_10961829_10979314_+	NA	163	-18.24	163	-18.24	23	737	158
rno-miR-376c-3p	chr6_10961829_10979314_+	NA	163	-14.14	163	-14.14	21	737	528
rno-miR-320-5p	chr6_110109280_110219087_+	NA	163	-28.32	163	-28.32	22	611	290
rno-miR-130a-3p	chr6_124625935_124652103_-	NA	163	-20.96	163	-20.96	22	546	160
rno-miR-34c-5p	chr6_132551395_132555729_+	NA	163	-19.34	163	-19.34	23	347	101
rno-miR-328a-3p	chr6_14055203_14242315_-	NA	163	-32.61	163	-32.61	22	764	487
rno-miR-207	chr6_60609625_60618957_+	NA	163	-20.33	163	-20.33	23	365	143
rno-miR-320-5p	chr7_110105482_110121093_+	NA	163	-27.32	163	-27.32	22	600	394
rno-miR-204-3p	chr7_134475052_134482367_-	NA	163	-25.45	163	-25.45	22	550	264
rno-miR-598-3p	chr7_26522314_26561075_+	NA	163	-20.54	163	-20.54	22	1342	567
rno-miR-6328	chr7_26522314_26561075_+	NA	163	-25.81	163	-25.81	21	1342	422
rno-miR-598-3p	chr7_26522314_26582088_+	NA	163	-20.54	163	-20.54	22	1623	567
rno-miR-6328	chr7_26522314_26582088_+	NA	163	-25.81	163	-25.81	21	1623	422
rno-miR-708-5p	chr7_33866231_33886951_-	NA	163	-19.88	163	-19.88	23	1409	244
rno-miR-125b-2-3p	chr7_53979119_54012529_+	NA	163	-21.06	163	-21.06	22	2111	612
rno-miR-32-3p	chr7_53979119_54012529_+	NA	163	-13.47	163	-13.47	22	2111	1643
rno-miR-3595	chr7_53979119_54012529_+	NA	163	-16.16	163	-16.16	19	2111	1140
rno-miR-23b-5p	chr7_57341119_57430834_-	NA	163	-24.89	163	-24.89	21	851	771
rno-miR-152-5p	chr8_103809556_103818262_+	NA	163	-17.57	163	-17.57	23	619	190
rno-miR-511-5p	chr8_103809556_103818262_+	NA	163	-18.44	163	-18.44	21	619	58
rno-miR-181d-5p	chr8_48583630_48597919_-	NA	163	-14.96	163	-14.96	23	2916	2491
rno-miR-301a-3p	chr8_48583630_48597919_-	NA	163	-17.38	163	-17.38	23	2916	1118
rno-miR-188-5p	chr8_53346028_53349286_+	NA	163	-32.14	163	-32.14	21	674	330
rno-miR-181c-5p	chr8_60386838_60579877_-	NA	163	-18.19	163	-18.19	22	2972	697
rno-miR-186-3p	chr8_60386838_60579877_-	NA	163	-15.82	163	-15.82	21	2972	733
rno-miR-883-5p	chr8_64635063_64644354_+	NA	163	-20.55	163	-20.55	23	432	97
rno-miR-320-3p	chr8_72108885_72117495_+	NA	163	-21.74	163	-21.74	22	1032	776
rno-miR-27a-3p	chr8_76897416_76904745_-	NA	163	-20.88	163	-20.88	21	1014	460
rno-miR-192-3p	chr8_90450689_90471046_-	NA	163	-24.74	163	-24.74	22	1082	124
rno-miR-449a-5p	chr8_94725467_94730732_+	NA	163	-24.48	163	-24.48	22	369	16
rno-miR-541-5p	chr9_100714869_100722187_+	NA	163	-18.96	163	-18.96	25	457	155
rno-miR-1193-3p	chr9_10603717_10613599_+	NA	163	-24.88	163	-24.88	22	679	174
rno-miR-433-5p	chr9_10603717_10613599_+	NA	163	-18.63	163	-18.63	22	679	351
rno-miR-30a-5p	chr9_112317484_112318444_+	NA	163	-22.77	163	-22.77	22	397	246
rno-miR-30d-5p	chr9_112317484_112318444_+	NA	163	-21.74	163	-21.74	22	397	246
rno-miR-34b-5p	chr9_31755618_31782038_-	NA	163	-17.66	163	-17.66	23	438	243
rno-miR-136-5p	chr9_67242045_67269326_+	NA	163	-18.96	163	-18.96	23	703	659
rno-miR-330-5p	chr9_75273839_75299016_-	NA	163	-24.68	163	-24.68	22	592	16
rno-miR-326-3p	chrX_64301510_64367255_-	NA	163	-38.17	163	-38.17	21	1047	204
rno-miR-33-3p	chrX_64301510_64367255_-	NA	163	-19.36	163	-19.36	21	1047	427
rno-miR-653-3p	chrX_64301510_64367255_-	NA	163	-25.87	163	-25.87	22	1047	203
rno-miR-93-3p	chrX_64301510_64367255_-	NA	163	-20.03	163	-20.03	23	1047	820
rno-miR-124-3p	chr1_128501691_128576607_-	NA	162	-27.74	162	-27.74	20	955	378
rno-miR-130b-5p	chr1_134794263_134848903_-	NA	162	-19.86	162	-19.86	22	3554	522
rno-miR-136-5p	chr1_134794263_134848903_-	NA	162	-14.45	162	-14.45	23	3554	809
rno-miR-142-5p	chr1_134794263_134848903_-	NA	162	-9.44	162	-9.44	21	3554	1926
rno-miR-34a-3p	chr1_134794263_134848903_-	NA	162	-16.41	162	-16.41	22	3554	1466
rno-miR-3558-3p	chr1_134794263_134848903_-	NA	162	-19.55	162	-19.55	20	3554	1278
rno-miR-6216	chr1_134794263_134848903_-	NA	162	-16.68	162	-16.68	23	3554	790
rno-miR-3585-5p	chr1_16514096_16530121_+	NA	162	-21.23	162	-21.23	22	348	158
rno-miR-503-3p	chr1_184008118_184055555_+	NA	162	-21.1	162	-21.1	23	1336	754
rno-miR-6322	chr1_184008118_184055555_+	NA	162	-24.97	162	-24.97	22	1336	791
rno-let-7d-5p	chr1_197536820_197549861_-	NA	162	-19.21	162	-19.21	22	1216	366
rno-miR-543-3p	chr1_197536820_197549861_-	NA	162	-23.43	162	-23.43	21	1216	346
rno-miR-6323	chr1_197536820_197549861_-	NA	162	-23.24	162	-23.24	25	1216	1049
rno-miR-702-5p	chr1_197536820_197549861_-	NA	162	-29.06	162	-29.06	21	1216	1095
rno-miR-98-5p	chr1_197536820_197549861_-	NA	162	-15.27	162	-15.27	22	1216	367
rno-miR-3560	chr1_222318742_222319656_+	NA	162	-17.73	162	-17.73	22	219	38
rno-miR-146a-5p	chr1_235382074_235654280_-	NA	162	-13.65	162	-13.65	22	1950	1413
rno-miR-146a-5p	chr1_235393348_235395737_-	NA	162	-13.65	162	-13.65	22	616	372
rno-miR-218b	chr1_235737498_235761819_-	NA	162	-10.13	162	-10.13	20	1042	192
rno-miR-218b	chr1_235750192_235761819_-	NA	162	-10.13	162	-10.13	20	905	192
rno-miR-138-2-3p	chr1_247931325_247960553_-	NA	162	-17.13	162	-17.13	21	1699	1126
rno-miR-679	chr1_247931325_247960553_-	NA	162	-16.03	162	-16.03	21	1699	640
rno-miR-370-3p	chr1_263677853_263687576_-	NA	162	-24.87	162	-24.87	22	2115	140
rno-miR-9a-5p	chr1_263677853_263687576_-	NA	162	-19.69	162	-19.69	23	2115	1403
rno-miR-34a-5p	chr1_278698311_278731755_+	NA	162	-26.17	162	-26.17	22	394	49
rno-miR-205	chr1_28362166_28391305_+	NA	162	-22.05	162	-22.05	23	763	274
rno-miR-449c-5p	chr1_37507278_37535617_+	NA	162	-24.5	162	-24.5	21	1151	1053
rno-miR-449c-5p	chr1_37512285_37569356_+	NA	162	-24.5	162	-24.5	21	1087	904
rno-miR-153-3p	chr1_8846800_8860029_-	NA	162	-15.2	162	-15.2	22	408	1
rno-miR-338-3p	chr10_46630461_46646542_-	NA	162	-22.13	162	-22.13	23	640	51
rno-miR-338-3p	chr10_46630461_46651996_-	NA	162	-22.13	162	-22.13	23	725	136
rno-miR-501-5p	chr10_46630461_46651996_-	NA	162	-18.35	162	-18.35	20	725	77
rno-miR-1193-3p	chr10_65193461_65195174_-	NA	162	-17.98	162	-17.98	22	1713	1493
rno-miR-434-3p	chr10_65193461_65195174_-	NA	162	-29.07	162	-29.07	22	1713	528
rno-miR-93-3p	chr10_65193461_65195174_-	NA	162	-20.58	162	-20.58	23	1713	1083
rno-miR-23a-3p	chr10_66897862_66898928_+	NA	162	-18.12	162	-18.12	21	335	299
rno-miR-188-3p	chr10_73952260_73985026_-	NA	162	-28.55	162	-28.55	20	740	592
rno-miR-216a-5p	chr10_74338951_74360926_-	NA	162	-22.93	162	-22.93	22	585	348
rno-miR-216a-5p	chr10_74343129_74346973_-	NA	162	-22.93	162	-22.93	22	343	166
rno-miR-329-5p	chr10_81798930_81805332_+	NA	162	-32.31	162	-32.31	24	690	374
rno-miR-412-3p	chr10_85074352_85084347_-	NA	162	-22.96	162	-22.96	22	1023	888
rno-miR-9a-3p	chr11_34612626_34639821_+	NA	162	-11.46	162	-11.46	22	1311	121
rno-miR-653-3p	chr11_84369372_84379343_-	NA	162	-23.87	162	-23.87	22	678	98
rno-miR-300-5p	chr11_84632584_84633565_-	NA	162	-19.3	162	-19.3	22	920	112
rno-miR-448-5p	chr11_84632584_84633565_-	NA	162	-17.96	162	-17.96	22	920	574
rno-miR-146a-3p	chr12_43501059_43576734_-	NA	162	-22.31	162	-22.31	21	554	1
rno-miR-141-3p	chr12_5638202_5694342_-	NA	162	-23.43	162	-23.43	22	4160	2334
rno-miR-200a-3p	chr12_5638202_5694342_-	NA	162	-25.52	162	-25.52	22	4160	2334
rno-miR-342-3p	chr12_5638202_5694342_-	NA	162	-22.52	162	-22.52	23	4160	3395
rno-miR-742-3p	chr12_5638202_5694342_-	NA	162	-21.04	162	-21.04	22	4160	3637
rno-miR-217-5p	chr13_77000104_77051919_+	NA	162	-27.61	162	-27.61	22	1107	328
rno-miR-383-3p	chr13_77000104_77051919_+	NA	162	-20.28	162	-20.28	21	1107	1063
rno-miR-425-5p	chr14_10786398_10787114_+	NA	162	-18.13	162	-18.13	23	716	117
rno-miR-214-3p	chr14_108168030_108181540_+	NA	162	-23.01	162	-23.01	21	1006	92
rno-miR-143-5p	chr14_15086542_15091475_+	NA	162	-26.68	162	-26.68	21	395	161
rno-miR-500-3p	chr15_104270169_104283452_-	NA	162	-26.33	162	-26.33	22	603	364
rno-miR-135a-5p	chr15_37714719_37725296_+	NA	162	-17.5	162	-17.5	23	608	511
rno-miR-499-3p	chr15_51925688_51954838_-	NA	162	-21.94	162	-21.94	22	721	192
rno-miR-351-5p	chr15_52636356_52638595_+	NA	162	-28.18	162	-28.18	25	424	203
rno-miR-142-5p	chr15_70769051_70832121_+	NA	162	-10.18	162	-10.18	21	1782	1622
rno-miR-3065-3p	chr15_70769051_70832121_+	NA	162	-24.92	162	-24.92	24	1782	476
rno-miR-326-3p	chr16_26625023_26633439_-	NA	162	-19.42	162	-19.42	21	547	205
rno-miR-3552	chr16_26755421_26780008_+	NA	162	-28.65	162	-28.65	21	355	188
rno-miR-181d-5p	chr16_74219790_74228826_+	NA	162	-22.23	162	-22.23	23	841	649
rno-miR-204-5p	chr16_74573011_74617254_-	NA	162	-19.58	162	-19.58	22	1281	727
rno-miR-672-3p	chr16_74573011_74617254_-	NA	162	-23.12	162	-23.12	21	1281	831
rno-miR-181d-5p	chr17_65837117_65873042_-	NA	162	-17.91	162	-17.91	23	494	33
rno-miR-181d-5p	chr17_65855660_65873042_-	NA	162	-17.91	162	-17.91	23	329	33
rno-miR-299a-3p	chr17_84855704_84888911_+	NA	162	-24.94	162	-24.94	21	171	133
rno-miR-674-3p	chr17_84855704_84888911_+	NA	162	-21.84	162	-21.84	22	171	1
rno-miR-223-5p	chr17_9875748_9929565_-	NA	162	-16.47	162	-16.47	23	3832	2897
rno-miR-320-5p	chr17_9875748_9929565_-	NA	162	-22.23	162	-22.23	22	3832	1552
rno-miR-361-5p	chr17_9875748_9929565_-	NA	162	-26.35	162	-26.35	22	3832	683
rno-miR-132-3p	chr18_44477274_44489940_+	NA	162	-19.23	162	-19.23	22	477	91
rno-miR-3594-5p	chr19_22113524_22179584_-	NA	162	-22.61	162	-22.61	21	1287	826
rno-miR-871-5p	chr2_172312782_172322184_-	NA	162	-17.85	162	-17.85	24	694	150
rno-miR-412-3p	chr2_185667938_185698412_+	NA	162	-22.88	162	-22.88	22	515	120
rno-miR-196b-5p	chr2_195761078_195776017_-	NA	162	-20.5	162	-20.5	22	606	390
rno-miR-3551-3p	chr2_20910465_20918516_-	NA	162	-19.5	162	-19.5	23	818	548
rno-miR-350	chr2_229690525_229691349_-	NA	162	-19.74	162	-19.74	24	824	421
rno-miR-539-5p	chr2_238742933_238746181_-	NA	162	-13.84	162	-13.84	22	3248	834
rno-miR-544-3p	chr2_252803943_252832870_+	NA	162	-16.36	162	-16.36	21	1043	28
rno-miR-666-3p	chr2_252803943_252832870_+	NA	162	-25.63	162	-25.63	23	1043	904
rno-miR-667-5p	chr2_257937493_257945564_+	NA	162	-26.62	162	-26.62	24	747	167
rno-miR-222-5p	chr2_44554760_44564131_+	NA	162	-21.76	162	-21.76	21	531	195
rno-miR-20b-3p	chr20_50659750_50699734_+	NA	162	-27.28	162	-27.28	22	541	118
rno-miR-383-3p	chr3_104886424_105085171_+	NA	162	-23.34	162	-23.34	21	3640	324
rno-miR-511-5p	chr3_104886424_105085171_+	NA	162	-16.94	162	-16.94	21	3640	335
rno-miR-107-5p	chr3_128236233_128272114_+	NA	162	-17.34	162	-17.34	24	651	560
rno-miR-32-3p	chr3_128277039_128314209_+	NA	162	-16.33	162	-16.33	22	1598	1578
rno-miR-219a-5p	chr3_13496852_13645255_+	NA	162	-18.11	162	-18.11	21	1135	67
rno-miR-201-3p	chr3_21721503_21756744_+	NA	162	-20.55	162	-20.55	22	1693	1096
rno-miR-34a-3p	chr3_21875092_21904269_-	NA	162	-18.01	162	-18.01	22	1212	437
rno-miR-547-3p	chr3_25350826_25414590_-	NA	162	-15.24	162	-15.24	22	780	138
rno-miR-30c-1-3p	chr3_3461484_3463941_-	NA	162	-25.4	162	-25.4	22	534	265
rno-let-7i-5p	chr3_55928421_55942321_-	NA	162	-20.11	162	-20.11	22	1363	545
rno-miR-3074	chr3_62666947_62696889_+	NA	162	-21.61	162	-21.61	22	973	798
rno-miR-3561-5p	chr3_94112800_94163826_-	NA	162	-21.66	162	-21.66	21	1551	965
rno-miR-6321	chr3_94112800_94163826_-	NA	162	-23.02	162	-23.02	23	1551	571
rno-miR-135b-5p	chr4_119832191_119837987_+	NA	162	-18.07	162	-18.07	23	950	150
rno-miR-141-3p	chr4_131745058_132114473_-	NA	162	-18.71	162	-18.71	22	2624	560
rno-miR-194-3p	chr4_131745058_132114473_-	NA	162	-19.15	162	-19.15	21	2624	1249
rno-miR-19b-1-5p	chr4_131745058_132114473_-	NA	162	-20.47	162	-20.47	22	2624	1152
rno-miR-211-3p	chr4_131745058_132114473_-	NA	162	-19.59	162	-19.59	20	2624	745
rno-miR-676	chr4_131745058_132114473_-	NA	162	-19.58	162	-19.58	22	2624	2189
rno-miR-21-3p	chr4_169873116_169873545_-	NA	162	-24.39	162	-24.39	22	429	20
rno-miR-376b-3p	chr4_169873116_169873545_-	NA	162	-16.84	162	-16.84	21	429	396
rno-miR-181b-2-3p	chr4_22102426_22104879_+	NA	162	-24.69	162	-24.69	22	322	52
rno-miR-10b-5p	chr4_31631171_31651720_-	NA	162	-21.96	162	-21.96	22	699	362
rno-miR-544-5p	chr4_31631171_31651720_-	NA	162	-8.83	162	-8.83	20	699	53
rno-miR-361-3p	chr4_50475666_50491878_-	NA	162	-22.33	162	-22.33	24	635	428
rno-miR-675-5p	chr4_96732981_96767151_+	NA	162	-25.42	162	-25.42	22	1144	831
rno-miR-499-3p	chr5_109560565_109563853_-	NA	162	-21.99	162	-21.99	22	335	24
rno-miR-17-2-3p	chr5_148844952_148847692_+	NA	162	-21.11	162	-21.11	23	438	110
rno-miR-497-5p	chr5_70292287_70326250_+	NA	162	-21.22	162	-21.22	22	370	46
rno-miR-202-3p	chr5_90827409_90892934_+	NA	162	-22.01	162	-22.01	21	601	303
rno-miR-324-3p	chr5_92962207_93050809_-	NA	162	-29.78	162	-29.78	22	3449	67
rno-miR-34b-5p	chr5_92962207_93050809_-	NA	162	-22.58	162	-22.58	23	3449	2332
rno-miR-34c-5p	chr5_92962207_93050809_-	NA	162	-22.19	162	-22.19	23	3449	2332
rno-miR-136-5p	chr6_104029002_104029461_+	NA	162	-20.3	162	-20.3	23	459	124
rno-miR-204-3p	chr6_110109280_110219087_+	NA	162	-29.05	162	-29.05	22	611	209
rno-miR-130b-5p	chr6_122804706_122817427_-	NA	162	-17.37	162	-17.37	22	1022	987
rno-miR-3586-3p	chr6_129621582_129636485_+	NA	162	-20.34	162	-20.34	23	1152	612
rno-miR-3590-5p	chr6_132551395_132555729_+	NA	162	-16.13	162	-16.13	21	347	181
rno-miR-652-5p	chr6_132551395_132555729_+	NA	162	-23.35	162	-23.35	23	347	123
rno-miR-331-3p	chr6_22362487_22407626_+	NA	162	-25.7	162	-25.7	21	701	540
rno-miR-3068-3p	chr6_44055352_44117340_+	NA	162	-13.74	162	-13.74	22	612	353
rno-miR-34a-3p	chr6_44055352_44117340_+	NA	162	-14.64	162	-14.64	22	612	293
rno-miR-208b-5p	chr6_60609625_60618957_+	NA	162	-10.4	162	-10.4	20	365	312
rno-let-7a-5p	chr6_83421861_83431902_+	NA	162	-19.82	162	-19.82	22	2162	1881
rno-let-7d-5p	chr6_83421861_83431902_+	NA	162	-21	162	-21	22	2162	1881
rno-let-7f-5p	chr6_83421861_83431902_+	NA	162	-18.75	162	-18.75	22	2162	1881
rno-let-7g-5p	chr6_83421861_83431902_+	NA	162	-20.44	162	-20.44	22	2162	1881
rno-miR-632	chr6_86846325_86859273_+	NA	162	-19.57	162	-19.57	19	2538	45
rno-miR-383-3p	chr6_98454286_98485922_-	NA	162	-23.85	162	-23.85	21	392	39
rno-miR-328a-3p	chr7_118173409_118179266_-	NA	162	-27.13	162	-27.13	22	301	29
rno-miR-328b-3p	chr7_118173409_118179266_-	NA	162	-25.9	162	-25.9	18	301	33
rno-miR-504	chr7_122834691_122835329_+	NA	162	-27.8	162	-27.8	22	638	321
rno-miR-298-5p	chr7_137226464_137281978_+	NA	162	-24.39	162	-24.39	23	845	567
rno-miR-23a-5p	chr7_31605669_31633781_+	NA	162	-29.83	162	-29.83	22	489	91
rno-miR-3558-3p	chr7_31605669_31633781_+	NA	162	-27.18	162	-27.18	20	489	63
rno-miR-770-5p	chr7_53979119_54012529_+	NA	162	-23.39	162	-23.39	22	2111	271
rno-miR-183-3p	chr7_73684649_73848871_-	NA	162	-23.79	162	-23.79	21	1291	534
rno-miR-20b-3p	chr8_129099754_129111949_+	NA	162	-25.52	162	-25.52	22	1020	654
rno-miR-672-5p	chr8_23037218_23048640_-	NA	162	-25.06	162	-25.06	23	704	93
rno-miR-672-5p	chr8_23048109_23048640_-	NA	162	-25.06	162	-25.06	23	324	93
rno-miR-6332	chr8_48583630_48597919_-	NA	162	-28.24	162	-28.24	23	2916	1125
rno-miR-202-5p	chr8_60260288_60482747_-	NA	162	-19.57	162	-19.57	19	3584	2148
rno-miR-320-5p	chr8_60260288_60482747_-	NA	162	-22.72	162	-22.72	22	3584	1071
rno-miR-455-5p	chr8_60260288_60482747_-	NA	162	-21.84	162	-21.84	22	3584	1218
rno-miR-6317	chr8_60260288_60482747_-	NA	162	-19.21	162	-19.21	21	3584	2640
rno-miR-6319	chr8_60260288_60482747_-	NA	162	-21.83	162	-21.83	21	3584	3385
rno-miR-320-5p	chr8_60386838_60579877_-	NA	162	-22.72	162	-22.72	22	2972	2240
rno-miR-455-5p	chr8_60386838_60579877_-	NA	162	-21.84	162	-21.84	22	2972	2387
rno-miR-652-5p	chr8_71601457_71601850_+	NA	162	-30.58	162	-30.58	23	393	330
rno-miR-29a-5p	chr8_76897416_76904745_-	NA	162	-15.35	162	-15.35	22	1014	338
rno-miR-7a-1-3p	chr8_76897416_76904745_-	NA	162	-24.38	162	-24.38	22	1014	581
rno-miR-3557-5p	chr8_84434783_84482700_-	NA	162	-25.62	162	-25.62	22	417	54
rno-miR-22-3p	chr9_113814771_113846055_-	NA	162	-18.33	162	-18.33	22	992	606
rno-miR-488-5p	chr9_113814771_113846055_-	NA	162	-26.8	162	-26.8	21	992	952
rno-miR-450b-3p	chr9_28659250_28664255_-	NA	162	-23.11	162	-23.11	21	1180	390
rno-miR-7578	chr9_28659250_28664255_-	NA	162	-23.24	162	-23.24	23	1180	308
rno-miR-93-3p	chr9_28659250_28664255_-	NA	162	-25.63	162	-25.63	23	1180	67
rno-miR-449c-5p	chr9_31755618_31782038_-	NA	162	-20.22	162	-20.22	21	438	243
rno-miR-181b-1-3p	chr9_45203454_45207736_-	NA	162	-11.66	162	-11.66	21	837	109
rno-miR-107-5p	chr9_45977865_46031663_+	NA	162	-17.43	162	-17.43	24	620	61
rno-miR-148a-5p	chr9_45977865_46031663_+	NA	162	-22.78	162	-22.78	23	620	383
rno-miR-582-5p	chr9_45977865_46031663_+	NA	162	-22.22	162	-22.22	22	620	144
rno-miR-195-3p	chr9_53915310_53926159_+	NA	162	-16.02	162	-16.02	23	1021	51
rno-miR-22-5p	chr9_53915310_53926159_+	NA	162	-21.25	162	-21.25	22	1021	668
rno-miR-216a-5p	chr9_67136451_67172784_+	NA	162	-24.53	162	-24.53	22	794	307
rno-miR-182	chr9_73752936_73799430_-	NA	162	-14.03	162	-14.03	25	1784	61
rno-miR-182	chr9_73766838_73805835_-	NA	162	-14.03	162	-14.03	25	1579	61
rno-miR-181b-5p	chr9_75273839_75299016_-	NA	162	-16.96	162	-16.96	23	592	26
rno-miR-487b-5p	chr9_75273839_75299016_-	NA	162	-25.17	162	-25.17	23	592	370
rno-miR-874-5p	chrX_64301510_64367255_-	NA	162	-29	162	-29	21	1047	118
rno-let-7c-5p	chr1_128501691_128576607_-	NA	161	-20.77	161	-20.77	22	955	152
rno-miR-9a-3p	chr1_128501691_128576607_-	NA	161	-13.29	161	-13.29	22	955	351
rno-miR-218a-2-3p	chr1_134794263_134848903_-	NA	161	-21.67	161	-21.67	22	3554	276
rno-miR-17-5p	chr1_139924804_139956356_-	NA	161	-20.93	161	-20.93	23	623	419
rno-miR-20a-5p	chr1_139924804_139956356_-	NA	161	-18.85	161	-18.85	23	623	419
rno-miR-20b-5p	chr1_139924804_139956356_-	NA	161	-20.96	161	-20.96	23	623	419
rno-miR-6331	chr1_139924804_139956356_-	NA	161	-24.98	161	-24.98	24	623	83
rno-miR-93-5p	chr1_139924804_139956356_-	NA	161	-22.94	161	-22.94	23	623	419
rno-miR-107-5p	chr1_16514096_16530121_+	NA	161	-19.56	161	-19.56	24	348	257
rno-miR-3551-5p	chr1_184008118_184055555_+	NA	161	-19.17	161	-19.17	24	1336	815
rno-miR-345-3p	chr1_186006550_186077730_+	NA	161	-29.74	161	-29.74	22	446	230
rno-miR-6320	chr1_197536820_197549861_-	NA	161	-22.66	161	-22.66	23	1216	645
rno-miR-6216	chr1_235382074_235654280_-	NA	161	-16.28	161	-16.28	23	1950	1764
rno-miR-146a-3p	chr1_247931325_247960553_-	NA	161	-14.78	161	-14.78	21	1699	1112
rno-miR-17-1-3p	chr1_247931325_247960553_-	NA	161	-20.71	161	-20.71	22	1699	1397
rno-miR-20b-3p	chr1_247931325_247960553_-	NA	161	-19.19	161	-19.19	22	1699	1397
rno-miR-3568	chr1_247931325_247960553_-	NA	161	-19.57	161	-19.57	22	1699	155
rno-miR-509-5p	chr1_25216048_25284394_+	NA	161	-20.67	161	-20.67	23	507	84
rno-miR-130b-3p	chr1_255727111_255774681_-	NA	161	-14.4	161	-14.4	22	430	18
rno-miR-20a-3p	chr1_260791755_260801171_+	NA	161	-15.83	161	-15.83	21	515	98
rno-miR-30c-1-3p	chr1_260791755_260801171_+	NA	161	-19.6	161	-19.6	22	515	295
rno-miR-96-5p	chr1_266201078_266206952_+	NA	161	-21.55	161	-21.55	23	571	343
rno-miR-181b-2-3p	chr1_28362166_28391305_+	NA	161	-27.79	161	-27.79	22	763	333
rno-miR-27a-5p	chr10_48728450_48753281_-	NA	161	-24.85	161	-24.85	22	805	701
rno-miR-344a-5p	chr10_65193461_65195174_-	NA	161	-18.94	161	-18.94	19	1713	111
rno-let-7i-5p	chr10_72203090_72212356_+	NA	161	-20.88	161	-20.88	22	805	627
rno-miR-3558-3p	chr10_81798930_81805332_+	NA	161	-18.82	161	-18.82	20	690	664
rno-miR-551b-3p	chr10_85074352_85084347_-	NA	161	-33.49	161	-33.49	23	1023	930
rno-miR-3102	chr11_20501665_20531756_+	NA	161	-19.4	161	-19.4	21	458	399
rno-miR-207	chr11_34612626_34639821_+	NA	161	-14.48	161	-14.48	23	1311	686
rno-miR-34c-5p	chr11_71069745_71074618_-	NA	161	-21.54	161	-21.54	23	378	148
rno-miR-6316	chr11_72897286_72902040_+	NA	161	-18.22	161	-18.22	23	371	131
rno-miR-409b	chr12_5638202_5694342_-	NA	161	-27.11	161	-27.11	23	4160	2943
rno-miR-489-3p	chr12_5638202_5694342_-	NA	161	-19.16	161	-19.16	22	4160	785
rno-miR-194-3p	chr13_26340135_26366629_+	NA	161	-24.96	161	-24.96	21	880	613
rno-miR-5132-3p	chr13_26340135_26366629_+	NA	161	-21.17	161	-21.17	23	880	427
rno-miR-3084b-5p	chr13_56114437_56183125_+	NA	161	-27.31	161	-27.31	22	853	822
rno-miR-3084c-5p	chr13_56114437_56183125_+	NA	161	-27.31	161	-27.31	21	853	823
rno-miR-653-3p	chr13_56114437_56183125_+	NA	161	-21.38	161	-21.38	22	853	600
rno-miR-421-5p	chr13_95098505_95128782_-	NA	161	-16.77	161	-16.77	21	555	489
rno-miR-878	chr13_95098505_95128782_-	NA	161	-22	161	-22	22	555	293
rno-miR-652-5p	chr14_108168030_108181540_+	NA	161	-23.73	161	-23.73	23	1006	77
rno-miR-874-5p	chr14_108168030_108181540_+	NA	161	-30.49	161	-30.49	21	1006	268
rno-miR-384-5p	chr14_28418125_28536253_-	NA	161	-20.79	161	-20.79	23	2331	1531
rno-miR-494-3p	chr14_28418125_28536253_-	NA	161	-14.92	161	-14.92	23	2331	1578
rno-miR-653-5p	chr14_28418125_28536253_-	NA	161	-8.15	161	-8.15	21	2331	1846
rno-miR-743a-5p	chr14_28418125_28536253_-	NA	161	-16.96	161	-16.96	22	2331	656
rno-miR-337-3p	chr14_44759987_44764029_-	NA	161	-17.59	161	-17.59	23	284	78
rno-miR-34a-3p	chr15_104270169_104283452_-	NA	161	-15.64	161	-15.64	22	603	544
rno-miR-148a-5p	chr15_19620757_19643375_-	NA	161	-14.47	161	-14.47	23	1421	1232
rno-miR-3561-3p	chr15_19620757_19643375_-	NA	161	-19.84	161	-19.84	21	1421	1
rno-miR-452-5p	chr15_37215599_37224486_+	NA	161	-11.52	161	-11.52	23	783	637
rno-miR-200b-3p	chr15_37714719_37725296_+	NA	161	-12.04	161	-12.04	23	608	7
rno-miR-20a-3p	chr15_37714719_37725296_+	NA	161	-15.9	161	-15.9	21	608	82
rno-miR-144-5p	chr15_542886_550257_+	NA	161	-21.72	161	-21.72	23	162	114
rno-miR-129-5p	chr15_70769051_70832121_+	NA	161	-17.7	161	-17.7	21	1782	539
rno-miR-298-5p	chr16_74219790_74228826_+	NA	161	-23.06	161	-23.06	23	841	765
rno-miR-145-5p	chr16_74573011_74617254_-	NA	161	-27.97	161	-27.97	23	1281	733
rno-miR-568	chr16_74573011_74617254_-	NA	161	-13.78	161	-13.78	20	1281	228
rno-miR-122-5p	chr17_53963184_53966929_+	NA	161	-23.41	161	-23.41	22	720	599
rno-miR-187-5p	chr17_65725936_65728879_-	NA	161	-24.78	161	-24.78	18	677	6
rno-miR-34b-5p	chr17_75579711_75616081_+	NA	161	-23	161	-23	23	622	353
rno-miR-34c-5p	chr17_75579711_75616081_+	NA	161	-24.39	161	-24.39	23	622	353
rno-miR-667-5p	chr17_75579711_75616081_+	NA	161	-27.87	161	-27.87	24	622	545
rno-miR-34b-5p	chr17_75588945_75604406_+	NA	161	-23	161	-23	23	438	304
rno-miR-34c-5p	chr17_75588945_75604406_+	NA	161	-24.39	161	-24.39	23	438	304
rno-miR-145-5p	chr17_78922771_78942311_-	NA	161	-11.82	161	-11.82	23	1459	1412
rno-miR-3559-3p	chr19_22113524_22179584_-	NA	161	-16.44	161	-16.44	22	1287	957
rno-miR-3578	chr19_22113524_22179584_-	NA	161	-17.77	161	-17.77	22	1287	704
rno-miR-329-5p	chr19_32518767_32528958_-	NA	161	-20.85	161	-20.85	24	1211	293
rno-miR-103-1-5p	chr19_43115019_43124021_-	NA	161	-22.09	161	-22.09	24	862	346
rno-miR-103-1-5p	chr19_43119867_43124021_-	NA	161	-22.09	161	-22.09	24	415	346
rno-miR-1843b-5p	chr2_172312782_172322184_-	NA	161	-21.83	161	-21.83	23	694	5
rno-miR-338-3p	chr2_172312782_172322184_-	NA	161	-20.5	161	-20.5	23	694	493
rno-miR-383-3p	chr2_173488960_173502723_-	NA	161	-23.41	161	-23.41	21	650	351
rno-miR-296-3p	chr2_184401475_184700067_-	NA	161	-21.9	161	-21.9	22	1247	593
rno-miR-133c	chr2_206964920_206976810_-	NA	161	-20.43	161	-20.43	21	852	710
rno-miR-26a-5p	chr2_206964920_206976810_-	NA	161	-16.39	161	-16.39	22	852	257
rno-miR-487b-5p	chr2_206964920_206976810_-	NA	161	-19.79	161	-19.79	23	852	283
rno-miR-21-3p	chr2_229690525_229691349_-	NA	161	-22.96	161	-22.96	22	824	27
rno-miR-208b-5p	chr2_238742933_238746181_-	NA	161	-11.51	161	-11.51	20	3248	385
rno-miR-217-3p	chr2_252803943_252832870_+	NA	161	-16.53	161	-16.53	22	1043	765
rno-miR-363-3p	chr2_257937493_257945564_+	NA	161	-19.81	161	-19.81	21	747	20
rno-miR-210-5p	chr2_38096881_38105137_-	NA	161	-21.92	161	-21.92	22	378	218
rno-miR-503-5p	chr2_44554760_44564131_+	NA	161	-19.62	161	-19.62	23	531	358
rno-miR-668	chr20_26797652_26823720_+	NA	161	-21.2	161	-21.2	24	1324	261
rno-miR-140-3p	chr3_104886424_105085171_+	NA	161	-28.51	161	-28.51	21	3640	2840
rno-miR-145-5p	chr3_104886424_105085171_+	NA	161	-16.82	161	-16.82	23	3640	3601
rno-miR-181d-5p	chr3_104886424_105085171_+	NA	161	-23.53	161	-23.53	23	3640	544
rno-miR-203a-3p	chr3_104886424_105085171_+	NA	161	-15.94	161	-15.94	22	3640	1741
rno-miR-10a-5p	chr3_111249501_111253236_-	NA	161	-17.25	161	-17.25	23	455	260
rno-miR-34a-3p	chr3_111249501_111253236_-	NA	161	-14.1	161	-14.1	22	455	282
rno-let-7e-5p	chr3_128236233_128272114_+	NA	161	-23.55	161	-23.55	22	651	123
rno-miR-6334	chr3_128236233_128272114_+	NA	161	-26.88	161	-26.88	22	651	239
rno-miR-592	chr3_128277039_128314209_+	NA	161	-13.46	161	-13.46	23	1598	591
rno-miR-181b-2-3p	chr3_13496852_13645255_+	NA	161	-20.54	161	-20.54	22	1135	113
rno-miR-376a-5p	chr3_160392919_160396721_+	NA	161	-18.19	161	-18.19	21	591	118
rno-miR-544-3p	chr3_160392919_160396721_+	NA	161	-15.28	161	-15.28	21	591	329
rno-miR-653-3p	chr3_21721503_21756744_+	NA	161	-22.58	161	-22.58	22	1693	247
rno-miR-362-5p	chr3_21875092_21904269_-	NA	161	-16.62	161	-16.62	24	1212	375
rno-miR-653-5p	chr3_25350826_25414590_-	NA	161	-16.59	161	-16.59	21	780	708
rno-miR-101a-5p	chr3_55928421_55942321_-	NA	161	-19.91	161	-19.91	22	1363	15
rno-miR-138-5p	chr3_55928421_55942321_-	NA	161	-30.26	161	-30.26	23	1363	385
rno-miR-6322	chr3_55928421_55942321_-	NA	161	-28.48	161	-28.48	22	1363	2
rno-miR-188-3p	chr3_62666947_62696889_+	NA	161	-23.46	161	-23.46	20	973	654
rno-miR-92a-1-5p	chr3_94112800_94163826_-	NA	161	-21.88	161	-21.88	23	1551	162
rno-miR-320-3p	chr4_131745058_132114473_-	NA	161	-18.89	161	-18.89	22	2624	1819
rno-miR-3551-5p	chr4_134813606_134856745_-	NA	161	-18.63	161	-18.63	24	1153	973
rno-miR-1839-5p	chr4_151416423_151428896_-	NA	161	-19.01	161	-19.01	22	1118	815
rno-miR-214-5p	chr4_151416423_151428896_-	NA	161	-19.14	161	-19.14	17	1118	276
rno-miR-30c-2-3p	chr4_151416423_151428896_-	NA	161	-16.16	161	-16.16	22	1118	13
rno-miR-494-3p	chr4_151416423_151428896_-	NA	161	-16.27	161	-16.27	23	1118	570
rno-miR-181a-2-3p	chr4_31055982_31066896_+	NA	161	-21.05	161	-21.05	19	540	39
rno-miR-103-3p	chr4_31631171_31651720_-	NA	161	-20.94	161	-20.94	23	699	320
rno-miR-107-3p	chr4_31631171_31651720_-	NA	161	-22.63	161	-22.63	23	699	320
rno-miR-320-3p	chr4_50475666_50491878_-	NA	161	-21.17	161	-21.17	22	635	581
rno-miR-379-5p	chr4_66193730_66214585_+	NA	161	-25.36	161	-25.36	21	1404	673
rno-miR-291b	chr4_8223839_8242710_-	NA	161	-18.61	161	-18.61	22	684	70
rno-miR-212-5p	chr4_9981941_9997091_+	NA	161	-22.66	161	-22.66	24	1072	935
rno-miR-140-3p	chr5_136420691_136471341_+	NA	161	-23.22	161	-23.22	21	694	104
rno-miR-672-3p	chr5_146484207_146526210_+	NA	161	-20.56	161	-20.56	21	732	711
rno-miR-463-3p	chr5_167516580_167547741_+	NA	161	-21.41	161	-21.41	22	357	54
rno-miR-15b-5p	chr5_70292287_70326250_+	NA	161	-20.68	161	-20.68	22	370	46
rno-miR-672-3p	chr5_70292287_70326250_+	NA	161	-22.29	161	-22.29	21	370	286
rno-miR-153-5p	chr5_79280978_79291689_-	NA	161	-17.75	161	-17.75	23	339	146
rno-miR-3590-3p	chr5_90827409_90892934_+	NA	161	-15.67	161	-15.67	22	601	525
rno-miR-345-3p	chr5_92962207_93050809_-	NA	161	-26	161	-26	22	3449	2326
rno-miR-449a-5p	chr5_92962207_93050809_-	NA	161	-25.4	161	-25.4	22	3449	2335
rno-miR-3592	chr6_122804706_122817427_-	NA	161	-16.78	161	-16.78	21	1022	430
rno-miR-741-5p	chr6_124625935_124652103_-	NA	161	-15.24	161	-15.24	21	546	382
rno-miR-93-3p	chr6_124625935_124652103_-	NA	161	-18.01	161	-18.01	23	546	213
rno-miR-17-2-3p	chr6_125550200_125569718_-	NA	161	-20.24	161	-20.24	23	554	421
rno-miR-883-5p	chr6_125550200_125569718_-	NA	161	-20.42	161	-20.42	23	554	227
rno-miR-204-3p	chr6_126883894_126894194_+	NA	161	-26.07	161	-26.07	22	279	163
rno-miR-409a-5p	chr6_129621582_129636485_+	NA	161	-21.56	161	-21.56	23	1152	593
rno-miR-425-3p	chr6_136102012_136107031_+	NA	161	-19.79	161	-19.79	21	322	171
rno-miR-135a-5p	chr6_44055352_44117340_+	NA	161	-21.65	161	-21.65	23	612	583
rno-miR-30c-1-3p	chr6_83421861_83431902_+	NA	161	-21.3	161	-21.3	22	2162	578
rno-miR-495	chr6_83421861_83431902_+	NA	161	-13.74	161	-13.74	22	2162	136
rno-miR-471-3p	chr6_86846325_86859273_+	NA	161	-17.53	161	-17.53	20	2538	2129
rno-miR-383-5p	chr6_98454286_98485922_-	NA	161	-19.96	161	-19.96	21	392	70
rno-miR-532-5p	chr6_98454286_98485922_-	NA	161	-26.13	161	-26.13	22	392	262
rno-miR-483-3p	chr7_110105482_110121093_+	NA	161	-22.75	161	-22.75	22	600	400
rno-miR-3587	chr7_126265887_126276494_+	NA	161	-16.6	161	-16.6	21	503	438
rno-miR-664-3p	chr7_29603868_29624094_-	NA	161	-12.52	161	-12.52	22	278	64
rno-miR-488-3p	chr7_30721655_30735182_+	NA	161	-26.47	161	-26.47	21	462	241
rno-miR-488-3p	chr7_30727477_30825091_+	NA	161	-26.47	161	-26.47	21	774	241
rno-miR-382-5p	chr7_33866231_33886951_-	NA	161	-21.93	161	-21.93	22	1409	764
rno-miR-3551-5p	chr7_53979119_54012529_+	NA	161	-20.24	161	-20.24	24	2111	448
rno-miR-15a-5p	chr8_23037218_23048640_-	NA	161	-22.39	161	-22.39	19	704	559
rno-miR-377-5p	chr8_23037218_23048640_-	NA	161	-19.44	161	-19.44	22	704	94
rno-miR-377-5p	chr8_23048109_23048640_-	NA	161	-19.44	161	-19.44	22	324	94
rno-miR-223-3p	chr8_33312320_33317709_+	NA	161	-23.15	161	-23.15	21	432	328
rno-let-7a-1-3p	chr8_48583630_48597919_-	NA	161	-25.55	161	-25.55	22	2916	469
rno-let-7c-2-3p	chr8_48583630_48597919_-	NA	161	-25.55	161	-25.55	22	2916	469
rno-miR-192-3p	chr8_48583630_48597919_-	NA	161	-25.93	161	-25.93	22	2916	488
rno-miR-182	chr8_53346028_53349286_+	NA	161	-18.43	161	-18.43	25	674	432
rno-miR-103-1-5p	chr8_60260288_60482747_-	NA	161	-21.95	161	-21.95	24	3584	1157
rno-miR-135b-5p	chr8_60260288_60482747_-	NA	161	-16.94	161	-16.94	23	3584	260
rno-miR-148a-5p	chr8_60260288_60482747_-	NA	161	-20.75	161	-20.75	23	3584	2666
rno-miR-6316	chr8_60260288_60482747_-	NA	161	-25.08	161	-25.08	23	3584	2021
rno-miR-135b-5p	chr8_60386838_60579877_-	NA	161	-16.94	161	-16.94	23	2972	1429
rno-miR-208b-5p	chr8_64635063_64644354_+	NA	161	-20.97	161	-20.97	20	432	271
rno-miR-101a-3p	chr8_90450689_90471046_-	NA	161	-18.85	161	-18.85	21	1082	103
rno-miR-29b-1-5p	chr8_90450689_90471046_-	NA	161	-19.58	161	-19.58	22	1082	64
rno-miR-336-3p	chr9_112317484_112318444_+	NA	161	-18.89	161	-18.89	24	397	270
rno-miR-146a-3p	chr9_73752936_73799430_-	NA	161	-14.5	161	-14.5	21	1784	1222
rno-miR-146a-3p	chr9_73766838_73805835_-	NA	161	-14.5	161	-14.5	21	1579	1222
rno-miR-101b-3p	chrX_143419759_143443355_-	NA	161	-16.61	161	-16.61	21	528	327
rno-miR-320-5p	chrX_64301510_64367255_-	NA	161	-21.92	161	-21.92	22	1047	383
rno-miR-3583-3p	chr1_134794263_134848903_-	NA	160	-24.86	160	-24.86	22	3554	2903
rno-miR-363-5p	chr1_134794263_134848903_-	NA	160	-17.38	160	-17.38	22	3554	1572
rno-miR-483-3p	chr1_134794263_134848903_-	NA	160	-17.71	160	-17.71	22	3554	2901
rno-miR-598-3p	chr1_134794263_134848903_-	NA	160	-35.59	160	-35.59	22	3554	565
rno-miR-221-5p	chr1_139924804_139956356_-	NA	160	-19.11	160	-19.11	23	623	139
rno-miR-10b-3p	chr1_16859046_16875754_+	NA	160	-22.41	160	-22.41	21	1164	12
rno-miR-195-3p	chr1_184008118_184055555_+	NA	160	-17.84	160	-17.84	23	1336	956
rno-miR-871-5p	chr1_184008118_184055555_+	NA	160	-17.41	160	-17.41	24	1336	551
rno-miR-146a-5p	chr1_197536820_197549861_-	NA	160	-21.12	160	-21.12	22	1216	1192
rno-miR-345-3p	chr1_197536820_197549861_-	NA	160	-28.3	160	-28.3	22	1216	20
rno-miR-378a-5p	chr1_197536820_197549861_-	NA	160	-24.77	160	-24.77	22	1216	248
rno-miR-448-5p	chr1_235382074_235654280_-	NA	160	-22.78	160	-22.78	22	1950	1196
rno-miR-448-5p	chr1_235393348_235395737_-	NA	160	-22.78	160	-22.78	22	616	155
rno-miR-6321	chr1_247931325_247960553_-	NA	160	-22.38	160	-22.38	23	1699	1397
rno-miR-708-5p	chr1_247931325_247960553_-	NA	160	-17.36	160	-17.36	23	1699	255
rno-miR-301b-3p	chr1_255727111_255774681_-	NA	160	-14.86	160	-14.86	23	430	14
rno-miR-329-5p	chr1_256277196_256299276_+	NA	160	-19.87	160	-19.87	24	741	384
rno-miR-152-5p	chr1_260791755_260801171_+	NA	160	-19.2	160	-19.2	23	515	387
rno-miR-375-3p	chr1_260791755_260801171_+	NA	160	-17.21	160	-17.21	22	515	400
rno-miR-224-3p	chr1_263677853_263687576_-	NA	160	-15.09	160	-15.09	22	2115	2061
rno-miR-298-5p	chr1_263677853_263687576_-	NA	160	-24.67	160	-24.67	23	2115	1381
rno-miR-6314	chr1_266201078_266206952_+	NA	160	-23.82	160	-23.82	22	571	342
rno-miR-628	chr1_278698311_278731755_+	NA	160	-14.15	160	-14.15	22	394	286
rno-miR-582-5p	chr1_28362166_28391305_+	NA	160	-22.65	160	-22.65	22	763	50
rno-miR-3579	chr1_37507278_37535617_+	NA	160	-19.15	160	-19.15	22	1151	410
rno-miR-3579	chr1_37512285_37569356_+	NA	160	-19.15	160	-19.15	22	1087	261
rno-miR-149-5p	chr10_37764316_37764822_+	NA	160	-25.04	160	-25.04	23	506	267
rno-miR-3562	chr10_37764316_37764822_+	NA	160	-29.08	160	-29.08	22	506	152
rno-miR-141-3p	chr10_46630461_46646542_-	NA	160	-16.69	160	-16.69	22	640	138
rno-miR-141-3p	chr10_46630461_46651996_-	NA	160	-16.69	160	-16.69	22	725	223
rno-miR-702-5p	chr10_55283299_55305080_+	NA	160	-21.96	160	-21.96	21	533	92
rno-miR-23a-5p	chr10_65193461_65195174_-	NA	160	-26.74	160	-26.74	22	1713	1477
rno-miR-29c-3p	chr10_65193461_65195174_-	NA	160	-20.9	160	-20.9	22	1713	273
rno-miR-6319	chr10_85074352_85084347_-	NA	160	-19.91	160	-19.91	21	1023	198
rno-miR-6334	chr11_20501665_20531756_+	NA	160	-27.12	160	-27.12	22	458	229
rno-miR-34b-3p	chr11_34612626_34639821_+	NA	160	-8.04	160	-8.04	22	1311	852
rno-miR-6316	chr11_46896817_46915497_-	NA	160	-22.82	160	-22.82	23	1487	1069
rno-miR-425-5p	chr11_66454713_66473675_+	NA	160	-14.43	160	-14.43	23	771	455
rno-miR-7578	chr11_66454713_66473675_+	NA	160	-30.91	160	-30.91	23	771	706
rno-miR-338-3p	chr11_72897286_72902040_+	NA	160	-23.36	160	-23.36	23	371	175
rno-miR-674-5p	chr11_72897286_72902040_+	NA	160	-23.59	160	-23.59	22	371	32
rno-miR-1912-3p	chr11_84632584_84633565_-	NA	160	-16.89	160	-16.89	19	920	270
rno-miR-216b-3p	chr11_84632584_84633565_-	NA	160	-15.42	160	-15.42	20	920	432
rno-miR-181b-2-3p	chr12_25442324_25454041_+	NA	160	-20.29	160	-20.29	22	357	308
rno-miR-500-5p	chr12_43501059_43576734_-	NA	160	-20.33	160	-20.33	24	554	512
rno-miR-128-2-5p	chr12_5638202_5694342_-	NA	160	-27.11	160	-27.11	21	4160	1825
rno-miR-324-3p	chr12_5638202_5694342_-	NA	160	-25.62	160	-25.62	22	4160	2333
rno-miR-3562	chr12_5638202_5694342_-	NA	160	-27.38	160	-27.38	22	4160	1033
rno-miR-493-5p	chr12_5638202_5694342_-	NA	160	-15.4	160	-15.4	22	4160	2690
rno-miR-802-3p	chr12_5638202_5694342_-	NA	160	-26.09	160	-26.09	23	4160	2651
rno-miR-93-3p	chr12_5638202_5694342_-	NA	160	-20.51	160	-20.51	23	4160	2824
rno-miR-383-3p	chr13_24893088_24902996_+	NA	160	-25.14	160	-25.14	21	492	128
rno-miR-410-5p	chr13_24893088_24902996_+	NA	160	-19.53	160	-19.53	21	492	219
rno-miR-496-5p	chr13_24893088_24902996_+	NA	160	-20.85	160	-20.85	20	492	218
rno-miR-6331	chr13_26340135_26366629_+	NA	160	-19.02	160	-19.02	24	880	470
rno-miR-3558-3p	chr13_56114437_56183125_+	NA	160	-21.43	160	-21.43	20	853	647
rno-miR-20a-5p	chr13_77000104_77051919_+	NA	160	-28.65	160	-28.65	23	1107	966
rno-miR-509-5p	chr13_77000104_77051919_+	NA	160	-15.87	160	-15.87	23	1107	276
rno-miR-17-5p	chr13_95193008_95348984_-	NA	160	-17.33	160	-17.33	23	750	642
rno-miR-20a-5p	chr13_95193008_95348984_-	NA	160	-17.46	160	-17.46	23	750	642
rno-miR-216a-3p	chr13_95193008_95348984_-	NA	160	-24.77	160	-24.77	22	750	412
rno-miR-195-5p	chr13_95914249_95932651_-	NA	160	-14.62	160	-14.62	21	1417	1372
rno-miR-34b-5p	chr13_95914249_95932651_-	NA	160	-19.31	160	-19.31	23	1417	73
rno-miR-34a-5p	chr14_106153574_106167943_+	NA	160	-25.8	160	-25.8	22	994	110
rno-miR-379-3p	chr14_106153574_106167943_+	NA	160	-11.81	160	-11.81	22	994	415
rno-miR-6322	chr14_10786398_10787114_+	NA	160	-18.72	160	-18.72	22	716	674
rno-miR-335	chr14_108168030_108181540_+	NA	160	-20.88	160	-20.88	23	1006	760
rno-miR-340-5p	chr14_28418125_28536253_-	NA	160	-13.97	160	-13.97	22	2331	1832
rno-miR-471-5p	chr14_28418125_28536253_-	NA	160	-16.77	160	-16.77	22	2331	1245
rno-miR-667-5p	chr14_28418125_28536253_-	NA	160	-28.87	160	-28.87	24	2331	28
rno-miR-194-3p	chr14_59473509_59498148_-	NA	160	-26.57	160	-26.57	21	855	645
rno-miR-294	chr14_59473509_59498148_-	NA	160	-17.35	160	-17.35	21	855	678
rno-miR-208a-5p	chr14_60189927_60204485_+	NA	160	-14.99	160	-14.99	22	713	394
rno-miR-105	chr14_82146665_82171569_-	NA	160	-24.14	160	-24.14	22	1824	1756
rno-miR-30a-3p	chr14_82146665_82171569_-	NA	160	-12.72	160	-12.72	22	1824	301
rno-miR-708-3p	chr14_82146665_82171569_-	NA	160	-17.69	160	-17.69	22	1824	1142
rno-miR-30a-5p	chr14_8288106_8319456_+	NA	160	-14.33	160	-14.33	22	874	172
rno-miR-30e-5p	chr14_8288106_8319456_+	NA	160	-14.33	160	-14.33	22	874	172
rno-miR-3068-5p	chr14_84748601_84766181_-	NA	160	-18.76	160	-18.76	25	452	332
rno-miR-19b-1-5p	chr15_37714719_37725296_+	NA	160	-16.01	160	-16.01	22	608	543
rno-miR-1843a-3p	chr15_70769051_70832121_+	NA	160	-26.08	160	-26.08	22	1782	747
rno-miR-1843b-3p	chr15_70769051_70832121_+	NA	160	-27.58	160	-27.58	21	1782	748
rno-miR-322-5p	chr16_2158110_2171786_-	NA	160	-16.63	160	-16.63	22	789	100
rno-miR-126a-5p	chr16_74573011_74617254_-	NA	160	-9.56	160	-9.56	21	1281	1204
rno-miR-3558-5p	chr17_65725936_65728879_-	NA	160	-22.99	160	-22.99	24	677	366
rno-miR-628	chr17_65725936_65728879_-	NA	160	-16.81	160	-16.81	22	677	49
rno-miR-22-5p	chr17_65826668_65837282_-	NA	160	-22.03	160	-22.03	22	607	428
rno-miR-509-5p	chr17_65826668_65837282_-	NA	160	-24.12	160	-24.12	23	607	474
rno-miR-6319	chr17_75579711_75616081_+	NA	160	-18.58	160	-18.58	21	622	87
rno-miR-6319	chr17_75588945_75604406_+	NA	160	-18.58	160	-18.58	21	438	38
rno-miR-23b-5p	chr17_78922771_78942311_-	NA	160	-21.96	160	-21.96	21	1459	414
rno-miR-207	chr17_9875748_9929565_-	NA	160	-29.51	160	-29.51	23	3832	3672
rno-miR-702-3p	chr17_9875748_9929565_-	NA	160	-21.66	160	-21.66	23	3832	1363
rno-miR-93-3p	chr17_9875748_9929565_-	NA	160	-22.75	160	-22.75	23	3832	3540
rno-miR-30c-5p	chr18_37046699_37093178_-	NA	160	-16.24	160	-16.24	23	457	19
rno-miR-26b-3p	chr19_32518767_32528958_-	NA	160	-17.61	160	-17.61	22	1211	30
rno-miR-292-5p	chr19_32518767_32528958_-	NA	160	-21.97	160	-21.97	22	1211	648
rno-miR-3559-5p	chr19_32518767_32528958_-	NA	160	-18.25	160	-18.25	22	1211	398
rno-miR-125b-2-3p	chr19_43055208_43066842_+	NA	160	-21.63	160	-21.63	22	915	70
rno-miR-764-5p	chr19_43055208_43066842_+	NA	160	-26.64	160	-26.64	22	915	180
rno-miR-18a-3p	chr19_43115019_43124021_-	NA	160	-23.68	160	-23.68	21	862	67
rno-miR-18a-3p	chr19_43119867_43124021_-	NA	160	-23.68	160	-23.68	21	415	67
rno-miR-18a-3p	chr19_43120529_43124021_-	NA	160	-23.68	160	-23.68	21	281	67
rno-miR-3580-5p	chr2_172312782_172322184_-	NA	160	-14.8	160	-14.8	22	694	198
rno-miR-412-3p	chr2_173488960_173502723_-	NA	160	-18.15	160	-18.15	22	650	432
rno-miR-1949	chr2_177947847_177988315_-	NA	160	-19.45	160	-19.45	23	403	62
rno-miR-875	chr2_177947847_177988315_-	NA	160	-18.86	160	-18.86	22	403	2
rno-miR-497-3p	chr2_185667938_185698412_+	NA	160	-19.5	160	-19.5	23	515	65
rno-miR-7578	chr2_185667938_185698412_+	NA	160	-25.32	160	-25.32	23	515	110
rno-miR-22-3p	chr2_238742933_238746181_-	NA	160	-22.12	160	-22.12	22	3248	1092
rno-miR-329-5p	chr2_238742933_238746181_-	NA	160	-25.36	160	-25.36	24	3248	1895
rno-miR-378a-5p	chr2_238742933_238746181_-	NA	160	-20.13	160	-20.13	22	3248	2500
rno-miR-127-3p	chr2_252803943_252832870_+	NA	160	-22.2	160	-22.2	22	1043	561
rno-miR-223-5p	chr2_252803943_252832870_+	NA	160	-20.82	160	-20.82	23	1043	967
rno-miR-743b-3p	chr2_252803943_252832870_+	NA	160	-19.51	160	-19.51	22	1043	465
rno-miR-21-3p	chr2_257937493_257945564_+	NA	160	-24.33	160	-24.33	22	747	341
rno-miR-23a-5p	chr2_36936347_36969646_-	NA	160	-22.27	160	-22.27	22	470	185
rno-miR-1843b-5p	chr20_14319169_14340940_-	NA	160	-25.54	160	-25.54	23	527	102
rno-miR-134-3p	chr3_104886424_105085171_+	NA	160	-26.57	160	-26.57	22	3640	1133
rno-miR-153-5p	chr3_104886424_105085171_+	NA	160	-12.41	160	-12.41	23	3640	434
rno-miR-320-5p	chr3_104886424_105085171_+	NA	160	-18.54	160	-18.54	22	3640	1468
rno-miR-488-3p	chr3_104886424_105085171_+	NA	160	-21.85	160	-21.85	21	3640	3591
rno-let-7i-5p	chr3_128236233_128272114_+	NA	160	-19.76	160	-19.76	22	651	122
rno-miR-3583-5p	chr3_129767287_129787218_+	NA	160	-20.25	160	-20.25	24	703	670
rno-let-7c-1-3p	chr3_129779761_129789947_+	NA	160	-15.3	160	-15.3	22	1597	569
rno-miR-301b-3p	chr3_129779761_129789947_+	NA	160	-15.86	160	-15.86	23	1597	879
rno-miR-3583-5p	chr3_129779761_129789947_+	NA	160	-20.25	160	-20.25	24	1597	382
rno-miR-3556a	chr3_160392919_160396721_+	NA	160	-14.69	160	-14.69	18	591	458
rno-miR-547-5p	chr3_21721503_21756744_+	NA	160	-20.19	160	-20.19	22	1693	275
rno-miR-350	chr3_25350826_25414590_-	NA	160	-17.24	160	-17.24	24	780	293
rno-miR-3559-5p	chr3_25350826_25414590_-	NA	160	-17.33	160	-17.33	22	780	491
rno-miR-883-3p	chr3_3461484_3463941_-	NA	160	-17.36	160	-17.36	22	534	61
rno-let-7a-5p	chr3_55928421_55942321_-	NA	160	-18.29	160	-18.29	22	1363	545
rno-let-7c-5p	chr3_55928421_55942321_-	NA	160	-22.27	160	-22.27	22	1363	545
rno-miR-500-5p	chr3_55928421_55942321_-	NA	160	-22.34	160	-22.34	24	1363	872
rno-miR-196b-5p	chr3_62666947_62696889_+	NA	160	-16.5	160	-16.5	22	973	156
rno-miR-1-5p	chr4_119832191_119837987_+	NA	160	-22.35	160	-22.35	22	950	690
rno-miR-20a-3p	chr4_119832191_119837987_+	NA	160	-17.95	160	-17.95	21	950	71
rno-miR-211-5p	chr4_131745058_132114473_-	NA	160	-22.69	160	-22.69	22	2624	308
rno-miR-22-5p	chr4_134813606_134856745_-	NA	160	-18.86	160	-18.86	22	1153	798
rno-miR-3064-5p	chr4_134813606_134856745_-	NA	160	-21.4	160	-21.4	20	1153	461
rno-miR-340-3p	chr4_151416423_151428896_-	NA	160	-16.94	160	-16.94	23	1118	501
rno-miR-3544	chr4_151416423_151428896_-	NA	160	-25.11	160	-25.11	23	1118	906
rno-miR-3557-5p	chr4_151416423_151428896_-	NA	160	-16.7	160	-16.7	22	1118	695
rno-miR-877	chr4_170518671_170520365_+	NA	160	-26.75	160	-26.75	20	1693	598
rno-miR-216b-5p	chr4_31631171_31651720_-	NA	160	-18.92	160	-18.92	22	699	667
rno-miR-330-5p	chr4_31631171_31651720_-	NA	160	-28.3	160	-28.3	22	699	294
rno-miR-92a-2-5p	chr4_50475666_50491878_-	NA	160	-24.22	160	-24.22	22	635	566
rno-miR-330-5p	chr4_9981941_9997091_+	NA	160	-19.7	160	-19.7	22	1072	971
rno-miR-330-5p	chr5_148844952_148847692_+	NA	160	-22.46	160	-22.46	22	438	291
rno-miR-208b-5p	chr5_2257912_2372077_+	NA	160	-14.04	160	-14.04	20	1225	761
rno-miR-6334	chr5_2257912_2372077_+	NA	160	-24.64	160	-24.64	22	1225	311
rno-miR-127-5p	chr5_7660222_7780390_-	NA	160	-28.31	160	-28.31	23	2236	1316
rno-miR-181d-5p	chr5_7660222_7780390_-	NA	160	-20.71	160	-20.71	23	2236	434
rno-miR-541-3p	chr5_7660222_7780390_-	NA	160	-19.31	160	-19.31	23	2236	247
rno-miR-3575	chr5_90827409_90892934_+	NA	160	-18.26	160	-18.26	18	601	359
rno-miR-154-5p	chr5_92962207_93050809_-	NA	160	-18.89	160	-18.89	22	3449	3409
rno-miR-3547	chr5_92962207_93050809_-	NA	160	-24.75	160	-24.75	23	3449	1719
rno-miR-3557-3p	chr5_92962207_93050809_-	NA	160	-26.44	160	-26.44	22	3449	276
rno-miR-204-5p	chr6_105395366_105398311_+	NA	160	-20.17	160	-20.17	22	639	426
rno-miR-143-3p	chr6_124625935_124652103_-	NA	160	-22.71	160	-22.71	22	546	192
rno-miR-297	chr6_124625935_124652103_-	NA	160	-19.56	160	-19.56	23	546	223
rno-miR-338-3p	chr6_124625935_124652103_-	NA	160	-21.84	160	-21.84	23	546	27
rno-miR-708-3p	chr6_125550200_125569718_-	NA	160	-14.23	160	-14.23	22	554	445
rno-miR-135b-3p	chr6_129621582_129636485_+	NA	160	-15.19	160	-15.19	22	1152	907
rno-miR-494-3p	chr6_129621582_129636485_+	NA	160	-24.8	160	-24.8	23	1152	713
rno-miR-3085	chr6_14055203_14242315_-	NA	160	-21.19	160	-21.19	21	764	746
rno-miR-879-3p	chr6_22362487_22407626_+	NA	160	-15.87	160	-15.87	21	701	360
rno-miR-6321	chr6_60609625_60618957_+	NA	160	-20	160	-20	23	365	161
rno-let-7i-5p	chr6_83421861_83431902_+	NA	160	-19.42	160	-19.42	22	2162	1880
rno-miR-21-3p	chr6_86846325_86859273_+	NA	160	-21.49	160	-21.49	22	2538	911
rno-miR-539-5p	chr6_9421743_9434931_-	NA	160	-17.07	160	-17.07	22	603	577
rno-miR-3591	chr6_98454286_98485922_-	NA	160	-15.15	160	-15.15	20	392	182
rno-miR-743b-3p	chr6_98454286_98485922_-	NA	160	-19.24	160	-19.24	22	392	185
rno-miR-138-5p	chr7_110105482_110121093_+	NA	160	-25.02	160	-25.02	23	600	373
rno-miR-337-3p	chr7_110105482_110121093_+	NA	160	-26.75	160	-26.75	23	600	108
rno-miR-7578	chr7_110105482_110121093_+	NA	160	-27.92	160	-27.92	23	600	401
rno-miR-883-3p	chr7_110105482_110121093_+	NA	160	-17.97	160	-17.97	22	600	421
rno-miR-349	chr7_122834691_122835329_+	NA	160	-23.29	160	-23.29	22	638	568
rno-miR-344b-5p	chr7_137226464_137281978_+	NA	160	-23.74	160	-23.74	22	845	4
rno-miR-375-5p	chr7_142608216_142624550_+	NA	160	-26.92	160	-26.92	23	1286	1155
rno-miR-501-3p	chr7_33866231_33886951_-	NA	160	-17.81	160	-17.81	23	1409	692
rno-miR-503-3p	chr7_57341119_57430834_-	NA	160	-20.41	160	-20.41	23	851	483
rno-miR-3074	chr7_73684649_73848871_-	NA	160	-16.71	160	-16.71	22	1291	624
rno-miR-582-5p	chr7_73684649_73848871_-	NA	160	-16.83	160	-16.83	22	1291	556
rno-miR-103-1-5p	chr8_103809556_103818262_+	NA	160	-19.8	160	-19.8	24	619	269
rno-miR-107-5p	chr8_103809556_103818262_+	NA	160	-20.8	160	-20.8	24	619	269
rno-miR-873-3p	chr8_103809556_103818262_+	NA	160	-26.72	160	-26.72	21	619	246
rno-miR-702-5p	chr8_113450874_113471778_+	NA	160	-23.02	160	-23.02	21	321	190
rno-miR-30c-1-3p	chr8_23037218_23048640_-	NA	160	-29.27	160	-29.27	22	704	410
rno-miR-483-3p	chr8_48583630_48597919_-	NA	160	-23.77	160	-23.77	22	2916	1364
rno-miR-758-5p	chr8_48583630_48597919_-	NA	160	-21.19	160	-21.19	21	2916	797
rno-miR-876	chr8_48583630_48597919_-	NA	160	-23.69	160	-23.69	22	2916	2720
rno-miR-29b-1-5p	chr8_60260288_60482747_-	NA	160	-17.59	160	-17.59	22	3584	589
rno-miR-29b-1-5p	chr8_60386838_60579877_-	NA	160	-17.59	160	-17.59	22	2972	1758
rno-miR-338-3p	chr8_60386838_60579877_-	NA	160	-22.47	160	-22.47	23	2972	529
rno-miR-425-3p	chr8_71601457_71601850_+	NA	160	-21	160	-21	21	393	274
rno-miR-7a-2-3p	chr8_90450689_90471046_-	NA	160	-20.55	160	-20.55	22	1082	33
rno-miR-874-3p	chr9_100714869_100722187_+	NA	160	-30.99	160	-30.99	22	457	343
rno-miR-10b-5p	chr9_112317484_112318444_+	NA	160	-21.96	160	-21.96	22	397	173
rno-miR-532-3p	chr9_67136451_67172784_+	NA	160	-22.97	160	-22.97	22	794	44
rno-miR-292-3p	chr9_67242045_67269326_+	NA	160	-23.66	160	-23.66	23	703	261
rno-miR-300-5p	chr9_73752936_73799430_-	NA	160	-23.21	160	-23.21	22	1784	54
rno-miR-300-5p	chr9_73766838_73805835_-	NA	160	-23.21	160	-23.21	22	1579	54
rno-miR-342-3p	chr9_75273839_75299016_-	NA	160	-21.63	160	-21.63	23	592	534
rno-miR-451-3p	chr9_75273839_75299016_-	NA	160	-18.58	160	-18.58	23	592	263
rno-miR-19b-2-5p	chrX_143419759_143443355_-	NA	160	-11.77	160	-11.77	23	528	351
rno-miR-615	chrX_64301510_64367255_-	NA	160	-31.22	160	-31.22	22	1047	230
rno-let-7a-5p	chr1_128501691_128576607_-	NA	159	-16.36	159	-16.36	22	955	154
rno-let-7g-5p	chr1_128501691_128576607_-	NA	159	-14.98	159	-14.98	22	955	154
rno-miR-3099	chr1_128501691_128576607_-	NA	159	-22.34	159	-22.34	22	955	349
rno-miR-337-3p	chr1_128501691_128576607_-	NA	159	-19.91	159	-19.91	23	955	659
rno-miR-106b-5p	chr1_139924804_139956356_-	NA	159	-18.83	159	-18.83	21	623	421
rno-miR-103-2-5p	chr1_16514096_16530121_+	NA	159	-16.18	159	-16.18	17	348	264
rno-miR-3547	chr1_184008118_184055555_+	NA	159	-27.18	159	-27.18	23	1336	533
rno-miR-873-5p	chr1_184008118_184055555_+	NA	159	-21.98	159	-21.98	21	1336	184
rno-miR-15b-5p	chr1_197536820_197549861_-	NA	159	-22.11	159	-22.11	22	1216	668
rno-miR-185-3p	chr1_197536820_197549861_-	NA	159	-22.39	159	-22.39	19	1216	427
rno-miR-201-5p	chr1_197536820_197549861_-	NA	159	-14.37	159	-14.37	20	1216	1
rno-miR-295-5p	chr1_197536820_197549861_-	NA	159	-23.24	159	-23.24	23	1216	322
rno-miR-509-5p	chr1_197536820_197549861_-	NA	159	-16.29	159	-16.29	23	1216	1050
rno-miR-325-3p	chr1_235382074_235654280_-	NA	159	-11.85	159	-11.85	22	1950	261
rno-miR-429	chr1_235382074_235654280_-	NA	159	-15.59	159	-15.59	22	1950	1663
rno-miR-674-3p	chr1_235382074_235654280_-	NA	159	-24.25	159	-24.25	22	1950	989
rno-miR-92a-1-5p	chr1_235382074_235654280_-	NA	159	-21.32	159	-21.32	23	1950	123
rno-miR-325-3p	chr1_235399854_235654280_-	NA	159	-11.85	159	-11.85	22	1041	261
rno-miR-674-3p	chr1_235399854_235654280_-	NA	159	-24.25	159	-24.25	22	1041	989
rno-miR-92a-1-5p	chr1_235399854_235654280_-	NA	159	-21.32	159	-21.32	23	1041	123
rno-miR-153-5p	chr1_247931325_247960553_-	NA	159	-10.08	159	-10.08	23	1699	1428
rno-miR-34a-5p	chr1_255727111_255774681_-	NA	159	-23.1	159	-23.1	22	430	333
rno-miR-497-5p	chr1_260791755_260801171_+	NA	159	-18.66	159	-18.66	22	515	192
rno-miR-423-3p	chr1_266201078_266206952_+	NA	159	-31.02	159	-31.02	23	571	542
rno-miR-34b-5p	chr1_37507278_37535617_+	NA	159	-19.71	159	-19.71	23	1151	1053
rno-miR-382-5p	chr1_37507278_37535617_+	NA	159	-17.85	159	-17.85	22	1151	93
rno-miR-6332	chr1_37507278_37535617_+	NA	159	-31.66	159	-31.66	23	1151	2
rno-miR-34b-5p	chr1_37512285_37569356_+	NA	159	-19.71	159	-19.71	23	1087	904
rno-miR-136-5p	chr1_8846800_8860029_-	NA	159	-16.48	159	-16.48	23	408	62
rno-miR-200a-3p	chr1_8846800_8860029_-	NA	159	-14.46	159	-14.46	22	408	259
rno-miR-34c-5p	chr1_8846800_8860029_-	NA	159	-22.11	159	-22.11	23	408	228
rno-miR-346	chr10_46630461_46646542_-	NA	159	-27.46	159	-27.46	23	640	222
rno-miR-346	chr10_46630461_46651996_-	NA	159	-27.46	159	-27.46	23	725	307
rno-miR-330-5p	chr10_55283299_55305080_+	NA	159	-27.64	159	-27.64	22	533	22
rno-miR-19b-1-5p	chr10_65193461_65195174_-	NA	159	-15.16	159	-15.16	22	1713	1188
rno-miR-711	chr10_65193461_65195174_-	NA	159	-25.65	159	-25.65	22	1713	73
rno-miR-3084a-3p	chr10_66897862_66898928_+	NA	159	-21.02	159	-21.02	22	335	268
rno-miR-3084b-3p	chr10_66897862_66898928_+	NA	159	-21.02	159	-21.02	22	335	268
rno-miR-3084d	chr10_66897862_66898928_+	NA	159	-21.02	159	-21.02	22	335	268
rno-miR-409b	chr10_72171106_72179123_-	NA	159	-19.86	159	-19.86	23	674	227
rno-miR-143-5p	chr10_72203090_72209962_+	NA	159	-23.74	159	-23.74	21	535	74
rno-miR-409b	chr10_72203090_72209962_+	NA	159	-23.17	159	-23.17	23	535	200
rno-miR-881-3p	chr10_72203090_72209962_+	NA	159	-17.21	159	-17.21	22	535	1
rno-miR-143-5p	chr10_72203090_72212356_+	NA	159	-23.74	159	-23.74	21	805	74
rno-miR-409b	chr10_72203090_72212356_+	NA	159	-23.17	159	-23.17	23	805	200
rno-miR-881-3p	chr10_72203090_72212356_+	NA	159	-17.21	159	-17.21	22	805	1
rno-miR-127-5p	chr10_73952260_73985026_-	NA	159	-26.69	159	-26.69	23	740	435
rno-miR-3580-5p	chr10_74338951_74360926_-	NA	159	-18.96	159	-18.96	22	585	309
rno-miR-3580-5p	chr10_74343129_74346973_-	NA	159	-18.96	159	-18.96	22	343	127
rno-miR-324-5p	chr10_85074352_85084347_-	NA	159	-24.38	159	-24.38	23	1023	542
rno-miR-130a-5p	chr11_20501665_20531756_+	NA	159	-19.84	159	-19.84	22	458	254
rno-miR-206-5p	chr11_20501665_20531756_+	NA	159	-19.37	159	-19.37	22	458	421
rno-miR-214-5p	chr11_20501665_20531756_+	NA	159	-12.99	159	-12.99	17	458	169
rno-miR-128-1-5p	chr11_30621225_30642850_+	NA	159	-27.12	159	-27.12	21	563	97
rno-miR-466c-3p	chr11_30621225_30642850_+	NA	159	-16.12	159	-16.12	21	563	131
rno-miR-15a-5p	chr11_34612626_34639821_+	NA	159	-20.85	159	-20.85	19	1311	347
rno-miR-138-5p	chr11_66454713_66473675_+	NA	159	-20.48	159	-20.48	23	771	725
rno-miR-3576	chr11_66454713_66473675_+	NA	159	-16.58	159	-16.58	22	771	689
rno-miR-500-5p	chr11_66454713_66473675_+	NA	159	-14.41	159	-14.41	24	771	117
rno-miR-29a-5p	chr11_71069745_71074618_-	NA	159	-17.87	159	-17.87	22	378	339
rno-miR-351-5p	chr11_84369372_84379343_-	NA	159	-27.48	159	-27.48	25	678	588
rno-miR-92a-1-5p	chr12_43501059_43576734_-	NA	159	-24.43	159	-24.43	23	554	188
rno-miR-341	chr12_5638202_5694342_-	NA	159	-22.4	159	-22.4	21	4160	2103
rno-miR-3593-5p	chr12_5638202_5694342_-	NA	159	-21.44	159	-21.44	22	4160	3240
rno-miR-3594-5p	chr12_5638202_5694342_-	NA	159	-24.76	159	-24.76	21	4160	746
rno-miR-383-3p	chr12_5638202_5694342_-	NA	159	-23.13	159	-23.13	21	4160	1927
rno-miR-421-5p	chr12_5638202_5694342_-	NA	159	-16.22	159	-16.22	21	4160	1352
rno-miR-598-3p	chr12_5638202_5694342_-	NA	159	-17.65	159	-17.65	22	4160	447
rno-miR-126b	chr13_109442254_109459916_-	NA	159	-13.94	159	-13.94	22	570	300
rno-miR-455-5p	chr13_24893088_24902996_+	NA	159	-23.06	159	-23.06	22	492	405
rno-miR-93-5p	chr13_56114437_56183125_+	NA	159	-19.76	159	-19.76	23	853	354
rno-miR-3585-5p	chr13_94898231_94940332_+	NA	159	-15.24	159	-15.24	22	1421	738
rno-miR-3551-5p	chr13_95098505_95128782_-	NA	159	-25.05	159	-25.05	24	555	456
rno-miR-382-5p	chr13_95193008_95348984_-	NA	159	-20.57	159	-20.57	22	750	332
rno-miR-93-5p	chr13_95193008_95348984_-	NA	159	-16.53	159	-16.53	23	750	642
rno-miR-34c-5p	chr13_95914249_95932651_-	NA	159	-18.96	159	-18.96	23	1417	73
rno-miR-6317	chr13_95914249_95932651_-	NA	159	-17.75	159	-17.75	21	1417	384
rno-let-7i-5p	chr14_106153574_106167943_+	NA	159	-23.93	159	-23.93	22	994	694
rno-miR-29b-5p	chr14_10786398_10787114_+	NA	159	-24.9	159	-24.9	22	716	290
rno-miR-349	chr14_108168030_108181540_+	NA	159	-25.17	159	-25.17	22	1006	154
rno-miR-551b-5p	chr14_108446848_108456923_+	NA	159	-18.34	159	-18.34	23	1007	369
rno-miR-3065-3p	chr14_28418125_28536253_-	NA	159	-32.43	159	-32.43	24	2331	135
rno-miR-30c-1-3p	chr14_39169224_39186197_+	NA	159	-18.03	159	-18.03	22	861	134
rno-miR-107-5p	chr14_82146665_82171569_-	NA	159	-17.42	159	-17.42	24	1824	1719
rno-miR-133a-3p	chr14_82146665_82171569_-	NA	159	-19.51	159	-19.51	22	1824	976
rno-miR-133b-3p	chr14_82146665_82171569_-	NA	159	-19.51	159	-19.51	22	1824	976
rno-miR-320-5p	chr14_82146665_82171569_-	NA	159	-22.79	159	-22.79	22	1824	1120
rno-miR-501-3p	chr15_104270169_104283452_-	NA	159	-19.26	159	-19.26	23	603	363
rno-miR-18a-3p	chr15_19620757_19643375_-	NA	159	-23.74	159	-23.74	21	1421	1313
rno-miR-376b-3p	chr15_19620757_19643375_-	NA	159	-16.13	159	-16.13	21	1421	478
rno-miR-191a-3p	chr15_37215599_37224486_+	NA	159	-20.47	159	-20.47	22	783	141
rno-let-7a-5p	chr15_51925688_51954838_-	NA	159	-17.42	159	-17.42	22	721	260
rno-miR-186-5p	chr15_51925688_51954838_-	NA	159	-19.01	159	-19.01	22	721	207
rno-miR-3084b-5p	chr15_51925688_51954838_-	NA	159	-10.96	159	-10.96	22	721	407
rno-miR-3084c-5p	chr15_51925688_51954838_-	NA	159	-10.96	159	-10.96	21	721	408
rno-miR-664-2-5p	chr15_542886_550257_+	NA	159	-23.16	159	-23.16	21	162	13
rno-miR-490-3p	chr15_70769051_70832121_+	NA	159	-21.08	159	-21.08	22	1782	1022
rno-miR-383-3p	chr16_26625023_26633439_-	NA	159	-23.67	159	-23.67	21	547	170
rno-miR-30e-5p	chr16_26755421_26780008_+	NA	159	-11.04	159	-11.04	22	355	299
rno-miR-449a-5p	chr16_26755421_26780008_+	NA	159	-17.63	159	-17.63	22	355	46
rno-miR-29a-5p	chr16_71094507_71101903_+	NA	159	-14.35	159	-14.35	22	624	571
rno-miR-181c-5p	chr16_74219790_74228826_+	NA	159	-16.4	159	-16.4	22	841	649
rno-miR-185-3p	chr16_74219790_74228826_+	NA	159	-17.67	159	-17.67	19	841	313
rno-miR-30a-3p	chr16_74573011_74617254_-	NA	159	-13.44	159	-13.44	22	1281	48
rno-miR-30e-3p	chr16_74573011_74617254_-	NA	159	-13.02	159	-13.02	22	1281	48
rno-miR-3553	chr16_74573011_74617254_-	NA	159	-18.1	159	-18.1	23	1281	704
rno-miR-3576	chr16_74573011_74617254_-	NA	159	-22.89	159	-22.89	22	1281	744
rno-miR-9a-5p	chr17_43258445_43263901_+	NA	159	-15.82	159	-15.82	23	336	73
rno-miR-431	chr17_65725936_65728879_-	NA	159	-17.35	159	-17.35	21	677	596
rno-miR-3583-5p	chr17_65837117_65873042_-	NA	159	-19.21	159	-19.21	24	494	112
rno-miR-3583-5p	chr17_65855660_65873042_-	NA	159	-19.21	159	-19.21	24	329	112
rno-miR-300-5p	chr17_75579711_75616081_+	NA	159	-16.64	159	-16.64	22	622	256
rno-miR-300-5p	chr17_75588945_75604406_+	NA	159	-16.64	159	-16.64	22	438	207
rno-let-7c-1-3p	chr17_78922771_78942311_-	NA	159	-17.1	159	-17.1	22	1459	488
rno-miR-136-5p	chr17_78922771_78942311_-	NA	159	-18.37	159	-18.37	23	1459	260
rno-miR-547-5p	chr17_78922771_78942311_-	NA	159	-16.29	159	-16.29	22	1459	473
rno-miR-196b-5p	chr17_9875748_9929565_-	NA	159	-18.71	159	-18.71	22	3832	239
rno-miR-379-5p	chr18_37046699_37093178_-	NA	159	-21.36	159	-21.36	21	457	143
rno-miR-106b-3p	chr18_66581615_66603887_-	NA	159	-24.51	159	-24.51	22	573	230
rno-miR-212-5p	chr18_81724769_81726644_+	NA	159	-19.31	159	-19.31	24	219	112
rno-miR-103-1-5p	chr19_17392298_17396151_-	NA	159	-19.73	159	-19.73	24	423	150
rno-miR-103-3p	chr19_22113524_22179584_-	NA	159	-25.13	159	-25.13	23	1287	179
rno-miR-107-3p	chr19_22113524_22179584_-	NA	159	-26.17	159	-26.17	23	1287	179
rno-miR-770-5p	chr19_43055208_43066842_+	NA	159	-21.87	159	-21.87	22	915	871
rno-miR-1188-5p	chr2_173488960_173502723_-	NA	159	-33.18	159	-33.18	21	650	127
rno-let-7g-3p	chr2_184401475_184700067_-	NA	159	-25.09	159	-25.09	21	1247	345
rno-miR-138-2-3p	chr2_184401475_184700067_-	NA	159	-13.46	159	-13.46	21	1247	412
rno-miR-7b	chr2_184401475_184700067_-	NA	159	-21.82	159	-21.82	23	1247	767
rno-miR-93-3p	chr2_184401475_184700067_-	NA	159	-20.28	159	-20.28	23	1247	876
rno-miR-99b-3p	chr2_185667938_185698412_+	NA	159	-22.01	159	-22.01	22	515	231
rno-miR-496-5p	chr2_20910465_20918516_-	NA	159	-18.23	159	-18.23	20	818	415
rno-miR-188-3p	chr2_220435619_220441299_+	NA	159	-20.7	159	-20.7	20	563	384
rno-miR-128-3p	chr2_229690525_229691349_-	NA	159	-24.97	159	-24.97	21	824	142
rno-miR-3557-3p	chr2_229690525_229691349_-	NA	159	-23.01	159	-23.01	22	824	16
rno-miR-133a-3p	chr2_238742933_238746181_-	NA	159	-22.6	159	-22.6	22	3248	1874
rno-miR-133b-3p	chr2_238742933_238746181_-	NA	159	-22.6	159	-22.6	22	3248	1874
rno-miR-374-3p	chr2_238742933_238746181_-	NA	159	-10.98	159	-10.98	22	3248	626
rno-miR-672-5p	chr2_238742933_238746181_-	NA	159	-23.85	159	-23.85	23	3248	1343
rno-miR-6329	chr2_252803943_252832870_+	NA	159	-17.31	159	-17.31	23	1043	382
rno-miR-138-1-3p	chr2_257937493_257945564_+	NA	159	-19.96	159	-19.96	22	747	420
rno-miR-201-3p	chr2_257937493_257945564_+	NA	159	-22.99	159	-22.99	22	747	344
rno-miR-6330	chr2_257937493_257945564_+	NA	159	-12.69	159	-12.69	22	747	348
rno-miR-1297	chr2_36936347_36969646_-	NA	159	-17.52	159	-17.52	18	470	216
rno-miR-130a-3p	chr2_36936347_36969646_-	NA	159	-14.34	159	-14.34	22	470	437
rno-miR-20b-3p	chr2_36936347_36969646_-	NA	159	-24.82	159	-24.82	22	470	235
rno-miR-592	chr2_44554760_44564131_+	NA	159	-19.63	159	-19.63	23	531	176
rno-miR-185-3p	chr20_14319169_14340940_-	NA	159	-21.09	159	-21.09	19	527	465
rno-miR-1843b-5p	chr20_26797652_26823720_+	NA	159	-21.87	159	-21.87	23	1324	369
rno-miR-26b-3p	chr20_26797652_26823720_+	NA	159	-23.3	159	-23.3	22	1324	529
rno-miR-141-3p	chr20_47893648_47896656_-	NA	159	-23.97	159	-23.97	22	325	157
rno-miR-200a-3p	chr20_47893648_47896656_-	NA	159	-21.73	159	-21.73	22	325	157
rno-miR-369-5p	chr3_104886424_105085171_+	NA	159	-18.23	159	-18.23	22	3640	243
rno-miR-29b-5p	chr3_121553880_121568220_+	NA	159	-14.86	159	-14.86	22	282	14
rno-miR-672-3p	chr3_128236233_128272114_+	NA	159	-20.33	159	-20.33	21	651	200
rno-miR-28-5p	chr3_129767287_129787218_+	NA	159	-21.05	159	-21.05	22	703	666
rno-miR-653-3p	chr3_129767287_129787218_+	NA	159	-18.81	159	-18.81	22	703	280
rno-miR-19b-1-5p	chr3_129779761_129789947_+	NA	159	-13.33	159	-13.33	22	1597	1068
rno-miR-28-5p	chr3_129779761_129789947_+	NA	159	-21.05	159	-21.05	22	1597	378
rno-miR-743b-3p	chr3_21721503_21756744_+	NA	159	-18.77	159	-18.77	22	1693	622
rno-miR-186-3p	chr3_21875092_21904269_-	NA	159	-19.93	159	-19.93	21	1212	924
rno-miR-33-3p	chr3_21875092_21904269_-	NA	159	-11.28	159	-11.28	21	1212	203
rno-miR-23a-3p	chr3_25350826_25414590_-	NA	159	-26.74	159	-26.74	21	780	411
rno-let-7d-5p	chr3_55928421_55942321_-	NA	159	-15.8	159	-15.8	22	1363	543
rno-miR-106b-3p	chr3_55928421_55942321_-	NA	159	-25.58	159	-25.58	22	1363	235
rno-miR-3084b-5p	chr3_55928421_55942321_-	NA	159	-13.66	159	-13.66	22	1363	855
rno-miR-3084c-5p	chr3_55928421_55942321_-	NA	159	-13.54	159	-13.54	21	1363	856
rno-let-7g-5p	chr3_62666947_62696889_+	NA	159	-17.67	159	-17.67	22	973	156
rno-miR-103-1-5p	chr3_62666947_62696889_+	NA	159	-18.44	159	-18.44	24	973	231
rno-miR-29a-5p	chr3_62666947_62696889_+	NA	159	-10.49	159	-10.49	22	973	865
rno-miR-107-5p	chr3_8562491_8564186_+	NA	159	-14.96	159	-14.96	24	550	41
rno-miR-3568	chr3_94112800_94163826_-	NA	159	-24.25	159	-24.25	22	1551	643
rno-miR-702-5p	chr3_94112800_94163826_-	NA	159	-27.78	159	-27.78	21	1551	133
rno-miR-195-3p	chr4_119832191_119837987_+	NA	159	-16.23	159	-16.23	23	950	847
rno-miR-300-5p	chr4_119832191_119837987_+	NA	159	-23.38	159	-23.38	22	950	325
rno-miR-216b-5p	chr4_131745058_132114473_-	NA	159	-13.1	159	-13.1	22	2624	2011
rno-miR-3068-3p	chr4_131745058_132114473_-	NA	159	-20.31	159	-20.31	22	2624	397
rno-miR-3551-3p	chr4_131745058_132114473_-	NA	159	-20.84	159	-20.84	23	2624	1393
rno-miR-27b-5p	chr4_134813606_134856745_-	NA	159	-26.37	159	-26.37	24	1153	391
rno-miR-3573-5p	chr4_151416423_151428896_-	NA	159	-19.02	159	-19.02	22	1118	598
rno-miR-495	chr4_151416423_151428896_-	NA	159	-17.73	159	-17.73	22	1118	220
rno-miR-1839-5p	chr4_170518671_170520365_+	NA	159	-18.88	159	-18.88	22	1693	1211
rno-miR-673-5p	chr4_22102426_22104879_+	NA	159	-18.95	159	-18.95	22	322	301
rno-miR-1193-5p	chr4_8223839_8242710_-	NA	159	-18.69	159	-18.69	20	684	156
rno-miR-92a-2-5p	chr4_8223839_8242710_-	NA	159	-21.17	159	-21.17	22	684	297
rno-miR-324-5p	chr4_96732981_96767151_+	NA	159	-32.24	159	-32.24	23	1144	360
rno-miR-196a-5p	chr5_109560565_109563853_-	NA	159	-20.21	159	-20.21	22	335	221
rno-miR-196c-5p	chr5_109560565_109563853_-	NA	159	-19.88	159	-19.88	22	335	221
rno-miR-183-5p	chr5_136420691_136471341_+	NA	159	-21.11	159	-21.11	22	694	618
rno-miR-667-5p	chr5_148844952_148847692_+	NA	159	-24.34	159	-24.34	24	438	240
rno-miR-148b-5p	chr5_167516580_167547741_+	NA	159	-11.39	159	-11.39	22	357	103
rno-miR-322-5p	chr5_167516580_167547741_+	NA	159	-17.95	159	-17.95	22	357	227
rno-miR-501-5p	chr5_2257912_2372077_+	NA	159	-24.04	159	-24.04	20	1225	1162
rno-miR-6333	chr5_2257912_2372077_+	NA	159	-26.91	159	-26.91	23	1225	208
rno-miR-141-5p	chr5_7660222_7780390_-	NA	159	-18.7	159	-18.7	22	2236	128
rno-miR-216a-3p	chr5_7660222_7780390_-	NA	159	-21.61	159	-21.61	22	2236	1436
rno-miR-32-3p	chr5_7660222_7780390_-	NA	159	-12.94	159	-12.94	22	2236	791
rno-let-7b-5p	chr5_92962207_93050809_-	NA	159	-26.04	159	-26.04	22	3449	1036
rno-let-7c-5p	chr5_92962207_93050809_-	NA	159	-26.04	159	-26.04	22	3449	1036
rno-miR-125a-3p	chr5_92962207_93050809_-	NA	159	-23.86	159	-23.86	22	3449	1495
rno-miR-702-5p	chr5_92962207_93050809_-	NA	159	-22.67	159	-22.67	21	3449	671
rno-miR-330-5p	chr6_104029002_104029461_+	NA	159	-25.4	159	-25.4	22	459	311
rno-miR-204-3p	chr6_105395366_105398311_+	NA	159	-24.55	159	-24.55	22	639	538
rno-miR-186-3p	chr6_10961829_10979314_+	NA	159	-19.31	159	-19.31	21	737	168
rno-miR-298-5p	chr6_10961829_10979314_+	NA	159	-28.74	159	-28.74	23	737	647
rno-miR-199a-5p	chr6_110109280_110219087_+	NA	159	-25.18	159	-25.18	23	611	511
rno-miR-361-5p	chr6_122804706_122817427_-	NA	159	-14.35	159	-14.35	22	1022	854
rno-miR-29a-5p	chr6_129621582_129636485_+	NA	159	-20.62	159	-20.62	22	1152	210
rno-miR-6331	chr6_136059671_136093254_+	NA	159	-20.3	159	-20.3	24	489	443
rno-miR-3074	chr6_136102012_136107031_+	NA	159	-14.41	159	-14.41	22	322	164
rno-miR-632	chr6_136102012_136107031_+	NA	159	-21.29	159	-21.29	19	322	275
rno-miR-6333	chr6_22362487_22407626_+	NA	159	-28.54	159	-28.54	23	701	28
rno-miR-544-3p	chr6_64852692_64861750_+	NA	159	-14.08	159	-14.08	21	378	214
rno-miR-134-3p	chr6_83421861_83431902_+	NA	159	-22.17	159	-22.17	22	2162	2073
rno-miR-344a-5p	chr6_83421861_83431902_+	NA	159	-19.88	159	-19.88	19	2162	1174
rno-miR-1298	chr6_86846325_86859273_+	NA	159	-13.86	159	-13.86	22	2538	469
rno-miR-327	chr6_86846325_86859273_+	NA	159	-23.71	159	-23.71	19	2538	183
rno-miR-345-3p	chr6_86846325_86859273_+	NA	159	-22.03	159	-22.03	22	2538	1928
rno-miR-488-3p	chr6_86846325_86859273_+	NA	159	-29.62	159	-29.62	21	2538	1875
rno-miR-27a-5p	chr7_118173409_118179266_-	NA	159	-19.87	159	-19.87	22	301	150
rno-miR-410-3p	chr7_118173409_118179266_-	NA	159	-16.79	159	-16.79	21	301	187
rno-miR-653-3p	chr7_122834691_122835329_+	NA	159	-20.72	159	-20.72	22	638	364
rno-miR-205	chr7_126265887_126276494_+	NA	159	-21.73	159	-21.73	23	503	162
rno-miR-291b	chr7_137226464_137281978_+	NA	159	-13.3	159	-13.3	22	845	820
rno-miR-125a-3p	chr7_142608216_142624550_+	NA	159	-35.47	159	-35.47	22	1286	708
rno-miR-3571	chr7_142608216_142624550_+	NA	159	-14.72	159	-14.72	23	1286	115
rno-miR-320-5p	chr7_2440627_2448053_+	NA	159	-19.25	159	-19.25	22	696	639
rno-miR-3558-3p	chr7_26522314_26561075_+	NA	159	-23.52	159	-23.52	20	1342	430
rno-miR-3558-3p	chr7_26522314_26582088_+	NA	159	-23.52	159	-23.52	20	1623	430
rno-miR-743a-3p	chr7_26522314_26582088_+	NA	159	-23.11	159	-23.11	22	1623	1445
rno-miR-181b-5p	chr7_29603868_29624094_-	NA	159	-14.73	159	-14.73	23	278	64
rno-miR-190b-5p	chr7_30727477_30825091_+	NA	159	-16.37	159	-16.37	21	774	513
rno-miR-1949	chr7_30727477_30825091_+	NA	159	-17.45	159	-17.45	23	774	603
rno-miR-337-3p	chr7_31605669_31633781_+	NA	159	-14.19	159	-14.19	23	489	428
rno-miR-542-5p	chr7_31605669_31633781_+	NA	159	-19.86	159	-19.86	22	489	241
rno-miR-337-3p	chr7_31625234_31658885_+	NA	159	-14.19	159	-14.19	23	438	140
rno-miR-135a-3p	chr7_33866231_33886951_-	NA	159	-19.38	159	-19.38	22	1409	1024
rno-miR-204-5p	chr7_53979119_54012529_+	NA	159	-12.6	159	-12.6	22	2111	1200
rno-miR-211-5p	chr7_53979119_54012529_+	NA	159	-13.62	159	-13.62	22	2111	1200
rno-miR-673-3p	chr7_53979119_54012529_+	NA	159	-20.77	159	-20.77	22	2111	1013
rno-miR-101a-3p	chr7_73684649_73848871_-	NA	159	-17.11	159	-17.11	21	1291	262
rno-miR-145-5p	chr7_73684649_73848871_-	NA	159	-16.94	159	-16.94	23	1291	1243
rno-miR-218a-2-3p	chr7_73684649_73848871_-	NA	159	-24.09	159	-24.09	22	1291	1090
rno-miR-7a-5p	chr8_103809556_103818262_+	NA	159	-17.51	159	-17.51	23	619	575
rno-miR-1912-5p	chr8_129099754_129111949_+	NA	159	-20.01	159	-20.01	21	1020	881
rno-miR-329-5p	chr8_129099754_129111949_+	NA	159	-24.18	159	-24.18	24	1020	28
rno-miR-196a-5p	chr8_23037218_23048640_-	NA	159	-24.15	159	-24.15	22	704	106
rno-miR-196a-5p	chr8_23048109_23048640_-	NA	159	-24.15	159	-24.15	22	324	106
rno-miR-15b-5p	chr8_48583630_48597919_-	NA	159	-21.69	159	-21.69	22	2916	671
rno-miR-187-5p	chr8_48583630_48597919_-	NA	159	-20.39	159	-20.39	18	2916	2666
rno-miR-301b-3p	chr8_48583630_48597919_-	NA	159	-17.06	159	-17.06	23	2916	1118
rno-miR-3548	chr8_48583630_48597919_-	NA	159	-18.58	159	-18.58	22	2916	154
rno-miR-6323	chr8_48583630_48597919_-	NA	159	-28.19	159	-28.19	25	2916	1363
rno-miR-5132-5p	chr8_53346028_53349286_+	NA	159	-23.72	159	-23.72	22	674	217
rno-miR-421-5p	chr8_60260288_60482747_-	NA	159	-22.81	159	-22.81	21	3584	961
rno-miR-653-3p	chr8_60260288_60482747_-	NA	159	-21.49	159	-21.49	22	3584	2361
rno-miR-664-2-5p	chr8_60260288_60482747_-	NA	159	-22.87	159	-22.87	21	3584	3531
rno-miR-421-5p	chr8_60386838_60579877_-	NA	159	-22.81	159	-22.81	21	2972	2130
rno-miR-935	chr8_60386838_60579877_-	NA	159	-14.09	159	-14.09	23	2972	753
rno-miR-208a-5p	chr8_64635063_64644354_+	NA	159	-23.03	159	-23.03	22	432	269
rno-miR-181c-5p	chr8_72108885_72117495_+	NA	159	-16.95	159	-16.95	22	1032	686
rno-miR-185-3p	chr8_76897416_76904745_-	NA	159	-22.87	159	-22.87	19	1014	727
rno-miR-27b-3p	chr8_76897416_76904745_-	NA	159	-18.02	159	-18.02	21	1014	460
rno-miR-207	chr8_87543959_87550389_+	NA	159	-19.71	159	-19.71	23	440	304
rno-miR-20b-3p	chr8_90450689_90471046_-	NA	159	-20.56	159	-20.56	22	1082	46
rno-miR-215	chr8_90450689_90471046_-	NA	159	-13.68	159	-13.68	22	1082	908
rno-miR-532-5p	chr8_90450689_90471046_-	NA	159	-20.1	159	-20.1	22	1082	792
rno-miR-146a-5p	chr8_94725467_94730732_+	NA	159	-24.64	159	-24.64	22	369	34
rno-miR-141-3p	chr9_110798322_110922165_-	NA	159	-17.38	159	-17.38	22	629	285
rno-miR-30e-5p	chr9_112317484_112318444_+	NA	159	-20.19	159	-20.19	22	397	246
rno-miR-186-5p	chr9_113814771_113846055_-	NA	159	-16.95	159	-16.95	22	992	408
rno-miR-322-5p	chr9_113814771_113846055_-	NA	159	-18.04	159	-18.04	22	992	928
rno-miR-3543	chr9_113814771_113846055_-	NA	159	-21.68	159	-21.68	23	992	593
rno-miR-423-3p	chr9_28659250_28664255_-	NA	159	-23.91	159	-23.91	23	1180	820
rno-miR-150-5p	chr9_31755618_31782038_-	NA	159	-22.95	159	-22.95	22	438	268
rno-miR-34c-5p	chr9_31755618_31782038_-	NA	159	-17.35	159	-17.35	23	438	243
rno-miR-148a-5p	chr9_45203454_45207736_-	NA	159	-15.88	159	-15.88	23	837	591
rno-miR-193b-5p	chr9_45203454_45207736_-	NA	159	-21.26	159	-21.26	18	837	620
rno-miR-351-5p	chr9_45203454_45207736_-	NA	159	-32.03	159	-32.03	25	837	447
rno-miR-361-3p	chr9_45203454_45207736_-	NA	159	-19.54	159	-19.54	24	837	623
rno-miR-3542	chr9_45977865_46031663_+	NA	159	-16.64	159	-16.64	21	620	41
rno-miR-103-3p	chr9_53915310_53926159_+	NA	159	-24.97	159	-24.97	23	1021	579
rno-miR-107-3p	chr9_53915310_53926159_+	NA	159	-26.59	159	-26.59	23	1021	579
rno-miR-125b-2-3p	chr9_53915310_53926159_+	NA	159	-18.73	159	-18.73	22	1021	643
rno-miR-149-5p	chr9_67242045_67269326_+	NA	159	-22.72	159	-22.72	23	703	287
rno-miR-92a-1-5p	chr9_67242045_67269326_+	NA	159	-17.62	159	-17.62	23	703	329
rno-miR-298-3p	chr9_73752936_73799430_-	NA	159	-21.85	159	-21.85	22	1784	641
rno-miR-3543	chr9_73752936_73799430_-	NA	159	-24.37	159	-24.37	23	1784	1760
rno-miR-503-5p	chr9_73752936_73799430_-	NA	159	-26.74	159	-26.74	23	1784	647
rno-miR-298-3p	chr9_73766838_73805835_-	NA	159	-21.85	159	-21.85	22	1579	641
rno-miR-503-5p	chr9_73766838_73805835_-	NA	159	-26.74	159	-26.74	23	1579	647
rno-miR-878	chr9_75273839_75299016_-	NA	159	-21.1	159	-21.1	22	592	425
rno-miR-3065-5p	chrX_135406400_135428629_-	NA	159	-14.29	159	-14.29	20	555	196
rno-miR-19a-5p	chrX_143419759_143443355_-	NA	159	-15.93	159	-15.93	20	528	355
rno-miR-1956-5p	chrX_64301510_64367255_-	NA	159	-22.31	159	-22.31	22	1047	225
rno-miR-3065-3p	chr1_128501691_128576607_-	NA	158	-28.62	158	-28.62	24	955	823
rno-miR-320-5p	chr1_128501691_128576607_-	NA	158	-19.72	158	-19.72	22	955	704
rno-miR-449c-5p	chr1_128501691_128576607_-	NA	158	-22.65	158	-22.65	21	955	839
rno-miR-452-3p	chr1_128501691_128576607_-	NA	158	-19.59	158	-19.59	21	955	634
rno-miR-463-5p	chr1_128501691_128576607_-	NA	158	-15.51	158	-15.51	21	955	296
rno-miR-185-3p	chr1_134794263_134848903_-	NA	158	-18.94	158	-18.94	19	3554	3101
rno-miR-3557-5p	chr1_134794263_134848903_-	NA	158	-24.17	158	-24.17	22	3554	3352
rno-miR-532-3p	chr1_134794263_134848903_-	NA	158	-25.34	158	-25.34	22	3554	326
rno-miR-1297	chr1_139924804_139956356_-	NA	158	-13.19	158	-13.19	18	623	262
rno-miR-200a-5p	chr1_16859046_16875754_+	NA	158	-14.94	158	-14.94	21	1164	1074
rno-miR-448-3p	chr1_16859046_16875754_+	NA	158	-16.68	158	-16.68	21	1164	479
rno-miR-500-5p	chr1_16859046_16875754_+	NA	158	-13.48	158	-13.48	24	1164	1046
rno-miR-186-5p	chr1_184008118_184055555_+	NA	158	-14.29	158	-14.29	22	1336	204
rno-miR-6326	chr1_184008118_184055555_+	NA	158	-24.57	158	-24.57	23	1336	790
rno-miR-146b-5p	chr1_197536820_197549861_-	NA	158	-19.62	158	-19.62	24	1216	1191
rno-miR-195-5p	chr1_197536820_197549861_-	NA	158	-17.93	158	-17.93	21	1216	666
rno-miR-6318	chr1_197536820_197549861_-	NA	158	-30.02	158	-30.02	22	1216	577
rno-miR-26b-5p	chr1_235382074_235654280_-	NA	158	-13.34	158	-13.34	21	1950	77
rno-miR-878	chr1_235382074_235654280_-	NA	158	-18.63	158	-18.63	22	1950	1674
rno-miR-26b-5p	chr1_235399854_235654280_-	NA	158	-13.34	158	-13.34	21	1041	77
rno-miR-135b-5p	chr1_235737498_235761819_-	NA	158	-11.47	158	-11.47	23	1042	125
rno-miR-301b-5p	chr1_235737498_235761819_-	NA	158	-22.03	158	-22.03	22	1042	306
rno-miR-135b-5p	chr1_235750192_235761819_-	NA	158	-11.47	158	-11.47	23	905	125
rno-miR-301b-5p	chr1_235750192_235761819_-	NA	158	-22.03	158	-22.03	22	905	306
rno-miR-3558-3p	chr1_247931325_247960553_-	NA	158	-17.86	158	-17.86	20	1699	814
rno-miR-3084b-5p	chr1_25216048_25284394_+	NA	158	-13.91	158	-13.91	22	507	99
rno-miR-3084c-5p	chr1_25216048_25284394_+	NA	158	-12.05	158	-12.05	21	507	100
rno-miR-499-5p	chr1_256277196_256299276_+	NA	158	-13.57	158	-13.57	21	741	270
rno-miR-9a-5p	chr1_260791755_260801171_+	NA	158	-15.45	158	-15.45	23	515	256
rno-miR-1249	chr1_263677853_263687576_-	NA	158	-30.9	158	-30.9	22	2115	683
rno-miR-22-5p	chr1_263677853_263687576_-	NA	158	-17.26	158	-17.26	22	2115	1218
rno-miR-3120	chr1_263677853_263687576_-	NA	158	-16.8	158	-16.8	21	2115	1991
rno-miR-3564	chr1_263677853_263687576_-	NA	158	-20.51	158	-20.51	21	2115	1641
rno-miR-450b-3p	chr1_263677853_263687576_-	NA	158	-17.48	158	-17.48	21	2115	791
rno-miR-764-3p	chr1_263677853_263687576_-	NA	158	-27.6	158	-27.6	23	2115	1276
rno-miR-34c-5p	chr1_278698311_278731755_+	NA	158	-19.05	158	-19.05	23	394	49
rno-let-7i-5p	chr1_28362166_28391305_+	NA	158	-15.16	158	-15.16	22	763	535
rno-miR-483-3p	chr1_37507278_37535617_+	NA	158	-20.43	158	-20.43	22	1151	521
rno-miR-879-3p	chr1_37507278_37535617_+	NA	158	-17.21	158	-17.21	21	1151	368
rno-miR-483-3p	chr1_37512285_37569356_+	NA	158	-20.43	158	-20.43	22	1087	372
rno-miR-879-3p	chr1_37512285_37569356_+	NA	158	-17.21	158	-17.21	21	1087	219
rno-miR-207	chr1_42508954_42530725_-	NA	158	-15.41	158	-15.41	23	469	333
rno-miR-103-1-5p	chr10_46630461_46646542_-	NA	158	-15.29	158	-15.29	24	640	10
rno-miR-217-3p	chr10_46630461_46646542_-	NA	158	-10.73	158	-10.73	22	640	275
rno-miR-103-1-5p	chr10_46630461_46651996_-	NA	158	-15.29	158	-15.29	24	725	95
rno-miR-217-3p	chr10_46630461_46651996_-	NA	158	-10.73	158	-10.73	22	725	360
rno-miR-103-1-5p	chr10_57508984_57541484_+	NA	158	-20.89	158	-20.89	24	1061	285
rno-miR-221-3p	chr10_57508984_57541484_+	NA	158	-19.69	158	-19.69	23	1061	661
rno-miR-488-5p	chr10_57508984_57541484_+	NA	158	-16.32	158	-16.32	21	1061	618
rno-miR-212-3p	chr10_65193461_65195174_-	NA	158	-21.33	158	-21.33	22	1713	1261
rno-miR-3084b-5p	chr10_65193461_65195174_-	NA	158	-12.42	158	-12.42	22	1713	1125
rno-miR-3084c-5p	chr10_65193461_65195174_-	NA	158	-12.42	158	-12.42	21	1713	1126
rno-miR-186-3p	chr10_72171106_72179123_-	NA	158	-19.36	158	-19.36	21	674	415
rno-miR-471-3p	chr10_72171106_72179123_-	NA	158	-15.79	158	-15.79	20	674	529
rno-miR-3557-3p	chr10_72203090_72209962_+	NA	158	-20.21	158	-20.21	22	535	447
rno-miR-3557-3p	chr10_72203090_72212356_+	NA	158	-20.21	158	-20.21	22	805	447
rno-miR-760-5p	chr10_72203090_72212356_+	NA	158	-31.76	158	-31.76	22	805	735
rno-miR-299a-3p	chr10_73952260_73985026_-	NA	158	-20.28	158	-20.28	21	740	428
rno-miR-28-5p	chr10_74338951_74360926_-	NA	158	-28	158	-28	22	585	125
rno-miR-532-3p	chr10_81798930_81805332_+	NA	158	-22.77	158	-22.77	22	690	58
rno-miR-337-3p	chr10_85074352_85084347_-	NA	158	-21.1	158	-21.1	23	1023	796
rno-miR-497-3p	chr10_85074352_85084347_-	NA	158	-24.34	158	-24.34	23	1023	502
rno-miR-328a-3p	chr11_34612626_34639821_+	NA	158	-22.63	158	-22.63	22	1311	866
rno-miR-93-3p	chr11_34612626_34639821_+	NA	158	-19.12	158	-19.12	23	1311	1016
rno-miR-214-3p	chr11_46896817_46915497_-	NA	158	-19.94	158	-19.94	21	1487	1055
rno-miR-500-5p	chr11_46896817_46915497_-	NA	158	-17.55	158	-17.55	24	1487	722
rno-miR-216a-3p	chr11_84369372_84379343_-	NA	158	-23.4	158	-23.4	22	678	652
rno-miR-450b-3p	chr11_84632584_84633565_-	NA	158	-19.75	158	-19.75	21	920	884
rno-miR-702-5p	chr11_84632584_84633565_-	NA	158	-29.69	158	-29.69	21	920	520
rno-miR-193a-5p	chr12_5638202_5694342_-	NA	158	-22.44	158	-22.44	22	4160	973
rno-miR-3065-3p	chr12_5638202_5694342_-	NA	158	-23.55	158	-23.55	24	4160	1920
rno-miR-326-5p	chr12_5638202_5694342_-	NA	158	-22.55	158	-22.55	20	4160	1034
rno-miR-6331	chr12_5638202_5694342_-	NA	158	-18.7	158	-18.7	24	4160	1874
rno-miR-290	chr13_24893088_24902996_+	NA	158	-25.39	158	-25.39	18	492	427
rno-miR-6321	chr13_24893088_24902996_+	NA	158	-18.41	158	-18.41	23	492	365
rno-miR-135b-5p	chr13_26340135_26366629_+	NA	158	-19.73	158	-19.73	23	880	755
rno-miR-145-5p	chr13_26340135_26366629_+	NA	158	-15.97	158	-15.97	23	880	714
rno-miR-145-5p	chr13_56114437_56129496_+	NA	158	-21.03	158	-21.03	23	376	47
rno-miR-503-3p	chr13_56114437_56129496_+	NA	158	-22.97	158	-22.97	23	376	112
rno-miR-145-5p	chr13_56114437_56183125_+	NA	158	-21.03	158	-21.03	23	853	47
rno-miR-291a-3p	chr13_56114437_56183125_+	NA	158	-14.65	158	-14.65	23	853	358
rno-miR-503-3p	chr13_56114437_56183125_+	NA	158	-22.97	158	-22.97	23	853	112
rno-miR-130b-5p	chr13_95193008_95348984_-	NA	158	-20.9	158	-20.9	22	750	453
rno-miR-16-5p	chr13_95193008_95348984_-	NA	158	-19.5	158	-19.5	22	750	194
rno-let-7g-3p	chr14_106153574_106167943_+	NA	158	-16.5	158	-16.5	21	994	853
rno-miR-191a-3p	chr14_106153574_106167943_+	NA	158	-16.99	158	-16.99	22	994	875
rno-miR-3065-3p	chr14_106153574_106167943_+	NA	158	-24.76	158	-24.76	24	994	882
rno-miR-336-3p	chr14_106153574_106167943_+	NA	158	-21.4	158	-21.4	24	994	429
rno-miR-295-3p	chr14_10786398_10787114_+	NA	158	-19.26	158	-19.26	22	716	479
rno-miR-628	chr14_10786398_10787114_+	NA	158	-17.56	158	-17.56	22	716	159
rno-miR-148a-5p	chr14_108168030_108181540_+	NA	158	-15.93	158	-15.93	23	1006	587
rno-miR-3068-5p	chr14_108446848_108456923_+	NA	158	-21.58	158	-21.58	25	1007	640
rno-miR-182	chr14_15086542_15091475_+	NA	158	-17.92	158	-17.92	25	395	202
rno-miR-152-5p	chr14_28418125_28536253_-	NA	158	-19.21	158	-19.21	23	2331	1500
rno-miR-200a-3p	chr14_28418125_28536253_-	NA	158	-19.6	158	-19.6	22	2331	1527
rno-miR-370-3p	chr14_28418125_28536253_-	NA	158	-28.8	158	-28.8	22	2331	271
rno-miR-300-5p	chr14_39169224_39186197_+	NA	158	-16.54	158	-16.54	22	861	841
rno-miR-3556a	chr14_39169224_39186197_+	NA	158	-14.66	158	-14.66	18	861	60
rno-miR-876	chr14_44759987_44764029_-	NA	158	-28.17	158	-28.17	22	284	203
rno-miR-30d-3p	chr14_82146665_82171569_-	NA	158	-10.34	158	-10.34	22	1824	301
rno-miR-30c-5p	chr14_8288106_8319456_+	NA	158	-16.42	158	-16.42	23	874	171
rno-miR-761	chr14_8288106_8319456_+	NA	158	-21.21	158	-21.21	22	874	843
rno-miR-27a-3p	chr15_104270169_104283452_-	NA	158	-13.24	158	-13.24	21	603	146
rno-miR-330-3p	chr15_104270169_104283452_-	NA	158	-16.61	158	-16.61	23	603	234
rno-miR-351-5p	chr15_104270169_104283452_-	NA	158	-26.54	158	-26.54	25	603	17
rno-miR-107-5p	chr15_19620757_19643375_-	NA	158	-24.38	158	-24.38	24	1421	116
rno-miR-322-5p	chr15_37714719_37725296_+	NA	158	-18.63	158	-18.63	22	608	389
rno-miR-29b-3p	chr15_70769051_70832121_+	NA	158	-15.13	158	-15.13	23	1782	472
rno-miR-384-3p	chr15_70769051_70832121_+	NA	158	-14.1	158	-14.1	22	1782	770
rno-miR-17-1-3p	chr15_761400_821547_+	NA	158	-20.94	158	-20.94	22	621	322
rno-miR-3595	chr16_2578901_2581762_-	NA	158	-15.13	158	-15.13	19	332	36
rno-miR-6318	chr16_2578901_2581762_-	NA	158	-25.64	158	-25.64	22	332	292
rno-miR-509-5p	chr16_71094507_71101903_+	NA	158	-16.72	158	-16.72	23	624	320
rno-miR-181a-5p	chr16_74219790_74228826_+	NA	158	-18.94	158	-18.94	23	841	649
rno-miR-20b-3p	chr16_74219790_74228826_+	NA	158	-20.83	158	-20.83	22	841	236
rno-miR-3557-5p	chr16_74219790_74228826_+	NA	158	-21.34	158	-21.34	22	841	480
rno-miR-6328	chr16_74219790_74228826_+	NA	158	-30.28	158	-30.28	21	841	177
rno-miR-499-5p	chr16_74573011_74617254_-	NA	158	-12.97	158	-12.97	21	1281	276
rno-miR-876	chr16_74573011_74617254_-	NA	158	-14.55	158	-14.55	22	1281	485
rno-miR-6317	chr17_65826668_65837282_-	NA	158	-23.35	158	-23.35	21	607	260
rno-miR-181c-5p	chr17_65837117_65873042_-	NA	158	-18.58	158	-18.58	22	494	33
rno-miR-181c-5p	chr17_65855660_65873042_-	NA	158	-18.58	158	-18.58	22	329	33
rno-miR-3551-5p	chr17_75579711_75616081_+	NA	158	-21.71	158	-21.71	24	622	269
rno-miR-6328	chr17_75579711_75616081_+	NA	158	-22.44	158	-22.44	21	622	418
rno-miR-3551-5p	chr17_75588945_75604406_+	NA	158	-21.71	158	-21.71	24	438	220
rno-miR-6328	chr17_75588945_75604406_+	NA	158	-22.44	158	-22.44	21	438	369
rno-miR-3544	chr17_78922771_78942311_-	NA	158	-21.35	158	-21.35	23	1459	820
rno-miR-186-5p	chr17_9875748_9929565_-	NA	158	-12.52	158	-12.52	22	3832	823
rno-miR-466b-5p	chr18_37046699_37093178_-	NA	158	-18.51	158	-18.51	22	457	333
rno-miR-496-3p	chr18_44477274_44489940_+	NA	158	-14.58	158	-14.58	21	477	11
rno-miR-15b-3p	chr18_66581615_66603887_-	NA	158	-10.03	158	-10.03	22	573	525
rno-miR-193a-3p	chr18_66581615_66603887_-	NA	158	-19.77	158	-19.77	22	573	11
rno-miR-330-5p	chr18_81724769_81726644_+	NA	158	-21.87	158	-21.87	22	219	139
rno-miR-6215	chr19_17392298_17396151_-	NA	158	-18.76	158	-18.76	20	423	173
rno-miR-186-3p	chr19_22113524_22179584_-	NA	158	-16.49	158	-16.49	21	1287	1234
rno-miR-194-5p	chr19_22113524_22179584_-	NA	158	-13.33	158	-13.33	22	1287	753
rno-miR-376b-5p	chr19_22113524_22179584_-	NA	158	-23.64	158	-23.64	22	1287	1117
rno-miR-3084a-3p	chr19_32518767_32528958_-	NA	158	-25.84	158	-25.84	22	1211	456
rno-miR-3084b-3p	chr19_32518767_32528958_-	NA	158	-25.84	158	-25.84	22	1211	456
rno-miR-3084d	chr19_32518767_32528958_-	NA	158	-25.84	158	-25.84	22	1211	456
rno-miR-324-3p	chr19_32518767_32528958_-	NA	158	-24.67	158	-24.67	22	1211	157
rno-miR-96-5p	chr19_43055208_43066842_+	NA	158	-22.19	158	-22.19	23	915	186
rno-miR-153-5p	chr19_43115019_43124021_-	NA	158	-19.46	158	-19.46	23	862	514
rno-miR-324-3p	chr2_184401475_184700067_-	NA	158	-25.53	158	-25.53	22	1247	334
rno-miR-182	chr2_185667938_185698412_+	NA	158	-24.09	158	-24.09	25	515	133
rno-miR-466b-5p	chr2_185667938_185698412_+	NA	158	-18.9	158	-18.9	22	515	225
rno-miR-301b-5p	chr2_195761078_195776017_-	NA	158	-21.13	158	-21.13	22	606	304
rno-miR-337-3p	chr2_195761078_195776017_-	NA	158	-19.9	158	-19.9	23	606	267
rno-miR-802-5p	chr2_195761078_195776017_-	NA	158	-17.91	158	-17.91	21	606	302
rno-miR-216b-5p	chr2_206964920_206976810_-	NA	158	-14.75	158	-14.75	22	852	760
rno-miR-10b-5p	chr2_238742933_238746181_-	NA	158	-21.96	158	-21.96	22	3248	2561
rno-miR-127-5p	chr2_238742933_238746181_-	NA	158	-20.82	158	-20.82	23	3248	2549
rno-miR-133c	chr2_238742933_238746181_-	NA	158	-23.19	158	-23.19	21	3248	921
rno-miR-143-3p	chr2_238742933_238746181_-	NA	158	-19.59	158	-19.59	22	3248	2554
rno-miR-759	chr2_238742933_238746181_-	NA	158	-19.28	158	-19.28	22	3248	1688
rno-miR-362-5p	chr2_252803943_252832870_+	NA	158	-20.3	158	-20.3	24	1043	735
rno-miR-3561-3p	chr2_257937493_257945564_+	NA	158	-30.64	158	-30.64	21	747	597
rno-miR-6332	chr20_14319169_14340940_-	NA	158	-23.6	158	-23.6	23	527	220
rno-miR-203a-3p	chr20_50659750_50699734_+	NA	158	-14.23	158	-14.23	22	541	195
rno-miR-185-3p	chr3_104886424_105085171_+	NA	158	-22.04	158	-22.04	19	3640	641
rno-miR-207	chr3_104886424_105085171_+	NA	158	-26.67	158	-26.67	23	3640	484
rno-miR-3551-5p	chr3_104886424_105085171_+	NA	158	-23.02	158	-23.02	24	3640	1343
rno-miR-6333	chr3_104886424_105085171_+	NA	158	-26.74	158	-26.74	23	3640	1094
rno-let-7c-5p	chr3_128236233_128272114_+	NA	158	-22.09	158	-22.09	22	651	124
rno-miR-145-5p	chr3_128236233_128272114_+	NA	158	-20.06	158	-20.06	23	651	56
rno-miR-339-3p	chr3_128277039_128314209_+	NA	158	-29.02	158	-29.02	23	1598	334
rno-miR-3583-3p	chr3_128277039_128314209_+	NA	158	-26.51	158	-26.51	22	1598	984
rno-miR-421-3p	chr3_129779761_129789947_+	NA	158	-17.44	158	-17.44	20	1597	695
rno-miR-329-5p	chr3_13496852_13645255_+	NA	158	-27.22	158	-27.22	24	1135	1003
rno-miR-346	chr3_168438210_168449567_+	NA	158	-22.41	158	-22.41	23	561	108
rno-miR-127-5p	chr3_21721503_21756744_+	NA	158	-20.13	158	-20.13	23	1693	189
rno-miR-34b-3p	chr3_21721503_21756744_+	NA	158	-20.31	158	-20.31	22	1693	1123
rno-miR-27a-3p	chr3_25350826_25414590_-	NA	158	-15.4	158	-15.4	21	780	102
rno-miR-27b-3p	chr3_25350826_25414590_-	NA	158	-15.31	158	-15.31	21	780	102
rno-miR-34a-3p	chr3_25350826_25414590_-	NA	158	-16.71	158	-16.71	22	780	746
rno-miR-3542	chr3_3461484_3463941_-	NA	158	-17.51	158	-17.51	21	534	171
rno-miR-149-5p	chr3_54547245_54554495_-	NA	158	-17.71	158	-17.71	23	307	4
rno-miR-3591	chr3_54547245_54554495_-	NA	158	-13.89	158	-13.89	20	307	149
rno-miR-149-5p	chr3_54547245_54566332_-	NA	158	-17.71	158	-17.71	23	420	117
rno-miR-345-3p	chr3_54547245_54566332_-	NA	158	-24.28	158	-24.28	22	420	5
rno-miR-3591	chr3_54547245_54566332_-	NA	158	-13.89	158	-13.89	20	420	262
rno-let-7f-5p	chr3_55928421_55942321_-	NA	158	-16.98	158	-16.98	22	1363	543
rno-miR-212-5p	chr3_55928421_55942321_-	NA	158	-21.32	158	-21.32	24	1363	1209
rno-miR-674-5p	chr3_55928421_55942321_-	NA	158	-26.65	158	-26.65	22	1363	865
rno-miR-3084a-3p	chr3_8587700_8589420_+	NA	158	-22.97	158	-22.97	22	330	230
rno-miR-3084b-3p	chr3_8587700_8589420_+	NA	158	-22.97	158	-22.97	22	330	230
rno-miR-3084d	chr3_8587700_8589420_+	NA	158	-22.97	158	-22.97	22	330	230
rno-miR-34b-5p	chr3_94112800_94163826_-	NA	158	-14.15	158	-14.15	23	1551	619
rno-miR-3559-3p	chr3_94112800_94163826_-	NA	158	-19.21	158	-19.21	22	1551	411
rno-miR-101a-5p	chr4_11460074_11610517_-	NA	158	-18.19	158	-18.19	22	628	484
rno-miR-125a-5p	chr4_11460074_11610517_-	NA	158	-22.72	158	-22.72	24	628	356
rno-miR-125b-5p	chr4_11460074_11610517_-	NA	158	-25.51	158	-25.51	22	628	356
rno-miR-191a-3p	chr4_11460074_11610517_-	NA	158	-17.73	158	-17.73	22	628	344
rno-miR-336-5p	chr4_11460074_11610517_-	NA	158	-17.09	158	-17.09	21	628	513
rno-miR-135a-5p	chr4_119832191_119837987_+	NA	158	-15.75	158	-15.75	23	950	150
rno-miR-3552	chr4_131745058_132114473_-	NA	158	-22.9	158	-22.9	21	2624	64
rno-miR-217-5p	chr4_134813606_134856745_-	NA	158	-18.79	158	-18.79	22	1153	515
rno-miR-485-5p	chr4_151416423_151428896_-	NA	158	-29.66	158	-29.66	22	1118	1027
rno-miR-674-5p	chr4_151416423_151428896_-	NA	158	-22.5	158	-22.5	22	1118	864
rno-miR-760-3p	chr4_151416423_151428896_-	NA	158	-26.26	158	-26.26	20	1118	118
rno-miR-185-3p	chr4_170518671_170520365_+	NA	158	-21.43	158	-21.43	19	1693	1242
rno-miR-181b-2-3p	chr4_50475666_50491878_-	NA	158	-13.75	158	-13.75	22	635	157
[truncated: 5,224 more rows]
