# Supplementary material for: Comprehensive Evaluation of White Matter Damage and Neuron Death and Whole-Transcriptome Analysis of Rats With Chronic Cerebral Hypoperfusion
Source: Front Cell Neurosci. 2019 Jul 17;13:310. doi: 10.3389/fncel.2019.00310 (PMC6653095; doi:10.3389/fncel.2019.00310)
Supplement: Supplementary file 2 [file Data_Sheet_1.zip › Whole-transcriptome data/Group_4W_8WvsGroup_Control_all_detectable_mRNA&circRNA&lncRNA analysis/circRNA/Group_4W_8WvsGroup_Control_reactome_enrichment.txt]

PATH_ID	Description	GeneRatio	BgRatio	pvalue	p.adjust	qvalue	geneID	Count
6051815	Developmental Biology	12/79	390/6901	0.00146218546971954	0.269786488868542	0.238434174306718	Ncor1/Myh10/Spag9/Cdk8/Dcc/Ywhab/Sptan1/Grin2b/Rps6ka5/Evl/Ptk2/Farp2	12
6051813	NCAM signaling for neurite out-growth	4/79	58/6901	0.00422580125858624	0.269786488868542	0.238434174306718	Ywhab/Sptan1/Rps6ka5/Ptk2	4
6051814	Axon guidance	9/79	284/6901	0.00489604293264244	0.269786488868542	0.238434174306718	Myh10/Dcc/Ywhab/Sptan1/Grin2b/Rps6ka5/Evl/Ptk2/Farp2	9
6052352	Netrin mediated repulsion signals	2/79	10/6901	0.0054865672296108	0.269786488868542	0.238434174306718	Dcc/Ptk2	2
6051664	NGF signalling via TRKA from the plasma membrane	7/79	192/6901	0.00618321566754666	0.269786488868542	0.238434174306718	Ntrk3/Adcy2/Phlpp1/Mapkap1/Ywhab/Rps6ka5/Erbb4	7
6051938	Activation of BAD and translocation to mitochondria	2/79	13/6901	0.00930091545896037	0.269786488868542	0.238434174306718	Ppp3cc/Ywhab	2
6052092	Transcriptional activity of SMAD2/SMAD3:SMAD4 heterotrimer	3/79	40/6901	0.0105241288468233	0.269786488868542	0.238434174306718	Ncor1/Cdk8/Rnf111	3
6052350	DCC mediated attractive signaling	2/79	14/6901	0.0107710728199941	0.269786488868542	0.238434174306718	Dcc/Ptk2	2
6051822	Signaling by ERBB4	6/79	165/6901	0.0112546440128356	0.269786488868542	0.238434174306718	Ncor1/Phlpp1/Wwox/Mapkap1/Ywhab/Erbb4	6
6051665	Signalling by NGF	8/79	272/6901	0.012156757197211	0.269786488868542	0.238434174306718	Ntrk3/Adcy2/Phlpp1/Ikbkb/Mapkap1/Ywhab/Rps6ka5/Erbb4	8
6051695	Fc epsilon receptor (FCERI) signaling	6/79	172/6901	0.0136141048382453	0.269786488868542	0.238434174306718	Phlpp1/Mapk10/Ikbkb/Mapkap1/Ywhab/Erbb4	6
6052315	Acetylcholine Neurotransmitter Release Cycle	2/79	16/6901	0.0139952307816181	0.269786488868542	0.238434174306718	Snap25/Rims1	2
6052804	Stimuli-sensing channels	4/79	84/6901	0.015376824367166	0.269786488868542	0.238434174306718	Ryr2/Unc79/Ano6/Ano4	4
6052341	Norepinephrine Neurotransmitter Release Cycle	2/79	17/6901	0.0157446319019903	0.269786488868542	0.238434174306718	Snap25/Rims1	2
6051570	Transmission across Chemical Synapses	6/79	183/6901	0.0179921539733921	0.269786488868542	0.238434174306718	Adcy2/Gabra4/Plcb1/Snap25/Grin2b/Rims1	6
6051677	Downstream signaling of activated FGFR1	5/79	134/6901	0.0183521453147115	0.269786488868542	0.238434174306718	Adcy2/Phlpp1/Mapkap1/Ywhab/Erbb4	5
6051681	Downstream signaling of activated FGFR2	5/79	134/6901	0.0183521453147115	0.269786488868542	0.238434174306718	Adcy2/Phlpp1/Mapkap1/Ywhab/Erbb4	5
6051684	Downstream signaling of activated FGFR3	5/79	134/6901	0.0183521453147115	0.269786488868542	0.238434174306718	Adcy2/Phlpp1/Mapkap1/Ywhab/Erbb4	5
6051687	Downstream signaling of activated FGFR4	5/79	134/6901	0.0183521453147115	0.269786488868542	0.238434174306718	Adcy2/Phlpp1/Mapkap1/Ywhab/Erbb4	5
6051939	Activation of BH3-only proteins	2/79	19/6901	0.0195068719917004	0.269786488868542	0.238434174306718	Ppp3cc/Ywhab	2
6052462	cGMP effects	2/79	19/6901	0.0195068719917004	0.269786488868542	0.238434174306718	Pde3b/Kcnma1	2
6051812	Signalling to p38 via RIT and RIN	2/79	20/6901	0.0215153428928682	0.269786488868542	0.238434174306718	Ntrk3/Ywhab	2
6051821	SHC1 events in ERBB4 signaling	2/79	20/6901	0.0215153428928682	0.269786488868542	0.238434174306718	Ywhab/Erbb4	2
6052318	Insulin processing	2/79	20/6901	0.0215153428928682	0.269786488868542	0.238434174306718	Exoc6/Ero1a	2
6052336	GABA synthesis, release, reuptake and degradation	2/79	20/6901	0.0215153428928682	0.269786488868542	0.238434174306718	Snap25/Rims1	2
6052543	Tristetraprolin (TTP) destabilizes mRNA	2/79	20/6901	0.0215153428928682	0.269786488868542	0.238434174306718	Ywhab/Xrn1	2
6052544	Butyrate Response Factor 1 (BRF1) destabilizes mRNA	2/79	20/6901	0.0215153428928682	0.269786488868542	0.238434174306718	Ywhab/Xrn1	2
6051809	ARMS-mediated activation	2/79	21/6901	0.0236058646211277	0.269786488868542	0.238434174306718	Ntrk3/Ywhab	2
6052758	Signaling by Hippo	2/79	21/6901	0.0236058646211277	0.269786488868542	0.238434174306718	Ywhab/Stk3	2
6051755	Peroxisomal lipid metabolism	2/79	22/6901	0.0257763457669441	0.269786488868542	0.238434174306718	Agps/Crot	2
6052646	G0 and Early G1	2/79	22/6901	0.0257763457669441	0.269786488868542	0.238434174306718	Lin54/Rbl2	2
6051666	Downstream signal transduction	5/79	147/6901	0.0261932141889694	0.269786488868542	0.238434174306718	Adcy2/Phlpp1/Mapkap1/Ywhab/Erbb4	5
6051678	Signaling by FGFR1	5/79	147/6901	0.0261932141889694	0.269786488868542	0.238434174306718	Adcy2/Phlpp1/Mapkap1/Ywhab/Erbb4	5
6051679	Signaling by FGFR	5/79	147/6901	0.0261932141889694	0.269786488868542	0.238434174306718	Adcy2/Phlpp1/Mapkap1/Ywhab/Erbb4	5
6051682	Signaling by FGFR2	5/79	147/6901	0.0261932141889694	0.269786488868542	0.238434174306718	Adcy2/Phlpp1/Mapkap1/Ywhab/Erbb4	5
6051685	Signaling by FGFR3	5/79	147/6901	0.0261932141889694	0.269786488868542	0.238434174306718	Adcy2/Phlpp1/Mapkap1/Ywhab/Erbb4	5
6051688	Signaling by FGFR4	5/79	147/6901	0.0261932141889694	0.269786488868542	0.238434174306718	Adcy2/Phlpp1/Mapkap1/Ywhab/Erbb4	5
6051671	Signaling by ERBB2	5/79	148/6901	0.0268728569153456	0.269786488868542	0.238434174306718	Adcy2/Phlpp1/Mapkap1/Ywhab/Erbb4	5
6051672	DAP12 signaling	5/79	149/6901	0.0275637241409008	0.269786488868542	0.238434174306718	Adcy2/Phlpp1/Mapkap1/Ywhab/Erbb4	5
6051572	Glutamate Neurotransmitter Release Cycle	2/79	23/6901	0.0280247309875572	0.269786488868542	0.238434174306718	Snap25/Rims1	2
6051824	GRB2 events in ERBB2 signaling	2/79	23/6901	0.0280247309875572	0.269786488868542	0.238434174306718	Ywhab/Erbb4	2
6051723	RHO GTPases activate PKNs	3/79	58/6901	0.028398577775636	0.269786488868542	0.238434174306718	Myh10/Ywhab/Kdm4c	3
6051571	Neuronal System	7/79	261/6901	0.0292249991459794	0.270224955980296	0.238821686461942	Adcy2/Gabra4/Kcnma1/Plcb1/Snap25/Grin2b/Rims1	7
6052091	SMAD2/SMAD3:SMAD4 heterotrimer regulates transcription	2/79	24/6901	0.0303490004723702	0.270224955980296	0.238821686461942	Cdk8/Rnf111	2
6051844	TRAF6 Mediated Induction of proinflammatory cytokines	3/79	60/6901	0.0309899628233156	0.270224955980296	0.238821686461942	Mapk10/Ikbkb/Rps6ka5	3
6052729	Activation of gene expression by SREBF (SREBP)	2/79	25/6901	0.0327471694156119	0.270224955980296	0.238821686461942	Acaca/Ggps1	2
6051660	Opioid Signalling	3/79	62/6901	0.0337018790476328	0.270224955980296	0.238821686461942	Adcy2/Ppp3cc/Plcb1	3
6052628	Nuclear signaling by ERBB4	3/79	62/6901	0.0337018790476328	0.270224955980296	0.238821686461942	Ncor1/Wwox/Erbb4	3
6052457	Ion channel transport	5/79	158/6901	0.0342948969904264	0.270224955980296	0.238821686461942	Gabra4/Ryr2/Unc79/Ano6/Ano4	5
6051673	DAP12 interactions	5/79	159/6901	0.0351006750263745	0.270224955980296	0.238821686461942	Adcy2/Phlpp1/Mapkap1/Ywhab/Erbb4	5
6051807	Frs2-mediated activation	2/79	26/6901	0.035217287496179	0.270224955980296	0.238821686461942	Ntrk3/Ywhab	2
6051820	SHC1 events in ERBB2 signaling	2/79	26/6901	0.035217287496179	0.270224955980296	0.238821686461942	Ywhab/Erbb4	2
6051647	Apoptosis	5/79	162/6901	0.0375884801325454	0.273894628505233	0.242064900538856	Ppp3cc/Dcc/Ywhab/Sptan1/Ptk2	5
6051808	Prolonged ERK activation events	2/79	27/6901	0.0377574383645663	0.273894628505233	0.242064900538856	Ntrk3/Ywhab	2
6052432	Nitric oxide stimulates guanylate cyclase	2/79	27/6901	0.0377574383645663	0.273894628505233	0.242064900538856	Pde3b/Kcnma1	2
6051669	Signaling by EGFR	5/79	163/6901	0.0384413513691556	0.273894628505233	0.242064900538856	Adcy2/Phlpp1/Mapkap1/Ywhab/Erbb4	5
6051648	Programmed Cell Death	5/79	165/6901	0.0401826834552319	0.281278784186623	0.248590931809837	Ppp3cc/Dcc/Ywhab/Sptan1/Ptk2	5
6051667	Signaling by PDGF	5/79	168/6901	0.0428840634881754	0.291069417257639	0.257243779926947	Adcy2/Phlpp1/Mapkap1/Ywhab/Erbb4	5
6052058	MAPK targets/ Nuclear events mediated by MAP kinases	2/79	29/6901	0.0430403398952399	0.291069417257639	0.257243779926947	Mapk10/Rps6ka5	2
6052088	Signaling by TGF-beta Receptor Complex	3/79	69/6901	0.0441310058774693	0.293471189085171	0.259366438051793	Ncor1/Cdk8/Rnf111	3
6051717	Signalling to RAS	2/79	31/6901	0.0485812035847372	0.305727197052569	0.270198155949375	Ntrk3/Ywhab	2
6051852	MyD88 cascade initiated on plasma membrane	3/79	72/6901	0.0490389489006628	0.305727197052569	0.270198155949375	Mapk10/Ikbkb/Rps6ka5	3
6051853	Toll Like Receptor 10 (TLR10) Cascade	3/79	72/6901	0.0490389489006628	0.305727197052569	0.270198155949375	Mapk10/Ikbkb/Rps6ka5	3
6051854	Toll Like Receptor 5 (TLR5) Cascade	3/79	72/6901	0.0490389489006628	0.305727197052569	0.270198155949375	Mapk10/Ikbkb/Rps6ka5	3
