# Supplementary material for: Comprehensive Evaluation of White Matter Damage and Neuron Death and Whole-Transcriptome Analysis of Rats With Chronic Cerebral Hypoperfusion
Source: Front Cell Neurosci. 2019 Jul 17;13:310. doi: 10.3389/fncel.2019.00310 (PMC6653095; doi:10.3389/fncel.2019.00310)
Supplement: Supplementary file 2 [file Data_Sheet_1.zip › Whole-transcriptome data/Group_4W_8WvsGroup_Control_all_detectable_mRNA&circRNA&lncRNA analysis/lncRNA/Group_4W_8WvsGroup_Control_GO_enrichment.txt]

GO_ID	Description	GeneRatio	BgRatio	pvalue	p.adjust	qvalue	geneID	Count	GO_domain
GO:0006983	ER overload response	4/260	11/17237	1.53585160409283e-05	0.0481489477883104	0.0448468668395108	Ins2/Gsk3b/Atg10/Ddit3	4	Biological Process
GO:0050769	positive regulation of neurogenesis	19/260	441/17237	4.27839358973343e-05	0.0670638195190715	0.062464546410108	Tenm4/Nkx6-2/Gsk3b/Brinp2/Adra2c/Cpne6/Crtc1/Tcf4/Sox2/Rapgef2/Lta/Snx3/Bmp7/Macf1/Enpp2/Avil/Ctnnb1/Rims1/Irx3	19	Biological Process
GO:0007623	circadian rhythm	12/260	216/17237	0.000111971632277858	0.117010355730362	0.108985722083782	Drd4/Gsk3b/Crtc1/F7/Id4/Dpyd/Hnrnpr/Erbb3/Cry1/Tph2/Csnk1e/Th	12	Biological Process
GO:0030426	growth cone	9/267	160/17803	0.000705826085466011	0.12754244570139	0.124064216767028	Tshz3/Cttn/Gsk3b/Ptbp2/Hnrnpr/Csnk1e/Ncam1/Dlg3/Fgf13	9	Cellular Component
GO:0030427	site of polarized growth	9/267	164/17803	0.000841864328061979	0.12754244570139	0.124064216767028	Tshz3/Cttn/Gsk3b/Ptbp2/Hnrnpr/Csnk1e/Ncam1/Dlg3/Fgf13	9	Cellular Component
GO:0030667	secretory granule membrane	5/267	72/17803	0.00451440893597993	0.455955302533973	0.443520877920835	Car4/Rab3a/Spata31a5/Bsg/Lamp2	5	Cellular Component
GO:0012506	vesicle membrane	10/267	268/17803	0.00740930878799723	0.472550244698669	0.459663256958928	Drd4/Car4/Rab3a/Spata31a5/Tyrp1/Apob/Bsg/Bace1/Lamp2/Th	10	Cellular Component
GO:0014704	intercalated disc	4/267	53/17803	0.00814455672294292	0.472550244698669	0.459663256958928	Kcnj2/Camk2d/Ctnnb1/Fgf13	4	Cellular Component
GO:0005770	late endosome	7/267	157/17803	0.00958315927442267	0.472550244698669	0.459663256958928	Vps33a/Snx16/Rapgef2/Mtm1/Ddit3/Bace1/Lamp2	7	Cellular Component
GO:0030175	filopodium	5/267	89/17803	0.0109170023527745	0.472550244698669	0.459663256958928	Vasp/Myo9b/Antxr1/Mtm1/Fgf13	5	Cellular Component
GO:0031983	vesicle lumen	2/267	12/17803	0.0133935741443659	0.507281620717859	0.493447468476639	Spata31a5/Apob	2	Cellular Component
GO:0098794	postsynapse	12/267	396/17803	0.0167786421492987	0.522581507154689	0.508330109443505	Drd4/Cttn/Kcnj2/Asic2/Gsk3b/Sptbn1/Sorbs2/Macf1/Ywhaz/Erbb3/Rims1/Dlg3	12	Cellular Component
GO:0005938	cell cortex	8/267	234/17803	0.0252107375840445	0.539355387011334	0.524646546337237	Drd4/Cttn/Sptbn1/Gck/Myo9b/Epb42/Gad1/Ctnnb1	8	Cellular Component
GO:0031252	cell leading edge	10/267	339/17803	0.0324212756146681	0.539355387011334	0.524646546337237	Vasp/Cttn/Sptbn1/Myo9b/S100a11/Antxr1/Macf1/Mtm1/Ywhaz/Ctnnb1	10	Cellular Component
GO:0031082	BLOC complex	2/267	20/17803	0.0356475797761597	0.539355387011334	0.524646546337237	Hps6/Snap47	2	Cellular Component
GO:0045334	clathrin-coated endocytic vesicle	2/267	20/17803	0.0356475797761597	0.539355387011334	0.524646546337237	Cpne6/Tyrp1	2	Cellular Component
GO:0030139	endocytic vesicle	5/267	124/17803	0.039054824602895	0.539355387011334	0.524646546337237	Cpne6/Rapgef2/Snx3/Tyrp1/Lamp2	5	Cellular Component
GO:0031225	anchored component of membrane	4/267	89/17803	0.0448994157266235	0.539355387011334	0.524646546337237	Car4/Gpc5/Mdga1/Mdga2	4	Cellular Component
GO:0030136	clathrin-coated vesicle	4/267	91/17803	0.0480434132386757	0.539355387011334	0.524646546337237	Cpne6/Snx3/Tyrp1/Ece1	4	Cellular Component
GO:0042470	melanosome	4/267	92/17803	0.0496600321746436	0.539355387011334	0.524646546337237	Tyrp1/Bsg/Ywhaz/Th	4	Cellular Component
GO:0048770	pigment granule	4/267	92/17803	0.0496600321746436	0.539355387011334	0.524646546337237	Tyrp1/Bsg/Ywhaz/Th	4	Cellular Component
GO:0014069	postsynaptic density	7/267	222/17803	0.0504490729322481	0.539355387011334	0.524646546337237	Gsk3b/Sptbn1/Sorbs2/Macf1/Ywhaz/Rims1/Dlg3	7	Cellular Component
GO:0048786	presynaptic active zone	2/267	26/17803	0.0575217441274039	0.539355387011334	0.524646546337237	Gad1/Rims1	2	Cellular Component
GO:0051233	spindle midzone	2/267	26/17803	0.0575217441274039	0.539355387011334	0.524646546337237	Cttn/Map9	2	Cellular Component
GO:0001726	ruffle	5/267	143/17803	0.0644258398396517	0.539355387011334	0.524646546337237	Cttn/Myo9b/S100a11/Macf1/Mtm1	5	Cellular Component
GO:0016528	sarcoplasm	3/267	63/17803	0.0687227451581292	0.539355387011334	0.524646546337237	Car4/Camk2d/Thbs4	3	Cellular Component
GO:0043197	dendritic spine	5/267	149/17803	0.0739823212757492	0.539355387011334	0.524646546337237	Drd4/Cttn/Kcnj2/Asic2/Gsk3b	5	Cellular Component
GO:0005719	nuclear euchromatin	2/267	30/17803	0.0740735707759078	0.539355387011334	0.524646546337237	Smarca4/Ctnnb1	2	Cellular Component
GO:0032281	AMPA glutamate receptor complex	2/267	30/17803	0.0740735707759078	0.539355387011334	0.524646546337237	Abhd12/Dlg3	2	Cellular Component
GO:0005667	transcription factor complex	8/267	298/17803	0.0807995645511459	0.539355387011334	0.524646546337237	Gtf2h3/Tcf4/Sox2/Tle1/Foxe3/Ddit3/Ctnnb1/Satb2	8	Cellular Component
GO:0030027	lamellipodium	5/267	156/17803	0.0860526193530211	0.539355387011334	0.524646546337237	Vasp/Cttn/Myo9b/Antxr1/Ctnnb1	5	Cellular Component
GO:0030141	secretory granule	8/267	304/17803	0.0881856533528489	0.539355387011334	0.524646546337237	Ins2/Car4/Gck/Rab3a/Spata31a5/Ece1/Bsg/Lamp2	8	Cellular Component
GO:0097481	neuronal postsynaptic density	3/267	72/17803	0.0937928339654833	0.539355387011334	0.524646546337237	Gsk3b/Sptbn1/Macf1	3	Cellular Component
GO:0046658	anchored component of plasma membrane	2/267	35/17803	0.0965713257371323	0.539355387011334	0.524646546337237	Car4/Mdga1	2	Cellular Component
GO:0005834	heterotrimeric G-protein complex	2/267	36/17803	0.101279152838766	0.539355387011334	0.524646546337237	Gna12/Gna15	2	Cellular Component
GO:0044798	nuclear transcription factor complex	4/267	118/17803	0.101769511475863	0.539355387011334	0.524646546337237	Gtf2h3/Sox2/Ddit3/Ctnnb1	4	Cellular Component
GO:0008076	voltage-gated potassium channel complex	3/267	76/17803	0.105979987394765	0.539355387011334	0.524646546337237	Cttn/Kcnj2/Kcnq5	3	Cellular Component
GO:0034705	potassium channel complex	3/267	78/17803	0.112294723594355	0.539355387011334	0.524646546337237	Cttn/Kcnj2/Kcnq5	3	Cellular Component
GO:0032993	protein-DNA complex	5/267	170/17803	0.113062873815879	0.539355387011334	0.524646546337237	H2afv/Atf6b/Ddit3/Ctnnb1/Prim2	5	Cellular Component
GO:0000791	euchromatin	2/267	39/17803	0.115764775981558	0.539355387011334	0.524646546337237	Smarca4/Ctnnb1	2	Cellular Component
GO:0044448	cell cortex part	4/267	127/17803	0.123989902760002	0.539355387011334	0.524646546337237	Cttn/Sptbn1/Gck/Epb42	4	Cellular Component
GO:0030119	AP-type membrane coat adaptor complex	2/267	41/17803	0.125695447929203	0.539355387011334	0.524646546337237	Vps33a/Ston1	2	Cellular Component
GO:0016600	flotillin complex	1/267	10/17803	0.140280594915041	0.539355387011334	0.524646546337237	Ctnnb1	1	Cellular Component
GO:0005884	actin filament	3/267	87/17803	0.142363566434106	0.539355387011334	0.524646546337237	Cttn/Gck/Myo9b	3	Cellular Component
GO:0030863	cortical cytoskeleton	3/267	87/17803	0.142363566434106	0.539355387011334	0.524646546337237	Cttn/Sptbn1/Epb42	3	Cellular Component
GO:0005675	holo TFIIH complex	1/267	11/17803	0.153181459364974	0.539355387011334	0.524646546337237	Gtf2h3	1	Cellular Component
GO:0030123	AP-3 adaptor complex	1/267	11/17803	0.153181459364974	0.539355387011334	0.524646546337237	Vps33a	1	Cellular Component
GO:0042627	chylomicron	1/267	11/17803	0.153181459364974	0.539355387011334	0.524646546337237	Apob	1	Cellular Component
GO:0043202	lysosomal lumen	1/267	11/17803	0.153181459364974	0.539355387011334	0.524646546337237	Spata31a5	1	Cellular Component
GO:0005876	spindle microtubule	2/267	47/17803	0.156570750875723	0.539355387011334	0.524646546337237	Map9/Tbl1xr1	2	Cellular Component
GO:0030118	clathrin coat	2/267	48/17803	0.161849229977339	0.539355387011334	0.524646546337237	Vps33a/Ston1	2	Cellular Component
GO:0030135	coated vesicle	4/267	142/17803	0.16504552047488	0.539355387011334	0.524646546337237	Cpne6/Snx3/Tyrp1/Ece1	4	Cellular Component
GO:0008540	proteasome regulatory particle, base subcomplex	1/267	12/17803	0.165889448930485	0.539355387011334	0.524646546337237	Psmd9	1	Cellular Component
GO:0017119	Golgi transport complex	1/267	12/17803	0.165889448930485	0.539355387011334	0.524646546337237	Tmem115	1	Cellular Component
GO:0031235	intrinsic component of the cytoplasmic side of the plasma membrane	1/267	12/17803	0.165889448930485	0.539355387011334	0.524646546337237	Nphs2	1	Cellular Component
GO:0071564	npBAF complex	1/267	12/17803	0.165889448930485	0.539355387011334	0.524646546337237	Smarca4	1	Cellular Component
GO:0016328	lateral plasma membrane	2/267	50/17803	0.172499602718512	0.539355387011334	0.524646546337237	Erbb3/Ctnnb1	2	Cellular Component
GO:0072686	mitotic spindle	2/267	50/17803	0.172499602718512	0.539355387011334	0.524646546337237	Cttn/Map9	2	Cellular Component
GO:0042383	sarcolemma	4/267	146/17803	0.176734343376638	0.539355387011334	0.524646546337237	Car4/Kcnj2/Camk2d/Bsg	4	Cellular Component
GO:0005905	coated pit	2/267	51/17803	0.177867290411466	0.539355387011334	0.524646546337237	Cttn/Fcho1	2	Cellular Component
GO:0005916	fascia adherens	1/267	13/17803	0.178407436516093	0.539355387011334	0.524646546337237	Ctnnb1	1	Cellular Component
GO:0030897	HOPS complex	1/267	13/17803	0.178407436516093	0.539355387011334	0.524646546337237	Vps33a	1	Cellular Component
GO:0031258	lamellipodium membrane	1/267	13/17803	0.178407436516093	0.539355387011334	0.524646546337237	Antxr1	1	Cellular Component
GO:0031362	anchored component of external side of plasma membrane	1/267	13/17803	0.178407436516093	0.539355387011334	0.524646546337237	Car4	1	Cellular Component
GO:0032039	integrator complex	1/267	13/17803	0.178407436516093	0.539355387011334	0.524646546337237	Ints10	1	Cellular Component
GO:0016591	DNA-directed RNA polymerase II, holoenzyme	3/267	97/17803	0.178476093921704	0.539355387011334	0.524646546337237	Gtf2h3/Ints10/Chd6	3	Cellular Component
GO:0031984	organelle subcompartment	6/267	252/17803	0.178743184557611	0.539355387011334	0.524646546337237	Car4/Caln1/Tgfbi/Vrk1/Bace1/Tmem115	6	Cellular Component
GO:0045335	phagocytic vesicle	2/267	53/17803	0.188677568756807	0.539355387011334	0.524646546337237	Snx3/Lamp2	2	Cellular Component
GO:0005802	trans-Golgi network	4/267	150/17803	0.188695433388588	0.539355387011334	0.524646546337237	Car4/Caln1/Tgfbi/Bace1	4	Cellular Component
GO:0031253	cell projection membrane	6/267	257/17803	0.189954829736578	0.539355387011334	0.524646546337237	Car4/Gna12/Sptbn1/Antxr1/Macf1/Ctnnb1	6	Cellular Component
GO:0016514	SWI/SNF complex	1/267	14/17803	0.190738252393002	0.539355387011334	0.524646546337237	Smarca4	1	Cellular Component
GO:0071565	nBAF complex	1/267	14/17803	0.190738252393002	0.539355387011334	0.524646546337237	Smarca4	1	Cellular Component
GO:0098797	plasma membrane protein complex	10/267	484/17803	0.192596494163356	0.539355387011334	0.524646546337237	Cttn/Kcnj2/Gna12/Abhd12/Khdrbs1/Gna15/Ctnnb1/Kcnq5/Dlg3/Gja6	10	Cellular Component
GO:0008328	ionotropic glutamate receptor complex	2/267	54/17803	0.194116280667928	0.539355387011334	0.524646546337237	Abhd12/Dlg3	2	Cellular Component
GO:0034703	cation channel complex	4/267	153/17803	0.197832191507499	0.539355387011334	0.524646546337237	Cttn/Kcnj2/Camk2d/Kcnq5	4	Cellular Component
GO:0031083	BLOC-1 complex	1/267	15/17803	0.202884684829399	0.539355387011334	0.524646546337237	Snap47	1	Cellular Component
GO:0035068	micro-ribonucleoprotein complex	1/267	15/17803	0.202884684829399	0.539355387011334	0.524646546337237	Tnrc6a	1	Cellular Component
GO:0034702	ion channel complex	6/267	263/17803	0.203756299793731	0.539355387011334	0.524646546337237	Cttn/Kcnj2/Camk2d/Abhd12/Kcnq5/Dlg3	6	Cellular Component
GO:0030315	T-tubule	2/267	56/17803	0.205051542238685	0.539355387011334	0.524646546337237	Kcnj2/Camk2d	2	Cellular Component
GO:0098552	side of membrane	9/267	437/17803	0.211340789961068	0.539355387011334	0.524646546337237	Car4/Gna12/Nphs2/S1pr1/Il12rb2/Ece1/Gna15/Ncam1/Th	9	Cellular Component
GO:0031233	intrinsic component of external side of plasma membrane	1/267	16/17803	0.214849480711485	0.539355387011334	0.524646546337237	Car4	1	Cellular Component
GO:0000118	histone deacetylase complex	2/267	58/17803	0.216052095167178	0.539355387011334	0.524646546337237	Satb2/Tbl1xr1	2	Cellular Component
GO:0005852	eukaryotic translation initiation factor 3 complex	1/267	17/17803	0.22663534615535	0.539355387011334	0.524646546337237	Eif3k	1	Cellular Component
GO:0016282	eukaryotic 43S preinitiation complex	1/267	17/17803	0.22663534615535	0.539355387011334	0.524646546337237	Eif3k	1	Cellular Component
GO:0031430	M band	1/267	17/17803	0.22663534615535	0.539355387011334	0.524646546337237	Sptbn1	1	Cellular Component
GO:0031527	filopodium membrane	1/267	17/17803	0.22663534615535	0.539355387011334	0.524646546337237	Antxr1	1	Cellular Component
GO:0033290	eukaryotic 48S preinitiation complex	1/267	17/17803	0.22663534615535	0.539355387011334	0.524646546337237	Eif3k	1	Cellular Component
GO:0034361	very-low-density lipoprotein particle	1/267	17/17803	0.22663534615535	0.539355387011334	0.524646546337237	Apob	1	Cellular Component
GO:0034385	triglyceride-rich lipoprotein particle	1/267	17/17803	0.22663534615535	0.539355387011334	0.524646546337237	Apob	1	Cellular Component
GO:0000932	cytoplasmic mRNA processing body	2/267	60/17803	0.227104423308539	0.539355387011334	0.524646546337237	Tnrc6a/Xrn1	2	Cellular Component
GO:0031526	brush border membrane	2/267	60/17803	0.227104423308539	0.539355387011334	0.524646546337237	Car4/Gna12	2	Cellular Component
GO:0009898	cytoplasmic side of plasma membrane	4/267	163/17803	0.229192682084356	0.539355387011334	0.524646546337237	Gna12/Nphs2/Gna15/Th	4	Cellular Component
GO:0000313	organellar ribosome	2/267	61/17803	0.23264598285658	0.539355387011334	0.524646546337237	Mrpl12/Mrps31	2	Cellular Component
GO:0005761	mitochondrial ribosome	2/267	61/17803	0.23264598285658	0.539355387011334	0.524646546337237	Mrpl12/Mrps31	2	Cellular Component
GO:0031594	neuromuscular junction	2/267	61/17803	0.23264598285658	0.539355387011334	0.524646546337237	Camk2d/Thbs4	2	Cellular Component
GO:0035327	transcriptionally active chromatin	1/267	18/17803	0.238244947109838	0.539355387011334	0.524646546337237	Ice2	1	Cellular Component
GO:0060077	inhibitory synapse	1/267	18/17803	0.238244947109838	0.539355387011334	0.524646546337237	Gad1	1	Cellular Component
GO:0070993	translation preinitiation complex	1/267	18/17803	0.238244947109838	0.539355387011334	0.524646546337237	Eif3k	1	Cellular Component
GO:0005923	bicellular tight junction	3/267	113/17803	0.240493673770934	0.539355387011334	0.524646546337237	Rapgef2/Ctnnb1/Dlg3	3	Cellular Component
GO:0019013	viral nucleocapsid	1/267	19/17803	0.249680909950528	0.539355387011334	0.524646546337237	Hnrnpr	1	Cellular Component
GO:0019028	viral capsid	1/267	19/17803	0.249680909950528	0.539355387011334	0.524646546337237	Hnrnpr	1	Cellular Component
GO:0030673	axolemma	1/267	19/17803	0.249680909950528	0.539355387011334	0.524646546337237	Sptbn1	1	Cellular Component
GO:0099738	cell cortex region	1/267	19/17803	0.249680909950528	0.539355387011334	0.524646546337237	Gck	1	Cellular Component
GO:0042734	presynaptic membrane	2/267	65/17803	0.25487966318978	0.539355387011334	0.524646546337237	Cntnap4/Rims1	2	Cellular Component
GO:0030017	sarcomere	4/267	171/17803	0.255115877589928	0.539355387011334	0.524646546337237	Sptbn1/Ckmt2/Mtm1/Ctnnb1	4	Cellular Component
GO:0000428	DNA-directed RNA polymerase complex	3/267	118/17803	0.260587707872817	0.539355387011334	0.524646546337237	Gtf2h3/Ints10/Chd6	3	Cellular Component
GO:0055029	nuclear DNA-directed RNA polymerase complex	3/267	118/17803	0.260587707872817	0.539355387011334	0.524646546337237	Gtf2h3/Ints10/Chd6	3	Cellular Component
GO:0005665	DNA-directed RNA polymerase II, core complex	1/267	20/17803	0.260945822064969	0.539355387011334	0.524646546337237	Chd6	1	Cellular Component
GO:0005680	anaphase-promoting complex	1/267	20/17803	0.260945822064969	0.539355387011334	0.524646546337237	Anapc11	1	Cellular Component
GO:0005732	small nucleolar ribonucleoprotein complex	1/267	20/17803	0.260945822064969	0.539355387011334	0.524646546337237	Ins2	1	Cellular Component
GO:0005838	proteasome regulatory particle	1/267	20/17803	0.260945822064969	0.539355387011334	0.524646546337237	Psmd9	1	Cellular Component
GO:0005922	connexon complex	1/267	20/17803	0.260945822064969	0.539355387011334	0.524646546337237	Gja6	1	Cellular Component
GO:0019012	virion	1/267	20/17803	0.260945822064969	0.539355387011334	0.524646546337237	Hnrnpr	1	Cellular Component
GO:0031528	microvillus membrane	1/267	20/17803	0.260945822064969	0.539355387011334	0.524646546337237	Ctnnb1	1	Cellular Component
GO:0032588	trans-Golgi network membrane	1/267	20/17803	0.260945822064969	0.539355387011334	0.524646546337237	Caln1	1	Cellular Component
GO:0032806	carboxy-terminal domain protein kinase complex	1/267	20/17803	0.260945822064969	0.539355387011334	0.524646546337237	Gtf2h3	1	Cellular Component
GO:0044423	virion part	1/267	20/17803	0.260945822064969	0.539355387011334	0.524646546337237	Hnrnpr	1	Cellular Component
GO:0005903	brush border	3/267	119/17803	0.264633760634408	0.539355387011334	0.524646546337237	Flii/Car4/Gna12	3	Cellular Component
GO:0030880	RNA polymerase complex	3/267	119/17803	0.264633760634408	0.539355387011334	0.524646546337237	Gtf2h3/Ints10/Chd6	3	Cellular Component
GO:0098562	cytoplasmic side of membrane	4/267	174/17803	0.264990518896273	0.539355387011334	0.524646546337237	Gna12/Nphs2/Gna15/Th	4	Cellular Component
GO:0016324	apical plasma membrane	6/267	289/17803	0.267258186741049	0.539355387011334	0.524646546337237	Aqp8/Car4/Shroom3/Slc14a2/Rapgef2/Erbb3	6	Cellular Component
GO:0098793	presynapse	4/267	175/17803	0.26829808907039	0.539355387011334	0.524646546337237	Rab3a/Gad1/Rims1/Th	4	Cellular Component
GO:0005839	proteasome core complex	1/267	21/17803	0.272042232429286	0.539355387011334	0.524646546337237	Psmb11	1	Cellular Component
GO:0030904	retromer complex	1/267	21/17803	0.272042232429286	0.539355387011334	0.524646546337237	Snx3	1	Cellular Component
GO:1902495	transmembrane transporter complex	6/267	291/17803	0.272347769678991	0.539355387011334	0.524646546337237	Cttn/Kcnj2/Camk2d/Abhd12/Kcnq5/Dlg3	6	Cellular Component
GO:1990351	transporter complex	6/267	295/17803	0.282596668374061	0.553165894254313	0.538080425190924	Cttn/Kcnj2/Camk2d/Abhd12/Kcnq5/Dlg3	6	Cellular Component
GO:0017053	transcriptional repressor complex	2/267	74/17803	0.304932953690195	0.564296774782495	0.548907753826988	Rbbp8/Tbl1xr1	2	Cellular Component
GO:0043235	receptor complex	6/267	307/17803	0.313819787090184	0.566733734892247	0.551278255236509	Plxdc1/Notch2/Abhd12/Tshr/Erbb3/Dlg3	6	Cellular Component
GO:0019898	extrinsic component of membrane	5/267	249/17803	0.318641489131197	0.566733734892247	0.551278255236509	Gna12/Snx16/Snx3/Gna15/Ctnnb1	5	Cellular Component
GO:0031012	extracellular matrix	7/267	375/17803	0.332425037938688	0.566733734892247	0.551278255236509	Cpxm2/Olfml2b/Gpc5/Spock3/Tgfbi/Bmp7/Thbs4	7	Cellular Component
GO:0045121	membrane raft	6/267	315/17803	0.334942519637435	0.566733734892247	0.551278255236509	Gsk3b/Nphs2/S1pr1/Tshr/Bsg/Ctnnb1	6	Cellular Component
GO:0031312	extrinsic component of organelle membrane	1/267	28/17803	0.345205362213624	0.566733734892247	0.551278255236509	Snx16	1	Cellular Component
GO:0033017	sarcoplasmic reticulum membrane	1/267	28/17803	0.345205362213624	0.566733734892247	0.551278255236509	Camk2d	1	Cellular Component
GO:0005925	focal adhesion	7/267	382/17803	0.349425682938213	0.566733734892247	0.551278255236509	Vasp/Cttn/Gna12/Flrt2/Bsg/Ywhaz/Ctnnb1	7	Cellular Component
GO:1990777	lipoprotein particle	1/267	29/17803	0.355041096013285	0.566733734892247	0.551278255236509	Apob	1	Cellular Component
GO:0045177	apical part of cell	7/267	385/17803	0.356742765752186	0.566733734892247	0.551278255236509	Aqp8/Car4/Shroom3/Slc14a2/Rapgef2/Erbb3/Ctnnb1	7	Cellular Component
GO:0005924	cell-substrate adherens junction	7/267	387/17803	0.361629139825531	0.566733734892247	0.551278255236509	Vasp/Cttn/Gna12/Flrt2/Bsg/Ywhaz/Ctnnb1	7	Cellular Component
GO:0016235	aggresome	1/267	30/17803	0.364729631366298	0.566733734892247	0.551278255236509	Irf2bp1	1	Cellular Component
GO:0030055	cell-substrate junction	7/267	392/17803	0.373868303429529	0.569873208044843	0.554332111351593	Vasp/Cttn/Gna12/Flrt2/Bsg/Ywhaz/Ctnnb1	7	Cellular Component
GO:0048475	coated membrane	2/267	89/17803	0.386616874451055	0.577068536742215	0.561331215173946	Vps33a/Ston1	2	Cellular Component
GO:0097223	sperm part	3/267	157/17803	0.419488640997463	0.611082010683805	0.594417102627984	Rab3a/Spata31a5/Bsg	3	Cellular Component
GO:0005604	basement membrane	2/267	96/17803	0.423341063362569	0.61374326410937	0.59700578061707	Tgfbi/Thbs4	2	Cellular Component
GO:0001917	photoreceptor inner segment	1/267	39/17803	0.445654116661005	0.633958672996641	0.61666989209331	Guca1b	1	Cellular Component
GO:0072562	blood microparticle	2/267	104/17803	0.463879232984008	0.650719479602567	0.63297361225888	Serpinc1/Ywhaz	2	Cellular Component
GO:1990204	oxidoreductase complex	2/267	106/17803	0.473751700036248	0.658471399591666	0.640514128489375	Gldc/Gmpr	2	Cellular Component
GO:1901338	catecholamine binding	3/254	14/16645	0.00112858238389785	0.348376052676207	0.339093184943589	Drd4/Adra2c/Th	3	Molecular Function
GO:0008083	growth factor activity	8/254	141/16645	0.00145764038776656	0.348376052676207	0.339093184943589	Fgf19/Fgf5/Gdf15/Cdnf/Nrg2/Bmp7/Fgf13/Thbs4	8	Molecular Function
GO:0005070	SH3/SH2 adaptor activity	3/254	21/16645	0.00381113260347697	0.607240461487331	0.591059863416428	Grb10/Skap2/Khdrbs1	3	Molecular Function
GO:0005522	profilin binding	2/254	10/16645	0.00962784126309916	0.614734981504028	0.598354683604449	Vasp/Cttn	2	Molecular Function
GO:0035240	dopamine binding	2/254	10/16645	0.00962784126309916	0.614734981504028	0.598354683604449	Drd4/Th	2	Molecular Function
GO:0008143	poly(A) binding	2/254	12/16645	0.0138401674872203	0.614734981504028	0.598354683604449	Pabpc6/Khdrbs1	2	Molecular Function
GO:0008201	heparin binding	6/254	133/16645	0.0163680445370871	0.614734981504028	0.598354683604449	Fstl1/Serpinc1/Bmp7/Apob/Ncam1/Thbs4	6	Molecular Function
GO:0005539	glycosaminoglycan binding	7/254	173/16645	0.0170509451440586	0.614734981504028	0.598354683604449	Fstl1/Serpinc1/Spock3/Bmp7/Apob/Ncam1/Thbs4	7	Molecular Function
GO:0016298	lipase activity	5/254	100/16645	0.018543388064903	0.614734981504028	0.598354683604449	Lipf/Pla2g10/Ces5a/Abhd12/Enpp2	5	Molecular Function
GO:0015116	sulfate transmembrane transporter activity	2/254	14/16645	0.0187043247602776	0.614734981504028	0.598354683604449	Slc25a10/Slc26a2	2	Molecular Function
GO:0001085	RNA polymerase II transcription factor binding	5/254	104/16645	0.0215795098000069	0.614734981504028	0.598354683604449	Gsk3b/Id4/Rbbp8/Tcf4/Ctnnb1	5	Molecular Function
GO:1901681	sulfur compound binding	8/254	224/16645	0.0219120180492184	0.614734981504028	0.598354683604449	Fstl1/Serpinc1/Gpc5/Bmp7/Apob/Ncam1/Acad11/Thbs4	8	Molecular Function
GO:0035591	signaling adaptor activity	3/254	40/16645	0.0229077528597671	0.614734981504028	0.598354683604449	Grb10/Skap2/Khdrbs1	3	Molecular Function
GO:0070717	poly-purine tract binding	2/254	16/16645	0.0241772803210292	0.614734981504028	0.598354683604449	Pabpc6/Khdrbs1	2	Molecular Function
GO:0016597	amino acid binding	5/254	109/16645	0.0258069139675226	0.614734981504028	0.598354683604449	Gldc/Cpne6/Gad1/Tph2/Th	5	Molecular Function
GO:0016755	transferase activity, transferring amino-acyl groups	2/254	18/16645	0.0302179925618203	0.614734981504028	0.598354683604449	Ate1/Epb42	2	Molecular Function
GO:0030275	LRR domain binding	2/254	18/16645	0.0302179925618203	0.614734981504028	0.598354683604449	Ddit3/Ncam1	2	Molecular Function
GO:0000989	transcription factor activity, transcription factor binding	12/254	429/16645	0.032355190034165	0.614734981504028	0.598354683604449	Psmd9/Ptpn14/Phf2/Rbbp8/Tcf4/Arl2bp/Tle1/Cry1/Smarca4/Ctnnb1/Nfkbiz/Tbl1xr1	12	Molecular Function
GO:0000988	transcription factor activity, protein binding	12/254	430/16645	0.032850257455943	0.614734981504028	0.598354683604449	Psmd9/Ptpn14/Phf2/Rbbp8/Tcf4/Arl2bp/Tle1/Cry1/Smarca4/Ctnnb1/Nfkbiz/Tbl1xr1	12	Molecular Function
GO:0031624	ubiquitin conjugating enzyme binding	2/254	19/16645	0.0334389565498266	0.614734981504028	0.598354683604449	Tollip/Rasd2	2	Molecular Function
GO:0003712	transcription cofactor activity	11/254	384/16645	0.0341428492616538	0.614734981504028	0.598354683604449	Psmd9/Ptpn14/Phf2/Rbbp8/Tcf4/Arl2bp/Tle1/Smarca4/Ctnnb1/Nfkbiz/Tbl1xr1	11	Molecular Function
GO:0004721	phosphoprotein phosphatase activity	6/254	159/16645	0.0353070263904461	0.614734981504028	0.598354683604449	Ssh2/Ptpn14/Ppp3cc/Ptpdc1/Ppp6c/Mtm1	6	Molecular Function
GO:0004806	triglyceride lipase activity	2/254	20/16645	0.0367873306574917	0.614734981504028	0.598354683604449	Lipf/Ces5a	2	Molecular Function
GO:0003779	actin binding	10/254	345/16645	0.0395087950571442	0.614734981504028	0.598354683604449	Vasp/Flii/Ssh2/Sptbn1/Shroom3/Myo9b/Spata31a5/Antxr1/Macf1/Avil	10	Molecular Function
GO:0016628	oxidoreductase activity, acting on the CH-CH group of donors, NAD or NADP as acceptor	2/254	21/16645	0.0402585094000195	0.614734981504028	0.598354683604449	Srd5a3/Dpyd	2	Molecular Function
GO:0044390	ubiquitin-like protein conjugating enzyme binding	2/254	21/16645	0.0402585094000195	0.614734981504028	0.598354683604449	Tollip/Rasd2	2	Molecular Function
GO:0050840	extracellular matrix binding	3/254	51/16645	0.0427764270560725	0.614734981504028	0.598354683604449	Olfml2b/Tgfbi/Thbs4	3	Molecular Function
GO:0042393	histone binding	6/254	167/16645	0.0431602538765868	0.614734981504028	0.598354683604449	Supt6h/Phf2/Vrk1/Smarca4/Usp3/Tbl1xr1	6	Molecular Function
GO:0050998	nitric-oxide synthase binding	2/254	22/16645	0.0438479972062815	0.614734981504028	0.598354683604449	Camk2d/Ctnnb1	2	Molecular Function
GO:0030170	pyridoxal phosphate binding	3/254	54/16645	0.0493035806088986	0.614734981504028	0.598354683604449	Gldc/Sptlc3/Gad1	3	Molecular Function
GO:0031491	nucleosome binding	3/254	54/16645	0.0493035806088986	0.614734981504028	0.598354683604449	Hmgn1/Vrk1/Smarca4	3	Molecular Function
GO:0031683	G-protein beta/gamma-subunit complex binding	2/254	24/16645	0.0513644537750885	0.614734981504028	0.598354683604449	Gna12/Gna15	2	Molecular Function
GO:0016627	oxidoreductase activity, acting on the CH-CH group of donors	3/254	55/16645	0.0515812295621673	0.614734981504028	0.598354683604449	Srd5a3/Dpyd/Acad11	3	Molecular Function
GO:0052689	carboxylic ester hydrolase activity	5/254	133/16645	0.053222692100879	0.614734981504028	0.598354683604449	Lipf/Pla2g10/Ces5a/Abhd12/Enpp2	5	Molecular Function
GO:0001106	RNA polymerase II transcription corepressor activity	2/254	25/16645	0.0552829608351706	0.614734981504028	0.598354683604449	Rbbp8/Tle1	2	Molecular Function
GO:0017124	SH3 domain binding	4/254	94/16645	0.0557525770741755	0.614734981504028	0.598354683604449	Vasp/Drd4/Khdrbs1/Rims1	4	Molecular Function
GO:0004725	protein tyrosine phosphatase activity	4/254	96/16645	0.0593512143580388	0.614734981504028	0.598354683604449	Ssh2/Ptpn14/Ptpdc1/Mtm1	4	Molecular Function
GO:1901682	sulfur compound transmembrane transporter activity	2/254	27/16645	0.063420139945642	0.614734981504028	0.598354683604449	Slc25a10/Slc26a2	2	Molecular Function
GO:0019902	phosphatase binding	6/254	185/16645	0.06457817004046	0.614734981504028	0.598354683604449	Gck/Snx3/Cry1/Ctnnb1/Ncam1/Dlg3	6	Molecular Function
GO:0005543	phospholipid binding	9/254	328/16645	0.064991915309238	0.614734981504028	0.598354683604449	Kcnj2/Gpr12/Sptbn1/Cpne6/Snx16/Rapgef2/Snx3/Apob/Mtm1	9	Molecular Function
GO:0003714	transcription corepressor activity	5/254	143/16645	0.0682541995989928	0.614734981504028	0.598354683604449	Rbbp8/Tcf4/Tle1/Smarca4/Tbl1xr1	5	Molecular Function
GO:0005518	collagen binding	3/254	65/16645	0.0770297554373626	0.614734981504028	0.598354683604449	Tgfbi/Antxr1/Thbs4	3	Molecular Function
GO:0070405	ammonium ion binding	3/254	65/16645	0.0770297554373626	0.614734981504028	0.598354683604449	Drd4/Gpr12/Th	3	Molecular Function
GO:0004527	exonuclease activity	3/254	66/16645	0.0798291126249455	0.614734981504028	0.598354683604449	Enpp2/Rexo1/Xrn1	3	Molecular Function
GO:0003682	chromatin binding	12/254	498/16645	0.0804435519902328	0.614734981504028	0.598354683604449	Tshz3/Nupr1/Hmgn1/Tcf4/Hmgxb4/Sox2/Tle1/Vrk1/Smarca4/Usp3/Ctnnb1/Satb2	12	Molecular Function
GO:0015175	neutral amino acid transmembrane transporter activity	2/254	31/16645	0.0807870967728402	0.614734981504028	0.598354683604449	Slc6a7/Serinc2	2	Molecular Function
GO:0043425	bHLH transcription factor binding	2/254	31/16645	0.0807870967728402	0.614734981504028	0.598354683604449	Psmd9/Tcf4	2	Molecular Function
GO:0043531	ADP binding	2/254	32/16645	0.0853350376835789	0.614734981504028	0.598354683604449	Gck/Myo9b	2	Molecular Function
GO:0051539	4 iron, 4 sulfur cluster binding	2/254	32/16645	0.0853350376835789	0.614734981504028	0.598354683604449	Dpyd/Prim2	2	Molecular Function
GO:0008094	DNA-dependent ATPase activity	3/254	71/16645	0.0944690813835444	0.614734981504028	0.598354683604449	Gtf2h3/Chd6/Smarca4	3	Molecular Function
GO:0005158	insulin receptor binding	2/254	34/16645	0.0946540644810601	0.614734981504028	0.598354683604449	Ins2/Grb10	2	Molecular Function
GO:0017080	sodium channel regulator activity	2/254	34/16645	0.0946540644810601	0.614734981504028	0.598354683604449	Camk2d/Fgf13	2	Molecular Function
GO:0051059	NF-kappaB binding	2/254	34/16645	0.0946540644810601	0.614734981504028	0.598354683604449	Gsk3b/Notch2	2	Molecular Function
GO:0000980	RNA polymerase II distal enhancer sequence-specific DNA binding	3/254	72/16645	0.0975209321550379	0.614734981504028	0.598354683604449	Bach1/Tfap2c/Smarca4	3	Molecular Function
GO:0044325	ion channel binding	4/254	115/16645	0.099392250989271	0.614734981504028	0.598354683604449	Camk2d/Ctnnb1/Rims1/Fgf13	4	Molecular Function
GO:0004180	carboxypeptidase activity	2/254	35/16645	0.0994185517116112	0.614734981504028	0.598354683604449	Cpxm2/Cpvl	2	Molecular Function
GO:0016776	phosphotransferase activity, phosphate group as acceptor	2/254	36/16645	0.104248760080254	0.614734981504028	0.598354683604449	Ip6k2/Dlg3	2	Molecular Function
GO:0016829	lyase activity	5/254	166/16645	0.110738668193245	0.614734981504028	0.598354683604449	Gldc/Car4/Adcy7/Gad1/Cry1	5	Molecular Function
GO:0047485	protein N-terminus binding	4/254	120/16645	0.111586464438848	0.614734981504028	0.598354683604449	Gtf2h3/Gad1/Smarca4/Tbl1xr1	4	Molecular Function
GO:0031492	nucleosomal DNA binding	2/254	39/16645	0.119103148810901	0.614734981504028	0.598354683604449	Hmgn1/Smarca4	2	Molecular Function
GO:0046943	carboxylic acid transmembrane transporter activity	4/254	124/16645	0.12179724258429	0.614734981504028	0.598354683604449	Slc16a3/Slc25a10/Slc6a7/Serinc2	4	Molecular Function
GO:0005342	organic acid transmembrane transporter activity	4/254	126/16645	0.127048086691471	0.614734981504028	0.598354683604449	Slc16a3/Slc25a10/Slc6a7/Serinc2	4	Molecular Function
GO:0001076	transcription factor activity, RNA polymerase II transcription factor binding	4/254	127/16645	0.129708818335097	0.614734981504028	0.598354683604449	Rbbp8/Tcf4/Tle1/Smarca4	4	Molecular Function
GO:0001191	transcriptional repressor activity, RNA polymerase II transcription factor binding	3/254	82/16645	0.130101192707099	0.614734981504028	0.598354683604449	Rbbp8/Tle1/Smarca4	3	Molecular Function
GO:0001104	RNA polymerase II transcription cofactor activity	3/254	84/16645	0.137028959016143	0.614734981504028	0.598354683604449	Rbbp8/Tle1/Smarca4	3	Molecular Function
GO:0042578	phosphoric ester hydrolase activity	8/254	333/16645	0.13831528739461	0.614734981504028	0.598354683604449	Ssh2/Ptpn14/Ppp3cc/Ptpdc1/Ppp6c/Mtm1/Enpp2/Pde1b	8	Molecular Function
GO:0050839	cell adhesion molecule binding	5/254	179/16645	0.139284677100608	0.614734981504028	0.598354683604449	Gsk3b/Tgfbi/Slc14a2/Ctnnb1/Thbs4	5	Molecular Function
GO:0008138	protein tyrosine/serine/threonine phosphatase activity	2/254	43/16645	0.139650080567918	0.614734981504028	0.598354683604449	Ssh2/Ptpdc1	2	Molecular Function
GO:0022839	ion gated channel activity	2/254	43/16645	0.139650080567918	0.614734981504028	0.598354683604449	Trpm3/Asic2	2	Molecular Function
GO:0004016	adenylate cyclase activity	1/254	10/16645	0.142570726961848	0.614734981504028	0.598354683604449	Adcy7	1	Molecular Function
GO:0004935	adrenergic receptor activity	1/254	10/16645	0.142570726961848	0.614734981504028	0.598354683604449	Adra2c	1	Molecular Function
GO:0015166	polyol transmembrane transporter activity	1/254	10/16645	0.142570726961848	0.614734981504028	0.598354683604449	Aqp8	1	Molecular Function
GO:0015168	glycerol transmembrane transporter activity	1/254	10/16645	0.142570726961848	0.614734981504028	0.598354683604449	Aqp8	1	Molecular Function
GO:0015254	glycerol channel activity	1/254	10/16645	0.142570726961848	0.614734981504028	0.598354683604449	Aqp8	1	Molecular Function
GO:0045294	alpha-catenin binding	1/254	10/16645	0.142570726961848	0.614734981504028	0.598354683604449	Ctnnb1	1	Molecular Function
GO:0045499	chemorepellent activity	1/254	10/16645	0.142570726961848	0.614734981504028	0.598354683604449	Flrt2	1	Molecular Function
GO:0047555	3',5'-cyclic-GMP phosphodiesterase activity	1/254	10/16645	0.142570726961848	0.614734981504028	0.598354683604449	Pde1b	1	Molecular Function
GO:0070182	DNA polymerase binding	1/254	10/16645	0.142570726961848	0.614734981504028	0.598354683604449	Smarca4	1	Molecular Function
GO:0043022	ribosome binding	2/254	44/16645	0.144901011947361	0.614734981504028	0.598354683604449	Eif3k/Oxa1l	2	Molecular Function
GO:1901618	organic hydroxy compound transmembrane transporter activity	2/254	45/16645	0.150192496200048	0.614734981504028	0.598354683604449	Aqp8/Slc16a3	2	Molecular Function
GO:0004622	lysophospholipase activity	1/254	11/16645	0.15566282406745	0.614734981504028	0.598354683604449	Enpp2	1	Molecular Function
GO:0008191	metalloendopeptidase inhibitor activity	1/254	11/16645	0.15566282406745	0.614734981504028	0.598354683604449	Spock3	1	Molecular Function
GO:0010314	phosphatidylinositol-5-phosphate binding	1/254	11/16645	0.15566282406745	0.614734981504028	0.598354683604449	Snx3	1	Molecular Function
GO:0015250	water channel activity	1/254	11/16645	0.15566282406745	0.614734981504028	0.598354683604449	Aqp8	1	Molecular Function
GO:0031432	titin binding	1/254	11/16645	0.15566282406745	0.614734981504028	0.598354683604449	Camk2d	1	Molecular Function
GO:0031681	G-protein beta-subunit binding	1/254	11/16645	0.15566282406745	0.614734981504028	0.598354683604449	Rasd2	1	Molecular Function
GO:0034450	ubiquitin-ubiquitin ligase activity	1/254	11/16645	0.15566282406745	0.614734981504028	0.598354683604449	Anapc11	1	Molecular Function
GO:0036312	phosphatidylinositol 3-kinase regulatory subunit binding	1/254	11/16645	0.15566282406745	0.614734981504028	0.598354683604449	Fam83b	1	Molecular Function
GO:0043522	leucine zipper domain binding	1/254	11/16645	0.15566282406745	0.614734981504028	0.598354683604449	Ddit3	1	Molecular Function
GO:0048551	metalloenzyme inhibitor activity	1/254	11/16645	0.15566282406745	0.614734981504028	0.598354683604449	Spock3	1	Molecular Function
GO:0050321	tau-protein kinase activity	1/254	11/16645	0.15566282406745	0.614734981504028	0.598354683604449	Gsk3b	1	Molecular Function
GO:0070411	I-SMAD binding	1/254	11/16645	0.15566282406745	0.614734981504028	0.598354683604449	Ctnnb1	1	Molecular Function
GO:0048037	cofactor binding	7/254	290/16645	0.156233938194453	0.614734981504028	0.598354683604449	Gldc/Chdh/Dpyd/Sptlc3/Gad1/Acad11/Th	7	Molecular Function
GO:0000982	transcription factor activity, RNA polymerase II core promoter proximal region sequence-specific binding	8/254	346/16645	0.160538183399401	0.614734981504028	0.598354683604449	Nkx6-2/Bach1/Tcf4/Sox2/Tfap2c/Creb5/Ddit3/Zic1	8	Molecular Function
GO:0004497	monooxygenase activity	4/254	140/16645	0.166286068764324	0.614734981504028	0.598354683604449	Cyp2c12/Tyrp1/Tph2/Th	4	Molecular Function
GO:0005372	water transmembrane transporter activity	1/254	12/16645	0.168555792847471	0.614734981504028	0.598354683604449	Aqp8	1	Molecular Function
GO:0016775	phosphotransferase activity, nitrogenous group as acceptor	1/254	12/16645	0.168555792847471	0.614734981504028	0.598354683604449	Ckmt2	1	Molecular Function
GO:0019215	intermediate filament binding	1/254	12/16645	0.168555792847471	0.614734981504028	0.598354683604449	Mtm1	1	Molecular Function
GO:0019903	protein phosphatase binding	4/254	141/16645	0.169241070855231	0.614734981504028	0.598354683604449	Gck/Snx3/Ctnnb1/Dlg3	4	Molecular Function
GO:0031490	chromatin DNA binding	3/254	93/16645	0.169644781389547	0.614734981504028	0.598354683604449	Hmgn1/Sox2/Smarca4	3	Molecular Function
GO:0016830	carbon-carbon lyase activity	2/254	49/16645	0.1717160021771	0.614734981504028	0.598354683604449	Gad1/Cry1	2	Molecular Function
GO:0001077	transcriptional activator activity, RNA polymerase II core promoter proximal region sequence-specific binding	6/254	247/16645	0.177149761452655	0.614734981504028	0.598354683604449	Tcf4/Sox2/Tfap2c/Creb5/Ddit3/Zic1	6	Molecular Function
GO:0030295	protein kinase activator activity	2/254	50/16645	0.177174832344796	0.614734981504028	0.598354683604449	Erbb3/Fgf13	2	Molecular Function
GO:0001158	enhancer sequence-specific DNA binding	3/254	95/16645	0.17717760253771	0.614734981504028	0.598354683604449	Bach1/Tfap2c/Smarca4	3	Molecular Function
GO:0004089	carbonate dehydratase activity	1/254	13/16645	0.181252650216361	0.614734981504028	0.598354683604449	Car4	1	Molecular Function
GO:0004115	3',5'-cyclic-AMP phosphodiesterase activity	1/254	13/16645	0.181252650216361	0.614734981504028	0.598354683604449	Pde1b	1	Molecular Function
GO:0005536	glucose binding	1/254	13/16645	0.181252650216361	0.614734981504028	0.598354683604449	Gck	1	Molecular Function
GO:0008266	poly(U) RNA binding	1/254	13/16645	0.181252650216361	0.614734981504028	0.598354683604449	Khdrbs1	1	Molecular Function
GO:0008271	secondary active sulfate transmembrane transporter activity	1/254	13/16645	0.181252650216361	0.614734981504028	0.598354683604449	Slc26a2	1	Molecular Function
GO:0008409	5'-3' exonuclease activity	1/254	13/16645	0.181252650216361	0.614734981504028	0.598354683604449	Xrn1	1	Molecular Function
GO:0010576	metalloenzyme regulator activity	1/254	13/16645	0.181252650216361	0.614734981504028	0.598354683604449	Spock3	1	Molecular Function
GO:0030296	protein tyrosine kinase activator activity	1/254	13/16645	0.181252650216361	0.614734981504028	0.598354683604449	Erbb3	1	Molecular Function
GO:0030898	actin-dependent ATPase activity	1/254	13/16645	0.181252650216361	0.614734981504028	0.598354683604449	Myo9b	1	Molecular Function
GO:0032183	SUMO binding	1/254	13/16645	0.181252650216361	0.614734981504028	0.598354683604449	Tollip	1	Molecular Function
GO:0035198	miRNA binding	1/254	13/16645	0.181252650216361	0.614734981504028	0.598354683604449	Sox2	1	Molecular Function
GO:0035497	cAMP response element binding	1/254	13/16645	0.181252650216361	0.614734981504028	0.598354683604449	Atf6b	1	Molecular Function
GO:0044548	S100 protein binding	1/254	13/16645	0.181252650216361	0.614734981504028	0.598354683604449	S100a11	1	Molecular Function
GO:0045125	bioactive lipid receptor activity	1/254	13/16645	0.181252650216361	0.614734981504028	0.598354683604449	S1pr1	1	Molecular Function
GO:0048156	tau protein binding	1/254	13/16645	0.181252650216361	0.614734981504028	0.598354683604449	Gsk3b	1	Molecular Function
GO:0070300	phosphatidic acid binding	1/254	13/16645	0.181252650216361	0.614734981504028	0.598354683604449	Rapgef2	1	Molecular Function
GO:0016791	phosphatase activity	6/254	250/16645	0.183940401353013	0.614734981504028	0.598354683604449	Ssh2/Ptpn14/Ppp3cc/Ptpdc1/Ppp6c/Mtm1	6	Molecular Function
GO:0015179	L-amino acid transmembrane transporter activity	2/254	53/16645	0.193703980135014	0.614734981504028	0.598354683604449	Slc6a7/Serinc2	2	Molecular Function
GO:0005243	gap junction channel activity	1/254	14/16645	0.193756367559137	0.614734981504028	0.598354683604449	Gja6	1	Molecular Function
GO:0008187	poly-pyrimidine tract binding	1/254	14/16645	0.193756367559137	0.614734981504028	0.598354683604449	Khdrbs1	1	Molecular Function
GO:0016500	protein-hormone receptor activity	1/254	14/16645	0.193756367559137	0.614734981504028	0.598354683604449	Tshr	1	Molecular Function
GO:0016595	glutamate binding	1/254	14/16645	0.193756367559137	0.614734981504028	0.598354683604449	Gad1	1	Molecular Function
GO:0042887	amide transmembrane transporter activity	1/254	14/16645	0.193756367559137	0.614734981504028	0.598354683604449	Slc14a2	1	Molecular Function
GO:0043495	protein anchor	1/254	14/16645	0.193756367559137	0.614734981504028	0.598354683604449	Spag4	1	Molecular Function
GO:0046625	sphingolipid binding	1/254	14/16645	0.193756367559137	0.614734981504028	0.598354683604449	S1pr1	1	Molecular Function
GO:0090079	translation regulator activity, nucleic acid binding	1/254	14/16645	0.193756367559137	0.614734981504028	0.598354683604449	Boll	1	Molecular Function
GO:0008353	RNA polymerase II carboxy-terminal domain kinase activity	1/254	15/16645	0.206069871415788	0.614734981504028	0.598354683604449	Gtf2h3	1	Molecular Function
GO:0015665	alcohol transmembrane transporter activity	1/254	15/16645	0.206069871415788	0.614734981504028	0.598354683604449	Aqp8	1	Molecular Function
GO:0031210	phosphatidylcholine binding	1/254	15/16645	0.206069871415788	0.614734981504028	0.598354683604449	Gpr12	1	Molecular Function
GO:0034236	protein kinase A catalytic subunit binding	1/254	15/16645	0.206069871415788	0.614734981504028	0.598354683604449	Gsk3b	1	Molecular Function
GO:0031406	carboxylic acid binding	5/254	207/16645	0.209984941844029	0.614734981504028	0.598354683604449	Gldc/Cpne6/Gad1/Tph2/Th	5	Molecular Function
GO:0003684	damaged DNA binding	2/254	56/16645	0.210420228322406	0.614734981504028	0.598354683604449	Gtf2h3/Rbbp8	2	Molecular Function
GO:0003727	single-stranded RNA binding	2/254	56/16645	0.210420228322406	0.614734981504028	0.598354683604449	Pabpc6/Khdrbs1	2	Molecular Function
GO:0019209	kinase activator activity	2/254	56/16645	0.210420228322406	0.614734981504028	0.598354683604449	Erbb3/Fgf13	2	Molecular Function
GO:0035326	enhancer binding	3/254	104/16645	0.212117181663534	0.614734981504028	0.598354683604449	Bach1/Tfap2c/Smarca4	3	Molecular Function
GO:0008022	protein C-terminus binding	5/254	209/16645	0.215434226882569	0.614734981504028	0.598354683604449	Psmd9/Rab3a/Tcf4/Ctnnb1/Dlg3	5	Molecular Function
GO:0043177	organic acid binding	5/254	209/16645	0.215434226882569	0.614734981504028	0.598354683604449	Gldc/Cpne6/Gad1/Tph2/Th	5	Molecular Function
GO:0001671	ATPase activator activity	1/254	16/16645	0.218196044155439	0.614734981504028	0.598354683604449	Rab3a	1	Molecular Function
GO:0004708	MAP kinase kinase activity	1/254	16/16645	0.218196044155439	0.614734981504028	0.598354683604449	Map2k6	1	Molecular Function
GO:0008430	selenium binding	1/254	16/16645	0.218196044155439	0.614734981504028	0.598354683604449	Sepw1	1	Molecular Function
GO:0015114	phosphate ion transmembrane transporter activity	1/254	16/16645	0.218196044155439	0.614734981504028	0.598354683604449	Slc25a10	1	Molecular Function
GO:0016408	C-acyltransferase activity	1/254	16/16645	0.218196044155439	0.614734981504028	0.598354683604449	Sptlc3	1	Molecular Function
GO:0016594	glycine binding	1/254	16/16645	0.218196044155439	0.614734981504028	0.598354683604449	Gldc	1	Molecular Function
GO:0030742	GTP-dependent protein binding	1/254	16/16645	0.218196044155439	0.614734981504028	0.598354683604449	Hps6	1	Molecular Function
GO:0052890	oxidoreductase activity, acting on the CH-CH group of donors, with a flavin as acceptor	1/254	16/16645	0.218196044155439	0.614734981504028	0.598354683604449	Acad11	1	Molecular Function
GO:0008227	G-protein coupled amine receptor activity	2/254	58/16645	0.221643366005201	0.614734981504028	0.598354683604449	Drd4/Adra2c	2	Molecular Function
GO:0051536	iron-sulfur cluster binding	2/254	58/16645	0.221643366005201	0.614734981504028	0.598354683604449	Dpyd/Prim2	2	Molecular Function
GO:0051540	metal cluster binding	2/254	58/16645	0.221643366005201	0.614734981504028	0.598354683604449	Dpyd/Prim2	2	Molecular Function
GO:0008514	organic anion transmembrane transporter activity	4/254	158/16645	0.222023178011849	0.614734981504028	0.598354683604449	Slc16a3/Slc25a10/Slc6a7/Serinc2	4	Molecular Function
GO:0001078	transcriptional repressor activity, RNA polymerase II core promoter proximal region sequence-specific binding	3/254	107/16645	0.224083379504929	0.614734981504028	0.598354683604449	Nkx6-2/Bach1/Tfap2c	3	Molecular Function
GO:0003995	acyl-CoA dehydrogenase activity	1/254	17/16645	0.230137724640406	0.614734981504028	0.598354683604449	Acad11	1	Molecular Function
GO:0017127	cholesterol transporter activity	1/254	17/16645	0.230137724640406	0.614734981504028	0.598354683604449	Apob	1	Molecular Function
GO:0070577	lysine-acetylated histone binding	1/254	17/16645	0.230137724640406	0.614734981504028	0.598354683604449	Smarca4	1	Molecular Function
GO:0004714	transmembrane receptor protein tyrosine kinase activity	2/254	60/16645	0.232913401989683	0.614734981504028	0.598354683604449	Nrg2/Erbb3	2	Molecular Function
GO:0033613	activating transcription factor binding	2/254	60/16645	0.232913401989683	0.614734981504028	0.598354683604449	Zfp516/Ctnnb1	2	Molecular Function
GO:0070491	repressing transcription factor binding	2/254	60/16645	0.232913401989683	0.614734981504028	0.598354683604449	Rbbp8/Ctnnb1	2	Molecular Function
GO:0004197	cysteine-type endopeptidase activity	3/254	111/16645	0.240236038893007	0.614734981504028	0.598354683604449	Capn15/Cts7/Atg4c	3	Molecular Function
GO:0000146	microfilament motor activity	1/254	18/16645	0.241897708880323	0.614734981504028	0.598354683604449	Myo9b	1	Molecular Function
GO:0015248	sterol transporter activity	1/254	18/16645	0.241897708880323	0.614734981504028	0.598354683604449	Apob	1	Molecular Function
GO:0019201	nucleotide kinase activity	1/254	18/16645	0.241897708880323	0.614734981504028	0.598354683604449	Dlg3	1	Molecular Function
GO:0031489	myosin V binding	1/254	18/16645	0.241897708880323	0.614734981504028	0.598354683604449	Rab3a	1	Molecular Function
GO:0032452	histone demethylase activity	1/254	18/16645	0.241897708880323	0.614734981504028	0.598354683604449	Phf2	1	Molecular Function
GO:0034593	phosphatidylinositol bisphosphate phosphatase activity	1/254	18/16645	0.241897708880323	0.614734981504028	0.598354683604449	Mtm1	1	Molecular Function
GO:0008047	enzyme activator activity	7/254	331/16645	0.242778458796922	0.614734981504028	0.598354683604449	Rgs18/Myo9b/Rab3a/Rapgef2/Erbb3/Guca1b/Fgf13	7	Molecular Function
GO:0001228	transcriptional activator activity, RNA polymerase II transcription regulatory region sequence-specific binding	7/254	334/16645	0.249654786758589	0.614734981504028	0.598354683604449	Bach1/Tcf4/Sox2/Tfap2c/Creb5/Ddit3/Zic1	7	Molecular Function
GO:0002039	p53 binding	2/254	63/16645	0.24987799169638	0.614734981504028	0.598354683604449	Gsk3b/Smarca4	2	Molecular Function
GO:0019825	oxygen binding	2/254	63/16645	0.24987799169638	0.614734981504028	0.598354683604449	Cyp2c12/Th	2	Molecular Function
GO:0035173	histone kinase activity	1/254	19/16645	0.253478750676462	0.614734981504028	0.598354683604449	Vrk1	1	Molecular Function
GO:0070064	proline-rich region binding	1/254	19/16645	0.253478750676462	0.614734981504028	0.598354683604449	Cttn	1	Molecular Function
GO:0080025	phosphatidylinositol-3,5-bisphosphate binding	1/254	19/16645	0.253478750676462	0.614734981504028	0.598354683604449	Snx3	1	Molecular Function
GO:0003713	transcription coactivator activity	5/254	226/16645	0.263373398937185	0.614734981504028	0.598354683604449	Psmd9/Phf2/Arl2bp/Smarca4/Ctnnb1	5	Molecular Function
GO:0004198	calcium-dependent cysteine-type endopeptidase activity	1/254	20/16645	0.264883562256408	0.614734981504028	0.598354683604449	Capn15	1	Molecular Function
GO:0005242	inward rectifier potassium channel activity	1/254	20/16645	0.264883562256408	0.614734981504028	0.598354683604449	Kcnj2	1	Molecular Function
GO:0005248	voltage-gated sodium channel activity	1/254	20/16645	0.264883562256408	0.614734981504028	0.598354683604449	Asic2	1	Molecular Function
GO:0008198	ferrous iron binding	1/254	20/16645	0.264883562256408	0.614734981504028	0.598354683604449	Th	1	Molecular Function
GO:0016538	cyclin-dependent protein serine/threonine kinase regulator activity	1/254	20/16645	0.264883562256408	0.614734981504028	0.598354683604449	Cks2	1	Molecular Function
GO:0030506	ankyrin binding	1/254	20/16645	0.264883562256408	0.614734981504028	0.598354683604449	Sptbn1	1	Molecular Function
GO:0036002	pre-mRNA binding	1/254	20/16645	0.264883562256408	0.614734981504028	0.598354683604449	Ptbp2	1	Molecular Function
GO:0071889	14-3-3 protein binding	1/254	20/16645	0.264883562256408	0.614734981504028	0.598354683604449	Kif13b	1	Molecular Function
GO:0004518	nuclease activity	4/254	171/16645	0.264927628012196	0.614734981504028	0.598354683604449	Rbbp8/Enpp2/Rexo1/Xrn1	4	Molecular Function
GO:0005328	neurotransmitter:sodium symporter activity	1/254	21/16645	0.276114814899227	0.616779597025365	0.600344818069173	Slc6a7	1	Molecular Function
GO:0043395	heparan sulfate proteoglycan binding	1/254	21/16645	0.276114814899227	0.616779597025365	0.600344818069173	Gpc5	1	Molecular Function
GO:0001871	pattern binding	1/254	22/16645	0.287175139551272	0.616779597025365	0.600344818069173	Enpp2	1	Molecular Function
GO:0030247	polysaccharide binding	1/254	22/16645	0.287175139551272	0.616779597025365	0.600344818069173	Enpp2	1	Molecular Function
GO:0042923	neuropeptide binding	1/254	22/16645	0.287175139551272	0.616779597025365	0.600344818069173	Mc4r	1	Molecular Function
GO:0001098	basal transcription machinery binding	1/254	23/16645	0.29806712743276	0.616779597025365	0.600344818069173	Tcf4	1	Molecular Function
GO:0001099	basal RNA polymerase II transcription machinery binding	1/254	23/16645	0.29806712743276	0.616779597025365	0.600344818069173	Tcf4	1	Molecular Function
GO:0009975	cyclase activity	1/254	23/16645	0.29806712743276	0.616779597025365	0.600344818069173	Adcy7	1	Molecular Function
GO:0016638	oxidoreductase activity, acting on the CH-NH2 group of donors	1/254	23/16645	0.29806712743276	0.616779597025365	0.600344818069173	Gldc	1	Molecular Function
GO:0008013	beta-catenin binding	2/254	72/16645	0.300836476205313	0.619826877698878	0.603310900556935	Gsk3b/Tbl1xr1	2	Molecular Function
GO:0008483	transaminase activity	1/254	24/16645	0.308793330635268	0.622798363053409	0.606203207376364	Sptlc3	1	Molecular Function
GO:0050660	flavin adenine dinucleotide binding	2/254	77/16645	0.328940521309724	0.625494106511755	0.608827119749385	Chdh/Acad11	2	Molecular Function
GO:0005326	neurotransmitter transporter activity	1/254	26/16645	0.329758399248875	0.625494106511755	0.608827119749385	Slc6a7	1	Molecular Function
GO:0016645	oxidoreductase activity, acting on the CH-NH group of donors	1/254	26/16645	0.329758399248875	0.625494106511755	0.608827119749385	Pipox	1	Molecular Function
GO:0016614	oxidoreductase activity, acting on CH-OH group of donors	3/254	136/16645	0.343923767585519	0.62906706044198	0.612304868344759	Lipf/Chdh/Impdh1	3	Molecular Function
GO:0045182	translation regulator activity	1/254	29/16645	0.360024234083746	0.62906706044198	0.612304868344759	Boll	1	Molecular Function
GO:0001968	fibronectin binding	1/254	31/16645	0.379441208595025	0.634170971008469	0.617272779532577	Thbs4	1	Molecular Function
GO:0005516	calmodulin binding	3/254	146/16645	0.385484558080474	0.63885850556	0.621835409507862	Myo9b/Camk2d/Pde1b	3	Molecular Function
GO:0008200	ion channel inhibitor activity	1/254	32/16645	0.388928504430879	0.63885850556	0.621835409507862	Camk2d	1	Molecular Function
GO:0016229	steroid dehydrogenase activity	1/254	32/16645	0.388928504430879	0.63885850556	0.621835409507862	Srd5a3	1	Molecular Function
GO:0017137	Rab GTPase binding	2/254	89/16645	0.394909335052411	0.642341127046739	0.625225232668264	Hps6/Rims1	2	Molecular Function
GO:0005484	SNAP receptor activity	1/254	35/16645	0.416532231566001	0.644344358215367	0.627175085512425	Snap47	1	Molecular Function
GO:0000062	fatty-acyl-CoA binding	1/254	36/16645	0.425454616465594	0.647666581753356	0.630408784705975	Acad11	1	Molecular Function
GO:1901476	carbohydrate transporter activity	1/254	37/16645	0.434241089306688	0.648354672285554	0.631078540299967	Aqp8	1	Molecular Function
GO:0015291	secondary active transmembrane transporter activity	4/254	221/16645	0.436757749949683	0.648354672285554	0.631078540299967	Slc16a3/Slc25a10/Slc6a7/Slc26a2	4	Molecular Function
GO:0043028	cysteine-type endopeptidase regulator activity involved in apoptotic process	1/254	38/16645	0.442893712338727	0.649396302140833	0.632092414768219	Xiap	1	Molecular Function
GO:0050997	quaternary ammonium group binding	1/254	39/16645	0.451414516642091	0.657854082179633	0.640324827842761	Gpr12	1	Molecular Function
GO:0008375	acetylglucosaminyltransferase activity	1/254	42/16645	0.476205870252985	0.675449275907794	0.657451178047225	Mgat5	1	Molecular Function
GO:0051018	protein kinase A binding	1/254	44/16645	0.492110221745221	0.692667756286564	0.674210852848847	Gsk3b	1	Molecular Function
