# Supplementary material for: Comprehensive Evaluation of White Matter Damage and Neuron Death and Whole-Transcriptome Analysis of Rats With Chronic Cerebral Hypoperfusion
Source: Front Cell Neurosci. 2019 Jul 17;13:310. doi: 10.3389/fncel.2019.00310 (PMC6653095; doi:10.3389/fncel.2019.00310)
Supplement: Supplementary file 2 [file Data_Sheet_1.zip › Whole-transcriptome data/Group_4W_8WvsGroup_Control_all_detectable_mRNA&circRNA&lncRNA analysis/lncRNA/Group_4W_8WvsGroup_Control_KEGG_enrichment.txt]

PATH_ID	Description	GeneRatio	BgRatio	pvalue	p.adjust	qvalue	geneID	Count
rno04911	Insulin secretion	7/129	86/8450	0.000324265113654072	0.0703655296629336	0.0645116910322312	Ins2/Gck/Rab3a/Adcy7/Camk2d/Atf6b/Creb5	7
rno05031	Amphetamine addiction	5/129	66/8450	0.00325719337636839	0.225729528751129	0.20695067152056	Ppp3cc/Camk2d/Atf6b/Creb5/Th	5
rno04022	cGMP-PKG signaling pathway	8/129	167/8450	0.00395856392452444	0.225729528751129	0.20695067152056	Vasp/Ins2/Gna12/Adra2c/Ppp3cc/Adcy7/Atf6b/Creb5	8
rno04728	Dopaminergic synapse	7/129	133/8450	0.00416091297237105	0.225729528751129	0.20695067152056	Drd4/Gsk3b/Ppp3cc/Camk2d/Atf6b/Creb5/Th	7
rno04114	Oocyte meiosis	6/129	115/8450	0.00817600347984242	0.297086558833049	0.272371378217057	Ins2/Anapc11/Ppp3cc/Adcy7/Camk2d/Ywhaz	6
rno04390	Hippo signaling pathway	7/129	157/8450	0.0100990624433303	0.297086558833049	0.272371378217057	Gsk3b/Sox2/Bmp7/Ywhaz/Csnk1e/Ctnnb1/Dlg3	7
rno04934	Cushing's syndrome	7/129	159/8450	0.0107821331587274	0.297086558833049	0.272371378217057	Gsk3b/Mc2r/Adcy7/Camk2d/Atf6b/Creb5/Ctnnb1	7
rno04012	ErbB signaling pathway	5/129	88/8450	0.0109524998648129	0.297086558833049	0.272371378217057	Gsk3b/Nrg2/Gab1/Camk2d/Erbb3	5
rno04015	Rap1 signaling pathway	8/129	213/8450	0.016123008671734	0.310846271578095	0.284986394995197	Vasp/Fgf19/Ins2/Map2k6/Fgf5/Adcy7/Rapgef2/Ctnnb1	8
rno04925	Aldosterone synthesis and secretion	5/129	98/8450	0.0168416428623271	0.310846271578095	0.284986394995197	Mc2r/Adcy7/Camk2d/Atf6b/Creb5	5
rno04927	Cortisol synthesis and secretion	4/129	66/8450	0.018037035977386	0.310846271578095	0.284986394995197	Mc2r/Adcy7/Atf6b/Creb5	4
rno04916	Melanogenesis	5/129	100/8450	0.0182297641226376	0.310846271578095	0.284986394995197	Gsk3b/Adcy7/Camk2d/Tyrp1/Ctnnb1	5
rno04360	Axon guidance	7/129	178/8450	0.0190405893088591	0.310846271578095	0.284986394995197	Ssh2/Gsk3b/Ppp3cc/Camk2d/Sema6d/Bmp7/Lrrc4c	7
rno00260	Glycine, serine and threonine metabolism	3/129	40/8450	0.0227722950667153	0.310846271578095	0.284986394995197	Gldc/Chdh/Pipox	3
rno04975	Fat digestion and absorption	3/129	40/8450	0.0227722950667153	0.310846271578095	0.284986394995197	Lipf/Pla2g10/Apob	3
rno04918	Thyroid hormone synthesis	4/129	72/8450	0.0240213236458781	0.310846271578095	0.284986394995197	Adcy7/Atf6b/Creb5/Tshr	4
rno04310	Wnt signaling pathway	6/129	148/8450	0.0255653804690223	0.310846271578095	0.284986394995197	Gsk3b/Ppp3cc/Camk2d/Csnk1e/Ctnnb1/Tbl1xr1	6
rno04917	Prolactin signaling pathway	4/129	74/8450	0.0262532245035502	0.310846271578095	0.284986394995197	Ins2/Gsk3b/Gck/Th	4
rno04340	Hedgehog signaling pathway	3/129	43/8450	0.0275254874579819	0.310846271578095	0.284986394995197	Gsk3b/Spopl/Csnk1e	3
rno04725	Cholinergic synapse	5/129	114/8450	0.030081897249493	0.310846271578095	0.284986394995197	Kcnj2/Adcy7/Camk2d/Creb5/Kcnq5	5
rno04750	Inflammatory mediator regulation of TRP channels	5/129	114/8450	0.030081897249493	0.310846271578095	0.284986394995197	Cyp2c12/Asic2/Map2k6/Adcy7/Camk2d	5
rno01521	EGFR tyrosine kinase inhibitor resistance	4/129	80/8450	0.0336774055901887	0.32281893822074	0.295963033343293	Gsk3b/Nrg2/Gab1/Erbb3	4
rno05030	Cocaine addiction	3/129	47/8450	0.0346204597472674	0.32281893822074	0.295963033343293	Atf6b/Creb5/Th	3
rno05166	HTLV-I infection	9/129	294/8450	0.0357034770382385	0.32281893822074	0.295963033343293	Anapc11/Gsk3b/Ppp3cc/Crtc1/Adcy7/Lta/RGD1306195/Ctnnb1/Xiap	9
rno03018	RNA degradation	4/129	84/8450	0.0392415358347495	0.33226264754227	0.304621103009891	Pabpc6/Papd5/Xrn1/Pabpc4l	4
rno04010	MAPK signaling pathway	9/129	300/8450	0.0398102711340968	0.33226264754227	0.304621103009891	Fgf19/Ins2/Map2k6/Gna12/Fgf5/Ppp3cc/Rapgef2/Ddit3/Erbb3	9
rno04964	Proximal tubule bicarbonate reclamation	2/129	22/8450	0.0437782107432769	0.351847101158929	0.322576289687304	Car4/Slc25a10	2
rno04211	Longevity regulating pathway	4/129	89/8450	0.0468931066459949	0.363421576506461	0.333187863011016	Ins2/Adcy7/Atf6b/Creb5	4
