# Supplementary material for: Comprehensive Evaluation of White Matter Damage and Neuron Death and Whole-Transcriptome Analysis of Rats With Chronic Cerebral Hypoperfusion
Source: Front Cell Neurosci. 2019 Jul 17;13:310. doi: 10.3389/fncel.2019.00310 (PMC6653095; doi:10.3389/fncel.2019.00310)
Supplement: Supplementary file 2 [file Data_Sheet_1.zip › Whole-transcriptome data/Group_4W_8WvsGroup_Control_all_detectable_mRNA&circRNA&lncRNA analysis/lncRNA/Group_4W_8WvsGroup_Control_all_detectable_lncRNA.txt]

lncRNA_ID	Cis_target_gene	Foldchange	PValue	FDR	4wC2-1	4wC2-2	4wC2-3	8wC1-6	8wC1-7	8wC2-5	kong1C1-4	kong2C1-4	kong2C1	kong2C2-4
NONRATT000004.2	Vom2r5	-1.02759901844088	0.888664070613781	0.99885968505483	8.63240532872189	4.14780071540427	10.3389730963705	10.5090039960702	8.7762887886323	11.7434835474078	7.87543258392646	6.95428601595075	12.6522817080793	9.15598130734399
NONRATT000005.2	Vom2r5	-1.273535809757	0.101957162788822	0.99885968505483	11.9284146360521	14.1597334767249	11.2788797414951	9.44287315588918	13.4670638308323	8.58177643849028	12.9713007264671	18.4648283871796	12.8256006355872	14.7149699582314
NONRATT000006.2	Rrlt	-1.05707203828557	0.560749764495439	0.99885968505483	145.181362346686	142.455500432505	169.496498337468	169.667107994525	143.144296449072	147.922725452925	179.050276099269	178.413406754047	123.229757458142	166.769659526623
NONRATT000007.2	Rrlt	-1.10475095056993	0.398860320248189	0.99885968505483	43.1620266436095	35.1847922754983	41.9824968155652	31.2224031767304	34.3485785348195	37.7146490849441	41.9250969909026	39.3276864350318	52.3423161073965	31.0649365784885
NONRATT000016.2	Stxbp5	-1.10087292019282	0.510426551295436	0.99885968505483	20.2469143164568	19.3087274682613	18.6414817949711	26.3486621930456	18.6117848448582	21.0027686520946	13.8978222069291	20.623055081785	30.8507690964125	25.178948595196
NONRATT000017.2	Stxbp5	-1.00435667236556	0.973037155986554	0.99885968505483	59.014261883626	51.3469123044873	41.8258457080444	64.8816768453031	52.0524714360261	70.686737506512	49.8005295748291	55.3944851615387	79.0334309436186	42.8369125450736
NONRATT000018.2	Shprh	1.03984277662159	0.763807121873156	0.99885968505483	80.9876572658272	97.5448306174384	73.6260205347598	86.5089024604041	57.6511384218777	55.5557106281213	85.0083458323827	87.2882796484852	51.3024025423489	67.0348631430542
NONRATT000020.2	Epm2a	-1.04133813003318	0.817068449505402	0.99885968505483	8.31849968040473	9.01073948518859	6.42269540835139	9.29056875014903	8.7762887886323	5.64590555163834	10.4233666551968	8.39310381235435	5.372886752746	9.15598130734399
NONRATT000024.2	Epm2a	1.27281291715606	0.261650125453483	0.99885968505483	5.17944319723313	8.43862904168455	5.16948654818526	3.8076101435037	9.07891943651618	9.48512132675241	5.79075925288711	6.71448304988348	5.19956782523807	3.92399198886171
NONRATT000025.2	Epm2a	1.26632524602148	0.297881371232532	0.99885968505483	5.02249037307455	3.71871788277624	3.28967325793608	3.50300133202341	3.63156777460647	4.29088821924514	4.16934666207872	1.4388177964036	3.98633533268252	2.61599465924114
NONRATT000031.2	Olr905	-1.04875974072539	0.839969884180587	0.99885968505483	5.33639602139171	2.28844177401615	5.16948654818526	3.50300133202341	3.63156777460647	3.61337955304854	1.85304296092387	5.03586228741261	5.02624889773013	4.41449098746942
NONRATT000033.2	Olr905	-1.00977505855469	0.965354191654456	0.99885968505483	10.0449807461491	6.00715965679239	7.36260205347598	16.448875819936	20.2762534082195	16.937716654915	17.8355384988923	10.0717245748252	9.01258423041265	14.878469624434
NONRATT000035.2	Olr905	1.28732665698572	0.407111355211245	0.99885968505483	1.72648106574438	2.71752460664418	4.0729287955399	1.52304405740148	1.05920726759355	2.25836222065534	1.85304296092387	1.67862076247087	1.90650820258729	1.47149699582314
NONRATT000036.2	Olr905	-1.31165587476957	0.305532458811479	0.99885968505483	2.3542923623787	2.14541416314014	2.81971993537378	1.21843524592118	1.6644685633613	3.83921577511407	2.77956444138581	4.79605932134534	2.25314605760316	2.45249499303857
NONRATT000038.2	Olr905	1.23825988893426	0.469863237010699	0.99885968505483	2.3542923623787	2.43146938489216	2.50641772033225	1.06613084018104	3.78288309854841	1.3550173323932	1.62141259080839	1.19901483033634	2.25314605760316	2.12549566063343
NONRATT000039.2	Rn5-8s	-1.04974846177168	0.726370245069791	0.99885968505483	41.2785927537065	30.178825894838	35.5598014072138	55.7434125008942	49.1774802811293	32.0687435333058	48.8740080943672	42.205322027839	29.9841744588728	50.0308978579868
NONRATT000045.2	Perp	1.20461309069287	0.272424126020728	0.99885968505483	10.6727920427834	9.29679470694061	11.1222286339744	13.8597009223535	8.62497346469037	12.6468284356699	9.72847554485034	8.87270974448888	11.9590059980476	6.04948764949513
NONRATT000046.2	Perp	1.21487386505572	0.397292137543453	0.99885968505483	2.82515083485444	3.43266266102422	2.81971993537378	4.87374098368474	3.48025245066453	3.16170710891747	3.70608592184775	1.67862076247087	2.4264649851111	3.43349299025399
NONRATT000047.2	Perp	1.50265895206628	0.206831314639096	0.99885968505483	1.41257541742722	3.28963505014821	2.50641772033225	2.28456608610222	1.51315323941936	3.387543330983	1.62141259080839	1.4388177964036	2.77310284012697	0.490498998607714
NONRATT000048.2	Perp	1.51149632577753	0.0336163112063635	0.954821480769667	13.4979428776379	11.1561536483287	8.14585759107981	14.3166141395739	9.83549605622586	8.80761266055581	8.57032369427292	4.55625635527807	10.745773505492	5.06848965227971
NONRATT000050.2	Perp	1.00822888629746	0.947366509775568	0.99885968505483	40.8077342812308	42.7652556519268	41.9824968155652	31.9839252054311	31.1709567320389	23.9386395389466	39.3771629196323	32.6132033851483	33.2772340815236	35.8064268983631
NONRATT000051.2	Perp	-1.13087935437218	0.197858124411819	0.99885968505483	112.535174921702	103.551990274231	125.634188231654	95.1902535875926	86.4010499708456	106.820533036997	137.820070218713	110.788970323077	112.657302880158	113.959267343192
NONRATT000052.2	Perp	-1.33843575614523	0.129571378373792	0.99885968505483	9.10326380119763	8.72468426343657	8.92911312868363	14.9258317625345	8.3223428168065	6.32341421783494	13.4345614666981	17.026010590776	6.75943817280949	13.5704722948134
NONRATT000053.2	Perp	-1.18305871763023	0.0667311398351349	0.99885968505483	537.563422743136	544.792169826719	576.162773461376	546.163598984171	534.445724162919	496.388016100043	716.432734767193	693.270374900469	519.783463596299	623.260727564201
NONRATT000058.2	Slc35d3	-1.01949053660944	0.937437410369721	0.99885968505483	4.08077342812308	4.5768835480323	2.03646439776995	5.33065420090518	3.17762180278066	1.80668977652427	3.70608592184775	3.35724152494174	2.77310284012697	4.57799065367199
NONRATT000061.2	Slc35d3	1.00041501677096	0.997988045336284	0.999582945409939	6.90592426297751	7.43743576555249	8.6158109136421	8.224437909968	8.01971216892262	5.87174177370388	6.48565036323356	7.67369491415255	6.23948139028568	9.6464803059517
NONRATT000063.2	Slc35d3	-1.08072427626794	0.696531143750273	0.99885968505483	3.60991495564734	4.43385593715629	3.91627768801914	5.02604538942489	4.84209036614196	4.29088821924514	3.93771629196323	5.03586228741261	6.58611924530155	3.26999332405142
NONRATT000064.2	Pex7	1.19961150797619	0.233315237325017	0.99885968505483	12.2423202843692	12.5864297570888	12.3754374941405	9.59517756162933	8.92760411257424	9.03344888262135	9.72847554485034	9.35231567662342	7.7993517378571	9.31948097354656
NONRATT000066.2	Ifngr1	1.10029328724445	0.456455790444122	0.99885968505483	20.2469143164568	26.1740527903097	26.7873393860509	23.4548784839828	19.2170461406259	29.5845450905849	22.9314066414329	26.3783262673994	18.5451252433491	20.4374582753214
NONRATT000067.2	Ifngr1	-1.10765684267327	0.522878680193879	0.99885968505483	14.2827069984308	11.4422088700807	8.14585759107981	14.1643097338338	14.5262710984259	11.0659748812111	9.26521480461937	16.0667987265069	16.118660258238	12.9164736300031
NONRATT000069.2	Pde7b	-1.2537732329894	0.238657506080033	0.99885968505483	33.2739987216189	30.607908727466	20.3646439776995	22.5410520495419	15.8881090139033	14.6793544342597	35.9027073679001	23.9802966067267	40.9032668918728	14.3879706258263
NONRATT000072.2	Ahi1	1.15009500769012	0.654490674793536	0.99885968505483	1.25562259326864	1.5733037196361	1.25320886016612	2.74147930332267	2.72367583095485	1.3550173323932	0.926521480461937	2.63783262673994	1.55987034757142	1.30799732962057
NONRATT000074.2	Ahi1	1.14073170291681	0.560566600732501	0.99885968505483	3.9238206039645	2.86055221752019	2.34976661281148	3.04608811480296	2.57236050701292	2.93587088685194	3.24282518161678	2.8776355928072	1.90650820258729	2.45249499303857
NONRATT000076.2	Ptprk	-1.02861180595392	0.775407194471989	0.99885968505483	50.3818565549041	49.6305809739752	52.9480743420187	61.9878931362403	47.2103810698841	48.3289515220242	48.8740080943672	48.6800021116552	59.4483921352219	55.5898865088742
NONRATT000079.2	Ptprk	-1.19214580956502	0.188391317649815	0.99885968505483	27.9376027002272	29.7497430622099	29.1371059988624	24.2164005126835	28.9012268729098	18.5185702093738	26.1742318230497	40.2868982993009	23.7446930685872	36.2969258969708
NONRATT000080.2	Ptprk	-1.23027956581049	0.44208411219051	0.99885968505483	2.04038671406154	2.43146938489216	2.66306882785301	1.82765286888178	6.05261295767745	4.51672444131067	5.79075925288711	2.39802966067267	3.81301640517458	3.92399198886171
NONRATT000082.2	Arhgap18	-1.06224114243507	0.705051362918182	0.99885968505483	7.53373555961183	7.7234909873045	7.04929983843445	11.5751348362513	9.38155008440005	9.93679377088348	8.57032369427292	10.3115275408925	10.5724545779841	8.17498331012856
NONRATT000083.2	Arhgap18	1.1216659566286	0.565441794283833	0.99885968505483	9.41716944951479	7.86651859818051	6.57934651587215	10.3566995903301	10.4407573519936	8.80761266055581	6.02238962300259	3.59704449100901	9.18590315792058	12.4259746313954
NONRATT000084.2	Arhgap18	1.02555598407657	0.802898100146699	0.99885968505483	36.4130552047905	38.7604825473985	39.7893813102744	45.6913217220444	42.822236675568	41.5538648600582	45.1679221725194	35.7306419440228	38.9967586892855	39.4034195548196
NONRATT000087.2	Samd3	1.06291104847626	0.500176355017743	0.99885968505483	53.9917715105515	52.9202160241235	54.2012832021849	51.3265847344299	54.624831943039	53.9748570736625	51.4219421656375	50.8382288062606	47.3160672096664	51.8293941862151
NONRATT000094.2	Ccnb2	1.20153792803877	0.298557311125062	0.99885968505483	8.63240532872189	9.72587753956863	7.51925316099674	10.5090039960702	12.2565412392968	9.93679377088348	10.6549970253123	7.43389194808528	9.70585994044439	4.90498998607714
NONRATT000098.2	Taar7c	-1.01752637974599	0.833576993138853	0.99885968505483	161.818361707496	150.751101863314	164.953616219366	150.933666088487	141.933773857536	148.826070341187	165.847345002687	150.596262690244	147.494407309253	159.739173879912
NONRATT000099.2	Taar7c	-1.00665209026928	0.962491374120931	0.99885968505483	16.6369993608095	24.7437766815496	18.6414817949711	19.9518771519594	15.2828477181356	18.2927339873082	23.1630370115484	21.3424639799868	17.8518495333174	14.3879706258263
NONRATT000102.2	Taar8b	-1.53879968893663	0.0716163040835793	0.99885968505483	3.1390564831716	2.28844177401615	3.60297547297761	2.43687049184237	3.48025245066453	2.25836222065534	2.08467333103936	7.19408898201801	3.81301640517458	4.74149031987456
NONRATT000103.2	Taar8b	1.19427001559011	0.260376284214091	0.99885968505483	9.57412227367337	8.58165665256056	8.30250869860057	7.15830706978696	9.38155008440005	11.2918111032767	6.71728073334904	8.87270974448888	6.58611924530155	8.01148364392599
NONRATT000105.2	Trdn	1.00464033422534	0.966799629681131	0.99885968505483	180.338794958208	172.920381549095	167.146731724657	185.04985297428	108.947033238194	138.889276570303	189.242012384351	158.269957604396	154.427164409571	131.290231960665
NONRATT000106.2	Trdn	-1.10645021415417	0.381343970156624	0.99885968505483	330.385694853811	336.400940780374	300.456824224828	391.1177139407	277.058358137685	236.902196946745	423.651946941221	393.99627324852	257.378607349284	307.215872794631
NONRATT000108.2	Rnf217	-1.08409370923958	0.462711396372168	0.99885968505483	64.0367522567006	67.7950875552284	68.7698362016161	44.9297996933437	56.7432464782261	53.749020851597	77.3645436185717	67.3846334649021	57.3685650051267	55.9168858412793
NONRATT000109.2	Rnf217	-1.04160634431359	0.686628160267603	0.99885968505483	301.820280856949	290.059994856547	292.937571063832	437.722862097186	312.163513292215	286.586165801162	318.02849816856	353.949177915286	298.455193168665	363.950256966923
NONRATT000110.2	Rnf217	1.30774344597308	0.029526131368058	0.930507459001204	24.641593392897	29.0346050078299	33.5233370094438	35.1823177259742	28.2959655771421	33.423760865699	26.4058621931652	17.026010590776	25.8245201986824	24.1979505979805
NONRATT000112.2	Rnf217	-1.12010249611224	0.756689432415814	0.99885968505483	2.19733953822012	1.5733037196361	3.28967325793608	0.152304405740148	2.57236050701292	1.12918111032767	2.54793407127033	2.39802966067267	1.03991356504761	2.288995326836
NONRATT000116.2	Hint3	1.09937727906734	0.597575414536629	0.99885968505483	14.2827069984308	14.0167058658489	18.7981329024919	8.37674231570815	11.0460186477613	12.4209922136044	10.4233666551968	14.1483749979688	7.62603281034916	15.6959679554468
NONRATT000115.2	Hint3	-1.01877987415034	0.910378526946783	0.99885968505483	21.3455840855669	26.3170804011857	17.2316218272842	9.44287315588918	21.6380913236969	24.1644757610121	18.0671688690078	18.9444343193141	22.8780984310475	21.4184562725368
NONRATT000118.2	Trmt11	1.24859715807441	0.0738282952362098	0.99885968505483	88.521392825439	93.6830851237861	80.0487159431112	56.8095433410752	55.9866698585164	62.5566335121528	58.370853269102	48.6800021116552	70.7141224232377	55.7533861750768
NONRATT000122.2	Cenpw	-1.04841579599267	0.682002956745681	0.99885968505483	163.54484277324	155.327985411346	135.659859112983	97.4748196736948	108.341771942426	108.627222813522	116.741706538204	141.483749979688	161.359921509888	118.046758998256
NONRATT000123.2	Cenpw	1.17394710094877	0.287788383334894	0.99885968505483	45.3593661818296	42.4792004301748	41.3558923854821	29.2424459021084	25.1183437743614	32.2945797553713	25.0160799724723	21.3424639799868	43.6763697319998	32.045934575704
NONRATT000124.2	Rspo3	-1.12230505996342	0.409193539757116	0.99885968505483	22.6012066788355	27.4613012881938	23.9676194506771	21.1703123978806	21.6380913236969	18.2927339873082	28.0272747839736	29.9753707584084	15.2520656206983	28.4489419192474
NONRATT000135.2	Irx1	-1.17457988850751	0.167614171591064	0.99885968505483	28.7223668210201	24.3146938489216	28.1971993537378	22.9979652667624	28.7499115489679	23.9386395389466	27.1007533035117	36.4500508422246	34.3171476465712	25.3424482613985
NONRATT000136.2	Irx1	-1.13347767313215	0.476331172517848	0.99885968505483	9.41716944951479	8.72468426343657	6.42269540835139	14.1643097338338	7.41445087315488	8.13010399435921	10.4233666551968	10.791133473027	8.14598959287297	11.7719759665851
NONRATT000138.2	Irx1	1.01656591779046	0.865450941552494	0.99885968505483	241.393443555896	226.698763238475	218.214992776426	163.574931764919	182.334965350033	190.831607645376	179.281906469385	227.093408865702	204.343015531856	191.621608789413
NONRATT000139.2	Irx1	-1.21212212918006	0.0648595948412704	0.99885968505483	269.487999080282	279.618979262598	292.154315526228	232.111914347986	307.92668422184	267.841759369723	363.65968108131	386.322578334367	229.99421680303	353.322778663756
NONRATT000140.2	Med10	1.04164020489863	0.809371571872146	0.99885968505483	9.10326380119763	12.5864297570888	10.9655775264536	8.37674231570815	11.1973339717033	6.77508666196601	6.25401999311807	10.3115275408925	10.9190924329999	10.300478970762
NONRATT000143.2	Ube2ql1	1.0599950101969	0.819954678742932	0.99885968505483	2.51124518653728	1.5733037196361	2.50641772033225	2.89378370906281	3.02630647883873	1.58085355445874	2.08467333103936	2.8776355928072	2.59978391261903	1.47149699582314
NONRATT000147.2	Mir3556b	-1.14487322136532	0.346968496285309	0.99885968505483	12.5562259326864	15.160926752857	16.9183196122427	24.9779225413843	16.644685633613	15.5826993225218	17.6039081287768	19.6638432175159	18.3718063158412	22.0724549373471
NONRATT000150.2	Ppp1r14c	1.33251874367509	0.267675314539359	0.99885968505483	4.7085847247574	3.86174549365225	2.19311550529072	2.58917489758252	2.72367583095485	4.74256066337621	1.38978222069291	3.35724152494174	1.90650820258729	3.59699265645657
NONRATT000155.2	Rgs17	-1.0030677741775	0.970926357307157	0.99885968505483	149.576041423127	151.895322750322	152.421527617705	125.194221518402	143.749557744839	149.051906563252	151.023001315296	150.356459724176	144.201347686602	137.666718942565
NONRATT000156.2	Rgs17	1.10999664654751	0.434031205832548	0.99885968505483	14.7535654709065	13.5876230332209	16.2917151821596	19.1903551232587	13.9210098026581	16.2602079887184	12.9713007264671	15.1075868622378	15.2520656206983	13.0799732962057
NONRATT000157.2	Rgs17	1.56842485520329	0.119454902680714	0.99885968505483	4.7085847247574	4.00477310452826	2.66306882785301	7.46291588126726	5.90129763373551	1.58085355445874	1.38978222069291	4.55625635527807	2.25314605760316	3.10649365784885
NONRATT000158.2	Rgs17	-1.33756696752363	0.23905833745107	0.99885968505483	1.5695282415858	3.0035798283962	2.50641772033225	2.43687049184237	4.08551374643228	2.48419844272087	4.16934666207872	3.83684745707627	1.90650820258729	4.57799065367199
NONRATT000159.2	Oprm1	-1.17227970001037	0.596334566550102	0.99885968505483	1.41257541742722	2.00238655226413	0.939906645124593	3.50300133202341	1.6644685633613	1.12918111032767	2.54793407127033	1.67862076247087	2.07982713009523	2.12549566063343
NONRATT000160.2	Oprm1	1.03436329236224	0.902210927254058	0.99885968505483	2.19733953822012	1.14422088700807	2.19311550529072	2.58917489758252	1.36183791547743	2.25836222065534	1.85304296092387	2.1582266946054	2.07982713009523	1.47149699582314
NONRATT000161.2	Nox3	-1.01237606877307	0.955825690270002	0.99885968505483	5.17944319723313	4.43385593715629	4.85618433314373	4.26452336072415	3.3289371267226	6.54925043990048	5.32749851265614	6.23487711774894	5.71952460776187	2.12549566063343
NONRATT000163.2	Nox3	-1.03802343077737	0.760660156776152	0.99885968505483	24.1707349204213	23.5995557945415	24.7508749882809	23.4548784839828	27.3880736334905	28.4553639802572	25.0160799724723	21.1026610139195	35.010423356603	23.3804522669677
NONRATT000164.2	Nox3	-1.17556341438666	0.380604579997839	0.99885968505483	4.7085847247574	6.72229771117244	9.71236866628746	7.15830706978696	8.92760411257424	5.64590555163834	9.96010591496582	10.0717245748252	7.97267066536503	6.04948764949513
NONRATT000166.2	Ldhal6b	-1.76694845323952	0.146411203987788	0.99885968505483	0.784764120792899	1.00119327613207	0.626604430083062	0.913826434440889	0.907891943651618	2.7100346647864	0.463260740230968	3.83684745707627	2.59978391261903	1.144497663418
NONRATT000167.2	Ldhal6b	1.34546365387187	0.0124280055547424	0.765353601652051	43.6328851160852	37.3302064386384	32.4267792567985	39.5991454924385	36.0130470981808	37.7146490849441	22.004885160971	37.1694597404264	27.9043473287776	25.5059479276011
NONRATT000168.2	Ldhal6b	-1.37836270124421	0.399458735404071	0.99885968505483	6.27811296634319	12.7294573679648	6.42269540835139	8.224437909968	5.29603633796777	10.162629992949	14.1294525770445	0	22.5314605760316	8.33848297633113
NONRATT000169.2	Ldhal6b	-1.07536559419195	0.787897640710686	0.99885968505483	2.3542923623787	2.43146938489216	2.97637104289454	3.50300133202341	3.48025245066453	6.32341421783494	3.24282518161678	2.63783262673994	6.75943817280949	2.12549566063343
NONRATT000170.2	Ldhal6b	-1.00863010890597	0.919232990354542	0.99885968505483	323.636723414992	339.833603441398	350.271876416432	310.244074492682	308.229314869724	307.137262009126	335.169145557106	311.983658853514	296.895322821094	360.026264978062
NONRATT000171.2	Ldhal6b	-1.04389956490272	0.617124676569469	0.99885968505483	548.393167610078	532.062712458755	570.679984698149	488.592533614395	491.472172163409	487.128730995356	573.98005714617	532.842190601467	508.517733308283	555.081366757729
NONRATT000172.2	Ldhal6b	-1.08346802458449	0.33831113912878	0.99885968505483	208.276397658435	200.953793280793	218.841597206509	197.843423056452	218.196697124272	210.253522743012	227.692653823521	232.608877085249	197.583577359047	248.192493295503
NONRATT000173.2	Ldhal6b	-1.03984332523222	0.690941824427254	0.99885968505483	229.621981744002	228.129039347235	242.182612227103	224.192085249498	238.775581180375	202.123418748653	272.628945625925	246.517449117151	169.332592175253	258.492972266265
NONRATT000174.2	Ldhal6b	1.02033728024078	0.83257164986018	0.99885968505483	60.4268373010532	58.9273756809158	65.3235118361592	49.4989318655481	59.9208682810068	54.8782019619247	55.5912888277162	51.5576377044624	59.275073207714	61.3123748259642
NONRATT000175.2	Ldhal6b	1.02290478200836	0.809904059847569	0.99885968505483	84.2836665731574	102.121714165471	86.9413646740249	73.8676367839718	84.1313201117166	87.3986179393615	80.1441080599575	91.604733037696	75.0470956109361	91.3963134072373
NONRATT000179.2	Zdhhc14	1.01902748041188	0.886320384189337	0.99885968505483	157.266729806897	164.624780118287	145.528878886791	109.811476538647	164.177126477001	99.5937739309003	142.684307991138	167.142667348885	85.0995934063964	155.978681557253
NONRATT000181.2	Park2	1.0035322780631	0.981021702739347	0.99885968505483	13.3409900534793	13.0155125897168	13.0020419242235	20.2564859634397	16.3420549857291	10.8401386591456	13.8978222069291	16.0667987265069	15.7720224032221	12.2624749651928
NONRATT000185.2	Fndc1	1.21200537270946	0.289706735077649	0.99885968505483	5.02249037307455	6.1501872676684	5.32613765570603	7.61522028700741	8.62497346469037	5.64590555163834	5.32749851265614	5.03586228741261	5.54620568025394	5.23198931848228
NONRATT000186.2	Fndc1	-1.02530199952429	0.862945262629367	0.99885968505483	18.2065276023953	20.8820311878974	13.4719952467858	19.7995727462193	15.2828477181356	16.2602079887184	14.36108294716	15.1075868622378	24.091330923603	17.16746495127
NONRATT000189.2	Ezr	-1.16367120086633	0.142826801842096	0.99885968505483	48.8123283133183	46.197918312951	50.754958836728	46.1482349392649	47.6643270417099	45.6189168572378	44.473031062173	60.190544482884	67.9410195831107	48.5594008621636
NONRATT000190.2	Ezr	-1.1728500848288	0.371889282623976	0.99885968505483	6.59201861466035	7.43743576555249	5.95274208578909	8.07213350422785	6.6578742534452	6.54925043990048	7.64380221381098	11.9901483033634	5.19956782523807	7.84798397772342
NONRATT000192.2	Synj2	1.24776891152202	0.639225258396162	0.99885968505483	0.47085847247574	1.14422088700807	0.939906645124593	5.93987182386578	0.453945971825809	2.7100346647864	2.77956444138581	1.4388177964036	1.55987034757142	0.490498998607714
NONRATT000193.2	Synj2	-1.09698229570039	0.457919278805516	0.99885968505483	21.1886312614083	25.6019423468057	29.7637104289454	37.7714926235567	23.9078211828259	28.2295277581917	29.648687374782	33.5724152494174	27.7310284012697	30.901436912286
NONRATT000194.2	Snx9	1.10293213482607	0.648325760041876	0.99885968505483	2.98210365901302	5.14899399153634	4.38623101058143	7.61522028700741	3.93419842249034	5.19423310750727	5.55912888277162	3.35724152494174	4.33297318769839	4.41449098746942
NONRATT000196.2	Snx9	1.13765634258447	0.302739670386261	0.99885968505483	55.4043469279787	52.4911331914954	51.5382143743319	37.6191882178166	41.7630294079744	32.5204159774368	44.2414006920575	40.0470953332336	31.0240880239205	44.1449098746942
NONRATT000199.2	Snx9	1.54208414048296	0.119925753673507	0.99885968505483	1.09866976911006	2.57449699576817	2.97637104289454	4.112218954984	3.02630647883873	2.48419844272087	1.85304296092387	1.4388177964036	1.55987034757142	2.12549566063343
NONRATT000203.2	Map3k4	1.17667546861704	0.108327761055906	0.99885968505483	111.436505152592	106.269514880875	105.269544253954	123.51887305526	108.341771942426	91.4636699365411	108.634643584162	81.0534025307363	73.1405874083488	103.65878837243
NONRATT000204.2	Map3k4	1.38789407899371	0.0152029089214655	0.785791958157005	30.6058007109231	21.7401968531534	25.6907816334055	22.5410520495419	19.6709921124517	17.6152253211116	17.6039081287768	15.5871927943724	16.8119359682697	16.3499666202571
NONRATT000207.2	Qk	-1.09314746415218	0.793803044176621	0.99885968505483	2.19733953822012	3.14660743927221	2.50641772033225	14.4689185453141	5.29603633796777	3.83921577511407	9.96010591496582	4.31645338921081	2.25314605760316	6.53998664810285
NONRATT000208.2	Pabpc6	-1.33664272769242	0.233893210501014	0.99885968505483	2.98210365901302	2.00238655226413	3.75962658049837	2.13226168036207	2.57236050701292	2.93587088685194	1.62141259080839	4.55625635527807	5.02624889773013	3.26999332405142
NONRATT000209.2	MGC94891	-1.20351048676259	0.348210379713627	0.99885968505483	6.12116014218461	7.15138054380047	4.85618433314373	5.93987182386578	3.02630647883873	5.64590555163834	5.55912888277162	9.11251271055615	6.23948139028568	5.55898865088742
NONRATT000210.2	MGC94891	-1.44061035310206	0.0106422679018668	0.717920089928896	13.6548957017964	15.017899141981	19.4247373325749	16.448875819936	15.2828477181356	13.550173323932	18.5304296092387	30.9345826226775	23.7446930685872	17.0039652850674
NONRATT000211.2	MGC94891	-1.20118891369239	0.443496573262389	0.99885968505483	10.0449807461491	9.29679470694061	11.7488330640574	6.85369825830666	4.9934056900839	6.32341421783494	5.55912888277162	15.8269957604396	4.33297318769839	13.8974716272186
NONRATT000212.2	MGC94891	-1.26931050112935	0.0194982869020434	0.82606793561782	138.432390907867	131.299346784177	116.70507510297	118.188218854355	90.7891943651618	105.239679482539	126.470182083054	179.132815652248	135.535401311206	152.218189234594
NONRATT000215.2	Pde10a	-1.10622761290354	0.52073921873841	0.99885968505483	9.57412227367337	15.733037196361	14.725204106952	13.2504832993929	13.1644331829485	21.0027686520946	18.2987992391233	15.8269957604396	12.1323249255555	17.9849632822828
NONRATT000217.2	Pde10a	-1.67484383103406	0.0669922181633169	0.99885968505483	12.713178756845	12.8724849788408	12.8453908167028	37.9237970292969	17.2499469293807	16.7118804328495	29.8803177448975	41.0063071975027	5.372886752746	47.0879038663405
NONRATT000216.2	Pde10a	-1.0953007993838	0.501810489352356	0.99885968505483	22.6012066788355	24.1716662380456	26.7873393860509	31.3747075824705	36.1643624221228	41.5538648600582	35.9027073679001	34.7714300797537	25.3045634161586	37.1144242279837
NONRATT000227.2	Vom2r7	-1.45627560073165	0.0114888098141532	0.737175025023974	13.3409900534793	10.8700984265767	13.1586930317443	12.0320480534717	12.1052259153549	14.4535182121942	15.7508651678529	25.8987203352648	19.4117198808888	12.9164736300031
NONRATT000234.2	Vom2r9	-1.02898480782956	0.87086300927544	0.99885968505483	5.33639602139171	5.86413204591638	4.22957990306067	6.24448063534607	4.84209036614196	5.42006932957281	5.32749851265614	5.03586228741261	6.41280031779361	5.06848965227971
NONRATT000237.2	Vom2r9	-1.15335095323128	0.310650665738118	0.99885968505483	16.793952184968	15.590009585485	13.0020419242235	18.1242242830776	21.9407219715808	17.3893890990461	22.6997762713175	21.3424639799868	14.2121520556507	21.0914569401317
NONRATT000240.2	Vom2r9	1.43864175782491	0.0494389849959222	0.99885968505483	8.94631097703905	10.1549603721967	9.24241534372517	8.83365553292859	7.56576619709681	10.162629992949	4.86423777242517	4.55625635527807	10.3991356504761	5.23198931848228
NONRATT000243.2	Smoc2	1.06858805675133	0.701349703048724	0.99885968505483	10.6727920427834	9.43982231781662	6.89264873091368	11.270526024771	9.83549605622586	9.48512132675241	6.25401999311807	11.0309364390943	11.7856870705396	6.86698598050799
NONRATT000247.2	Chd1	-1.19639715874711	0.599865759882163	0.99885968505483	0.784764120792899	2.43146938489216	0.469953322562296	2.74147930332267	1.51315323941936	1.3550173323932	1.15815185057742	2.63783262673994	1.90650820258729	1.79849632822828
NONRATT000248.2	Chd1	-1.49818500207734	0.0541598465462551	0.99885968505483	7.84764120792899	4.5768835480323	8.92911312868363	7.76752469274755	3.17762180278066	4.06505199717961	9.03358443450388	12.2299512694306	7.27939495533329	8.17498331012856
NONRATT000249.2	Riok2	-1.11345919713245	0.56319627165659	0.99885968505483	8.31849968040473	7.00835293292446	6.42269540835139	13.2504832993929	7.26313554921294	9.03344888262135	9.72847554485034	7.43389194808528	7.27939495533329	13.4069726286108
NONRATT000252.2	Riok2	-1.18653205054055	0.23869489918438	0.99885968505483	14.9105182950651	11.4422088700807	14.5685529994312	17.515006660117	14.223640450542	15.3568631004563	19.6885814598162	22.5414788103231	12.8256006355872	15.0419692906365
NONRATT000255.2	Riok2	-1.1422072443345	0.297179943623415	0.99885968505483	21.8164425580426	16.3051476398651	15.9784129671181	16.6011802256761	22.3946679434066	17.1635528769806	19.6885814598162	20.3832521157177	23.3980552135713	20.4374582753214
NONRATT000257.2	Fpr-rs3	-1.14644242161989	0.576238506274015	0.99885968505483	2.66819801069586	4.29082832628028	5.95274208578909	4.87374098368474	2.57236050701292	5.87174177370388	3.47445555173226	3.83684745707627	8.66594637539678	3.76049232265914
NONRATT000259.2	Vom1r10	-1.08243941627029	0.710024943797725	0.99885968505483	5.80725449386745	6.57927010029643	2.34976661281148	7.00600266404681	5.14472101402583	4.74256066337621	6.25401999311807	4.31645338921081	5.02624889773013	7.19398531291313
NONRATT000260.2	Vom1r12	1.15769794595581	0.347429611292724	0.99885968505483	12.713178756845	14.588816309353	13.0020419242235	15.6873537912353	12.5591718871807	7.22675910609708	11.8131488758897	10.791133473027	11.2657302880158	10.1369793045594
NONRATT000263.2	Vom1r12	-1.02376947887206	0.866766625566254	0.99885968505483	26.9958857552757	27.0322184555658	23.4976661281148	19.1903551232587	17.2499469293807	16.2602079887184	25.9426014529342	25.4191144031303	19.2384009533808	18.9659612794983
NONRATT000265.2	Vom1r9	1.0180557162185	0.91460355942376	0.99885968505483	17.1078578332852	11.2991812592047	10.8089264189328	11.8797436477316	8.47365814074843	8.80761266055581	12.2764096161207	11.2707394051616	8.66594637539678	12.7529739638006
NONRATT000266.2	Vom1r9	1.10206670719152	0.432559906272151	0.99885968505483	31.0766591833988	32.3242400579781	41.0425901704406	25.8917489758252	33.4406865911679	27.7778553140606	36.5975984782465	25.179311437063	25.1312444886507	29.2664402502602
NONRATT000269.2	Vom1r23	-1.18537783384602	0.408671068978159	0.99885968505483	7.06287708713609	5.57807682416436	5.79609097826832	9.29056875014903	7.56576619709681	6.54925043990048	8.8019540643884	7.67369491415255	3.81301640517458	12.7529739638006
NONRATT000270.2	Vom1r23	1.0492119524967	0.843436712587899	0.99885968505483	2.19733953822012	3.57569027190023	2.66306882785301	2.58917489758252	3.63156777460647	6.54925043990048	3.47445555173226	3.35724152494174	3.63969747766665	2.77949432544371
NONRATT000271.2	Vom2r12	1.01470916509976	0.901721161855269	0.99885968505483	35.9421967323148	39.7616758235306	35.403150299693	56.0480213123745	40.0985608446131	36.3596317525509	35.9027073679001	43.6441398242426	35.010423356603	45.6164068705174
NONRATT000275.2	Vom2r13	1.17174660840027	0.0867109898326979	0.99885968505483	79.7320346725586	79.3803240361852	85.6881558138587	70.0600266404681	73.3879321118391	75.6551343919538	65.551394742682	57.7925148222114	73.6605441908726	66.5443641444465
NONRATT000278.2	Vom2r13	-1.00299524262857	0.98927341600451	0.999090229694114	2.51124518653728	4.14780071540427	2.34976661281148	4.112218954984	3.3289371267226	3.16170710891747	4.16934666207872	2.39802966067267	3.63969747766665	2.94299399164628
NONRATT000280.2	Vom1r10	1.21268956465347	0.447742052469053	0.99885968505483	3.45296213148876	2.71752460664418	4.22957990306067	4.87374098368474	2.87499115489679	2.48419844272087	2.31630370115484	2.63783262673994	1.55987034757142	4.74149031987456
NONRATT000281.2	Vom2r13	-1.39249441760446	0.25262708294647	0.99885968505483	2.66819801069586	2.43146938489216	1.87981329024919	1.06613084018104	3.3289371267226	0.903344888262135	3.47445555173226	4.31645338921081	1.73318927507936	2.288995326836
NONRATT000283.2	Vom1r11	1.23926596863267	0.352753616646889	0.99885968505483	2.51124518653728	3.0035798283962	4.5428821181022	2.89378370906281	3.17762180278066	2.93587088685194	1.85304296092387	3.59704449100901	2.25314605760316	2.61599465924114
NONRATT000284.2	Vom1r11	-1.08564017986699	0.717727838857382	0.99885968505483	1.5695282415858	4.5768835480323	3.75962658049837	4.87374098368474	4.23682907037422	4.51672444131067	3.47445555173226	5.51546821954714	4.33297318769839	3.76049232265914
NONRATT000285.2	Vom1r11	-1.29369951385901	0.152856526628075	0.99885968505483	7.84764120792899	8.72468426343657	4.38623101058143	7.76752469274755	7.26313554921294	9.48512132675241	8.10706295404195	10.791133473027	12.9989195630952	7.19398531291313
NONRATT000286.2	Vom1r15	-1.22670554285721	0.391373319544009	0.99885968505483	4.39467907644024	5.72110443504037	5.48278876322679	1.67534846314163	2.72367583095485	2.93587088685194	5.09586814254065	5.27566525347988	4.67961104271426	3.92399198886171
NONRATT000292.2	Vom2r15	-1.0177178549074	0.839152482474615	0.99885968505483	301.66332803279	271.895488275294	282.128644644899	252.673009122906	280.992556560176	297.200468238242	256.414819717841	281.528682162972	329.479281192585	276.314435882345
NONRATT000293.2	Vom2r15	1.05091087229452	0.645923171899022	0.99885968505483	35.6282910839976	37.3302064386384	36.6563591598591	31.2224031767304	28.7499115489679	34.1012695318956	31.2700999655904	27.3375381316684	35.010423356603	35.1524282335528
NONRATT000294.2	Vom2r15	1.03073619148157	0.844375833993283	0.99885968505483	27.9376027002272	18.0214789703772	23.8109683431564	18.1242242830776	21.335460675813	28.6812002023228	16.6773866483149	24.4599025388612	31.5440448064443	16.1864669540545
NONRATT000295.2	Vom2r15	-1.1738739969155	0.423107701321489	0.99885968505483	12.0853674602106	10.8700984265767	9.0857642362044	9.59517756162933	8.47365814074843	11.7434835474078	7.87543258392646	8.39310381235435	22.7047795035396	8.99248164114142
NONRATT000298.2	Vom2r16	1.00383559127348	0.982072743582111	0.99885968505483	8.78935815288047	7.00835293292446	11.9054841715782	8.37674231570815	8.17102749286456	12.4209922136044	10.8866273954278	6.71448304988348	9.18590315792058	10.4639786369646
NONRATT000304.2	Mir295-2	-1.89310394148325	0.0973149712189411	0.99885968505483	1.5695282415858	0.858165665256056	1.25320886016612	2.43687049184237	0.151315323941936	0.225836222065534	2.08467333103936	2.1582266946054	1.38655142006348	2.77949432544371
NONRATT000312.2	Vom1r110	-1.21936375643788	0.550748695145186	0.99885968505483	1.5695282415858	3.57569027190023	0.939906645124593	1.52304405740148	1.96709921124517	2.0325259985898	0.926521480461937	1.67862076247087	1.90650820258729	4.74149031987456
NONRATT000316.2	Vom2r26	-1.51767028742166	0.127266370218631	0.99885968505483	1.5695282415858	2.14541416314014	1.40985996768689	0.913826434440889	1.05920726759355	2.0325259985898	2.08467333103936	2.39802966067267	1.90650820258729	2.77949432544371
NONRATT000317.2	Lilrc2	1.12899778859224	0.283987570166935	0.99885968505483	67.1758087398722	70.9416949945006	80.831971480715	53.9157596320124	48.5722189853615	65.0408319548737	53.7382458667923	48.2003961795207	61.1815814103012	64.5823681500156
NONRATT000319.2	Pirb	1.21553967809847	0.11780757997261	0.99885968505483	38.9243003913278	40.9058967105387	37.1263124824214	32.2885340169114	38.4340922812518	39.2955026394029	34.2812947770917	21.582266946054	41.5965426019045	26.6504455910191
NONRATT000320.2	Pirb	1.06598179414744	0.625201180686241	0.99885968505483	22.2873010305183	17.8784513595012	23.1843639130733	23.9117917012033	19.9736227603356	20.7769324300291	18.2987992391233	25.179311437063	15.0787466931904	21.745455604942
NONRATT000321.2	Pirb	-1.1401743414374	0.269008071187435	0.99885968505483	30.4488478867645	25.0298319033016	31.9568259342362	33.8115780743129	21.9407219715808	27.5520190919951	36.1343377380155	34.0520211815519	26.6911148362221	33.1904322391219
NONRATT000324.2	Zfp772	1.00528418625714	0.985561290049469	0.99885968505483	2.82515083485444	3.71871788277624	4.69953322562297	2.58917489758252	0.907891943651618	1.80668977652427	2.08467333103936	1.91842372853814	2.9464217676349	3.92399198886171
NONRATT000327.2	Aurkc	1.02376751333327	0.787730544618492	0.99885968505483	113.006033394177	121.573469244608	98.846848845603	97.6271240794349	113.940438928278	109.530567701784	100.990841370351	104.554093205328	114.043854300222	106.438282697874
NONRATT000329.2	Lair1	1.27925255705037	0.0799223167030537	0.99885968505483	698.753973153997	727.724484137136	659.657813769944	1279.50931262298	1215.66731254952	1143.4087923178	705.546107371765	634.998254146123	865.901361829646	776.45991479601
NONRATT000330.2	Vom2r30	-1.00676584870148	0.994984479341058	0.999582945409939	0	0	9.55571755876669	6.70139385256652	0	0.225836222065534	11.1182577655432	0	0	0
NONRATT000333.2	Vom2r31	-1.12084631452883	0.386809534538028	0.99885968505483	19.4621501956639	14.874871531105	14.4119018919104	20.2564859634397	14.0723251266001	19.6477513197014	16.9090170184303	21.1026610139195	19.5850388083967	18.9659612794983
NONRATT000334.2	Vom2r31	1.00436688490369	0.960103751979315	0.99885968505483	381.081457057032	393.611985130778	392.724326554559	424.320074392053	470.288026811538	399.052604389798	395.393041787132	372.8936122346	450.975849375648	413.98115482491
NONRATT000335.2	Vom2r31	-1.08367162759856	0.426486544648083	0.99885968505483	103.274958296346	111.704564094163	81.3019248032773	107.983823669765	109.098348562136	77.010151724347	103.538775441621	116.784044474759	93.0722640717614	113.79576767699
NONRATT000336.2	Vom2r31	1.000552594967	0.997264020940427	0.999582945409939	21.659489733884	19.0226722465092	20.051341762658	30.1562723365493	18.6117848448582	31.6170710891747	17.1406473885458	19.4240402514486	35.1837422841109	21.5819559387394
NONRATT000337.2	Vom2r31	1.09298063156626	0.576593169010537	0.99885968505483	24.3276877445799	22.0262520749054	17.388272934805	37.1622750005961	19.8223074363937	20.325259985898	27.1007533035117	24.220099572794	15.0787466931904	20.1104589429163
NONRATT000338.2	Vom2r31	-1.24738104907206	0.319093786808401	0.99885968505483	4.86553754891597	4.14780071540427	1.87981329024919	4.87374098368474	6.05261295767745	4.29088821924514	7.87543258392646	4.79605932134534	4.33297318769839	4.90498998607714
NONRATT000349.2	Galp	1.01703511176132	0.93968535530703	0.99885968505483	3.1390564831716	3.0035798283962	5.16948654818526	5.63526301238548	4.08551374643228	4.06505199717961	4.16934666207872	5.99507415168168	2.4264649851111	4.08749165506428
NONRATT000354.2	Smim17	-1.15606551151671	0.418415103571935	0.99885968505483	12.0853674602106	7.43743576555249	6.26604430083062	7.9198290984877	9.38155008440005	13.098500879801	11.8131488758897	10.0717245748252	13.345557418111	7.84798397772342
NONRATT000357.2	Smim17	1.14177155245412	0.383719848275473	0.99885968505483	9.41716944951479	9.72587753956863	9.86901977380823	10.2043951845899	9.23023476045811	7.67843155022814	7.87543258392646	7.43389194808528	6.93275710031742	10.4639786369646
NONRATT000359.2	Smim17	-1.14699345433101	0.227931336372046	0.99885968505483	28.4084611727029	23.1704729619135	29.2937571063832	29.6993591193289	23.4538752110001	24.3903119830776	30.3435784851284	35.9704449100901	26.86443376373	28.4489419192474
NONRATT000362.2	Smim17	1.04608690467589	0.751597044582218	0.99885968505483	18.677386074871	23.4565281836655	16.2917151821596	27.1101842217464	24.8157131264775	21.6802773182912	28.72216589432	15.8269957604396	20.6249523734443	19.1294609457008
NONRATT000363.2	Smim17	1.03394556605769	0.783370756647029	0.99885968505483	34.0587628424118	28.6055221752019	23.6543172356356	29.851663525069	20.2762534082195	26.1970017596019	27.7956444138581	25.6589173691976	26.1711580536983	25.3424482613985
NONRATT000365.2	Smim17	-1.21023548976772	0.388232619599774	0.99885968505483	3.1390564831716	3.86174549365225	4.85618433314373	8.83365553292859	5.14472101402583	6.32341421783494	4.16934666207872	8.15330084628708	8.14598959287297	5.39548898468485
NONRATT000367.2	Smim17	-1.08722636459848	0.349384897116719	0.99885968505483	660.614436883463	652.921043648983	683.4687821131	581.650525521626	743.563501850675	700.31812462522	661.767967419938	734.276682097972	748.911085761789	770.246927480313
NONRATT000368.2	Smim17	1.01534988580828	0.904592714726913	0.99885968505483	84.1267137489988	107.842818600511	67.9865806640122	90.9257302268684	130.585124561891	88.5277990496892	80.6073688001885	104.074487273194	71.5807170607774	118.046758998256
NONRATT000370.2	Ppp1r12c	1.02218266925588	0.895632680195885	0.99885968505483	9.88802792199053	11.2991812592047	10.8089264189328	15.6873537912353	8.7762887886323	9.03344888262135	7.18054147358001	13.1891631336997	11.7856870705396	10.6274783031671
NONRATT000371.2	Sult2a1	-1.00930650892526	0.974792645425363	0.99885968505483	1.41257541742722	1.28724849788408	2.34976661281148	2.43687049184237	2.42104518307098	3.16170710891747	1.85304296092387	0.959211864269068	1.73318927507936	3.92399198886171
NONRATT000375.2	Sult2a6	1.06091184967549	0.693742643879534	0.99885968505483	21.659489733884	27.1752460664418	23.6543172356356	13.402787705133	22.3946679434066	26.1970017596019	15.7508651678529	18.9444343193141	27.5577094737618	21.745455604942
NONRATT000376.2	Sult2a6	1.39416914823598	0.282050035980045	0.99885968505483	1.72648106574438	1.43027610876009	2.34976661281148	2.89378370906281	2.57236050701292	2.0325259985898	2.77956444138581	0.959211864269068	1.90650820258729	0.653998664810285
NONRATT000377.2	Sult2a6	1.18766479130082	0.132313605365384	0.99885968505483	39.8660173362793	37.7592892712665	33.0533836868815	49.8035406770284	49.782741576897	35.2304506422233	36.5975984782465	35.4908389779555	31.8906826614601	34.1714302363374
NONRATT000378.2	Sult2a6	-1.05037619845046	0.705153346844035	0.99885968505483	20.7177727889325	21.8832244640294	19.2680862250542	19.7995727462193	27.6907042813743	19.6477513197014	21.3099940506245	22.5414788103231	17.8518495333174	28.61244158545
NONRATT000380.2	Sult2a6	1.15674441185965	0.65565030267321	0.99885968505483	3.76686777980592	3.71871788277624	3.60297547297761	5.33065420090518	1.05920726759355	7.00092288403154	2.08467333103936	3.59704449100901	6.93275710031742	1.30799732962057
NONRATT000382.2	Sult2a6	1.01735953259045	0.84416165179391	0.99885968505483	125.562259326864	133.873843779945	133.153441392651	125.041917112662	139.512728674465	148.14856167499	139.441482809521	137.407099556544	111.097432532587	139.792214603198
NONRATT000387.2	Sepw1	-1.50926067674844	0.0960304147677175	0.99885968505483	2.04038671406154	1.85935894138812	1.40985996768689	1.37073965166133	1.6644685633613	1.58085355445874	3.01119481150129	2.39802966067267	2.07982713009523	2.61599465924114
NONRATT000388.2	Sepw1	1.15871005191276	0.627106714144312	0.99885968505483	2.82515083485444	3.28963505014821	1.56651107520765	1.21843524592118	2.87499115489679	1.80668977652427	1.15815185057742	1.4388177964036	3.46637855015871	1.63499666202571
NONRATT000390.2	Sepw1	1.58993931960504	0.00122400630818011	0.285706762773911	101.077618758125	115.280254366064	62.817094115827	83.4628143456012	121.354889801433	75.8809706140193	72.0370451059156	58.2721207543459	37.4368883417141	67.3618624754593
NONRATT000391.2	Sepw1	-1.04150529998747	0.875267347739696	0.99885968505483	3.60991495564734	5.00596638066033	7.51925316099674	6.54908944682637	4.69077504220002	7.45259532816261	6.71728073334904	2.1582266946054	11.4390492155237	3.59699265645657
NONRATT000392.2	Sepw1	1.59092427624511	0.0272907465186495	0.912343619337768	9.26021662535621	12.8724849788408	10.1823219888498	12.6412656764323	9.68418073228392	9.48512132675241	13.2029310965826	4.55625635527807	5.54620568025394	3.92399198886171
NONRATT000396.2	Sepw1	-1.15499174691588	0.180757162458491	0.99885968505483	881.91791894706	701.550431346826	983.299001907845	676.536170297738	632.498054077294	810.977873437331	808.38999170304	1041.46428163014	959.146944828915	799.840367062978
NONRATT000398.2	Sepw1	-1.08557173767142	0.505079662293854	0.99885968505483	45.8302246543053	42.9082832628028	46.8386811487089	32.7454472341318	33.8946325629937	43.586390858648	35.6710769977846	46.0421694849153	58.9284353526981	36.9509245617811
NONRATT000399.2	Crx	-1.22951612515767	0.0971865673296859	0.99885968505483	86.6379589355361	82.3839038645814	85.8448069213795	60.4648490788388	95.7826000552457	88.9794714938203	71.1105236254537	115.82483261049	84.2329987688567	138.320717607375
NONRATT000400.2	Crx	-1.04210675488625	0.693785545703789	0.99885968505483	485.455085122487	505.745632057569	510.995912732737	304.304202668816	447.742043544189	435.86390858648	445.193571361961	493.514504166436	429.484302364664	500.799477578475
NONRATT000410.2	Npas1	-1.27143087160818	0.12228094916941	0.99885968505483	66.861903091555	59.7855413461719	82.8684358784849	102.50086506312	56.4406158303422	60.9757799576941	98.2112769289653	123.018921592508	45.9295157896029	97.4458010567324
NONRATT000412.2	Arhgap35	-1.07350310538155	0.608748687782841	0.99885968505483	35.3143854356805	29.3206602295819	29.7637104289454	29.851663525069	31.1709567320389	48.3289515220242	33.8180340368607	35.011233045821	50.4358079048092	25.9964469262088
NONRATT000413.2	Ceacam9	-1.13819491840703	0.193331247996242	0.99885968505483	94.7995057917822	87.5328978561177	102.136522103539	117.426696825654	87.914203210265	105.69135192667	103.538775441621	107.191925832068	141.428244846475	99.2442973849607
NONRATT000414.2	Ceacam9	-1.01856644011834	0.889011142190061	0.99885968505483	44.2606964127195	53.7783816893795	38.8494746651498	28.9378370906281	50.5393181966067	60.7499437356286	37.7557503288239	52.996455500866	47.1427482821585	49.8673981917842
NONRATT000415.2	Ceacam9	1.34225739760884	0.0494165360727502	0.99885968505483	20.560819964774	19.0226722465092	28.040548246217	23.607182889723	27.5393889574324	25.7453293154708	17.3722777586613	12.2299512694306	26.3444769812062	15.3689686230417
NONRATT000417.2	Slc1a5	1.07988017550123	0.771835016489834	0.99885968505483	2.51124518653728	2.00238655226413	1.09655775264536	3.19839252054311	2.42104518307098	2.93587088685194	2.08467333103936	2.39802966067267	2.59978391261903	1.63499666202571
NONRATT000418.2	Fkrp	-1.08719934231373	0.359412038148878	0.99885968505483	78.1625064309728	65.9357286138403	67.8299295564915	67.3185473371455	69.4537336893488	69.7833926182499	69.2574806645298	73.619510582651	87.0061016089836	73.0843507925493
NONRATT000419.2	Fkrp	-1.13168986149677	0.539197772389489	0.99885968505483	12.0853674602106	9.01073948518859	21.3045506228241	13.5550921108732	5.90129763373551	15.8085355445874	17.6039081287768	11.7503453372961	17.1585738232856	11.9354756327877
NONRATT000421.2	Strn4	1.12414224120809	0.508680928458355	0.99885968505483	11.9284146360521	8.58165665256056	7.83255537603828	16.2965714141958	11.3486492956452	11.2918111032767	10.8866273954278	8.63290677842162	12.8256006355872	7.52098464531827
NONRATT000422.2	Strn4	1.2891401113769	0.0555009500064421	0.99885968505483	20.4038671406154	18.7366170247572	21.7745039453864	26.6532710045259	25.4209744222453	19.4219150976359	15.287604427622	14.388177964036	18.0251684608253	20.4374582753214
NONRATT000426.2	Dact3	1.33310717762318	0.141265708441822	0.99885968505483	5.33639602139171	5.43504921328835	5.0128354406645	4.26452336072415	4.23682907037422	4.96839688544174	3.93771629196323	2.39802966067267	4.67961104271426	3.43349299025399
NONRATT000433.2	Psg16	1.16453289074558	0.514841344927738	0.99885968505483	2.66819801069586	4.43385593715629	5.16948654818526	3.95991454924385	6.96050490132907	5.87174177370388	2.08467333103936	4.31645338921081	6.06616246277774	3.92399198886171
NONRATT000434.2	Psg16	-1.37222281562503	0.0177514002857228	0.802807077921814	14.7535654709065	13.3015678114689	16.4483662896804	15.2304405740148	18.3091541969743	14.0018457680631	15.7508651678529	26.6181292334666	20.1049955909205	21.9089552711445
NONRATT000435.2	Psg16	1.28740411936459	0.509426717937199	0.99885968505483	1.25562259326864	0.715138054380047	3.13302215041531	2.89378370906281	0.453945971825809	3.16170710891747	2.08467333103936	0.959211864269068	1.73318927507936	1.144497663418
NONRATT000437.2	Psg16	1.00105957358374	0.996093655679123	0.999582945409939	4.7085847247574	3.0035798283962	3.44632436545684	5.48295860664533	4.08551374643228	4.29088821924514	4.16934666207872	2.63783262673994	5.19956782523807	4.41449098746942
NONRATT000438.2	Psg16	-1.09022555351506	0.397467885387194	0.99885968505483	36.7269608531077	38.4744273256465	34.6198947620892	30.9177943652501	33.5920019151099	37.2629766408131	38.6822718092859	40.2868982993009	33.9705097915554	40.8749165506428
NONRATT000440.2	Psgb1	-1.23127165483458	0.331624898393756	0.99885968505483	3.9238206039645	4.86293876978432	4.38623101058143	3.04608811480296	3.93419842249034	6.54925043990048	3.93771629196323	6.95428601595075	7.27939495533329	3.59699265645657
NONRATT000442.2	Ceacam11	-1.21803291717895	0.0802717983133423	0.99885968505483	66.861903091555	64.2193972833282	82.2418314484019	51.7834979516504	79.4405450695165	80.39769505533	84.3134547220363	90.645521173427	102.778124012206	67.1983628092567
NONRATT000443.2	Ceacam11	1.26292467135972	0.339565230922183	0.99885968505483	5.02249037307455	5.57807682416436	4.69953322562297	12.7935700821724	9.83549605622586	8.13010399435921	8.10706295404195	5.27566525347988	2.77310284012697	8.17498331012856
NONRATT000450.2	LOC102557319	-1.04779021456967	0.687764066411607	0.99885968505483	26.3680744586414	32.3242400579781	22.2444572679487	26.8055754102661	32.5327946475163	28.6812002023228	25.9426014529342	30.6947796566102	27.7310284012697	33.5174315715271
NONRATT000455.2	Ccdc61	-1.15685895293161	0.412953003007752	0.99885968505483	6.27811296634319	6.72229771117244	6.42269540835139	5.02604538942489	6.20392828161939	4.51672444131067	9.03358443450388	5.51546821954714	7.62603281034916	5.23198931848228
NONRATT000458.2	Fbxo46	1.15242725336477	0.585528276338918	0.99885968505483	4.39467907644024	5.29202160241234	1.72316218272842	2.28456608610222	5.59866698585164	4.51672444131067	2.31630370115484	2.63783262673994	4.50629211520632	4.08749165506428
NONRATT000461.2	Mir330	1.01260818998974	0.930494282619029	0.99885968505483	27.6236970519101	23.3135005727895	39.9460324177952	26.8055754102661	19.8223074363937	36.811304196682	27.1007533035117	35.2510360118883	23.5713741410792	28.7759412516525
NONRATT000462.2	Mir330	-1.07042944836181	0.725137075527737	0.99885968505483	5.65030166970887	7.58046337642849	5.79609097826832	4.72143657794459	6.80918957738713	6.09757799576941	6.25401999311807	3.35724152494174	9.18590315792058	7.03048564671056
NONRATT000465.2	Gpr4	1.00363799032522	0.98086045402993	0.99885968505483	9.73107509783195	11.7282640918328	11.7488330640574	7.9198290984877	9.83549605622586	8.80761266055581	10.1917362850813	8.39310381235435	11.4390492155237	9.6464803059517
NONRATT000467.2	Gpr4	-1.22622855207829	0.277500204846695	0.99885968505483	8.00459403208757	5.86413204591638	5.63943987074756	5.93987182386578	12.5591718871807	8.80761266055581	7.18054147358001	9.59211864269068	11.7856870705396	9.48298063974913
NONRATT000469.2	Vasp	-1.70287562588469	0.00998550477046688	0.69927003748171	2.3542923623787	2.71752460664418	2.66306882785301	4.56913217220444	4.69077504220002	3.387543330983	4.4009770321942	6.47468008381621	5.71952460776187	6.53998664810285
NONRATT000470.2	Vasp	-1.19900962689463	0.505930903250433	0.99885968505483	2.19733953822012	2.86055221752019	2.34976661281148	2.13226168036207	1.05920726759355	1.58085355445874	1.62141259080839	3.11743855887447	3.29305962265078	1.79849632822828
NONRATT000478.2	Clasrp	-1.02093387526103	0.917584364082477	0.99885968505483	4.39467907644024	6.57927010029643	7.36260205347598	7.46291588126726	5.59866698585164	7.22675910609708	6.48565036323356	7.43389194808528	9.01258423041265	3.43349299025399
NONRATT000480.2	Clasrp	1.24134292430334	0.193681507804226	0.99885968505483	9.10326380119763	11.0131260374527	10.1823219888498	12.336656864952	8.92760411257424	12.6468284356699	9.26521480461937	5.75527118561441	11.6123681430317	7.52098464531827
NONRATT000481.2	Tomm40	1.12696204656472	0.718415533109732	0.99885968505483	1.09866976911006	0.858165665256056	1.87981329024919	3.04608811480296	3.48025245066453	1.12918111032767	2.08467333103936	1.19901483033634	1.90650820258729	1.63499666202571
NONRATT000482.2	PVR	-1.14709496875823	0.311498477820793	0.99885968505483	81.1446100899858	83.0990419189614	73.469369427239	65.1862856567834	73.8418780836649	97.7870841543761	65.7830251127975	71.2214809219783	144.028028759094	80.9323347702727
NONRATT000483.2	Ceacam20	-1.00494008973468	0.974586591602506	0.99885968505483	18.2065276023953	18.1645065812532	14.2552507843897	25.1302269471244	19.6709921124517	27.3261828699296	18.2987992391233	20.1434491496504	28.0776662562856	15.3689686230417
NONRATT000485.2	Zfp180	-1.3667991389888	0.251573998741012	0.99885968505483	2.51124518653728	3.57569027190023	3.28967325793608	1.21843524592118	2.26972985912904	4.06505199717961	3.70608592184775	1.91842372853814	6.58611924530155	2.94299399164628
NONRATT000486.2	Zfp180	-1.13276340458634	0.533978762525992	0.99885968505483	7.21982991129467	6.00715965679239	4.85618433314373	4.72143657794459	8.3223428168065	5.64590555163834	3.47445555173226	7.19408898201801	9.53254101293645	7.3574849791157
NONRATT000487.2	Zfp112	-1.13825881675174	0.197024143713437	0.99885968505483	88.0505343529633	92.8249194585301	83.9649936311303	88.4888597350261	89.8813024215101	82.4302210539198	72.731936216262	111.268576255212	94.4588154918249	120.17225465889
NONRATT000488.2	Zfp112	-1.05931920098033	0.575642541699212	0.99885968505483	49.2831867857941	48.2003048652151	59.2141186428494	43.8636688531627	47.2103810698841	45.6189168572378	50.4954206851756	49.1596080437898	45.582877934587	61.8028738245719
NONRATT000490.2	Zfp112	-1.03612227439244	0.716094992599655	0.99885968505483	429.109021249557	418.355761812327	460.39760500353	336.135823468507	353.775227376247	375.565637294982	330.768168524911	429.247309260408	463.974768938743	415.125652488328
NONRATT000493.2	Zfp111	-1.3553715288491	0.164592989012043	0.99885968505483	5.96420731802603	2.57449699576817	5.63943987074756	4.4168277664643	6.96050490132907	3.61337955304854	4.16934666207872	9.59211864269068	6.23948139028568	6.53998664810285
NONRATT000492.2	Zfp111	-1.67156860335422	0.219065298470476	0.99885968505483	0.15695282415858	0.572110443504037	0.626604430083062	0.913826434440889	2.42104518307098	1.80668977652427	1.38978222069291	2.8776355928072	0.693275710031742	2.288995326836
NONRATT000494.2	Zfp94	1.01642979180168	0.888254656011931	0.99885968505483	42.5342153469751	49.4875533630992	38.8494746651498	35.3346221317144	45.091966534697	32.7462521995024	31.7333607058213	40.7665042314354	47.8360239921902	39.7304188872248
NONRATT000503.2	Cyp2s1	1.42505980851174	0.265131567438853	0.99885968505483	1.09866976911006	3.71871788277624	2.81971993537378	4.26452336072415	1.51315323941936	3.61337955304854	0.694891110346453	1.4388177964036	3.11974069514284	2.45249499303857
NONRATT000505.2	Cyp2s1	1.05668311914341	0.827114019898349	0.99885968505483	4.55163190059882	2.86055221752019	3.13302215041531	6.85369825830666	3.63156777460647	2.93587088685194	3.01119481150129	4.31645338921081	2.07982713009523	5.72248831708999
NONRATT000506.2	RGD1564380	-1.19788633172277	0.448604378215821	0.99885968505483	4.23772625228166	3.28963505014821	1.87981329024919	3.95991454924385	4.08551374643228	3.83921577511407	2.54793407127033	5.03586228741261	6.41280031779361	2.94299399164628
NONRATT000508.2	RGD1564380	-1.43173763815951	0.117684139223673	0.99885968505483	3.1390564831716	3.14660743927221	3.13302215041531	3.65530573776355	4.23682907037422	4.51672444131067	4.63260740230968	9.11251271055615	2.77310284012697	4.57799065367199
NONRATT000509.2	RGD1564380	-1.25670291554628	0.260300160747076	0.99885968505483	7.06287708713609	8.00954620905652	6.26604430083062	12.7935700821724	4.38814439431615	7.67843155022814	6.25401999311807	12.7095572015652	8.14598959287297	11.6084763003826
NONRATT000510.2	RGD1564380	1.08654962467235	0.693834567400633	0.99885968505483	4.55163190059882	3.86174549365225	3.13302215041531	5.02604538942489	3.3289371267226	2.93587088685194	4.4009770321942	3.59704449100901	3.46637855015871	2.77949432544371
NONRATT000512.2	RGD1564380	-1.22362196191045	0.0575439068875764	0.99885968505483	42.220309698658	42.6222280410508	39.3194279877121	31.3747075824705	47.8156423656519	35.4562868642888	50.9586814254065	49.8790169419916	43.8496886595077	50.5213968565945
NONRATT000513.2	Ceacam4	-1.16320007476261	0.252379307379607	0.99885968505483	25.5833103378485	28.3194669534498	27.1006416010924	15.2304405740148	31.3222720559808	22.5836222065534	28.72216589432	28.2967499959375	28.4243041113014	31.0649365784885
NONRATT000514.2	Ceacam4	1.006861617538	0.960725063828794	0.99885968505483	23.542923623787	17.7354237486252	19.7380395476165	16.7534846314163	29.0525421968518	22.1319497624223	19.6885814598162	18.9444343193141	19.5850388083967	26.8139452572217
NONRATT000517.2	Cyp2b2	-1.17724505363774	0.198102244683852	0.99885968505483	26.6819801069586	31.323046781846	23.8109683431564	18.4288330945579	33.289371267226	31.1653986450436	28.2589051540891	31.414188554812	35.7036990666347	33.5174315715271
NONRATT000521.2	Cyp2b3	-1.06936636513762	0.499105639650921	0.99885968505483	51.0096678515384	51.3469123044873	61.4072341481401	52.5450199803511	65.5195352668584	56.0073830722523	57.2127014185246	61.1497563471531	52.6889539624124	69.6508578022953
NONRATT000522.2	Cyp2b3	-1.09203873895651	0.469131227136189	0.99885968505483	54.14872433471	56.9249891286517	53.2613765570603	56.8095433410752	68.9997877175229	80.1718588332645	49.5688992047136	65.2264067702966	90.6457990866503	63.274370820395
NONRATT000523.2	Cyp2b3	-1.12534347777815	0.483611453082416	0.99885968505483	35.471338259839	40.3337862670346	35.403150299693	33.3546648570924	56.894561802168	40.6505199717961	34.9761858874381	58.2721207543459	22.5314605760316	65.8903654796362
NONRATT000527.2	Cyp2b21	-1.1922856496847	0.254647540256217	0.99885968505483	14.7535654709065	13.3015678114689	23.0277128055525	16.2965714141958	20.7301993800453	18.7444064314393	25.4793407127033	25.179311437063	13.518876345619	21.0914569401317
NONRATT000529.2	Cyp2a1	1.21345636962685	0.540849338456969	0.99885968505483	1.25562259326864	2.00238655226413	2.66306882785301	1.82765286888178	1.36183791547743	3.16170710891747	0.463260740230968	2.63783262673994	1.38655142006348	2.12549566063343
NONRATT000532.2	Cyp2f4	-1.19108775965234	0.260839834089265	0.99885968505483	9.10326380119763	8.86771187431258	11.7488330640574	9.29056875014903	11.3486492956452	12.4209922136044	9.03358443450388	15.1075868622378	14.9054277656825	10.6274783031671
NONRATT000533.2	Cyp2f4	1.02524317947826	0.891211012761351	0.99885968505483	12.8701315810035	6.00715965679239	7.20595094595521	10.5090039960702	8.01971216892262	11.7434835474078	9.26521480461937	9.11251271055615	11.0924113605079	7.03048564671056
NONRATT000534.2	Rab4b	1.00140214243606	0.996498935575486	0.999582945409939	1.09866976911006	0.858165665256056	2.19311550529072	1.97995727462193	2.11841453518711	1.3550173323932	1.85304296092387	0.959211864269068	1.55987034757142	1.96199599443085
NONRATT000537.2	Shkbp1	-1.08642292122887	0.64741128679275	0.99885968505483	9.73107509783195	10.8700984265767	4.85618433314373	13.2504832993929	12.1052259153549	7.90426777229368	11.3498881356587	9.83192160875795	9.70585994044439	11.7719759665851
NONRATT000540.2	Sptbn4	-1.10270633485881	0.571537311235531	0.99885968505483	15.3813767675408	20.1668931335173	20.8345973002618	14.3166141395739	11.1973339717033	26.4228379816674	15.9824955379684	17.985222455045	28.9442608938252	16.1864669540545
NONRATT000541.2	Sptbn4	1.19219796589428	0.533676098407827	0.99885968505483	2.82515083485444	2.28844177401615	2.19311550529072	1.52304405740148	1.51315323941936	2.25836222065534	2.77956444138581	1.67862076247087	1.73318927507936	0.980997997215427
NONRATT000543.2	Sptbn4	1.6339656804856	0.315379183288545	0.99885968505483	9.57412227367337	7.29440815467648	6.42269540835139	11.8797436477316	10.1381267041097	8.13010399435921	0	0	13.8655142006348	7.68448431152084
NONRATT000544.2	Sptbn4	-1.07380561879331	0.573533890636458	0.99885968505483	89.9339682428662	85.6735389147296	84.9049002762549	54.524977254973	75.6576619709681	86.0436006069683	69.9523717748762	83.4514321914089	120.976611400539	66.5443641444465
NONRATT000545.2	Sptbn4	-1.04322886163696	0.75444740973087	0.99885968505483	21.0316784372497	19.3087274682613	15.0385063219935	14.6212229510542	18.3091541969743	16.486044210784	14.36108294716	16.5464046586414	22.1848227210157	19.456460278106
NONRATT000549.2	Blvrb	-1.5156561654118	0.252953515698573	0.99885968505483	0.627811296634319	0.286055221752019	1.25320886016612	1.97995727462193	2.11841453518711	2.48419844272087	2.54793407127033	1.19901483033634	3.46637855015871	1.47149699582314
NONRATT000554.2	Eid2b	-1.09075336924802	0.595578927852545	0.99885968505483	15.8522352400166	13.5876230332209	9.39906645124593	11.270526024771	10.8947033238194	10.6143024370801	14.824343687391	17.026010590776	8.49262744788884	12.2624749651928
NONRATT000555.2	Eid2b	1.05759107647437	0.73898567574109	0.99885968505483	10.9866976911006	10.2979879830727	11.2788797414951	10.2043951845899	12.8618025350646	14.2276819901286	11.3498881356587	5.75527118561441	11.4390492155237	14.878469624434
NONRATT000558.2	Eid2b	-1.13733466100519	0.156340596217441	0.99885968505483	64.6645635533349	71.2277502162526	78.0122515453412	75.3906808413733	74.9010853512584	86.7211092731649	81.7655206507659	81.7728114289381	85.2729123339043	92.3773114044527
NONRATT000559.2	Eid2b	1.18825725010212	0.155814385626075	0.99885968505483	47.7136585442083	37.4732340495144	34.6198947620892	46.7574525622255	37.8288309854841	42.2313735262548	24.3211888621258	35.7306419440228	43.6763697319998	34.1714302363374
NONRATT000560.2	Eid2b	1.05548569369903	0.773747484534987	0.99885968505483	37.5117249739006	30.893963949218	47.4652855787919	37.1622750005961	38.8880382530776	71.5900823947742	29.4170570046665	32.8530063512156	74.7004577559202	28.7759412516525
NONRATT000562.2	Eid2b	1.1523781548033	0.60393337987931	0.99885968505483	6.74897143881893	4.14780071540427	1.72316218272842	3.50300133202341	3.93419842249034	7.67843155022814	4.4009770321942	1.67862076247087	5.54620568025394	4.08749165506428
NONRATT000564.2	Vom2r10	1.08430999223363	0.710230363378088	0.99885968505483	4.7085847247574	5.14899399153634	8.30250869860057	9.44287315588918	3.17762180278066	5.87174177370388	6.71728073334904	5.99507415168168	5.54620568025394	4.41449098746942
NONRATT000565.2	Vom2r10	1.132470575912	0.410716103112502	0.99885968505483	30.6058007109231	30.178825894838	22.714410590511	18.2765286888178	30.4143801123292	18.5185702093738	21.0783636805091	23.2608877085249	15.5987034757142	28.9394409178551
NONRATT000567.2	Vom2r10	-1.18288138647761	0.211567492061743	0.99885968505483	22.4442538546769	20.8820311878974	23.8109683431564	29.851663525069	22.9999292391743	33.423760865699	30.1119481150129	29.2559618602066	38.9967586892855	22.2359546035497
NONRATT000568.2	Vom2r10	-1.00977926733119	0.934010886323293	0.99885968505483	89.6200625945491	89.9643672410099	89.6044335018779	155.350493854951	104.558888843878	93.0445234909999	120.216162089936	94.242565664436	92.5523072892376	111.997271348761
NONRATT000575.2	Ppp1r14a	-1.00127847351897	0.99512245934851	0.999582945409939	10.9866976911006	5.29202160241234	10.8089264189328	8.98595993866874	4.23682907037422	9.25928510468688	11.5815185057742	6.23487711774894	6.23948139028568	8.99248164114142
NONRATT000576.2	Dpf1	1.01990502140405	0.922722751431771	0.99885968505483	8.00459403208757	9.1537670960646	8.30250869860057	10.8136128075505	6.80918957738713	12.1951559915388	8.33869332415743	6.47468008381621	15.5987034757142	5.39548898468485
NONRATT000579.2	Zfp84	1.48285091868841	0.0235517293619426	0.882245568848838	18.0495747782367	19.0226722465092	12.5320886016612	28.1763150619274	17.8552082251485	12.4209922136044	11.1182577655432	10.791133473027	10.5724545779841	16.022967287852
NONRATT000582.2	Zfp74	-1.02781994479382	0.942388057745044	0.99885968505483	0.941716944951479	1.5733037196361	1.40985996768689	4.112218954984	0.302630647883873	2.0325259985898	2.08467333103936	2.39802966067267	1.55987034757142	1.144497663418
NONRATT000586.2	Zfp74	-1.67804462251522	0.0555279965871767	0.99885968505483	2.3542923623787	3.0035798283962	4.69953322562297	6.24448063534607	1.6644685633613	2.93587088685194	8.33869332415743	8.39310381235435	3.81301640517458	3.26999332405142
NONRATT000588.2	Zfp74	-1.02058673479393	0.85490612562527	0.99885968505483	33.1170458974603	30.607908727466	26.1607349559678	25.8917489758252	31.0196414080969	32.7462521995024	30.3435784851284	24.9395084709958	33.4505530090316	32.8634329067168
NONRATT000594.2	Zfp14	-1.03403469678968	0.759260859818902	0.99885968505483	31.390564831716	29.892770673086	32.2701281492777	27.2624886274865	30.868326084155	36.1337955304854	27.7956444138581	29.9753707584084	38.1301640517458	32.8634329067168
NONRATT000597.2	Zfp260	1.51466942605031	0.092005808729549	0.99885968505483	3.29600930733018	3.86174549365225	5.32613765570603	4.56913217220444	3.48025245066453	7.67843155022814	3.93771629196323	3.35724152494174	3.63969747766665	1.47149699582314
NONRATT000601.2	Uba2	-1.27424566741991	0.0948502944025845	0.99885968505483	10.6727920427834	10.2979879830727	9.86901977380823	11.7274392419914	10.2894420280517	13.550173323932	10.8866273954278	14.8677838961706	17.8518495333174	12.4259746313954
NONRATT000603.2	Lsm14a	-1.04825191373371	0.805116024715721	0.99885968505483	10.5158392186248	14.731843920229	10.4956242038913	17.515006660117	16.3420549857291	10.162629992949	22.6997762713175	7.43389194808528	11.4390492155237	14.3879706258263
NONRATT000606.2	Kctd15	1.03067797056197	0.826185692459975	0.99885968505483	21.1886312614083	19.1656998573852	16.9183196122427	28.785532684888	27.2367583095485	16.937716654915	21.0783636805091	20.8628580478522	19.7583577359046	22.7264536021574
NONRATT000609.2	Kctd15	-1.09210067412611	0.704056208608074	0.99885968505483	2.51124518653728	3.43266266102422	4.0729287955399	3.8076101435037	2.42104518307098	1.80668977652427	2.31630370115484	3.83684745707627	4.15965426019045	2.94299399164628
NONRATT000612.2	Chst8	-1.04471878541661	0.641702015467855	0.99885968505483	672.228945871197	701.40740373595	700.543752832863	902.251299604637	841.464516441108	741.420317041147	839.891722038746	738.593135487183	815.638872852345	781.364904782088
NONRATT000618.2	Tshz3	-1.04036830933334	0.858761131519338	0.99885968505483	6.43506579050177	5.14899399153634	5.63943987074756	6.85369825830666	3.48025245066453	2.93587088685194	3.70608592184775	7.91349788021981	6.06616246277774	3.76049232265914
NONRATT000620.2	Tshz3	-1.01128668568487	0.935239129126252	0.99885968505483	14.5966126467479	14.4457886984769	16.4483662896804	13.2504832993929	16.3420549857291	14.2276819901286	12.9713007264671	13.6687690658342	20.1049955909205	13.2434729624083
NONRATT000622.2	Uri1	1.40889763445372	0.181398356959757	0.99885968505483	2.51124518653728	3.71871788277624	1.72316218272842	1.97995727462193	3.48025245066453	2.93587088685194	1.85304296092387	2.39802966067267	1.90650820258729	1.63499666202571
NONRATT000623.2	Uri1	1.06938267736345	0.610747193984683	0.99885968505483	16.4800465366509	19.0226722465092	20.051341762658	13.402787705133	16.1907396617872	18.7444064314393	14.5927133172755	18.2250254211123	14.9054277656825	17.0039652850674
NONRATT000625.2	Uri1	-1.11225389642503	0.38347791424055	0.99885968505483	32.6461874249846	42.9082832628028	34.3065925470476	35.7915353489348	43.2761826473938	31.8429073112402	52.8117243863304	37.6490656725609	29.8108555313649	43.9814102084916
NONRATT000626.2	Uri1	-1.05027519536919	0.664768528829396	0.99885968505483	39.7090645121207	40.3337862670346	51.5382143743319	31.5270119882107	33.289371267226	41.3280286379927	40.0720540299788	40.5267012653681	45.756196862095	39.8939185534274
NONRATT000628.2	Vstm2b	-1.35359427655424	0.132104956897989	0.99885968505483	4.08077342812308	3.28963505014821	3.13302215041531	3.19839252054311	3.48025245066453	5.64590555163834	5.09586814254065	3.83684745707627	4.67961104271426	6.53998664810285
NONRATT000629.2	Vstm2b	1.12778906235027	0.386443729238866	0.99885968505483	13.811848525955	16.019092418113	15.9784129671181	15.8396581969754	16.0394243378452	18.9702426535048	9.96010591496582	15.3473898283051	14.0388331281428	17.3309646174725
NONRATT000630.2	Vstm2b	1.37636947496745	0.0434234455072716	0.986537053973682	18.8343388990296	18.4505618030052	16.4483662896804	13.2504832993929	11.6512799435291	17.1635528769806	12.0447792460052	8.15330084628708	15.4253845482063	10.4639786369646
NONRATT000631.2	Vstm2b	-1.0548751010916	0.599184658932143	0.99885968505483	43.1620266436095	46.054890702075	45.2721700735012	39.9037543039188	45.8485431544067	35.9079593084199	47.0209651334433	49.8790169419916	38.6501208342696	45.2894075381122
NONRATT000632.2	Vstm2b	-1.33798049657594	0.687059032242513	0.99885968505483	3.9238206039645	0	2.66306882785301	0	2.57236050701292	0	3.93771629196323	0	0.519956782523807	3.76049232265914
NONRATT000633.2	Vstm2b	1.17602927523675	0.493536338760408	0.99885968505483	6.27811296634319	7.58046337642849	7.20595094595521	13.2504832993929	4.69077504220002	3.387543330983	3.47445555173226	6.23487711774894	7.10607602782536	7.19398531291313
NONRATT000637.2	Etfb	1.52574226694567	0.301136999251085	0.99885968505483	1.5695282415858	0.286055221752019	2.97637104289454	1.67534846314163	4.23682907037422	2.93587088685194	0.694891110346453	0.479605932134534	2.77310284012697	1.79849632822828
NONRATT000638.2	Etfb	1.14624452232841	0.395410224876935	0.99885968505483	11.1436505152592	12.7294573679648	9.86901977380823	12.0320480534717	8.92760411257424	8.13010399435921	7.64380221381098	10.0717245748252	7.45271388284123	11.44497663418
NONRATT000640.2	Etfb	-1.14460730109433	0.424129895681623	0.99885968505483	10.2019335703077	9.1537670960646	11.7488330640574	5.78756741812563	10.4407573519936	7.00092288403154	12.0447792460052	11.2707394051616	9.70585994044439	8.82898197493884
NONRATT000648.2	Vom2r38	1.07163720907515	0.616288791125285	0.99885968505483	25.1124518653728	23.3135005727895	31.6435237191946	23.3025740782427	18.7631001688001	22.5836222065534	22.468145901202	27.0977351656012	25.3045634161586	15.5324682892443
NONRATT000649.2	Vom2r38	1.13058489483651	0.527905083170483	0.99885968505483	3.76686777980592	5.14899399153634	3.91627768801914	6.70139385256652	5.59866698585164	5.87174177370388	4.86423777242517	5.27566525347988	3.81301640517458	4.41449098746942
NONRATT000651.2	Klk1c12	-1.05640218230415	0.609355331573171	0.99885968505483	230.406745864795	241.287579547828	217.118435023781	208.200122646782	306.262215658479	298.555485570635	209.625484954513	244.119419456478	311.280793804252	291.683404505387
NONRATT000652.2	Klk1c12	-1.10434796221387	0.387885531376513	0.99885968505483	201.998284692092	214.68444392489	187.198073487315	192.055855638327	311.558251996447	286.134493357031	207.540811623474	276.492819875559	255.298780219189	286.1244158545
NONRATT000653.2	Klk1c12	1.03384311168663	0.819586439803807	0.99885968505483	27.1528385794343	31.18001917097	17.2316218272842	16.9057890371564	27.8420196053163	22.8094584286189	19.9202118299316	22.3016758442558	20.9715902284602	28.9394409178551
NONRATT000654.2	Klk1c12	1.03753013055913	0.771826644788793	0.99885968505483	91.1895908361349	86.2456493582336	60.780629718057	61.68328432476	102.591789632633	82.8818934980509	59.7606354897949	79.8543877003999	103.471399722238	68.5063601388773
NONRATT000655.2	Klk1c12	1.00197168650983	0.987089210507246	0.99885968505483	224.128632898452	222.121879690442	173.412776025487	160.224234838636	242.25583363104	240.515576499793	154.497456867028	193.281190650217	293.602263198443	197.998095771314
NONRATT000658.2	Klk1c8	-1.09256189994708	0.727499520725777	0.99885968505483	2.3542923623787	3.43266266102422	2.50641772033225	1.82765286888178	3.48025245066453	2.25836222065534	1.85304296092387	3.83684745707627	4.15965426019045	1.79849632822828
NONRATT000659.2	Klk1c8	1.24227375095307	0.223294298915973	0.99885968505483	6.90592426297751	6.72229771117244	6.89264873091368	5.93987182386578	8.01971216892262	7.00092288403154	6.48565036323356	3.59704449100901	7.27939495533329	4.74149031987456
NONRATT000661.2	Klk1c8	1.21650903116977	0.217314668461463	0.99885968505483	22.6012066788355	16.5912028616171	22.0878061604279	14.3166141395739	18.7631001688001	27.7778553140606	13.2029310965826	17.7454194889778	22.5314605760316	13.0799732962057
NONRATT000667.2	Klk1c8	-1.22622534712866	0.235126509314064	0.99885968505483	6.12116014218461	5.00596638066033	7.20595094595521	5.93987182386578	4.9934056900839	8.35594021642475	6.02238962300259	7.43389194808528	8.66594637539678	8.17498331012856
NONRATT000670.2	Klk12	-1.31166438214252	0.0563016898683019	0.99885968505483	13.0270844051621	15.733037196361	12.5320886016612	13.402787705133	13.1644331829485	16.937716654915	13.8978222069291	16.5464046586414	24.9579255611427	18.1484629484854
NONRATT000671.2	Klk12	1.43799194452299	0.104334692918954	0.99885968505483	6.12116014218461	5.29202160241234	9.55571755876669	5.63526301238548	3.78288309854841	7.00092288403154	5.09586814254065	6.23487711774894	3.46637855015871	2.77949432544371
NONRATT000673.2	Klk11	1.1672084038947	0.29987143275948	0.99885968505483	11.3006033394177	12.0143193135848	11.9054841715782	15.5350493854951	15.8881090139033	12.6468284356699	9.49684517473485	9.11251271055615	14.2121520556507	12.0989752989903
NONRATT000675.2	Klk6	-1.02324804697164	0.903651016849969	0.99885968505483	8.63240532872189	12.7294573679648	7.20595094595521	9.89978637310963	9.83549605622586	9.93679377088348	4.16934666207872	11.2707394051616	11.0924113605079	12.9164736300031
NONRATT000677.2	Klk6	-1.26852973313608	0.36824125816316	0.99885968505483	2.19733953822012	2.71752460664418	2.81971993537378	3.04608811480296	0.907891943651618	1.3550173323932	3.24282518161678	2.39802966067267	2.25314605760316	3.26999332405142
NONRATT000679.2	Klk4	1.07776581528812	0.759751820991141	0.99885968505483	2.3542923623787	3.43266266102422	3.75962658049837	3.04608811480296	1.81578388730324	3.387543330983	1.38978222069291	3.83684745707627	2.77310284012697	2.94299399164628
NONRATT000680.2	Klk4	1.18182628955441	0.464955297614965	0.99885968505483	7.84764120792899	6.00715965679239	4.85618433314373	4.112218954984	6.05261295767745	3.83921577511407	2.77956444138581	3.59704449100901	7.97267066536503	3.92399198886171
NONRATT000684.2	Klk1c10	1.08279873040386	0.479046525585411	0.99885968505483	31.0766591833988	32.4672676688541	30.70361707407	40.9698851440998	33.4406865911679	31.8429073112402	37.7557503288239	26.1385233013321	29.637536603857	30.0839385812731
NONRATT000687.2	Klk1c10	1.04831542379985	0.762357397757573	0.99885968505483	16.4800465366509	15.303954363733	11.7488330640574	17.9719198773375	16.1907396617872	24.6161482051432	14.824343687391	11.7503453372961	19.9316766634126	17.8214636160803
NONRATT000689.2	Klk1c10	-1.43318586215653	0.206811060975347	0.99885968505483	3.76686777980592	1.5733037196361	0.939906645124593	3.8076101435037	3.17762180278066	2.0325259985898	3.70608592184775	5.99507415168168	2.77310284012697	2.45249499303857
NONRATT000690.2	Klk1c2	1.20428652302718	0.571321899386537	0.99885968505483	6.90592426297751	4.86293876978432	4.5428821181022	1.82765286888178	4.38814439431615	1.58085355445874	1.62141259080839	1.67862076247087	7.45271388284123	2.45249499303857
NONRATT000691.2	Klk1c2	-1.79528160658977	0.255750667518738	0.99885968505483	0	0	0.939906645124593	6.70139385256652	2.26972985912904	2.93587088685194	4.86423777242517	5.03586228741261	2.77310284012697	2.77949432544371
NONRATT000693.2	Klk1c8	1.16460489658236	0.643547977784731	0.99885968505483	2.66819801069586	1.14422088700807	1.40985996768689	5.33065420090518	2.26972985912904	1.80668977652427	2.31630370115484	0.719408898201801	2.77310284012697	2.45249499303857
NONRATT000696.2	Klk1c9	-1.10567150061309	0.316622531198553	0.99885968505483	605.367042779642	557.521627194684	648.222282920928	416.247940887825	588.011348838364	564.590555163834	589.267661573792	707.898355830572	561.553325125711	632.907207870153
NONRATT000699.2	Clec11a	-1.46430872428451	0.0441967400845965	0.990561255332982	6.12116014218461	5.72110443504037	9.39906645124593	5.17834979516504	6.35524360556132	4.96839688544174	6.94891110346453	10.0717245748252	6.75943817280949	13.0799732962057
NONRATT000701.2	Aspdh	-1.18222142657474	0.550830166558959	0.99885968505483	1.5695282415858	3.71871788277624	1.25320886016612	2.28456608610222	2.26972985912904	1.3550173323932	2.77956444138581	2.8776355928072	2.77310284012697	1.63499666202571
NONRATT000703.2	Emc10	-1.1423972151966	0.471013425089125	0.99885968505483	3.9238206039645	5.00596638066033	3.75962658049837	5.78756741812563	4.23682907037422	4.51672444131067	4.16934666207872	4.79605932134534	5.89284353526981	5.72248831708999
NONRATT000704.2	Pold1	-1.04426191390331	0.894639472341555	0.99885968505483	2.19733953822012	3.43266266102422	2.34976661281148	0.913826434440889	3.93419842249034	0.451672444131067	1.85304296092387	2.8776355928072	1.73318927507936	2.94299399164628
NONRATT000705.2	Pold1	1.04447505683217	0.840680221239211	0.99885968505483	3.9238206039645	2.57449699576817	5.48278876322679	4.72143657794459	3.78288309854841	5.87174177370388	5.79075925288711	3.59704449100901	3.29305962265078	4.08749165506428
NONRATT000706.2	Kcnc3	-1.01940789260476	0.830848861658197	0.99885968505483	297.582554604667	319.237627475253	308.602681815908	410.308069063959	325.176631151221	357.272903307674	327.988604083526	358.265631304497	345.771260378331	339.425307036538
NONRATT000709.2	Kcnc3	-1.22238496663334	0.189209336368784	0.99885968505483	55.2473941038201	44.4815869824389	24.5942238807602	30.3085767422895	43.4274979713357	37.0371404187475	40.7669451403252	55.1546821954714	33.1039151540157	62.6203721555848
NONRATT000710.2	Kcnc3	-1.44390808976669	0.015373443439117	0.785791958157005	22.1303482063598	28.1764393425738	20.2079928701787	37.009970594856	20.8815147039872	22.8094584286189	40.0720540299788	38.60827753683	45.4095590070791	21.9089552711445
NONRATT000711.2	Myh14	1.04388433293538	0.845821865628499	0.99885968505483	5.65030166970887	6.43624248942042	3.44632436545684	8.83365553292859	3.93419842249034	3.83921577511407	4.4009770321942	6.23487711774894	3.98633533268252	6.04948764949513
NONRATT000712.2	Myh14	1.10484299085385	0.240246956995949	0.99885968505483	206.236010944374	190.226722465092	179.365518111276	207.438600618082	187.479686364059	180.894813874492	190.631794605043	174.336756330903	155.29375904711	175.108142502954
NONRATT000716.2	Vrk3	-1.0358926834964	0.872134736275831	0.99885968505483	2.19733953822012	3.0035798283962	2.66306882785301	2.74147930332267	2.26972985912904	3.83921577511407	3.24282518161678	2.63783262673994	2.77310284012697	2.77949432544371
NONRATT000717.2	Atf5	-1.01604673667097	0.912429965572685	0.99885968505483	13.0270844051621	12.3003745353368	18.014877364888	15.9919626027156	12.2565412392968	17.6152253211116	12.7396703563516	17.2658135568432	17.5052116783015	12.7529739638006
NONRATT000719.2	Nup62	-1.09819678423328	0.643727359224089	0.99885968505483	6.12116014218461	3.57569027190023	4.69953322562297	3.65530573776355	5.44735166190971	5.42006932957281	3.70608592184775	4.07665042314354	7.27939495533329	5.72248831708999
NONRATT000720.2	Tbc1d17	-1.67428882067764	0.0845835600034694	0.99885968505483	1.88343388990296	1.14422088700807	0.626604430083062	1.82765286888178	0.756576619709681	1.58085355445874	2.31630370115484	2.39802966067267	2.4264649851111	1.63499666202571
NONRATT000723.2	Ppfia3	1.05111701335179	0.852777370093338	0.99885968505483	2.51124518653728	1.71633133051211	2.34976661281148	3.04608811480296	2.26972985912904	2.25836222065534	2.08467333103936	0.719408898201801	3.46637855015871	2.45249499303857
NONRATT000730.2	Vom1r70	1.03912947212314	0.88138152402771	0.99885968505483	2.82515083485444	3.14660743927221	7.20595094595521	3.35069692628326	3.93419842249034	6.77508666196601	2.54793407127033	5.75527118561441	6.23948139028568	2.77949432544371
NONRATT000732.2	Mrgprx2	1.11596475488835	0.678362036418273	0.99885968505483	4.86553754891597	4.29082832628028	5.32613765570603	5.33065420090518	5.14472101402583	8.58177643849028	6.02238962300259	2.63783262673994	9.35922208542852	1.79849632822828
NONRATT000733.2	Mrgprx2	-1.21139599815065	0.405191169811905	0.99885968505483	2.04038671406154	1.5733037196361	3.75962658049837	3.65530573776355	3.17762180278066	3.16170710891747	3.93771629196323	3.35724152494174	3.11974069514284	3.59699265645657
NONRATT000735.2	Mrgprx2l	1.31006974919848	0.361304354853189	0.99885968505483	2.04038671406154	2.43146938489216	1.72316218272842	3.8076101435037	5.59866698585164	6.54925043990048	3.24282518161678	3.11743855887447	1.38655142006348	3.43349299025399
NONRATT000736.2	Mrgprx2l	1.15676254222092	0.482374496867184	0.99885968505483	6.43506579050177	5.72110443504037	6.26604430083062	11.270526024771	10.1381267041097	11.7434835474078	5.32749851265614	4.79605932134534	10.3991356504761	8.66548230873627
NONRATT000737.2	Mrgprx2l	1.02710085450934	0.80915211776615	0.99885968505483	77.0638366618627	70.7986673836246	73.6260205347598	72.1922883208302	54.624831943039	63.2341421783494	87.0930191634221	54.6750762633369	68.6342952931425	57.0613835046973
NONRATT000740.2	LOC100125384	1.00236483712944	0.989263408146036	0.999090229694114	8.78935815288047	6.72229771117244	10.025670881329	7.61522028700741	9.07891943651618	6.54925043990048	8.57032369427292	10.5513305069598	4.85292997022219	8.82898197493884
NONRATT000742.2	Gas2	1.19199686730053	0.551816741506709	0.99885968505483	2.51124518653728	3.86174549365225	1.40985996768689	6.85369825830666	4.69077504220002	2.93587088685194	2.08467333103936	4.07665042314354	1.73318927507936	4.57799065367199
NONRATT000744.2	Gabrg3	-1.06804114808568	0.491609705753026	0.99885968505483	324.578440359943	297.211375400347	332.256999051544	314.813206664886	273.426790363079	272.358483811034	381.726849950318	330.688290206761	250.792488103983	329.615327064384
NONRATT000745.2	Gabrg3	-1.07276532764037	0.479742819317199	0.99885968505483	616.981551767377	608.439456666544	531.047254495395	515.855022241882	560.774590528816	455.963332350312	670.338291114211	601.186035930639	463.974768938743	617.538239247111
NONRATT000747.2	Gabrg3	-1.20581473227385	0.233162324697183	0.99885968505483	200.428756450506	219.118299862046	238.579636754126	421.57859508873	457.123593628589	368.11304196682	346.287403322649	464.977951204431	277.136965085189	442.920595742765
NONRATT000749.2	Gabrg3	-1.10911890095882	0.400413165745277	0.99885968505483	219.89090664617	225.840597573219	262.860558419844	296.079764758848	365.426507319776	232.385472505434	327.988604083526	307.667205464304	198.10353414157	351.524282335528
NONRATT000750.2	Gabrg3	-1.12440236867231	0.632959882165552	0.99885968505483	4.7085847247574	5.29202160241234	3.13302215041531	2.28456608610222	3.93419842249034	2.0325259985898	2.54793407127033	5.75527118561441	4.85292997022219	3.10649365784885
NONRATT000753.2	Gabrb3	1.87476259697189	0.135468955307696	0.99885968505483	2.19733953822012	1.28724849788408	1.25320886016612	5.02604538942489	0.453945971825809	2.48419844272087	2.31630370115484	0.719408898201801	0.693275710031742	0.817498331012856
NONRATT000754.2	Tubgcp5	-1.14747618199873	0.298624817952397	0.99885968505483	36.0991495564734	41.0489243214147	35.5598014072138	25.5871401643449	28.7499115489679	25.9711655375364	45.3995525426349	28.2967499959375	43.3297318769839	30.901436912286
NONRATT000755.2	Tubgcp5	1.11419068955772	0.480989983811562	0.99885968505483	15.3813767675408	17.4493685268731	16.6050173972011	11.270526024771	12.8618025350646	14.4535182121942	13.6661918368136	9.83192160875795	17.8518495333174	11.1179773017748
NONRATT000757.2	Tubgcp5	-1.29152691618772	0.183981754204179	0.99885968505483	5.33639602139171	3.71871788277624	3.60297547297761	5.78756741812563	4.08551374643228	6.54925043990048	7.64380221381098	5.51546821954714	4.85292997022219	6.86698598050799
NONRATT000759.2	Tug1	-1.00694678180396	0.940115384139501	0.99885968505483	251.595377126203	265.459245785873	269.909858258279	229.827348261883	232.571652898756	210.479358965077	266.606556002922	252.992129200967	198.623490924094	262.416964255127
NONRATT000760.2	Tug1	1.03437915944367	0.776362462035118	0.99885968505483	22.2873010305183	21.1680864096494	20.3646439776995	25.1302269471244	22.5459832673485	26.8745104257985	26.8691229333962	20.623055081785	19.7583577359046	21.9089552711445
NONRATT000761.2	Tug1	-1.1360593003131	0.23124753056656	0.99885968505483	148.163466005699	142.598528043381	158.687571918535	156.721233506612	132.09827780131	128.95248279942	192.021576825736	183.928874973594	109.364243257507	172.32864817751
NONRATT000762.2	Tug1	-1.08517655479099	0.352305418374903	0.99885968505483	129.956938403304	130.44118111892	155.397898660599	143.166141395739	133.157485068904	124.661594580175	167.932018333726	150.596262690244	133.802212036126	139.301715604591
NONRATT000764.2	Mir344b-1	-1.20345412653733	0.298270718197352	0.99885968505483	9.41716944951479	7.43743576555249	9.71236866628746	6.09217622960592	4.69077504220002	6.77508666196601	9.03358443450388	7.19408898201801	10.745773505492	8.33848297633113
NONRATT000765.2	Mir344a-2	1.11343446999611	0.576210454386656	0.99885968505483	4.55163190059882	6.1501872676684	5.48278876322679	9.89978637310963	6.35524360556132	6.54925043990048	6.25401999311807	7.19408898201801	5.372886752746	4.74149031987456
NONRATT000767.2	Peg12	1.26071671948701	0.259529814219109	0.99885968505483	3.76686777980592	3.57569027190023	4.22957990306067	4.26452336072415	4.84209036614196	2.93587088685194	3.01119481150129	3.11743855887447	3.63969747766665	2.77949432544371
NONRATT000768.2	Peg12	-1.12609323394657	0.492469795322048	0.99885968505483	13.0270844051621	16.1621200289891	13.0020419242235	12.1843524592118	20.2762534082195	17.6152253211116	11.1182577655432	12.7095572015652	26.86443376373	17.9849632822828
NONRATT000769.2	Peg12	-1.21036223732275	0.0581792812003518	0.99885968505483	39.8660173362793	36.3290131625064	38.066219127546	37.3145794063363	37.3748850136583	43.1347184145169	39.3771629196323	53.7158643990678	44.3696454420315	49.5403988593791
NONRATT000770.2	Chrna7	-1.10602191224014	0.240038747261155	0.99885968505483	293.658734000703	279.475951651722	267.560091645467	231.198087913545	292.341205855821	263.325034928412	308.300022623709	291.120800805662	321.679929454728	279.093930207789
NONRATT000773.2	Chrna7	1.09059448289967	0.544748909018913	0.99885968505483	34.2157156665704	24.1716662380456	22.0878061604279	30.9177943652501	39.3419842249034	27.100346647864	18.5304296092387	27.0977351656012	27.5577094737618	35.1524282335528
NONRATT000774.2	Hmgn5	-1.05614986188566	0.708973768850451	0.99885968505483	13.3409900534793	11.5852364809568	16.9183196122427	12.4889612706921	11.6512799435291	19.873587541767	12.9713007264671	15.1075868622378	16.2919791857459	15.5324682892443
NONRATT000775.2	Apba2	1.02356561098925	0.828212874564165	0.99885968505483	49.1262339616355	52.0620503588674	48.7184944389581	40.6652763326195	51.7498407881422	40.6505199717961	44.9362918024039	55.1546821954714	37.4368883417141	47.4149031987456
NONRATT000780.2	Nsmce3	1.00140500413682	0.992097595528849	0.999582945409939	26.3680744586414	21.4541416314014	24.5942238807602	13.402787705133	21.7894066476388	21.6802773182912	19.9202118299316	20.3832521157177	18.718444170857	26.8139452572217
NONRATT000781.2	Nsmce3	-1.04597042929761	0.797753289074456	0.99885968505483	6.59201861466035	5.29202160241234	5.79609097826832	5.33065420090518	6.96050490132907	5.87174177370388	6.48565036323356	8.39310381235435	5.54620568025394	4.90498998607714
NONRATT000783.2	Nsmce3	1.34370367961539	0.240965263968207	0.99885968505483	2.98210365901302	2.43146938489216	3.60297547297761	3.19839252054311	1.81578388730324	4.51672444131067	1.38978222069291	1.91842372853814	2.9464217676349	2.61599465924114
NONRATT000784.2	Nsmce3	-1.41265626475737	0.0831128234255991	0.99885968505483	5.49334884555029	6.72229771117244	3.75962658049837	6.70139385256652	5.29603633796777	6.09757799576941	10.8866273954278	7.19408898201801	4.33297318769839	9.80997997215427
NONRATT000786.2	Tarsl2	1.47145851310677	0.141150671967208	0.99885968505483	2.19733953822012	3.14660743927221	3.60297547297761	4.112218954984	3.17762180278066	2.93587088685194	0.694891110346453	3.83684745707627	1.90650820258729	2.288995326836
NONRATT000790.2	Cers3	1.37647621880254	0.265024637543464	0.99885968505483	1.41257541742722	1.85935894138812	2.34976661281148	3.95991454924385	2.42104518307098	3.16170710891747	1.85304296092387	1.67862076247087	2.59978391261903	1.144497663418
NONRATT000791.2	Mef2a	-1.02115973192556	0.810218898495017	0.99885968505483	94.6425529676236	93.5400575129101	106.3661020066	101.282429817198	92.3023476045811	98.0129203764416	105.855079142776	93.5231567662342	109.884200040031	89.7613167452116
NONRATT000794.2	Arrdc4	-2.32586284539338	0.0091539443010821	0.689978551694063	2.04038671406154	2.00238655226413	2.19311550529072	3.19839252054311	1.96709921124517	1.12918111032767	11.3498881356587	4.31645338921081	1.38655142006348	2.94299399164628
NONRATT000797.2	Arrdc4	-2.18190361519971	0.0348992472808133	0.962222253446603	2.98210365901302	2.86055221752019	1.56651107520765	3.35069692628326	0.605261295767745	2.48419844272087	11.8131488758897	5.51546821954714	1.21323249255555	1.96199599443085
NONRATT000798.2	Mctp2	1.0635777894961	0.672547392658673	0.99885968505483	14.9105182950651	13.8736782549729	21.1478995153033	14.7735273567944	14.5262710984259	16.7118804328495	19.6885814598162	11.2707394051616	15.2520656206983	13.8974716272186
NONRATT000800.2	Rgma	1.04363045234857	0.702499495072608	0.99885968505483	37.0408665014248	34.8987370537463	46.9953322562297	34.7254045087538	45.091966534697	50.1356412985485	36.365968108131	41.9655190617717	36.7436126316823	43.4909112098839
NONRATT000803.2	Rgma	1.09855711165976	0.397686302622732	0.99885968505483	74.2386858270083	76.090688986037	68.4565339865745	73.4107235667514	105.012834815704	84.2369108304441	79.6808473197266	81.0534025307363	54.5954621649997	77.1718424476136
NONRATT000804.2	Rgma	-1.29990430714977	0.164279384301716	0.99885968505483	7.06287708713609	5.57807682416436	7.67590426851751	8.52904672144829	6.50655892950326	4.06505199717961	11.1182577655432	9.35231567662342	5.19956782523807	8.99248164114142
NONRATT000807.2	Slco3a1	1.20264417584877	0.451832880776714	0.99885968505483	2.51124518653728	4.00477310452826	2.03646439776995	2.89378370906281	3.17762180278066	2.48419844272087	3.70608592184775	1.91842372853814	1.73318927507936	2.288995326836
NONRATT000809.2	Slco3a1	1.13013596867074	0.441074455208493	0.99885968505483	10.9866976911006	9.29679470694061	9.55571755876669	13.8597009223535	9.68418073228392	13.3243371018665	7.87543258392646	8.87270974448888	9.70585994044439	12.4259746313954
NONRATT000810.2	Slco3a1	-1.14954591926911	0.661270994058037	0.99885968505483	1.09866976911006	0.858165665256056	2.19311550529072	2.74147930332267	1.6644685633613	1.58085355445874	0.694891110346453	2.63783262673994	2.59978391261903	1.79849632822828
NONRATT000812.2	Slco3a1	1.02700338829418	0.817895877801605	0.99885968505483	51.4805263240142	44.0525041498109	55.6111431698718	81.0259438537588	66.42742721051	57.5882366267111	63.4667214116427	55.634288127606	59.275073207714	52.9738918496331
NONRATT000813.2	Slco3a1	-1.07581493327877	0.671089083205428	0.99885968505483	18.677386074871	17.0202856942451	17.5449240423257	34.2684912915333	24.5130824785937	41.5538648600582	29.648687374782	28.7763559280721	20.6249523734443	30.7379372460834
NONRATT000814.2	Slco3a1	1.0723569227013	0.668436865447706	0.99885968505483	19.3051973715053	13.5876230332209	14.5685529994312	18.7334419060382	20.2762534082195	15.1310268783908	11.8131488758897	19.9036461835832	10.2258167229682	21.2549566063343
NONRATT000818.2	Ntrk3	-1.07941360105996	0.624739001606097	0.99885968505483	10.2019335703077	11.0131260374527	13.6286463543066	17.8196154715973	16.3420549857291	14.4535182121942	14.1294525770445	11.2707394051616	19.7583577359046	14.5514702920288
NONRATT000821.2	Ntrk3	-1.18605779569262	0.641121546156173	0.99885968505483	1.88343388990296	3.0035798283962	1.87981329024919	9.74748196736948	1.6644685633613	0.903344888262135	5.79075925288711	4.31645338921081	3.29305962265078	1.96199599443085
NONRATT000823.2	Ntrk3	-1.01516714906839	0.953093734553918	0.99885968505483	5.17944319723313	3.86174549365225	3.44632436545684	1.97995727462193	2.26972985912904	4.96839688544174	2.31630370115484	4.79605932134534	5.02624889773013	2.45249499303857
NONRATT000824.2	Ntrk3	-1.18024627100875	0.0538128476160065	0.99885968505483	102.333241351394	117.282640918328	109.655775264536	106.613084018104	108.947033238194	96.6579030440484	140.368004289983	122.779118626441	113.697216445206	128.510737635221
NONRATT000825.2	Ntrk3	-1.04465042032741	0.617460976536576	0.99885968505483	988.331933726577	998.189696303669	997.084299369672	856.103064665372	992.325894411218	934.284450685113	988.135158912656	988.467826129275	1031.42093759972	1007.81194247265
NONRATT000828.2	Ntrk3	1.24085728937152	0.156837361065164	0.99885968505483	15.0674711192237	17.3063409159971	10.8089264189328	13.5550921108732	16.9473162814969	15.8085355445874	13.2029310965826	8.63290677842162	10.9190924329999	15.0419692906365
NONRATT000829.2	Ntrk3	1.0520872863836	0.658917825255838	0.99885968505483	27.4667442277515	31.036991560094	26.1607349559678	34.5731001030136	28.2959655771421	28.4553639802572	28.0272747839736	26.8579321995339	23.0514173585554	33.5174315715271
NONRATT000830.2	Ntrk3	-1.18722943401841	0.167464562893165	0.99885968505483	15.5383295916994	17.0202856942451	15.5084596445558	14.9258317625345	14.6775864223678	12.4209922136044	16.4457562781994	18.7046313532468	19.2384009533808	17.16746495127
NONRATT000835.2	Mrpl46	1.01877776069854	0.94080039366504	0.99885968505483	1.72648106574438	2.00238655226413	2.34976661281148	2.43687049184237	2.11841453518711	3.83921577511407	2.08467333103936	1.67862076247087	2.4264649851111	2.94299399164628
NONRATT000837.2	Hapln3	-1.00042397705434	0.998902175387974	0.999640754934875	1.72648106574438	2.28844177401615	1.56651107520765	3.8076101435037	3.17762180278066	3.16170710891747	2.77956444138581	3.83684745707627	1.73318927507936	2.288995326836
NONRATT000839.2	Mfge8	1.0593410636678	0.679722022376785	0.99885968505483	25.8972159861657	21.1680864096494	31.8001748267154	26.5009665987858	22.8486139152324	30.036217534716	20.6151029402781	25.179311437063	35.010423356603	18.4754622808905
NONRATT000843.2	Abhd2	-1.06714092013049	0.575388782035302	0.99885968505483	38.4534419188521	26.3170804011857	39.0061257726706	34.8777089144939	35.559101126355	39.9730113055995	35.2078162575536	47.0013813491843	37.2635694142061	33.0269325729194
NONRATT000845.2	Rlbp1	-1.48177436462247	0.037121437278616	0.970362570342336	4.08077342812308	5.57807682416436	6.42269540835139	4.72143657794459	3.93419842249034	4.29088821924514	7.18054147358001	9.35231567662342	7.62603281034916	4.90498998607714
NONRATT000846.2	Rlbp1	1.13346818016125	0.393642447085858	0.99885968505483	12.3992731085278	15.017899141981	14.2552507843897	11.4228304305111	11.0460186477613	13.3243371018665	8.8019540643884	11.5105423712288	14.5587899106666	10.4639786369646
NONRATT000847.2	Rlbp1	-1.10335162330741	0.671579316213474	0.99885968505483	2.04038671406154	2.43146938489216	2.03646439776995	3.65530573776355	2.57236050701292	2.0325259985898	2.31630370115484	2.8776355928072	2.4264649851111	3.26999332405142
NONRATT000848.2	Rlbp1	-1.0902771426526	0.563814912817899	0.99885968505483	8.00459403208757	11.2991812592047	12.688739709182	8.83365553292859	9.68418073228392	9.93679377088348	11.5815185057742	11.5105423712288	9.53254101293645	11.44497663418
NONRATT000849.2	Rlbp1	1.09754662645717	0.791560922725853	0.99885968505483	0.941716944951479	2.71752460664418	3.44632436545684	2.74147930332267	1.21052259153549	0.677508666196601	2.77956444138581	1.4388177964036	2.25314605760316	0.817498331012856
NONRATT000853.2	Polg	1.26444101275358	0.227133612363472	0.99885968505483	10.5158392186248	10.1549603721967	8.92911312868363	6.09217622960592	6.50655892950326	9.71095754881795	7.18054147358001	3.59704449100901	9.70585994044439	6.53998664810285
NONRATT000857.2	Arpin	-1.04248667484374	0.848853627411819	0.99885968505483	3.76686777980592	2.00238655226413	4.5428821181022	3.65530573776355	4.08551374643228	3.83921577511407	3.70608592184775	2.8776355928072	4.85292997022219	3.59699265645657
NONRATT000861.2	Sema4b	-1.6954378490278	0.0525111160551678	0.99885968505483	1.5695282415858	2.43146938489216	1.72316218272842	4.87374098368474	2.26972985912904	1.12918111032767	3.47445555173226	5.51546821954714	2.77310284012697	4.41449098746942
NONRATT000864.2	Fes	1.25361454747452	0.429716715430377	0.99885968505483	3.76686777980592	4.00477310452826	1.56651107520765	2.74147930332267	1.81578388730324	1.80668977652427	0.926521480461937	1.91842372853814	2.59978391261903	2.77949432544371
NONRATT000866.2	Furin	1.18053448444098	0.332289242813621	0.99885968505483	12.0853674602106	11.0131260374527	13.6286463543066	7.15830706978696	9.68418073228392	12.1951559915388	7.18054147358001	9.59211864269068	12.3056438530634	7.84798397772342
NONRATT000867.2	Iqgap1	1.20806903010811	0.308552912276317	0.99885968505483	10.2019335703077	7.86651859818051	10.025670881329	10.6613084018104	6.50655892950326	9.71095754881795	9.03358443450388	9.35231567662342	8.31930852038091	3.92399198886171
NONRATT000868.2	Iqgap1	1.15739198035102	0.229068954099706	0.99885968505483	62.7811296634319	54.2074645220075	63.6003496534308	45.234408504824	39.7959301967292	60.2982712914975	49.8005295748291	43.6441398242426	57.1952460776187	36.9509245617811
NONRATT000874.2	Tm6sf1	-1.01488763477607	0.953278337205507	0.99885968505483	3.60991495564734	3.0035798283962	4.0729287955399	1.52304405740148	4.84209036614196	4.96839688544174	2.31630370115484	5.03586228741261	4.67961104271426	2.77949432544371
NONRATT000878.2	Mex3b	1.24185003776487	0.191788902010292	0.99885968505483	14.1257541742722	13.3015678114689	17.0749707197634	12.6412656764323	13.0131178590065	13.550173323932	15.5192347977374	6.95428601595075	8.14598959287297	14.2244709596237
NONRATT000879.2	Mex3b	1.36382902587455	0.265294676654059	0.99885968505483	3.76686777980592	3.57569027190023	2.34976661281148	3.35069692628326	5.59866698585164	1.3550173323932	1.62141259080839	1.4388177964036	3.63969747766665	2.94299399164628
NONRATT000880.2	Mex3b	-1.26588570383204	0.273037261297852	0.99885968505483	3.60991495564734	4.14780071540427	5.32613765570603	2.74147930332267	2.72367583095485	3.83921577511407	6.02238962300259	5.75527118561441	3.46637855015871	3.92399198886171
NONRATT000881.2	Mex3b	1.4566000677433	0.231354204798939	0.99885968505483	3.45296213148876	1.71633133051211	1.87981329024919	2.43687049184237	1.36183791547743	2.93587088685194	1.62141259080839	0.959211864269068	2.77310284012697	0.817498331012856
NONRATT000883.2	Fam122b	-1.09166453161712	0.455701318422542	0.99885968505483	42.220309698658	35.4708474972503	44.3322634283766	39.1422322752181	29.3551728447356	43.3605546365825	45.6311829127504	43.1645338921081	49.2225754122537	32.2094342419065
NONRATT000886.2	Plac1	1.01217172883484	0.938372126242981	0.99885968505483	24.641593392897	31.036991560094	26.9439904935717	17.515006660117	19.065730816684	22.8094584286189	19.2253207195852	21.1026610139195	35.5303801391268	17.4944642836751
NONRATT000887.2	Htatsf1	-1.04393794697696	0.798696991745631	0.99885968505483	10.9866976911006	11.4422088700807	16.1350640746388	12.0320480534717	11.6512799435291	9.25928510468688	16.6773866483149	13.9085720319015	7.27939495533329	12.4259746313954
NONRATT000888.2	Rbmx	1.25847668165063	0.417452036059094	0.99885968505483	2.82515083485444	1.85935894138812	2.97637104289454	7.15830706978696	3.93419842249034	2.7100346647864	1.85304296092387	2.63783262673994	4.50629211520632	2.288995326836
NONRATT000891.2	Rbmx	-1.0322398426375	0.836630272299821	0.99885968505483	13.6548957017964	12.0143193135848	15.9784129671181	14.1643097338338	11.6512799435291	13.098500879801	15.287604427622	18.7046313532468	12.9989195630952	8.99248164114142
NONRATT000892.2	Rbmx	-1.03465802980996	0.806747614777384	0.99885968505483	16.9509050091266	17.3063409159971	12.8453908167028	17.9719198773375	11.953910591413	14.4535182121942	12.7396703563516	16.5464046586414	18.1984873883332	15.5324682892443
NONRATT000894.2	Rbmx	1.12362142165951	0.4845163599486	0.99885968505483	7.37678273545325	7.15138054380047	7.04929983843445	7.31061147552711	6.50655892950326	10.3884662150145	5.79075925288711	6.47468008381621	8.14598959287297	6.37648698190028
NONRATT000895.2	Rbmx	1.67594275292058	0.0885205939273967	0.99885968505483	2.3542923623787	3.14660743927221	3.28967325793608	9.29056875014903	4.84209036614196	2.7100346647864	3.93771629196323	1.19901483033634	2.9464217676349	2.12549566063343
NONRATT000896.2	Rbmx	1.05081726036473	0.844625634593263	0.99885968505483	12.5562259326864	8.15257381993253	9.39906645124593	30.7654899595099	12.5591718871807	8.80761266055581	18.9936903494697	13.6687690658342	5.89284353526981	13.8974716272186
NONRATT000898.2	Rbmx	-1.12054111547185	0.585543983339836	0.99885968505483	6.59201861466035	7.29440815467648	8.45915980612134	17.9719198773375	7.26313554921294	9.25928510468688	15.5192347977374	8.63290677842162	8.49262744788884	9.97347963835684
NONRATT000899.2	Rbmx	1.11382492535418	0.745316263522395	0.99885968505483	1.25562259326864	1.14422088700807	1.72316218272842	2.74147930332267	2.11841453518711	2.48419844272087	2.08467333103936	0.719408898201801	3.11974069514284	0.817498331012856
NONRATT000900.2	Rbmx	1.08528716518875	0.675230992729122	0.99885968505483	11.3006033394177	11.2991812592047	13.4719952467858	8.83365553292859	13.7696944787162	13.550173323932	4.86423777242517	10.5513305069598	18.5451252433491	9.97347963835684
NONRATT000901.2	Rbmx	-1.07761523335646	0.466466489350406	0.99885968505483	64.1937050808592	59.6425137352959	67.3599762339292	60.6171534845789	60.0721836049487	52.3940035192038	66.7095465932594	71.7010868541129	49.2225754122537	74.5558477883725
NONRATT000902.2	Rbmx	-1.05673009058327	0.52899904005785	0.99885968505483	348.278316807889	335.542775115118	390.217908834227	311.310205332863	336.222649798982	326.333340884696	350.688380354843	402.629180026941	320.466696962173	369.345745951608
NONRATT000906.2	Rbmx	-1.05232905140532	0.653060024858679	0.99885968505483	28.7223668210201	30.46488111659	23.0277128055525	28.6332282791478	29.5064881686776	30.7137262009126	24.7844496023568	30.9345826226775	28.4243041113014	35.4794275659579
NONRATT000907.2	Rbmx	-1.19982739849523	0.599414430564567	0.99885968505483	0.941716944951479	2.14541416314014	1.56651107520765	3.35069692628326	0.907891943651618	0.903344888262135	0.694891110346453	2.63783262673994	2.9464217676349	1.63499666202571
NONRATT000908.2	Rbmx	1.04221894524963	0.674822796350324	0.99885968505483	50.8527150273799	58.2122376265358	53.2613765570603	48.5851054311072	54.0195706472712	44.0380633027791	44.7046614322885	52.5168495687315	54.4221432374918	46.2704055353276
NONRATT000910.2	Rbmx	-1.03158291275907	0.937204107516954	0.99885968505483	3.45296213148876	3.57569027190023	3.28967325793608	0	4.84209036614196	7.67843155022814	3.24282518161678	1.67862076247087	7.10607602782536	3.43349299025399
NONRATT000911.2	Rbmx	-1.11009775118685	0.61881554050219	0.99885968505483	7.06287708713609	9.01073948518859	3.91627768801914	12.1843524592118	6.35524360556132	6.09757799576941	8.57032369427292	11.7503453372961	6.41280031779361	6.70348631430542
NONRATT000913.2	Rbmx	1.15411858688756	0.638991556477593	0.99885968505483	1.25562259326864	2.71752460664418	1.87981329024919	2.58917489758252	1.05920726759355	1.3550173323932	2.08467333103936	1.4388177964036	1.03991356504761	1.79849632822828
NONRATT000914.2	Rbmx	1.1984697895778	0.335596754665448	0.99885968505483	13.6548957017964	14.1597334767249	13.4719952467858	13.8597009223535	14.0723251266001	21.6802773182912	10.1917362850813	9.35231567662342	22.1848227210157	8.33848297633113
NONRATT000916.2	Rbmx	1.2480481102389	0.412645067755751	0.99885968505483	2.19733953822012	3.57569027190023	3.60297547297761	3.95991454924385	5.90129763373551	9.25928510468688	3.70608592184775	2.1582266946054	5.71952460776187	3.26999332405142
NONRATT000917.2	Rbmx	1.09958615738188	0.496154348308736	0.99885968505483	41.1216399295479	45.625807869447	31.8001748267154	31.2224031767304	38.1314616333679	37.2629766408131	26.8691229333962	34.5316271136865	50.4358079048092	24.5249499303857
NONRATT000918.2	Rbmx	-1.00174405241548	0.989807264322891	0.999090229694114	39.238206039645	35.3278198863743	37.439614697463	34.5731001030136	42.3682907037422	53.2973484074659	35.6710769977846	31.6539915208793	60.4883057002695	33.1904322391219
NONRATT000919.2	Rbmx	1.18201253293859	0.486575404740556	0.99885968505483	3.60991495564734	3.57569027190023	3.44632436545684	4.72143657794459	3.3289371267226	4.06505199717961	2.54793407127033	5.99507415168168	2.77310284012697	1.79849632822828
NONRATT000927.2	Magea4	-1.16462744617758	0.357051981724415	0.99885968505483	13.3409900534793	11.7282640918328	12.0621352790989	15.5350493854951	17.2499469293807	14.9051906563252	18.2987992391233	19.6638432175159	8.49262744788884	19.6199599443085
NONRATT000935.2	F8a1	-1.02559943079113	0.807218296429285	0.99885968505483	83.0280439798887	82.5269314754574	87.5679691041079	69.7554178289878	103.348366252342	81.3010399435921	68.5625895541833	82.0126143950053	101.044934737126	94.8298063974913
NONRATT000937.2	Cyp2c6v1	1.06941491261183	0.451701002194043	0.99885968505483	176.414974354244	156.329178687478	141.29929898373	185.35446178576	178.552082251485	150.18108767358	159.593325009569	164.025228790011	149.227596584333	143.71620659206
NONRATT000938.2	Cyp2c7	1.14292471524967	0.13448422895164	0.99885968505483	320.968525404296	369.297291281856	309.385937353512	280.544715373353	298.393818813498	285.005312246703	293.475678936319	252.992129200967	285.109635750554	255.713477940821
NONRATT000939.2	Cyp2c7	1.15988688780774	0.113003153724964	0.99885968505483	99.351137692381	95.2563888434222	76.9156937926959	78.5890733619164	82.4668515483553	81.3010399435921	79.4492169496111	70.5020720237765	70.3674845682218	75.2098464531827
NONRATT000941.2	Vom2r42	-1.09344383728808	0.680708814123889	0.99885968505483	4.23772625228166	5.86413204591638	5.95274208578909	14.3166141395739	7.26313554921294	11.9693197694733	9.49684517473485	9.11251271055615	10.0524977954603	7.3574849791157
NONRATT000943.2	Olr20	1.13446537634611	0.253595975401686	0.99885968505483	52.8931017414414	57.7831547939078	52.9480743420187	34.7254045087538	52.6577327317938	48.3289515220242	40.9985755104407	45.3227605867135	42.4631372394442	47.0879038663405
NONRATT000944.2	Olr20	1.2248306654146	0.318336024110953	0.99885968505483	6.43506579050177	5.86413204591638	5.32613765570603	9.29056875014903	7.26313554921294	3.61337955304854	6.48565036323356	5.27566525347988	5.372886752746	3.76049232265914
NONRATT000945.2	Olr20	-1.01853782908301	0.905436329579928	0.99885968505483	20.4038671406154	14.588816309353	18.4848306874503	19.3426595289988	12.2565412392968	10.162629992949	16.4457562781994	15.3473898283051	18.891763098365	14.2244709596237
NONRATT000946.2	Olr20	1.04245426346621	0.834023123569836	0.99885968505483	4.23772625228166	6.57927010029643	5.63943987074756	8.07213350422785	4.23682907037422	6.32341421783494	6.25401999311807	7.19408898201801	3.98633533268252	5.23198931848228
NONRATT000947.2	Olr20	1.13482936125311	0.759424966513853	0.99885968505483	1.88343388990296	3.57569027190023	1.72316218272842	3.95991454924385	7.26313554921294	0	5.09586814254065	3.11743855887447	1.21323249255555	1.63499666202571
NONRATT000948.2	Olr20	-1.13803751776692	0.298482664661133	0.99885968505483	31.390564831716	38.6174549365225	39.4760790952329	42.7975380129816	38.8880382530776	31.3912348671092	44.9362918024039	50.5984258401934	27.3843905462538	46.5974048677328
NONRATT000951.2	Nox4	-1.06115087086675	0.809553767093527	0.99885968505483	3.76686777980592	3.14660743927221	3.28967325793608	6.09217622960592	4.08551374643228	3.61337955304854	7.64380221381098	3.59704449100901	2.07982713009523	3.92399198886171
NONRATT000952.2	Nox4	-1.46078224188536	0.162908556148291	0.99885968505483	2.98210365901302	2.86055221752019	2.81971993537378	5.33065420090518	2.11841453518711	2.0325259985898	4.4009770321942	8.15330084628708	3.46637855015871	2.12549566063343
NONRATT000953.2	Tyr	-1.09949294081248	0.250560859006212	0.99885968505483	405.409144801612	394.184095574282	451.938445197408	438.484384125886	435.182871657009	438.348107029201	465.577043932123	477.687508405996	459.121838968521	476.601526980495
NONRATT000954.2	Tyr	-1.0436237929159	0.62880640361515	0.99885968505483	719.628698767089	721.860352091219	767.747077959272	653.538205030976	759.300295540636	757.003016363669	705.082846631534	737.873726588981	849.6093826439	753.733461193853
NONRATT000955.2	Tyr	-1.03051628864803	0.85145753318308	0.99885968505483	10.5158392186248	11.4422088700807	13.0020419242235	22.0841388323215	14.223640450542	14.2276819901286	16.2141259080839	16.0667987265069	14.9054277656825	11.7719759665851
NONRATT000956.2	Grm5	1.09330857176812	0.543775698945919	0.99885968505483	16.1661408883337	15.303954363733	15.351808537035	9.44287315588918	12.2565412392968	15.1310268783908	11.1182577655432	13.9085720319015	11.9590059980476	13.8974716272186
NONRATT000957.2	Grm5	-1.06745439528427	0.802676346657869	0.99885968505483	6.43506579050177	4.86293876978432	3.28967325793608	3.95991454924385	2.57236050701292	2.0325259985898	4.16934666207872	4.31645338921081	1.90650820258729	6.2129873156977
NONRATT000962.2	Dlg2	-1.19753336167822	0.482224627770594	0.99885968505483	4.08077342812308	1.5733037196361	1.56651107520765	3.19839252054311	2.26972985912904	1.80668977652427	3.47445555173226	2.63783262673994	3.11974069514284	2.45249499303857
NONRATT000963.2	Dlg2	-1.02102914683276	0.854881619827041	0.99885968505483	21.8164425580426	24.1716662380456	22.0878061604279	24.5210093241638	24.3617671546517	24.3903119830776	22.468145901202	25.4191144031303	27.9043473287776	20.4374582753214
NONRATT000964.2	Dlg2	-1.03629148822146	0.693864157094815	0.99885968505483	134.194664655586	130.298153508044	120.621352790989	149.258317625345	136.940368167452	138.889276570303	126.238551712939	169.540697009558	128.949282065904	135.377723615729
NONRATT000966.2	Tmem126b	-1.08827772489194	0.646315045000082	0.99885968505483	5.17944319723313	5.86413204591638	5.63943987074756	4.72143657794459	4.23682907037422	6.32341421783494	4.63260740230968	7.19408898201801	6.93275710031742	4.41449098746942
NONRATT000967.2	Tmem126b	-1.04177814867564	0.630642865565697	0.99885968505483	95.4273170884165	101.120520889339	101.196615458415	91.3826434440889	106.223357407239	103.207153483949	113.267250986472	101.676457612521	97.4052372594598	103.495288706228
NONRATT000970.2	Tmem126b	1.34855865071159	0.038064043420561	0.970362570342336	33.7448571940947	31.323046781846	45.1155189659805	29.2424459021084	27.6907042813743	45.8447530793033	25.7109710828187	24.9395084709958	35.5303801391268	18.8024616132957
NONRATT000972.2	Ccdc89	1.27592341735678	0.283255757119104	0.99885968505483	5.02249037307455	5.00596638066033	9.39906645124593	7.00600266404681	5.29603633796777	7.45259532816261	2.54793407127033	4.31645338921081	8.83926530290471	4.41449098746942
NONRATT000974.2	Ccdc89	-1.13536045637665	0.27651568357932	0.99885968505483	51.6374791481728	46.627001145579	48.8751455464788	50.2604538942489	45.6972278304648	38.3921577511407	69.4891110346453	51.7974406705297	37.2635694142061	55.2628871764691
NONRATT000975.2	Ccdc89	-1.15609153563912	0.209969968107029	0.99885968505483	91.6604493086106	92.538864236778	105.269544253954	79.8075086078376	83.8286894638327	79.9460226111989	132.724202076172	111.028773289145	66.9011060180631	101.042793713189
NONRATT000976.2	Ccdc89	-1.08173192428852	0.454186609569413	0.99885968505483	49.9109980824284	50.0596638066033	59.9973741804532	41.8837115785407	45.3945971825809	42.2313735262548	58.6024836392175	52.2770466026642	44.8896022245553	53.4643908482408
NONRATT000977.2	Ccdc89	1.14295385785459	0.417655340680605	0.99885968505483	13.1840372293207	10.4410155939487	12.0621352790989	10.6613084018104	7.41445087315488	7.22675910609708	9.49684517473485	9.35231567662342	8.14598959287297	8.82898197493884
NONRATT000988.2	Fam181b	-1.01319735849043	0.884504926383264	0.99885968505483	142.356211511832	156.329178687478	151.638272080101	112.70526024771	138.150890758988	155.149484559022	143.6108294716	151.315671588446	149.40091551184	134.069726286108
NONRATT000989.2	Fam181b	-1.19055556372233	0.556267062397719	0.99885968505483	1.09866976911006	1.28724849788408	1.40985996768689	2.58917489758252	0.907891943651618	2.25836222065534	1.85304296092387	2.1582266946054	1.55987034757142	1.96199599443085
NONRATT000990.2	Fam181b	-1.04860221205712	0.586068948990759	0.99885968505483	182.850040144746	189.368556799836	179.052215896235	188.248245494823	208.66383171593	171.183856325675	163.299410931416	201.194688530437	206.076204806935	211.73206773233
NONRATT000991.2	Fam181b	1.12554447529701	0.59175088057056	0.99885968505483	2.3542923623787	3.71871788277624	2.50641772033225	3.65530573776355	3.78288309854841	3.16170710891747	3.47445555173226	2.1582266946054	2.9464217676349	2.77949432544371
NONRATT000992.2	Fam181b	-1.06034462675116	0.52020663628205	0.99885968505483	456.261859828992	478.284330769375	461.964116078737	443.815038326792	447.742043544189	381.663215290752	467.661717263163	489.437853743292	396.553706138156	533.989909817597
NONRATT000993.2	Fam181b	-1.06676938549533	0.475801653358335	0.99885968505483	973.578368255671	1026.22310803537	1084.8089195813	1023.18099776231	1100.66766635364	943.995408233931	1039.32547070818	1089.90448077573	1020.67516409423	1225.59349785447
NONRATT000994.2	Fam181b	-1.02764031518573	0.766291358357305	0.99885968505483	300.721611087839	301.502203726628	318.158399374675	326.692950312618	340.005532897531	264.680052260805	276.103401177657	345.795877068999	285.109635750554	361.82476130629
NONRATT000995.2	Fam181b	-1.06026788744032	0.642514243742521	0.99885968505483	24.1707349204213	28.4624945643259	23.8109683431564	22.2364432380616	27.9933349292582	31.6170710891747	27.3323836736271	20.8628580478522	36.0503369216506	26.9774449234242
NONRATT000996.2	Fam181b	-1.1847401132989	0.723521532734705	0.99885968505483	0.941716944951479	0.429082832628028	0.313302215041531	7.15830706978696	1.36183791547743	1.3550173323932	3.24282518161678	2.1582266946054	0.693275710031742	3.10649365784885
NONRATT000997.2	Fam181b	-1.02979353023839	0.906713393023378	0.99885968505483	5.02249037307455	4.00477310452826	4.0729287955399	13.8597009223535	5.29603633796777	3.61337955304854	6.02238962300259	6.23487711774894	6.93275710031742	5.55898865088742
NONRATT000999.2	Fam181b	1.15710865695565	0.326869239593269	0.99885968505483	10.5158392186248	9.29679470694061	11.4355308490159	10.2043951845899	11.1973339717033	9.48512132675241	8.10706295404195	8.63290677842162	7.7993517378571	11.1179773017748
NONRATT001000.2	Fam181b	-1.00407761548733	0.987799252372085	0.998960507758584	1.41257541742722	1.71633133051211	3.60297547297761	4.112218954984	3.93419842249034	2.7100346647864	3.01119481150129	3.35724152494174	3.46637855015871	1.96199599443085
NONRATT001001.2	Fam181b	-1.22485642406948	0.313427090652072	0.99885968505483	12.3992731085278	8.15257381993253	10.025670881329	7.00600266404681	6.96050490132907	7.22675910609708	16.9090170184303	11.5105423712288	8.66594637539678	5.72248831708999
NONRATT001002.2	Fam181b	-1.24530075751768	0.0306560435507031	0.931254980275753	366.484844410284	371.728760666748	345.728994298329	330.957473673342	319.880594813253	284.327803580507	544.099739401272	421.813417312323	351.664103913601	359.862765311859
NONRATT001003.2	Fam181b	-1.28339388296729	0.0368614521387399	0.970362570342336	446.844690379477	445.101925046141	446.612307541702	411.06959109266	407.492167375634	299.684666680963	723.844906610888	511.020120689346	370.902504866982	497.365984588222
NONRATT001004.2	Fam181b	-1.33815067231624	0.00509242118575647	0.531680304635773	782.252875606362	761.192945082122	853.591884880651	689.634349191391	692.267607034358	722.224238165577	1313.3441985548	966.645756217154	933.149105702725	803.11036038703
NONRATT001005.2	Fam181b	1.15502639699053	0.536550862665082	0.99885968505483	5.49334884555029	6.57927010029643	7.36260205347598	2.43687049184237	5.14472101402583	5.64590555163834	2.08467333103936	5.27566525347988	5.89284353526981	5.39548898468485
NONRATT001006.2	Fam181b	-1.4412773551623	0.0733917144051679	0.99885968505483	8.31849968040473	6.1501872676684	6.42269540835139	2.58917489758252	8.17102749286456	9.48512132675241	7.18054147358001	11.5105423712288	11.0924113605079	9.48298063974913
NONRATT001007.2	Fam181b	1.25369595914186	0.1163796689853	0.99885968505483	9.41716944951479	11.1561536483287	11.4355308490159	12.7935700821724	12.1052259153549	12.4209922136044	8.57032369427292	9.35231567662342	8.66594637539678	10.1369793045594
NONRATT001009.2	Fam181b	-1.16482281707585	0.310876400297961	0.99885968505483	17.2648106574438	16.3051476398651	16.1350640746388	10.3566995903301	16.1907396617872	11.0659748812111	18.2987992391233	21.582266946054	14.0388331281428	14.5514702920288
NONRATT001011.2	Fam181b	1.05246278521425	0.836203623850558	0.99885968505483	2.98210365901302	3.43266266102422	2.81971993537378	2.74147930332267	2.87499115489679	1.3550173323932	2.08467333103936	4.31645338921081	2.25314605760316	1.96199599443085
NONRATT001015.2	Fam181b	1.01119144255969	0.945410615386928	0.99885968505483	92.1313077810864	89.3922567975058	114.6686107052	62.749415164941	91.5457709848714	147.696889230859	70.6472628852227	82.9718262592744	161.013283654872	78.9703387758419
NONRATT001016.2	Fam181b	-1.57719851995073	0.139444727467559	0.99885968505483	2.3542923623787	1.28724849788408	2.50641772033225	0.76152202870074	0.605261295767745	2.0325259985898	2.31630370115484	2.63783262673994	1.90650820258729	3.10649365784885
NONRATT001018.2	Fam181b	-1.20040252074189	0.187106161711361	0.99885968505483	14.2827069984308	14.0167058658489	15.0385063219935	14.1643097338338	13.0131178590065	12.6468284356699	14.1294525770445	15.3473898283051	22.7047795035396	14.2244709596237
NONRATT001022.2	Tenm4	1.05180213952336	0.724968623835586	0.99885968505483	12.3992731085278	17.5923961377491	16.2917151821596	17.2103978486367	19.8223074363937	13.7760095459976	16.6773866483149	14.388177964036	11.9590059980476	18.6389619470931
NONRATT001027.2	Tenm4	-1.42626503560938	0.175049593497417	0.99885968505483	2.82515083485444	1.71633133051211	3.75962658049837	3.04608811480296	2.42104518307098	2.48419844272087	7.41217184369549	3.11743855887447	2.59978391261903	2.61599465924114
NONRATT001028.2	Tenm4	1.20162674819212	0.396792481364881	0.99885968505483	9.73107509783195	11.2991812592047	7.36260205347598	9.29056875014903	18.3091541969743	6.32341421783494	10.8866273954278	7.19408898201801	5.02624889773013	11.6084763003826
NONRATT001030.2	Tenm4	1.3062614865918	0.0797064383707777	0.99885968505483	10.9866976911006	10.5840432048247	10.8089264189328	8.52904672144829	10.5920726759355	8.80761266055581	7.64380221381098	8.15330084628708	6.23948139028568	8.82898197493884
NONRATT001032.2	Tenm4	-1.27873492833649	0.433224240181922	0.99885968505483	2.51124518653728	0.858165665256056	1.72316218272842	4.56913217220444	2.72367583095485	1.12918111032767	1.15815185057742	3.11743855887447	3.63969747766665	3.59699265645657
NONRATT001033.2	Tenm4	-1.19009440958304	0.190384873451063	0.99885968505483	20.2469143164568	22.5983625184095	22.4011083754695	32.5931428283917	30.4143801123292	28.0036915361262	28.4905355242046	29.0161588941393	40.7299479643649	25.5059479276011
NONRATT001034.2	Tenm4	-1.16850769367664	0.397764669659836	0.99885968505483	6.59201861466035	3.86174549365225	4.38623101058143	7.15830706978696	4.9934056900839	5.19423310750727	6.71728073334904	6.47468008381621	6.41280031779361	5.55898865088742
NONRATT001036.2	Tenm4	-1.54695639237597	0.005887292796734	0.56940565288977	10.3588863944663	10.4410155939487	12.3754374941405	17.515006660117	9.68418073228392	9.71095754881795	18.0671688690078	24.220099572794	14.7321088381745	15.8594676216494
NONRATT001042.2	Tenm4	1.01705721944852	0.852844329181619	0.99885968505483	90.7187323636591	96.9727201739343	106.3661020066	82.5489879111603	89.5786717736263	94.6253770454586	95.663342857695	98.5590190536468	78.6867930886027	94.9933060636939
NONRATT001043.2	Tenm4	-1.10383218044855	0.389644633089524	0.99885968505483	56.3460638729302	67.5090323334764	62.1904896857439	57.571065369776	67.4866344781036	59.3949264032354	46.3260740230968	83.6912351574762	60.3149867727616	82.2403320998933
NONRATT001045.2	Tenm4	1.10779894253031	0.693172560240552	0.99885968505483	7.84764120792899	4.5768835480323	4.69953322562297	4.87374098368474	5.59866698585164	6.09757799576941	1.38978222069291	5.51546821954714	9.70585994044439	3.43349299025399
NONRATT001046.2	Tenm4	-1.18695066173575	0.255221132377073	0.99885968505483	21.3455840855669	16.019092418113	25.2208283108432	24.2164005126835	28.9012268729098	14.2276819901286	19.2253207195852	26.8579321995339	24.091330923603	32.6999332405142
NONRATT001047.2	Tenm4	1.79462364602023	0.172126499094196	0.99885968505483	6.12116014218461	17.5923961377491	8.77246202116287	8.07213350422785	6.96050490132907	20.0994237638325	11.3498881356587	2.63783262673994	11.0924113605079	0
NONRATT001048.2	Tenm4	1.16750292163828	0.260762217544498	0.99885968505483	14.4396598225893	16.5912028616171	22.2444572679487	24.673313729904	18.6117848448582	19.1960788755704	17.1406473885458	15.1075868622378	15.4253845482063	18.311962614688
NONRATT001049.2	Tenm4	1.17788205566164	0.223136006049773	0.99885968505483	20.4038671406154	22.7413901292855	21.7745039453864	23.9117917012033	22.3946679434066	23.712803316881	17.1406473885458	16.3066016925742	27.2110716187459	15.3689686230417
NONRATT001051.2	Tenm4	1.14019977495395	0.204318548299189	0.99885968505483	55.0904412796615	63.7903144507002	60.6239786105362	72.0399839150901	64.7629586471487	55.5557106281213	61.6136784507188	42.9247309260408	51.4757214698569	61.3123748259642
NONRATT001053.2	Tenm4	-1.13180428229302	0.656115864037646	0.99885968505483	1.72648106574438	1.71633133051211	3.28967325793608	1.21843524592118	1.36183791547743	3.387543330983	2.54793407127033	2.1582266946054	2.25314605760316	2.45249499303857
NONRATT001054.2	Tenm4	1.23531631159858	0.378996980890635	0.99885968505483	3.9238206039645	3.14660743927221	3.75962658049837	5.48295860664533	3.17762180278066	7.00092288403154	3.47445555173226	2.1582266946054	5.372886752746	2.94299399164628
NONRATT001056.2	Tenm4	1.37879222515016	0.161016732069912	0.99885968505483	4.23772625228166	4.86293876978432	2.03646439776995	4.4168277664643	4.84209036614196	5.19423310750727	3.70608592184775	2.1582266946054	2.9464217676349	3.43349299025399
NONRATT001059.2	Aamdc	-1.00653958710119	0.974327935306977	0.99885968505483	4.23772625228166	4.86293876978432	9.24241534372517	8.98595993866874	7.26313554921294	5.19423310750727	4.86423777242517	7.67369491415255	8.14598959287297	6.04948764949513
NONRATT001060.2	Aamdc	-1.0270455390994	0.885867115526889	0.99885968505483	6.74897143881893	8.43862904168455	9.39906645124593	12.9458744879126	8.7762887886323	5.87174177370388	7.64380221381098	13.428966099767	7.45271388284123	7.68448431152084
NONRATT001063.2	Lrrc32	1.01798222859874	0.864050357359447	0.99885968505483	117.557665294776	118.569889416212	128.767210382069	183.222200105398	120.446997857781	121.725723693323	129.481376894556	143.88177964036	112.48398395265	132.107730291678
NONRATT001066.2	Mogat2	-1.21839630976749	0.397708692822143	0.99885968505483	4.23772625228166	6.00715965679239	3.44632436545684	3.19839252054311	2.11841453518711	3.387543330983	3.47445555173226	3.11743855887447	5.19956782523807	6.2129873156977
NONRATT001069.2	Serpinh1	1.03535249148323	0.910214400396871	0.99885968505483	1.25562259326864	1.85935894138812	1.40985996768689	2.43687049184237	1.96709921124517	1.12918111032767	2.08467333103936	0.479605932134534	1.55987034757142	2.288995326836
NONRATT001071.2	Fam168a	1.72016650102395	0.0720143067455103	0.99885968505483	1.09866976911006	1.85935894138812	1.87981329024919	2.28456608610222	2.87499115489679	3.387543330983	1.38978222069291	0.959211864269068	1.38655142006348	1.30799732962057
NONRATT001072.2	Fam168a	1.10174408904987	0.749851037430846	0.99885968505483	1.5695282415858	1.28724849788408	2.19311550529072	2.13226168036207	1.6644685633613	2.0325259985898	2.31630370115484	1.19901483033634	2.4264649851111	0.653998664810285
NONRATT001078.2	Rhog	1.07700750163571	0.51975926330472	0.99885968505483	87.5796758804876	91.680698571522	74.4092760723636	65.3385900625235	74.5984547033746	55.5557106281213	65.7830251127975	77.6961610057945	54.4221432374918	80.6053354378676
NONRATT001080.2	Olr56	-1.13093115789409	0.542936243538068	0.99885968505483	3.76686777980592	4.86293876978432	4.0729287955399	8.07213350422785	3.78288309854841	5.64590555163834	6.02238962300259	5.03586228741261	6.41280031779361	5.23198931848228
NONRATT001086.2	Olr70	-1.06887003289065	0.803154997481147	0.99885968505483	1.41257541742722	2.71752460664418	3.28967325793608	5.33065420090518	5.44735166190971	5.64590555163834	6.25401999311807	3.35724152494174	2.59978391261903	4.74149031987456
NONRATT001089.2	Olr105	1.10563207119418	0.475035584424213	0.99885968505483	24.4846405687385	20.0238655226413	14.725204106952	14.4689185453141	19.3683614645678	21.0027686520946	18.7620599793542	17.5056165229105	14.3854709831586	18.1484629484854
NONRATT001091.2	Olr106	1.2148430189593	0.18230670371697	0.99885968505483	9.41716944951479	9.72587753956863	10.6522753114121	9.13826434440889	10.2894420280517	9.25928510468688	8.57032369427292	7.19408898201801	7.45271388284123	8.82898197493884
NONRATT001094.2	Olr119	1.05949002700854	0.757006401410521	0.99885968505483	8.47545250456331	6.57927010029643	8.6158109136421	8.98595993866874	10.5920726759355	6.77508666196601	9.49684517473485	7.67369491415255	4.15965426019045	10.300478970762
NONRATT001096.2	Trim5	-1.13830357051703	0.617416520858645	0.99885968505483	3.1390564831716	3.86174549365225	4.0729287955399	4.112218954984	1.51315323941936	4.06505199717961	4.16934666207872	1.67862076247087	6.41280031779361	3.26999332405142
NONRATT001097.2	Trim5	-1.18688754569437	0.337636118905324	0.99885968505483	6.74897143881893	7.29440815467648	5.63943987074756	10.8136128075505	5.90129763373551	6.77508666196601	9.26521480461937	6.95428601595075	10.745773505492	7.19398531291313
NONRATT001099.2	Olr164	-1.03659452621192	0.883642119696151	0.99885968505483	5.65030166970887	3.43266266102422	4.5428821181022	4.56913217220444	3.93419842249034	1.80668977652427	3.93771629196323	1.67862076247087	6.06616246277774	4.74149031987456
NONRATT001100.2	Olr164	1.00702756943827	0.970489863200745	0.99885968505483	5.80725449386745	5.00596638066033	4.5428821181022	5.78756741812563	3.48025245066453	4.29088821924514	5.09586814254065	4.07665042314354	5.71952460776187	4.25099132126685
NONRATT001111.2	Olr201	-1.12108870792711	0.437518192637136	0.99885968505483	23.542923623787	19.4517550791373	25.0641772033225	36.4007529718954	29.3551728447356	31.1653986450436	44.009770321942	25.8987203352648	30.6774501689046	22.88995326836
NONRATT001112.2	Olr201	-1.18121509096397	0.163863695782142	0.99885968505483	40.6507814570722	44.0525041498109	37.9095680200253	35.1823177259742	42.670921351626	55.5557106281213	52.3484636460994	45.5625635527807	64.1280031779362	39.0764202224145
NONRATT001115.2	Rrp8	-1.14799450090048	0.676389887376695	0.99885968505483	1.09866976911006	0.715138054380047	2.97637104289454	1.67534846314163	2.72367583095485	0.903344888262135	2.08467333103936	1.4388177964036	2.77310284012697	1.47149699582314
NONRATT001117.2	Olr229	-1.04351101588123	0.674918059009982	0.99885968505483	86.4810061113775	82.0978486428294	86.3147602439418	127.174178793024	109.249663886078	103.432989706014	109.097904324393	96.8803982911759	100.698296882111	106.928781696482
NONRATT001121.2	Olr234	-1.09180461800679	0.377188363588076	0.99885968505483	415.611078371919	434.660909452192	480.605597873709	393.402280026803	420.051339262815	378.7273444039	553.596584576007	476.248690609592	344.731346813284	462.704055353276
NONRATT001122.2	Olr234	1.0047185894309	0.98883469197974	0.999090229694114	0.627811296634319	1.85935894138812	1.87981329024919	1.97995727462193	3.3289371267226	2.0325259985898	3.01119481150129	0.479605932134534	2.4264649851111	1.79849632822828
NONRATT001123.2	Ppfibp2	-1.14862141127315	0.416221536563726	0.99885968505483	7.53373555961183	7.86651859818051	7.67590426851751	14.1643097338338	7.86839684498069	11.2918111032767	11.8131488758897	11.7503453372961	9.18590315792058	10.4639786369646
NONRATT001124.2	Eif3f	-1.043995093798	0.82113794863645	0.99885968505483	6.59201861466035	6.43624248942042	4.69953322562297	4.72143657794459	4.38814439431615	4.29088821924514	7.18054147358001	5.75527118561441	4.67961104271426	4.41449098746942
NONRATT001129.2	Far1	1.2568841037084	0.0142787110172676	0.785791958157005	122.266250019534	121.001358801104	143.3357633815	149.715230842566	145.262710984259	137.985931682041	109.329534694509	113.18699998375	89.4325665940947	122.788249318131
NONRATT001130.2	Spon1	-1.15322733524377	0.493534573997479	0.99885968505483	3.76686777980592	6.57927010029643	4.5428821181022	7.31061147552711	3.63156777460647	5.19423310750727	7.18054147358001	7.43389194808528	3.81301640517458	5.72248831708999
NONRATT001131.2	Spon1	1.47336071342453	0.094891535079521	0.99885968505483	4.23772625228166	6.86532532204845	6.42269540835139	7.31061147552711	2.87499115489679	6.54925043990048	3.47445555173226	2.63783262673994	5.89284353526981	3.26999332405142
NONRATT001132.2	Rras2	-1.10922712303888	0.353441082933031	0.99885968505483	26.6819801069586	24.1716662380456	30.3903148590285	28.4809238734077	26.3288663658969	28.6812002023228	34.9761858874381	27.5773410977357	33.6238719365395	25.6694475938037
NONRATT001133.2	Rras2	-1.06756105094964	0.515035978141401	0.99885968505483	88.6783456495976	94.5412507890422	90.857642362044	81.6351614767194	96.2365460270715	81.7527123877232	106.086709512892	103.115275408925	68.4609763656345	102.841290041417
NONRATT001134.2	Rras2	-1.15652693145091	0.501533379897608	0.99885968505483	4.08077342812308	4.29082832628028	1.87981329024919	3.8076101435037	3.3289371267226	4.29088821924514	3.93771629196323	3.11743855887447	5.19956782523807	4.25099132126685
NONRATT001137.2	Copb1	1.21099125741015	0.0485659332891588	0.99885968505483	206.549916592691	235.566475112787	222.914526002049	165.859497851021	184.756010533104	199.865056527997	197.349075338393	147.958430063504	172.97228965292	151.073691571176
NONRATT001138.2	Copb1	-1.14281746169617	0.608589570427281	0.99885968505483	1.41257541742722	3.28963505014821	3.13302215041531	3.19839252054311	2.26972985912904	1.58085355445874	2.77956444138581	4.55625635527807	1.90650820258729	2.45249499303857
NONRATT001139.2	Copb1	-1.05596132054502	0.603958598468868	0.99885968505483	83.4989024523645	58.3552652374118	70.0230450617822	60.1602402673585	53.1116787036196	60.072435069432	70.4156325151072	64.5069978720948	74.1805009733964	62.129873156977
NONRATT001143.2	Copb1	-1.24563352480884	0.432956838856666	0.99885968505483	1.41257541742722	2.28844177401615	1.72316218272842	1.97995727462193	1.05920726759355	0.903344888262135	2.08467333103936	2.39802966067267	1.73318927507936	1.79849632822828
NONRATT001144.2	Copb1	-1.17858607551054	0.294290416012977	0.99885968505483	7.84764120792899	7.7234909873045	8.77246202116287	8.52904672144829	8.62497346469037	12.6468284356699	9.26521480461937	9.59211864269068	12.8256006355872	10.300478970762
NONRATT001148.2	Copb1	1.11137614013597	0.278982146396605	0.99885968505483	186.616907924551	167.485332335807	190.801048960292	127.021874387284	139.058782702639	166.441295662298	143.842459841716	138.366311420813	156.333672612158	147.476698914719
NONRATT001149.2	Copb1	1.22012975064744	0.0720782313442626	0.99885968505483	51.9513847964899	59.4994861244199	64.0703029759931	63.6632415993819	67.0326885062778	55.7815468501868	56.5178103081781	59.231332618615	46.9694293546505	35.9699265645657
NONRATT001151.2	Copb1	-1.02207457025998	0.803195250402879	0.99885968505483	181.28051190316	194.803606013125	151.168318757539	152.913623363109	164.025811153059	156.278665669349	173.027886476267	165.703849552482	181.638236028316	161.53767020814
NONRATT001152.2	Copb1	1.05317079044444	0.590501301950799	0.99885968505483	241.707349204213	248.152904869876	261.764000667199	179.262285556154	257.538681349176	233.740489837827	222.59678568098	240.762177931536	190.650820258729	246.393996967275
NONRATT001153.2	Copb1	1.08044878707847	0.570213051431348	0.99885968505483	41.5924984020237	42.4792004301748	27.413943816134	23.4548784839828	41.6117140840325	35.6821230863543	30.3435784851284	36.2102478761573	26.3444769812062	38.0954222251991
NONRATT001156.2	Psma1	-1.53177528357376	0.0589724760617206	0.99885968505483	4.08077342812308	4.5768835480323	5.32613765570603	9.44287315588918	3.78288309854841	2.7100346647864	9.03358443450388	10.3115275408925	5.71952460776187	6.04948764949513
NONRATT001157.2	Pde3b	-1.17645884258356	0.309077464094405	0.99885968505483	8.16154685624615	5.29202160241234	6.73599762339292	6.70139385256652	6.96050490132907	8.13010399435921	8.57032369427292	7.91349788021981	7.27939495533329	8.99248164114142
NONRATT001158.2	Pde3b	-1.32998431677657	0.0027074405949861	0.415266394445719	47.3997528958911	47.6281944217111	51.5382143743319	53.9157596320124	44.7893358868131	45.8447530793033	72.2686754760311	66.1856186345657	55.6353757300473	64.5823681500156
NONRATT001159.2	Pde3b	1.03254793948214	0.886937285251812	0.99885968505483	4.55163190059882	4.14780071540427	7.04929983843445	9.29056875014903	6.20392828161939	6.54925043990048	7.87543258392646	2.1582266946054	6.93275710031742	7.19398531291313
NONRATT001161.2	Pde3b	1.01173871659505	0.957115765409027	0.99885968505483	4.23772625228166	3.0035798283962	5.79609097826832	3.95991454924385	5.59866698585164	3.16170710891747	3.01119481150129	6.23487711774894	4.15965426019045	3.76049232265914
NONRATT001169.2	RGD1311703	-1.05511557157841	0.645329009120243	0.99885968505483	982.838584881027	1063.69634208488	981.889141940158	661.001120912243	1189.79239215544	901.764034707676	991.609614464388	1135.46704432851	796.74710975398	1142.86266675597
NONRATT001170.2	RGD1311703	-1.06302405791088	0.619421623786283	0.99885968505483	1784.55361068305	1845.48526313315	1888.11579894779	1136.80008444447	2275.63115676278	2174.80281849109	1752.05211955352	1951.99614378755	2188.84473549772	1976.87446405529
NONRATT001171.2	Sox6	1.10230502956084	0.258668705779278	0.99885968505483	99.5080905165396	101.835658943719	97.4369888779161	102.196256251639	90.6378790412198	97.1095754881795	90.7991050852698	97.839610155445	80.0733445086662	87.7993207507807
NONRATT001172.2	Sox6	-1.15185020675303	0.268452252024152	0.99885968505483	94.7995057917822	99.1181343370745	104.016335393788	86.8135112718844	84.7365814074843	81.5268761656577	128.786485784209	107.91133473027	57.8885217876505	129.001236633829
NONRATT001173.2	Sox6	-1.09278555513571	0.591407114678304	0.99885968505483	21.9733953822012	23.1704729619135	17.8582262573673	17.0580934428966	12.7104872111226	15.8085355445874	18.7620599793542	19.4240402514486	28.7709419663173	12.2624749651928
NONRATT001175.2	Sox6	1.04322679432705	0.702547544608058	0.99885968505483	29.8210365901302	27.1752460664418	26.6306882785301	30.3085767422895	26.9341276616647	30.7137262009126	30.3435784851284	27.5773410977357	29.8108555313649	22.0724549373471
NONRATT001177.2	Sox6	-1.01326027712063	0.923447256134101	0.99885968505483	14.7535654709065	15.876064807237	15.6651107520766	13.7073965166133	12.7104872111226	13.3243371018665	13.8978222069291	18.4648283871796	11.2657302880158	14.878469624434
NONRATT001179.2	Sox6	-1.14171462902726	0.390520003772126	0.99885968505483	16.6369993608095	23.0274453510375	23.6543172356356	15.9919626027156	22.6972985912904	12.1951559915388	22.004885160971	28.5365529620048	20.7982713009523	16.3499666202571
NONRATT001180.2	Sox6	-1.08637193761342	0.562987812271038	0.99885968505483	13.1840372293207	16.7342304724931	12.0621352790989	11.270526024771	11.4999646195872	12.4209922136044	15.9824955379684	13.428966099767	15.5987034757142	11.1179773017748
NONRATT001181.2	Sox6	1.80486379371617	0.0515232509804402	0.99885968505483	4.86553754891597	2.86055221752019	5.48278876322679	2.74147930332267	2.26972985912904	7.22675910609708	2.54793407127033	2.8776355928072	3.29305962265078	0.653998664810285
NONRATT001182.2	Sox6	-1.02255706561442	0.867834582246915	0.99885968505483	16.793952184968	19.1656998573852	15.0385063219935	17.9719198773375	20.2762534082195	12.6468284356699	16.6773866483149	18.9444343193141	14.9054277656825	19.2929606119034
NONRATT001184.2	Sox6	-1.02121786009543	0.852362753857606	0.99885968505483	175.316304585134	170.345884553327	183.281795799296	139.053922440755	138.30220608293	100.045446375031	132.724202076172	163.545622857876	147.667726236761	173.473145840928
NONRATT001185.2	LOC499742	1.05737359664775	0.638477183184422	0.99885968505483	573.976477947926	617.450196151732	574.752913493689	1063.84627409493	677.136074640165	670.733579534635	634.667214116427	642.432146094209	650.63925386479	706.318557995107
NONRATT001186.2	LOC499742	1.05737360379703	0.638518656001096	0.99885968505483	573.976477947926	617.450196151732	574.752913493689	1063.84627409493	677.136074640165	670.733579534635	634.667214116427	642.432146094209	650.63925386479	706.318557995107
NONRATT001190.2	Zp2	1.04016790870105	0.832963985644347	0.99885968505483	6.59201861466035	6.00715965679239	7.36260205347598	7.9198290984877	4.23682907037422	4.74256066337621	6.25401999311807	6.23487711774894	6.75943817280949	4.57799065367199
NONRATT001191.2	Abca15	1.05439603261287	0.657049599504628	0.99885968505483	30.6058007109231	35.3278198863743	40.5726368478783	35.0300133202341	36.6183083939486	44.7155719689757	33.3547732966297	34.5316271136865	45.0629211520632	27.6314435882345
NONRATT001192.2	Abca15	-1.0386919949543	0.890843159018165	0.99885968505483	2.82515083485444	2.57449699576817	1.72316218272842	1.52304405740148	1.6644685633613	1.58085355445874	0.926521480461937	2.1582266946054	2.77310284012697	2.288995326836
NONRATT001194.2	Cdr2	-1.20791008159807	0.510900671386021	0.99885968505483	2.51124518653728	2.00238655226413	1.56651107520765	1.67534846314163	2.26972985912904	1.80668977652427	3.70608592184775	0.719408898201801	3.29305962265078	1.79849632822828
NONRATT001200.2	Hs3st2	1.14902750409528	0.347572156965447	0.99885968505483	12.0853674602106	10.7270708157007	12.3754374941405	12.7935700821724	10.7433879998775	13.3243371018665	9.49684517473485	10.0717245748252	13.6921952731269	8.33848297633113
NONRATT001202.2	Hs3st2	1.04222394102318	0.725697469119749	0.99885968505483	572.406949706341	545.364280270224	526.347721269772	331.109778079082	486.781397121209	637.987327335133	415.081623246948	471.21282832218	597.083705264838	498.837481584045
NONRATT001203.2	Hs3st2	1.03463005756295	0.900049026547972	0.99885968505483	5.17944319723313	4.86293876978432	3.13302215041531	1.82765286888178	3.78288309854841	3.16170710891747	2.31630370115484	1.91842372853814	6.58611924530155	3.10649365784885
NONRATT001205.2	Hs3st2	1.03354754292219	0.91055142918458	0.99885968505483	2.3542923623787	5.00596638066033	1.56651107520765	2.28456608610222	5.90129763373551	4.96839688544174	3.70608592184775	1.67862076247087	5.89284353526981	2.77949432544371
NONRATT001208.2	Hs3st2	1.03607576258418	0.813555719276604	0.99885968505483	9.41716944951479	9.01073948518859	8.6158109136421	9.74748196736948	8.3223428168065	12.1951559915388	8.57032369427292	9.11251271055615	10.3991356504761	8.5019826425337
NONRATT001209.2	Hs3st2	-1.11214505672804	0.237871194882364	0.99885968505483	166.213040783936	151.752295139446	149.44515657481	130.220266907827	162.663973237581	162.150407443053	148.475067244025	174.096953364836	197.236939504031	163.663165868774
NONRATT001210.2	Hs3st2	-1.13930969299085	0.37210027605595	0.99885968505483	14.9105182950651	10.0119327613207	12.3754374941405	16.2965714141958	14.3749557744839	16.2602079887184	12.2764096161207	17.985222455045	19.0650820258729	14.3879706258263
NONRATT001218.2	Ears2	1.05954285490501	0.626104864881628	0.99885968505483	44.2606964127195	39.0465377691505	41.3558923854821	27.2624886274865	36.9209390418324	29.1328726464538	32.1966214460523	36.4500508422246	36.5702937041744	32.2094342419065
NONRATT001220.2	Ears2	1.0502121694799	0.649275625290214	0.99885968505483	34.372668490729	40.1907586561586	32.2701281492777	35.943839754675	42.670921351626	36.3596317525509	32.8915125563988	38.60827753683	30.5041312413967	38.9129205562119
NONRATT001221.2	Cog7	-1.13653722451626	0.252316269318145	0.99885968505483	53.5209130380757	63.0751763963201	53.418027664581	41.12218954984	50.3880028726648	52.3940035192038	61.6136784507188	57.7925148222114	72.9672684808409	45.6164068705174
NONRATT001223.2	Scnn1b	1.1335156745898	0.299451358727283	0.99885968505483	18.2065276023953	24.4577214597976	25.6907816334055	22.5410520495419	21.335460675813	21.9061135403568	22.468145901202	18.7046313532468	19.5850388083967	18.311962614688
NONRATT001224.2	Scnn1b	-1.01589888808579	0.931147055480046	0.99885968505483	7.37678273545325	6.57927010029643	4.38623101058143	8.98595993866874	9.53286540834199	7.00092288403154	6.48565036323356	6.71448304988348	9.35922208542852	7.03048564671056
NONRATT001225.2	Scnn1b	1.22304433861944	0.446174183822926	0.99885968505483	2.3542923623787	1.71633133051211	2.50641772033225	3.50300133202341	1.6644685633613	2.93587088685194	1.38978222069291	1.67862076247087	2.4264649851111	2.288995326836
NONRATT001226.2	Scnn1b	1.09439737181058	0.760258446149828	0.99885968505483	8.00459403208757	3.28963505014821	8.77246202116287	15.382744979755	6.80918957738713	24.3903119830776	10.8866273954278	4.07665042314354	14.7321088381745	10.4639786369646
NONRATT001227.2	Scnn1b	-1.11857929371847	0.520832319864712	0.99885968505483	25.1124518653728	32.8963505014821	27.2572927086132	24.2164005126835	36.9209390418324	13.3243371018665	40.0720540299788	32.3734004190811	17.1585738232856	30.2474382474757
NONRATT001228.2	Scnn1b	-1.0340221439516	0.807611288933635	0.99885968505483	24.4846405687385	31.036991560094	16.2917151821596	21.1703123978806	25.1183437743614	20.325259985898	22.9314066414329	18.9444343193141	27.5577094737618	25.8329472600062
NONRATT001230.2	Scnn1b	1.00785203771298	0.972014562132292	0.99885968505483	3.9238206039645	2.43146938489216	5.48278876322679	3.95991454924385	3.78288309854841	3.61337955304854	5.79075925288711	3.11743855887447	3.46637855015871	3.10649365784885
NONRATT001231.2	Scnn1b	-1.11645110047329	0.477108488337662	0.99885968505483	9.10326380119763	12.3003745353368	9.0857642362044	12.1843524592118	13.4670638308323	13.098500879801	12.7396703563516	9.35231567662342	16.8119359682697	12.2624749651928
NONRATT001235.2	Prkcb	-1.00231349948051	0.991384610063798	0.999582945409939	8.63240532872189	10.1549603721967	10.9655775264536	8.52904672144829	8.7762887886323	9.93679377088348	7.18054147358001	4.07665042314354	18.3718063158412	8.01148364392599
NONRATT001238.2	Prkcb	1.17577517582694	0.337412601414648	0.99885968505483	6.43506579050177	9.72587753956863	10.4956242038913	9.59517756162933	8.92760411257424	14.4535182121942	7.87543258392646	8.63290677842162	8.66594637539678	8.33848297633113
NONRATT001239.2	Prkcb	-1.04028390204094	0.931636009789428	0.99885968505483	0.784764120792899	0.715138054380047	1.09655775264536	4.112218954984	4.69077504220002	2.0325259985898	4.16934666207872	0	3.98633533268252	1.144497663418
NONRATT001240.2	Prkcb	-1.02203416623322	0.89376711288854	0.99885968505483	10.3588863944663	10.1549603721967	7.98920648355904	8.07213350422785	6.20392828161939	7.90426777229368	9.03358443450388	10.0717245748252	9.01258423041265	6.70348631430542
NONRATT001241.2	Prkcb	-1.03377705851372	0.874988311895247	0.99885968505483	6.12116014218461	5.43504921328835	4.85618433314373	4.87374098368474	4.08551374643228	3.61337955304854	7.41217184369549	5.75527118561441	4.50629211520632	2.77949432544371
NONRATT001244.2	Prkcb	-1.0134117646635	0.95658469857341	0.99885968505483	4.39467907644024	3.71871788277624	2.34976661281148	4.112218954984	3.02630647883873	2.7100346647864	4.16934666207872	2.63783262673994	5.19956782523807	1.79849632822828
NONRATT001245.2	Prkcb	-1.13393230931647	0.225486919037744	0.99885968505483	138.11848525955	145.316052650025	160.254082993743	137.073965166133	138.453521406872	159.214536556201	167.23712722338	152.514686418782	219.768400080062	124.259746313954
NONRATT001246.2	Prkcb	1.01596277759859	0.888949870407559	0.99885968505483	82.7141383315716	63.6472868398242	77.8556004378205	114.228304305111	73.0853014639552	92.5928510468688	88.7144317542305	83.9310381235435	69.1542520756663	88.9438184141987
NONRATT001247.2	Prkcb	-1.0135148339112	0.898336941303154	0.99885968505483	66.2340917949207	71.9428882706327	65.3235118361592	100.216298977017	70.2103103090584	77.461824168478	85.0083458323827	78.1757669379291	75.9136902484758	66.2173648120413
NONRATT001248.2	Prkcb	-1.17116005710997	0.347880741872334	0.99885968505483	54.14872433471	49.3445257522232	58.4308631052455	51.4788891401701	50.5393181966067	71.8159186168397	46.5577043932123	47.7207902473861	122.709800675618	44.4719092070994
NONRATT001252.2	Cacng3	1.14294955636231	0.572111947019587	0.99885968505483	3.45296213148876	4.14780071540427	3.28967325793608	5.93987182386578	3.78288309854841	5.19423310750727	4.63260740230968	1.91842372853814	5.71952460776187	2.61599465924114
NONRATT001253.2	Cacng3	-1.16588451961011	0.625906636091128	0.99885968505483	1.41257541742722	0.858165665256056	1.56651107520765	2.58917489758252	1.05920726759355	2.93587088685194	1.15815185057742	2.39802966067267	1.55987034757142	2.77949432544371
NONRATT001257.2	Cacng3	1.38617288278633	0.247864672624104	0.99885968505483	2.51124518653728	3.57569027190023	2.34976661281148	3.65530573776355	2.11841453518711	7.22675910609708	2.54793407127033	3.83684745707627	2.25314605760316	1.63499666202571
NONRATT001258.2	Tnrc6a	1.63694636526927	0.044682815287421	0.992445465485854	3.45296213148876	4.86293876978432	2.03646439776995	4.112218954984	4.84209036614196	3.387543330983	1.85304296092387	1.67862076247087	2.4264649851111	3.10649365784885
NONRATT001262.2	Slc5a11	-1.03529790478655	0.708096345737538	0.99885968505483	135.92114572133	136.734395997465	141.612601198772	114.685217522332	122.71672771691	119.693197694733	145.463872432524	146.999218199235	106.937778272396	133.742726953703
NONRATT001263.2	Aqp8	1.88164064492224	0.0323268780690461	0.952247830684478	6.90592426297751	2.14541416314014	2.81971993537378	6.70139385256652	3.93419842249034	3.61337955304854	0.926521480461937	2.39802966067267	3.81301640517458	1.96199599443085
NONRATT001267.2	Nupr1	-1.12537372165189	0.456164159958279	0.99885968505483	10.5158392186248	8.15257381993253	13.9419485693481	12.7935700821724	10.2894420280517	7.90426777229368	11.3498881356587	13.6687690658342	9.87917886795232	13.0799732962057
NONRATT001272.2	Nupr1	-1.11808816006004	0.547791320275194	0.99885968505483	5.80725449386745	7.58046337642849	3.91627768801914	8.224437909968	5.44735166190971	7.45259532816261	8.33869332415743	7.67369491415255	5.54620568025394	7.19398531291313
NONRATT001275.2	Nupr1	-1.30999050685957	0.188204668929491	0.99885968505483	4.39467907644024	2.57449699576817	4.5428821181022	5.78756741812563	6.6578742534452	4.74256066337621	8.57032369427292	5.51546821954714	5.89284353526981	5.23198931848228
NONRATT001278.2	Snurf	1.08508810067471	0.701042062166982	0.99885968505483	8.47545250456331	7.58046337642849	5.16948654818526	12.6412656764323	5.59866698585164	5.64590555163834	9.26521480461937	8.39310381235435	5.89284353526981	4.57799065367199
NONRATT001282.2	LOC100271845	-2.00330118273994	0.00594114521740985	0.56940565288977	2.82515083485444	1.71633133051211	3.60297547297761	4.72143657794459	4.23682907037422	2.93587088685194	6.71728073334904	11.9901483033634	3.29305962265078	5.23198931848228
NONRATT001285.2	LOC100271845	-1.18451513907365	0.229994039772905	0.99885968505483	12.8701315810035	12.1573469244608	13.0020419242235	13.2504832993929	10.5920726759355	15.3568631004563	15.5192347977374	12.2299512694306	19.4117198808888	13.4069726286108
NONRATT001287.2	LOC100271845	-1.02262401210056	0.854385680004129	0.99885968505483	28.0945555243858	22.8844177401615	19.7380395476165	21.3226168036207	25.7236050701292	20.0994237638325	26.8691229333962	19.9036461835832	24.6112877061268	22.7264536021574
NONRATT001288.2	LOC100271845	-1.18131065562166	0.205066347405092	0.99885968505483	17.4217634816024	16.8772580833691	14.725204106952	13.5550921108732	19.2170461406259	17.3893890990461	19.2253207195852	23.7404936406594	19.9316766634126	15.5324682892443
NONRATT001290.2	Spns1	1.51856032082129	0.0328403582867017	0.952436202655604	6.90592426297751	5.72110443504037	6.42269540835139	6.09217622960592	5.59866698585164	4.96839688544174	3.93771629196323	4.79605932134534	4.85292997022219	2.288995326836
NONRATT001291.2	Rabep2	1.0866721322087	0.779515708493224	0.99885968505483	2.19733953822012	3.14660743927221	1.87981329024919	2.13226168036207	1.05920726759355	1.3550173323932	0.926521480461937	1.67862076247087	2.07982713009523	2.45249499303857
NONRATT001295.2	Apobr	-1.11226092832649	0.243805652999074	0.99885968505483	94.6425529676236	89.3922567975058	109.499124157015	102.8054738746	96.9931226467811	93.947868379262	130.407898375018	103.355078374992	97.2319183319518	104.966785702051
NONRATT001298.2	Coro1a	-1.1564443319998	0.503881311578393	0.99885968505483	5.49334884555029	3.71871788277624	2.66306882785301	6.24448063534607	7.86839684498069	7.00092288403154	4.63260740230968	6.47468008381621	5.89284353526981	8.17498331012856
NONRATT001303.2	Sec23ip	-1.23101117718557	0.235002927749649	0.99885968505483	4.7085847247574	5.72110443504037	3.60297547297761	5.17834979516504	5.14472101402583	4.96839688544174	6.25401999311807	6.71448304988348	5.54620568025394	5.72248831708999
NONRATT001304.2	Ate1	-1.00773997457285	0.95855363569216	0.99885968505483	13.9688013501136	10.2979879830727	11.7488330640574	10.5090039960702	11.3486492956452	11.0659748812111	10.8866273954278	11.5105423712288	14.9054277656825	8.99248164114142
NONRATT001305.2	Ate1	1.43316690584747	0.301096001832921	0.99885968505483	3.1390564831716	1.85935894138812	2.19311550529072	2.43687049184237	1.05920726759355	1.3550173323932	2.08467333103936	2.39802966067267	1.03991356504761	0.326999332405142
NONRATT001310.2	Plpp4	1.07751167234838	0.713533212503273	0.99885968505483	47.5567057200497	28.0334117316978	53.1047254495395	28.3286194676675	28.7499115489679	71.3642461727086	27.7956444138581	40.2868982993009	65.6878735255076	24.8519492627908
NONRATT001311.2	Plpp4	-1.00890658541816	0.939149910066421	0.99885968505483	51.166620675697	57.6401271830318	52.791423234498	31.9839252054311	48.1182730135357	49.9098050764829	54.8963977173698	43.6441398242426	51.6490403973648	45.9434062029225
NONRATT001315.2	Chst15	1.08021161669537	0.809823473577901	0.99885968505483	2.3542923623787	1.85935894138812	3.75962658049837	2.13226168036207	0.605261295767745	3.387543330983	0.926521480461937	3.11743855887447	2.25314605760316	2.288995326836
NONRATT001316.2	Chst15	1.0107174427595	0.977434804074783	0.99885968505483	1.41257541742722	0.429082832628028	0.939906645124593	2.13226168036207	2.42104518307098	1.3550173323932	1.38978222069291	1.4388177964036	2.4264649851111	0.490498998607714
NONRATT001325.2	Ctbp2	-1.15370804803372	0.37635048065506	0.99885968505483	85.6962419905846	78.8082135926811	107.462659759245	43.4067556359422	78.5326531258649	102.077972373621	72.731936216262	81.5330084628708	150.960785859412	75.7003454517905
NONRATT001328.2	Ctbp2	-1.22277438405254	0.548305688646013	0.99885968505483	0.47085847247574	1.43027610876009	2.03646439776995	2.13226168036207	1.36183791547743	1.12918111032767	1.62141259080839	2.63783262673994	2.07982713009523	0.817498331012856
NONRATT001330.2	Tex36	1.02811668608145	0.920832153197794	0.99885968505483	3.45296213148876	1.71633133051211	1.25320886016612	2.13226168036207	2.11841453518711	2.0325259985898	2.31630370115484	2.8776355928072	1.90650820258729	1.30799732962057
NONRATT001331.2	Tex36	1.17882005110428	0.334455047298127	0.99885968505483	10.2019335703077	11.5852364809568	9.24241534372517	9.13826434440889	12.8618025350646	10.3884662150145	11.1182577655432	5.51546821954714	7.27939495533329	11.7719759665851
NONRATT001334.2	LOC100302465	-1.47192767798065	0.0694009461756229	0.99885968505483	5.02249037307455	3.71871788277624	3.75962658049837	7.31061147552711	8.47365814074843	8.13010399435921	6.02238962300259	12.7095572015652	6.93275710031742	9.97347963835684
NONRATT001335.2	Dock1	1.38480494345046	0.349483237726035	0.99885968505483	6.90592426297751	2.14541416314014	2.50641772033225	3.95991454924385	2.11841453518711	0.677508666196601	0.694891110346453	2.8776355928072	2.9464217676349	2.288995326836
NONRATT001336.2	Dock1	-1.17890436573518	0.173362653194333	0.99885968505483	40.1799229845964	53.4923264676275	37.5962658049837	29.2424459021084	42.2169753798002	31.6170710891747	45.6311829127504	50.1188199080588	40.5566290368569	48.3959011959611
NONRATT001337.2	Dock1	1.05416873170297	0.606916267143143	0.99885968505483	70.3148652230438	74.8034404881529	58.2742119977248	53.7634552262723	54.9274625909229	61.4274524018252	57.6759621587556	55.8740910936732	68.1143385106187	54.4453888454562
NONRATT001338.2	Dock1	1.00346791906568	0.99006284683722	0.999090229694114	2.66819801069586	1.43027610876009	1.40985996768689	2.58917489758252	1.81578388730324	0.903344888262135	2.08467333103936	1.67862076247087	1.90650820258729	1.63499666202571
NONRATT001341.2	Dock1	-1.33379653599726	0.00441492062364944	0.515263961818183	36.5700080289491	32.1812124471021	28.5105015687793	36.2484485661552	31.3222720559808	32.2945797553713	46.0944436529814	46.2819724509825	40.9032668918728	42.3464135464659
NONRATT001343.2	Fam196a	1.04399713528883	0.865785655918444	0.99885968505483	1.5695282415858	2.14541416314014	2.50641772033225	2.43687049184237	2.11841453518711	2.25836222065534	1.62141259080839	2.8776355928072	2.4264649851111	1.47149699582314
NONRATT001344.2	Fam196a	-1.00934360705466	0.955121981562077	0.99885968505483	21.3455840855669	19.8808379117653	29.9203615364662	22.2364432380616	31.7762180278066	29.3587088685194	19.2253207195852	20.623055081785	43.5030508044918	20.1104589429163
NONRATT001351.2	Nps	1.06089679064165	0.830371423608145	0.99885968505483	2.51124518653728	2.71752460664418	1.56651107520765	2.43687049184237	2.57236050701292	2.7100346647864	4.4009770321942	1.67862076247087	2.07982713009523	1.144497663418
NONRATT001352.2	Nps	1.09316771789569	0.627998334085188	0.99885968505483	4.55163190059882	5.57807682416436	6.42269540835139	6.09217622960592	6.96050490132907	5.64590555163834	7.41217184369549	5.27566525347988	4.15965426019045	4.90498998607714
NONRATT001355.2	Nps	1.0286874906377	0.74787336885368	0.99885968505483	144.396598225893	149.320825754554	131.273628102401	112.552955841969	128.618025350646	135.275897017255	137.125179108367	134.769266929804	126.349498153285	121.48025198851
NONRATT001357.2	Clrn3	-1.17170715845687	0.0813781727324843	0.99885968505483	220.832623591122	240.429413882572	195.343931078395	219.318344265813	201.552011490659	166.441295662298	227.692653823521	241.961192761872	236.060379265808	266.340956243988
NONRATT001358.2	Mki67	-1.04406007896997	0.714029958009512	0.99885968505483	103.431911120504	86.6747321908617	115.451866242804	60.1602402673585	88.2168338581488	116.983163029946	92.4205176760782	97.5998071893777	112.657302880158	94.175807732681
NONRATT001359.2	Mki67	1.08786912268121	0.54897797015802	0.99885968505483	16.0091880641751	17.1633133051211	12.5320886016612	13.0981788936527	21.0328300279291	17.3893890990461	14.824343687391	13.6687690658342	14.5587899106666	16.3499666202571
NONRATT001360.2	Mki67	-1.14163020310928	0.570624895575282	0.99885968505483	2.82515083485444	4.86293876978432	3.13302215041531	3.8076101435037	3.17762180278066	4.74256066337621	2.31630370115484	7.19408898201801	3.46637855015871	4.25099132126685
NONRATT001361.2	Mki67	1.01775499382757	0.865445345095391	0.99885968505483	116.458995525666	129.72604306454	104.956242038913	80.7213350422785	140.117989970233	119.693197694733	108.866273954278	121.819906762172	111.61738931511	110.852773685343
NONRATT001368.2	Mgmt	-1.41047516962407	0.216453307281915	0.99885968505483	1.41257541742722	3.28963505014821	0.939906645124593	3.8076101435037	3.17762180278066	1.58085355445874	2.77956444138581	2.8776355928072	4.67961104271426	3.10649365784885
NONRATT001392.2	Utf1	-1.00515876540854	0.972870226216501	0.99885968505483	20.560819964774	18.5935894138812	19.1114351175334	19.0380507175185	11.953910591413	14.9051906563252	18.2987992391233	19.9036461835832	11.6123681430317	20.2739586091188
NONRATT001393.2	Utf1	-1.0488466807317	0.792340250607611	0.99885968505483	7.37678273545325	8.00954620905652	8.6158109136421	14.1643097338338	6.6578742534452	6.77508666196601	8.10706295404195	9.83192160875795	7.45271388284123	10.7909779693697
NONRATT001394.2	Utf1	-1.05732097572725	0.652882416737867	0.99885968505483	36.5700080289491	34.8987370537463	29.9203615364662	37.7714926235567	28.447280901084	27.100346647864	42.8516184713646	34.7714300797537	24.4379687786189	35.8064268983631
NONRATT001395.2	Utf1	1.09189882897467	0.779078922974053	0.99885968505483	1.25562259326864	2.71752460664418	1.40985996768689	3.19839252054311	1.6644685633613	0.903344888262135	1.62141259080839	0.959211864269068	1.90650820258729	2.288995326836
NONRATT001396.2	Utf1	1.82538940492661	0.06469423313235	0.99885968505483	1.5695282415858	1.85935894138812	2.19311550529072	5.17834979516504	2.72367583095485	2.0325259985898	1.85304296092387	0.719408898201801	2.07982713009523	0.980997997215427
NONRATT001405.2	Zfp511	1.24810430724344	0.109137484313543	0.99885968505483	18.677386074871	24.0286386271696	16.2917151821596	21.7795300208412	28.7499115489679	21.2286048741602	17.1406473885458	14.6279809301033	18.891763098365	18.9659612794983
NONRATT001408.2	Msx3	-1.03227026025658	0.868569631809879	0.99885968505483	5.96420731802603	5.57807682416436	5.32613765570603	8.83365553292859	6.6578742534452	4.96839688544174	8.57032369427292	6.95428601595075	3.98633533268252	6.53998664810285
NONRATT001409.2	Msx3	1.10678581460668	0.681021410350234	0.99885968505483	4.08077342812308	2.71752460664418	2.34976661281148	3.65530573776355	1.6644685633613	4.51672444131067	2.31630370115484	2.63783262673994	3.63969747766665	2.61599465924114
NONRATT001410.2	Msx3	1.52908923866245	0.107036181716858	0.99885968505483	3.1390564831716	2.86055221752019	1.72316218272842	3.8076101435037	2.26972985912904	2.7100346647864	2.08467333103936	0.959211864269068	1.55987034757142	2.45249499303857
NONRATT001411.2	Msx3	1.0291550918031	0.808082678814325	0.99885968505483	33.9018100182532	30.321853505714	27.7272460311755	35.6392309431947	26.6314970137808	29.1328726464538	27.3323836736271	29.9753707584084	37.2635694142061	24.1979505979805
NONRATT001413.2	Fuom	1.18783416082746	0.47596617749844	0.99885968505483	2.66819801069586	3.0035798283962	5.0128354406645	3.35069692628326	2.87499115489679	4.06505199717961	3.01119481150129	1.19901483033634	3.98633533268252	3.26999332405142
NONRATT001418.2	Olr302	-1.16764201861719	0.100443822194484	0.99885968505483	358.480250378196	374.87536810602	415.125434930029	351.366264042522	469.077504220002	462.512582790213	410.680646214753	480.804946964871	509.211009018315	491.316496938726
NONRATT001420.2	Olr303	-1.43871044232671	0.0227690504448095	0.882245568848838	9.41716944951479	9.58284992869262	18.6414817949711	14.1643097338338	13.9210098026581	11.5176473253422	21.3099940506245	22.0618728781886	16.6386170407618	14.5514702920288
NONRATT001421.2	Olr303	1.43332843468325	0.015650710878788	0.785791958157005	20.560819964774	20.8820311878974	23.6543172356356	30.4608811480296	16.0394243378452	24.8419844272087	20.6151029402781	12.9493601676324	14.0388331281428	15.8594676216494
NONRATT001422.2	Olr306	1.09880703785245	0.419919766413894	0.99885968505483	45.0454605335124	44.4815869824389	42.9224034606898	45.8436261277846	44.3353899149873	46.0705893013689	40.3036844000943	28.5365529620048	55.4620568025394	38.0954222251991
NONRATT001425.2	Olr310	1.11761492933595	0.299390576537309	0.99885968505483	41.9064040503408	38.0453444930185	35.8731036222553	46.1482349392649	39.3419842249034	37.0371404187475	42.6199881012491	35.7306419440228	30.5041312413967	33.8444309039322
NONRATT001429.2	Ifitm3	-1.09646757291267	0.70082862720227	0.99885968505483	4.08077342812308	3.71871788277624	3.44632436545684	4.72143657794459	3.02630647883873	1.3550173323932	2.31630370115484	3.11743855887447	4.50629211520632	4.90498998607714
NONRATT001430.2	Ifitm3	1.23852246948734	0.31722589515789	0.99885968505483	3.45296213148876	5.00596638066033	6.42269540835139	3.50300133202341	5.29603633796777	6.09757799576941	3.24282518161678	2.63783262673994	5.19956782523807	4.57799065367199
NONRATT001432.2	Sigirr	-1.03283368426045	0.761636325705509	0.99885968505483	127.916551689243	127.151546068772	123.597723833884	107.374606046804	153.433738477123	133.46920724073	117.436597648551	160.907790231136	99.8317022445709	154.180185229025
NONRATT001433.2	Sigirr	1.31087625284761	0.187460593679877	0.99885968505483	5.80725449386745	3.28963505014821	5.48278876322679	4.87374098368474	5.44735166190971	3.61337955304854	4.16934666207872	3.35724152494174	2.9464217676349	4.08749165506428
NONRATT001434.2	Sigirr	-1.03396430658277	0.774019615075623	0.99885968505483	85.6962419905846	74.9464680990289	75.505833825009	45.9959305335247	60.3748142528326	58.4915815149732	67.1728073334904	77.9359639718618	64.9945978154758	66.707863810649
NONRATT001435.2	Pddc1	1.0686271096567	0.74675311158293	0.99885968505483	4.23772625228166	4.00477310452826	3.44632436545684	4.56913217220444	3.17762180278066	3.61337955304854	3.70608592184775	2.8776355928072	2.9464217676349	4.74149031987456
NONRATT001436.2	Pddc1	1.07370447979121	0.749090965115729	0.99885968505483	3.1390564831716	3.0035798283962	2.66306882785301	2.43687049184237	3.48025245066453	4.29088821924514	2.31630370115484	4.07665042314354	2.77310284012697	2.61599465924114
NONRATT001438.2	Pddc1	-1.18055297476174	0.449298049421268	0.99885968505483	3.76686777980592	4.71991115890831	5.32613765570603	7.00600266404681	2.72367583095485	2.93587088685194	5.09586814254065	4.79605932134534	4.15965426019045	6.86698598050799
NONRATT001439.2	Pddc1	-1.0113818848331	0.903605708939319	0.99885968505483	475.567057200497	470.274784560319	399.616975285473	349.081697956419	383.886976840692	353.885359976691	410.217385474523	437.88021603883	397.766938630712	394.688194213007
NONRATT001440.2	Cend1	1.42269943392795	0.199696377453692	0.99885968505483	2.66819801069586	3.57569027190023	5.0128354406645	3.8076101435037	7.41445087315488	9.48512132675241	3.24282518161678	1.67862076247087	6.06616246277774	3.59699265645657
NONRATT001441.2	Cend1	-1.21849049735532	0.449206100665374	0.99885968505483	5.17944319723313	5.57807682416436	5.0128354406645	3.95991454924385	6.96050490132907	13.3243371018665	7.64380221381098	4.55625635527807	15.0787466931904	4.74149031987456
NONRATT001442.2	Cend1	-1.11336980650532	0.459044428260728	0.99885968505483	19.1482445473467	20.7390035770214	19.8946906551372	19.0380507175185	29.6578034926195	29.3587088685194	19.6885814598162	22.0618728781886	35.1837422841109	24.6884495965882
NONRATT001443.2	Slc25a22	1.18839079544869	0.388760381046778	0.99885968505483	5.49334884555029	5.57807682416436	5.48278876322679	7.15830706978696	8.62497346469037	9.48512132675241	5.79075925288711	5.03586228741261	8.49262744788884	3.92399198886171
NONRATT001448.2	Tspan4	-1.09218181999157	0.361278999766295	0.99885968505483	72.6691575854225	69.0823360531125	80.5186692656735	84.8335539972625	73.690562759723	71.1384099506431	90.5674747151543	92.0843389698306	65.8611924530155	81.2593341026779
NONRATT001449.2	Chid1	1.02545080926297	0.918625603701406	0.99885968505483	5.80725449386745	5.00596638066033	1.87981329024919	3.65530573776355	2.26972985912904	3.83921577511407	3.93771629196323	3.59704449100901	4.15965426019045	2.94299399164628
NONRATT001450.2	Chid1	1.33333832500943	0.273877853228868	0.99885968505483	2.51124518653728	2.86055221752019	2.03646439776995	2.89378370906281	4.23682907037422	2.0325259985898	3.24282518161678	1.67862076247087	1.21323249255555	2.288995326836
NONRATT001453.2	Lrrc56	1.1395439541577	0.612118299872364	0.99885968505483	5.80725449386745	4.71991115890831	2.34976661281148	2.13226168036207	3.3289371267226	3.387543330983	1.62141259080839	3.35724152494174	4.33297318769839	3.26999332405142
NONRATT001456.2	Drd4	1.67626364158994	1.30258645072504e-05	0.0269300444498468	35.1574326115219	32.4672676688541	37.2829635899422	31.831620799691	32.3814793235744	35.2304506422233	19.9202118299316	14.8677838961706	24.9579255611427	20.9279572739291
NONRATT001461.2	Polr2l	1.24260904226048	0.325039458429326	0.99885968505483	5.80725449386745	8.00954620905652	5.79609097826832	4.26452336072415	4.08551374643228	3.83921577511407	4.4009770321942	2.39802966067267	6.06616246277774	4.08749165506428
NONRATT001462.2	Polr2l	-1.16443417681442	0.647829633415197	0.99885968505483	2.19733953822012	0.858165665256056	2.50641772033225	1.21843524592118	1.21052259153549	1.80668977652427	0.926521480461937	1.67862076247087	1.21323249255555	3.59699265645657
NONRATT001465.2	Chid1	-1.08349809879956	0.353340313320232	0.99885968505483	96.2120812092094	100.119327613207	91.4842467921271	86.6612068661443	92.1510322806392	83.1077297201164	109.097904324393	97.839610155445	97.0585994044439	93.6853087340733
NONRATT001467.2	Ap2a2	2.0965335770193	0.0679335738868777	0.99885968505483	2.04038671406154	2.00238655226413	0.313302215041531	1.52304405740148	2.57236050701292	1.12918111032767	0.926521480461937	1.19901483033634	0.346637855015871	0.653998664810285
NONRATT001470.2	Tollip	-1.05878712293241	0.769797180936971	0.99885968505483	13.4979428776379	11.2991812592047	6.73599762339292	5.78756741812563	8.47365814074843	5.42006932957281	7.18054147358001	10.791133473027	10.2258167229682	8.17498331012856
NONRATT001471.2	Tollip	-1.00116261881119	0.994590797792603	0.999582945409939	10.0449807461491	8.58165665256056	9.71236866628746	10.8136128075505	8.01971216892262	10.162629992949	6.25401999311807	9.11251271055615	14.5587899106666	8.01148364392599
NONRATT001472.2	Tollip	-1.61385665650714	0.027433861545429	0.914799180381217	10.2019335703077	5.86413204591638	10.8089264189328	14.1643097338338	9.53286540834199	10.6143024370801	23.1630370115484	19.4240402514486	5.54620568025394	17.9849632822828
NONRATT001473.2	Tollip	-1.0217596582257	0.82606880801456	0.99885968505483	73.7678273545325	59.2134309026679	70.6496494918652	58.7895006156972	64.006382027439	65.4925043990048	59.9922658599104	69.3030571934402	78.1668363060789	59.3503788315333
NONRATT001474.2	Tollip	1.25429377394378	0.357558000898864	0.99885968505483	7.37678273545325	2.86055221752019	4.38623101058143	5.93987182386578	3.02630647883873	6.77508666196601	3.70608592184775	2.63783262673994	6.23948139028568	3.26999332405142
NONRATT001477.2	Tollip	1.16779538557209	0.57191690151846	0.99885968505483	3.60991495564734	5.43504921328835	4.5428821181022	8.37674231570815	2.57236050701292	3.83921577511407	7.87543258392646	3.59704449100901	2.07982713009523	2.94299399164628
NONRATT001479.2	Tollip	1.24714018122171	0.538782726334938	0.99885968505483	2.3542923623787	1.85935894138812	1.87981329024919	3.65530573776355	1.51315323941936	0.903344888262135	2.77956444138581	0	1.73318927507936	1.96199599443085
NONRATT001483.2	Mob2	-1.25684192376081	0.0605597524971999	0.99885968505483	46.6149887750982	45.339752647695	36.3430569448176	49.9558450827686	50.3880028726648	62.5566335121528	61.3820480806033	59.231332618615	78.3401552335869	44.6354088733019
NONRATT001484.2	Cttn	-1.10874589356566	0.59818308685854	0.99885968505483	8.94631097703905	6.86532532204845	8.14585759107981	9.59517756162933	8.7762887886323	10.3884662150145	4.86423777242517	11.7503453372961	15.2520656206983	6.86698598050799
NONRATT001485.2	Cttn	-1.00734497726863	0.950292711038706	0.99885968505483	26.8389329311172	24.3146938489216	24.1242705581979	27.2624886274865	27.3880736334905	35.2304506422233	24.3211888621258	28.2967499959375	32.4106394439839	25.3424482613985
NONRATT001486.2	Cttn	1.10523133297006	0.322245462407873	0.99885968505483	46.9288944234154	49.7736085848512	41.3558923854821	47.6712789966664	58.5590303655293	49.4581326323519	46.7893347633278	46.2819724509825	43.8496886595077	40.5479172182377
NONRATT001487.2	LOC685544	1.27611740914864	0.207116295905094	0.99885968505483	16.793952184968	11.4422088700807	8.6158109136421	8.98595993866874	11.802595267471	21.9061135403568	7.64380221381098	9.59211864269068	13.1722384906031	10.6274783031671
NONRATT001490.2	LOC685544	1.04438619986192	0.76742396528501	0.99885968505483	14.7535654709065	13.8736782549729	13.6286463543066	13.5550921108732	15.8881090139033	22.3577859844878	16.4457562781994	11.2707394051616	14.5587899106666	17.16746495127
NONRATT001492.2	Mir675	-1.21087320690144	0.485339340385462	0.99885968505483	1.41257541742722	1.28724849788408	2.34976661281148	3.19839252054311	2.72367583095485	3.83921577511407	2.31630370115484	3.35724152494174	4.33297318769839	1.79849632822828
NONRATT001493.2	Ins2	1.1770470324715	0.0629209724517457	0.99885968505483	168.881238794632	163.766614453031	177.172402605986	184.592939757059	175.374460448704	177.733106765575	174.880929437191	137.407099556544	130.16251455846	151.073691571176
NONRATT001499.2	Fgf19	-1.03401664963998	0.828596618072717	0.99885968505483	16.6369993608095	11.8712917027088	10.6522753114121	10.5090039960702	9.23023476045811	11.7434835474078	14.1294525770445	13.6687690658342	10.3991356504761	10.7909779693697
NONRATT001500.2	Fgf19	2.78451198481295	0.0179893614321947	0.80566032334517	0.784764120792899	1.43027610876009	1.72316218272842	2.74147930332267	4.38814439431615	6.09757799576941	0	1.19901483033634	1.90650820258729	0.817498331012856
NONRATT001501.2	Fgf19	-1.18095082913951	0.385690488692418	0.99885968505483	28.2515083485444	30.607908727466	26.4740371710094	23.607182889723	9.98681138016779	14.0018457680631	17.6039081287768	34.5316271136865	22.5314605760316	30.2474382474757
NONRATT001502.2	Fgf19	-1.23705540602412	0.286166502689332	0.99885968505483	39.3951588638035	40.6198414887866	35.7164525147345	35.3346221317144	12.5591718871807	16.0343717666529	29.4170570046665	46.7615783831171	27.0377526912379	45.2894075381122
NONRATT001505.2	Ccnd1	1.03582988699832	0.702672702624577	0.99885968505483	128.387410161718	126.15035279264	116.861726210491	169.819412400265	137.848260111104	132.340026130403	139.673113179637	126.136360151382	127.562730645841	129.001236633829
NONRATT001506.2	Ccnd1	1.08487775534119	0.76131022075995	0.99885968505483	7.21982991129467	2.14541416314014	3.75962658049837	5.48295860664533	5.74998230979358	10.8401386591456	3.47445555173226	5.03586228741261	8.66594637539678	4.08749165506428
NONRATT001507.2	Ccnd1	1.07191486098245	0.395593138072936	0.99885968505483	436.642756809169	436.949351226209	452.095096304929	413.658765990242	439.722331375267	449.865754354543	422.262164720528	406.22622451795	389.620949037839	416.924148816557
NONRATT001508.2	Ccnd1	1.36475326141132	0.0910665653980765	0.99885968505483	7.37678273545325	8.15257381993253	7.83255537603828	11.8797436477316	5.90129763373551	7.00092288403154	7.41217184369549	5.51546821954714	5.02624889773013	5.72248831708999
NONRATT001509.2	Ccnd1	-1.03988835111219	0.788436129609218	0.99885968505483	23.542923623787	24.1716662380456	36.0297547297761	21.4749212093609	27.8420196053163	32.5204159774368	22.2365155310865	22.3016758442558	41.2499047468887	28.2854422530448
NONRATT001511.2	Ccnd1	1.005382171448	0.981189495768311	0.99885968505483	4.55163190059882	4.00477310452826	5.0128354406645	4.26452336072415	3.3289371267226	4.96839688544174	3.93771629196323	3.11743855887447	7.45271388284123	2.61599465924114
NONRATT001512.2	Ccnd1	-1.05710948881842	0.633243376607506	0.99885968505483	33.1170458974603	28.3194669534498	25.5341305258848	22.2364432380616	25.8749203940711	28.9070364243883	26.1742318230497	27.0977351656012	34.1438287190633	27.7949432544371
NONRATT001513.2	Ccnd1	1.01772692611292	0.859276306929144	0.99885968505483	39.8660173362793	41.0489243214147	38.3795213425875	36.8576661891158	40.8551374643228	36.5854679746165	37.9873806989394	43.8839427903099	35.7036990666347	35.9699265645657
NONRATT001516.2	Rmt1	1.12368953002759	0.401824866407631	0.99885968505483	14.4396598225893	15.876064807237	10.8089264189328	15.9919626027156	16.644685633613	14.9051906563252	10.8866273954278	13.6687690658342	13.1722384906031	14.7149699582314
NONRATT001517.2	Rmt1	1.13344348079909	0.520155858753335	0.99885968505483	10.2019335703077	12.4434021462128	8.45915980612134	13.0981788936527	11.953910591413	9.93679377088348	4.4009770321942	16.3066016925742	9.53254101293645	8.82898197493884
NONRATT001518.2	Rmt1	1.237442908485	0.263704420171581	0.99885968505483	7.21982991129467	9.43982231781662	9.55571755876669	12.7935700821724	8.7762887886323	16.486044210784	6.71728073334904	7.43389194808528	12.4789627805714	7.52098464531827
NONRATT001519.2	Rmt1	-1.23129271789023	0.47894594629812	0.99885968505483	1.72648106574438	1.85935894138812	0.783255537603827	2.58917489758252	2.11841453518711	2.25836222065534	2.54793407127033	2.1582266946054	3.46637855015871	1.144497663418
NONRATT001520.2	Rmt1	1.39890134417074	0.279815082220497	0.99885968505483	2.82515083485444	2.43146938489216	2.81971993537378	6.70139385256652	3.93419842249034	6.77508666196601	3.93771629196323	0.479605932134534	4.85292997022219	2.61599465924114
NONRATT001521.2	Rmt1	1.00037748333751	0.998201542776703	0.999582945409939	48.4984226650012	42.6222280410508	53.5746787721018	100.520907788498	70.3616256330004	43.586390858648	85.4716065726137	49.399411009857	41.2499047468887	63.6013701528002
NONRATT001523.2	Rmt1	1.09153040920554	0.541030403457195	0.99885968505483	176.885832826719	177.211209875376	146.312134424395	330.500560456121	226.519039941079	256.775784488512	259.426014529342	145.800203368898	189.610906693681	207.644576077265
NONRATT001524.2	Rmt1	1.05256606596922	0.666111760582569	0.99885968505483	271.685338618502	281.621365814862	263.017209527365	475.798963532223	330.775298137073	328.817539327417	370.376961814659	290.40139190746	258.071883059316	317.516351765393
NONRATT001526.2	Rmt1	1.05093565605199	0.744476155986331	0.99885968505483	78.6333649034485	86.6747321908617	74.2526249648429	151.390579305707	111.822024393091	90.3344888262135	135.967027257789	74.0991165147855	63.6080463954123	102.841290041417
NONRATT001529.2	Ppp6r3	1.0051039517926	0.978332860693324	0.99885968505483	5.65030166970887	6.00715965679239	4.5428821181022	10.2043951845899	6.96050490132907	6.54925043990048	6.25401999311807	6.71448304988348	7.62603281034916	5.88598798329256
NONRATT001539.2	Acy3	-1.12254862236255	0.61633636939606	0.99885968505483	4.55163190059882	4.29082832628028	4.38623101058143	6.54908944682637	6.50655892950326	3.83921577511407	8.8019540643884	2.63783262673994	3.63969747766665	7.52098464531827
NONRATT001541.2	Acy3	-1.199642746725	0.317593217278858	0.99885968505483	8.63240532872189	9.01073948518859	8.92911312868363	7.00600266404681	4.84209036614196	4.74256066337621	6.94891110346453	10.5513305069598	7.7993517378571	9.48298063974913
NONRATT001545.2	Kdm2a	-1.17926614574942	0.421607577754099	0.99885968505483	5.80725449386745	4.00477310452826	5.79609097826832	10.5090039960702	11.0460186477613	10.162629992949	8.57032369427292	10.791133473027	10.745773505492	7.03048564671056
NONRATT001546.2	Kdm2a	-1.30443729320591	0.0856017112234118	0.99885968505483	16.4800465366509	15.017899141981	14.0985996768689	27.5670974389668	20.7301993800453	23.4869670948155	17.3722777586613	30.6947796566102	24.6112877061268	29.1029405840577
NONRATT001547.2	Kdm2a	-1.17277257541516	0.145715197047789	0.99885968505483	153.185956378774	139.308892993233	143.805716704063	126.869569981543	165.236333744594	164.182933441643	134.808875407212	176.494983025509	239.006801033443	146.986199916111
NONRATT001549.2	Syt12	1.00869780189742	0.91504844633466	0.99885968505483	169.03819161879	167.771387557559	160.567385208785	176.216197441351	176.433667716298	172.087201213937	182.756362021117	159.7087754008	162.746472929951	170.366652183079
NONRATT001550.2	Syt12	-1.02059349431373	0.956378163372129	0.99885968505483	0.941716944951479	3.71871788277624	2.50641772033225	5.63526301238548	1.6644685633613	2.93587088685194	2.54793407127033	3.83684745707627	5.19956782523807	0.326999332405142
NONRATT001551.2	Pc	-1.03800997594716	0.897905701970571	0.99885968505483	2.82515083485444	3.86174549365225	4.69953322562297	0.913826434440889	2.87499115489679	1.80668977652427	3.70608592184775	3.59704449100901	1.55987034757142	3.10649365784885
NONRATT001552.2	Pc	1.06137730388374	0.791076759379955	0.99885968505483	5.65030166970887	8.15257381993253	4.22957990306067	2.74147930332267	4.84209036614196	3.387543330983	5.09586814254065	3.59704449100901	5.02624889773013	4.57799065367199
NONRATT001556.2	Ccs	-1.04473831915914	0.738663455548356	0.99885968505483	22.2873010305183	21.7401968531534	23.0277128055525	16.7534846314163	19.065730816684	20.325259985898	20.3834725701626	21.3424639799868	27.5577094737618	16.5134662864597
NONRATT001559.2	Sf3b2	-1.80338894140238	0.05696274062275	0.99885968505483	1.72648106574438	0.572110443504037	1.25320886016612	3.19839252054311	2.11841453518711	1.3550173323932	4.63260740230968	1.67862076247087	3.63969747766665	2.45249499303857
NONRATT001562.2	Cfl1	-1.18969321694544	0.55452121254679	0.99885968505483	3.1390564831716	2.28844177401615	0.939906645124593	5.78756741812563	3.3289371267226	1.3550173323932	3.24282518161678	2.63783262673994	3.11974069514284	4.41449098746942
NONRATT001563.2	Frmd8	1.19150993052149	0.609370863942365	0.99885968505483	3.1390564831716	2.86055221752019	2.66306882785301	3.50300133202341	0.453945971825809	1.3550173323932	1.62141259080839	1.19901483033634	3.46637855015871	1.47149699582314
NONRATT001565.2	Tm7sf2	-1.05234403142676	0.773261655994746	0.99885968505483	13.4979428776379	10.2979879830727	12.688739709182	14.0120053280936	11.802595267471	7.22675910609708	15.287604427622	16.7862076247087	7.97267066536503	9.48298063974913
NONRATT001566.2	Tm7sf2	-1.05874813927704	0.563931024666535	0.99885968505483	65.1354220258106	71.5138054380047	81.3019248032773	66.2524164969644	67.3353191541616	74.3001170595606	92.8837784163092	73.1399046505165	71.4073981332694	63.6013701528002
NONRATT001568.2	Sf1	-1.28982115779319	0.24011580170468	0.99885968505483	48.0275641925254	40.3337862670346	55.1411898473095	146.212229510542	145.716656956085	128.274974133223	94.2735606370021	119.421877101499	117.336913922872	153.362686898012
NONRATT001572.2	RGD1560108	-1.00305865493817	0.990822799075308	0.999385806259957	2.19733953822012	1.71633133051211	1.40985996768689	3.04608811480296	4.08551374643228	2.25836222065534	1.38978222069291	2.63783262673994	2.77310284012697	2.94299399164628
NONRATT001573.2	RGD1560108	-1.04788962050321	0.847083676987987	0.99885968505483	3.60991495564734	4.29082832628028	4.5428821181022	5.33065420090518	4.69077504220002	2.48419844272087	4.4009770321942	7.67369491415255	1.90650820258729	3.92399198886171
NONRATT001574.2	Hrasls5	-1.06313513107037	0.671583599301263	0.99885968505483	32.6461874249846	42.0501175975467	29.7637104289454	21.1703123978806	30.2630647883873	23.26113087275	32.6598821862833	34.7714300797537	21.8381848659999	38.0954222251991
NONRATT001575.2	Slc22a24	-1.11152190386653	0.74628866900918	0.99885968505483	1.25562259326864	1.71633133051211	1.56651107520765	2.43687049184237	1.6644685633613	0.677508666196601	2.77956444138581	0.719408898201801	1.03991356504761	2.45249499303857
NONRATT001582.2	Ms4a1	-1.1272271608113	0.376144138461378	0.99885968505483	75.8082140685941	91.680698571522	91.7975490071686	45.234408504824	109.40097921002	101.174627485359	77.5961739886872	98.5590190536468	102.084848302174	108.400278692305
NONRATT001588.2	Dact2	-1.34386936730816	0.158937691084882	0.99885968505483	3.45296213148876	3.14660743927221	5.63943987074756	3.95991454924385	4.38814439431615	2.7100346647864	5.79075925288711	4.31645338921081	3.81301640517458	7.03048564671056
NONRATT001590.2	Dact2	1.01530185204072	0.864558854831342	0.99885968505483	93.7008360226722	87.2468426343657	102.29317321106	90.1642081981677	95.6312847313037	100.497118819162	91.9572569358472	84.8902499878125	108.151010764952	88.453319415591
NONRATT001597.2	Tle4	-1.07324158488898	0.519868289018258	0.99885968505483	124.93444803023	111.990619315915	116.70507510297	79.3505953906172	103.650996900226	128.049137911158	110.024425804855	109.110349560607	152.693975134491	103.168289373822
NONRATT001598.2	Tle4	-1.05827058927153	0.523066581456688	0.99885968505483	267.44761236622	262.169610735725	255.654607473889	204.240208097539	238.019004560666	218.157790515306	264.985143412114	254.191144031303	230.687492513062	270.428447899053
NONRATT001599.2	Tle4	-1.08196111558294	0.447767357569327	0.99885968505483	85.8531948147432	83.5281247515894	84.2782958461718	66.1001120912243	74.1445087315488	68.2025390637912	93.8102998967711	88.4872944788216	62.2214949753489	89.4343174128064
NONRATT001602.2	Tle4	1.20103413197529	0.126694789238428	0.99885968505483	42.0633568744994	42.7652556519268	39.1627768801914	33.5069692628326	37.6775156615421	27.100346647864	36.5975984782465	30.6947796566102	24.9579255611427	31.7189352432988
NONRATT001603.2	Tle4	-1.05322024223161	0.735028937842043	0.99885968505483	37.9825834463763	38.6174549365225	33.9932903320061	36.7053617833757	41.6117140840325	25.7453293154708	53.7382458667923	35.4908389779555	19.5850388083967	42.5099132126685
NONRATT001608.2	Gnaq	1.14316371080905	0.17315376128107	0.99885968505483	71.2565821679952	61.072789844056	67.3599762339292	88.9457729522465	65.6708505908003	72.9450997271674	61.8453088208343	61.1497563471531	65.8611924530155	60.1678771625462
NONRATT001609.2	Gnaq	-1.09131278500512	0.546148422517192	0.99885968505483	12.0853674602106	11.7282640918328	10.4956242038913	13.8597009223535	13.3157485068904	11.2918111032767	11.8131488758897	15.3473898283051	9.87917886795232	16.022967287852
NONRATT001610.2	Gnaq	-1.3385838169501	0.0952995143042699	0.99885968505483	8.16154685624615	6.86532532204845	5.0128354406645	9.29056875014903	6.05261295767745	7.90426777229368	7.18054147358001	11.9901483033634	11.4390492155237	8.01148364392599
NONRATT001612.2	Rorb	-1.17540760616216	0.119034998018141	0.99885968505483	789.158799869339	801.38370373828	916.72228121152	608.913014149112	924.839259933114	809.622856104938	1079.86078547839	882.235112161476	815.638872852345	1023.34441076189
NONRATT001614.2	Rorb	-1.17525972680118	0.30307506240025	0.99885968505483	6.59201861466035	6.72229771117244	8.45915980612134	10.8136128075505	8.17102749286456	9.03344888262135	9.26521480461937	8.87270974448888	9.18590315792058	11.44497663418
NONRATT001615.2	LOC499331	1.09839998476128	0.318536646207198	0.99885968505483	108.29744866942	100.548410445835	94.7739200500631	108.593041292726	122.868043040852	99.8196101529659	90.1042139749234	107.91133473027	81.8065337837456	105.784284033064
NONRATT001616.2	LOC499331	1.0127854899977	0.909613126144119	0.99885968505483	193.36587936337	174.779740490483	194.247373325749	224.344389655238	197.920443716053	165.537950774036	193.179728676314	217.261487256944	122.363162820602	224.812041028535
NONRATT001617.2	LOC499331	-1.02509281962762	0.798478966329368	0.99885968505483	64.1937050808592	67.7950875552284	71.1196028144275	64.2724592223425	77.4734458582714	74.9776257257572	69.7207414047607	76.2573432093909	58.7551164251901	82.0768324336907
NONRATT001618.2	LOC499331	1.61208723870509	0.155576438559484	0.99885968505483	2.04038671406154	1.28724849788408	0.939906645124593	2.28456608610222	2.26972985912904	1.3550173323932	1.15815185057742	1.4388177964036	1.21323249255555	0.490498998607714
NONRATT001619.2	Carnmt1	-1.05196117891447	0.604240038372452	0.99885968505483	78.9472705517657	85.8165665256056	80.2053670506319	89.5549905752071	102.137843660807	74.5259532816261	73.195196956493	88.9669004109561	99.8317022445709	96.3013033933144
NONRATT001620.2	Carnmt1	-1.04130283090448	0.646784527098478	0.99885968505483	447.315548851953	440.668069108985	449.588678584597	430.107641810178	481.334045459299	435.638072364414	429.211075823992	468.814798661507	417.698615294125	547.723881778613
NONRATT001625.2	Vps13a	-1.4379145412313	0.148226421290488	0.99885968505483	2.82515083485444	3.86174549365225	4.0729287955399	4.72143657794459	1.81578388730324	3.61337955304854	3.24282518161678	9.35231567662342	3.46637855015871	4.25099132126685
NONRATT001633.2	Pcsk5	1.18744935173695	0.364059805899039	0.99885968505483	8.63240532872189	8.15257381993253	8.45915980612134	13.8597009223535	12.2565412392968	10.6143024370801	14.1294525770445	5.99507415168168	7.97267066536503	6.86698598050799
NONRATT001634.2	Foxb2	1.08341047665419	0.522589717524632	0.99885968505483	59.3281675319432	52.2050779697434	42.6091012456482	33.963882480053	54.1708859712132	47.4256066337621	31.9649910759368	51.7974406705297	46.4494725721267	47.9054021973534
NONRATT001637.2	Foxb2	-1.32820601726057	0.0697516717328945	0.99885968505483	23.3859707996284	21.7401968531534	23.4976661281148	14.9258317625345	24.6643978025356	32.9720884215679	19.4569510897007	30.6947796566102	43.6763697319998	30.4109379136782
NONRATT001640.2	Foxb2	-1.83813017304064	0.00186096038809578	0.332491589339779	3.45296213148876	3.57569027190023	3.28967325793608	3.65530573776355	6.35524360556132	4.96839688544174	7.87543258392646	7.67369491415255	9.70585994044439	5.72248831708999
NONRATT001639.2	Foxb2	-1.17287604432161	0.532147679028059	0.99885968505483	1.5695282415858	2.00238655226413	2.50641772033225	1.97995727462193	1.96709921124517	1.12918111032767	2.08467333103936	2.39802966067267	2.59978391261903	1.79849632822828
NONRATT001645.2	Anxa1	1.07972714497692	0.395171083750826	0.99885968505483	148.948230126492	148.74871531105	136.129812435545	130.981788936527	140.874566589943	126.016611912568	129.018116154325	137.646902522611	105.031270069809	142.244709596237
NONRATT001647.2	Trpm3	-1.049236516281	0.68846941133757	0.99885968505483	214.711463448937	223.838211020955	235.603265711231	141.033879715377	175.525775772646	148.374397897056	219.353960499364	211.746019037397	144.721304469126	221.542047704484
NONRATT001650.2	Trpm3	1.04794214031676	0.672719362836538	0.99885968505483	67.6466672123479	76.519771818665	66.106767373763	48.7374098368474	60.9800755486003	49.4581326323519	58.6024836392175	67.6244364309693	50.4358079048092	59.0233794991282
NONRATT001651.2	Trpm3	2.37433751904713	0.00163219373539963	0.321773747797424	3.9238206039645	4.00477310452826	3.91627768801914	5.17834979516504	5.29603633796777	2.25836222065534	2.31630370115484	1.19901483033634	2.77310284012697	0.653998664810285
NONRATT001652.2	Trpm3	-1.23411626314047	0.0365653484958115	0.970362570342336	77.0638366618627	71.5138054380047	76.7590426851751	74.9337676241529	59.7695529570648	64.8149957328082	109.79279543474	84.1708410896107	75.0470956109361	81.2593341026779
NONRATT001653.2	Trpm3	-1.05558037854987	0.52622923277171	0.99885968505483	218.949189701219	216.82985808803	227.927361442714	178.653067933194	206.394101856801	214.318574740191	243.675149361489	213.1848368338	216.128702602396	215.983059053597
NONRATT001654.2	Trpm3	1.07121687389188	0.729806966767448	0.99885968505483	4.7085847247574	4.14780071540427	6.73599762339292	4.4168277664643	3.63156777460647	6.09757799576941	3.70608592184775	3.83684745707627	5.54620568025394	5.06848965227971
NONRATT001659.2	Mir204	1.07934278294844	0.641138731282752	0.99885968505483	24.3276877445799	21.1680864096494	23.4976661281148	13.402787705133	18.0065235490904	13.7760095459976	12.2764096161207	18.7046313532468	15.2520656206983	24.1979505979805
NONRATT001660.2	Mir204	-1.08656323687912	0.570797734274014	0.99885968505483	8.78935815288047	9.1537670960646	10.025670881329	8.83365553292859	8.47365814074843	6.77508666196601	8.8019540643884	10.3115275408925	9.01258423041265	9.80997997215427
NONRATT001661.2	Mir204	1.0160292937761	0.890665531968375	0.99885968505483	95.4273170884165	96.8296925630583	95.2438733726254	66.7093297141849	85.493158027194	65.4925043990048	98.2112769289653	89.6863093091579	61.3549003378092	83.0578304309062
NONRATT001663.2	Klf9	-1.57592405120457	0.125188807318726	0.99885968505483	1.88343388990296	2.43146938489216	1.72316218272842	3.19839252054311	0.907891943651618	3.61337955304854	3.70608592184775	0.959211864269068	5.19956782523807	4.25099132126685
NONRATT001664.2	Klf9	-1.03217194507637	0.702944271821863	0.99885968505483	142.042305863515	144.886969817397	145.998832209353	170.124021211745	161.75608129393	147.245216786728	155.887239087721	155.392322011589	158.413499742253	157.940677551684
NONRATT001666.2	Smc5	-1.17871558285115	0.147855482957327	0.99885968505483	22.9151123271527	24.8868042924256	22.8710616980318	33.6592736685727	26.026235718013	25.7453293154708	31.2700999655904	31.414188554812	31.1974069514284	28.9394409178551
NONRATT001668.2	Smc5	1.02218013310044	0.852335281920463	0.99885968505483	27.7806498760686	32.1812124471021	25.8474327409263	26.1963577873055	21.0328300279291	26.8745104257985	30.5752088552439	24.6997055049285	23.3980552135713	25.8329472600062
NONRATT001669.2	Smc5	-1.32271612002339	0.103922086056324	0.99885968505483	6.74897143881893	5.29202160241234	6.10939319330985	6.54908944682637	5.59866698585164	3.83921577511407	7.64380221381098	8.87270974448888	8.14598959287297	5.88598798329256
NONRATT001670.2	Smc5	1.18876337264265	0.267505739119485	0.99885968505483	15.2244239433822	18.0214789703772	14.5685529994312	14.0120053280936	22.9999292391743	18.7444064314393	18.2987992391233	12.9493601676324	9.87917886795232	17.0039652850674
NONRATT001679.2	Dmrt2	-1.32877869717321	0.284101193779411	0.99885968505483	2.82515083485444	2.57449699576817	4.85618433314373	2.43687049184237	5.44735166190971	8.35594021642475	3.70608592184775	7.19408898201801	8.66594637539678	3.59699265645657
NONRATT001680.2	Dmrt2	1.11679262409835	0.523652856326522	0.99885968505483	17.1078578332852	11.7282640918328	13.9419485693481	13.2504832993929	13.1644331829485	8.80761266055581	12.2764096161207	15.5871927943724	6.58611924530155	12.589474297598
NONRATT001682.2	Smarca2	1.20686719775397	0.248159773877285	0.99885968505483	10.2019335703077	14.3027610876009	11.4355308490159	8.37674231570815	9.38155008440005	12.4209922136044	7.64380221381098	10.791133473027	10.3991356504761	7.68448431152084
NONRATT001683.2	Smarca2	-1.12940662278898	0.236548987728117	0.99885968505483	1279.95028101322	1250.2043466672	1340.30687594767	933.169093969887	1207.34496973271	1112.46922989482	1307.32180893179	1504.7636120721	1112.01423889091	1439.77806057984
NONRATT001684.2	Smarca2	-1.08758600869221	0.396595513050374	0.99885968505483	267.918470838696	258.450892852949	258.630978516784	187.182114654642	231.058499659337	217.254445627043	252.245473055762	281.528682162972	207.116118371983	289.394409178551
NONRATT001691.2	Ermp1	-1.00468695454461	0.965915524677676	0.99885968505483	32.9600930733018	40.6198414887866	41.8258457080444	33.963882480053	35.559101126355	32.7462521995024	32.8915125563988	42.4451249939063	31.5440448064443	39.2399198886171
NONRATT001692.2	Ermp1	-1.07374728418664	0.613755186024776	0.99885968505483	21.659489733884	26.6031356229377	18.1715284724088	22.0841388323215	19.9736227603356	15.1310268783908	22.9314066414329	23.0210847424576	15.7720224032221	27.1409445896268
NONRATT001697.2	Gldc	-1.54704477711158	0.0111251128474263	0.722964551078052	9.10326380119763	7.7234909873045	8.92911312868363	6.09217622960592	4.69077504220002	10.3884662150145	11.5815185057742	14.8677838961706	10.5724545779841	11.2814769679774
NONRATT001699.2	Gldc	-1.16526608844588	0.324792620164688	0.99885968505483	13.811848525955	15.590009585485	10.6522753114121	14.6212229510542	13.6183791547743	7.67843155022814	15.5192347977374	16.0667987265069	11.4390492155237	16.5134662864597
NONRATT001700.2	Tpd52l3	-1.06785779696025	0.57586167786826	0.99885968505483	40.0229701604379	43.3373660954308	39.9460324177952	31.0700987709902	35.8617317742389	33.6495970877645	45.6311829127504	44.6033516885117	28.4243041113014	41.3654155492505
NONRATT001701.2	Tpd52l3	-1.22329198992849	0.0690181191055546	0.99885968505483	25.8972159861657	22.1692796857814	20.677946192741	27.4147930332267	23.1512445631162	25.2936568713398	25.7109710828187	29.9753707584084	31.1974069514284	30.7379372460834
NONRATT001708.2	Cstf2t	-1.08251551904485	0.792944934579206	0.99885968505483	1.41257541742722	1.5733037196361	1.56651107520765	1.37073965166133	2.57236050701292	1.58085355445874	3.01119481150129	2.1582266946054	0.866594637539678	1.47149699582314
NONRATT001710.2	Cstf2t	-1.03014444807614	0.792000642812915	0.99885968505483	301.820280856949	306.79422532904	295.913942106726	165.402584633801	240.137419095853	268.970940480051	277.261553028235	251.553311404563	301.574933863808	253.914981612593
NONRATT001711.2	Cstf2t	-1.37076539065449	0.290478364786917	0.99885968505483	2.98210365901302	3.71871788277624	2.50641772033225	4.72143657794459	2.57236050701292	3.16170710891747	9.26521480461937	5.27566525347988	1.21323249255555	2.61599465924114
NONRATT001712.2	Prkg1	1.52733450599052	0.101164164584311	0.99885968505483	2.51124518653728	2.43146938489216	3.60297547297761	3.8076101435037	3.63156777460647	4.06505199717961	2.08467333103936	2.1582266946054	3.46637855015871	0.980997997215427
NONRATT001718.2	Minpp1	1.17762284077697	0.347701261461772	0.99885968505483	7.06287708713609	7.43743576555249	9.71236866628746	11.4228304305111	8.3223428168065	6.54925043990048	7.87543258392646	7.91349788021981	5.19956782523807	7.84798397772342
NONRATT001721.2	Ch25h	-1.07661504535811	0.728746454094435	0.99885968505483	29.0362724693373	29.1776326187059	43.7056589982936	36.5530573776355	22.8486139152324	40.198847527665	45.1679221725194	32.3734004190811	56.501970367587	10.6274783031671
NONRATT001726.2	Kif20b	-1.01540119461343	0.953709800290125	0.99885968505483	2.3542923623787	2.86055221752019	5.63943987074756	6.85369825830666	2.57236050701292	5.19423310750727	5.32749851265614	5.99507415168168	3.81301640517458	2.288995326836
NONRATT001728.2	Kif20b	1.25323658261396	0.317797307693594	0.99885968505483	6.12116014218461	5.86413204591638	6.89264873091368	2.89378370906281	5.90129763373551	8.58177643849028	3.47445555173226	5.99507415168168	6.58611924530155	3.10649365784885
NONRATT001729.2	Kif20b	-1.04768880500277	0.826766551918346	0.99885968505483	4.08077342812308	4.29082832628028	6.26604430083062	6.09217622960592	5.29603633796777	5.64590555163834	7.18054147358001	3.11743855887447	3.63969747766665	8.01148364392599
NONRATT001732.2	Htr7	-1.06251003903344	0.692257334233784	0.99885968505483	15.3813767675408	15.876064807237	9.86901977380823	21.627225615101	13.4670638308323	15.1310268783908	18.0671688690078	17.5056165229105	13.518876345619	15.8594676216494
NONRATT001736.2	Htr7	1.0224618473381	0.839639030713237	0.99885968505483	42.220309698658	44.0525041498109	42.4524501381275	35.4869265374545	40.8551374643228	35.6821230863543	39.1455325495168	32.1335974530138	48.8759375572378	36.6239252293759
NONRATT001739.2	Htr7	-1.04767799045882	0.687503940892077	0.99885968505483	23.3859707996284	22.5983625184095	24.9075260958017	21.4749212093609	27.0854429856066	20.5510962079636	21.3099940506245	23.0210847424576	24.9579255611427	28.2854422530448
NONRATT001741.2	Htr7	1.0027062003505	0.981838701743771	0.99885968505483	49.4401396099527	49.9166361957273	46.6820300411881	29.6993591193289	49.0261649571873	36.811304196682	40.7669451403252	47.4809872813189	39.3433965443014	46.5974048677328
NONRATT001742.2	Htr7	-1.09269002553218	0.358050568514508	0.99885968505483	195.092360429115	188.224335912828	172.002916057801	140.729270903897	203.367795377962	184.05652098341	176.502342027999	230.450650390644	174.185522145475	208.298574742076
NONRATT001743.2	Htr7	-1.12484656628906	0.295967716239311	0.99885968505483	107.826590196944	112.848784981171	108.55921751189	67.9277649601061	103.499681576284	105.013843260473	98.6745376691963	136.687690658342	92.5523072892376	126.385241974588
NONRATT001744.2	Htr7	1.07081001705724	0.724187450809231	0.99885968505483	11.6145089877349	12.8724849788408	9.86901977380823	5.17834979516504	12.5591718871807	16.7118804328495	10.4233666551968	11.0309364390943	13.518876345619	7.68448431152084
NONRATT001745.2	Htr7	1.05109876456837	0.775014043529561	0.99885968505483	13.811848525955	13.7306506440969	13.7852974618274	7.31061147552711	17.7038929012065	14.4535182121942	12.2764096161207	14.6279809301033	8.49262744788884	15.8594676216494
NONRATT001747.2	Htr7	-1.06864290710652	0.689975837005127	0.99885968505483	12.5562259326864	12.4434021462128	10.9655775264536	7.31061147552711	13.7696944787162	11.2918111032767	9.96010591496582	9.11251271055615	16.9852548957777	12.2624749651928
NONRATT001752.2	Pcgf5	1.09028763959689	0.575058464591669	0.99885968505483	8.47545250456331	13.4445954223449	8.77246202116287	11.7274392419914	11.802595267471	10.6143024370801	11.1182577655432	10.791133473027	9.18590315792058	8.82898197493884
NONRATT001754.2	42799	2.0128390699122	0.01568779581746	0.785791958157005	4.55163190059882	3.43266266102422	3.44632436545684	2.74147930332267	1.81578388730324	1.80668977652427	2.31630370115484	0.719408898201801	1.55987034757142	1.30799732962057
NONRATT001755.2	Kif11	-1.60657164765783	0.221242820054023	0.99885968505483	1.5695282415858	7.7234909873045	3.75962658049837	4.72143657794459	0	6.32341421783494	4.86423777242517	8.87270974448888	8.31930852038091	3.76049232265914
NONRATT001756.2	Kif11	1.35413928771519	0.229860744530061	0.99885968505483	14.9105182950651	4.86293876978432	7.04929983843445	8.07213350422785	15.4341630420775	4.96839688544174	8.10706295404195	5.51546821954714	3.98633533268252	9.6464803059517
NONRATT001757.2	Kif11	1.08888225909594	0.72566262996194	0.99885968505483	5.49334884555029	4.43385593715629	5.95274208578909	5.78756741812563	4.38814439431615	2.48419844272087	5.55912888277162	1.67862076247087	3.29305962265078	6.86698598050799
NONRATT001760.2	Pde6c	1.00699896983863	0.937275291895063	0.99885968505483	257.088725971754	231.418674397383	230.120476948005	212.921559224727	280.689925912292	259.937491597429	266.374925632807	222.057546578289	253.045634161586	232.987024338664
NONRATT001761.2	Pde6c	-1.28375375708476	0.25114342113797	0.99885968505483	3.76686777980592	3.28963505014821	2.19311550529072	2.89378370906281	4.69077504220002	3.61337955304854	3.93771629196323	5.75527118561441	4.85292997022219	3.10649365784885
NONRATT001763.2	Plce1	1.09956299110766	0.603396240607418	0.99885968505483	5.96420731802603	7.7234909873045	7.83255537603828	11.8797436477316	7.56576619709681	12.6468284356699	10.4233666551968	7.91349788021981	7.10607602782536	7.03048564671056
NONRATT001764.2	Plce1	-1.07080335140854	0.486810996262983	0.99885968505483	185.6751909796	179.21359642764	198.163651013768	225.258216089679	170.683685406504	170.280511437412	233.020152336177	219.419713951549	154.427164409571	200.123591431947
NONRATT001765.2	Plce1	1.44573339227398	0.348123663508031	0.99885968505483	0.784764120792899	1.28724849788408	0.626604430083062	5.78756741812563	2.72367583095485	2.0325259985898	1.62141259080839	1.4388177964036	1.55987034757142	1.47149699582314
NONRATT001767.2	Plce1	-1.09215176562899	0.609923283260766	0.99885968505483	15.0674711192237	24.0286386271696	21.1478995153033	31.0700987709902	15.2828477181356	12.8726646577354	30.5752088552439	19.9036461835832	19.2384009533808	17.8214636160803
NONRATT001770.2	Plce1	1.19975623933699	0.333312888202028	0.99885968505483	7.21982991129467	6.29321487854441	5.79609097826832	7.46291588126726	5.74998230979358	9.71095754881795	5.09586814254065	3.83684745707627	7.97267066536503	6.04948764949513
NONRATT001774.2	Hells	1.23911682182387	0.106371019191137	0.99885968505483	39.5521116879621	34.1835989993662	36.4997080523384	20.56109477492	32.5327946475163	33.8754333098301	25.4793407127033	21.1026610139195	29.8108555313649	29.2664402502602
NONRATT001775.2	Hells	1.42384707504433	0.118805785765045	0.99885968505483	3.1390564831716	4.86293876978432	2.97637104289454	4.56913217220444	4.23682907037422	2.48419844272087	2.54793407127033	2.1582266946054	2.59978391261903	3.10649365784885
NONRATT001776.2	Hells	1.02340446668552	0.792503972160433	0.99885968505483	161.190550410862	154.326792135214	164.640314004325	127.326483198764	162.966603885465	164.634605885774	144.537350952062	143.641976674293	166.906127190142	153.526186564214
NONRATT001778.2	Hells	-1.07270760408781	0.408165708626468	0.99885968505483	160.876644762544	167.342304724931	160.567385208785	143.47075020722	181.427073406382	159.892045222398	160.0565857498	169.780499975625	188.05103634611	178.0511364946
NONRATT001780.2	Hells	-1.140511884381	0.487474133288468	0.99885968505483	5.65030166970887	4.14780071540427	4.5428821181022	5.33065420090518	3.3289371267226	4.51672444131067	3.93771629196323	4.79605932134534	6.41280031779361	5.55898865088742
NONRATT001788.2	Cyp2c24	1.20701276529845	0.390389065783652	0.99885968505483	2.51124518653728	5.57807682416436	4.69953322562297	4.56913217220444	3.93419842249034	5.19423310750727	5.09586814254065	3.59704449100901	3.29305962265078	2.77949432544371
NONRATT001789.2	Cyp2c12	1.27886167722615	0.0690206397627703	0.99885968505483	26.2111216344828	20.3099207443933	20.8345973002618	20.7133991806601	18.1578388730324	30.2620537567815	20.8467333103936	16.0667987265069	17.3318927507936	16.6769659526623
NONRATT001791.2	Cyp2c12	1.46267517873799	0.191533340433356	0.99885968505483	2.82515083485444	2.57449699576817	3.44632436545684	4.26452336072415	1.51315323941936	1.3550173323932	2.77956444138581	1.4388177964036	1.21323249255555	1.96199599443085
NONRATT001794.2	Cyp2c12	-1.00703205662723	0.979921574053303	0.99885968505483	1.5695282415858	1.71633133051211	3.91627768801914	1.82765286888178	3.48025245066453	3.16170710891747	2.54793407127033	1.67862076247087	4.33297318769839	1.79849632822828
NONRATT001798.2	Cyp2c12	-1.01327752145053	0.908960604819423	0.99885968505483	24.3276877445799	27.0322184555658	22.8710616980318	24.3687049184237	31.6249027038647	28.4553639802572	24.0895584920104	25.6589173691976	25.8245201986824	31.2284362446911
NONRATT001797.2	Cyp2c12	-2.17292041091081	0.023518568139577	0.882245568848838	0.941716944951479	0.715138054380047	1.72316218272842	0.152304405740148	1.36183791547743	0.903344888262135	1.38978222069291	2.1582266946054	2.25314605760316	2.61599465924114
NONRATT001802.2	Cyp2c12	-1.05679260997866	0.556852717904169	0.99885968505483	121.324533074582	100.691438056711	102.919777641143	133.57096383411	137.54562946322	129.855827687682	120.911053200283	124.217936422844	123.40307638565	142.408209262439
NONRATT001805.2	Cyp2c12	-1.22285186918163	0.0915739876114784	0.99885968505483	27.9376027002272	30.321853505714	32.1134770417569	36.2484485661552	31.0196414080969	26.4228379816674	45.6311829127504	44.3635487224444	30.1574933863808	30.901436912286
NONRATT001806.2	Cyp2c12	1.398931135285	0.676458750951165	0.99885968505483	2.51124518653728	0	1.09655775264536	1.37073965166133	3.17762180278066	0	0	0	3.81301640517458	0
NONRATT001807.2	Cyp2c12	-1.05575942515053	0.839550208031009	0.99885968505483	2.82515083485444	1.14422088700807	2.66306882785301	4.56913217220444	1.81578388730324	3.16170710891747	2.08467333103936	3.11743855887447	3.29305962265078	2.77949432544371
NONRATT001809.2	Cyp2c12	1.12312650871994	0.375636270359268	0.99885968505483	24.3276877445799	20.4529483552693	22.8710616980318	34.5731001030136	26.3288663658969	23.9386395389466	27.7956444138581	22.7812817763904	18.718444170857	21.5819559387394
NONRATT001810.2	Cyp2c12	-1.06464029794932	0.459308922078744	0.99885968505483	178.298408244147	165.625973394419	180.14877364888	194.797334941649	204.880948617382	187.444064314393	212.86831013613	203.832521157177	179.731727825729	192.602606786629
NONRATT001812.2	Cyp2c12	1.73839694429676	0.138207842556892	0.99885968505483	1.25562259326864	1.28724849788408	0.626604430083062	3.35069692628326	2.26972985912904	2.25836222065534	0.463260740230968	0.719408898201801	1.55987034757142	1.30799732962057
NONRATT001814.2	Cyp2c13	-1.03957142314204	0.876034475858953	0.99885968505483	2.51124518653728	2.71752460664418	3.28967325793608	4.72143657794459	1.81578388730324	2.0325259985898	2.54793407127033	2.1582266946054	3.11974069514284	3.92399198886171
NONRATT001818.2	Cyp2c13	1.03447552861351	0.76076083705064	0.99885968505483	26.9958857552757	31.6091020035981	34.4632436545684	33.6592736685727	39.1906689009615	38.6179939732063	34.7445555173226	28.7763559280721	36.2236558491585	31.7189352432988
NONRATT001823.2	Aldh18a1	-1.4615834017448	0.205230401569594	0.99885968505483	2.19733953822012	2.14541416314014	2.19311550529072	1.37073965166133	1.51315323941936	1.80668977652427	1.62141259080839	1.4388177964036	2.07982713009523	5.55898865088742
NONRATT001825.2	Aldh18a1	1.11774005167184	0.672387270650244	0.99885968505483	2.98210365901302	2.86055221752019	5.0128354406645	6.70139385256652	2.42104518307098	2.93587088685194	3.93771629196323	1.67862076247087	4.85292997022219	3.10649365784885
NONRATT001830.2	Cyp2c22	-1.03004005590468	0.780747446218907	0.99885968505483	26.6819801069586	31.4660743927221	33.0533836868815	27.2624886274865	31.1709567320389	26.648674203733	31.0384695954749	32.1335974530138	30.1574933863808	28.1219425868422
NONRATT001831.2	Cyp2c22	-1.01646833053343	0.856589512257805	0.99885968505483	58.7003562353089	66.3648114464683	64.2269540835139	64.8816768453031	70.5129409569423	68.4283752858567	71.8054147358001	61.8691652453549	63.7813653229203	68.8333594712825
NONRATT001835.2	Aldh18a1	-1.99406934814357	0.0939845704433877	0.99885968505483	0.941716944951479	0.143027610876009	1.09655775264536	1.37073965166133	0.756576619709681	2.25836222065534	0.694891110346453	2.1582266946054	4.50629211520632	1.144497663418
NONRATT001836.2	Aldh18a1	-1.15953214370096	0.527509833510729	0.99885968505483	13.4979428776379	7.58046337642849	9.71236866628746	14.1643097338338	17.0986316054388	2.7100346647864	13.6661918368136	9.11251271055615	11.6123681430317	15.8594676216494
NONRATT001842.2	Ccnj	-1.12843137342054	0.202465482218739	0.99885968505483	83.4989024523645	72.0859158815087	71.9028583520314	70.5169398576886	88.8220951539166	80.39769505533	89.1776924944614	102.395866510723	77.820198451063	82.5673314322984
NONRATT001845.2	Ccnj	-1.56731065573523	0.0262109965359297	0.901010788284976	5.49334884555029	5.57807682416436	4.5428821181022	5.17834979516504	2.42104518307098	2.7100346647864	6.71728073334904	8.15330084628708	6.75943817280949	5.88598798329256
NONRATT001846.2	Ccnj	-1.03166384419608	0.786235046890157	0.99885968505483	34.8435269632047	32.8963505014821	32.74008147184	37.1622750005961	29.9604341405034	41.7797010821237	38.9139021794013	27.817144063803	43.3297318769839	33.3539319053245
NONRATT001849.2	Zfp518a	1.02158693601315	0.840350861885815	0.99885968505483	65.4493276741278	59.2134309026679	86.7847135665041	78.8936821733967	75.0524006752004	84.2369108304441	75.0482399174169	59.4711355846822	85.966188043936	72.2668524615365
NONRATT001850.2	Tll2	1.16126797231555	0.550776686472583	0.99885968505483	2.19733953822012	3.43266266102422	4.0729287955399	2.28456608610222	1.96709921124517	2.25836222065534	1.85304296092387	2.39802966067267	1.90650820258729	3.10649365784885
NONRATT001851.2	Slit1	-1.16262351861119	0.316847972377935	0.99885968505483	14.4396598225893	13.5876230332209	13.0020419242235	10.2043951845899	8.01971216892262	9.93679377088348	13.8978222069291	14.6279809301033	12.3056438530634	13.0799732962057
NONRATT001852.2	Zfyve27	1.15409117332597	0.647322049175537	0.99885968505483	2.19733953822012	4.29082832628028	2.81971993537378	10.9659172132907	1.81578388730324	4.51672444131067	2.54793407127033	2.8776355928072	5.372886752746	4.41449098746942
NONRATT001853.2	Kcnip2	1.11435527495955	0.744300621506469	0.99885968505483	1.5695282415858	1.71633133051211	2.03646439776995	6.39678504108622	1.96709921124517	1.58085355445874	2.54793407127033	1.19901483033634	1.73318927507936	3.59699265645657
NONRATT001856.2	Hps6	1.26900735774031	0.317890765013145	0.99885968505483	5.80725449386745	3.0035798283962	4.38623101058143	8.83365553292859	4.38814439431615	3.16170710891747	3.01119481150129	3.35724152494174	4.33297318769839	4.74149031987456
NONRATT001857.2	Hps6	-1.99831948708791	0.0235589668836636	0.882245568848838	0.627811296634319	1.14422088700807	0.783255537603827	1.21843524592118	1.81578388730324	1.58085355445874	2.77956444138581	2.8776355928072	1.21323249255555	2.77949432544371
NONRATT001858.2	Hps6	1.00397309047111	0.973579843980679	0.99885968505483	164.800465366509	166.055056227047	174.665984885654	258.765185352512	171.13763137833	237.12803316881	171.638104255574	180.571633448652	260.498348044427	165.298162530799
NONRATT001861.2	Cyp17a1	1.38694153201536	0.158345685338007	0.99885968505483	4.08077342812308	4.71991115890831	4.5428821181022	5.93987182386578	4.53945971825809	3.16170710891747	4.86423777242517	1.19901483033634	2.9464217676349	3.92399198886171
NONRATT001872.2	Sh3pxd2a	1.07081226803802	0.500765174284402	0.99885968505483	43.1620266436095	43.3373660954308	49.1884477615204	43.4067556359422	44.9406512107551	55.1040381839902	46.5577043932123	39.3276864350318	39.6900343993172	47.7419025311508
NONRATT001873.2	Sh3pxd2a	1.07415592557226	0.775728394174374	0.99885968505483	3.29600930733018	4.5768835480323	4.0729287955399	4.56913217220444	3.02630647883873	5.64590555163834	2.31630370115484	3.11743855887447	7.45271388284123	2.45249499303857
NONRATT001874.2	Sorcs3	1.07668937267999	0.513088910009799	0.99885968505483	36.2561023806319	38.6174549365225	41.6691946005236	26.0440533815653	36.4669930700066	34.7787781980922	32.8915125563988	36.6898538082919	31.0240880239205	32.045934575704
NONRATT001876.2	Sorcs3	-1.02809851949185	0.819315896776168	0.99885968505483	25.2694046895314	19.0226722465092	24.7508749882809	20.2564859634397	23.1512445631162	25.0678206492742	19.9202118299316	23.9802966067267	28.2509851837935	21.745455604942
NONRATT001877.2	Sorcs3	1.18746834628781	0.719043667302018	0.99885968505483	3.45296213148876	6.29321487854441	2.81971993537378	2.13226168036207	0	2.25836222065534	2.31630370115484	0	3.98633533268252	3.10649365784885
NONRATT001879.2	Sorcs3	1.15655962475573	0.541860821927871	0.99885968505483	4.55163190059882	4.00477310452826	7.51925316099674	7.61522028700741	6.96050490132907	7.67843155022814	8.8019540643884	3.59704449100901	7.27939495533329	2.45249499303857
NONRATT001880.2	Sorcs3	-1.17418907713372	0.340073572595604	0.99885968505483	12.8701315810035	11.8712917027088	12.8453908167028	9.44287315588918	11.6512799435291	16.2602079887184	10.6549970253123	10.5513305069598	22.3581416485237	14.3879706258263
NONRATT001887.2	Sorcs1	-1.08348317609968	0.609675360367983	0.99885968505483	13.6548957017964	14.874871531105	23.1843639130733	30.4608811480296	17.8552082251485	17.8410615431772	23.3946673816639	17.985222455045	21.8381848659999	21.9089552711445
NONRATT001895.2	Sorcs1	1.03148970100015	0.917181347487367	0.99885968505483	2.98210365901302	1.71633133051211	1.87981329024919	1.21843524592118	1.96709921124517	3.16170710891747	1.62141259080839	3.35724152494174	2.4264649851111	0.980997997215427
NONRATT001896.2	Sorcs1	1.00685156654305	0.936008834473732	0.99885968505483	151.302522488871	143.885776541265	157.277711950849	152.761318957369	169.473162814969	150.406923895645	148.011806503794	160.428184299002	136.575314876253	167.587157857635
NONRATT001900.2	Sorcs1	-1.11590518636896	0.655658037142619	0.99885968505483	1.41257541742722	2.14541416314014	2.19311550529072	1.97995727462193	2.72367583095485	2.48419844272087	1.85304296092387	2.63783262673994	2.9464217676349	2.12549566063343
NONRATT001904.2	Mir3584	-1.02593595569068	0.844142118159265	0.99885968505483	1396.88013501136	1437.57051691477	1451.05920896485	726.644319786247	1552.19259299638	1316.62517464206	1311.72278596399	1353.44794048366	1139.22531050966	1585.78326249874
NONRATT001907.2	Ins1	-1.07360054402491	0.738833557000974	0.99885968505483	3.1390564831716	2.71752460664418	2.97637104289454	4.72143657794459	3.17762180278066	4.06505199717961	2.54793407127033	4.07665042314354	4.15965426019045	3.92399198886171
NONRATT001909.2	Ins1	-1.39667705223667	0.179415915901701	0.99885968505483	2.98210365901302	2.43146938489216	2.34976661281148	4.56913217220444	3.02630647883873	1.58085355445874	3.70608592184775	4.07665042314354	2.25314605760316	5.88598798329256
NONRATT001910.2	Ins1	1.63282472534391	0.197550024669182	0.99885968505483	1.09866976911006	1.43027610876009	2.66306882785301	1.37073965166133	1.81578388730324	2.93587088685194	0	2.1582266946054	1.73318927507936	0.653998664810285
NONRATT001912.2	Adra2a	-1.06533184430047	0.580221485746501	0.99885968505483	24.1707349204213	21.0250587987734	27.413943816134	26.0440533815653	31.0196414080969	25.9711655375364	26.6374925632807	31.414188554812	26.6911148362221	25.9964469262088
NONRATT001914.2	Adra2a	1.02214146850322	0.817174737709031	0.99885968505483	45.5163190059882	49.2014981413472	50.4416566216865	53.3065420090518	47.513011717768	55.1040381839902	53.9698762369078	48.2003961795207	46.9694293546505	47.2514035325431
NONRATT001915.2	Adra2a	1.01053173005737	0.910914396657386	0.99885968505483	55.0904412796615	55.7807682416436	59.5274208578909	60.9217622960592	66.1247965626261	61.8791248459562	51.4219421656375	59.4711355846822	59.7950299902378	65.8903654796362
NONRATT001916.2	Adra2a	-1.1316428687341	0.603749799894092	0.99885968505483	2.82515083485444	3.0035798283962	2.81971993537378	4.26452336072415	3.93419842249034	2.48419844272087	5.55912888277162	1.91842372853814	2.59978391261903	4.57799065367199
NONRATT001918.2	Vom2r3	-1.16849469380581	0.226621823146413	0.99885968505483	24.0137820962627	27.0322184555658	20.2079928701787	26.1963577873055	20.4275687321614	24.1644757610121	26.6374925632807	18.9444343193141	29.8108555313649	34.6619292349451
NONRATT001926.2	Vom2r5	-1.05108653974337	0.639730989930951	0.99885968505483	218.007472756267	230.846563953879	259.100931839346	363.702920907474	239.078211828259	273.713501143427	246.917974543106	296.876071991277	252.525677379062	313.755859442734
NONRATT001928.2	Rrlt	-1.02985900155356	0.893030069669514	0.99885968505483	5.02249037307455	3.86174549365225	5.16948654818526	6.85369825830666	4.08551374643228	8.13010399435921	3.70608592184775	5.03586228741261	9.01258423041265	4.57799065367199
NONRATT001930.2	Rrlt	-1.17437410897106	0.124292732279187	0.99885968505483	51.9513847964899	48.2003048652151	48.4051922239165	41.5791027670604	39.1906689009615	51.0389861868106	52.8117243863304	45.5625635527807	65.3412356704917	55.0993875102665
NONRATT001933.2	Rrlt	1.04639454953957	0.653764744638118	0.99885968505483	97.6246566266367	96.2575821195543	111.692239662306	111.029911784568	100.170744449562	84.4627470525096	109.79279543474	100.717245748252	71.4073981332694	101.860292044202
NONRATT001934.2	Rrlt	1.10156283759543	0.297394750790844	0.99885968505483	231.662368458064	211.394808874742	271.006416010924	275.670974389668	226.670355265021	209.576014076815	222.59678568098	222.297349544357	185.797890288507	232.660025006259
NONRATT001938.2	Tab2	-1.06370095492276	0.513610307735264	0.99885968505483	152.087286609664	147.175411591414	166.206825079532	121.691220186378	135.427214928033	122.629068581585	155.887239087721	141.24394701362	131.375747051015	171.020650847889
NONRATT001940.2	Tab2	-1.21782807576831	0.307614034851923	0.99885968505483	11.3006033394177	9.72587753956863	15.5084596445558	20.4087903691798	11.3486492956452	11.5176473253422	21.0783636805091	17.2658135568432	7.45271388284123	19.2929606119034
NONRATT001941.2	Ust	-1.23295065606017	0.561180036319488	0.99885968505483	0.784764120792899	1.43027610876009	2.03646439776995	2.58917489758252	2.72367583095485	0.451672444131067	0.694891110346453	2.8776355928072	3.46637855015871	1.30799732962057
NONRATT001947.2	Ust	1.05692019918446	0.765985641402047	0.99885968505483	7.84764120792899	9.01073948518859	5.63943987074756	7.15830706978696	6.20392828161939	9.25928510468688	10.4233666551968	5.03586228741261	7.45271388284123	5.55898865088742
NONRATT001948.2	Samd5	-1.09569273489863	0.328772937940527	0.99885968505483	120.068910481314	127.5806289014	113.572052952555	91.8395566613093	115.604907491639	111.337257478308	114.88866357728	137.646902522611	136.055358093729	108.400278692305
NONRATT001952.2	Shprh	-1.08190918133034	0.614625563589374	0.99885968505483	9.41716944951479	12.1573469244608	10.9655775264536	15.382744979755	17.2499469293807	14.4535182121942	16.6773866483149	10.5513305069598	16.4652981132539	13.5704722948134
NONRATT001957.2	Epm2a	1.0746662842096	0.792134320955225	0.99885968505483	16.793952184968	13.4445954223449	16.4483662896804	50.1081494885087	11.953910591413	11.5176473253422	34.7445555173226	15.5871927943724	12.9989195630952	11.6084763003826
NONRATT001958.2	Epm2a	-1.07076679932992	0.510091087867778	0.99885968505483	36.4130552047905	45.1967250368189	37.1263124824214	34.8777089144939	39.9472455206712	35.2304506422233	47.2525955035588	36.4500508422246	39.6900343993172	40.2209178858325
NONRATT001959.2	Epm2a	1.10883207226759	0.595758161877643	0.99885968505483	10.0449807461491	16.1621200289891	11.7488330640574	10.2043951845899	7.86839684498069	13.550173323932	7.87543258392646	8.63290677842162	17.5052116783015	7.52098464531827
NONRATT001960.2	Epm2a	1.1791894122394	0.279904786111642	0.99885968505483	51.166620675697	45.911863091199	47.4652855787919	24.3687049184237	31.0196414080969	25.7453293154708	37.9873806989394	32.6132033851483	29.8108555313649	27.6314435882345
NONRATT001961.2	Utrn	1.39771591835881	0.168500497137613	0.99885968505483	5.02249037307455	3.71871788277624	3.44632436545684	3.04608811480296	3.17762180278066	5.19423310750727	2.08467333103936	4.07665042314354	3.63969747766665	1.47149699582314
NONRATT001963.2	Utrn	1.33944364846191	0.0976543892711119	0.99885968505483	13.1840372293207	11.0131260374527	10.8089264189328	8.83365553292859	8.62497346469037	13.550173323932	10.8866273954278	5.75527118561441	10.0524977954603	6.04948764949513
NONRATT001969.2	Rn5-8s	-1.18085212037384	0.167270790472192	0.99885968505483	1612.53331540525	1493.63734037817	1636.69077137696	911.846477166267	1547.1991873063	1529.81456827193	1680.01507444761	1961.10865649811	1377.19219797806	1855.72121139918
NONRATT001970.2	Rn5-8s	-1.14572678184899	0.217072775276895	0.99885968505483	183.634804265538	192.658191849985	247.508749882809	143.47075020722	253.453167602743	227.868748064123	220.512112349941	267.859913097137	215.262107964856	249.990989623731
NONRATT031473.1	Olr905	1.09140323308483	0.722675534020512	0.99885968505483	5.33639602139171	2.71752460664418	2.97637104289454	5.17834979516504	2.87499115489679	5.87174177370388	3.70608592184775	3.35724152494174	5.71952460776187	2.288995326836
NONRATT001975.2	Olr905	-1.00028426279056	0.998538959021223	0.999640754934875	33.2739987216189	26.7461632338137	30.5469659665493	13.7073965166133	23.756505858884	34.7787781980922	26.1742318230497	32.8530063512156	22.1848227210157	27.3044442558294
NONRATT001982.2	Perp	-1.16172151068648	0.178001108585248	0.99885968505483	48.184517016684	39.7616758235306	45.7421233960635	56.8095433410752	40.401191492497	41.3280286379927	59.0657443794485	54.9148792294042	40.383310109349	56.8978838384948
NONRATT001984.2	Perp	1.2665915100869	0.218135771396355	0.99885968505483	18.2065276023953	16.8772580833691	13.7852974618274	27.4147930332267	15.1315323941936	7.90426777229368	15.0559740575065	10.3115275408925	16.2919791857459	10.7909779693697
NONRATT001985.2	Olig3	1.21206637510992	0.558800251939235	0.99885968505483	3.1390564831716	3.71871788277624	2.81971993537378	8.68135112718844	1.21052259153549	2.0325259985898	3.01119481150129	3.11743855887447	1.38655142006348	4.41449098746942
NONRATT001993.2	Ahi1	-1.2010420054969	0.594628287822725	0.99885968505483	0.47085847247574	2.43146938489216	1.25320886016612	6.39678504108622	2.87499115489679	2.48419844272087	4.63260740230968	1.91842372853814	3.29305962265078	2.94299399164628
NONRATT001994.2	Ahi1	-1.14960761642201	0.73271787452129	0.99885968505483	1.09866976911006	1.28724849788408	0.626604430083062	1.97995727462193	0.302630647883873	1.58085355445874	2.08467333103936	0.479605932134534	0.519956782523807	2.12549566063343
NONRATT001998.2	Arhgap18	-2.33262229700256	0.126326200371851	0.99885968505483	0.15695282415858	0.286055221752019	2.34976661281148	1.37073965166133	6.35524360556132	4.51672444131067	9.26521480461937	4.31645338921081	0	9.80997997215427
NONRATT001999.2	Arhgap18	-1.30645877065064	0.0456604415934439	0.992445465485854	13.4979428776379	13.0155125897168	13.4719952467858	12.6412656764323	12.7104872111226	14.4535182121942	15.7508651678529	17.5056165229105	22.1848227210157	13.8974716272186
NONRATT002000.2	Arhgap18	-1.1670797582673	0.328382158435446	0.99885968505483	11.3006033394177	11.4422088700807	13.6286463543066	15.8396581969754	13.0131178590065	8.80761266055581	17.3722777586613	18.2250254211123	12.3056438530634	10.4639786369646
NONRATT002001.2	Arhgap18	-1.09925347056905	0.564766827579124	0.99885968505483	27.1528385794343	24.7437766815496	29.9203615364662	38.5330146522575	26.3288663658969	16.2602079887184	46.0944436529814	27.0977351656012	20.2783145184285	26.6504455910191
NONRATT002002.2	Arhgap18	-1.1184242994458	0.409087184309334	0.99885968505483	29.6640837659716	25.7449699576817	31.6435237191946	53.0019331975715	31.7762180278066	38.1663215290752	42.3883577311336	37.1694597404264	32.7572772989998	44.1449098746942
NONRATT002004.2	Samd3	1.04919371488934	0.820872265110332	0.99885968505483	4.39467907644024	4.86293876978432	3.91627768801914	4.87374098368474	5.59866698585164	3.83921577511407	5.09586814254065	2.63783262673994	6.58611924530155	3.10649365784885
NONRATT002005.2	Samd3	1.06006796865199	0.840777924856397	0.99885968505483	5.49334884555029	2.43146938489216	2.03646439776995	3.50300133202341	2.11841453518711	6.54925043990048	1.62141259080839	3.11743855887447	5.71952460776187	3.10649365784885
NONRATT002008.2	Smlr1	-1.08869036002765	0.694080190665972	0.99885968505483	14.2827069984308	10.4410155939487	20.3646439776995	12.1843524592118	10.5920726759355	25.5194930934053	13.4345614666981	13.9085720319015	29.8108555313649	10.1369793045594
NONRATT002009.2	Ccnb2	1.00992223358307	0.949991266255304	0.99885968505483	15.5383295916994	12.5864297570888	14.4119018919104	25.4348357586047	18.1578388730324	14.6793544342597	15.5192347977374	15.8269957604396	13.8655142006348	21.2549566063343
NONRATT002010.2	Ccnb2	1.25248211954702	0.395610521955387	0.99885968505483	1.88343388990296	2.43146938489216	4.22957990306067	5.33065420090518	3.93419842249034	3.61337955304854	2.77956444138581	4.79605932134534	2.25314605760316	1.79849632822828
NONRATT002011.2	Ccnb2	1.24639955574733	0.00932453082234011	0.694642031330008	258.65825421334	235.566475112787	237.48307900148	287.70302244314	266.920231433576	247.290663161759	208.004072363705	193.281190650217	216.475340457411	202.412586758783
NONRATT002012.2	Taar7h	-1.05671763726075	0.782843151952233	0.99885968505483	6.90592426297751	11.1561536483287	9.55571755876669	19.9518771519594	12.7104872111226	17.3893890990461	9.49684517473485	12.4697542354979	20.1049955909205	12.2624749651928
NONRATT002013.2	Taar7a	-1.33852876761194	0.38642816146684	0.99885968505483	0.941716944951479	0.572110443504037	1.72316218272842	2.74147930332267	1.36183791547743	1.58085355445874	1.85304296092387	0.719408898201801	2.77310284012697	2.45249499303857
NONRATT002014.2	LOC100910237	-1.69966729233633	1.14049523347318e-09	5.5017490062746e-06	143.611834105101	144.457886984769	141.455950091251	120.929698157678	140.269305294175	118.564016584405	260.352536009804	212.705230901666	234.500508918237	210.260570736507
NONRATT002015.2	LOC100910237	-1.74632218304476	0.0901059776780818	0.99885968505483	2.04038671406154	1.5733037196361	2.34976661281148	1.21843524592118	1.51315323941936	3.61337955304854	2.31630370115484	3.35724152494174	7.45271388284123	0.980997997215427
NONRATT002020.2	Taar8b	-1.33377699287642	0.0366234918862885	0.970362570342336	23.3859707996284	20.0238655226413	20.677946192741	26.3486621930456	30.868326084155	30.036217534716	23.3946673816639	42.205322027839	28.9442608938252	39.7304188872248
NONRATT002022.2	Tbpl1	-1.47232475888782	0.204237224453824	0.99885968505483	2.98210365901302	1.28724849788408	2.97637104289454	4.72143657794459	2.57236050701292	1.12918111032767	4.4009770321942	4.07665042314354	1.21323249255555	5.88598798329256
NONRATT002025.2	Rnf217	1.21514134262404	0.489224139347806	0.99885968505483	1.5695282415858	1.85935894138812	2.50641772033225	3.19839252054311	1.6644685633613	2.48419844272087	2.08467333103936	2.63783262673994	1.73318927507936	0.980997997215427
NONRATT002026.2	Rnf217	1.50390148911213	0.0155045057664807	0.785791958157005	7.21982991129467	8.43862904168455	9.0857642362044	9.13826434440889	8.47365814074843	5.87174177370388	5.32749851265614	4.79605932134534	5.372886752746	5.88598798329256
NONRATT002031.2	Trmt11	-1.00266772435972	0.977503149625426	0.99885968505483	250.653660181252	252.30070558528	279.465575817046	205.30633893772	275.393889574324	237.12803316881	275.176879697195	255.629961827707	203.303101966808	269.120450569432
NONRATT002032.2	Trmt11	-1.05918475576656	0.784398825960633	0.99885968505483	6.27811296634319	8.29560143080854	7.51925316099674	4.72143657794459	6.05261295767745	9.03344888262135	5.32749851265614	4.07665042314354	12.3056438530634	7.3574849791157
NONRATT002033.2	Trmt11	-1.13299458309423	0.23964378718858	0.99885968505483	64.0367522567006	72.5149987141367	70.9629517069068	54.524977254973	88.8220951539166	82.2043848318543	92.4205176760782	75.0583283790546	85.2729123339043	74.2288484559673
NONRATT002034.2	Trmt11	-1.56896554663116	0.22760723701794	0.99885968505483	1.41257541742722	0.715138054380047	1.72316218272842	2.74147930332267	1.6644685633613	0.903344888262135	0.231630370115484	2.8776355928072	4.67961104271426	1.79849632822828
NONRATT002035.2	Trmt11	1.16325327280747	0.275309833987848	0.99885968505483	29.9779894142887	27.3182736773178	25.8474327409263	16.7534846314163	32.9867406193421	30.487889978847	22.468145901202	24.9395084709958	27.3843905462538	18.8024616132957
NONRATT002036.2	Cenpw	-1.00486303099902	0.955089195301955	0.99885968505483	177.513644123354	165.625973394419	177.799007036069	152.913623363109	160.091612730569	148.600234119121	158.435173158991	163.066016925742	151.307423714428	185.408621473716
NONRATT002037.2	Cenpw	1.03191451445929	0.751525766029184	0.99885968505483	75.4943084202769	82.0978486428294	69.3964406316991	62.2925019477206	72.1774095203036	69.5575563961844	64.3932428921046	69.5428601595075	60.1416678452536	84.2023280943242
NONRATT002038.2	Rspo3	-1.0295619878239	0.777151186968512	0.99885968505483	2842.41564551188	2870.85020550326	2926.55599070294	2129.52020105875	2979.70135906461	2951.22774995239	2656.56871485449	2949.09687669525	2909.67815500322	2947.08148330135
NONRATT002041.2	Rspo3	-1.32450741697137	0.232674076411849	0.99885968505483	1.88343388990296	2.57449699576817	4.0729287955399	2.89378370906281	3.63156777460647	3.61337955304854	3.01119481150129	5.51546821954714	5.372886752746	2.61599465924114
NONRATT002049.2	Rnf146	1.24308236585183	0.142374045391299	0.99885968505483	10.9866976911006	11.5852364809568	12.0621352790989	13.7073965166133	15.2828477181356	10.162629992949	9.96010591496582	8.39310381235435	9.35922208542852	11.7719759665851
NONRATT002050.2	Echdc1	1.05558878228211	0.769401477805205	0.99885968505483	10.6727920427834	8.15257381993253	6.10939319330985	10.0520907788498	10.4407573519936	7.90426777229368	9.72847554485034	4.31645338921081	11.0924113605079	8.33848297633113
NONRATT002061.2	Irx1	-1.01307852067434	0.931172593050286	0.99885968505483	36.2561023806319	36.3290131625064	28.1971993537378	56.0480213123745	34.0459478869357	25.7453293154708	32.4282518161678	50.5984258401934	28.0776662562856	35.8064268983631
NONRATT002064.2	Irx1	-1.06514616928033	0.677196779914221	0.99885968505483	14.5966126467479	16.8772580833691	17.2316218272842	12.7935700821724	12.7104872111226	14.6793544342597	13.8978222069291	10.0717245748252	20.7982713009523	17.8214636160803
NONRATT002065.2	Irx1	1.03104788412082	0.870391556534648	0.99885968505483	5.80725449386745	6.1501872676684	5.48278876322679	6.24448063534607	5.14472101402583	8.80761266055581	4.86423777242517	4.07665042314354	7.27939495533329	7.52098464531827
NONRATT002067.2	Nsun2	-1.23237009953338	0.433160544020194	0.99885968505483	2.66819801069586	1.85935894138812	3.13302215041531	5.33065420090518	1.96709921124517	1.80668977652427	2.54793407127033	4.31645338921081	2.4264649851111	4.57799065367199
NONRATT002068.2	Srd5a1	1.10993210219821	0.455760764832695	0.99885968505483	20.4038671406154	23.7425834054175	20.3646439776995	16.9057890371564	19.6709921124517	16.7118804328495	22.468145901202	14.1483749979688	13.8655142006348	20.4374582753214
NONRATT002069.2	Srd5a1	-1.22213046997693	0.326197668251342	0.99885968505483	3.60991495564734	4.00477310452826	4.38623101058143	4.56913217220444	3.17762180278066	5.87174177370388	6.71728073334904	6.23487711774894	3.29305962265078	4.74149031987456
NONRATT002070.2	Srd5a1	-1.0580339843379	0.735709080931192	0.99885968505483	11.4575561635763	10.8700984265767	8.6158109136421	7.00600266404681	9.23023476045811	7.67843155022814	9.26521480461937	6.71448304988348	10.2258167229682	12.2624749651928
NONRATT002072.2	Papd7	1.19939627630361	0.359173056653523	0.99885968505483	3.76686777980592	5.00596638066033	5.0128354406645	6.70139385256652	5.44735166190971	3.61337955304854	4.16934666207872	3.11743855887447	4.67961104271426	4.41449098746942
NONRATT002076.2	Papd7	1.26979132436738	0.125379016807148	0.99885968505483	16.793952184968	20.4529483552693	20.3646439776995	13.7073965166133	19.8223074363937	18.0668977652427	11.1182577655432	16.0667987265069	10.0524977954603	19.9469592767137
NONRATT002074.2	Papd7	-1.17120110878848	0.299258276292877	0.99885968505483	8.78935815288047	10.7270708157007	16.2917151821596	10.6613084018104	13.7696944787162	10.6143024370801	13.8978222069291	14.388177964036	15.5987034757142	11.6084763003826
NONRATT002077.2	Papd7	1.34512122888482	0.313019272858695	0.99885968505483	3.29600930733018	2.71752460664418	2.97637104289454	0.913826434440889	1.81578388730324	2.25836222065534	2.31630370115484	1.4388177964036	1.38655142006348	1.79849632822828
NONRATT002078.2	Papd7	-1.15795633501354	0.156750945939985	0.99885968505483	34.0587628424118	33.1824057232342	41.5125434930029	45.3867129105641	39.1906689009615	36.5854679746165	41.4618362506717	48.9198050777225	42.983094021968	44.3084095408968
NONRATT002079.2	Papd7	1.25774061570527	0.514898057832696	0.99885968505483	1.41257541742722	1.00119327613207	2.66306882785301	2.13226168036207	0.453945971825809	2.93587088685194	1.62141259080839	1.19901483033634	1.21323249255555	1.47149699582314
NONRATT002080.2	Papd7	1.25012549488473	0.086592307353429	0.99885968505483	20.0899614922982	17.1633133051211	19.2680862250542	14.3166141395739	18.3091541969743	16.486044210784	14.5927133172755	15.5871927943724	12.6522817080793	13.733971961016
NONRATT002082.2	Papd7	1.62393263369288	0.0521075276771342	0.99885968505483	10.6727920427834	8.86771187431258	8.30250869860057	10.5090039960702	11.953910591413	11.5176473253422	0.694891110346453	9.83192160875795	8.31930852038091	6.37648698190028
NONRATT002083.2	Papd7	-1.42873415819479	0.341272313219842	0.99885968505483	8.00459403208757	8.86771187431258	12.5320886016612	0	3.78288309854841	6.54925043990048	12.7396703563516	6.71448304988348	7.7993517378571	10.6274783031671
NONRATT002085.2	Papd7	-1.12851551980397	0.427407140922645	0.99885968505483	22.2873010305183	21.0250587987734	24.5942238807602	18.8857463117784	27.3880736334905	13.098500879801	28.0272747839736	31.1743855887447	17.6785306058094	19.7834596105111
NONRATT002086.2	Papd7	1.01287831732413	0.949422018315003	0.99885968505483	4.55163190059882	5.00596638066033	6.42269540835139	5.78756741812563	4.9934056900839	4.51672444131067	6.02238962300259	3.11743855887447	7.45271388284123	3.92399198886171
NONRATT002088.2	Adcy2	1.23278694997616	0.246949850801622	0.99885968505483	12.3992731085278	17.8784513595012	11.2788797414951	11.270526024771	15.7367936899614	10.162629992949	5.79075925288711	12.7095572015652	14.7321088381745	9.31948097354656
NONRATT002089.2	Adcy2	-1.39531141798881	0.260722822898253	0.99885968505483	2.19733953822012	1.85935894138812	4.85618433314373	3.50300133202341	3.3289371267226	4.06505199717961	6.71728073334904	1.4388177964036	2.25314605760316	7.84798397772342
NONRATT002090.2	Adcy2	-1.07291397768296	0.64716068817411	0.99885968505483	11.1436505152592	11.4422088700807	13.3153441392651	7.76752469274755	10.2894420280517	10.8401386591456	13.2029310965826	12.2299512694306	8.66594637539678	12.4259746313954
NONRATT002098.2	Plekhg1	1.03662178122084	0.712311525515431	0.99885968505483	429.265974073716	395.185288850414	394.604139844808	268.512667319881	394.327734192686	392.051681505766	364.354572191657	349.153118593941	381.12832158995	367.54724962338
NONRATT002099.2	Plekhg1	-1.07591100727075	0.595171397948156	0.99885968505483	34.2157156665704	26.4601080120617	39.1627768801914	34.1161868857932	32.9867406193421	46.973934189631	30.1119481150129	32.8530063512156	55.4620568025394	34.1714302363374
NONRATT002100.2	Plekhg1	-1.09453257421671	0.603898062552308	0.99885968505483	5.02249037307455	5.72110443504037	5.95274208578909	7.61522028700741	8.17102749286456	5.87174177370388	6.48565036323356	8.15330084628708	7.7993517378571	5.72248831708999
NONRATT002102.2	Mthfd1l	1.03054345494818	0.774571503199481	0.99885968505483	133.409900534793	146.317245926158	142.552507843897	91.534947849829	123.624619660562	123.758249691912	118.363119129012	134.049858031602	100.524977954603	139.628714936996
NONRATT002103.2	Mthfd1l	-1.01109041187287	0.919169272897167	0.99885968505483	214.083652152303	187.08011502582	249.545214280579	135.246312297252	184.907325857046	191.283280089507	170.711582775112	210.307201240993	219.94171900757	182.302127815867
NONRATT002105.2	Armt1	1.15741890444702	0.416220261817499	0.99885968505483	7.84764120792899	6.1501872676684	6.89264873091368	4.4168277664643	5.44735166190971	6.77508666196601	5.79075925288711	5.75527118561441	5.372886752746	4.74149031987456
NONRATT002108.2	Armt1	-1.51755244207988	0.21504505050017	0.99885968505483	1.41257541742722	1.43027610876009	0.939906645124593	0.913826434440889	2.26972985912904	1.12918111032767	3.01119481150129	3.11743855887447	1.73318927507936	0.653998664810285
NONRATT002109.2	Armt1	-1.04316390651557	0.670854524999829	0.99885968505483	109.239165614372	114.708143922559	104.486288716351	79.3505953906172	95.4799694073618	90.1086526041479	118.131488758897	102.63566947679	86.3128258989519	106.111283365469
NONRATT002110.2	Esr1	1.10088988006504	0.600036513834198	0.99885968505483	12.8701315810035	9.72587753956863	11.4355308490159	6.85369825830666	11.1973339717033	11.9693197694733	6.48565036323356	9.59211864269068	14.7321088381745	7.68448431152084
NONRATT002114.2	Oprm1	-1.34804720712451	0.017635498745339	0.801173676326056	19.7760558439811	20.0238655226413	17.388272934805	13.8597009223535	17.7038929012065	16.486044210784	22.004885160971	27.3375381316684	25.1312444886507	20.4374582753214
NONRATT031498.1	Tfb1m	-1.11353200691272	0.700592896294319	0.99885968505483	4.08077342812308	1.28724849788408	4.22957990306067	3.50300133202341	2.72367583095485	1.80668977652427	1.15815185057742	3.59704449100901	3.98633533268252	4.25099132126685
NONRATT002121.2	Nox3	-1.0636351425276	0.851223302585487	0.99885968505483	1.88343388990296	1.85935894138812	1.25320886016612	5.17834979516504	2.26972985912904	1.12918111032767	3.93771629196323	1.67862076247087	1.21323249255555	2.94299399164628
NONRATT002123.2	Nox3	-1.32579190388233	0.248726294809149	0.99885968505483	2.66819801069586	2.57449699576817	5.16948654818526	1.37073965166133	3.3289371267226	3.387543330983	3.24282518161678	4.79605932134534	4.85292997022219	3.43349299025399
NONRATT002125.2	Nox3	1.03381285990753	0.798430789368511	0.99885968505483	13.811848525955	13.8736782549729	16.1350640746388	17.2103978486367	14.6775864223678	13.550173323932	14.5927133172755	16.3066016925742	14.7321088381745	12.2624749651928
NONRATT002126.2	Nox3	1.05408190231246	0.836916828098249	0.99885968505483	1.88343388990296	3.28963505014821	3.60297547297761	2.74147930332267	3.63156777460647	2.7100346647864	4.4009770321942	1.19901483033634	2.07982713009523	3.59699265645657
NONRATT002127.2	Ldhal6b	-1.11299837773919	0.332967287260973	0.99885968505483	30.6058007109231	29.3206602295819	29.1371059988624	23.607182889723	27.6907042813743	26.4228379816674	32.1966214460523	36.4500508422246	27.7310284012697	27.9584429206397
NONRATT002129.2	Ldhal6b	1.1430729078793	0.589554885199365	0.99885968505483	2.66819801069586	2.14541416314014	3.91627768801914	5.78756741812563	4.08551374643228	5.42006932957281	3.01119481150129	3.35724152494174	5.02624889773013	2.45249499303857
NONRATT002131.2	Ldhal6b	-1.09765684391865	0.334924202624108	0.99885968505483	235.42923623787	208.24820143547	229.337221410401	171.037847646186	207.301993800453	196.929185641145	230.703848635022	257.06877962411	180.078365680745	246.06699763487
NONRATT002132.2	Ldhal6b	-1.02179212411697	0.928411239750011	0.99885968505483	4.39467907644024	8.29560143080854	4.0729287955399	5.02604538942489	10.5920726759355	9.03344888262135	3.01119481150129	7.67369491415255	10.3991356504761	6.86698598050799
NONRATT002137.2	Park2	1.12596182670708	0.335807931499867	0.99885968505483	26.2111216344828	23.5995557945415	26.1607349559678	27.4147930332267	29.0525421968518	34.7787781980922	22.9314066414329	18.9444343193141	29.637536603857	26.6504455910191
NONRATT002139.2	Tagap	2.27895671215823	0.00626509489058375	0.572006832761736	1.72648106574438	2.57449699576817	2.50641772033225	3.65530573776355	3.48025245066453	5.19423310750727	2.08467333103936	1.91842372853814	1.03991356504761	0.653998664810285
NONRATT002143.2	Gtf2h5	-1.14116907781632	0.504796004706455	0.99885968505483	5.65030166970887	4.00477310452826	4.5428821181022	5.02604538942489	5.90129763373551	4.29088821924514	8.8019540643884	4.79605932134534	4.85292997022219	4.25099132126685
NONRATT002144.2	Gtf2h5	-1.09541118169997	0.639645234212105	0.99885968505483	5.96420731802603	4.29082832628028	3.44632436545684	4.87374098368474	4.38814439431615	5.19423310750727	6.48565036323356	4.07665042314354	6.06616246277774	3.92399198886171
NONRATT002147.2	Snx9	1.24703079888573	0.15102524102807	0.99885968505483	12.5562259326864	15.590009585485	12.5320886016612	11.1182216190308	12.1052259153549	11.2918111032767	12.9713007264671	10.791133473027	9.87917886795232	7.03048564671056
NONRATT002148.2	Snx9	-1.12423480860033	0.501985572070524	0.99885968505483	6.43506579050177	6.1501872676684	6.10939319330985	6.85369825830666	9.38155008440005	8.35594021642475	6.48565036323356	9.83192160875795	9.87917886795232	6.2129873156977
NONRATT002149.2	Snx9	1.02763621672387	0.870370375021406	0.99885968505483	7.53373555961183	9.58284992869262	9.24241534372517	8.07213350422785	10.5920726759355	14.9051906563252	10.6549970253123	7.91349788021981	10.9190924329999	8.99248164114142
NONRATT002150.2	Snx9	-1.19034028559805	0.329706114477042	0.99885968505483	7.37678273545325	6.72229771117244	8.45915980612134	10.0520907788498	5.59866698585164	6.32341421783494	11.3498881356587	7.43389194808528	6.23948139028568	10.4639786369646
NONRATT002153.2	Slc22a1	-1.87745229550745	0.177428687936251	0.99885968505483	0.941716944951479	2.00238655226413	0.313302215041531	0.913826434440889	0.453945971825809	3.16170710891747	0	4.55625635527807	2.9464217676349	2.12549566063343
NONRATT002154.2	Slc22a1	-1.2130208135452	0.614561952240505	0.99885968505483	3.1390564831716	1.5733037196361	4.85618433314373	2.74147930332267	1.6644685633613	0.677508666196601	4.63260740230968	0	3.46637855015871	3.76049232265914
NONRATT002155.2	Sod2	1.12100703025275	0.717879339608027	0.99885968505483	1.41257541742722	1.71633133051211	4.0729287955399	4.26452336072415	2.11841453518711	2.48419844272087	4.86423777242517	1.4388177964036	2.25314605760316	1.144497663418
NONRATT002156.2	Qk	-1.06671752290271	0.851938045753209	0.99885968505483	5.17944319723313	2.57449699576817	4.85618433314373	8.224437909968	4.53945971825809	0.451672444131067	9.03358443450388	3.11743855887447	1.73318927507936	4.74149031987456
NONRATT002157.2	Qk	1.01820157769781	0.920661515739646	0.99885968505483	131.52646664489	141.883389989001	144.745623349187	287.398413631659	128.769340674588	109.530567701784	249.697538984492	133.090646167333	94.6321344193328	141.100211932819
NONRATT002159.2	Qk	-1.45001561274195	0.127682856457747	0.99885968505483	3.60991495564734	5.14899399153634	4.22957990306067	10.2043951845899	3.93419842249034	2.25836222065534	9.26521480461937	8.39310381235435	5.02624889773013	6.2129873156977
NONRATT002160.2	Qk	-1.0948433984957	0.76185461311933	0.99885968505483	2.3542923623787	2.28844177401615	2.03646439776995	10.6613084018104	4.38814439431615	2.93587088685194	5.32749851265614	4.55625635527807	4.15965426019045	4.08749165506428
NONRATT002161.2	Pabpc6	-1.29980863141051	0.354495679827136	0.99885968505483	1.25562259326864	3.14660743927221	3.28967325793608	1.21843524592118	3.17762180278066	1.12918111032767	3.24282518161678	3.83684745707627	2.07982713009523	2.61599465924114
NONRATT002164.2	Pabpc6	1.64910637626834	0.000480625572477819	0.178386395086342	37.8256306222177	35.8999303298783	27.413943816134	29.6993591193289	34.0459478869357	37.0371404187475	17.1406473885458	13.1891631336997	29.8108555313649	20.7644576077265
NONRATT002165.2	Pabpc6	1.13286514258937	0.205609641881514	0.99885968505483	65.7632333224449	73.0871091576408	60.780629718057	63.6632415993819	78.0787071540391	59.3949264032354	65.7830251127975	60.6701504150186	50.955764687333	59.0233794991282
NONRATT002166.2	Pabpc6	-1.00473965606777	0.975825613460228	0.99885968505483	11.7714618118935	10.1549603721967	10.1823219888498	11.4228304305111	8.17102749286456	10.6143024370801	11.8131488758897	8.15330084628708	13.1722384906031	8.5019826425337
NONRATT002167.2	Pabpc6	1.02111897396245	0.937245417303571	0.99885968505483	2.66819801069586	2.43146938489216	3.75962658049837	4.56913217220444	2.87499115489679	4.06505199717961	1.15815185057742	2.63783262673994	5.89284353526981	3.26999332405142
NONRATT002168.2	Pabpc6	1.03893526489565	0.877783694018581	0.99885968505483	2.98210365901302	3.0035798283962	5.16948654818526	4.4168277664643	1.81578388730324	3.61337955304854	5.09586814254065	2.1582266946054	3.46637855015871	2.77949432544371
NONRATT002169.2	Pabpc6	1.03101780811279	0.766852607686701	0.99885968505483	44.8885077093538	47.6281944217111	45.8987745035843	42.3406247957612	41.9143447319163	35.4562868642888	42.3883577311336	36.9296567743591	39.8633533268252	47.7419025311508
NONRATT002174.2	Pde10a	-1.0981503561372	0.368654836614931	0.99885968505483	72.5122047612639	70.9416949945006	83.0250869860057	62.1401975419804	62.6445441119616	62.1049610680218	87.556279903653	85.6096588860143	61.1815814103012	69.1603588036876
NONRATT002176.2	Pde10a	1.03339841964297	0.832702502358749	0.99885968505483	15.8522352400166	16.019092418113	27.5705949236547	21.1703123978806	17.4012622533227	15.3568631004563	19.6885814598162	16.0667987265069	23.7446930685872	13.733971961016
NONRATT002182.2	Rnaset2	1.25158870136693	0.252567546544099	0.99885968505483	7.84764120792899	9.01073948518859	5.79609097826832	5.02604538942489	5.59866698585164	4.74256066337621	6.25401999311807	4.55625635527807	5.54620568025394	4.08749165506428
NONRATT031503.1	Rnaset2	-1.11248725752849	0.596917698521973	0.99885968505483	3.45296213148876	3.86174549365225	2.34976661281148	3.35069692628326	3.63156777460647	4.29088821924514	3.70608592184775	3.59704449100901	3.98633533268252	4.08749165506428
NONRATT002183.2	Rnaset2	1.41799064111378	0.298039473762166	0.99885968505483	2.19733953822012	4.5768835480323	3.28967325793608	3.8076101435037	1.36183791547743	3.83921577511407	3.01119481150129	1.4388177964036	0.346637855015871	4.08749165506428
NONRATT002193.2	Vom2r9	-1.07964484322775	0.82726344126684	0.99885968505483	3.76686777980592	3.0035798283962	1.72316218272842	8.52904672144829	3.02630647883873	4.06505199717961	11.1182577655432	1.91842372853814	1.73318927507936	2.77949432544371
NONRATT002200.2	Vom2r9	1.23079955609496	0.398027446001018	0.99885968505483	4.7085847247574	2.28844177401615	4.22957990306067	7.9198290984877	4.08551374643228	8.35594021642475	3.24282518161678	3.59704449100901	4.67961104271426	5.23198931848228
NONRATT002201.2	Vom2r9	-1.02825043825633	0.83831591954237	0.99885968505483	21.0316784372497	18.1645065812532	22.0878061604279	22.0841388323215	17.0986316054388	20.325259985898	28.72216589432	18.4648283871796	20.1049955909205	15.8594676216494
NONRATT002202.2	Vom2r9	-1.54932778228068	0.158683954298516	0.99885968505483	1.72648106574438	1.5733037196361	0.469953322562296	1.67534846314163	1.81578388730324	2.0325259985898	4.16934666207872	2.39802966067267	1.73318927507936	1.47149699582314
NONRATT002203.2	Vom2r9	-1.21840289290084	0.0483153517908082	0.99885968505483	135.764192897172	130.298153508044	132.056883640005	118.949740883056	118.328583322594	109.982240145915	171.406473885458	173.137741500567	109.017605402491	152.872187899404
NONRATT002207.2	Thbs2	1.34729661947669	0.137997974286523	0.99885968505483	5.02249037307455	6.00715965679239	5.48278876322679	4.87374098368474	5.59866698585164	2.7100346647864	3.70608592184775	3.35724152494174	3.46637855015871	4.25099132126685
NONRATT002210.2	Vom1r23	1.24629616924101	0.486285422492861	0.99885968505483	2.66819801069586	1.71633133051211	3.13302215041531	2.28456608610222	3.63156777460647	3.16170710891747	1.15815185057742	0.239802966067267	4.15965426019045	2.94299399164628
NONRATT002211.2	Vom1r23	1.02553995102268	0.870698801891627	0.99885968505483	13.4979428776379	11.8712917027088	15.1951574295143	17.6673110658572	15.7367936899614	16.486044210784	9.96010591496582	11.7503453372961	20.1049955909205	16.3499666202571
NONRATT002214.2	Vom1r23	1.38631172904602	0.058105500142581	0.99885968505483	24.7985462170556	23.5995557945415	20.3646439776995	27.8717062504471	22.9999292391743	33.423760865699	14.824343687391	12.2299512694306	31.8906826614601	14.0609712934211
NONRATT002216.2	Vom2r12	1.00760555839821	0.976966977849917	0.99885968505483	2.66819801069586	2.14541416314014	2.34976661281148	2.58917489758252	2.26972985912904	1.3550173323932	3.70608592184775	1.4388177964036	2.4264649851111	1.47149699582314
NONRATT002217.2	Vom2r12	-1.18157894645653	0.169949333744936	0.99885968505483	28.7223668210201	20.8820311878974	29.2937571063832	28.3286194676675	30.4143801123292	28.2295277581917	42.3883577311336	30.9345826226775	31.3707258789363	26.323446258614
NONRATT002219.2	Kcnj6	-1.01199195123632	0.942492869017164	0.99885968505483	16.793952184968	15.590009585485	13.0020419242235	14.7735273567944	17.5525775772646	10.6143024370801	19.2253207195852	14.6279809301033	8.31930852038091	17.8214636160803
NONRATT002221.2	Dyrk1a	1.16565184188586	0.619776675701412	0.99885968505483	1.25562259326864	2.00238655226413	1.72316218272842	3.19839252054311	2.26972985912904	0.903344888262135	1.85304296092387	2.1582266946054	0.866594637539678	1.79849632822828
NONRATT002222.2	Dyrk1a	-1.08738532556336	0.817527846959968	0.99885968505483	1.5695282415858	1.28724849788408	1.87981329024919	2.43687049184237	1.96709921124517	0.225836222065534	2.54793407127033	0.959211864269068	2.77310284012697	0.653998664810285
NONRATT002223.2	Vom1r19	1.06793699583439	0.733427662565354	0.99885968505483	4.7085847247574	5.14899399153634	5.48278876322679	10.2043951845899	6.35524360556132	6.09757799576941	5.32749851265614	6.47468008381621	5.54620568025394	6.37648698190028
NONRATT002224.2	Vom1r19	-1.09498533552185	0.537682186575271	0.99885968505483	12.5562259326864	15.446981974609	17.5449240423257	16.448875819936	17.0986316054388	11.9693197694733	20.3834725701626	20.1434491496504	12.1323249255555	14.5514702920288
NONRATT002227.2	Vom1r19	1.21419507960147	0.515880896185306	0.99885968505483	0.941716944951479	1.43027610876009	2.19311550529072	2.28456608610222	1.96709921124517	2.0325259985898	1.85304296092387	1.4388177964036	0.866594637539678	1.79849632822828
NONRATT002228.2	Vom1r19	-1.01749330222902	0.912779574687132	0.99885968505483	7.69068838377041	7.15138054380047	5.79609097826832	8.68135112718844	8.62497346469037	7.45259532816261	8.57032369427292	7.91349788021981	7.10607602782536	7.3574849791157
NONRATT002229.2	Vom1r19	-1.10387829280027	0.710582532784144	0.99885968505483	4.7085847247574	2.00238655226413	1.72316218272842	4.4168277664643	1.51315323941936	2.93587088685194	3.47445555173226	2.63783262673994	3.46637855015871	3.10649365784885
NONRATT002231.2	Vom1r20	-1.06191222453961	0.621858614077738	0.99885968505483	72.0413462887881	77.234909873045	103.233079856184	68.3846781773265	70.9668869287681	68.2025390637912	94.5051910071176	86.0892648181489	52.8622728899203	92.7043107368578
NONRATT002234.2	Zfp52	1.55902027573815	0.0132802952171528	0.785791958157005	6.90592426297751	6.43624248942042	9.86901977380823	9.13826434440889	6.6578742534452	8.58177643849028	3.70608592184775	5.51546821954714	5.19956782523807	5.72248831708999
NONRATT002239.2	Zfp52	1.15957621908576	0.341519457648821	0.99885968505483	11.4575561635763	11.2991812592047	9.86901977380823	10.5090039960702	7.71708152103875	9.25928510468688	6.71728073334904	9.59211864269068	9.70585994044439	8.5019826425337
NONRATT002240.2	Zfp52	1.19365056688629	0.524119286966018	0.99885968505483	1.5695282415858	2.14541416314014	2.03646439776995	4.26452336072415	1.81578388730324	2.7100346647864	2.54793407127033	1.67862076247087	2.25314605760316	1.63499666202571
NONRATT002241.2	Vom2r80	1.11105180545468	0.491545383642181	0.99885968505483	20.2469143164568	20.5959759661453	13.1586930317443	17.0580934428966	20.1249380842775	18.7444064314393	22.6997762713175	12.9493601676324	18.718444170857	11.7719759665851
NONRATT002243.2	Vom2r15	1.03275008379353	0.751674533605118	0.99885968505483	42.0633568744994	46.9130563673311	35.403150299693	39.1422322752181	37.980146309426	39.7471750835339	35.9027073679001	37.8888686386282	40.209991181841	41.5289152154531
NONRATT002246.2	Vom2r16	1.13590120400919	0.23450672340566	0.99885968505483	37.6686777980592	32.3242400579781	32.1134770417569	39.1422322752181	37.980146309426	30.9395624229781	34.7445555173226	28.5365529620048	31.7173637339522	28.61244158545
NONRATT002248.2	Vom2r16	-1.14856109199797	0.362210310117065	0.99885968505483	10.829744866942	13.5876230332209	11.2788797414951	17.0580934428966	9.68418073228392	10.6143024370801	16.2141259080839	15.5871927943724	12.9989195630952	11.6084763003826
NONRATT002249.2	Vom2r16	-1.02810322165878	0.808508821213069	0.99885968505483	21.659489733884	26.1740527903097	21.3045506228241	21.9318344265813	23.4538752110001	21.2286048741602	21.7732547908555	26.3783262673994	20.9715902284602	24.1979505979805
NONRATT002251.2	Vom2r16	-1.08264648771408	0.594053259354956	0.99885968505483	18.8343388990296	12.1573469244608	13.6286463543066	13.0981788936527	11.0460186477613	17.1635528769806	12.0447792460052	17.985222455045	14.2121520556507	17.4944642836751
NONRATT002252.2	Vom2r16	1.08185436964573	0.531683057108235	0.99885968505483	19.9330086681396	20.8820311878974	18.7981329024919	21.1703123978806	18.3091541969743	18.7444064314393	16.6773866483149	14.388177964036	22.0115037935078	19.1294609457008
NONRATT002260.2	Vom1r40	-1.16402490985729	0.607981785265326	0.99885968505483	2.19733953822012	1.28724849788408	1.87981329024919	2.28456608610222	0.605261295767745	1.58085355445874	1.85304296092387	1.91842372853814	1.55987034757142	2.288995326836
NONRATT002263.2	Lilrc2	1.28659689816163	0.33734578356467	0.99885968505483	4.86553754891597	2.14541416314014	2.81971993537378	4.26452336072415	2.11841453518711	2.25836222065534	3.24282518161678	2.63783262673994	1.73318927507936	2.12549566063343
NONRATT002264.2	Lilrc2	1.00037035591035	0.998375085048176	0.999640754934875	6.27811296634319	9.01073948518859	5.79609097826832	7.15830706978696	7.111820225271	4.96839688544174	6.02238962300259	6.71448304988348	9.53254101293645	4.74149031987456
NONRATT002265.2	Lilrc2	1.01335133486047	0.942544882701425	0.99885968505483	5.65030166970887	6.57927010029643	8.30250869860057	7.76752469274755	7.111820225271	3.83921577511407	5.09586814254065	7.67369491415255	5.89284353526981	7.3574849791157
NONRATT002267.2	Pirb	1.07394214415505	0.7833206207208	0.99885968505483	3.76686777980592	2.86055221752019	4.85618433314373	9.59517756162933	3.48025245066453	2.93587088685194	5.79075925288711	3.35724152494174	3.11974069514284	4.90498998607714
NONRATT002268.2	Pirb	1.01768969128588	0.865005777524263	0.99885968505483	33.5879043699361	36.3290131625064	39.6327302027537	36.2484485661552	32.9867406193421	33.8754333098301	32.8915125563988	35.7306419440228	39.5167154718093	31.2284362446911
NONRATT002269.2	Pirb	-1.1432449799178	0.386500737076515	0.99885968505483	9.88802792199053	15.017899141981	13.7852974618274	16.6011802256761	13.0131178590065	10.3884662150145	20.3834725701626	14.6279809301033	11.9590059980476	13.5704722948134
NONRATT002270.2	Zfp978	-1.12908216224198	0.516197485459488	0.99885968505483	35.1574326115219	28.8915773969539	40.102683525316	44.168277664643	24.3617671546517	19.6477513197014	47.9474866139052	39.5674894010991	15.2520656206983	42.5099132126685
NONRATT002273.2	Mfsd14a	1.10652404079835	0.710190223393139	0.99885968505483	2.19733953822012	2.43146938489216	1.87981329024919	4.26452336072415	3.93419842249034	5.42006932957281	4.16934666207872	3.59704449100901	2.9464217676349	1.47149699582314
NONRATT031517.1	NEWGENE_1305281	1.03067917570637	0.761914602139853	0.99885968505483	59.9559788285775	53.2062712458755	51.8515165893734	43.5590600416824	45.3945971825809	48.5547877440897	45.1679221725194	48.6800021116552	51.6490403973648	50.0308978579868
NONRATT002280.2	Olr8	1.10233092745893	0.446003305345001	0.99885968505483	31.7044704800331	31.8951572253501	25.0641772033225	29.5470547135887	33.289371267226	27.7778553140606	25.7109710828187	20.3832521157177	37.610207269222	24.3614502641831
NONRATT002282.2	Vom2r29	-1.11063064971136	0.67972640281924	0.99885968505483	1.88343388990296	2.14541416314014	2.50641772033225	4.112218954984	3.63156777460647	2.0325259985898	2.31630370115484	4.79605932134534	2.25314605760316	2.94299399164628
NONRATT002283.2	Vom2r31	-1.32856567172308	0.22890687008008	0.99885968505483	3.29600930733018	3.43266266102422	4.0729287955399	8.83365553292859	4.23682907037422	3.83921577511407	5.09586814254065	9.35231567662342	3.98633533268252	6.37648698190028
NONRATT002285.2	Vom2r31	-1.08606003266043	0.677420669691591	0.99885968505483	5.80725449386745	3.57569027190023	4.85618433314373	9.44287315588918	7.26313554921294	7.45259532816261	7.64380221381098	5.51546821954714	7.10607602782536	7.3574849791157
NONRATT002288.2	Nlrp5	1.14508222500668	0.443106470888561	0.99885968505483	12.8701315810035	14.731843920229	12.3754374941405	11.4228304305111	11.1973339717033	6.32341421783494	12.0447792460052	12.9493601676324	7.27939495533329	8.5019826425337
NONRATT002289.2	Nlrp5	1.10442283913715	0.314663811642926	0.99885968505483	83.1849968040473	71.6568330488807	87.4113179965871	71.7353751036098	94.7233927876521	65.9441768431358	77.8278043588027	70.9816779559111	66.3811492355393	71.7763534629287
NONRATT002290.2	Nlrp5	1.00830190155379	0.946527249482565	0.99885968505483	21.0316784372497	25.8879975685577	19.8946906551372	23.607182889723	30.4143801123292	20.0994237638325	23.6262977517794	22.5414788103231	21.8381848659999	25.3424482613985
NONRATT002298.2	Zfp444	-1.17774706380595	0.260955136883121	0.99885968505483	19.1482445473467	21.3111140205254	16.2917151821596	17.3627022543769	15.8881090139033	21.2286048741602	17.1406473885458	19.1842372853814	32.0640015889681	18.4754622808905
NONRATT002299.2	Galp	1.14567302029252	0.39277522758701	0.99885968505483	10.5158392186248	9.86890515044464	8.30250869860057	9.74748196736948	11.4999646195872	7.22675910609708	7.18054147358001	6.95428601595075	8.66594637539678	10.300478970762
NONRATT002300.2	Galp	1.05403295763492	0.681312833600459	0.99885968505483	24.9554990412142	19.1656998573852	19.5813884400957	22.2364432380616	28.2959655771421	28.0036915361262	17.8355384988923	25.179311437063	23.3980552135713	23.2169526007651
NONRATT002301.2	Galp	-1.02630453150012	0.843411249887968	0.99885968505483	23.6998764479456	31.036991560094	24.7508749882809	17.8196154715973	23.756505858884	22.3577859844878	27.1007533035117	20.8628580478522	29.637536603857	20.600957941524
NONRATT002305.2	Zfp583	-1.59849786513855	0.0984811694856845	0.99885968505483	3.1390564831716	2.57449699576817	0.939906645124593	2.28456608610222	3.78288309854841	4.51672444131067	3.70608592184775	5.75527118561441	1.90650820258729	6.86698598050799
NONRATT002312.2	Smim17	1.12133422263036	0.562768943604178	0.99885968505483	5.49334884555029	6.00715965679239	6.89264873091368	6.54908944682637	7.56576619709681	7.90426777229368	4.16934666207872	3.59704449100901	9.53254101293645	6.2129873156977
NONRATT002315.2	Smim17	1.07187684068144	0.724718045829083	0.99885968505483	6.27811296634319	7.15138054380047	7.20595094595521	3.8076101435037	4.9934056900839	6.54925043990048	7.18054147358001	4.55625635527807	6.58611924530155	4.08749165506428
NONRATT002317.2	Smim17	1.10332322891077	0.751171101585696	0.99885968505483	2.51124518653728	1.43027610876009	0.783255537603827	3.50300133202341	4.23682907037422	3.83921577511407	1.85304296092387	1.67862076247087	3.81301640517458	2.288995326836
NONRATT002318.2	Lilrb4	-1.06689366903255	0.630841072955315	0.99885968505483	17.8926219540781	17.3063409159971	14.4119018919104	12.7935700821724	14.6775864223678	12.4209922136044	15.5192347977374	15.3473898283051	18.5451252433491	14.3879706258263
NONRATT002320.2	Ppp1r12c	-1.10127487031084	0.392759165005872	0.99885968505483	32.0183761283503	44.6246145933149	36.3430569448176	43.5590600416824	37.980146309426	35.6821230863543	50.4954206851756	46.5217754170498	35.1837422841109	37.6049232265914
NONRATT002321.2	Ppp1r12c	-1.23651259238138	0.140572786783394	0.99885968505483	102.019335703077	92.9679470694061	113.415401845034	113.61908668215	81.7102749286456	66.6216855093324	166.773866483149	131.891631336997	66.7277870905552	105.784284033064
NONRATT002324.2	Sult2a2	-1.08072068646506	0.733615328195145	0.99885968505483	2.82515083485444	5.00596638066033	4.85618433314373	5.17834979516504	3.78288309854841	5.87174177370388	3.47445555173226	2.8776355928072	8.31930852038091	4.74149031987456
NONRATT002328.2	Sepw1	1.02659548950918	0.852818252714369	0.99885968505483	26.9958857552757	32.7533228906061	25.5341305258848	20.1041815576996	33.138055943284	33.1979246436334	21.0783636805091	32.1335974530138	36.3969747766665	21.745455604942
NONRATT002331.2	Sepw1	1.10081651657736	0.619352063584869	0.99885968505483	6.90592426297751	7.7234909873045	7.04929983843445	12.4889612706921	6.6578742534452	8.13010399435921	3.93771629196323	7.91349788021981	9.70585994044439	7.84798397772342
NONRATT002332.2	Sepw1	-1.23463990562595	0.063703317883892	0.99885968505483	243.433830269957	220.691603581682	310.795797321199	275.823278795408	307.170107602131	337.399315765907	262.900470081075	336.683364358443	461.201666098616	333.702818719448
NONRATT002333.2	Sepw1	-1.04247020338911	0.739722676856315	0.99885968505483	4229.72165824957	4001.19741425636	4100.8126926786	2778.48927391752	4668.38037425662	4768.98350135787	3406.81948365854	4156.26500787787	5322.27762591368	4174.14647815164
NONRATT002336.2	Gltscr2	1.131544999045	0.495306901970366	0.99885968505483	13.6548957017964	12.3003745353368	7.04929983843445	20.2564859634397	18.3091541969743	16.486044210784	13.8978222069291	12.2299512694306	15.2520656206983	10.4639786369646
NONRATT002344.2	Ceacam9	-1.07394237066734	0.690705889388867	0.99885968505483	31.8614233041917	17.7354237486252	13.3153441392651	29.5470547135887	33.5920019151099	27.100346647864	18.2987992391233	22.3016758442558	38.9967586892855	29.5934395826654
NONRATT002345.2	Ceacam9	-1.07808141099021	0.449209711129703	0.99885968505483	57.6016864661988	55.3516854090156	57.4909564601209	78.4367689561763	61.2827061964842	61.4274524018252	59.9922658599104	70.022466091642	64.8212788879679	72.1033527953339
NONRATT002347.2	Slc1a5	-1.12643327582976	0.585684442218495	0.99885968505483	5.02249037307455	3.71871788277624	6.73599762339292	4.56913217220444	2.57236050701292	5.19423310750727	4.86423777242517	6.71448304988348	3.29305962265078	6.04948764949513
NONRATT002352.2	Ccdc8	1.04419219000679	0.866558920920995	0.99885968505483	1.72648106574438	3.57569027190023	2.03646439776995	3.35069692628326	1.96709921124517	2.7100346647864	1.38978222069291	3.35724152494174	2.9464217676349	2.12549566063343
NONRATT002354.2	Ppp5c	-1.18500159205297	0.430027084146678	0.99885968505483	21.3455840855669	11.2991812592047	18.1715284724088	6.70139385256652	6.50655892950326	13.7760095459976	13.2029310965826	16.3066016925742	20.1049955909205	11.7719759665851
NONRATT002355.2	Ppp5c	-1.17299686148153	0.540304974627915	0.99885968505483	2.66819801069586	2.00238655226413	1.56651107520765	1.67534846314163	1.36183791547743	2.25836222065534	1.38978222069291	2.63783262673994	2.59978391261903	2.288995326836
NONRATT002358.2	Psg16	1.06528913675177	0.629520505659134	0.99885968505483	67.0188559157136	60.3576517896759	37.1263124824214	49.1943230540678	48.1182730135357	54.6523657398591	46.5577043932123	47.0013813491843	67.247743873079	37.1144242279837
NONRATT002360.2	Psg16	-1.0986267865874	0.612740096503933	0.99885968505483	5.49334884555029	6.57927010029643	6.10939319330985	5.78756741812563	4.38814439431615	5.42006932957281	5.09586814254065	5.99507415168168	8.83926530290471	4.74149031987456
NONRATT002362.2	Psgb1	-1.00805663308356	0.957055774596675	0.99885968505483	16.3230937124923	16.019092418113	11.4355308490159	17.515006660117	21.1841453518711	21.0027686520946	20.1518422000471	19.1842372853814	12.8256006355872	17.4944642836751
NONRATT002364.2	Psg29	1.12344370594134	0.687551325014707	0.99885968505483	2.3542923623787	3.14660743927221	1.09655775264536	2.43687049184237	1.51315323941936	3.387543330983	2.31630370115484	2.39802966067267	2.4264649851111	1.144497663418
NONRATT002365.2	Psg29	1.01024996380832	0.916969614188431	0.99885968505483	195.406266077432	195.375716456629	156.964409735807	133.26635502263	173.861307209285	137.53425923791	172.564625736036	158.509760570464	159.106775452285	165.134662864597
NONRATT002376.2	Nanos2	-1.15457275860627	0.539437874520703	0.99885968505483	4.7085847247574	3.71871788277624	7.04929983843445	2.74147930332267	3.78288309854841	4.74256066337621	7.18054147358001	2.63783262673994	6.75943817280949	3.92399198886171
NONRATT002377.2	Nanos2	-1.32888921231325	0.16118612879623	0.99885968505483	6.90592426297751	5.00596638066033	5.95274208578909	10.6613084018104	4.84209036614196	6.54925043990048	12.7396703563516	5.75527118561441	6.75943817280949	10.1369793045594
NONRATT002378.2	Mypop	-1.0827010004678	0.450100350787952	0.99885968505483	76.9068838377041	71.9428882706327	77.2289960077374	49.0420186483277	72.3287248442455	66.1700130652014	72.5003058461466	72.6602987183819	67.7677006556028	85.5103254239447
NONRATT002379.2	Irf2bp1	1.19925883997643	0.49537124663411	0.99885968505483	1.72648106574438	2.14541416314014	1.87981329024919	2.74147930332267	2.26972985912904	3.387543330983	2.31630370115484	2.39802966067267	1.03991356504761	2.12549566063343
NONRATT002380.2	Irf2bp1	-1.10250210527398	0.520202683726664	0.99885968505483	17.4217634816024	15.017899141981	20.5212950852203	12.0320480534717	21.486775999755	19.873587541767	18.9936903494697	17.026010590776	26.5177959087141	15.3689686230417
NONRATT002381.2	Irf2bp1	-2.22416359650841	0.0158630856477466	0.785791958157005	13.3409900534793	13.7306506440969	12.688739709182	4.4168277664643	3.63156777460647	4.29088821924514	48.4107473541362	7.19408898201801	9.70585994044439	12.4259746313954
NONRATT002387.2	Clptm1	-1.08632192296513	0.376967536551519	0.99885968505483	161.033597586703	169.487718888071	183.281795799296	163.118018547699	159.940297406627	135.953405683451	177.197233138345	202.153900394706	141.601563773983	184.4276234765
NONRATT002392.2	Nectin2	-1.10594193113918	0.781428630169754	0.99885968505483	0.941716944951479	1.43027610876009	0.939906645124593	3.50300133202341	0.907891943651618	2.0325259985898	0.694891110346453	1.67862076247087	1.38655142006348	3.26999332405142
NONRATT002395.2	Bcam	-1.13535431910224	0.365849461104852	0.99885968505483	16.9509050091266	15.590009585485	19.4247373325749	12.0320480534717	16.0394243378452	23.0352946506844	15.9824955379684	21.3424639799868	20.1049955909205	20.1104589429163
NONRATT002396.2	Bcam	-1.13532755267605	0.490379580302424	0.99885968505483	5.33639602139171	4.71991115890831	7.04929983843445	4.72143657794459	8.62497346469037	8.35594021642475	7.41217184369549	8.63290677842162	6.75943817280949	6.53998664810285
NONRATT002398.2	Bcam	1.23675585119921	0.234581645262407	0.99885968505483	8.63240532872189	5.29202160241234	7.67590426851751	8.37674231570815	11.1973339717033	10.3884662150145	6.25401999311807	8.15330084628708	7.27939495533329	6.04948764949513
NONRATT002400.2	PVR	-1.26518033949662	0.211421655830261	0.99885968505483	6.27811296634319	4.86293876978432	6.42269540835139	5.78756741812563	4.69077504220002	5.87174177370388	7.41217184369549	9.59211864269068	3.98633533268252	7.84798397772342
NONRATT002401.2	PVR	-1.06682639229661	0.673076795929828	0.99885968505483	17.7356691299195	13.5876230332209	15.351808537035	11.7274392419914	11.802595267471	15.5826993225218	11.1182577655432	18.4648283871796	19.2384009533808	12.0989752989903
NONRATT002404.2	Zfp112	-1.22285353962801	0.257063499415269	0.99885968505483	4.7085847247574	7.15138054380047	6.89264873091368	7.46291588126726	5.74998230979358	8.13010399435921	6.48565036323356	10.791133473027	6.23948139028568	9.15598130734399
NONRATT002410.2	Lypd5	-1.38776820103616	0.534447206702619	0.99885968505483	0.784764120792899	0.715138054380047	1.72316218272842	2.58917489758252	0.756576619709681	0	0.694891110346453	2.39802966067267	3.11974069514284	0
NONRATT002411.2	Lypd5	1.0735537397472	0.827951497922875	0.99885968505483	1.5695282415858	2.14541416314014	2.03646439776995	2.43687049184237	0.605261295767745	2.93587088685194	1.62141259080839	0.719408898201801	1.73318927507936	2.94299399164628
NONRATT002413.2	Lypd5	1.17823158586102	0.738462500154075	0.99885968505483	4.39467907644024	3.43266266102422	0	14.0120053280936	3.17762180278066	0.677508666196601	6.02238962300259	1.67862076247087	3.29305962265078	3.59699265645657
NONRATT002412.2	Lypd5	1.17326437084825	0.656248131203476	0.99885968505483	4.08077342812308	2.28844177401615	1.72316218272842	8.224437909968	2.11841453518711	1.3550173323932	5.55912888277162	2.39802966067267	1.03991356504761	2.45249499303857
NONRATT002416.2	Smg9	1.104410671652	0.367611971213377	0.99885968505483	41.9064040503408	50.7748018609833	44.6455656434182	44.7774952876035	43.8814439431615	52.8456759633349	36.1343377380155	34.2918241476192	53.0355918174283	43.9814102084916
NONRATT002421.2	Irgc	-1.47548367650358	0.14248104244051	0.99885968505483	1.72648106574438	1.43027610876009	2.03646439776995	1.21843524592118	1.6644685633613	1.58085355445874	3.01119481150129	1.19901483033634	2.77310284012697	2.45249499303857
NONRATT002424.2	Plaur	-1.13980758589031	0.620088540769036	0.99885968505483	2.51124518653728	3.43266266102422	3.60297547297761	3.50300133202341	1.36183791547743	3.387543330983	3.47445555173226	2.63783262673994	5.54620568025394	1.79849632822828
NONRATT002428.2	Cyp2s1	1.25426035805775	0.140268208918494	0.99885968505483	20.8747256130911	20.4529483552693	20.9912484077826	14.1643097338338	15.2828477181356	18.0668977652427	11.5815185057742	10.3115275408925	19.5850388083967	16.3499666202571
NONRATT002433.2	RGD1564380	1.01793886246321	0.921717330344022	0.99885968505483	5.02249037307455	5.00596638066033	7.36260205347598	6.24448063534607	8.47365814074843	6.09757799576941	8.10706295404195	5.99507415168168	5.71952460776187	5.39548898468485
NONRATT002434.2	RGD1564380	1.09003472540763	0.424259431720938	0.99885968505483	67.9605728606651	72.0859158815087	53.7313298796226	57.2664565582957	83.2234281680649	72.7192635051018	56.7494406782936	58.5119237204132	59.4483921352219	73.7383494573596
NONRATT002435.2	RGD1564380	-1.12135544702124	0.257366406265891	0.99885968505483	65.6062804982864	69.2253636639885	73.6260205347598	65.1862856567834	75.8089772949101	84.6885832745751	71.3421539955691	85.1300529538798	98.9651076070312	68.6698598050799
NONRATT002436.2	RGD1564380	1.06209732057389	0.517205885770407	0.99885968505483	123.521872612802	124.577049073004	121.091306113552	101.891647440159	146.775864223678	134.146715906927	105.16018803243	128.774192778122	112.657302880158	125.24074431117
NONRATT002437.2	RGD1564380	-1.07304295024603	0.587013742753337	0.99885968505483	20.4038671406154	18.3075341921292	14.8818552144727	17.0580934428966	19.6709921124517	18.0668977652427	16.6773866483149	16.0667987265069	23.5713741410792	20.7644576077265
NONRATT002438.2	RGD1565655	-1.39038554374456	0.0630351729800306	0.99885968505483	6.74897143881893	9.72587753956863	8.30250869860057	10.6613084018104	7.56576619709681	6.77508666196601	7.87543258392646	11.9901483033634	16.9852548957777	9.31948097354656
NONRATT002443.2	Cyp2b3	-1.01402096839996	0.899604592829074	0.99885968505483	55.8752054004544	56.7819615177757	61.2505830406193	55.2864992836738	61.2827061964842	72.2675910609708	44.9362918024039	54.9148792294042	69.5008899306821	74.719347454575
NONRATT002445.2	Cyp2b21	1.02373909106077	0.864736489683027	0.99885968505483	13.1840372293207	15.017899141981	14.5685529994312	15.382744979755	14.5262710984259	21.2286048741602	16.4457562781994	14.1483749979688	17.1585738232856	13.0799732962057
NONRATT002446.2	Cyp2b21	1.31671680022494	0.298771932713669	0.99885968505483	3.76686777980592	3.71871788277624	1.56651107520765	3.8076101435037	3.93419842249034	3.83921577511407	4.63260740230968	1.67862076247087	2.59978391261903	1.63499666202571
NONRATT002447.2	Cyp2b12	-1.00532699758303	0.966148856374352	0.99885968505483	22.2873010305183	24.8868042924256	17.8582262573673	26.6532710045259	19.2170461406259	18.2927339873082	21.54162442074	23.7404936406594	19.9316766634126	21.745455604942
NONRATT002449.2	Cyp2a3	1.01087605099188	0.9493749426595	0.99885968505483	8.63240532872189	8.72468426343657	7.36260205347598	8.83365553292859	7.86839684498069	7.90426777229368	8.33869332415743	9.35231567662342	4.67961104271426	10.300478970762
NONRATT002451.2	Numbl	-1.31362454734844	0.112116627981138	0.99885968505483	11.7714618118935	9.86890515044464	11.2788797414951	14.7735273567944	15.8881090139033	22.3577859844878	18.0671688690078	17.985222455045	25.4778823436665	13.2434729624083
NONRATT002454.2	Ltbp4	1.05478061130626	0.806361586970105	0.99885968505483	3.45296213148876	3.86174549365225	2.34976661281148	4.26452336072415	4.84209036614196	5.42006932957281	3.47445555173226	3.11743855887447	4.85292997022219	3.59699265645657
NONRATT002455.2	Ltbp4	1.06158695102459	0.818326428172229	0.99885968505483	3.29600930733018	3.43266266102422	3.60297547297761	1.82765286888178	3.93419842249034	4.74256066337621	1.85304296092387	2.39802966067267	5.89284353526981	2.61599465924114
NONRATT002456.2	Ltbp4	1.05968327900756	0.617266031721102	0.99885968505483	22.2873010305183	21.1680864096494	21.1478995153033	19.6472683404791	23.756505858884	20.325259985898	17.8355384988923	22.0618728781886	20.1049955909205	20.7644576077265
NONRATT002457.2	Shkbp1	1.15999114459368	0.312864102018832	0.99885968505483	148.634324478175	130.012098286292	147.721994392082	164.03184498214	130.736439885833	242.548102498383	111.182577655432	109.110349560607	218.035210804983	114.613266008002
NONRATT002459.2	Shkbp1	1.00529894986408	0.979598329445339	0.99885968505483	6.27811296634319	5.14899399153634	5.79609097826832	9.74748196736948	4.08551374643228	3.83921577511407	4.86423777242517	7.19408898201801	5.71952460776187	5.55898865088742
NONRATT002460.2	Sertad1	1.05446459345286	0.63386826185079	0.99885968505483	40.0229701604379	41.3349795431667	33.5233370094438	42.3406247957612	45.9998584783486	50.1356412985485	32.4282518161678	43.1645338921081	38.3034829792538	45.7799065367199
NONRATT002461.2	Sertad1	-1.3098077138893	0.128639144364507	0.99885968505483	8.78935815288047	8.15257381993253	9.0857642362044	7.61522028700741	10.1381267041097	11.5176473253422	12.7396703563516	13.1891631336997	6.23948139028568	16.022967287852
NONRATT002462.2	Prx	1.03266444020193	0.766103719690377	0.99885968505483	61.6824598943219	66.3648114464683	59.8407230729324	46.9097569679656	68.0918957738713	83.3335659421819	59.5290051196794	64.5069978720948	64.9945978154758	59.840877830141
NONRATT002465.2	Psmc4	1.49554802162625	0.166681028019368	0.99885968505483	3.29600930733018	3.57569027190023	2.66306882785301	5.33065420090518	2.57236050701292	0.903344888262135	1.62141259080839	1.67862076247087	1.73318927507936	3.10649365784885
NONRATT002472.2	Vom2r10	-1.01046903646946	0.947262705087543	0.99885968505483	9.26021662535621	10.8700984265767	9.24241534372517	11.8797436477316	11.3486492956452	13.098500879801	7.41217184369549	11.9901483033634	14.3854709831586	10.1369793045594
NONRATT002473.2	Vom2r10	-1.02340805614081	0.824689952070169	0.99885968505483	192.895020890895	213.826278259634	144.119018919104	145.907620699062	195.650713856924	140.470130124762	182.061470910771	181.530845312921	151.654061569444	189.986612127388
NONRATT002477.2	Vom2r10	-1.28505685629921	0.195098565718276	0.99885968505483	10.5158392186248	14.0167058658489	9.24241534372517	15.9919626027156	9.68418073228392	10.6143024370801	24.7844496023568	16.0667987265069	11.7856870705396	8.01148364392599
NONRATT002481.2	Vom1r3	1.01093568084932	0.923397807890601	0.99885968505483	60.897695773529	72.5149987141367	61.0939319330985	39.4468410866984	53.5656246754454	52.1681672971383	58.370853269102	55.8740910936732	50.955764687333	59.0233794991282
NONRATT002482.2	Vom2r11	1.56593218493509	0.165002725924214	0.99885968505483	3.1390564831716	2.00238655226413	2.34976661281148	1.82765286888178	1.81578388730324	3.61337955304854	2.08467333103936	0.239802966067267	2.77310284012697	0.980997997215427
NONRATT002486.2	Vom1r5	-1.00015743157704	0.999193893882944	0.999815669796997	6.12116014218461	5.72110443504037	5.95274208578909	8.83365553292859	6.80918957738713	9.48512132675241	6.25401999311807	4.07665042314354	10.3991356504761	7.3574849791157
NONRATT002485.2	Vom1r5	1.2607407915557	0.299663523066821	0.99885968505483	3.60991495564734	3.14660743927221	5.16948654818526	4.56913217220444	3.93419842249034	2.7100346647864	3.70608592184775	1.91842372853814	3.81301640517458	2.77949432544371
NONRATT002488.2	Fbxo27	-1.17797091320645	0.664538365531961	0.99885968505483	1.72648106574438	1.28724849788408	1.40985996768689	7.9198290984877	2.42104518307098	2.0325259985898	3.47445555173226	2.63783262673994	0.866594637539678	6.2129873156977
NONRATT002491.2	Fbxo27	1.52927980895022	0.344888477443367	0.99885968505483	2.04038671406154	1.00119327613207	0.626604430083062	5.63526301238548	1.36183791547743	1.3550173323932	2.31630370115484	0.239802966067267	0.519956782523807	2.12549566063343
NONRATT002493.2	Mrps12	1.07190095971863	0.797083370278593	0.99885968505483	2.19733953822012	5.00596638066033	3.13302215041531	1.82765286888178	4.53945971825809	2.25836222065534	1.62141259080839	3.59704449100901	4.15965426019045	2.45249499303857
NONRATT002495.2	Mrps12	1.22094688538043	0.235480883538145	0.99885968505483	11.7714618118935	10.7270708157007	11.9054841715782	9.44287315588918	11.953910591413	11.7434835474078	5.32749851265614	9.35231567662342	13.345557418111	8.5019826425337
NONRATT002498.2	Mrps12	-1.20014149883494	0.0849152723432658	0.99885968505483	35.3143854356805	36.9011236060104	35.2464991921722	36.4007529718954	36.6183083939486	39.7471750835339	50.727051055291	47.2411843152516	33.4505530090316	45.1259078719096
NONRATT002503.2	Dpf1	-1.00555400232342	0.983110016212838	0.99885968505483	1.41257541742722	2.43146938489216	2.19311550529072	1.97995727462193	1.51315323941936	1.80668977652427	2.08467333103936	1.4388177964036	2.25314605760316	1.79849632822828
NONRATT002507.2	Zfp74	-1.21513337329127	0.142152009576127	0.99885968505483	17.4217634816024	18.5935894138812	18.6414817949711	28.785532684888	22.3946679434066	22.3577859844878	27.5640140437426	23.2608877085249	31.3707258789363	21.5819559387394
NONRATT002508.2	Zfp74	-1.22918591663938	0.0740784013198274	0.99885968505483	59.7990260044189	57.7831547939078	66.2634184812838	96.4086888335138	61.4340215204261	74.9776257257572	86.3981280530756	89.4465063430906	98.2718318969994	67.3618624754593
NONRATT002509.2	Zfp74	-1.27774771045885	0.0263956696093469	0.903068866634678	40.6507814570722	33.1824057232342	34.1499414395269	47.5189745909262	36.0130470981808	40.4246837497305	55.1280280874852	52.5168495687315	39.1700776167934	51.0118958552022
NONRATT002510.2	Zfp74	-1.10786811807137	0.530524962806304	0.99885968505483	16.0091880641751	12.1573469244608	16.9183196122427	15.382744979755	16.7960009575549	22.1319497624223	15.287604427622	15.5871927943724	28.4243041113014	13.5704722948134
NONRATT002511.2	Zfp74	-1.27702743651784	0.344705382133076	0.99885968505483	1.25562259326864	4.00477310452826	3.13302215041531	3.50300133202341	2.57236050701292	2.48419844272087	2.31630370115484	4.55625635527807	5.19956782523807	2.45249499303857
NONRATT002514.2	Eif3k	1.50556512287329	0.00466270665075575	0.528222915159389	25.7402631620071	30.607908727466	22.0878061604279	23.607182889723	21.486775999755	22.8094584286189	16.6773866483149	10.5513305069598	22.1848227210157	15.0419692906365
NONRATT002517.2	Eif3k	1.07072112079632	0.626420914734372	0.99885968505483	12.5562259326864	13.0155125897168	12.8453908167028	11.270526024771	11.1973339717033	12.4209922136044	9.72847554485034	13.9085720319015	12.6522817080793	9.48298063974913
NONRATT002518.2	Map4k1	-1.26772484795839	0.466213996025162	0.99885968505483	1.5695282415858	2.28844177401615	1.25320886016612	1.67534846314163	1.51315323941936	0.903344888262135	3.01119481150129	0.239802966067267	2.4264649851111	2.12549566063343
NONRATT002519.2	Map4k1	-1.06075299378372	0.827842713469367	0.99885968505483	1.25562259326864	2.00238655226413	2.03646439776995	3.35069692628326	3.48025245066453	5.19423310750727	2.31630370115484	2.8776355928072	3.98633533268252	2.77949432544371
NONRATT002520.2	Map4k1	1.06329917251569	0.694134492707188	0.99885968505483	11.3006033394177	11.1561536483287	10.025670881329	12.0320480534717	13.6183791547743	7.90426777229368	9.26521480461937	7.91349788021981	12.1323249255555	11.9354756327877
NONRATT002521.2	Map4k1	-1.12604419542259	0.728430335761432	0.99885968505483	0.941716944951479	1.71633133051211	1.40985996768689	2.28456608610222	1.81578388730324	0.451672444131067	1.38978222069291	0.479605932134534	2.4264649851111	2.12549566063343
NONRATT002522.2	Map4k1	1.10060638858511	0.632009624028549	0.99885968505483	4.7085847247574	3.43266266102422	4.5428821181022	5.02604538942489	3.93419842249034	3.83921577511407	3.01119481150129	4.07665042314354	5.02624889773013	3.26999332405142
NONRATT002525.2	Psmd8	1.2504231762508	0.465620938363587	0.99885968505483	2.98210365901302	4.00477310452826	2.97637104289454	0.76152202870074	1.6644685633613	2.25836222065534	1.62141259080839	2.1582266946054	1.55987034757142	2.45249499303857
NONRATT002527.2	Zfp74	1.15044853333431	0.395463831642644	0.99885968505483	12.3992731085278	14.0167058658489	18.014877364888	30.1562723365493	20.5788840561033	18.0668977652427	15.9824955379684	14.388177964036	16.2919791857459	18.8024616132957
NONRATT002528.2	Zfp74	1.12270824336798	0.516447370562162	0.99885968505483	9.10326380119763	7.86651859818051	6.89264873091368	12.1843524592118	10.4407573519936	10.6143024370801	6.48565036323356	12.4697542354979	6.58611924530155	8.5019826425337
NONRATT002529.2	Zfp74	1.09069989799164	0.758784106226079	0.99885968505483	2.19733953822012	2.43146938489216	1.56651107520765	4.4168277664643	1.6644685633613	2.25836222065534	2.77956444138581	3.11743855887447	1.73318927507936	1.47149699582314
NONRATT002530.2	Zfp14	1.04502031088484	0.802999466267129	0.99885968505483	52.5791960931242	47.4851668108351	45.8987745035843	21.0180079921404	48.5722189853615	64.5891595107426	35.2078162575536	42.9247309260408	68.4609763656345	31.7189352432988
NONRATT002531.2	Zfp14	-1.54827681771638	0.133424144126242	0.99885968505483	2.82515083485444	5.29202160241234	3.28967325793608	0.609217622960592	7.56576619709681	3.16170710891747	6.71728073334904	6.23487711774894	4.33297318769839	6.37648698190028
NONRATT002532.2	Zfp14	-1.00401631908824	0.984119567659941	0.99885968505483	7.53373555961183	4.86293876978432	5.16948654818526	4.87374098368474	6.50655892950326	7.00092288403154	5.32749851265614	3.59704449100901	5.19956782523807	9.48298063974913
NONRATT002533.2	Zfp14	1.43048253135069	0.0417696260197611	0.970362570342336	18.677386074871	18.3075341921292	15.351808537035	14.1643097338338	9.53286540834199	13.7760095459976	12.0447792460052	5.75527118561441	13.345557418111	10.4639786369646
NONRATT002534.2	Zfp14	1.24044726569869	0.416373859090799	0.99885968505483	3.9238206039645	4.43385593715629	2.66306882785301	4.56913217220444	1.6644685633613	5.42006932957281	4.86423777242517	1.91842372853814	2.07982713009523	3.26999332405142
NONRATT002535.2	Zfp14	1.05300094381066	0.748396892668207	0.99885968505483	9.10326380119763	9.72587753956863	11.7488330640574	10.6613084018104	11.953910591413	12.4209922136044	9.26521480461937	7.43389194808528	14.7321088381745	9.6464803059517
NONRATT002537.2	Zfp566	-1.04887650430131	0.609205012212151	0.99885968505483	71.8843934646296	72.8010539358887	73.7826716422805	62.5971107592009	69.3024183654068	64.1374870666116	75.7431310277633	60.9099533810858	80.0733445086662	72.9208511263467
NONRATT002538.2	Zfp566	1.0175417975072	0.945453924004542	0.99885968505483	2.82515083485444	5.43504921328835	4.22957990306067	3.95991454924385	1.96709921124517	1.58085355445874	3.47445555173226	3.59704449100901	3.81301640517458	2.45249499303857
NONRATT002540.2	Wdr62	1.07691990785558	0.489809851658903	0.99885968505483	32.8031402491432	33.8975437776142	32.1134770417569	26.5009665987858	33.7433172390518	37.2629766408131	31.2700999655904	28.2967499959375	32.237320516476	29.4299399164628
NONRATT002543.2	Kirrel2	1.04346506344705	0.698622592509641	0.99885968505483	300.56465826368	301.502203726628	237.953032324043	196.015770187571	220.315111659459	219.738644069764	194.569510897007	237.404936406594	292.215711778379	218.76255337904
NONRATT002544.2	Kirrel2	1.09484075140725	0.611109996008171	0.99885968505483	8.31849968040473	9.29679470694061	5.63943987074756	14.0120053280936	8.62497346469037	8.35594021642475	8.57032369427292	8.63290677842162	7.10607602782536	8.82898197493884
NONRATT002548.2	Proser3	1.06306108649628	0.611467149773534	0.99885968505483	31.0766591833988	25.0298319033016	28.6671526763001	30.1562723365493	28.9012268729098	27.7778553140606	24.5528192322413	34.5316271136865	20.2783145184285	28.61244158545
NONRATT002549.2	LOC688869	-1.03378156832531	0.860712485060401	0.99885968505483	4.7085847247574	6.00715965679239	3.75962658049837	7.61522028700741	4.9934056900839	4.96839688544174	6.25401999311807	4.79605932134534	5.19956782523807	5.88598798329256
NONRATT002551.2	Lsm14a	-1.14853768658291	0.426198395666129	0.99885968505483	6.43506579050177	8.29560143080854	9.0857642362044	12.0320480534717	10.7433879998775	9.03344888262135	11.3498881356587	6.47468008381621	10.745773505492	13.733971961016
NONRATT002553.2	Kctd15	1.47442836644676	0.166433625033761	0.99885968505483	3.1390564831716	2.43146938489216	1.72316218272842	3.19839252054311	1.96709921124517	1.58085355445874	1.38978222069291	0.959211864269068	2.25314605760316	1.63499666202571
NONRATT002555.2	Pepd	-1.06648189742085	0.55327862376518	0.99885968505483	151.145569664712	144.028804152141	141.14264787621	215.053820905089	169.624478138911	148.826070341187	215.647874577516	166.902864382818	136.055358093729	171.511149846497
NONRATT002556.2	Syne4	-1.12147067146273	0.254650135070669	0.99885968505483	86.6379589355361	76.376744207789	99.9434065982484	70.2123310462083	79.4405450695165	74.074280837495	94.9684517473485	91.604733037696	74.0071820458885	103.495288706228
NONRATT002558.2	Syne4	1.93022167143754	0.0903582763448166	0.99885968505483	0.784764120792899	1.28724849788408	2.19311550529072	2.43687049184237	0.605261295767745	2.0325259985898	0.926521480461937	0.719408898201801	1.03991356504761	0.490498998607714
NONRATT002559.2	Tshz3	1.81707172708205	0.00065279694738538	0.192433198912519	11.1436505152592	13.3015678114689	9.55571755876669	10.6613084018104	7.56576619709681	10.162629992949	3.70608592184775	6.95428601595075	6.58611924530155	5.55898865088742
NONRATT002561.2	Tshz3	1.16845960360343	0.379791047771244	0.99885968505483	15.3813767675408	14.874871531105	23.4976661281148	28.785532684888	11.4999646195872	16.486044210784	20.1518422000471	15.8269957604396	11.7856870705396	15.5324682892443
NONRATT002562.2	Tshz3	1.16112229410236	0.238960261007671	0.99885968505483	25.5833103378485	21.7401968531534	23.0277128055525	33.2023604513523	20.8815147039872	22.3577859844878	22.9314066414329	20.1434491496504	19.2384009533808	22.0724549373471
NONRATT002565.2	Tshz3	1.13516313712111	0.493293907664383	0.99885968505483	5.33639602139171	6.43624248942042	3.91627768801914	6.24448063534607	5.44735166190971	4.51672444131067	4.86423777242517	4.31645338921081	5.19956782523807	4.41449098746942
NONRATT002568.2	Tshz3	-1.08088135634909	0.402929336423525	0.99885968505483	66.3910446190793	65.3636181703363	65.6368140512007	62.9017195706812	52.0524714360261	57.8140728487766	71.5737843656846	65.4662097363639	63.6080463954123	66.3808644782439
NONRATT002570.2	Vstm2b	-1.41141868793953	0.131187192680632	0.99885968505483	5.33639602139171	5.00596638066033	1.87981329024919	7.15830706978696	6.50655892950326	4.29088821924514	8.10706295404195	7.67369491415255	4.15965426019045	8.66548230873627
NONRATT002571.2	Vstm2b	-1.21956468031324	0.200467712510075	0.99885968505483	10.3588863944663	12.1573469244608	11.7488330640574	12.9458744879126	19.065730816684	12.6468284356699	12.2764096161207	20.1434491496504	13.8655142006348	17.9849632822828
NONRATT002575.2	Vstm2b	-1.01794593688787	0.920086842592678	0.99885968505483	10.5158392186248	11.4422088700807	9.55571755876669	11.4228304305111	15.5854783660194	20.0994237638325	9.49684517473485	11.7503453372961	18.891763098365	12.589474297598
NONRATT002581.2	LOC499136	1.23466945451775	0.408827689704233	0.99885968505483	4.08077342812308	3.14660743927221	3.60297547297761	2.43687049184237	3.63156777460647	7.45259532816261	3.01119481150129	5.03586228741261	2.9464217676349	2.12549566063343
NONRATT002589.2	Klk1c12	-1.24392464099286	0.147634979918025	0.99885968505483	105.786203482883	102.836852219851	98.846848845603	115.142130739552	139.361413350523	171.40969254774	100.52758063012	139.805129217217	247.499428481332	119.51825599408
NONRATT002590.2	Klk1c8	-1.36775478059868	0.0834423859997619	0.99885968505483	7.21982991129467	8.00954620905652	7.36260205347598	8.52904672144829	4.08551374643228	9.03344888262135	12.2764096161207	6.23487711774894	10.745773505492	10.7909779693697
NONRATT002598.2	Zfp819	1.20896314366275	0.273984188862562	0.99885968505483	9.26021662535621	11.0131260374527	6.89264873091368	11.7274392419914	10.7433879998775	10.6143024370801	6.25401999311807	8.87270974448888	11.4390492155237	6.53998664810285
NONRATT002602.2	Klk8	1.25872994795926	0.179595384906205	0.99885968505483	14.7535654709065	15.160926752857	10.8089264189328	15.8396581969754	14.3749557744839	19.873587541767	8.8019540643884	7.67369491415255	17.3318927507936	13.5704722948134
NONRATT002603.2	Klk6	-1.10560973753186	0.650302872348572	0.99885968505483	3.60991495564734	5.72110443504037	4.85618433314373	6.39678504108622	4.9934056900839	1.80668977652427	5.09586814254065	5.03586228741261	6.58611924530155	3.76049232265914
NONRATT002605.2	Klk4	1.03345186745461	0.771874521749383	0.99885968505483	38.9243003913278	31.6091020035981	37.7529169125045	28.9378370906281	42.670921351626	44.0380633027791	35.6710769977846	32.1335974530138	38.6501208342696	37.4414235603888
NONRATT002607.2	Klk1c10	-1.02931997814309	0.931779815025079	0.99885968505483	4.08077342812308	3.57569027190023	2.66306882785301	1.21843524592118	0.907891943651618	4.06505199717961	2.08467333103936	1.67862076247087	5.89284353526981	1.47149699582314
NONRATT002609.2	Klk1c10	-1.09073241109245	0.425248712717051	0.99885968505483	62.6241768392734	63.5042592289481	67.5166273414499	58.0279785869964	51.7498407881422	63.459978400415	63.4667214116427	69.5428601595075	84.5796366238725	49.2133995269739
NONRATT002610.2	Klk1c10	1.07612318785076	0.855565653309968	0.99885968505483	2.51124518653728	0.572110443504037	1.72316218272842	0.76152202870074	2.87499115489679	0.451672444131067	1.85304296092387	0.479605932134534	1.03991356504761	2.12549566063343
NONRATT002613.2	Klk1c2	-1.13758253736493	0.626143677881475	0.99885968505483	2.98210365901302	3.43266266102422	4.0729287955399	5.48295860664533	3.93419842249034	5.19423310750727	2.77956444138581	5.51546821954714	8.83926530290471	1.79849632822828
NONRATT002615.2	Klk1c8	1.26973991247692	0.00969580502547413	0.694642031330008	124.777495206071	113.277867813799	103.859684286268	105.394648772182	115.907538139523	109.078895257653	89.6409532346924	71.9408898201801	99.3117454620471	91.5598130734399
NONRATT002617.2	Klk1c8	-1.15662731605731	0.552149051835296	0.99885968505483	7.53373555961183	6.72229771117244	9.24241534372517	7.15830706978696	6.35524360556132	8.58177643849028	4.63260740230968	5.51546821954714	19.4117198808888	5.23198931848228
NONRATT002619.2	Klk1c8	1.07789866507402	0.735681895353657	0.99885968505483	3.76686777980592	4.86293876978432	5.48278876322679	8.224437909968	3.17762180278066	4.96839688544174	3.47445555173226	6.71448304988348	4.85292997022219	3.92399198886171
NONRATT002625.2	Klk1c3	1.27246537088312	0.259104738371056	0.99885968505483	2.98210365901302	5.14899399153634	5.48278876322679	6.39678504108622	4.23682907037422	3.83921577511407	2.54793407127033	3.83684745707627	4.33297318769839	3.92399198886171
NONRATT002630.2	Clec11a	-1.2408552433428	0.0844176162491349	0.99885968505483	96.5259868575266	90.6795052953899	101.509917673456	62.749415164941	109.40097921002	124.435758358109	104.928557662314	111.748182187346	163.613067567491	103.168289373822
NONRATT002631.2	Clec11a	-1.16709045971216	0.546113945360659	0.99885968505483	7.21982991129467	8.29560143080854	7.51925316099674	5.17834979516504	9.38155008440005	16.2602079887184	4.16934666207872	6.71448304988348	19.9316766634126	10.4639786369646
NONRATT002636.2	Shank1	-1.37286386324806	0.09627592133269	0.99885968505483	3.60991495564734	3.14660743927221	4.0729287955399	5.02604538942489	3.93419842249034	5.64590555163834	7.41217184369549	5.75527118561441	5.19956782523807	4.90498998607714
NONRATT002637.2	RGD1309036	-1.03750911135862	0.738870132481884	0.99885968505483	30.7627535350817	29.4636878404579	29.6070593214247	28.4809238734077	25.2696590983034	22.1319497624223	28.2589051540891	28.2967499959375	31.3707258789363	26.9774449234242
NONRATT002642.2	Syt3	1.18939143676362	0.255605563704243	0.99885968505483	70.9426765196781	68.6532532204845	75.1925316099674	108.136128075505	87.6115725623811	104.562170816342	60.4555266001414	53.2362584669333	120.456654618015	53.9548898468485
NONRATT002643.2	Syt3	1.14131293387881	0.481374813347651	0.99885968505483	8.00459403208757	7.58046337642849	7.36260205347598	6.39678504108622	8.62497346469037	11.2918111032767	4.4009770321942	6.23487711774894	10.745773505492	6.86698598050799
NONRATT002645.2	Syt3	-1.62105377856443	0.0553221828464059	0.99885968505483	2.19733953822012	0.858165665256056	1.72316218272842	1.67534846314163	2.87499115489679	2.93587088685194	3.01119481150129	3.11743855887447	3.81301640517458	3.10649365784885
NONRATT002649.2	Lrrc4b	1.01221301116367	0.91356046963174	0.99885968505483	255.362244906009	243.432993710968	262.860558419844	179.871503179115	244.374248166227	299.910502903029	199.433748669432	238.843754202998	320.986653744697	218.599053712838
NONRATT002651.2	Lrrc4b	1.04111544203829	0.732812390366215	0.99885968505483	199.330086681396	200.095627615537	200.51341762658	142.404619367038	198.374389687878	236.224688280548	163.762671671647	157.550548706194	266.391191579697	165.134662864597
NONRATT002652.2	Lrrc4b	1.17863570080594	0.750713935587657	0.99885968505483	2.3542923623787	2.28844177401615	0	4.112218954984	1.05920726759355	0.677508666196601	0	0.959211864269068	2.4264649851111	2.45249499303857
NONRATT002650.2	Syt3	-1.04171439810049	0.838034734676149	0.99885968505483	7.06287708713609	6.86532532204845	7.67590426851751	10.0520907788498	4.84209036614196	6.54925043990048	6.48565036323356	12.2299512694306	5.02624889773013	6.53998664810285
NONRATT002654.2	Lrrc4b	1.0844745852362	0.686103536433512	0.99885968505483	4.39467907644024	7.86651859818051	4.22957990306067	5.02604538942489	5.90129763373551	6.77508666196601	3.70608592184775	6.23487711774894	6.58611924530155	4.41449098746942
NONRATT002664.2	Kcnc3	1.41881373128521	0.085590199073649	0.99885968505483	5.33639602139171	6.43624248942042	4.69953322562297	4.56913217220444	5.74998230979358	8.80761266055581	4.86423777242517	2.63783262673994	4.33297318769839	4.57799065367199
NONRATT002667.2	Vrk3	-1.00122828574939	0.992940161142492	0.999582945409939	20.7177727889325	24.4577214597976	14.8818552144727	20.56109477492	20.8815147039872	22.1319497624223	14.36108294716	20.8628580478522	25.8245201986824	21.0914569401317
NONRATT002670.2	Prrg2	-1.18582689655017	0.295565319962153	0.99885968505483	15.695282415858	14.588816309353	16.6050173972011	9.29056875014903	17.7038929012065	11.7434835474078	12.7396703563516	18.7046313532468	13.345557418111	22.88995326836
NONRATT002677.2	Snrnp70	-1.30119089168801	0.201071075974356	0.99885968505483	7.84764120792899	5.14899399153634	4.85618433314373	5.93987182386578	5.14472101402583	8.58177643849028	6.48565036323356	6.95428601595075	13.345557418111	5.39548898468485
NONRATT002685.2	Ntn5	1.14587939673051	0.365946813858635	0.99885968505483	20.560819964774	18.3075341921292	19.7380395476165	16.1442670084557	11.3486492956452	12.8726646577354	12.0447792460052	15.3473898283051	13.8655142006348	16.3499666202571
NONRATT002688.2	Spaca4	1.07636241583819	0.620877996372101	0.99885968505483	9.57412227367337	9.1537670960646	7.51925316099674	10.8136128075505	8.92760411257424	9.93679377088348	7.64380221381098	8.63290677842162	9.35922208542852	8.82898197493884
NONRATT002691.2	Sult2b1	1.19360247156739	0.463961913803302	0.99885968505483	3.45296213148876	4.5768835480323	2.34976661281148	4.26452336072415	2.72367583095485	3.16170710891747	1.38978222069291	3.59704449100901	3.81301640517458	2.61599465924114
NONRATT002695.2	Ccdc114	-1.10927985751349	0.677554550810721	0.99885968505483	2.3542923623787	2.14541416314014	3.60297547297761	1.67534846314163	1.81578388730324	3.83921577511407	2.77956444138581	1.91842372853814	3.63969747766665	2.77949432544371
NONRATT002698.2	Kcnj11	-1.0958435886777	0.412279008587602	0.99885968505483	26.0541688103243	22.7413901292855	24.5942238807602	24.5210093241638	24.5130824785937	22.1319497624223	26.6374925632807	23.5006906745922	23.9180119960951	31.3919359108937
NONRATT002700.2	Abcc8	1.04967275326568	0.812099066280777	0.99885968505483	6.59201861466035	3.43266266102422	5.48278876322679	8.224437909968	6.05261295767745	7.00092288403154	5.32749851265614	4.55625635527807	8.31930852038091	4.90498998607714
NONRATT002703.2	Ldhc	1.00994253900208	0.952616311499318	0.99885968505483	9.10326380119763	6.43624248942042	6.26604430083062	7.00600266404681	6.96050490132907	8.13010399435921	7.18054147358001	8.63290677842162	5.54620568025394	7.68448431152084
NONRATT002707.2	Mrgprb5	1.01321318082017	0.967018380824896	0.99885968505483	1.09866976911006	2.43146938489216	1.72316218272842	1.52304405740148	0.907891943651618	3.61337955304854	1.38978222069291	2.1582266946054	2.25314605760316	1.47149699582314
NONRATT002708.2	LOC100125384	-1.04331836846631	0.879403778539485	0.99885968505483	1.09866976911006	1.85935894138812	3.28967325793608	3.35069692628326	1.6644685633613	2.48419844272087	3.47445555173226	1.91842372853814	2.4264649851111	1.79849632822828
NONRATT002710.2	LOC100125384	-1.00950747619261	0.909654603709942	0.99885968505483	204.352577054471	211.966919318246	216.805132808739	223.735172032278	222.130895546762	219.512807847699	224.218198271789	211.266413105262	194.983793446427	243.287503309426
NONRATT002711.2	LOC100125384	1.0947009552425	0.485363912262594	0.99885968505483	12.713178756845	13.4445954223449	13.6286463543066	12.4889612706921	12.5591718871807	15.1310268783908	12.0447792460052	12.4697542354979	12.1323249255555	11.9354756327877
NONRATT002713.2	Gabrg3	-1.0424388250254	0.849347960137285	0.99885968505483	14.9105182950651	11.5852364809568	16.7616685047219	4.112218954984	7.86839684498069	7.90426777229368	12.5080399862361	11.2707394051616	8.49262744788884	11.7719759665851
NONRATT002717.2	Gabrb3	-1.01289758938707	0.899389880217912	0.99885968505483	183.163945793063	190.083694854216	174.822635993174	145.907620699062	154.795576392601	143.180164789548	197.349075338393	174.096953364836	126.522817080793	172.655647509915
NONRATT002719.2	Gabrb3	1.71027355724893	0.198157720737045	0.99885968505483	2.04038671406154	2.14541416314014	1.72316218272842	1.52304405740148	1.81578388730324	0.451672444131067	1.15815185057742	2.1582266946054	0.693275710031742	0
NONRATT002720.2	Gabrb3	-1.10761383846056	0.338560733359548	0.99885968505483	349.690892225316	382.741886704201	386.458282253728	415.029505641904	495.255055261957	428.185477036252	482.254430580438	498.310563487781	318.386869832078	515.841446869112
NONRATT002722.2	Tug1	-1.47644493986692	0.0811662748523327	0.99885968505483	1.41257541742722	3.43266266102422	3.28967325793608	3.35069692628326	2.11841453518711	3.387543330983	4.16934666207872	4.07665042314354	4.85292997022219	3.59699265645657
NONRATT002723.2	Tug1	-1.32311950620614	0.296241647660401	0.99885968505483	2.04038671406154	2.28844177401615	1.25320886016612	4.87374098368474	3.48025245066453	2.7100346647864	3.70608592184775	5.51546821954714	2.4264649851111	3.26999332405142
NONRATT002728.2	Mir344i	-1.03956656317535	0.77735348278201	0.99885968505483	30.6058007109231	33.3254333341102	37.5962658049837	31.3747075824705	30.2630647883873	29.5845450905849	38.9139021794013	35.2510360118883	18.3718063158412	41.3654155492505
NONRATT002729.2	Peg12	1.22998300627856	0.601529451286847	0.99885968505483	2.98210365901302	0.429082832628028	1.09655775264536	2.58917489758252	2.72367583095485	2.0325259985898	1.15815185057742	0.479605932134534	3.63969747766665	0.980997997215427
NONRATT002730.2	Chrna7	-1.05469683637296	0.529816913894929	0.99885968505483	626.398721216892	607.15220816866	612.819132621235	614.548277161498	645.5111719363	641.826543110247	698.828826638416	635.957466010392	685.996315076409	614.758744921668
NONRATT002731.2	Chrna7	-1.2140927943821	0.458042427732306	0.99885968505483	8.16154685624615	9.72587753956863	6.73599762339292	11.7274392419914	6.50655892950326	13.7760095459976	6.02238962300259	7.19408898201801	25.9978391261903	6.2129873156977
NONRATT002734.2	Chrna7	-1.51190494610162	0.101504289852108	0.99885968505483	3.60991495564734	3.14660743927221	5.32613765570603	3.50300133202341	2.42104518307098	4.06505199717961	8.57032369427292	3.11743855887447	7.97267066536503	2.61599465924114
NONRATT002735.2	Chrna7	-1.12619878833774	0.52862689882191	0.99885968505483	12.3992731085278	8.00954620905652	10.6522753114121	7.46291588126726	8.92760411257424	6.32341421783494	7.64380221381098	9.83192160875795	7.27939495533329	15.5324682892443
NONRATT002736.2	Chrna7	1.00717780372551	0.974764192065514	0.99885968505483	3.29600930733018	2.14541416314014	2.66306882785301	3.8076101435037	3.93419842249034	2.25836222065534	3.93771629196323	2.63783262673994	2.9464217676349	2.61599465924114
NONRATT002746.2	Asb7	1.20943430942829	0.242689730540463	0.99885968505483	10.3588863944663	9.43982231781662	8.30250869860057	9.13826434440889	6.96050490132907	8.80761266055581	8.10706295404195	7.67369491415255	5.19956782523807	8.33848297633113
NONRATT002747.2	Asb7	1.0946006984198	0.533194450370664	0.99885968505483	18.677386074871	20.0238655226413	18.9547840100126	22.3887476438018	19.3683614645678	18.5185702093738	13.2029310965826	13.428966099767	25.9978391261903	18.6389619470931
NONRATT002750.2	Synm	1.19756436768644	0.255818377847478	0.99885968505483	12.5562259326864	11.4422088700807	12.0621352790989	12.336656864952	10.2894420280517	9.03344888262135	11.3498881356587	11.2707394051616	6.23948139028568	9.31948097354656
NONRATT002759.2	Mctp2	1.04591042036425	0.756661790514194	0.99885968505483	22.9151123271527	20.3099207443933	23.0277128055525	28.6332282791478	22.0920372955227	34.7787781980922	20.3834725701626	23.7404936406594	33.6238719365395	18.4754622808905
NONRATT002760.2	Mctp2	1.02732311976054	0.873130567594931	0.99885968505483	12.0853674602106	11.4422088700807	18.014877364888	14.0120053280936	7.71708152103875	13.7760095459976	16.2141259080839	11.0309364390943	10.0524977954603	12.7529739638006
NONRATT002761.2	Mctp2	-1.27926521662813	0.661993829020863	0.99885968505483	28.0945555243858	0.572110443504037	5.0128354406645	26.1963577873055	22.5459832673485	0.677508666196601	29.185426634551	0.719408898201801	11.0924113605079	29.9204389150705
NONRATT002766.2	Rgma	-1.19390529348494	0.271787371526696	0.99885968505483	11.1436505152592	9.43982231781662	11.7488330640574	10.9659172132907	9.38155008440005	9.48512132675241	18.0671688690078	8.63290677842162	13.1722384906031	9.80997997215427
NONRATT002767.2	Rgma	-1.24610614310239	0.300426152998988	0.99885968505483	4.23772625228166	2.57449699576817	3.60297547297761	4.26452336072415	3.93419842249034	3.61337955304854	5.79075925288711	2.8776355928072	3.63969747766665	6.04948764949513
NONRATT002769.2	Slco3a1	-1.11850946678057	0.273052473011889	0.99885968505483	308.883157944085	393.89804035253	394.447488737288	255.262184020488	334.406865911679	349.368635535381	371.535113665237	350.352133424277	450.629211520632	345.638294352235
NONRATT002770.2	Slco3a1	-1.38767437638353	0.149667640053513	0.99885968505483	158.836258048483	81.8117934210773	163.7004073592	41.2744939555801	58.5590303655293	88.7536352717547	143.842459841716	191.362766921679	61.5282192653171	152.054689568391
NONRATT002772.2	Slco3a1	-1.16261680508192	0.358114103284264	0.99885968505483	9.57412227367337	12.4434021462128	7.36260205347598	8.83365553292859	14.3749557744839	9.25928510468688	11.3498881356587	9.59211864269068	12.4789627805714	14.3879706258263
NONRATT002773.2	Slco3a1	1.08547909828446	0.730626378513793	0.99885968505483	2.51124518653728	2.86055221752019	3.28967325793608	3.04608811480296	3.02630647883873	3.61337955304854	1.15815185057742	4.31645338921081	3.29305962265078	2.45249499303857
NONRATT002775.2	Slco3a1	-1.0225340721928	0.819195125499202	0.99885968505483	59.1712147077846	58.7843480700398	59.2141186428494	78.2844645504361	68.3945264217552	71.8159186168397	65.0881340024511	67.8642393970366	62.5681328303647	73.9018491235622
NONRATT002776.2	Slco3a1	1.01273977825888	0.905368966330593	0.99885968505483	35.9421967323148	33.8975437776142	32.1134770417569	40.5129719268794	41.7630294079744	44.9414081910412	37.5241199587084	34.0520211815519	38.9967586892855	39.7304188872248
NONRATT002777.2	Slco3a1	-1.09651634444275	0.578890560729343	0.99885968505483	9.26021662535621	11.1561536483287	12.688739709182	18.1242242830776	16.4933703096711	12.8726646577354	13.6661918368136	17.5056165229105	10.0524977954603	17.8214636160803
NONRATT002778.2	Slco3a1	1.03494872687789	0.833016055081056	0.99885968505483	6.74897143881893	5.57807682416436	7.67590426851751	7.9198290984877	7.26313554921294	6.54925043990048	7.87543258392646	6.71448304988348	6.41280031779361	6.04948764949513
NONRATT002780.2	Ntrk3	-1.12252869337167	0.302393407239317	0.99885968505483	117.400712470618	122.288607298988	127.983954844465	82.5489879111603	108.947033238194	88.0761266055581	122.995726531322	128.774192778122	90.4724801591423	142.571708928642
NONRATT002781.2	Ntrk3	-1.25986491239096	0.00559463856879838	0.554558968271576	137.804579611233	140.310086269365	139.576136801002	137.835487194834	130.736439885833	143.631837233679	173.722777586613	166.902864382818	197.583577359047	158.594676216494
NONRATT002782.2	Ntrk3	-1.19396533133388	0.132715058164154	0.99885968505483	20.0899614922982	19.1656998573852	19.8946906551372	19.3426595289988	24.3617671546517	17.8410615431772	23.8579281218949	26.6181292334666	20.4516334459364	25.5059479276011
NONRATT002783.2	Ntrk3	1.40585173277407	0.352081475514796	0.99885968505483	2.04038671406154	1.85935894138812	1.09655775264536	3.50300133202341	0.605261295767745	1.3550173323932	2.08467333103936	0.719408898201801	1.21323249255555	0.980997997215427
NONRATT002784.2	Ntrk3	1.29503841456556	0.269202639379079	0.99885968505483	2.82515083485444	4.43385593715629	3.75962658049837	5.63526301238548	2.87499115489679	4.96839688544174	3.24282518161678	1.67862076247087	4.15965426019045	3.26999332405142
NONRATT002800.2	Isg20	-1.12514923686143	0.54444421102008	0.99885968505483	5.33639602139171	4.86293876978432	5.48278876322679	4.112218954984	3.48025245066453	6.77508666196601	3.93771629196323	5.75527118561441	7.10607602782536	5.39548898468485
NONRATT002801.2	Isg20	1.11373488133519	0.34262581713339	0.99885968505483	101.70543005476	109.559149931023	91.3275956846063	68.6892869888068	113.486492956452	112.692274810701	72.731936216262	86.0892648181489	110.750794677571	87.4723214183756
NONRATT002803.2	Mfge8	-1.07730922955851	0.687728528507577	0.99885968505483	9.26021662535621	6.86532532204845	8.77246202116287	19.0380507175185	11.1973339717033	9.48512132675241	10.1917362850813	12.7095572015652	11.7856870705396	11.7719759665851
NONRATT002805.2	Rlbp1	-1.08963240428193	0.544664702960716	0.99885968505483	126.503976271815	102.836852219851	150.541714327456	203.478686068838	107.887825970601	116.983163029946	162.60451982107	180.092027516518	90.1258423041265	154.834183893835
NONRATT002810.2	Polg	-1.05784700915919	0.755812969567836	0.99885968505483	6.74897143881893	5.43504921328835	6.57934651587215	9.13826434440889	6.20392828161939	6.54925043990048	6.02238962300259	10.3115275408925	5.54620568025394	7.03048564671056
NONRATT002811.2	Polg	1.09396575779611	0.452889425443966	0.99885968505483	27.7806498760686	24.1716662380456	22.5577594829902	25.4348357586047	26.6314970137808	25.7453293154708	18.5304296092387	26.3783262673994	27.9043473287776	19.9469592767137
NONRATT002816.2	Mir3597-3	-1.0715862623255	0.694068798985034	0.99885968505483	7.21982991129467	5.86413204591638	7.98920648355904	6.09217622960592	4.53945971825809	6.32341421783494	5.79075925288711	6.71448304988348	8.49262744788884	6.04948764949513
NONRATT002823.2	Echs1	-1.16322066852345	0.251061564484841	0.99885968505483	29.6640837659716	24.6007490706736	25.2208283108432	33.8115780743129	25.5722897461872	22.3577859844878	29.4170570046665	29.4957648262738	23.3980552135713	42.6734128788711
NONRATT002825.2	Echs1	-1.00717888902079	0.959528566099957	0.99885968505483	16.1661408883337	11.8712917027088	14.8818552144727	17.2103978486367	17.2499469293807	11.2918111032767	14.5927133172755	13.428966099767	13.8655142006348	17.6579639498777
NONRATT002827.2	Echs1	1.72686984167943	0.195537757171171	0.99885968505483	4.86553754891597	3.0035798283962	2.50641772033225	1.67534846314163	0	2.25836222065534	1.62141259080839	1.19901483033634	0.866594637539678	1.79849632822828
NONRATT002829.2	Furin	1.03359436801128	0.856362429252755	0.99885968505483	11.7714618118935	11.1561536483287	10.9655775264536	7.15830706978696	6.35524360556132	5.42006932957281	8.8019540643884	9.11251271055615	7.10607602782536	9.31948097354656
NONRATT002830.2	Furin	-1.09429017479655	0.621317696808007	0.99885968505483	7.37678273545325	8.15257381993253	7.20595094595521	3.65530573776355	6.80918957738713	8.35594021642475	8.33869332415743	6.47468008381621	8.66594637539678	6.70348631430542
NONRATT002833.2	Furin	-1.1468406456559	0.343341462861182	0.99885968505483	13.0270844051621	17.8784513595012	14.8818552144727	12.9458744879126	20.5788840561033	16.486044210784	20.8467333103936	21.1026610139195	13.345557418111	18.311962614688
NONRATT002834.2	Furin	-1.04982631852992	0.758866492808588	0.99885968505483	12.2423202843692	10.2979879830727	7.20595094595521	10.5090039960702	14.9802170702517	10.162629992949	10.6549970253123	12.7095572015652	10.745773505492	11.7719759665851
NONRATT002836.2	Iqgap1	-1.06212023254916	0.615331635135188	0.99885968505483	33.9018100182532	29.1776326187059	33.5233370094438	51.9358023573905	33.7433172390518	35.6821230863543	35.2078162575536	38.60827753683	38.9967586892855	41.3654155492505
NONRATT002837.2	Iqgap1	1.09911256543502	0.526738531784171	0.99885968505483	11.7714618118935	10.5840432048247	14.0985996768689	18.4288330945579	11.0460186477613	14.6793544342597	12.0447792460052	11.9901483033634	11.9590059980476	12.7529739638006
NONRATT002839.2	Sec11a	1.06517458170509	0.574912369962766	0.99885968505483	53.5209130380757	58.0692100156598	56.2377475999548	49.6512362712883	46.6051197741164	39.0696664173373	51.190311795522	52.5168495687315	35.7036990666347	51.0118958552022
NONRATT002840.2	Sec11a	-1.11710617527236	0.256361098474058	0.99885968505483	300.407705439522	309.940832768312	345.102389868246	260.288229409913	281.749133179885	274.391009809623	373.388156626161	356.347207575959	251.139125958999	339.425307036538
NONRATT002841.2	Sec11a	-1.12658352722688	0.193557029500465	0.99885968505483	659.201861466035	649.917463820586	715.895561369898	563.069388021328	621.754666077416	614.048687796186	750.9456599144	784.395502006031	612.335770885536	724.794020275998
NONRATT002849.2	Mex3b	1.0502470643287	0.668597515136222	0.99885968505483	42.220309698658	44.0525041498109	38.066219127546	31.9839252054311	45.8485431544067	44.2638995248446	32.6598821862833	41.7257160957045	34.1438287190633	47.5784028649482
NONRATT002850.2	Mex3b	-1.03946055670893	0.847022222160263	0.99885968505483	3.45296213148876	4.14780071540427	5.16948654818526	3.35069692628326	3.48025245066453	3.83921577511407	3.70608592184775	4.31645338921081	3.29305962265078	4.90498998607714
NONRATT002851.2	Tmc3	1.03492844290925	0.916988596361522	0.99885968505483	1.5695282415858	2.00238655226413	0.313302215041531	3.35069692628326	2.26972985912904	2.7100346647864	2.31630370115484	2.39802966067267	1.73318927507936	1.47149699582314
NONRATT031558.1	Tmc3	1.01812905467941	0.841124404091956	0.99885968505483	94.4856001434651	95.2563888434222	107.306008651724	107.222301641064	94.2694468158263	94.3995408233931	103.07551470139	88.7270974448888	86.6594637539678	109.708276021925
NONRATT002854.2	Il16	1.37927430224306	0.0732710585662485	0.99885968505483	9.41716944951479	15.590009585485	8.45915980612134	12.7935700821724	9.68418073228392	8.35594021642475	7.87543258392646	7.19408898201801	6.06616246277774	9.97347963835684
NONRATT002855.2	Il16	2.33034770522571	0.0103057419932016	0.710212848217206	4.39467907644024	4.14780071540427	1.40985996768689	2.74147930332267	2.26972985912904	2.25836222065534	1.62141259080839	2.1582266946054	0.519956782523807	0.817498331012856
NONRATT002856.2	Il16	1.0500629627943	0.649178486344876	0.99885968505483	47.2428000717325	57.2110443504037	56.3943987074756	64.4247636280826	53.8682553233293	53.9748570736625	58.370853269102	59.231332618615	38.9967586892855	55.4263868426716
NONRATT002857.2	Il16	-1.07929189314615	0.48285378819385	0.99885968505483	135.293334424696	102.836852219851	119.681446145865	126.564961170063	108.64440259031	97.1095754881795	140.831265030214	134.769266929804	85.4462312614122	136.195221946742
NONRATT002858.2	Il16	1.47962705549814	0.709001362381156	0.99885968505483	0	16.3051476398651	0	0	2.11841453518711	5.19423310750727	0	0	10.5724545779841	0
NONRATT002860.2	Il16	-1.01018837016665	0.972019179155181	0.99885968505483	4.39467907644024	3.28963505014821	5.0128354406645	2.89378370906281	6.80918957738713	8.35594021642475	4.4009770321942	1.91842372853814	10.9190924329999	3.10649365784885
NONRATT002861.2	Il16	-1.36421755801231	0.363739744072501	0.99885968505483	2.82515083485444	1.43027610876009	4.22957990306067	2.43687049184237	0.453945971825809	2.7100346647864	5.09586814254065	0.719408898201801	3.63969747766665	3.26999332405142
NONRATT002863.2	Il16	-1.02701293003664	0.941632697692654	0.99885968505483	1.88343388990296	1.5733037196361	6.73599762339292	0.76152202870074	3.02630647883873	2.93587088685194	3.24282518161678	0.719408898201801	5.02624889773013	2.45249499303857
NONRATT002868.2	Fam122b	1.09646963175922	0.499597180030007	0.99885968505483	29.9779894142887	23.3135005727895	36.3430569448176	23.9117917012033	26.026235718013	39.5213388614684	24.3211888621258	24.9395084709958	34.837104429095	24.1979505979805
NONRATT002870.2	Fam122b	-1.19657983796845	0.55290580892361	0.99885968505483	2.51124518653728	8.15257381993253	8.30250869860057	4.4168277664643	1.81578388730324	6.77508666196601	5.55912888277162	3.35724152494174	12.4789627805714	3.92399198886171
NONRATT002872.2	Mmgt1	-1.39639318758228	0.0105178623121026	0.717920089928896	32.9600930733018	32.8963505014821	36.4997080523384	20.56109477492	33.289371267226	35.0046144201577	54.8963977173698	49.399411009857	32.237320516476	41.8559145478582
NONRATT002877.2	Rbmx	-1.068881773806	0.768217924382394	0.99885968505483	3.29600930733018	5.43504921328835	4.0729287955399	6.54908944682637	6.6578742534452	2.48419844272087	5.55912888277162	6.71448304988348	5.19956782523807	3.26999332405142
NONRATT002878.2	Rbmx	-1.25570445845862	0.157817015735832	0.99885968505483	7.37678273545325	6.86532532204845	8.77246202116287	5.78756741812563	5.90129763373551	6.09757799576941	9.26521480461937	7.19408898201801	9.53254101293645	8.17498331012856
NONRATT002881.2	Rbmx	1.01692456724757	0.926605418776332	0.99885968505483	7.37678273545325	7.86651859818051	7.98920648355904	8.07213350422785	4.23682907037422	7.45259532816261	8.10706295404195	7.67369491415255	4.85292997022219	7.68448431152084
NONRATT002882.2	Rbmx	-1.04653953376591	0.704928936496942	0.99885968505483	24.7985462170556	24.8868042924256	23.6543172356356	26.9578798160062	30.5656954362711	20.5510962079636	28.0272747839736	25.6589173691976	21.3182280834761	30.901436912286
NONRATT002883.2	Rbmx	1.00506355512646	0.974739720160529	0.99885968505483	18.2065276023953	25.4589147359297	24.7508749882809	28.9378370906281	22.0920372955227	17.6152253211116	31.9649910759368	17.7454194889778	14.0388331281428	27.467943922032
NONRATT002884.2	Rbmx	1.13414672773022	0.370578299394023	0.99885968505483	12.3992731085278	12.0143193135848	15.6651107520766	12.7935700821724	12.8618025350646	12.8726646577354	11.3498881356587	10.5513305069598	14.3854709831586	9.80997997215427
NONRATT002885.2	Rbmx	-1.15457723069286	0.465022029660005	0.99885968505483	5.17944319723313	5.00596638066033	3.28967325793608	5.33065420090518	3.48025245066453	6.77508666196601	5.79075925288711	5.99507415168168	6.23948139028568	4.25099132126685
NONRATT002887.2	Rbmx	1.09140670588664	0.554157244698882	0.99885968505483	10.6727920427834	12.5864297570888	13.0020419242235	12.336656864952	11.802595267471	17.8410615431772	10.8866273954278	9.83192160875795	14.2121520556507	12.2624749651928
NONRATT002888.2	Rbmx	-1.14271932861671	0.653841217350799	0.99885968505483	2.19733953822012	1.5733037196361	2.19311550529072	1.52304405740148	1.6644685633613	0.903344888262135	1.15815185057742	1.91842372853814	3.29305962265078	1.30799732962057
NONRATT002893.2	Rbmx	1.25207195173621	0.367890181147744	0.99885968505483	3.60991495564734	2.71752460664418	5.79609097826832	3.35069692628326	3.78288309854841	4.96839688544174	1.38978222069291	2.8776355928072	5.19956782523807	3.10649365784885
NONRATT002898.2	Rbmx	-1.01037744102062	0.913968094035729	0.99885968505483	272.313149915136	284.195862810631	272.572927086132	187.334419060382	252.091329687266	277.10104447441	242.748627881027	278.890849536232	266.911148362221	252.44348461677
NONRATT002908.2	Gabre	1.30834869247527	0.199106050213852	0.99885968505483	6.59201861466035	8.00954620905652	4.5428821181022	8.52904672144829	4.53945971825809	7.45259532816261	5.32749851265614	2.8776355928072	4.67961104271426	7.03048564671056
NONRATT002911.2	Dkc1	-2.04481736380594	0.359465159306982	0.99885968505483	0	2.14541416314014	0	2.13226168036207	1.6644685633613	0	4.16934666207872	0	0	4.08749165506428
NONRATT002918.2	Cyp2c6v1	1.08616311152741	0.523004027415041	0.99885968505483	92.7591190777207	83.2420695298374	77.6989493302997	79.8075086078376	77.1708152103875	55.3298744060557	81.7655206507659	71.9408898201801	43.6763697319998	89.1073180804013
NONRATT002919.2	Cyp2c6v1	1.10638476245171	0.525220704730699	0.99885968505483	6.74897143881893	8.58165665256056	7.67590426851751	7.9198290984877	7.71708152103875	8.35594021642475	7.41217184369549	8.15330084628708	5.372886752746	7.52098464531827
NONRATT002920.2	Cyp2c7	1.09389265065443	0.702134875898005	0.99885968505483	10.829744866942	17.7354237486252	11.1222286339744	16.1442670084557	3.78288309854841	5.87174177370388	8.8019540643884	10.5513305069598	10.3991356504761	10.300478970762
NONRATT002921.2	Cyp2c7	-1.24285475336797	0.185358878337958	0.99885968505483	42.220309698658	45.768835480323	57.8042586751625	34.2684912915333	26.026235718013	23.9386395389466	62.7718303012962	53.7158643990678	31.5440448064443	43.3274115436814
NONRATT002924.2	Olr20	-1.21181029132731	0.110182002024038	0.99885968505483	39.7090645121207	39.6186482126546	46.8386811487089	32.4408384226515	40.7038221403809	35.0046144201577	51.653572535753	52.2770466026642	31.7173637339522	54.1183895130511
NONRATT002925.2	Olr20	-1.10115567515745	0.320955991619466	0.99885968505483	116.929853998142	111.275481261535	138.636230155877	98.8455593253561	118.479898646536	114.047292143094	136.661918368136	121.10049786397	104.164675432269	150.583192572568
NONRATT002926.2	Tyr	1.33601552388534	0.339574034300252	0.99885968505483	2.66819801069586	1.5733037196361	3.13302215041531	8.07213350422785	2.87499115489679	2.93587088685194	1.38978222069291	2.8776355928072	3.46637855015871	2.77949432544371
NONRATT002929.2	Grm5	-1.01869721828211	0.892765286462263	0.99885968505483	11.6145089877349	14.0167058658489	17.388272934805	15.5350493854951	16.4933703096711	18.2927339873082	15.5192347977374	13.9085720319015	18.891763098365	14.7149699582314
NONRATT002931.2	Grm5	1.2194714769208	0.12769960707844	0.99885968505483	21.659489733884	22.1692796857814	18.1715284724088	24.8256181356441	20.2762534082195	22.8094584286189	16.2141259080839	22.3016758442558	18.5451252433491	14.2244709596237
NONRATT002933.2	Grm5	1.06525706603801	0.618308845134993	0.99885968505483	37.9825834463763	32.7533228906061	40.729287955399	53.9157596320124	34.6512091827034	35.0046144201577	35.4394466276691	39.5674894010991	27.5577094737618	44.6354088733019
NONRATT002935.2	Dlg2	-1.00614946248738	0.95816504800399	0.99885968505483	63.5658937842248	61.358845065808	54.9845387397887	96.1040800220335	70.8155716048262	65.9441768431358	59.297374749564	78.1757669379291	59.9683489177457	79.4608377744496
NONRATT002938.2	Tmem126b	1.01031562295219	0.937744162842689	0.99885968505483	38.6103947430106	35.6138751081263	32.2701281492777	23.7594872954631	48.2695883374777	39.9730113055995	28.2589051540891	37.6490656725609	39.1700776167934	38.7494208900094
NONRATT002941.2	Ccdc89	-1.13492273395286	0.355935837413656	0.99885968505483	33.7448571940947	32.1812124471021	31.1735703966323	18.2765286888178	31.1709567320389	25.2936568713398	31.9649910759368	26.8579321995339	42.983094021968	28.1219425868422
NONRATT002942.2	Ccdc89	-1.16044630630069	0.497085546275291	0.99885968505483	6.43506579050177	4.29082832628028	7.67590426851751	3.04608811480296	4.69077504220002	4.51672444131067	4.4009770321942	3.83684745707627	8.31930852038091	6.86698598050799
NONRATT002943.2	Ccdc90b	1.17919347921799	0.16417963506161	0.99885968505483	48.4984226650012	50.3457190283553	61.8771874707024	44.3205820703831	41.1577681122067	56.0073830722523	54.6647673472543	37.6490656725609	33.9705097915554	44.6354088733019
NONRATT002944.2	Ccdc90b	1.06606628448747	0.60732597700877	0.99885968505483	51.4805263240142	49.0584705304712	48.2485411163958	43.2544512302021	44.6380205628712	35.0046144201577	54.4331369771388	43.6441398242426	28.0776662562856	44.4719092070994
NONRATT002945.2	Ccdc90b	-1.59572094642222	0.252541211895507	0.99885968505483	0.15695282415858	1.14422088700807	2.03646439776995	0.609217622960592	1.36183791547743	3.387543330983	4.16934666207872	0.719408898201801	1.90650820258729	2.288995326836
NONRATT002947.2	Ccdc90b	-1.20427906149952	0.481744136395007	0.99885968505483	2.82515083485444	2.28844177401615	1.09655775264536	2.28456608610222	1.6644685633613	2.93587088685194	1.38978222069291	2.8776355928072	2.59978391261903	3.43349299025399
NONRATT002948.2	Ccdc90b	-1.14579034989328	0.301806051357005	0.99885968505483	20.0899614922982	21.3111140205254	18.9547840100126	14.0120053280936	21.335460675813	24.3903119830776	24.7844496023568	21.8220699121213	18.891763098365	25.9964469262088
NONRATT002949.2	Ccdc90b	-1.06191810028315	0.543370847696237	0.99885968505483	44.8885077093538	46.197918312951	45.7421233960635	44.4728864761233	50.6906335205487	50.5873137426795	50.0321599449446	59.7109385507495	46.1028347171109	44.6354088733019
NONRATT002950.2	Ccdc90b	-1.55185410503465	0.182777452202558	0.99885968505483	3.29600930733018	1.14422088700807	1.72316218272842	0.913826434440889	1.51315323941936	0.677508666196601	4.16934666207872	2.1582266946054	2.07982713009523	1.47149699582314
NONRATT002951.2	Ccdc90b	1.11846752639334	0.532363615146195	0.99885968505483	7.53373555961183	6.72229771117244	7.67590426851751	6.09217622960592	6.50655892950326	8.13010399435921	4.63260740230968	5.51546821954714	9.35922208542852	5.55898865088742
NONRATT002954.2	Ankrd42	1.08010385042729	0.379768253680058	0.99885968505483	120.225863305472	135.876230332209	120.464701683469	127.021874387284	131.493016505543	103.65882592808	118.131488758897	108.870546594539	108.151010764952	121.153252656105
NONRATT002960.2	Fam181b	-1.08838323399019	0.608245118154836	0.99885968505483	16.0091880641751	12.1573469244608	12.3754374941405	23.1502696725025	13.9210098026581	13.7760095459976	20.1518422000471	13.1891631336997	20.7982713009523	12.2624749651928
NONRATT002963.2	Fam181b	1.26823389409652	0.232818131219316	0.99885968505483	4.08077342812308	4.43385593715629	4.5428821181022	4.72143657794459	3.93419842249034	5.19423310750727	2.77956444138581	5.03586228741261	3.29305962265078	3.10649365784885
NONRATT002965.2	Fam181b	-1.09531300364956	0.658201314433272	0.99885968505483	4.86553754891597	5.14899399153634	5.79609097826832	6.09217622960592	8.47365814074843	3.387543330983	3.47445555173226	7.43389194808528	7.45271388284123	6.37648698190028
NONRATT002966.2	Fam181b	1.50154814290869	0.165649153376322	0.99885968505483	3.9238206039645	3.71871788277624	1.56651107520765	8.52904672144829	5.14472101402583	2.48419844272087	3.70608592184775	1.67862076247087	2.77310284012697	3.10649365784885
NONRATT002968.2	Fam181b	-1.23765440598574	0.331397786944569	0.99885968505483	2.19733953822012	3.14660743927221	2.81971993537378	3.35069692628326	3.63156777460647	2.25836222065534	4.63260740230968	2.63783262673994	2.9464217676349	4.25099132126685
NONRATT002969.2	Fam181b	-1.09461742343441	0.587421832477004	0.99885968505483	5.96420731802603	7.00835293292446	8.30250869860057	9.29056875014903	7.71708152103875	8.80761266055581	9.49684517473485	10.791133473027	8.14598959287297	6.2129873156977
NONRATT002970.2	Fam181b	-1.19096880482547	0.229467641066287	0.99885968505483	15.3813767675408	13.8736782549729	14.2552507843897	15.0781361682747	14.3749557744839	14.4535182121942	11.3498881356587	24.4599025388612	15.2520656206983	18.4754622808905
NONRATT002971.2	Fam181b	1.25375780643935	0.289343033227973	0.99885968505483	5.49334884555029	3.43266266102422	5.95274208578909	5.48295860664533	4.38814439431615	4.29088821924514	2.31630370115484	4.07665042314354	3.29305962265078	5.55898865088742
NONRATT002972.2	Fam181b	-1.14016395177956	0.43595277887829	0.99885968505483	10.6727920427834	10.2979879830727	10.3389730963705	9.29056875014903	9.83549605622586	14.2276819901286	10.4233666551968	16.3066016925742	14.9054277656825	7.52098464531827
NONRATT002975.2	Fam181b	1.12059545387361	0.464043077452079	0.99885968505483	15.8522352400166	28.3194669534498	13.9419485693481	15.6873537912353	22.8486139152324	17.6152253211116	17.8355384988923	13.9085720319015	18.3718063158412	17.8214636160803
NONRATT002976.2	Fam181b	1.38212504145031	0.156302366884982	0.99885968505483	4.23772625228166	3.57569027190023	3.44632436545684	3.50300133202341	6.50655892950326	2.93587088685194	3.01119481150129	2.63783262673994	2.59978391261903	3.43349299025399
NONRATT002977.2	Fam181b	1.29004738661694	0.216966021861763	0.99885968505483	11.4575561635763	10.7270708157007	11.1222286339744	10.0520907788498	8.01971216892262	14.6793544342597	7.18054147358001	7.91349788021981	14.7321088381745	4.08749165506428
NONRATT002980.2	Tenm4	-1.23274041039342	0.110045694938695	0.99885968505483	65.2923748499692	66.6508666682203	74.0959738573221	104.328517932001	120.446997857781	112.24060236657	116.510076168089	94.9619745626378	136.748633803761	97.609300722935
NONRATT002981.2	Tenm4	1.00804144728385	0.924482999251283	0.99885968505483	262.582074817304	257.735754798569	243.279169979749	222.516736786356	275.545204898266	245.25813716317	234.873195297101	247.716463947487	241.259947091046	272.553943559686
NONRATT002983.2	Tenm4	1.08335503697734	0.581209219160735	0.99885968505483	18.9912917231882	18.0214789703772	19.2680862250542	12.7935700821724	15.8881090139033	16.7118804328495	12.2764096161207	13.1891631336997	21.1449091559681	15.5324682892443
NONRATT002985.2	Tenm4	1.40718408557976	0.377413422066712	0.99885968505483	0.47085847247574	1.00119327613207	1.09655775264536	2.13226168036207	2.87499115489679	4.29088821924514	1.62141259080839	0.959211864269068	1.90650820258729	0.980997997215427
NONRATT002987.2	Tenm4	2.09769910876225	0.0109221784182969	0.722964551078052	2.51124518653728	2.00238655226413	2.66306882785301	3.35069692628326	3.48025245066453	2.25836222065534	2.08467333103936	0.719408898201801	1.73318927507936	0.653998664810285
NONRATT002988.2	Tenm4	-1.08992907484065	0.484611587306645	0.99885968505483	187.87253051782	189.654612021588	202.079928701788	327.302167935578	224.703256053775	174.345563434592	247.149604913222	265.941489368599	176.26534927557	260.127968928291
NONRATT002990.2	Tenm4	1.14313702413839	0.630075637524761	0.99885968505483	2.04038671406154	2.71752460664418	2.34976661281148	3.50300133202341	2.26972985912904	0.677508666196601	2.08467333103936	1.91842372853814	2.25314605760316	1.79849632822828
NONRATT002996.2	Tenm4	1.03863868370807	0.75845353411634	0.99885968505483	15.3813767675408	15.017899141981	15.351808537035	15.6873537912353	17.4012622533227	16.486044210784	14.824343687391	15.8269957604396	16.2919791857459	14.2244709596237
NONRATT002999.2	Tenm4	-1.28129962600691	0.0977910883177532	0.99885968505483	9.10326380119763	14.588816309353	13.9419485693481	14.3166141395739	13.1644331829485	14.2276819901286	13.8978222069291	17.026010590776	13.6921952731269	22.88995326836
NONRATT003000.2	Tenm4	-1.14558184368266	0.430207309069132	0.99885968505483	7.69068838377041	5.72110443504037	4.69953322562297	6.70139385256652	7.71708152103875	5.64590555163834	5.55912888277162	7.91349788021981	7.7993517378571	7.84798397772342
NONRATT003003.2	Tenm4	1.08372438609216	0.51674726904728	0.99885968505483	29.0362724693373	27.4613012881938	27.7272460311755	25.4348357586047	26.3288663658969	18.2927339873082	26.4058621931652	22.3016758442558	19.4117198808888	27.1409445896268
NONRATT003004.2	Tenm4	1.09058811808752	0.683226429912749	0.99885968505483	4.39467907644024	6.29321487854441	4.85618433314373	4.112218954984	3.17762180278066	6.77508666196601	4.4009770321942	2.8776355928072	6.06616246277774	4.41449098746942
NONRATT003006.2	Tenm4	-1.01831644768765	0.876700108119838	0.99885968505483	21.3455840855669	21.0250587987734	24.5942238807602	24.2164005126835	18.914415492742	24.1644757610121	23.8579281218949	21.1026610139195	20.4516334459364	25.5059479276011
NONRATT003008.2	Tenm4	-1.03319090512193	0.841590306015809	0.99885968505483	16.3230937124923	12.5864297570888	8.77246202116287	12.4889612706921	8.17102749286456	10.162629992949	11.5815185057742	14.1483749979688	11.2657302880158	10.4639786369646
NONRATT003009.2	Tenm4	-1.07454170298301	0.552764170987212	0.99885968505483	23.3859707996284	21.5971692422774	23.6543172356356	24.8256181356441	20.4275687321614	21.9061135403568	30.3435784851284	20.1434491496504	26.5177959087141	20.4374582753214
NONRATT003012.2	Tenm4	1.03595431530442	0.830326788917021	0.99885968505483	13.3409900534793	13.8736782549729	17.5449240423257	23.1502696725025	16.0394243378452	9.93679377088348	16.4457562781994	12.4697542354979	12.4789627805714	19.1294609457008
NONRATT003014.2	Nars2	-1.27241055351465	0.333591724398081	0.99885968505483	18.8343388990296	19.0226722465092	20.677946192741	3.35069692628326	28.598596225026	15.8085355445874	18.5304296092387	30.2151737244757	14.9054277656825	26.6504455910191
NONRATT003015.2		1.81630085311415	0.0563289931238003	0.99885968505483	1.72648106574438	1.85935894138812	3.28967325793608	6.70139385256652	6.80918957738713	4.96839688544174	2.77956444138581	2.1582266946054	1.21323249255555	3.10649365784885
NONRATT003017.2	Pak1	1.17760994719306	0.513518439209523	0.99885968505483	33.2739987216189	40.9058967105387	34.6198947620892	155.502798260691	126.953556787285	90.560325048279	66.2462858530285	55.1546821954714	62.9147706853806	88.2898197493884
NONRATT003019.2	Pak1	1.26878914824823	0.433224204600905	0.99885968505483	89.9339682428662	129.72604306454	86.158109136421	498.187711176024	390.544851094138	151.084432561842	211.710158285553	139.565326251149	75.0470956109361	280.728926869815
NONRATT003028.2	Uvrag	-1.04077307372319	0.702452018295059	0.99885968505483	37.0408665014248	41.1919519322907	44.8022167509389	44.4728864761233	38.8880382530776	45.8447530793033	50.2637903150601	43.4043368581753	35.3570612116188	46.1069058691251
NONRATT003030.2	Mogat2	-1.39239230818234	0.114730875981055	0.99885968505483	7.69068838377041	6.29321487854441	4.38623101058143	3.19839252054311	3.17762180278066	7.22675910609708	6.94891110346453	7.67369491415255	9.01258423041265	5.88598798329256
NONRATT003032.2	Map6	-1.09535989938249	0.550461706303372	0.99885968505483	17.4217634816024	17.3063409159971	21.3045506228241	10.8136128075505	19.2170461406259	17.6152253211116	15.9824955379684	13.9085720319015	23.5713741410792	21.745455604942
NONRATT003035.2	Map6	-1.0518359686575	0.628786205708502	0.99885968505483	35.1574326115219	34.3266266102422	37.439614697463	30.0039679308092	39.1906689009615	31.3912348671092	32.8915125563988	39.3276864350318	34.837104429095	38.5859212238068
NONRATT003037.2	Serpinh1	-1.39558925990553	0.036654370201045	0.970362570342336	8.94631097703905	9.86890515044464	6.10939319330985	11.1182216190308	7.111820225271	10.3884662150145	13.2029310965826	11.5105423712288	10.5724545779841	14.3879706258263
NONRATT003039.2	Serpinh1	-1.10837126435808	0.506332683604697	0.99885968505483	8.47545250456331	9.1537670960646	10.9655775264536	11.1182216190308	9.07891943651618	7.67843155022814	12.5080399862361	11.2707394051616	10.5724545779841	7.84798397772342
NONRATT003040.2	Serpinh1	-1.11413701409166	0.30205652268874	0.99885968505483	30.9197063592402	36.3290131625064	35.8731036222553	39.4468410866984	32.5327946475163	31.1653986450436	43.546509581711	39.0878834689645	35.010423356603	36.1334262307682
NONRATT003042.2	Rps3	1.15530785358746	0.234446340091214	0.99885968505483	24.4846405687385	32.1812124471021	23.8109683431564	35.1823177259742	30.7170107602131	24.8419844272087	22.9314066414329	22.5414788103231	27.7310284012697	25.5059479276011
NONRATT003043.2	Rps3	1.07546670225972	0.442311969061209	0.99885968505483	74.5525914753254	79.0942688144332	72.9994161046767	64.5770680338228	75.3550313230843	78.5910052788057	60.9187873403723	64.9866038042294	81.2865770012218	68.1793608064722
NONRATT003046.2	Fam168a	1.16261214438121	0.11246213532207	0.99885968505483	86.7949117596947	103.551990274231	86.3147602439418	100.063994571277	101.986528336865	88.0761266055581	78.9859562093801	77.6961610057945	71.4073981332694	96.7918023919221
NONRATT003047.2	Pde2a	-1.29049297152261	0.38895249238314	0.99885968505483	2.04038671406154	2.28844177401615	2.19311550529072	1.97995727462193	0.605261295767745	1.58085355445874	2.08467333103936	1.4388177964036	3.63969747766665	1.96199599443085
NONRATT003048.2	Rhog	1.05619452415664	0.809386096155977	0.99885968505483	3.1390564831716	4.14780071540427	3.44632436545684	2.89378370906281	2.26972985912904	3.61337955304854	2.54793407127033	4.07665042314354	3.63969747766665	2.12549566063343
NONRATT003050.2	Olr61	-1.00269631107505	0.988714384429332	0.999090229694114	6.74897143881893	6.86532532204845	7.36260205347598	7.15830706978696	11.802595267471	9.93679377088348	5.32749851265614	10.791133473027	10.9190924329999	6.2129873156977
NONRATT003055.2	Olr98	-1.1352559577714	0.535545717301053	0.99885968505483	4.39467907644024	3.43266266102422	3.28967325793608	5.17834979516504	2.87499115489679	3.387543330983	3.70608592184775	4.07665042314354	3.98633533268252	5.23198931848228
NONRATT003057.2	Olr122	-1.05895746742978	0.580491079696738	0.99885968505483	48.9692811374769	48.4863600869672	43.7056589982936	61.8355887305001	49.3287956050712	46.2964255234344	60.6871569702569	50.1188199080588	45.582877934587	54.7723881778613
NONRATT003058.2	Olr121	-1.54990128762649	0.109587636193579	0.99885968505483	0.784764120792899	2.28844177401615	3.44632436545684	4.26452336072415	2.87499115489679	1.3550173323932	4.4009770321942	4.55625635527807	2.77310284012697	4.08749165506428
NONRATT003060.2	Trim5	1.26225715014007	0.0458712613069933	0.992445465485854	64.3506579050177	65.2205905594602	49.9717032991242	46.300539345005	46.7564350980583	47.1997704116965	42.3883577311336	34.7714300797537	51.9956782523807	39.5669192210222
NONRATT003062.2	Olr165	1.04709199813241	0.705992080787981	0.99885968505483	144.553551050052	142.169445210753	128.767210382069	124.280395083961	130.282493914007	165.537950774036	124.848769492246	120.141285999701	195.677069156459	90.9058144086296
NONRATT003063.2	Olr186	-1.02826243632062	0.893770329595164	0.99885968505483	238.254387072724	227.413901292855	217.901690561385	44.6251908818634	185.361271828872	186.089046982	125.543660602592	194.720008446621	197.756896286554	235.603018997905
NONRATT003067.2	Olr229	-1.09719283528415	0.473623931759147	0.99885968505483	22.6012066788355	18.7366170247572	18.014877364888	15.382744979755	14.223640450542	17.6152253211116	19.4569510897007	19.9036461835832	17.6785306058094	20.9279572739291
NONRATT003069.2	Olr234	-1.03637190104608	0.79526986383186	0.99885968505483	32.6461874249846	36.0429579407543	27.5705949236547	44.7774952876035	27.0854429856066	39.2955026394029	26.4058621931652	38.1286716046955	48.5292997022219	29.9204389150705
NONRATT003070.2	Nlrp10	-1.13562670744791	0.620948513291445	0.99885968505483	560.164629421971	549.512080985628	534.963532183414	2714.82603231814	1292.38418178808	821.592175874412	1309.63811263295	1434.98094894653	763.816513527472	1392.6901567135
NONRATT003071.2	Ric3	-1.20360417279506	0.451519153396518	0.99885968505483	458.302246543053	444.958897435265	419.51166594061	1918.27399029717	1027.12841891786	600.046842028123	1037.00916700702	1172.876307035	553.753973387854	1142.86266675597
NONRATT003073.2	Usp47	-1.29537491489857	0.268820107661642	0.99885968505483	3.45296213148876	2.71752460664418	2.34976661281148	4.87374098368474	3.93419842249034	2.48419844272087	3.24282518161678	4.55625635527807	2.9464217676349	6.37648698190028
NONRATT003075.2	Mical2	1.00261828473318	0.989733212415404	0.999090229694114	7.06287708713609	8.00954620905652	7.67590426851751	11.1182216190308	12.2565412392968	8.80761266055581	12.0447792460052	10.3115275408925	3.63969747766665	10.7909779693697
NONRATT003077.2	Btbd10	-1.45934502793891	0.0947237608618848	0.99885968505483	2.66819801069586	2.14541416314014	2.97637104289454	3.95991454924385	3.02630647883873	4.74256066337621	2.54793407127033	4.55625635527807	5.71952460776187	5.72248831708999
NONRATT003083.2	Rras2	1.10827448599973	0.613920216268657	0.99885968505483	59.9559788285775	56.2098510742717	73.6260205347598	72.8015059437908	57.4998230979358	120.596542582995	44.473031062173	48.2003961795207	131.722384906031	40.0574182196299
NONRATT003084.2	Rras2	-1.04678682532379	0.612725929868455	0.99885968505483	210.630690020814	209.249394711602	220.094806066676	224.192085249498	214.867759997549	204.381780969308	248.307756763799	231.889468187047	173.318927507936	242.633504644616
NONRATT003085.2	Rras2	1.05188050960147	0.557116050424143	0.99885968505483	93.0730247260378	101.692631332843	105.896148684037	105.851561989403	103.802312224168	114.047292143094	106.086709512892	101.676457612521	96.1920047669042	91.886812405845
NONRATT003087.2	Rras2	-1.00106196279092	0.994333707416607	0.999582945409939	9.57412227367337	11.4422088700807	9.86901977380823	15.0781361682747	12.7104872111226	11.5176473253422	14.1294525770445	11.9901483033634	10.0524977954603	10.9544776355723
NONRATT003089.2	Rras2	-1.00731802887594	0.947506085410437	0.99885968505483	21.1886312614083	23.1704729619135	27.1006416010924	22.5410520495419	26.026235718013	24.6161482051432	23.3946673816639	23.0210847424576	25.4778823436665	25.0154489289934
NONRATT003090.2	Rras2	1.25154641462655	0.111256630129336	0.99885968505483	12.5562259326864	14.731843920229	14.4119018919104	15.382744979755	13.9210098026581	13.3243371018665	8.10706295404195	13.428966099767	10.5724545779841	12.7529739638006
NONRATT003091.2	Rras2	-1.23203185636447	0.128271520185787	0.99885968505483	14.1257541742722	13.5876230332209	14.0985996768689	15.8396581969754	11.3486492956452	12.8726646577354	18.2987992391233	19.9036461835832	12.4789627805714	17.0039652850674
NONRATT003093.2	Rras2	-1.13404816586605	0.164726027308547	0.99885968505483	107.041826076151	107.127680546131	87.2546668890664	116.055957173993	99.4141678298521	86.7211092731649	113.962142096818	120.620891931835	113.177259662682	109.217777023318
NONRATT003095.2	Rras2	-1.08750853192944	0.525825487391785	0.99885968505483	18.9912917231882	17.4493685268731	16.4483662896804	26.0440533815653	26.6314970137808	21.9061135403568	20.6151029402781	25.4191144031303	21.491547010984	24.8519492627908
NONRATT003097.2	Copb1	-1.0148821850379	0.863381874916544	0.99885968505483	144.396598225893	149.749908587182	145.685529994312	158.244277564014	145.867972280027	132.565862352468	170.711582775112	135.009069895871	141.254925918967	146.495700917504
NONRATT003099.2	Copb1	1.19186529341531	0.0683741032547163	0.99885968505483	1587.10695789156	1493.49431276729	1525.93843835978	1260.62356631121	1308.72623677381	1380.76266170867	1126.18685950148	1082.47058882764	1321.21018439299	1255.84093610195
NONRATT003103.2	Copb1	1.29791164077745	0.365334326018754	0.99885968505483	4.39467907644024	2.14541416314014	4.22957990306067	4.26452336072415	2.42104518307098	0.903344888262135	2.54793407127033	2.8776355928072	1.38655142006348	2.77949432544371
NONRATT003104.2	Copb1	-1.17799866647959	0.514535273494682	0.99885968505483	2.98210365901302	2.71752460664418	2.03646439776995	6.24448063534607	4.53945971825809	4.06505199717961	4.86423777242517	6.71448304988348	3.63969747766665	2.77949432544371
NONRATT003105.2	Copb1	-1.09714312973418	0.579601248733013	0.99885968505483	7.69068838377041	9.86890515044464	13.3153441392651	8.83365553292859	9.07891943651618	7.67843155022814	7.41217184369549	11.0309364390943	9.70585994044439	13.0799732962057
NONRATT003106.2	Copb1	-1.0137347741862	0.887661511974919	0.99885968505483	62.1533183667976	54.6365473546356	66.4200695888046	58.3325873984767	55.9866698585164	51.9423310750727	62.5401999311807	58.0323177882786	50.6091268323172	65.2363668148259
NONRATT003108.2	Copb1	1.13835441332952	0.514263147510147	0.99885968505483	3.45296213148876	5.43504921328835	4.69953322562297	4.56913217220444	3.63156777460647	4.06505199717961	3.47445555173226	3.11743855887447	4.50629211520632	3.92399198886171
NONRATT003109.2	Copb1	-1.0896267040449	0.435124649569196	0.99885968505483	351.260420466902	374.017202440764	344.005832115601	564.440127672989	389.485643826544	318.654909334468	426.894772122837	459.222680018816	373.155650924585	442.430096744158
NONRATT003110.2	Copb1	1.34040321799883	0.0375651616784802	0.970362570342336	28.0945555243858	21.1680864096494	26.3173860634886	33.2023604513523	29.3551728447356	41.1021924159271	26.4058621931652	18.4648283871796	25.8245201986824	18.1484629484854
NONRATT003114.2	Insc	-1.12697867314176	0.409539058813688	0.99885968505483	24.3276877445799	24.8868042924256	31.1735703966323	22.5410520495419	32.8354252954002	19.1960788755704	33.1231429265142	32.1335974530138	17.6785306058094	34.0079305701348
NONRATT003115.2	Insc	-1.0589397875688	0.562061405952462	0.99885968505483	285.811092792774	274.040902438434	264.740371710094	289.530675312022	327.900306982176	237.805541835007	318.02849816856	314.381688514187	222.541502920189	331.577323058814
NONRATT003116.2	Insc	1.0323170944086	0.905032065941387	0.99885968505483	2.66819801069586	3.0035798283962	3.13302215041531	1.82765286888178	3.02630647883873	5.19423310750727	1.38978222069291	3.35724152494174	4.85292997022219	2.288995326836
NONRATT003122.2	Sox6	1.37273172529463	0.44195146027101	0.99885968505483	14.9105182950651	9.01073948518859	10.8089264189328	9.13826434440889	0.453945971825809	3.16170710891747	5.09586814254065	5.27566525347988	1.21323249255555	11.44497663418
NONRATT003125.2	Syt17	-1.00560545662523	0.956043283082769	0.99885968505483	61.6824598943219	52.3481055806194	64.2269540835139	64.4247636280826	55.2300932388067	57.3624004046455	68.0993288139524	65.7060127024312	46.6227914996347	58.3693808343179
NONRATT003126.2	Itpripl2	-1.20439799082936	0.070276616498965	0.99885968505483	241.864302028372	248.868042924256	256.437863011493	230.741174696324	245.433455433821	191.960788755704	308.068392253594	318.937944869465	199.490085561634	310.812865451088
NONRATT003127.2	Itpripl2	1.2070890127976	0.143234960494855	0.99885968505483	285.18328149614	329.821670680078	189.391188992605	169.210194777305	296.275404278311	188.573245424721	179.976797579731	193.520993616285	223.408097557729	208.625574074481
NONRATT003128.2	Itpripl2	1.05693418409053	0.591603497231157	0.99885968505483	1444.27988790725	1567.72564281194	1409.23336325681	1030.79621804932	1528.28477181356	1355.0173323932	1187.56890758209	1289.4205485437	1333.51582824606	1446.80854622655
NONRATT003129.2	Itpripl2	1.06927085492454	0.94771892515702	0.99885968505483	0	21.7401968531534	0.783255537603827	5.78756741812563	0	0	17.3722777586613	0	0.346637855015871	0
NONRATT003131.2	Itpripl2	1.01313982944125	0.93219847730956	0.99885968505483	20.560819964774	21.1680864096494	27.8838971386963	14.4689185453141	12.7104872111226	18.7444064314393	19.4569510897007	17.026010590776	21.1449091559681	18.311962614688
NONRATT003132.2	Itpripl2	1.11502617374188	0.774019679474434	0.99885968505483	1.09866976911006	3.57569027190023	0.783255537603827	5.48295860664533	3.02630647883873	1.3550173323932	2.54793407127033	1.67862076247087	0.693275710031742	4.25099132126685
NONRATT003133.2	Itpripl2	1.40148779410702	0.42300186073395	0.99885968505483	25.2694046895314	9.72587753956863	12.3754374941405	5.48295860664533	29.9604341405034	22.3577859844878	0	12.7095572015652	14.3854709831586	22.7264536021574
NONRATT003134.2	Itpripl2	-1.01572764916272	0.943102471616721	0.99885968505483	5.17944319723313	7.7234909873045	7.98920648355904	2.28456608610222	5.44735166190971	7.45259532816261	4.86423777242517	6.23487711774894	7.27939495533329	5.88598798329256
NONRATT003136.2	Itpripl2	1.68229972224016	0.00366674972608445	0.482410927599037	20.0899614922982	20.5959759661453	28.6671526763001	23.3025740782427	14.6775864223678	11.0659748812111	14.1294525770445	8.87270974448888	14.0388331281428	9.97347963835684
NONRATT003138.2	Itpripl2	1.23015119805619	0.424714200044976	0.99885968505483	3.1390564831716	3.57569027190023	4.38623101058143	8.98595993866874	4.9934056900839	7.00092288403154	5.79075925288711	5.75527118561441	1.73318927507936	4.25099132126685
NONRATT003139.2	Itpripl2	1.2706421219466	0.131089835187367	0.99885968505483	28.8793196451787	26.6031356229377	25.8474327409263	25.8917489758252	24.8157131264775	38.3921577511407	20.8467333103936	15.5871927943724	36.0503369216506	16.3499666202571
NONRATT003140.2	LOC361635	-1.12348310431153	0.637046554253763	0.99885968505483	2.51124518653728	2.86055221752019	1.72316218272842	2.13226168036207	1.81578388730324	1.58085355445874	2.31630370115484	2.1582266946054	2.07982713009523	2.94299399164628
NONRATT003142.2	Anks4b	-1.02667702691914	0.896203089458989	0.99885968505483	4.23772625228166	3.0035798283962	6.57934651587215	5.33065420090518	7.111820225271	5.64590555163834	4.86423777242517	5.75527118561441	6.41280031779361	4.74149031987456
NONRATT003144.2	Abca15	-1.07943853739512	0.459545829023877	0.99885968505483	56.5030166970887	65.3636181703363	47.6219366863127	44.9297996933437	58.2563997176455	51.9423310750727	60.2238962300259	57.0731059240096	65.3412356704917	51.1753955214048
NONRATT003145.2	Thumpd1	-1.14766678470379	0.162534299101649	0.99885968505483	80.9876572658272	96.8296925630583	79.5787626205489	94.7333403703721	108.795717914252	97.335411710245	89.4093228645769	99.0386249857813	126.522817080793	111.506772350154
NONRATT003146.2	Thumpd1	1.07844951650138	0.6332006138723	0.99885968505483	12.3992731085278	12.7294573679648	10.1823219888498	18.8857463117784	18.7631001688001	12.8726646577354	10.6549970253123	15.3473898283051	14.0388331281428	13.0799732962057
NONRATT003153.2	Polr3e	-1.12322023855208	0.354424653165894	0.99885968505483	14.1257541742722	14.0167058658489	13.9419485693481	17.9719198773375	14.223640450542	14.9051906563252	15.9824955379684	15.8269957604396	17.1585738232856	17.6579639498777
NONRATT003154.2	Polr3e	-1.07446075310903	0.700389759953964	0.99885968505483	9.73107509783195	8.43862904168455	7.36260205347598	8.224437909968	5.14472101402583	7.22675910609708	8.33869332415743	10.791133473027	4.67961104271426	9.48298063974913
NONRATT003155.2	Polr3e	1.4118018963606	0.139253435897615	0.99885968505483	3.60991495564734	3.0035798283962	3.28967325793608	2.74147930332267	3.3289371267226	3.387543330983	2.31630370115484	1.4388177964036	1.73318927507936	3.43349299025399
NONRATT003159.2	Cdr2	-1.295895429384	0.186479257575837	0.99885968505483	3.60991495564734	5.43504921328835	5.16948654818526	4.112218954984	3.78288309854841	8.58177643849028	6.48565036323356	6.71448304988348	6.41280031779361	6.53998664810285
NONRATT003161.2	Mettl9	-1.0465595981244	0.803990301998986	0.99885968505483	7.84764120792899	8.43862904168455	9.55571755876669	11.8797436477316	8.17102749286456	12.8726646577354	8.8019540643884	8.15330084628708	16.118660258238	7.52098464531827
NONRATT003163.2	Mettl9	-1.05368995155937	0.721076770040939	0.99885968505483	24.7985462170556	26.1740527903097	17.2316218272842	20.8657035864003	24.0591365067679	19.6477513197014	17.3722777586613	21.582266946054	34.6637855015871	19.456460278106
NONRATT003165.2	Igsf6	1.36059748887529	0.542352585090067	0.99885968505483	27.4667442277515	19.3087274682613	26.6306882785301	17.515006660117	1.21052259153549	1.3550173323932	1.85304296092387	20.1434491496504	2.07982713009523	21.745455604942
NONRATT003167.2	Igsf6	-1.06867565675462	0.581094664907268	0.99885968505483	66.5479974432378	55.4947130198916	70.4929983843445	46.7574525622255	60.0721836049487	75.6551343919538	65.0881340024511	58.9915296525477	89.2592476665868	53.3008911820382
NONRATT003169.2	Igsf6	1.06808377110987	0.720960513821505	0.99885968505483	7.06287708713609	4.86293876978432	5.79609097826832	8.98595993866874	9.83549605622586	10.6143024370801	7.64380221381098	7.67369491415255	7.27939495533329	6.70348631430542
NONRATT003173.2	Hs3st2	1.06575329087027	0.759763877645768	0.99885968505483	6.12116014218461	4.29082832628028	6.10939319330985	5.93987182386578	4.69077504220002	6.09757799576941	6.48565036323356	3.11743855887447	7.62603281034916	3.43349299025399
NONRATT003174.2	Hs3st2	1.36084014750477	0.256532688803023	0.99885968505483	6.12116014218461	2.86055221752019	2.81971993537378	1.97995727462193	4.23682907037422	5.87174177370388	2.08467333103936	1.67862076247087	3.81301640517458	3.76049232265914
NONRATT003178.2	Hs3st2	-1.03206910786342	0.732031156979744	0.99885968505483	80.5167987933515	73.8022472120208	65.48016294368	73.8676367839718	79.5918603934585	84.6885832745751	71.1105236254537	76.9767521075927	79.2067498711265	87.1453220859704
NONRATT003179.2	Hs3st2	-1.15178358355723	0.260975104003625	0.99885968505483	24.4846405687385	25.4589147359297	18.014877364888	28.3286194676675	22.5459832673485	25.2936568713398	20.8467333103936	33.5724152494174	28.2509851837935	27.9584429206397
NONRATT003180.2	Hs3st2	-1.00409446106246	0.979237948908402	0.99885968505483	25.4263575136899	19.3087274682613	17.7015751498465	19.6472683404791	19.3683614645678	26.8745104257985	16.2141259080839	17.2658135568432	33.9705097915554	17.8214636160803
NONRATT003181.2	Hs3st2	1.05849451578887	0.708665077044113	0.99885968505483	7.06287708713609	8.29560143080854	10.4956242038913	9.13826434440889	8.7762887886323	8.80761266055581	8.8019540643884	9.35231567662342	7.97267066536503	7.19398531291313
NONRATT003183.2	Hs3st2	-1.12534940992983	0.454285004338285	0.99885968505483	8.16154685624615	11.1561536483287	7.83255537603828	7.31061147552711	8.3223428168065	10.3884662150145	9.72847554485034	8.63290677842162	12.3056438530634	8.99248164114142
NONRATT003185.2	Hs3st2	-1.08894254118841	0.788295747452612	0.99885968505483	2.82515083485444	1.85935894138812	1.72316218272842	1.67534846314163	0.907891943651618	3.61337955304854	1.15815185057742	2.8776355928072	3.63969747766665	1.30799732962057
NONRATT003187.2	Usp31	1.09241925324961	0.467366946376045	0.99885968505483	409.176012581418	409.058967105387	435.80338112277	228.304304204482	449.406512107551	443.994012580839	311.079587065095	327.570851647887	408.85934999122	401.718679859717
NONRATT003188.2	Usp31	1.19283619508434	0.307483024172921	0.99885968505483	50.5388093790627	46.9130563673311	44.0189612133351	20.1041815576996	47.2103810698841	44.9414081910412	23.8579281218949	29.4957648262738	55.4620568025394	32.5364335743117
NONRATT003190.2	Usp31	-1.27870200864234	0.359506537162434	0.99885968505483	1.88343388990296	1.28724849788408	2.50641772033225	3.35069692628326	2.42104518307098	4.96839688544174	3.01119481150129	2.63783262673994	5.19956782523807	2.77949432544371
NONRATT003189.2	Usp31	1.10459460929077	0.526964427362955	0.99885968505483	142.51316433599	157.187344352734	147.25204106952	61.3786755132797	133.460115716788	149.729415229449	89.4093228645769	93.7629597323014	169.852548957777	124.096246647752
NONRATT003191.2	Usp31	1.03235930936884	0.757208617960004	0.99885968505483	201.684379043775	187.652225469324	186.101515734669	191.598942421106	196.861236448459	225.836222065534	162.141259080839	168.341682179221	263.271450884554	173.636645507131
NONRATT003201.2	Scnn1g	-1.04285840388277	0.700875322602351	0.99885968505483	35.471338259839	39.0465377691505	39.4760790952329	28.3286194676675	33.289371267226	35.9079593084199	35.9027073679001	35.011233045821	42.983094021968	33.0269325729194
NONRATT003202.2	Scnn1g	-1.1530851054782	0.310831358995204	0.99885968505483	9.57412227367337	10.4410155939487	11.7488330640574	12.1843524592118	11.802595267471	10.162629992949	13.4345614666981	14.6279809301033	9.87917886795232	13.0799732962057
NONRATT003203.2	Scnn1g	1.20906476152974	0.424111317335717	0.99885968505483	3.1390564831716	2.28844177401615	2.50641772033225	4.112218954984	4.08551374643228	2.48419844272087	3.01119481150129	2.63783262673994	2.9464217676349	1.79849632822828
NONRATT003204.2	Scnn1g	1.37899867896312	0.263544159254051	0.99885968505483	2.82515083485444	1.14422088700807	2.50641772033225	2.13226168036207	3.48025245066453	1.80668977652427	1.38978222069291	2.1582266946054	1.90650820258729	1.30799732962057
NONRATT003207.2	Gga2	1.04661205314559	0.783338263772532	0.99885968505483	7.69068838377041	8.72468426343657	8.6158109136421	8.37674231570815	10.2894420280517	13.098500879801	8.33869332415743	8.15330084628708	11.7856870705396	7.52098464531827
NONRATT003209.2	Cog7	1.09026450855859	0.427926825251842	0.99885968505483	253.164905367789	246.150518317612	247.508749882809	160.528843650116	210.479615603233	241.418921388055	170.943213145227	198.31705293763	261.191623754459	200.123591431947
NONRATT003210.2	Cog7	-1.10008053053244	0.505864010646885	0.99885968505483	12.5562259326864	17.0202856942451	15.6651107520766	16.6011802256761	15.7367936899614	11.5176473253422	14.36108294716	19.9036461835832	12.4789627805714	18.9659612794983
NONRATT003212.2	Cog7	1.08604012530065	0.716241477927191	0.99885968505483	4.39467907644024	4.14780071540427	5.48278876322679	3.19839252054311	4.84209036614196	4.74256066337621	2.54793407127033	2.8776355928072	7.10607602782536	3.59699265645657
NONRATT003213.2	Cog7	-1.19602502002314	0.390537925294052	0.99885968505483	4.55163190059882	6.86532532204845	5.16948654818526	9.29056875014903	6.80918957738713	6.54925043990048	7.18054147358001	9.59211864269068	3.81301640517458	10.7909779693697
NONRATT003214.2	Cog7	1.1192705842808	0.566709441846596	0.99885968505483	7.69068838377041	5.72110443504037	7.98920648355904	4.4168277664643	7.111820225271	6.77508666196601	5.55912888277162	9.11251271055615	5.19956782523807	4.08749165506428
NONRATT003218.2	Ubfd1	1.02010157247761	0.835675069561811	0.99885968505483	57.1308279937231	53.0632436349995	53.8879809871433	54.3726728492329	53.5656246754454	63.2341421783494	45.6311829127504	57.3129088900768	60.1416678452536	55.4263868426716
NONRATT003219.2	Ubfd1	1.02049912596205	0.850279869529526	0.99885968505483	47.8706113683669	42.4792004301748	46.5253789336674	41.12218954984	46.9077504220002	57.8140728487766	40.5353147702097	45.3227605867135	56.1553325125711	42.0194142140608
NONRATT003220.2	Ndufab1	-1.2708833774611	0.251327897365057	0.99885968505483	3.9238206039645	4.86293876978432	5.79609097826832	7.9198290984877	4.9934056900839	7.22675910609708	10.4233666551968	9.35231567662342	5.54620568025394	4.41449098746942
NONRATT003221.2	Ndufab1	-1.19022951420255	0.238001607326993	0.99885968505483	13.811848525955	13.4445954223449	12.8453908167028	12.6412656764323	11.4999646195872	17.8410615431772	13.2029310965826	22.5414788103231	13.1722384906031	16.1864669540545
NONRATT003225.2	Chp2	1.02220778066082	0.843774983957198	0.99885968505483	1704.0368118897	1746.08107357432	1658.77857753739	1432.72754479757	2217.9800183409	2127.82888430146	1449.07959544247	1784.13406754047	1927.30647388824	1939.4330404949
NONRATT003226.2	Chp2	1.00535538865147	0.961778927714728	0.99885968505483	1027.72709259038	1027.08127370062	1084.8089195813	819.397702881997	1255.3119274223	1207.77211560647	872.551604225029	989.666840959611	1351.71431563439	1043.94536870342
NONRATT003227.2	Prkcb	1.05905261195901	0.750588013700836	0.99885968505483	239.510009665993	208.24820143547	227.927361442714	234.244176028348	174.769199152936	359.53126552833	154.265826496912	170.020302941692	428.96434558214	155.16118322624
NONRATT003228.2	Prkcb	1.4096766835794	0.356262321793439	0.99885968505483	2.19733953822012	0.572110443504037	2.19311550529072	2.28456608610222	1.21052259153549	1.80668977652427	1.15815185057742	0.479605932134534	2.4264649851111	0.653998664810285
NONRATT003229.2	Prkcb	-1.01668888625484	0.931135502855153	0.99885968505483	5.33639602139171	7.58046337642849	5.16948654818526	6.70139385256652	5.14472101402583	11.0659748812111	5.79075925288711	6.23487711774894	6.93275710031742	8.33848297633113
NONRATT003233.2	Prkcb	-1.10778809723133	0.802395542270805	0.99885968505483	2.3542923623787	2.71752460664418	0.469953322562296	0.913826434440889	0.756576619709681	0.677508666196601	0.694891110346453	1.19901483033634	2.9464217676349	0.980997997215427
NONRATT003237.2	Cacng3	-1.06721172559698	0.672841328975116	0.99885968505483	8.63240532872189	9.86890515044464	10.6522753114121	11.7274392419914	14.223640450542	11.0659748812111	11.3498881356587	14.1483749979688	8.83926530290471	12.9164736300031
NONRATT003238.2	Cacng3	-1.122756887029	0.194131946422602	0.99885968505483	58.0725449386745	55.3516854090156	53.5746787721018	61.3786755132797	56.4406158303422	54.4265295177936	59.7606354897949	61.1497563471531	67.247743873079	65.563366147231
NONRATT003240.2	Cacng3	-1.07374239225285	0.820374427845274	0.99885968505483	2.04038671406154	1.00119327613207	3.75962658049837	1.97995727462193	4.69077504220002	3.16170710891747	3.70608592184775	5.03586228741261	2.07982713009523	1.30799732962057
NONRATT003241.2	Cacng3	-1.27788587009753	0.369397458297473	0.99885968505483	2.66819801069586	1.71633133051211	1.72316218272842	5.78756741812563	2.11841453518711	2.7100346647864	2.08467333103936	3.83684745707627	3.98633533268252	4.25099132126685
NONRATT003243.2	Cacng3	1.15794207289464	0.151491028429188	0.99885968505483	73.6108745303739	73.5161919902688	65.0102096211177	49.6512362712883	62.4932287880197	63.2341421783494	59.297374749564	54.4352732972696	50.6091268323172	58.8598798329256
NONRATT003244.2	Cacng3	-1.03215625554224	0.803069811731845	0.99885968505483	100.60676028565	89.6783120192578	109.029170834453	127.631092010244	77.1708152103875	68.8800477299878	116.97333690832	105.753108035665	68.2876574381266	103.985787704835
NONRATT003246.2	Cacng3	1.33150943280549	0.396210006997132	0.99885968505483	0.941716944951479	4.00477310452826	3.60297547297761	5.78756741812563	2.26972985912904	2.93587088685194	2.31630370115484	5.03586228741261	0.866594637539678	1.79849632822828
NONRATT003247.2	Cacng3	-1.20622081987773	0.199323634648357	0.99885968505483	31.390564831716	28.7485497860779	31.0169192891116	20.8657035864003	27.6907042813743	41.5538648600582	34.5129251472071	33.5724152494174	51.9956782523807	25.178948595196
NONRATT003248.2	Cacng3	-1.02121325417389	0.846211360416823	0.99885968505483	57.1308279937231	63.9333420615762	72.5294627821144	79.5028997963573	59.466922309181	70.235065062381	86.8613887933066	68.8234512613056	54.9421000200156	64.0918691514079
NONRATT003249.2	Cacng3	1.17868723629028	0.63528770876808	0.99885968505483	1.09866976911006	2.00238655226413	1.87981329024919	8.07213350422785	2.11841453518711	2.25836222065534	3.24282518161678	2.1582266946054	1.55987034757142	2.94299399164628
NONRATT003251.2	Tnrc6a	1.48026760283702	0.174053829919182	0.99885968505483	1.88343388990296	2.00238655226413	1.72316218272842	3.50300133202341	1.96709921124517	3.61337955304854	1.62141259080839	1.67862076247087	2.25314605760316	0.980997997215427
NONRATT003252.2	Aqp8	1.32402211382174	0.034130670635845	0.957355824101572	21.0316784372497	31.7521296144741	20.9912484077826	29.2424459021084	28.7499115489679	23.9386395389466	18.0671688690078	17.7454194889778	18.0251684608253	24.3614502641831
NONRATT003256.2	Aqp8	-1.0702147411831	0.567402667111741	0.99885968505483	21.1886312614083	19.3087274682613	26.0040838484471	22.6933564552821	18.7631001688001	19.1960788755704	21.7732547908555	21.1026610139195	22.7047795035396	25.0154489289934
NONRATT003257.2	Aqp8	1.19140435216225	0.391357539473075	0.99885968505483	6.74897143881893	5.00596638066033	5.32613765570603	7.46291588126726	4.23682907037422	6.54925043990048	6.94891110346453	5.51546821954714	2.9464217676349	4.57799065367199
NONRATT003261.2	Nupr1	-1.50466544264326	0.037296572152276	0.970362570342336	4.23772625228166	2.71752460664418	4.0729287955399	2.58917489758252	3.93419842249034	3.61337955304854	4.63260740230968	4.79605932134534	6.58611924530155	5.06848965227971
NONRATT003262.2	Nupr1	-1.01588259891322	0.946463616850211	0.99885968505483	11.9284146360521	9.43982231781662	18.4848306874503	12.7935700821724	9.68418073228392	23.0352946506844	11.8131488758897	7.91349788021981	28.2509851837935	9.31948097354656
NONRATT003267.2	LOC361646	1.25086646147841	0.0599665231480286	0.99885968505483	36.0991495564734	27.7473565099458	30.8602681815908	33.8115780743129	32.2301639996324	25.5194930934053	31.0384695954749	24.220099572794	21.6648659384919	22.88995326836
NONRATT003271.2	Lat	-1.1042918566742	0.712619140627022	0.99885968505483	2.51124518653728	1.28724849788408	1.72316218272842	2.43687049184237	2.26972985912904	2.93587088685194	1.15815185057742	2.1582266946054	3.46637855015871	2.61599465924114
NONRATT003272.2	Lat	-1.00213348651352	0.990820229974389	0.999385806259957	15.5383295916994	18.7366170247572	15.9784129671181	10.3566995903301	18.4604695209162	23.26113087275	19.6885814598162	10.5513305069598	26.1711580536983	11.6084763003826
NONRATT003273.2	Apobr	1.09809749464464	0.705909888995772	0.99885968505483	3.29600930733018	6.00715965679239	2.19311550529072	3.35069692628326	6.05261295767745	2.93587088685194	2.54793407127033	4.79605932134534	3.98633533268252	3.26999332405142
NONRATT003276.2	Apobr	-1.12632263328699	0.200103053336329	0.99885968505483	183.948709913856	192.372136628233	209.285879647743	177.282328281532	197.617813068169	176.829761877313	239.274172329295	229.01183259424	163.266429712475	223.17704436651
NONRATT003278.2	Nupr1	1.00455416621008	0.986856381150188	0.99885968505483	2.98210365901302	3.0035798283962	3.75962658049837	4.4168277664643	1.21052259153549	3.61337955304854	3.70608592184775	4.07665042314354	3.81301640517458	1.144497663418
NONRATT003283.2	Itgal	1.08696361119563	0.448043938905516	0.99885968505483	27.6236970519101	30.893963949218	33.5233370094438	34.7254045087538	34.9538398305873	34.7787781980922	26.6374925632807	27.3375381316684	30.1574933863808	35.8064268983631
NONRATT003284.2	Zfp689	-1.02547637771459	0.898947790785308	0.99885968505483	6.90592426297751	7.15138054380047	7.20595094595521	11.7274392419914	6.50655892950326	9.93679377088348	10.6549970253123	9.35231567662342	9.87917886795232	4.08749165506428
NONRATT003286.2	Mcmbp	-1.0982161117251	0.758135002657067	0.99885968505483	2.98210365901302	3.0035798283962	2.19311550529072	1.97995727462193	1.05920726759355	2.0325259985898	1.15815185057742	2.8776355928072	4.33297318769839	1.30799732962057
NONRATT003289.2	Ate1	1.0278911890674	0.830944556514821	0.99885968505483	28.2515083485444	28.7485497860779	25.0641772033225	40.056058709659	31.1709567320389	23.26113087275	32.6598821862833	27.0977351656012	22.7047795035396	32.3729339081091
NONRATT003290.2	Ate1	-1.88633503923718	0.00726353531684806	0.610284583766291	1.25562259326864	2.57449699576817	2.66306882785301	3.35069692628326	3.48025245066453	3.16170710891747	7.87543258392646	3.35724152494174	4.33297318769839	5.23198931848228
NONRATT003292.2	Ate1	-1.13308506194613	0.615655567983353	0.99885968505483	7.37678273545325	4.86293876978432	3.75962658049837	8.224437909968	6.6578742534452	1.80668977652427	6.02238962300259	5.51546821954714	3.81301640517458	9.48298063974913
NONRATT003298.2	Plpp4	1.55349309540469	0.121245240450484	0.99885968505483	3.60991495564734	5.57807682416436	2.34976661281148	5.02604538942489	4.08551374643228	4.51672444131067	3.47445555173226	3.35724152494174	3.63969747766665	0.490498998607714
NONRATT003299.2	Plpp4	-1.17274663418246	0.491342994201641	0.99885968505483	4.23772625228166	3.0035798283962	3.60297547297761	1.67534846314163	2.26972985912904	2.93587088685194	3.24282518161678	3.35724152494174	2.9464217676349	4.25099132126685
NONRATT003305.2	Cpxm2	1.25283707511877	0.17025628958547	0.99885968505483	19.6191030198225	19.8808379117653	17.388272934805	23.7594872954631	16.1907396617872	19.873587541767	7.87543258392646	14.1483749979688	22.5314605760316	17.0039652850674
NONRATT003306.2	Cpxm2	1.73618325773805	0.0230963480753604	0.882245568848838	4.55163190059882	3.0035798283962	4.85618433314373	5.48295860664533	3.17762180278066	5.19423310750727	2.31630370115484	3.59704449100901	2.9464217676349	1.30799732962057
NONRATT003307.2	Cpxm2	1.43352414918468	0.117775454587656	0.99885968505483	6.90592426297751	4.14780071540427	4.85618433314373	8.37674231570815	6.35524360556132	4.29088821924514	5.79075925288711	5.03586228741261	3.81301640517458	1.96199599443085
NONRATT003308.2	Cpxm2	-1.29785939210375	0.349162125434994	0.99885968505483	3.45296213148876	1.5733037196361	2.66306882785301	3.50300133202341	0.907891943651618	3.16170710891747	3.47445555173226	2.39802966067267	2.25314605760316	4.90498998607714
NONRATT003313.2	Fam175b	1.53098346599679	0.0694216633713169	0.99885968505483	8.47545250456331	6.00715965679239	7.20595094595521	4.87374098368474	3.3289371267226	6.09757799576941	4.63260740230968	1.67862076247087	5.54620568025394	3.59699265645657
NONRATT003319.2	Tex36	-1.2871899376408	0.419948751269731	0.99885968505483	1.5695282415858	3.71871788277624	1.25320886016612	1.21843524592118	1.36183791547743	1.3550173323932	2.08467333103936	2.63783262673994	3.11974069514284	1.30799732962057
NONRATT003324.2	Tex36	1.00764429160728	0.936542950582589	0.99885968505483	172.648106574438	158.76064807237	156.807758628286	110.268389755867	136.78905284351	154.697812114891	144.305720581947	152.514686418782	142.988115194047	148.948195910542
NONRATT003329.2	Dock1	-1.0363719879732	0.711583606140686	0.99885968505483	51.0096678515384	48.7724153087192	54.6712365247472	48.5851054311072	62.7958594359036	56.9107279605145	53.5066154966769	51.3178347383952	59.9683489177457	57.7153821695076
NONRATT003331.2	Dock1	1.21121452780039	0.305221602731575	0.99885968505483	4.39467907644024	5.00596638066033	5.48278876322679	4.4168277664643	4.23682907037422	4.96839688544174	3.47445555173226	4.07665042314354	3.46637855015871	4.57799065367199
NONRATT003332.2	Dock1	-1.00698158908925	0.954049720580258	0.99885968505483	1977.76253722226	2026.55821850218	2133.90138664787	3439.79500364124	2188.47353017222	2128.28055674559	2231.75861606269	2483.15971362655	2062.14859948942	2550.92179209252
NONRATT003333.2	Dock1	1.42411924950514	0.136603616977732	0.99885968505483	21.1886312614083	20.8820311878974	26.4740371710094	26.6532710045259	39.9472455206712	52.3940035192038	20.1518422000471	11.7503453372961	43.8496886595077	11.6084763003826
NONRATT003334.2	Dock1	1.29291139571297	0.36657558915447	0.99885968505483	11.6145089877349	9.01073948518859	5.0128354406645	9.89978637310963	16.644685633613	21.4544410962257	9.72847554485034	4.79605932134534	19.0650820258729	4.08749165506428
NONRATT003335.2	Dock1	1.32421162143238	0.276044025216384	0.99885968505483	3.29600930733018	3.0035798283962	3.91627768801914	4.56913217220444	6.05261295767745	8.35594021642475	1.62141259080839	3.35724152494174	5.71952460776187	3.59699265645657
NONRATT003337.2	Dock1	1.30115764666485	0.377256067818642	0.99885968505483	4.7085847247574	5.14899399153634	1.40985996768689	8.83365553292859	5.74998230979358	3.387543330983	6.71728073334904	2.39802966067267	2.07982713009523	3.92399198886171
NONRATT003338.2	Dock1	-1.37257591596024	0.164286212081046	0.99885968505483	3.29600930733018	7.29440815467648	4.22957990306067	4.112218954984	3.17762180278066	4.74256066337621	8.10706295404195	8.63290677842162	4.50629211520632	3.76049232265914
NONRATT003348.2	Nps	-1.07527657770641	0.737673956909472	0.99885968505483	8.63240532872189	5.14899399153634	7.83255537603828	15.2304405740148	8.7762887886323	6.32341421783494	10.1917362850813	11.5105423712288	4.67961104271426	11.1179773017748
NONRATT003349.2	Nps	-1.17940791529687	0.16893842427705	0.99885968505483	111.436505152592	105.697404437371	116.861726210491	161.290365678817	83.6773741398908	84.0110746083785	140.599634660099	142.203158877889	109.017605402491	130.145734297247
NONRATT003350.2	Clrn3	-1.10555470871861	0.383851736913707	0.99885968505483	32.0183761283503	36.4720407733824	27.2572927086132	27.2624886274865	30.868326084155	34.1012695318956	30.8068392253594	30.6947796566102	44.0230075870156	32.5364335743117
NONRATT003351.2	Ptpre	1.02936653765279	0.763570844401015	0.99885968505483	97.9385622749538	99.2611619479505	86.7847135665041	79.3505953906172	107.736510646659	84.9144194966407	93.1154087864247	83.9310381235435	79.7267066536503	103.331789040025
NONRATT003353.2	Mki67	-1.05906590864249	0.563694680220582	0.99885968505483	135.764192897172	133.730816169069	168.243289477302	104.480822337742	147.532440843388	149.729415229449	127.859964303747	157.07094277406	144.547985541618	162.845667537761
NONRATT003357.2	Mki67	-1.29233550875609	0.226685671438113	0.99885968505483	2.98210365901302	2.57449699576817	2.97637104289454	4.4168277664643	3.48025245066453	2.93587088685194	3.70608592184775	2.8776355928072	4.50629211520632	5.39548898468485
NONRATT003359.2	Mki67	-1.07469293458867	0.733881237598684	0.99885968505483	2.98210365901302	5.29202160241234	5.16948654818526	5.93987182386578	4.23682907037422	4.96839688544174	5.79075925288711	7.67369491415255	3.46637855015871	3.92399198886171
NONRATT003364.2	Mgmt	-1.01683835591086	0.966358922537171	0.99885968505483	1.09866976911006	1.14422088700807	1.87981329024919	4.56913217220444	3.02630647883873	3.387543330983	6.71728073334904	0.719408898201801	2.07982713009523	0.817498331012856
NONRATT003375.2	Glrx3	1.07939230619457	0.767977488693978	0.99885968505483	4.86553754891597	4.86293876978432	5.48278876322679	14.9258317625345	6.96050490132907	9.03344888262135	13.2029310965826	4.31645338921081	4.85292997022219	6.2129873156977
NONRATT003377.2	Glrx3	-1.02888525104874	0.821198244932441	0.99885968505483	20.8747256130911	25.8879975685577	25.5341305258848	25.739444570085	29.6578034926195	31.8429073112402	21.7732547908555	27.817144063803	35.010423356603	24.3614502641831
NONRATT003379.2	Glrx3	-1.13575666823735	0.381294403397306	0.99885968505483	50.5388093790627	43.3373660954308	61.4072341481401	82.5489879111603	36.1643624221228	43.8122270807135	57.2127014185246	70.022466091642	44.1963265145236	69.4873581360928
NONRATT003387.2	Glrx3	1.2893899676277	0.504021525561597	0.99885968505483	1.09866976911006	2.00238655226413	0.626604430083062	1.52304405740148	1.21052259153549	2.48419844272087	0.926521480461937	0.239802966067267	2.25314605760316	0.980997997215427
NONRATT003389.2	Tcerg1l	-1.04113554394402	0.771037730388879	0.99885968505483	10.5158392186248	12.7294573679648	12.3754374941405	12.7935700821724	12.8618025350646	10.6143024370801	13.6661918368136	10.0717245748252	14.5587899106666	11.6084763003826
NONRATT003390.2	Stk32c	1.12692760844246	0.632149954424028	0.99885968505483	2.82515083485444	2.86055221752019	2.97637104289454	7.00600266404681	2.72367583095485	3.387543330983	3.01119481150129	4.07665042314354	2.9464217676349	2.94299399164628
NONRATT003391.2	Stk32c	-1.03027802964064	0.918336978739947	0.99885968505483	1.09866976911006	1.85935894138812	2.03646439776995	2.13226168036207	1.81578388730324	1.12918111032767	2.31630370115484	0.719408898201801	2.07982713009523	1.79849632822828
NONRATT003394.2	Inpp5a	1.05198661340517	0.794133677708831	0.99885968505483	11.4575561635763	12.5864297570888	8.30250869860057	21.4749212093609	22.8486139152324	21.0027686520946	19.2253207195852	15.8269957604396	16.118660258238	10.7909779693697
NONRATT003397.2	Inpp5a	-1.17304915393581	0.567208628927408	0.99885968505483	1.5695282415858	1.28724849788408	2.97637104289454	3.65530573776355	1.6644685633613	1.80668977652427	1.62141259080839	2.1582266946054	3.29305962265078	2.94299399164628
NONRATT003398.2	Nkx6-2	-1.79827699750403	0.0411164418308424	0.970362570342336	1.88343388990296	0.715138054380047	2.03646439776995	1.37073965166133	2.11841453518711	0.903344888262135	4.16934666207872	2.39802966067267	2.07982713009523	2.45249499303857
NONRATT003400.2	Utf1	-1.19184564387195	0.265199853816921	0.99885968505483	15.0674711192237	12.0143193135848	13.7852974618274	10.8136128075505	13.0131178590065	17.3893890990461	14.36108294716	11.7503453372961	23.9180119960951	14.5514702920288
NONRATT003401.2	Utf1	-1.06125282631	0.793897415303837	0.99885968505483	3.29600930733018	5.72110443504037	4.38623101058143	6.70139385256652	5.44735166190971	2.93587088685194	6.48565036323356	3.83684745707627	2.9464217676349	7.03048564671056
NONRATT003404.2	Utf1	1.07631640349599	0.761353082558357	0.99885968505483	2.82515083485444	3.43266266102422	2.34976661281148	5.02604538942489	6.20392828161939	6.54925043990048	3.24282518161678	4.07665042314354	5.54620568025394	3.26999332405142
NONRATT003405.2	Mir202	-1.35934400417585	0.472486747957762	0.99885968505483	2.04038671406154	0.572110443504037	0	0.76152202870074	1.6644685633613	2.0325259985898	2.54793407127033	1.67862076247087	1.38655142006348	0.817498331012856
NONRATT003411.2	Msx3	-1.27280268178025	0.175550378822531	0.99885968505483	4.39467907644024	6.00715965679239	4.38623101058143	5.63526301238548	5.44735166190971	7.00092288403154	5.32749851265614	8.87270974448888	6.23948139028568	7.3574849791157
NONRATT003412.2	Msx3	1.17825797137826	0.572017800627455	0.99885968505483	3.45296213148876	2.14541416314014	7.04929983843445	2.74147930332267	3.02630647883873	3.83921577511407	1.62141259080839	4.79605932134534	1.55987034757142	4.57799065367199
NONRATT003415.2	Msx3	1.25122642240869	0.19511790864625	0.99885968505483	19.7760558439811	23.5995557945415	26.3173860634886	17.9719198773375	20.5788840561033	29.1328726464538	21.3099940506245	11.0309364390943	28.2509851837935	12.2624749651928
NONRATT003416.2	Msx3	1.23220556643081	0.435071402371488	0.99885968505483	2.3542923623787	2.57449699576817	3.28967325793608	1.52304405740148	1.81578388730324	2.25836222065534	2.54793407127033	1.19901483033634	1.90650820258729	1.79849632822828
NONRATT003418.2	Msx3	1.33718261786223	0.479822858992589	0.99885968505483	1.88343388990296	2.86055221752019	1.72316218272842	1.67534846314163	2.26972985912904	3.61337955304854	2.54793407127033	0	3.98633533268252	0.326999332405142
NONRATT003426.2	Caly	-1.11000075731646	0.684837569884249	0.99885968505483	3.76686777980592	1.71633133051211	1.87981329024919	3.35069692628326	3.48025245066453	4.74256066337621	3.24282518161678	3.83684745707627	4.85292997022219	1.96199599443085
NONRATT003427.2	Prap1	1.08027381133005	0.82508079586162	0.99885968505483	0.627811296634319	1.43027610876009	1.56651107520765	2.58917489758252	1.51315323941936	2.7100346647864	2.31630370115484	2.39802966067267	0.519956782523807	1.30799732962057
NONRATT003430.2	Sprn	-1.31220551442015	0.126037988471231	0.99885968505483	4.23772625228166	6.72229771117244	6.57934651587215	5.93987182386578	6.50655892950326	9.03344888262135	8.10706295404195	7.19408898201801	11.0924113605079	7.3574849791157
NONRATT003431.2	Olr288	-1.09548095001981	0.621398773007865	0.99885968505483	3.60991495564734	6.72229771117244	6.73599762339292	6.39678504108622	6.96050490132907	7.45259532816261	8.57032369427292	6.47468008381621	7.45271388284123	5.23198931848228
NONRATT003435.2	Olr297	1.16764400568686	0.2993934103981	0.99885968505483	10.6727920427834	11.1561536483287	9.55571755876669	8.83365553292859	8.17102749286456	8.13010399435921	7.64380221381098	8.39310381235435	8.14598959287297	8.17498331012856
NONRATT003437.2	Olr300	-1.91083256894594	0.0777483346620472	0.99885968505483	1.09866976911006	0.858165665256056	1.25320886016612	0.76152202870074	0.302630647883873	2.0325259985898	0.463260740230968	2.63783262673994	2.4264649851111	2.288995326836
NONRATT003441.2	Olr308	-1.0937777970888	0.610275336530441	0.99885968505483	5.65030166970887	9.1537670960646	6.26604430083062	4.72143657794459	6.50655892950326	6.77508666196601	8.33869332415743	6.23487711774894	7.10607602782536	6.86698598050799
NONRATT003445.2	RGD1309350	1.06679904488648	0.604149976834941	0.99885968505483	202.940001637044	194.088467958745	189.704491207647	105.394648772182	207.604624448337	214.996083406388	134.345614666981	180.092027516518	203.303101966808	178.378135827005
NONRATT003447.2	RGD1309350	1.00659652444807	0.967328110639749	0.99885968505483	17.5787163057609	20.0238655226413	16.1350640746388	10.0520907788498	15.8881090139033	19.4219150976359	10.8866273954278	17.7454194889778	21.1449091559681	15.5324682892443
NONRATT003448.2	RGD1309350	1.28340239016309	0.467226779944065	0.99885968505483	2.66819801069586	2.14541416314014	4.0729287955399	0.609217622960592	2.42104518307098	4.96839688544174	2.54793407127033	2.39802966067267	3.11974069514284	0.653998664810285
NONRATT003449.2	Ifitm2	-1.02199049973196	0.87650801576064	0.99885968505483	38.4534419188521	36.3290131625064	34.3065925470476	25.1302269471244	25.1183437743614	39.5213388614684	28.72216589432	35.011233045821	46.6227914996347	24.8519492627908
NONRATT003453.2	Pddc1	-1.01622594556474	0.898959384960148	0.99885968505483	24.4846405687385	25.3158871250537	23.4976661281148	19.6472683404791	24.5130824785937	22.5836222065534	22.6997762713175	18.7046313532468	31.8906826614601	21.2549566063343
NONRATT003459.2	Chid1	-1.12411023665801	0.617820018571428	0.99885968505483	2.04038671406154	3.0035798283962	4.38623101058143	1.97995727462193	3.17762180278066	2.48419844272087	3.70608592184775	3.11743855887447	3.63969747766665	2.45249499303857
NONRATT003461.2	Ptdss2	-1.05989094264869	0.698954805774459	0.99885968505483	8.16154685624615	9.43982231781662	10.4956242038913	10.0520907788498	10.8947033238194	9.03344888262135	8.57032369427292	9.83192160875795	9.35922208542852	13.0799732962057
NONRATT003462.2	Rnh1	1.31050096129684	0.203313019780449	0.99885968505483	3.1390564831716	4.00477310452826	3.28967325793608	3.50300133202341	4.9934056900839	4.51672444131067	2.54793407127033	2.63783262673994	2.9464217676349	3.59699265645657
NONRATT003463.2	Rnh1	-1.25490347341734	0.00705117520800943	0.607022207374793	98.4094207474296	93.2540022911581	106.679404221641	98.0840372966554	103.045735604459	100.045446375031	113.962142096818	138.60611438688	122.016524965587	127.039240639398
NONRATT003465.2	Lmntd2	-1.22518870247122	0.262638970172413	0.99885968505483	11.3006033394177	9.72587753956863	12.3754374941405	6.70139385256652	8.17102749286456	9.93679377088348	7.64380221381098	9.35231567662342	17.6785306058094	12.4259746313954
NONRATT003466.2	Irf7	1.05382926916734	0.630704659237898	0.99885968505483	6940.76778994072	6753.47773034341	6795.83834646585	8348.56600064622	6158.98763040863	6463.8843479597	7035.54086188772	6640.62373633476	5668.56884307454	6884.64394445787
NONRATT003467.2	Irf7	1.12142400916112	0.421115002822064	0.99885968505483	539.28990380888	534.351154232771	454.444862917741	724.968971323105	527.48521926159	338.528496876235	541.320174959887	474.809872813189	280.256705780332	558.351360081781
NONRATT003468.2	Irf7	-1.01615978299033	0.883620809874962	0.99885968505483	8039.90841752325	7968.06820190248	8995.2198960574	9657.31775917131	7441.53631614048	9065.51762615465	8900.86023242771	8250.18124457826	9710.5395514871	7801.22307318948
NONRATT003471.2	Drd4	1.2146156681579	0.124167064559432	0.99885968505483	20.0899614922982	25.6019423468057	23.8109683431564	21.627225615101	23.756505858884	23.4869670948155	17.6039081287768	15.1075868622378	18.1984873883332	24.5249499303857
NONRATT003472.2	Drd4	1.58157370441272	5.5735457550896e-05	0.0525747694261626	40.8077342812308	30.893963949218	40.102683525316	43.7113644474225	34.3485785348195	37.4888128628786	20.6151029402781	23.5006906745922	26.5177959087141	24.8519492627908
NONRATT003473.2	Drd4	1.29570170606811	0.0393993923989613	0.970362570342336	387.673475671692	390.322350080629	436.116683337811	418.989420191147	402.044815713725	503.163102762009	321.039692980061	228.772029628173	489.625970209918	265.850457245381
NONRATT003474.2	Tmem80	-1.04954220952284	0.82280671300048	0.99885968505483	4.86553754891597	4.14780071540427	2.34976661281148	5.78756741812563	5.29603633796777	4.74256066337621	5.79075925288711	2.8776355928072	4.33297318769839	5.88598798329256
NONRATT003476.2	Eps8l2	-1.05569887776853	0.826569376537106	0.99885968505483	3.29600930733018	4.5768835480323	3.91627768801914	5.02604538942489	4.38814439431615	4.29088821924514	3.70608592184775	1.67862076247087	8.66594637539678	3.59699265645657
NONRATT003478.2	Taldo1	1.28357574691047	0.0362517633285174	0.970362570342336	42.220309698658	45.911863091199	42.2957990306067	30.1562723365493	33.138055943284	42.4572097483203	34.9761858874381	26.8579321995339	33.7971908640474	26.9774449234242
NONRATT003484.2	Rplp2	1.28615072616764	0.0805323554402999	0.99885968505483	11.6145089877349	11.1561536483287	13.6286463543066	15.2304405740148	13.3157485068904	11.7434835474078	10.8866273954278	7.67369491415255	10.745773505492	10.300478970762
NONRATT003485.2	Pnpla2	1.71951878253359	0.175408779467076	0.99885968505483	1.41257541742722	2.43146938489216	2.50641772033225	2.28456608610222	2.72367583095485	0.451672444131067	0.926521480461937	0	0.866594637539678	2.61599465924114
NONRATT003490.2	Ap2a2	1.13286553011189	0.367905602485088	0.99885968505483	18.5204332507124	23.7425834054175	19.7380395476165	16.1442670084557	24.9670284504195	15.8085355445874	15.287604427622	18.9444343193141	15.7720224032221	20.1104589429163
NONRATT003491.2	Ap2a2	1.01929839113745	0.832511201033375	0.99885968505483	74.709544299484	77.234909873045	75.0358805024467	62.9017195706812	67.6379498020455	67.299194175529	69.7207414047607	70.7418749898438	71.0607602782536	66.5443641444465
NONRATT003494.2	Tollip	-1.17086360750397	0.698483633832756	0.99885968505483	2.66819801069586	1.43027610876009	0.469953322562296	1.06613084018104	0.907891943651618	2.25836222065534	3.01119481150129	0.479605932134534	0.519956782523807	2.77949432544371
NONRATT003495.2	Mob2	-1.04171898568606	0.712038210245297	0.99885968505483	79.1042233759242	72.9440815467648	68.7698362016161	72.9538103495309	81.4076442807617	102.981317261883	84.0818243519208	78.8951758361309	104.337994359777	64.2553688176105
NONRATT003497.2	Dusp8	-1.09526269113373	0.412628949320524	0.99885968505483	187.87253051782	179.92873448202	203.489788669474	139.967748875196	174.466568505053	137.53425923791	191.095055345274	211.746019037397	132.069022761047	212.876565395748
NONRATT003500.2	Cttn	-1.11339568076821	0.330335431201896	0.99885968505483	31.5475176558745	32.8963505014821	27.2572927086132	30.1562723365493	31.3222720559808	29.1328726464538	33.1231429265142	27.5773410977357	41.7698615294125	32.5364335743117
NONRATT003502.2	Cttn	1.32074847072931	0.0198371481692009	0.82860692474798	44.8885077093538	54.9226025763876	44.8022167509389	38.9899278694779	57.4998230979358	52.8456759633349	28.9537962644355	37.8888686386282	33.9705097915554	47.0879038663405
NONRATT003503.2	Cttn	-1.13375817374409	0.659569331476129	0.99885968505483	1.88343388990296	3.57569027190023	3.75962658049837	3.8076101435037	2.87499115489679	0.903344888262135	3.93771629196323	1.19901483033634	4.85292997022219	2.77949432544371
NONRATT003504.2	Cttn	-1.00506944050652	0.971008267559773	0.99885968505483	45.0454605335124	39.9047034344066	35.2464991921722	25.4348357586047	48.7235343093035	35.0046144201577	50.727051055291	42.6849279599735	31.1974069514284	29.756939248868
NONRATT003507.2	Cttn	1.05127556716679	0.818106518252928	0.99885968505483	8.00459403208757	7.43743576555249	9.0857642362044	5.48295860664533	14.3749557744839	12.6468284356699	6.71728073334904	7.67369491415255	15.0787466931904	6.37648698190028
NONRATT003509.2	Cttn	1.01977348320627	0.896717877364209	0.99885968505483	65.1354220258106	55.3516854090156	54.3579343097056	28.6332282791478	77.3221305343294	80.6235312773955	51.4219421656375	63.5477860078258	53.902186454968	67.0348631430542
NONRATT003511.2	Cttn	1.09254713558082	0.518174354301086	0.99885968505483	27.1528385794343	23.4565281836655	17.0749707197634	22.5410520495419	27.6907042813743	18.0668977652427	21.3099940506245	18.7046313532468	17.3318927507936	25.6694475938037
NONRATT003512.2	Cttn	1.79181623510478	0.0188089797326857	0.813365335714777	3.76686777980592	3.0035798283962	4.85618433314373	5.63526301238548	3.63156777460647	6.77508666196601	2.31630370115484	1.4388177964036	2.25314605760316	3.92399198886171
NONRATT003515.2	Cttn	-1.02490120062217	0.86968023301583	0.99885968505483	13.4979428776379	12.1573469244608	14.725204106952	16.6011802256761	15.1315323941936	18.9702426535048	12.0447792460052	16.0667987265069	21.1449091559681	12.589474297598
NONRATT003517.2	Cttn	1.1214201415955	0.496675814597525	0.99885968505483	14.4396598225893	19.1656998573852	15.0385063219935	25.2825313528646	22.2433526194646	16.0343717666529	10.8866273954278	12.2299512694306	22.3581416485237	20.7644576077265
NONRATT003518.2	Cttn	1.25397485215975	0.322768714934727	0.99885968505483	3.76686777980592	3.71871788277624	5.16948654818526	5.02604538942489	6.35524360556132	2.93587088685194	1.62141259080839	3.83684745707627	4.50629211520632	4.25099132126685
NONRATT003519.2	Cttn	1.14484343424681	0.497385787719611	0.99885968505483	8.16154685624615	5.72110443504037	7.20595094595521	10.8136128075505	11.1973339717033	7.67843155022814	6.02238962300259	4.07665042314354	10.745773505492	8.33848297633113
NONRATT003521.2	Cttn	1.29589039338465	0.174817699191863	0.99885968505483	5.96420731802603	5.86413204591638	5.79609097826832	7.76752469274755	4.9934056900839	5.64590555163834	6.25401999311807	3.83684745707627	3.29305962265078	5.23198931848228
NONRATT003522.2	Cttn	1.23564310630523	0.261173234556169	0.99885968505483	8.47545250456331	6.86532532204845	6.89264873091368	4.4168277664643	6.96050490132907	5.19423310750727	5.09586814254065	6.23487711774894	5.71952460776187	4.08749165506428
NONRATT003526.2	LOC685544	-1.10909964137461	0.405084432166547	0.99885968505483	32.9600930733018	33.3254333341102	28.9804548913416	28.785532684888	41.1577681122067	42.2313735262548	31.0384695954749	35.2510360118883	50.2624889773013	36.1334262307682
NONRATT003528.2	Syt8	-1.19827090352426	0.298058566244394	0.99885968505483	7.06287708713609	6.86532532204845	5.63943987074756	5.93987182386578	7.111820225271	7.90426777229368	10.1917362850813	5.99507415168168	10.0524977954603	6.04948764949513
NONRATT003529.2	Syt8	-1.0247985999573	0.821062571397541	0.99885968505483	132.625136414	130.870263951549	130.803674779839	131.134093342268	116.361484111349	102.077972373621	146.853654653217	127.335374981719	86.139506971444	148.457696911935
NONRATT003530.2	Lsp1	1.31585227199732	0.269441959013131	0.99885968505483	2.82515083485444	3.43266266102422	2.19311550529072	3.95991454924385	6.35524360556132	4.06505199717961	3.70608592184775	1.91842372853814	2.77310284012697	3.10649365784885
NONRATT003531.2	Lsp1	1.13210560789248	0.561606367926129	0.99885968505483	6.12116014218461	6.00715965679239	3.60297547297761	7.00600266404681	4.08551374643228	6.09757799576941	4.16934666207872	4.55625635527807	7.27939495533329	3.26999332405142
NONRATT003533.2	Mir483	-1.00705523474396	0.955731264132623	0.99885968505483	866.379589355361	853.874836929776	855.001744848338	414.115679207463	691.057084442823	752.260455700293	639.531451888852	787.752743530972	756.710437499647	791.828883419052
NONRATT003534.2	Ins2	-1.90114561077843	0.0374186409807772	0.970362570342336	1.88343388990296	3.71871788277624	2.34976661281148	3.65530573776355	0.756576619709681	0.451672444131067	2.31630370115484	4.07665042314354	5.02624889773013	5.06848965227971
NONRATT003535.2	Ins2	-1.97725741752179	0.00610729478725755	0.572006832761736	14.2827069984308	10.8700984265767	7.36260205347598	5.63526301238548	5.74998230979358	2.48419844272087	9.26521480461937	24.4599025388612	12.3056438530634	15.6959679554468
NONRATT003536.2	Ins2	-2.33899993517674	0.0389921967876525	0.970362570342336	2.3542923623787	4.43385593715629	2.81971993537378	3.8076101435037	0.453945971825809	1.58085355445874	1.38978222069291	1.67862076247087	3.98633533268252	17.0039652850674
NONRATT003539.2	Nap1l4	1.05685166000969	0.853314529459475	0.99885968505483	2.04038671406154	1.85935894138812	2.34976661281148	3.04608811480296	2.87499115489679	1.12918111032767	1.62141259080839	0.959211864269068	1.73318927507936	3.92399198886171
NONRATT003541.2	Fgf4	1.17570501906997	0.366309402357495	0.99885968505483	8.00459403208757	8.29560143080854	6.10939319330985	5.48295860664533	7.71708152103875	5.87174177370388	4.63260740230968	5.99507415168168	7.62603281034916	5.23198931848228
NONRATT003542.2	Fgf4	1.00872944716326	0.942569130061061	0.99885968505483	35.9421967323148	37.0441512168864	28.5105015687793	28.0240106561873	25.5722897461872	24.8419844272087	27.1007533035117	27.3375381316684	35.1837422841109	29.2664402502602
NONRATT003546.2	Ccnd1	1.35039217636833	0.101687326810403	0.99885968505483	5.65030166970887	9.86890515044464	6.42269540835139	6.70139385256652	9.07891943651618	7.45259532816261	4.4009770321942	5.51546821954714	5.19956782523807	7.03048564671056
NONRATT003547.2	Ccnd1	-1.4526465358334	0.142039158454938	0.99885968505483	3.1390564831716	2.71752460664418	3.91627768801914	4.72143657794459	1.36183791547743	2.0325259985898	3.93771629196323	6.23487711774894	4.67961104271426	2.77949432544371
NONRATT003549.2	Ccnd1	1.04229756007494	0.784003453373712	0.99885968505483	22.7581595029941	23.5995557945415	17.8582262573673	11.7274392419914	14.9802170702517	21.6802773182912	16.6773866483149	18.9444343193141	20.1049955909205	16.1864669540545
NONRATT003550.2	Ccnd1	1.1636024039076	0.43852849615382	0.99885968505483	12.0853674602106	10.1549603721967	8.6158109136421	8.83365553292859	8.62497346469037	14.4535182121942	7.18054147358001	5.99507415168168	15.2520656206983	7.03048564671056
NONRATT003552.2	Rmt1	1.02013154897375	0.929248840477985	0.99885968505483	2.66819801069586	4.00477310452826	4.85618433314373	2.43687049184237	3.93419842249034	5.87174177370388	3.01119481150129	3.83684745707627	3.98633533268252	4.41449098746942
NONRATT003557.2	Chka	-1.03967069025491	0.815480841204146	0.99885968505483	13.9688013501136	7.86651859818051	10.4956242038913	8.224437909968	8.7762887886323	12.6468284356699	8.57032369427292	12.7095572015652	9.53254101293645	11.9354756327877
NONRATT003558.2	Chka	1.01306660628706	0.916746397782845	0.99885968505483	38.7673475671692	44.6246145933149	37.1263124824214	25.739444570085	42.3682907037422	42.0055373041893	29.185426634551	36.4500508422246	41.7698615294125	43.8179105422891
NONRATT003560.2	Cabp4	1.15324397605714	0.146378209912766	0.99885968505483	99.5080905165396	112.848784981171	104.32963760883	105.242344366442	102.289158984749	112.014766144505	111.645838395663	84.6504470217453	100.524977954603	71.285854464321
NONRATT003562.2	Coro1b	1.26442901909248	0.0235923877241916	0.882245568848838	92.9160719018793	101.120520889339	93.3640600823762	83.7674231570815	94.1181314918844	90.1086526041479	92.1888873059627	62.828377109624	80.766620218698	57.3883828371025
NONRATT003566.2	Rhod	1.04147260916916	0.859451075881741	0.99885968505483	5.33639602139171	6.00715965679239	1.56651107520765	4.56913217220444	4.69077504220002	4.74256066337621	3.93771629196323	4.55625635527807	3.81301640517458	4.90498998607714
NONRATT003567.2	Rhod	-1.01266600187135	0.88912949886308	0.99885968505483	55.4043469279787	55.7807682416436	51.8515165893734	50.412758299989	50.8419488444906	51.2648224088761	54.4331369771388	54.6750762633369	52.1689971798886	51.9928938524176
NONRATT003571.2	Pc	1.19361556861027	0.267413224929266	0.99885968505483	7.21982991129467	7.58046337642849	7.98920648355904	7.31061147552711	9.07891943651618	7.90426777229368	6.48565036323356	5.51546821954714	6.23948139028568	7.84798397772342
NONRATT003573.2	Pc	-1.15455531631809	0.64590947516294	0.99885968505483	2.04038671406154	1.5733037196361	2.81971993537378	3.04608811480296	1.51315323941936	2.48419844272087	3.24282518161678	2.1582266946054	0.519956782523807	4.41449098746942
NONRATT003574.2	Pc	1.61039414354778	0.132313083490225	0.99885968505483	2.82515083485444	2.28844177401615	3.28967325793608	0.76152202870074	1.81578388730324	2.7100346647864	1.85304296092387	1.67862076247087	1.03991356504761	1.144497663418
NONRATT003576.2	Rbm14	-1.57813875329313	0.152863160797862	0.99885968505483	0.784764120792899	1.14422088700807	1.56651107520765	3.35069692628326	1.21052259153549	2.48419844272087	3.24282518161678	2.1582266946054	4.15965426019045	1.47149699582314
NONRATT003582.2	Dpp3	1.16882549090765	0.339802131114815	0.99885968505483	18.3634804265538	22.7413901292855	18.3281795799296	41.2744939555801	25.2696590983034	19.873587541767	21.0783636805091	22.3016758442558	16.118660258238	23.8709512655754
NONRATT003591.2	Banf1	-1.0041580299208	0.972796611736468	0.99885968505483	1145.59866353347	1122.76674537667	1132.90080959018	1933.50443087118	1245.02248539425	1102.53243612394	1265.62834231101	1380.78547861532	1071.80424770907	1424.89959095541
NONRATT003596.2	Frmd8	1.11483484190671	0.609669382099718	0.99885968505483	4.86553754891597	4.43385593715629	3.60297547297761	4.4168277664643	4.23682907037422	2.7100346647864	2.77956444138581	2.63783262673994	5.02624889773013	3.92399198886171
NONRATT003597.2	Frmd8	-1.0470353143761	0.713472081325108	0.99885968505483	23.2290179754698	25.1728595141776	21.7745039453864	20.1041815576996	20.1249380842775	21.0027686520946	18.5304296092387	30.2151737244757	23.2247362860634	20.1104589429163
NONRATT003598.2	Frmd8	1.00024889428539	0.998909649276227	0.999640754934875	11.3006033394177	7.29440815467648	7.04929983843445	11.8797436477316	10.8947033238194	11.2918111032767	9.96010591496582	6.71448304988348	11.2657302880158	11.44497663418
NONRATT003602.2	Men1	-1.34910356476016	0.308846470689507	0.99885968505483	1.25562259326864	2.00238655226413	1.09655775264536	2.13226168036207	1.6644685633613	0.903344888262135	0.926521480461937	2.39802966067267	2.07982713009523	2.77949432544371
NONRATT003604.2	Bad	-1.11629887461511	0.360480772514778	0.99885968505483	87.1088174080118	65.0775629485842	95.557175587667	74.6291588126726	62.9471747598455	67.0733579534635	89.8725836048079	94.242565664436	56.328651440079	96.6283027257196
NONRATT003605.2	Plcb3	1.10310884372678	0.517826863445836	0.99885968505483	28.7223668210201	31.4660743927221	30.5469659665493	20.4087903691798	26.6314970137808	32.0687435333058	24.5528192322413	25.179311437063	37.610207269222	15.2054689568391
NONRATT003606.2	Plcb3	-1.02828549945113	0.830686003498334	0.99885968505483	20.560819964774	24.7437766815496	23.0277128055525	17.9719198773375	16.3420549857291	16.7118804328495	22.004885160971	21.8220699121213	20.4516334459364	17.9849632822828
NONRATT003607.2	Plcb3	1.07604938131546	0.592435155324098	0.99885968505483	22.6012066788355	29.892770673086	22.4011083754695	19.6472683404791	22.2433526194646	25.5194930934053	29.185426634551	15.8269957604396	19.0650820258729	24.034450931778
NONRATT003613.2	Ms4a6bl	-1.0355447693623	0.899521313810527	0.99885968505483	3.1390564831716	4.43385593715629	1.87981329024919	3.35069692628326	3.17762180278066	0.903344888262135	3.70608592184775	1.91842372853814	2.07982713009523	4.08749165506428
NONRATT003615.2	Ms4a4c	-2.1530949963894	0.00012426277853653	0.0856348062371744	2.19733953822012	3.57569027190023	3.28967325793608	3.50300133202341	3.78288309854841	2.25836222065534	6.25401999311807	9.11251271055615	5.02624889773013	6.86698598050799
NONRATT003619.2	Olr318	-1.05588038791774	0.703985587159966	0.99885968505483	41.9064040503408	37.6162616603905	49.1884477615204	29.5470547135887	41.1577681122067	27.100346647864	43.0832488414801	41.2461101635699	24.7846066336348	50.6848965227971
NONRATT003620.2	Olr318	-1.06803860978617	0.584761677038221	0.99885968505483	56.6599695212473	52.3481055806194	65.3235118361592	49.346627459808	58.7103456894713	46.2964255234344	69.7207414047607	62.5885741435567	37.2635694142061	65.0728671486233
NONRATT003621.2	Olr319	-1.04133401610516	0.813874400427602	0.99885968505483	5.49334884555029	6.86532532204845	6.73599762339292	6.39678504108622	7.56576619709681	4.96839688544174	6.94891110346453	4.55625635527807	7.45271388284123	7.3574849791157
NONRATT003622.2	Olr319	-1.03551570643011	0.782854884047288	0.99885968505483	69.0592426297751	72.0859158815087	79.5787626205489	38.9899278694779	58.4077150415874	52.6198397412693	70.4156325151072	55.634288127606	57.5418839326346	72.430352127739
NONRATT003623.2	Patl1	1.40408159356894	0.0248683728473852	0.886441112924527	27.1528385794343	29.1776326187059	28.040548246217	15.0781361682747	19.8223074363937	25.2936568713398	13.4345614666981	15.3473898283051	21.1449091559681	18.311962614688
NONRATT003624.2	Olr327	-1.04241454243077	0.764384095934575	0.99885968505483	35.9421967323148	40.6198414887866	36.6563591598591	20.56109477492	31.1709567320389	31.6170710891747	35.2078162575536	31.1743855887447	25.8245201986824	44.3084095408968
NONRATT003628.2	Glyatl2	-1.02003459365984	0.822383302084293	0.99885968505483	472.114095069008	492.158009024348	507.862890582322	382.893276030732	443.807845121699	465.222617454999	452.142482465425	493.034898234301	471.947439604108	462.540555687074
NONRATT003629.2	Glyatl2	1.01452759250968	0.879485469076075	0.99885968505483	321.439383876772	341.406907161034	351.055131954036	232.416523159466	288.407007433331	302.846373789881	293.012418196088	329.489275376425	295.855409256046	289.394409178551
NONRATT003634.2	Olr383	1.48802675401277	0.391446978478833	0.99885968505483	1.88343388990296	2.28844177401615	2.03646439776995	1.97995727462193	0	2.25836222065534	2.77956444138581	0.239802966067267	0.519956782523807	1.144497663418
NONRATT003635.2	Olr383	1.63000040343074	0.127733360144704	0.99885968505483	1.72648106574438	1.43027610876009	2.81971993537378	5.63526301238548	4.38814439431615	2.25836222065534	3.01119481150129	1.91842372853814	0.866594637539678	1.79849632822828
NONRATT003637.2	Olr383	-1.05121987063916	0.874359732830579	0.99885968505483	2.82515083485444	1.14422088700807	2.81971993537378	5.17834979516504	1.51315323941936	2.48419844272087	1.62141259080839	5.51546821954714	2.25314605760316	1.96199599443085
[truncated: 12,848 more rows]
