# Supplementary material for: Comprehensive Evaluation of White Matter Damage and Neuron Death and Whole-Transcriptome Analysis of Rats With Chronic Cerebral Hypoperfusion
Source: Front Cell Neurosci. 2019 Jul 17;13:310. doi: 10.3389/fncel.2019.00310 (PMC6653095; doi:10.3389/fncel.2019.00310)
Supplement: Supplementary file 2 [file Data_Sheet_1.zip › Whole-transcriptome data/Group_4W_8WvsGroup_Control_all_detectable_mRNA&circRNA&lncRNA analysis/lncRNA/Group_4W_8WvsGroup_Control_atfc1.5p0.05_358_lncRNA.txt]

lncRNA_ID	Cis_target_gene	Foldchange	PValue	FDR	4wC2-1	4wC2-2	4wC2-3	8wC1-6	8wC1-7	8wC2-5	kong1C1-4	kong2C1-4	kong2C1	kong2C2-4
NONRATT000048.2	Perp	1.51149632577753	0.0336163112063635	0.954821480769667	13.4979428776379	11.1561536483287	8.14585759107981	14.3166141395739	9.83549605622586	8.80761266055581	8.57032369427292	4.55625635527807	10.745773505492	5.06848965227971
NONRATT000390.2	Sepw1	1.58993931960504	0.00122400630818011	0.285706762773911	101.077618758125	115.280254366064	62.817094115827	83.4628143456012	121.354889801433	75.8809706140193	72.0370451059156	58.2721207543459	37.4368883417141	67.3618624754593
NONRATT000392.2	Sepw1	1.59092427624511	0.0272907465186495	0.912343619337768	9.26021662535621	12.8724849788408	10.1823219888498	12.6412656764323	9.68418073228392	9.48512132675241	13.2029310965826	4.55625635527807	5.54620568025394	3.92399198886171
NONRATT000469.2	Vasp	-1.70287562588469	0.00998550477046688	0.69927003748171	2.3542923623787	2.71752460664418	2.66306882785301	4.56913217220444	4.69077504220002	3.387543330983	4.4009770321942	6.47468008381621	5.71952460776187	6.53998664810285
NONRATT000794.2	Arrdc4	-2.32586284539338	0.0091539443010821	0.689978551694063	2.04038671406154	2.00238655226413	2.19311550529072	3.19839252054311	1.96709921124517	1.12918111032767	11.3498881356587	4.31645338921081	1.38655142006348	2.94299399164628
NONRATT000797.2	Arrdc4	-2.18190361519971	0.0348992472808133	0.962222253446603	2.98210365901302	2.86055221752019	1.56651107520765	3.35069692628326	0.605261295767745	2.48419844272087	11.8131488758897	5.51546821954714	1.21323249255555	1.96199599443085
NONRATT001036.2	Tenm4	-1.54695639237597	0.005887292796734	0.56940565288977	10.3588863944663	10.4410155939487	12.3754374941405	17.515006660117	9.68418073228392	9.71095754881795	18.0671688690078	24.220099572794	14.7321088381745	15.8594676216494
NONRATT001258.2	Tnrc6a	1.63694636526927	0.044682815287421	0.992445465485854	3.45296213148876	4.86293876978432	2.03646439776995	4.112218954984	4.84209036614196	3.387543330983	1.85304296092387	1.67862076247087	2.4264649851111	3.10649365784885
NONRATT001263.2	Aqp8	1.88164064492224	0.0323268780690461	0.952247830684478	6.90592426297751	2.14541416314014	2.81971993537378	6.70139385256652	3.93419842249034	3.61337955304854	0.926521480461937	2.39802966067267	3.81301640517458	1.96199599443085
NONRATT001282.2	LOC100271845	-2.00330118273994	0.00594114521740985	0.56940565288977	2.82515083485444	1.71633133051211	3.60297547297761	4.72143657794459	4.23682907037422	2.93587088685194	6.71728073334904	11.9901483033634	3.29305962265078	5.23198931848228
NONRATT001290.2	Spns1	1.51856032082129	0.0328403582867017	0.952436202655604	6.90592426297751	5.72110443504037	6.42269540835139	6.09217622960592	5.59866698585164	4.96839688544174	3.93771629196323	4.79605932134534	4.85292997022219	2.288995326836
NONRATT001456.2	Drd4	1.67626364158994	1.30258645072504e-05	0.0269300444498468	35.1574326115219	32.4672676688541	37.2829635899422	31.831620799691	32.3814793235744	35.2304506422233	19.9202118299316	14.8677838961706	24.9579255611427	20.9279572739291
NONRATT001472.2	Tollip	-1.61385665650714	0.027433861545429	0.914799180381217	10.2019335703077	5.86413204591638	10.8089264189328	14.1643097338338	9.53286540834199	10.6143024370801	23.1630370115484	19.4240402514486	5.54620568025394	17.9849632822828
NONRATT001500.2	Fgf19	2.78451198481295	0.0179893614321947	0.80566032334517	0.784764120792899	1.43027610876009	1.72316218272842	2.74147930332267	4.38814439431615	6.09757799576941	0	1.19901483033634	1.90650820258729	0.817498331012856
NONRATT001640.2	Foxb2	-1.83813017304064	0.00186096038809578	0.332491589339779	3.45296213148876	3.57569027190023	3.28967325793608	3.65530573776355	6.35524360556132	4.96839688544174	7.87543258392646	7.67369491415255	9.70585994044439	5.72248831708999
NONRATT001651.2	Trpm3	2.37433751904713	0.00163219373539963	0.321773747797424	3.9238206039645	4.00477310452826	3.91627768801914	5.17834979516504	5.29603633796777	2.25836222065534	2.31630370115484	1.19901483033634	2.77310284012697	0.653998664810285
NONRATT001697.2	Gldc	-1.54704477711158	0.0111251128474263	0.722964551078052	9.10326380119763	7.7234909873045	8.92911312868363	6.09217622960592	4.69077504220002	10.3884662150145	11.5815185057742	14.8677838961706	10.5724545779841	11.2814769679774
NONRATT001754.2	42799	2.0128390699122	0.01568779581746	0.785791958157005	4.55163190059882	3.43266266102422	3.44632436545684	2.74147930332267	1.81578388730324	1.80668977652427	2.31630370115484	0.719408898201801	1.55987034757142	1.30799732962057
NONRATT001797.2	Cyp2c12	-2.17292041091081	0.023518568139577	0.882245568848838	0.941716944951479	0.715138054380047	1.72316218272842	0.152304405740148	1.36183791547743	0.903344888262135	1.38978222069291	2.1582266946054	2.25314605760316	2.61599465924114
NONRATT001845.2	Ccnj	-1.56731065573523	0.0262109965359297	0.901010788284976	5.49334884555029	5.57807682416436	4.5428821181022	5.17834979516504	2.42104518307098	2.7100346647864	6.71728073334904	8.15330084628708	6.75943817280949	5.88598798329256
NONRATT001857.2	Hps6	-1.99831948708791	0.0235589668836636	0.882245568848838	0.627811296634319	1.14422088700807	0.783255537603827	1.21843524592118	1.81578388730324	1.58085355445874	2.77956444138581	2.8776355928072	1.21323249255555	2.77949432544371
NONRATT002014.2	LOC100910237	-1.69966729233633	1.14049523347318e-09	5.5017490062746e-06	143.611834105101	144.457886984769	141.455950091251	120.929698157678	140.269305294175	118.564016584405	260.352536009804	212.705230901666	234.500508918237	210.260570736507
NONRATT002026.2	Rnf217	1.50390148911213	0.0155045057664807	0.785791958157005	7.21982991129467	8.43862904168455	9.0857642362044	9.13826434440889	8.47365814074843	5.87174177370388	5.32749851265614	4.79605932134534	5.372886752746	5.88598798329256
NONRATT002139.2	Tagap	2.27895671215823	0.00626509489058375	0.572006832761736	1.72648106574438	2.57449699576817	2.50641772033225	3.65530573776355	3.48025245066453	5.19423310750727	2.08467333103936	1.91842372853814	1.03991356504761	0.653998664810285
NONRATT002164.2	Pabpc6	1.64910637626834	0.000480625572477819	0.178386395086342	37.8256306222177	35.8999303298783	27.413943816134	29.6993591193289	34.0459478869357	37.0371404187475	17.1406473885458	13.1891631336997	29.8108555313649	20.7644576077265
NONRATT002234.2	Zfp52	1.55902027573815	0.0132802952171528	0.785791958157005	6.90592426297751	6.43624248942042	9.86901977380823	9.13826434440889	6.6578742534452	8.58177643849028	3.70608592184775	5.51546821954714	5.19956782523807	5.72248831708999
NONRATT002381.2	Irf2bp1	-2.22416359650841	0.0158630856477466	0.785791958157005	13.3409900534793	13.7306506440969	12.688739709182	4.4168277664643	3.63156777460647	4.29088821924514	48.4107473541362	7.19408898201801	9.70585994044439	12.4259746313954
NONRATT002514.2	Eif3k	1.50556512287329	0.00466270665075575	0.528222915159389	25.7402631620071	30.607908727466	22.0878061604279	23.607182889723	21.486775999755	22.8094584286189	16.6773866483149	10.5513305069598	22.1848227210157	15.0419692906365
NONRATT002559.2	Tshz3	1.81707172708205	0.00065279694738538	0.192433198912519	11.1436505152592	13.3015678114689	9.55571755876669	10.6613084018104	7.56576619709681	10.162629992949	3.70608592184775	6.95428601595075	6.58611924530155	5.55898865088742
NONRATT002855.2	Il16	2.33034770522571	0.0103057419932016	0.710212848217206	4.39467907644024	4.14780071540427	1.40985996768689	2.74147930332267	2.26972985912904	2.25836222065534	1.62141259080839	2.1582266946054	0.519956782523807	0.817498331012856
NONRATT002987.2	Tenm4	2.09769910876225	0.0109221784182969	0.722964551078052	2.51124518653728	2.00238655226413	2.66306882785301	3.35069692628326	3.48025245066453	2.25836222065534	2.08467333103936	0.719408898201801	1.73318927507936	0.653998664810285
NONRATT003136.2	Itpripl2	1.68229972224016	0.00366674972608445	0.482410927599037	20.0899614922982	20.5959759661453	28.6671526763001	23.3025740782427	14.6775864223678	11.0659748812111	14.1294525770445	8.87270974448888	14.0388331281428	9.97347963835684
NONRATT003261.2	Nupr1	-1.50466544264326	0.037296572152276	0.970362570342336	4.23772625228166	2.71752460664418	4.0729287955399	2.58917489758252	3.93419842249034	3.61337955304854	4.63260740230968	4.79605932134534	6.58611924530155	5.06848965227971
NONRATT003290.2	Ate1	-1.88633503923718	0.00726353531684806	0.610284583766291	1.25562259326864	2.57449699576817	2.66306882785301	3.35069692628326	3.48025245066453	3.16170710891747	7.87543258392646	3.35724152494174	4.33297318769839	5.23198931848228
NONRATT003306.2	Cpxm2	1.73618325773805	0.0230963480753604	0.882245568848838	4.55163190059882	3.0035798283962	4.85618433314373	5.48295860664533	3.17762180278066	5.19423310750727	2.31630370115484	3.59704449100901	2.9464217676349	1.30799732962057
NONRATT003398.2	Nkx6-2	-1.79827699750403	0.0411164418308424	0.970362570342336	1.88343388990296	0.715138054380047	2.03646439776995	1.37073965166133	2.11841453518711	0.903344888262135	4.16934666207872	2.39802966067267	2.07982713009523	2.45249499303857
NONRATT003472.2	Drd4	1.58157370441272	5.5735457550896e-05	0.0525747694261626	40.8077342812308	30.893963949218	40.102683525316	43.7113644474225	34.3485785348195	37.4888128628786	20.6151029402781	23.5006906745922	26.5177959087141	24.8519492627908
NONRATT003512.2	Cttn	1.79181623510478	0.0188089797326857	0.813365335714777	3.76686777980592	3.0035798283962	4.85618433314373	5.63526301238548	3.63156777460647	6.77508666196601	2.31630370115484	1.4388177964036	2.25314605760316	3.92399198886171
NONRATT003534.2	Ins2	-1.90114561077843	0.0374186409807772	0.970362570342336	1.88343388990296	3.71871788277624	2.34976661281148	3.65530573776355	0.756576619709681	0.451672444131067	2.31630370115484	4.07665042314354	5.02624889773013	5.06848965227971
NONRATT003535.2	Ins2	-1.97725741752179	0.00610729478725755	0.572006832761736	14.2827069984308	10.8700984265767	7.36260205347598	5.63526301238548	5.74998230979358	2.48419844272087	9.26521480461937	24.4599025388612	12.3056438530634	15.6959679554468
NONRATT003536.2	Ins2	-2.33899993517674	0.0389921967876525	0.970362570342336	2.3542923623787	4.43385593715629	2.81971993537378	3.8076101435037	0.453945971825809	1.58085355445874	1.38978222069291	1.67862076247087	3.98633533268252	17.0039652850674
NONRATT003615.2	Ms4a4c	-2.1530949963894	0.00012426277853653	0.0856348062371744	2.19733953822012	3.57569027190023	3.28967325793608	3.50300133202341	3.78288309854841	2.25836222065534	6.25401999311807	9.11251271055615	5.02624889773013	6.86698598050799
NONRATT003761.2	Lipf	2.38330304790269	0.0460151262673444	0.992445465485854	0.784764120792899	0.286055221752019	2.50641772033225	2.58917489758252	2.11841453518711	1.80668977652427	0.926521480461937	0.479605932134534	1.03991356504761	0.326999332405142
NONRATT003947.2	Sorcs1	1.88157490580029	0.0331883471379932	0.953241341864072	2.19733953822012	2.57449699576817	3.13302215041531	3.19839252054311	3.93419842249034	1.12918111032767	1.15815185057742	0.959211864269068	1.21323249255555	2.288995326836
NONRATT003973.2	Zc3h7a	-1.75997889569847	0.0337143295103165	0.954821480769667	0.941716944951479	2.86055221752019	5.16948654818526	5.78756741812563	2.26972985912904	3.61337955304854	7.87543258392646	4.31645338921081	4.85292997022219	7.19398531291313
NONRATT004033.2	Olr1365	-1.67554969801458	0.0472049832178417	0.99885968505483	1.25562259326864	1.5733037196361	1.40985996768689	1.21843524592118	1.36183791547743	2.0325259985898	2.08467333103936	2.63783262673994	3.11974069514284	1.96199599443085
NONRATT004035.2	Pla2g10	2.11859341657882	0.00285348624792451	0.425728381236738	4.86553754891597	5.72110443504037	5.79609097826832	1.97995727462193	5.29603633796777	4.96839688544174	2.31630370115484	2.8776355928072	2.25314605760316	1.63499666202571
NONRATT004337.2	Snap47	2.01310513147754	4.4419390072216e-05	0.0509935842874309	24.7985462170556	18.8796446356332	15.9784129671181	17.0580934428966	18.0065235490904	29.5845450905849	11.3498881356587	6.71448304988348	13.8655142006348	8.82898197493884
NONRATT004356.2	Flii	-2.07553201906538	0.0145092755248143	0.785791958157005	0.941716944951479	1.28724849788408	1.40985996768689	2.43687049184237	1.51315323941936	0.677508666196601	2.31630370115484	5.03586228741261	2.07982713009523	2.45249499303857
NONRATT004684.2	Car4	1.71373435940359	0.00819480120936858	0.651621775285616	5.02249037307455	4.43385593715629	5.32613765570603	5.93987182386578	3.93419842249034	4.29088821924514	3.01119481150129	3.11743855887447	2.59978391261903	2.61599465924114
NONRATT004724.2	Ccdc182	1.81866672085967	0.023466227981705	0.882245568848838	3.76686777980592	4.5768835480323	2.66306882785301	4.26452336072415	4.23682907037422	2.0325259985898	2.31630370115484	1.19901483033634	1.21323249255555	3.10649365784885
NONRATT004914.2	Rdm1	1.61274324659514	0.0019756636730588	0.340378627101273	40.1799229845964	36.1859855516304	24.1242705581979	23.3025740782427	24.6643978025356	27.3261828699296	17.1406473885458	17.985222455045	24.7846066336348	12.7529739638006
NONRATT005024.2	Kcnj2	1.88878633989467	0.0213079566503385	0.849500684968866	10.2019335703077	11.4422088700807	12.5320886016612	29.0901414963683	7.56576619709681	4.96839688544174	6.02238962300259	3.59704449100901	8.14598959287297	8.82898197493884
NONRATT005146.2	Slc16a3	-1.64165595146178	0.0406200670408519	0.970362570342336	2.19733953822012	2.14541416314014	2.66306882785301	3.65530573776355	2.42104518307098	4.29088821924514	6.48565036323356	2.39802966067267	3.63969747766665	6.2129873156977
NONRATT005202.2	Eef2kmt	-1.53719318381752	0.0458190697783025	0.992445465485854	3.45296213148876	3.57569027190023	4.69953322562297	8.37674231570815	6.05261295767745	3.61337955304854	8.57032369427292	9.11251271055615	4.67961104271426	8.5019826425337
NONRATT005287.2	Capn15	2.09888248552494	0.0242466014177565	0.886441112924527	2.04038671406154	2.43146938489216	1.87981329024919	6.70139385256652	6.96050490132907	2.93587088685194	1.38978222069291	1.4388177964036	1.38655142006348	2.94299399164628
NONRATT005645.2	Wscd1	1.57699985916722	0.0406527495004392	0.970362570342336	3.29600930733018	5.86413204591638	3.75962658049837	4.4168277664643	5.29603633796777	6.09757799576941	3.47445555173226	2.8776355928072	3.81301640517458	1.96199599443085
NONRATT005688.2	Ssh2	-2.07459064242215	0.00322612080904988	0.448927118736248	13.4979428776379	4.00477310452826	22.714410590511	19.1903551232587	28.7499115489679	27.100346647864	57.4443317886401	26.6181292334666	27.3843905462538	47.7419025311508
NONRATT005741.2	Supt6h	1.55166123914363	0.0158511274504813	0.785791958157005	8.78935815288047	8.43862904168455	5.48278876322679	7.9198290984877	5.90129763373551	6.77508666196601	4.86423777242517	4.07665042314354	5.372886752746	4.25099132126685
NONRATT005745.2	Tmem97	-2.24162555031441	0.0246448464579384	0.886441112924527	1.88343388990296	2.86055221752019	0.783255537603827	0.304608811480296	0.907891943651618	1.12918111032767	1.85304296092387	3.59704449100901	4.85292997022219	1.63499666202571
NONRATT005776.2	Asic2	1.53272421749226	0.00737544190825425	0.612000591657168	25.4263575136899	24.4577214597976	17.2316218272842	15.8396581969754	15.8881090139033	19.1960788755704	18.2987992391233	11.9901483033634	11.0924113605079	10.300478970762
NONRATT005800.2	Car4	-1.96958549535249	0.00478770487558807	0.528913472973363	2.3542923623787	2.57449699576817	1.09655775264536	3.35069692628326	2.26972985912904	3.16170710891747	2.54793407127033	5.99507415168168	5.19956782523807	5.55898865088742
NONRATT005851.2	Olr1523	1.61561472300699	0.0118705686508364	0.73981178649049	8.31849968040473	8.29560143080854	12.688739709182	9.89978637310963	6.50655892950326	7.90426777229368	5.79075925288711	4.55625635527807	7.62603281034916	4.08749165506428
NONRATT005962.2	Plxdc1	-1.76802203551711	0.041724274646652	0.970362570342336	1.5695282415858	1.00119327613207	1.72316218272842	1.06613084018104	1.36183791547743	1.58085355445874	3.01119481150129	2.63783262673994	2.9464217676349	1.30799732962057
NONRATT006224.2	Map2k6	-1.62065304787702	0.0398231073907592	0.970362570342336	6.74897143881893	8.58165665256056	9.71236866628746	22.3887476438018	10.5920726759355	8.58177643849028	28.9537962644355	17.985222455045	7.97267066536503	17.4944642836751
NONRATT006340.2	Mrpl12	-1.76086404005547	0.021912880495901	0.864095930617656	3.45296213148876	1.85935894138812	3.60297547297761	5.02604538942489	4.08551374643228	5.64590555163834	5.09586814254065	4.55625635527807	12.6522817080793	5.06848965227971
NONRATT006341.2	Mrpl12	-1.73075516747874	0.000300315950944205	0.14019911103434	7.84764120792899	6.72229771117244	6.57934651587215	7.31061147552711	7.26313554921294	7.45259532816261	10.1917362850813	11.2707394051616	16.4652981132539	11.6084763003826
NONRATT006342.2	Slc25a10	-1.67403954495819	0.0320689577075074	0.948175854352159	2.3542923623787	3.14660743927221	2.19311550529072	1.82765286888178	1.96709921124517	2.48419844272087	3.47445555173226	1.91842372853814	5.71952460776187	4.25099132126685
NONRATT006347.2	Anapc11	1.63009666246188	0.00690957062508049	0.606032158097968	18.9912917231882	8.72468426343657	12.2187863866197	12.336656864952	8.92760411257424	15.8085355445874	7.41217184369549	7.91349788021981	7.7993517378571	8.17498331012856
NONRATT006439.2	Bach1	2.55521417680933	0.0267042424725079	0.905541808683351	6.27811296634319	1.00119327613207	6.26604430083062	9.44287315588918	3.02630647883873	3.16170710891747	1.38978222069291	3.11743855887447	0	3.10649365784885
NONRATT006472.2	Krtap16-5	1.88721351217374	0.00966369968832986	0.694642031330008	4.08077342812308	3.28963505014821	3.13302215041531	3.04608811480296	5.74998230979358	4.29088821924514	1.38978222069291	1.4388177964036	2.77310284012697	2.45249499303857
NONRATT006480.2	Urb1	-2.05078028228025	0.00127149159205914	0.287516036254372	6.90592426297751	3.0035798283962	2.66306882785301	4.56913217220444	3.17762180278066	4.29088821924514	8.57032369427292	12.9493601676324	6.58611924530155	5.88598798329256
NONRATT006513.2	Hmgn1	1.7677150508939	0.0164410937831872	0.795475574396649	4.08077342812308	5.00596638066033	6.57934651587215	9.59517756162933	6.96050490132907	4.06505199717961	5.55912888277162	2.39802966067267	2.59978391261903	3.26999332405142
NONRATT006767.2	Olr1570	1.63455010380073	0.0358153899832997	0.970362570342336	4.08077342812308	4.14780071540427	4.38623101058143	5.48295860664533	2.87499115489679	6.32341421783494	3.47445555173226	1.91842372853814	3.63969747766665	1.96199599443085
NONRATT007025.2	Gsk3b	1.5829693701379	0.023083966879013	0.882245568848838	24.9554990412142	13.0155125897168	18.3281795799296	8.98595993866874	21.0328300279291	26.648674203733	13.2029310965826	16.3066016925742	9.87917886795232	8.33848297633113
NONRATT007036.2	Fstl1	-1.68011251352098	0.0138800570434462	0.785791958157005	2.98210365901302	3.0035798283962	2.50641772033225	4.26452336072415	3.02630647883873	3.387543330983	5.32749851265614	6.47468008381621	6.58611924530155	3.26999332405142
NONRATT007274.2	Gpr12	1.93278850178996	0.0373793085878551	0.970362570342336	1.25562259326864	2.00238655226413	1.56651107520765	3.04608811480296	3.17762180278066	2.48419844272087	0.694891110346453	0.959211864269068	1.03991356504761	1.79849632822828
NONRATT031815.1	Styxl1	-7.89642342840621	4.93304436169176e-05	0.0509935842874309	0	0	0	0.76152202870074	1.05920726759355	0	1.15815185057742	3.59704449100901	3.29305962265078	2.45249499303857
NONRATT007426.2	Mir6322	1.80730248065725	0.0268433828030098	0.905541808683351	2.04038671406154	2.71752460664418	3.13302215041531	3.8076101435037	3.17762180278066	3.83921577511407	2.54793407127033	0.479605932134534	2.25314605760316	1.47149699582314
NONRATT007512.2	Rflna	1.65185957499163	0.0142640940842999	0.785791958157005	3.9238206039645	5.14899399153634	4.85618433314373	7.46291588126726	5.44735166190971	4.96839688544174	3.01119481150129	3.83684745707627	3.11974069514284	2.94299399164628
NONRATT007798.2	Gna12	1.5382355792435	0.00272597481152179	0.415266394445719	16.4800465366509	14.588816309353	15.351808537035	21.627225615101	21.0328300279291	23.26113087275	12.9713007264671	12.2299512694306	11.4390492155237	11.9354756327877
NONRATT007816.2	Uncx	1.99051972570531	0.0295766605265723	0.930507459001204	1.25562259326864	6.00715965679239	2.97637104289454	3.50300133202341	2.57236050701292	4.29088821924514	3.24282518161678	1.19901483033634	1.38655142006348	1.144497663418
NONRATT007835.2	Zkscan1	5.76279639067318	0.000582054963807586	0.183119552961378	5.33639602139171	3.43266266102422	6.57934651587215	4.56913217220444	3.48025245066453	1.58085355445874	3.01119481150129	0	0	0
NONRATT007852.2	Vom2r64	1.54995363751657	0.00179561997999642	0.328939396841876	36.2561023806319	31.6091020035981	29.2937571063832	35.3346221317144	27.0854429856066	24.3903119830776	28.0272747839736	20.3832521157177	14.2121520556507	17.16746495127
NONRATT007853.2	Vom2r64	1.67444938092658	0.00728311183852401	0.610284583766291	8.63240532872189	9.1537670960646	6.10939319330985	11.1182216190308	6.05261295767745	7.45259532816261	3.70608592184775	6.23487711774894	5.02624889773013	4.41449098746942
NONRATT007921.2	Caln1	1.5942244921633	0.0141715541081808	0.785791958157005	9.10326380119763	6.00715965679239	6.10939319330985	7.76752469274755	5.59866698585164	5.19423310750727	3.93771629196323	4.31645338921081	3.98633533268252	4.41449098746942
NONRATT007986.2	Gtf2h3	-1.83376047298709	0.00422788491886707	0.515263961818183	2.19733953822012	3.14660743927221	2.34976661281148	2.58917489758252	3.02630647883873	1.3550173323932	4.16934666207872	4.31645338921081	4.15965426019045	5.55898865088742
NONRATT008000.2	Vps33a	-1.5213279464161	0.00462101068030838	0.528222915159389	9.26021662535621	14.874871531105	9.86901977380823	14.1643097338338	11.6512799435291	9.71095754881795	17.8355384988923	18.2250254211123	13.8655142006348	20.9279572739291
NONRATT008005.2	Psmd9	1.58771587274256	0.0304299544060427	0.931254980275753	4.39467907644024	3.57569027190023	4.85618433314373	5.17834979516504	4.84209036614196	6.09757799576941	2.77956444138581	3.35724152494174	3.98633533268252	1.96199599443085
NONRATT008040.2	RGD1562310	-1.65704456783802	0.0136330182628998	0.785791958157005	2.51124518653728	4.00477310452826	3.28967325793608	6.39678504108622	3.63156777460647	5.64590555163834	5.79075925288711	8.63290677842162	6.93275710031742	6.70348631430542
NONRATT008101.2	Sez6l	-2.38281755533723	0.00021061540678542	0.112889858036985	1.5695282415858	1.28724849788408	1.56651107520765	1.37073965166133	2.26972985912904	1.3550173323932	4.63260740230968	4.31645338921081	3.11974069514284	3.26999332405142
NONRATT008203.2	Mgat5	1.91228090701875	0.0459466041140109	0.992445465485854	2.3542923623787	1.85935894138812	4.22957990306067	4.4168277664643	1.6644685633613	2.48419844272087	2.08467333103936	0.719408898201801	2.4264649851111	0.653998664810285
NONRATT008294.2	Rgs18	-1.73562861260343	0.000390986937904324	0.166422440157393	35.6282910839976	44.0525041498109	48.7184944389581	18.7334419060382	32.2301639996324	34.3271057539611	65.3197643725666	77.9359639718618	40.209991181841	64.2553688176105
NONRATT008382.2	Nphs2	1.56983172387437	0.0452865060367587	0.992445465485854	7.37678273545325	9.1537670960646	6.57934651587215	6.24448063534607	7.111820225271	4.96839688544174	2.08467333103936	8.39310381235435	3.46637855015871	3.92399198886171
NONRATT008416.2	Serpinc1	-1.65984736551227	0.0374986168527295	0.970362570342336	4.39467907644024	5.86413204591638	6.73599762339292	10.2043951845899	3.48025245066453	1.80668977652427	11.3498881356587	11.2707394051616	6.58611924530155	7.3574849791157
NONRATT008532.2	Sccpdh	1.61324310106444	0.0466837231213238	0.998674648684821	5.33639602139171	3.28963505014821	4.5428821181022	3.04608811480296	3.63156777460647	2.93587088685194	1.15815185057742	2.1582266946054	2.77310284012697	3.10649365784885
NONRATT008564.2	Lyplal1	1.92507140580438	0.0188327297035094	0.813365335714777	2.3542923623787	2.86055221752019	3.75962658049837	5.93987182386578	2.26972985912904	2.7100346647864	2.31630370115484	1.19901483033634	1.55987034757142	1.79849632822828
NONRATT008588.2	Ptpn14	-1.8542422120951	0.0489011471976211	0.99885968505483	0.31390564831716	1.85935894138812	2.50641772033225	1.52304405740148	0.907891943651618	1.3550173323932	2.08467333103936	3.11743855887447	2.07982713009523	3.26999332405142
NONRATT008612.2	Olr1065	-1.98665927477337	0.0342089315945073	0.957355824101572	2.04038671406154	1.71633133051211	2.19311550529072	0.76152202870074	0.151315323941936	1.80668977652427	3.24282518161678	2.1582266946054	2.59978391261903	3.43349299025399
NONRATT008615.2	Olr1065	1.63828159106218	0.0399791406355146	0.970362570342336	4.55163190059882	5.14899399153634	3.75962658049837	4.87374098368474	2.72367583095485	5.87174177370388	3.70608592184775	1.91842372853814	3.63969747766665	1.63499666202571
NONRATT008896.2	Brinp2	-2.95682965050465	0.00038134227024621	0.166422440157393	0.784764120792899	1.28724849788408	1.09655775264536	2.13226168036207	3.17762180278066	0.903344888262135	8.57032369427292	2.63783262673994	4.50629211520632	3.26999332405142
NONRATT008956.2	Pogk	2.15209074906886	0.0109448475145977	0.722964551078052	3.1390564831716	5.00596638066033	3.60297547297761	12.4889612706921	4.23682907037422	7.90426777229368	3.01119481150129	1.4388177964036	4.67961104271426	1.96199599443085
NONRATT009009.2	Olfml2b	1.50644121511013	0.036969128814321	0.970362570342336	11.9284146360521	7.58046337642849	11.9054841715782	5.78756741812563	8.01971216892262	7.67843155022814	6.25401999311807	6.23487711774894	7.10607602782536	3.92399198886171
NONRATT009311.2	Srd5a3	-1.58003391287685	0.027911958467508	0.918049688504034	3.60991495564734	4.29082832628028	4.5428821181022	5.17834979516504	2.72367583095485	3.83921577511407	4.86423777242517	7.43389194808528	9.01258423041265	4.25099132126685
NONRATT009659.2	Sptbn1	-1.79142959400513	0.0417727944529626	0.970362570342336	1.5695282415858	0.858165665256056	1.40985996768689	2.43687049184237	1.51315323941936	1.3550173323932	1.85304296092387	4.55625635527807	2.59978391261903	2.12549566063343
NONRATT009761.2	Fgf5	-1.64059289918983	3.98288829167006e-06	0.00960672655950818	55.2473941038201	47.7712220325871	58.4308631052455	45.6913217220444	52.3551020839099	64.5891595107426	102.843884331275	103.834684307127	73.4872252633647	74.5558477883725
NONRATT009780.2	Shroom3	-1.50989497881667	0.00839724829855935	0.664070914627054	14.2827069984308	10.0119327613207	14.0985996768689	15.5350493854951	13.4670638308323	19.6477513197014	14.824343687391	28.2967499959375	25.6512012711745	18.4754622808905
NONRATT010005.2	H2afv	-2.5529962628087	0.0163685635482147	0.794918965334776	0.784764120792899	0.858165665256056	0.626604430083062	2.43687049184237	0.151315323941936	0.677508666196601	1.62141259080839	2.8776355928072	3.81301640517458	1.30799732962057
NONRATT010017.2	Gck	1.91150370877299	0.0153362173975599	0.785791958157005	2.66819801069586	2.00238655226413	3.75962658049837	3.50300133202341	2.42104518307098	3.16170710891747	1.85304296092387	0.719408898201801	2.07982713009523	1.30799732962057
NONRATT010029.2	Adra2c	1.75345548899934	0.0134083846899731	0.785791958157005	5.65030166970887	3.71871788277624	9.0857642362044	6.85369825830666	6.80918957738713	7.45259532816261	2.31630370115484	4.55625635527807	2.59978391261903	5.39548898468485
NONRATT010142.2	Grb10	-4.48947000928976	6.1758642913541e-05	0.0525747694261626	1.25562259326864	1.00119327613207	0.783255537603827	1.21843524592118	1.6644685633613	0.451672444131067	7.18054147358001	5.51546821954714	0.346637855015871	6.70348631430542
NONRATT010399.2	Olr1645	2.54687843788655	0.000609293161842425	0.183701888295491	8.31849968040473	6.1501872676684	8.6158109136421	3.65530573776355	4.9934056900839	6.32341421783494	3.01119481150129	3.11743855887447	3.46637855015871	0.490498998607714
NONRATT010410.2	Olr1645	-1.50466999560166	0.0375816067204737	0.970362570342336	7.84764120792899	8.72468426343657	11.5921819565366	9.89978637310963	11.4999646195872	14.4535182121942	9.72847554485034	12.7095572015652	28.7709419663173	12.4259746313954
NONRATT010418.2	Olr1645	1.86498269465471	0.0119110106586708	0.73981178649049	5.96420731802603	4.71991115890831	2.66306882785301	6.54908944682637	5.44735166190971	8.80761266055581	2.77956444138581	4.55625635527807	3.11974069514284	1.79849632822828
NONRATT010462.2	Oxa1l	1.54463734531671	0.0178965747204108	0.804345432775728	8.16154685624615	8.29560143080854	5.79609097826832	8.68135112718844	7.111820225271	6.54925043990048	6.02238962300259	5.27566525347988	3.11974069514284	5.06848965227971
NONRATT010481.2	Cpne6	1.82299057392555	0.00808897760262442	0.647911933952697	5.96420731802603	6.86532532204845	3.44632436545684	10.2043951845899	6.05261295767745	10.6143024370801	4.16934666207872	4.31645338921081	3.46637855015871	3.76049232265914
NONRATT010873.2	Olr1645	2.44895538556836	0.000533256034512336	0.180707226667609	5.96420731802603	3.14660743927221	3.60297547297761	3.50300133202341	2.87499115489679	4.29088821924514	1.38978222069291	1.67862076247087	2.07982713009523	1.144497663418
NONRATT010903.2	Olr1645	-2.00711745877483	0.0247005339324987	0.886441112924527	2.3542923623787	3.86174549365225	1.72316218272842	0.304608811480296	2.42104518307098	2.25836222065534	6.71728073334904	1.91842372853814	4.33297318769839	4.41449098746942
NONRATT010907.2	Olr1645	-1.58462521165014	0.000723924618147917	0.19767239761956	16.0091880641751	17.0202856942451	15.1951574295143	17.515006660117	17.7038929012065	18.9702426535048	33.1231429265142	31.1743855887447	17.1585738232856	27.1409445896268
NONRATT010917.2	Olr1645	1.71626810735624	0.0488363929421239	0.99885968505483	3.60991495564734	4.00477310452826	2.34976661281148	3.50300133202341	3.63156777460647	4.96839688544174	0.926521480461937	2.63783262673994	1.03991356504761	3.76049232265914
NONRATT010936.2	Psmb11	-2.22223486076571	0.015846014407858	0.785791958157005	1.88343388990296	2.43146938489216	2.19311550529072	1.97995727462193	3.17762180278066	1.80668977652427	6.94891110346453	5.75527118561441	0.346637855015871	7.19398531291313
NONRATT010962.2	Olr1285	1.66677310296932	0.00948586192849884	0.694642031330008	9.57412227367337	5.00596638066033	8.30250869860057	10.6613084018104	6.96050490132907	8.80761266055581	5.32749851265614	3.35724152494174	6.23948139028568	4.57799065367199
NONRATT011007.2	Phf11	1.61302387910413	0.048403739778465	0.99885968505483	4.7085847247574	2.57449699576817	3.91627768801914	3.65530573776355	2.87499115489679	2.25836222065534	2.54793407127033	1.91842372853814	1.90650820258729	1.96199599443085
NONRATT011049.2	Kif13b	1.52220693463658	0.0389884945336588	0.970362570342336	16.9509050091266	13.7306506440969	22.8710616980318	16.2965714141958	10.5920726759355	26.648674203733	9.03358443450388	8.63290677842162	19.7583577359046	8.99248164114142
NONRATT011084.2	Ppp3cc	1.71493222646366	0.00995980559283651	0.69927003748171	10.2019335703077	11.1561536483287	9.0857642362044	6.09217622960592	7.71708152103875	7.45259532816261	7.41217184369549	6.23487711774894	2.4264649851111	4.41449098746942
NONRATT011141.2	RGD1306441	-1.88269831937253	0.00549664706187609	0.554558968271576	6.43506579050177	5.86413204591638	5.63943987074756	1.37073965166133	3.63156777460647	4.06505199717961	6.02238962300259	10.3115275408925	8.83926530290471	8.82898197493884
NONRATT011193.2	Gpc5	1.58359062618133	0.0283985220179515	0.920506417873362	5.96420731802603	7.00835293292446	5.48278876322679	8.68135112718844	6.96050490132907	7.22675910609708	2.54793407127033	2.39802966067267	5.89284353526981	6.04948764949513
NONRATT011360.2	Myo9b	1.66275069219294	0.0247600398283122	0.886441112924527	2.66819801069586	5.43504921328835	4.5428821181022	3.8076101435037	5.44735166190971	4.96839688544174	3.01119481150129	3.11743855887447	2.77310284012697	1.96199599443085
NONRATT011397.2	Rab3a	1.82846245966308	0.0014912331939614	0.317369511514845	200.428756450506	212.53902976175	77.5422982227789	88.0319465178056	87.914203210265	84.6885832745751	68.0993288139524	57.5527118561441	75.7403713209678	72.430352127739
NONRATT011399.2	Gdf15	1.64856780746116	0.0199772179453125	0.82860692474798	13.1840372293207	9.86890515044464	7.04929983843445	7.76752469274755	7.111820225271	5.64590555163834	2.54793407127033	5.99507415168168	7.10607602782536	4.74149031987456
NONRATT011405.2	Crtc1	-1.92368809033782	0.03360489735958	0.954821480769667	2.51124518653728	1.00119327613207	1.56651107520765	1.97995727462193	1.6644685633613	1.12918111032767	2.54793407127033	4.31645338921081	1.03991356504761	4.90498998607714
NONRATT011429.2	Tssk6	-1.790189228673	0.0341822457753603	0.957355824101572	1.88343388990296	1.71633133051211	2.34976661281148	2.13226168036207	1.81578388730324	0.903344888262135	1.15815185057742	5.03586228741261	3.98633533268252	2.94299399164628
NONRATT011704.2	Asb14	-1.69755469215306	0.017114800981172	0.796553205601596	2.66819801069586	4.14780071540427	1.87981329024919	4.72143657794459	2.42104518307098	2.93587088685194	5.79075925288711	6.71448304988348	4.33297318769839	4.74149031987456
NONRATT011726.2	Chdh	-2.06840843939294	0.00637327429557276	0.572882146618192	2.3542923623787	2.14541416314014	1.40985996768689	0.609217622960592	1.96709921124517	2.0325259985898	3.47445555173226	2.1582266946054	3.63969747766665	5.06848965227971
NONRATT011853.2	Fcho1	-1.57251533858734	4.61098779425982e-05	0.0509935842874309	48.4984226650012	52.7771884132474	53.1047254495395	31.2224031767304	39.6446148727873	47.1997704116965	69.4891110346453	76.4971461754582	64.474641032952	75.2098464531827
NONRATT011905.2	Ints10	-1.61684949605356	0.017337583496989	0.796553205601596	3.76686777980592	4.71991115890831	5.48278876322679	4.87374098368474	2.11841453518711	6.32341421783494	9.03358443450388	6.23487711774894	7.10607602782536	6.86698598050799
NONRATT011922.2	Spock3	2.15469499590663	0.00557380760654825	0.554558968271576	4.55163190059882	5.14899399153634	3.44632436545684	3.35069692628326	3.02630647883873	5.42006932957281	0.463260740230968	1.67862076247087	3.63969747766665	1.63499666202571
NONRATT011992.2	Sorbs2	-1.60756406643402	0.0207420029170467	0.839906297237507	3.9238206039645	2.14541416314014	2.81971993537378	2.89378370906281	3.3289371267226	4.51672444131067	4.4009770321942	4.79605932134534	6.41280031779361	5.06848965227971
NONRATT012091.2	Mrps31	-1.67153809807133	0.025621523640082	0.897807966390476	2.98210365901302	3.0035798283962	3.60297547297761	2.28456608610222	3.93419842249034	2.93587088685194	2.31630370115484	7.91349788021981	4.85292997022219	5.88598798329256
NONRATT012133.2	F7	-1.50921763475242	0.0467179890242968	0.998674648684821	2.66819801069586	2.71752460664418	2.19311550529072	2.58917489758252	3.48025245066453	3.61337955304854	5.55912888277162	4.31645338921081	3.63969747766665	3.92399198886171
NONRATT012214.2	Cts7	2.00902170033465	0.0183889079859618	0.811094458410087	2.51124518653728	2.43146938489216	1.87981329024919	1.97995727462193	2.11841453518711	1.58085355445874	1.62141259080839	0.719408898201801	0.693275710031742	1.144497663418
NONRATT012359.2	Id4	-3.32877096792196	0.00258747523385173	0.411493863563761	3.60991495564734	1.71633133051211	0	5.33065420090518	1.6644685633613	2.25836222065534	5.32749851265614	2.39802966067267	17.1585738232856	7.52098464531827
NONRATT012364.2	Ptpdc1	1.51867695971847	0.0145386857209986	0.785791958157005	37.354772149742	38.4744273256465	18.7981329024919	24.2164005126835	21.1841453518711	24.8419844272087	15.5192347977374	14.388177964036	26.6911148362221	15.5324682892443
NONRATT012365.2	Phf2	1.94538053111593	0.035517466634117	0.970362570342336	2.04038671406154	2.00238655226413	2.34976661281148	1.97995727462193	1.51315323941936	0.903344888262135	0.926521480461937	0.719408898201801	1.03991356504761	0.980997997215427
NONRATT012679.2	Gpr158	-1.80068042448381	0.00169424931465029	0.323150041854097	8.31849968040473	7.86651859818051	7.36260205347598	12.336656864952	9.53286540834199	7.22675910609708	21.54162442074	16.5464046586414	7.45271388284123	18.1484629484854
NONRATT012717.2	Spata31a5	-2.02471238183446	0.000457535526859193	0.178386395086342	3.29600930733018	4.5768835480323	3.13302215041531	3.65530573776355	1.81578388730324	4.06505199717961	6.71728073334904	6.71448304988348	5.54620568025394	8.66548230873627
NONRATT012806.2	Tgfbi	-1.58226405141017	0.0337087387981502	0.954821480769667	6.90592426297751	4.71991115890831	3.60297547297761	2.43687049184237	3.02630647883873	4.96839688544174	5.09586814254065	7.67369491415255	8.31930852038091	5.88598798329256
NONRATT012837.2	Cks2	-1.87029113026215	0.00209426836292308	0.35242153195608	6.43506579050177	8.86771187431258	7.20595094595521	7.46291588126726	17.2499469293807	16.2602079887184	12.7396703563516	20.623055081785	25.6512012711745	19.6199599443085
NONRATT012845.2	Phf2	1.53980638334529	0.040625617580817	0.970362570342336	11.3006033394177	9.72587753956863	7.83255537603828	8.37674231570815	8.62497346469037	15.1310268783908	9.03358443450388	4.07665042314354	9.53254101293645	3.59699265645657
NONRATT012871.2	Gmpr	-1.65235001136024	0.0250525423269967	0.887485576146687	2.3542923623787	3.86174549365225	4.0729287955399	7.31061147552711	7.26313554921294	7.45259532816261	11.5815185057742	10.0717245748252	8.14598959287297	5.88598798329256
NONRATT013137.2	Cdnf	-1.60506968376904	0.000199927980575541	0.11156737577791	660.457484059304	624.744604306409	769.470240142	500.472277262127	716.478058865068	595.078445142681	1216.52270384652	1113.16536848425	610.255943755441	1198.12555393244
NONRATT013211.2	Rbbp8	-1.60613118111284	0.0456352325570589	0.992445465485854	1.72648106574438	3.57569027190023	3.75962658049837	3.65530573776355	2.11841453518711	3.61337955304854	3.70608592184775	3.59704449100901	7.7993517378571	4.41449098746942
NONRATT013346.2	Nrg2	2.00950934543307	0.00511864417423338	0.531680304635773	4.39467907644024	3.71871788277624	5.32613765570603	4.72143657794459	3.63156777460647	1.80668977652427	1.62141259080839	2.39802966067267	2.25314605760316	1.63499666202571
NONRATT013472.2	Slc6a7	1.94069977450612	0.0303937075535458	0.931254980275753	3.45296213148876	2.28844177401615	5.0128354406645	5.48295860664533	1.81578388730324	2.93587088685194	3.01119481150129	2.39802966067267	0.866594637539678	1.144497663418
NONRATT013514.2	Oacyl	-1.97306626637435	0.0150470521401568	0.785791958157005	1.41257541742722	1.85935894138812	1.87981329024919	1.52304405740148	0.453945971825809	1.80668977652427	3.93771629196323	1.91842372853814	2.9464217676349	2.94299399164628
NONRATT013537.2	Mc2r	-1.74464507069375	0.0232720211325198	0.882245568848838	3.29600930733018	2.43146938489216	1.40985996768689	4.26452336072415	2.87499115489679	3.16170710891747	5.79075925288711	7.43389194808528	2.77310284012697	4.57799065367199
NONRATT013541.2	Tcf4	-1.70723585422261	0.0228563499102386	0.882245568848838	6.74897143881893	3.14660743927221	6.73599762339292	5.63526301238548	7.56576619709681	7.00092288403154	15.287604427622	13.6687690658342	9.70585994044439	3.59699265645657
NONRATT013564.2	Dym	-2.43466528202803	0.00428193557851924	0.515263961818183	1.25562259326864	2.57449699576817	1.40985996768689	0.456913217220444	0.605261295767745	1.12918111032767	2.08467333103936	3.59704449100901	3.11974069514284	3.43349299025399
NONRATT013605.2	Slc14a2	1.67292185895526	0.0232113093198354	0.882245568848838	3.76686777980592	4.29082832628028	4.22957990306067	3.19839252054311	4.08551374643228	3.61337955304854	3.01119481150129	1.4388177964036	3.11974069514284	1.63499666202571
NONRATT013624.2	Zfp516	1.56689660590874	0.000549413900868905	0.180707226667609	8268.43172949814	8296.74565169555	7658.35934447518	7344.7276624129	9286.67537628845	10290.4532946381	6874.78938502757	4492.70856927025	6284.19767358273	4109.07361100302
NONRATT013625.2	Zadh2	1.53532162241725	0.000108936027843991	0.0829748523662231	166.997804904729	171.919188272963	175.292589315737	180.023807584855	180.065235490904	168.699657882954	160.519846490031	113.906408881952	93.0722640717614	86.3278237549576
NONRATT013758.2	Pcdha1	1.99465065017924	0.0421487823475191	0.977527529059771	2.04038671406154	3.43266266102422	2.50641772033225	2.89378370906281	2.57236050701292	1.80668977652427	0.463260740230968	0.479605932134534	3.11974069514284	0.817498331012856
NONRATT013811.2	Commd10	1.54748753204181	0.0395558079309063	0.970362570342336	5.49334884555029	4.5768835480323	5.79609097826832	6.85369825830666	9.07891943651618	4.29088821924514	4.16934666207872	2.8776355928072	5.02624889773013	3.43349299025399
NONRATT013832.2	Slc26a2	-1.52073074176731	0.0210092647595341	0.839906297237507	9.41716944951479	8.15257381993253	10.025670881329	12.9458744879126	8.47365814074843	3.83921577511407	11.8131488758897	16.5464046586414	14.3854709831586	11.44497663418
NONRATT013873.2	Pmaip1	2.04178620537677	0.00140860529020128	0.304258742683476	5.33639602139171	8.43862904168455	5.48278876322679	5.33065420090518	8.92760411257424	11.5176473253422	3.47445555173226	2.63783262673994	5.19956782523807	3.10649365784885
NONRATT013874.2	Pmaip1	1.87476915187484	0.0099631079638879	0.69927003748171	3.1390564831716	2.43146938489216	4.69953322562297	5.02604538942489	4.84209036614196	4.74256066337621	1.62141259080839	2.39802966067267	1.73318927507936	2.94299399164628
NONRATT013885.2	Mc4r	-1.8116861453643	0.0164899580098808	0.795475574396649	2.66819801069586	1.71633133051211	2.81971993537378	3.95991454924385	1.51315323941936	2.48419844272087	5.09586814254065	5.99507415168168	5.02624889773013	2.45249499303857
NONRATT014034.2	Arl2bp	1.50545661272561	0.0189563432912567	0.813365335714777	9.57412227367337	10.0119327613207	11.4355308490159	8.98595993866874	11.953910591413	9.93679377088348	10.4233666551968	6.71448304988348	6.41280031779361	4.25099132126685
NONRATT014132.2	Rasd2	-1.62583186704768	0.033252869375574	0.953241341864072	3.45296213148876	3.28963505014821	1.56651107520765	4.56913217220444	2.11841453518711	3.61337955304854	4.86423777242517	6.71448304988348	4.15965426019045	4.57799065367199
NONRATT014135.2	Rasd2	1.84434004911694	0.0449662745292429	0.992445465485854	4.08077342812308	4.43385593715629	2.81971993537378	0.913826434440889	4.69077504220002	2.25836222065534	1.62141259080839	1.19901483033634	1.73318927507936	2.288995326836
NONRATT014145.2	LOC291863	-1.65893323114226	0.0407180634972472	0.970362570342336	2.51124518653728	4.86293876978432	3.28967325793608	6.85369825830666	2.26972985912904	4.29088821924514	4.16934666207872	11.2707394051616	5.02624889773013	6.37648698190028
NONRATT014165.2	Adcy7	2.03059786331644	0.00156635962089574	0.321773747797424	4.39467907644024	4.14780071540427	4.0729287955399	4.87374098368474	3.48025245066453	3.387543330983	1.38978222069291	1.91842372853814	2.59978391261903	1.96199599443085
NONRATT014168.2	Papd5	1.61488268602668	0.0386176534352632	0.970362570342336	3.76686777980592	4.86293876978432	3.60297547297761	5.93987182386578	4.69077504220002	6.32341421783494	4.63260740230968	2.63783262673994	1.55987034757142	3.26999332405142
NONRATT014368.2	Cntnap4	-1.60073913216932	0.00954622023085038	0.694642031330008	13.9688013501136	13.3015678114689	10.3389730963705	22.2364432380616	14.6775864223678	14.9051906563252	19.9202118299316	30.4549766905429	12.4789627805714	32.6999332405142
NONRATT014506.2	Ces5a	-1.57192614703979	0.031591220900147	0.942655977045212	8.94631097703905	6.00715965679239	7.98920648355904	8.83365553292859	4.9934056900839	3.61337955304854	10.8866273954278	14.1483749979688	5.19956782523807	12.589474297598
NONRATT014540.2	Large1	1.88153320977406	0.00472597767980625	0.528222915159389	4.39467907644024	3.86174549365225	4.5428821181022	6.39678504108622	4.84209036614196	4.06505199717961	2.08467333103936	2.1582266946054	3.63969747766665	1.96199599443085
NONRATT014553.2	Hmgxb4	-1.50749491771627	0.0144228722324136	0.785791958157005	10.6727920427834	5.86413204591638	7.98920648355904	13.5550921108732	11.6512799435291	8.58177643849028	16.4457562781994	16.5464046586414	14.0388331281428	11.9354756327877
NONRATT014681.2	Gab1	1.94241746695957	0.0048801550463979	0.531680304635773	4.55163190059882	6.43624248942042	8.14585759107981	3.04608811480296	5.29603633796777	5.19423310750727	1.85304296092387	2.39802966067267	3.63969747766665	3.10649365784885
NONRATT014684.2	Gab1	-1.675993860569	0.0407437628056365	0.970362570342336	5.33639602139171	1.5733037196361	3.75962658049837	2.89378370906281	3.3289371267226	3.61337955304854	4.4009770321942	5.75527118561441	3.11974069514284	9.48298063974913
NONRATT014928.2	Atg10	-1.81335128914638	0.0349729757678906	0.962222253446603	0.784764120792899	2.86055221752019	2.50641772033225	1.21843524592118	1.6644685633613	3.16170710891747	1.85304296092387	4.31645338921081	3.29305962265078	5.06848965227971
NONRATT015035.2	Srek1	1.85364488345813	0.0251763979307141	0.888665441105595	21.1886312614083	10.1549603721967	14.725204106952	12.6412656764323	11.1973339717033	4.06505199717961	2.77956444138581	12.4697542354979	4.33297318769839	7.19398531291313
NONRATT015102.2	Plk2	-1.52552846539473	0.0373261874666574	0.970362570342336	3.45296213148876	4.5768835480323	2.97637104289454	2.74147930332267	3.93419842249034	5.64590555163834	4.4009770321942	7.91349788021981	5.89284353526981	5.39548898468485
NONRATT015190.2	Snx16	1.69358696386261	0.00624908250952681	0.572006832761736	17.7356691299195	19.3087274682613	26.0040838484471	33.2023604513523	31.3222720559808	19.6477513197014	17.8355384988923	6.23487711774894	12.9989195630952	20.600957941524
NONRATT015221.2	Ythdf3	1.94677483213048	0.00011825834187629	0.0855717361816831	95.270364264258	94.5412507890422	48.8751455464788	66.4047209027046	89.7299870975682	48.1031152999587	58.6024836392175	33.8122182154847	23.9180119960951	35.8064268983631
NONRATT015278.2	Sox2	2.55411399805643	0.000598646348799975	0.183701888295491	3.76686777980592	3.86174549365225	2.34976661281148	3.95991454924385	3.02630647883873	4.74256066337621	1.15815185057742	0.479605932134534	2.4264649851111	1.30799732962057
NONRATT015290.2	Ankrd50	-1.79100882373739	0.0431287194897758	0.986292932334292	2.04038671406154	1.28724849788408	2.19311550529072	1.37073965166133	1.96709921124517	2.93587088685194	5.32749851265614	3.83684745707627	1.03991356504761	3.92399198886171
NONRATT015441.2	Vom1r55	-1.67153522667945	0.0378483337921955	0.970362570342336	1.88343388990296	2.57449699576817	1.56651107520765	3.50300133202341	1.6644685633613	3.387543330983	6.25401999311807	3.11743855887447	3.46637855015871	3.43349299025399
NONRATT015554.2	Rapgef2	1.66646591794143	0.0469500233443496	0.99885968505483	3.1390564831716	3.0035798283962	3.13302215041531	4.112218954984	1.81578388730324	2.25836222065534	1.15815185057742	1.67862076247087	2.07982713009523	1.96199599443085
NONRATT015617.2	Map9	1.71581417798295	0.0218257253837239	0.864095930617656	5.33639602139171	6.43624248942042	5.63943987074756	8.52904672144829	3.3289371267226	2.93587088685194	2.77956444138581	3.59704449100901	3.11974069514284	3.10649365784885
NONRATT015698.2	S100a11	1.61488018601132	0.0350522476841658	0.962573298833487	2.66819801069586	4.14780071540427	3.28967325793608	5.17834979516504	3.63156777460647	4.96839688544174	2.31630370115484	2.1582266946054	2.9464217676349	2.288995326836
NONRATT015726.2	Notch2	1.87660001262279	0.00416024990458586	0.515263961818183	5.96420731802603	7.15138054380047	4.85618433314373	5.33065420090518	3.48025245066453	5.19423310750727	3.70608592184775	1.67862076247087	2.9464217676349	2.94299399164628
NONRATT015788.2	Dpyd	-1.85584812543226	0.032103798274776	0.948175854352159	1.41257541742722	2.57449699576817	1.87981329024919	1.06613084018104	2.11841453518711	2.0325259985898	1.38978222069291	3.35724152494174	2.59978391261903	6.2129873156977
NONRATT015840.2	Camk2d	1.89013059614015	0.0229473714860888	0.882245568848838	2.19733953822012	1.5733037196361	4.69953322562297	3.8076101435037	2.87499115489679	2.93587088685194	1.85304296092387	1.67862076247087	1.38655142006348	1.47149699582314
NONRATT016027.2	Ckmt2	-2.74649521380979	0.00016208621186681	0.106623257188022	0.784764120792899	1.28724849788408	1.72316218272842	2.13226168036207	1.05920726759355	3.61337955304854	4.16934666207872	3.83684745707627	6.58611924530155	4.25099132126685
NONRATT016029.2	Ckmt2	-97.0114804447657	8.49297356529739e-13	1.22910313436984e-08	0	0	0	0	0	0	0.926521480461937	2.63783262673994	2.25314605760316	2.45249499303857
NONRATT016149.2	Rgs7bp	1.78385339097815	0.0275263226890622	0.915772280358868	7.06287708713609	4.43385593715629	5.0128354406645	15.9919626027156	8.3223428168065	4.29088821924514	5.32749851265614	4.79605932134534	3.81301640517458	3.10649365784885
NONRATT016220.2	Cdh10	1.53821654370173	0.0154044886440253	0.785791958157005	8.16154685624615	7.86651859818051	10.8089264189328	15.382744979755	9.53286540834199	10.162629992949	5.09586814254065	6.71448304988348	7.62603281034916	7.19398531291313
NONRATT016288.2	LOC100360846	1.50670059561901	0.00231287498139702	0.380362803758838	56.5030166970887	54.7795749655116	50.4416566216865	49.8035406770284	51.2958948163164	58.4915815149732	52.3484636460994	28.0569470298702	39.1700776167934	22.88995326836
NONRATT016290.2	LOC100360846	2.6172280217418	0.0441763694987337	0.990561255332982	2.04038671406154	2.28844177401615	2.19311550529072	3.35069692628326	0.302630647883873	1.3550173323932	0.463260740230968	0.479605932134534	1.90650820258729	0
NONRATT016526.2	Trim59	-1.86901975166767	0.0498844292247033	0.99885968505483	1.41257541742722	2.71752460664418	1.56651107520765	1.21843524592118	1.6644685633613	1.3550173323932	2.77956444138581	6.47468008381621	2.4264649851111	1.144497663418
NONRATT016645.2	Rapgef2	2.43200023287759	0.0392181521833575	0.970362570342336	2.51124518653728	2.43146938489216	1.87981329024919	0.456913217220444	1.21052259153549	2.7100346647864	0.463260740230968	0	1.73318927507936	0.653998664810285
NONRATT016810.2	Notch2	1.73210302936574	0.0381471817482491	0.970362570342336	4.39467907644024	4.5768835480323	5.32613765570603	2.74147930332267	4.23682907037422	4.74256066337621	4.16934666207872	0.479605932134534	3.29305962265078	1.96199599443085
NONRATT016878.2	S1pr1	1.63590129459616	0.00396156461140548	0.502910202247896	8.63240532872189	10.2979879830727	13.0020419242235	12.1843524592118	17.0986316054388	15.8085355445874	8.8019540643884	7.19408898201801	6.93275710031742	8.33848297633113
NONRATT016879.2	S1pr1	1.62209727437635	0.00901371100435349	0.682965579345569	8.78935815288047	7.15138054380047	8.77246202116287	10.3566995903301	11.1973339717033	8.58177643849028	8.57032369427292	5.75527118561441	3.81301640517458	4.74149031987456
NONRATT016880.2	S1pr1	2.46704134016078	0.0160611567794639	0.785791958157005	1.72648106574438	2.14541416314014	1.87981329024919	2.89378370906281	3.48025245066453	3.61337955304854	0.694891110346453	0.239802966067267	2.77310284012697	0.326999332405142
NONRATT016892.2	Ptbp2	-1.60588561557123	0.0151603025052976	0.785791958157005	5.49334884555029	5.14899399153634	7.98920648355904	10.3566995903301	8.3223428168065	5.87174177370388	8.10706295404195	15.8269957604396	7.62603281034916	14.878469624434
NONRATT017026.2	Olr1718	332.809145600416	2.47464908086368e-06	0.00716262429965183	15.695282415858	10.2979879830727	16.9183196122427	0.152304405740148	0	0	0	0	0	0
NONRATT017056.2	Olr1718	2.20001979702742	0.00893999106029179	0.680945003287067	3.29600930733018	3.86174549365225	2.50641772033225	1.97995727462193	3.48025245066453	1.80668977652427	1.38978222069291	1.19901483033634	2.07982713009523	0.490498998607714
NONRATT017183.2	Lta	-1.87600370101098	0.00845850760260968	0.665280011005257	3.76686777980592	4.5768835480323	2.97637104289454	1.67534846314163	2.87499115489679	1.3550173323932	6.94891110346453	6.23487711774894	5.02624889773013	3.92399198886171
NONRATT017252.2	Mdga1	-2.64071286254918	0.0153177142054384	0.785791958157005	0.941716944951479	1.71633133051211	0.939906645124593	0.609217622960592	0.756576619709681	0.677508666196601	0	2.63783262673994	3.11974069514284	4.25099132126685
NONRATT017326.2	Ipmk	1.79761704163221	0.0187584763806905	0.813365335714777	5.49334884555029	5.29202160241234	2.34976661281148	7.31061147552711	3.93419842249034	7.67843155022814	3.93771629196323	1.91842372853814	3.11974069514284	2.77949432544371
NONRATT017460.2	Snx3	1.79263861954616	0.00496296726831759	0.531680304635773	7.69068838377041	7.86651859818051	10.1823219888498	6.39678504108622	10.2894420280517	5.19423310750727	4.63260740230968	3.35724152494174	6.58611924530155	3.10649365784885
NONRATT017504.2	Olr1718	-1.8165408979534	0.0144530183579107	0.785791958157005	2.3542923623787	3.14660743927221	4.0729287955399	4.26452336072415	7.56576619709681	6.77508666196601	3.70608592184775	7.91349788021981	11.4390492155237	10.6274783031671
NONRATT017508.2	Olr1718	1.89805227019653	0.0118749509026802	0.73981178649049	43.7898379402438	46.627001145579	48.5618433314373	53.1542376033117	124.683826928155	129.629991465616	19.4569510897007	62.5885741435567	21.6648659384919	52.9738918496331
NONRATT017532.2	Olr1735	11.0634363214779	3.6094454971851e-05	0.050967378985274	2.04038671406154	2.28844177401615	3.91627768801914	5.17834979516504	4.23682907037422	23.26113087275	0	2.1582266946054	0.346637855015871	0
NONRATT017606.2	Atf6b	-1.54809825061876	0.00666868307889356	0.595735688381158	7.37678273545325	8.15257381993253	8.77246202116287	11.7274392419914	10.1381267041097	8.35594021642475	11.8131488758897	10.5513305069598	19.4117198808888	14.2244709596237
NONRATT017721.2	Ipmk	-1.80122776581975	0.0373089927328563	0.970362570342336	2.51124518653728	2.28844177401615	2.50641772033225	4.112218954984	1.36183791547743	1.58085355445874	4.4009770321942	8.15330084628708	2.25314605760316	2.94299399164628
NONRATT017847.2	Spopl	-1.72616890504302	0.00713058148519311	0.607022207374793	4.23772625228166	3.86174549365225	4.22957990306067	8.224437909968	8.01971216892262	5.87174177370388	9.26521480461937	11.2707394051616	6.41280031779361	12.7529739638006
NONRATT017938.2	Obp2b	-1.60359675975017	0.0178421461670307	0.804345432775728	4.86553754891597	5.14899399153634	4.38623101058143	4.4168277664643	7.111820225271	9.48512132675241	8.33869332415743	11.9901483033634	11.2657302880158	6.04948764949513
NONRATT018155.2	Arl6ip6	2.34558909083791	0.020738737044456	0.839906297237507	1.09866976911006	1.85935894138812	2.50641772033225	2.43687049184237	2.42104518307098	0.677508666196601	1.15815185057742	0.239802966067267	1.03991356504761	0.653998664810285
NONRATT018306.2	Lnpk	7.57343230693697	0.00205040846829611	0.349100133566838	4.08077342812308	0	4.69953322562297	1.21843524592118	2.42104518307098	3.16170710891747	0	0	1.21323249255555	0
NONRATT018370.2	Olr520	1.66129251568227	0.0156676536067289	0.785791958157005	5.65030166970887	4.14780071540427	5.63943987074756	6.54908944682637	3.93419842249034	3.83921577511407	2.54793407127033	3.35724152494174	2.77310284012697	3.26999332405142
NONRATT018468.2	Olr796	2.18790837222747	0.0157516202100652	0.785791958157005	2.19733953822012	1.14422088700807	2.34976661281148	3.95991454924385	3.02630647883873	4.74256066337621	1.62141259080839	1.4388177964036	1.55987034757142	0.653998664810285
NONRATT018569.2	Epb42	1.74217195099775	0.000103427585571096	0.0829748523662231	21.5025369097254	14.731843920229	17.0749707197634	18.4288330945579	18.7631001688001	14.2276819901286	10.6549970253123	10.5513305069598	10.745773505492	8.33848297633113
NONRATT018570.2	Epb42	-1.55046288081447	0.00474495432357107	0.528222915159389	13.3409900534793	9.1537670960646	12.5320886016612	11.8797436477316	6.96050490132907	8.35594021642475	16.9090170184303	18.9444343193141	14.2121520556507	14.7149699582314
NONRATT018595.2	Sema6d	-2.21677859624906	0.0166540689787743	0.796009253702199	2.04038671406154	2.00238655226413	2.34976661281148	2.28456608610222	2.57236050701292	2.7100346647864	1.15815185057742	2.63783262673994	13.1722384906031	3.43349299025399
NONRATT018672.2	Sptlc3	1.57888150970292	0.00586925083880216	0.56940565288977	10.829744866942	11.0131260374527	14.8818552144727	10.9659172132907	8.7762887886323	10.6143024370801	6.71728073334904	7.91349788021981	5.372886752746	8.33848297633113
NONRATT018820.2	Abhd12	1.98328113071138	2.58046054488202e-05	0.0414938055617029	17.8926219540781	15.446981974609	19.2680862250542	11.5751348362513	18.3091541969743	23.9386395389466	7.18054147358001	8.63290677842162	10.745773505492	8.82898197493884
NONRATT018857.2	Spag4	-1.58439768141856	0.00755603317822918	0.621312000882572	14.1257541742722	7.7234909873045	10.6522753114121	7.46291588126726	10.1381267041097	10.162629992949	9.49684517473485	20.8628580478522	18.1984873883332	15.0419692906365
NONRATT018895.2	Chd6	-2.30579896677381	0.020369834535923	0.836193632876008	1.09866976911006	2.86055221752019	0	1.21843524592118	1.21052259153549	0.903344888262135	3.01119481150129	3.83684745707627	2.25314605760316	2.45249499303857
NONRATT018979.2	Tfap2c	2.04020836802929	0.0268417216089627	0.905541808683351	2.98210365901302	1.5733037196361	2.66306882785301	2.58917489758252	1.81578388730324	0.903344888262135	0.694891110346453	1.19901483033634	0.866594637539678	1.30799732962057
NONRATT018982.2	Bmp7	1.81355990999608	0.00771966382171166	0.627634690043883	5.02249037307455	3.71871788277624	4.38623101058143	3.04608811480296	4.23682907037422	3.83921577511407	3.01119481150129	1.91842372853814	1.73318927507936	2.288995326836
NONRATT019007.2	Cbln4	1.86646836368616	0.0135141279505736	0.785791958157005	3.45296213148876	2.00238655226413	4.22957990306067	3.04608811480296	3.63156777460647	2.48419844272087	2.08467333103936	1.67862076247087	1.38655142006348	1.63499666202571
NONRATT019064.2	Lcn11	2.16011584451863	0.0220916276339811	0.867053699795563	1.88343388990296	3.0035798283962	1.40985996768689	5.17834979516504	2.42104518307098	1.3550173323932	0.926521480461937	1.4388177964036	1.03991356504761	1.30799732962057
NONRATT019123.2	Obp2b	2.08187847095911	0.0250816473634601	0.887485576146687	2.66819801069586	2.00238655226413	2.19311550529072	2.74147930332267	1.21052259153549	3.16170710891747	2.31630370115484	0.479605932134534	0.866594637539678	0.817498331012856
NONRATT019169.2	Abo2	1.56511501231073	0.0222267371443916	0.869365783658475	5.65030166970887	5.57807682416436	5.32613765570603	4.4168277664643	6.05261295767745	3.61337955304854	3.24282518161678	3.11743855887447	3.29305962265078	3.43349299025399
NONRATT019274.2	Ppp6c	2.1328037217453	0.000281987455469783	0.136030748518623	7.69068838377041	10.7270708157007	14.8818552144727	10.8136128075505	6.96050490132907	9.48512132675241	4.63260740230968	2.1582266946054	5.89284353526981	5.88598798329256
NONRATT019307.2	Arl6ip6	1.6401350677323	0.00311421389743094	0.443058036546458	45.0454605335124	52.3481055806194	59.0574675353286	33.2023604513523	33.5920019151099	43.1347184145169	38.6822718092859	16.3066016925742	34.4904665740792	18.8024616132957
NONRATT019404.2	Gad1	2.16132551270726	0.023558903166635	0.882245568848838	2.19733953822012	2.14541416314014	2.66306882785301	4.26452336072415	1.05920726759355	2.0325259985898	0.926521480461937	1.67862076247087	1.38655142006348	0.490498998607714
NONRATT019499.2	Tp53i11	-1.84420552305594	0.0158690617645976	0.785791958157005	2.82515083485444	3.86174549365225	5.63943987074756	8.37674231570815	5.14472101402583	7.45259532816261	14.824343687391	9.59211864269068	3.29305962265078	13.2434729624083
NONRATT019508.2	Lrrc4c	1.56552284893259	0.039095580430915	0.970362570342336	4.08077342812308	4.86293876978432	6.89264873091368	3.8076101435037	5.14472101402583	5.64590555163834	3.93771629196323	3.11743855887447	3.98633533268252	1.96199599443085
NONRATT019520.2	Lrrc4c	-1.7002477991753	0.039728015543154	0.970362570342336	2.19733953822012	2.71752460664418	3.13302215041531	3.8076101435037	1.05920726759355	3.16170710891747	3.47445555173226	6.47468008381621	2.59978391261903	5.72248831708999
NONRATT019549.2	LOC499843	3.94054076227911	0.00271942341503913	0.415266394445719	2.98210365901302	1.43027610876009	2.97637104289454	0.76152202870074	1.51315323941936	2.48419844272087	0	0.959211864269068	1.03991356504761	0
NONRATT019575.2	Mettl15	-2.39267357006344	0.00169702896496071	0.323150041854097	2.98210365901302	1.85935894138812	1.56651107520765	1.82765286888178	1.81578388730324	2.0325259985898	6.48565036323356	7.91349788021981	1.73318927507936	3.59699265645657
NONRATT019741.2	Sptlc3	-1.73890023851912	0.00671310388938091	0.596024782129574	2.04038671406154	3.86174549365225	2.81971993537378	3.65530573776355	4.84209036614196	4.06505199717961	4.63260740230968	5.51546821954714	7.27939495533329	7.03048564671056
NONRATT020181.2	Dmtf1	1.93683008461209	0.0442850423024074	0.990561255332982	2.19733953822012	1.5733037196361	1.72316218272842	1.37073965166133	2.72367583095485	4.74256066337621	1.15815185057742	1.67862076247087	1.03991356504761	0.980997997215427
NONRATT020279.2	Fam3c	-1.77988458185714	0.00489618359309989	0.531680304635773	10.2019335703077	7.29440815467648	9.71236866628746	15.2304405740148	9.83549605622586	8.58177643849028	28.0272747839736	22.3016758442558	7.97267066536503	14.5514702920288
NONRATT020294.2	Impdh1	1.96525660440662	0.0486994041816247	0.99885968505483	2.19733953822012	1.85935894138812	1.72316218272842	1.52304405740148	2.42104518307098	3.387543330983	2.31630370115484	0.239802966067267	0.519956782523807	1.30799732962057
NONRATT020477.2	Tmem178b	1.57127611476512	0.00312495398728775	0.443058036546458	16.9509050091266	15.590009585485	16.6050173972011	16.2965714141958	9.98681138016779	14.9051906563252	10.8866273954278	7.43389194808528	10.0524977954603	9.80997997215427
NONRATT020478.2	Tmem178b	1.85573737309047	0.0232595372805429	0.882245568848838	4.08077342812308	4.5768835480323	2.81971993537378	5.02604538942489	2.26972985912904	4.29088821924514	3.24282518161678	0.719408898201801	2.77310284012697	1.47149699582314
NONRATT020505.2	Tmem178b	1.91687895382776	0.0326332210748438	0.952247830684478	2.66819801069586	1.5733037196361	2.81971993537378	1.97995727462193	2.87499115489679	3.83921577511407	1.62141259080839	0.239802966067267	1.38655142006348	1.96199599443085
NONRATT020650.2	Prss37	-1.94645341458333	0.00282690020828921	0.425728381236738	2.98210365901302	2.14541416314014	3.60297547297761	5.93987182386578	3.3289371267226	2.25836222065534	4.16934666207872	6.71448304988348	7.62603281034916	7.84798397772342
NONRATT020670.2	Prss37	1.808693065779	0.0203995824827467	0.836193632876008	4.7085847247574	5.57807682416436	8.45915980612134	15.6873537912353	6.20392828161939	4.06505199717961	4.4009770321942	3.83684745707627	4.85292997022219	3.43349299025399
NONRATT020827.2	Creb5	1.73893892163044	2.18144931621789e-10	1.57849672521526e-06	233.702755172125	227.270873681979	240.929403366937	264.400448364897	238.926896504317	230.127110284779	151.486262055527	121.10049786397	131.722384906031	145.841702252693
NONRATT020829.2	Cpvl	-1.77580946899591	0.0176599227990611	0.801173676326056	4.08077342812308	4.29082832628028	6.26604430083062	3.65530573776355	5.14472101402583	2.7100346647864	9.49684517473485	9.83192160875795	2.4264649851111	9.6464803059517
NONRATT021011.2	LOC100911370	1.66491923759825	0.0201047283286885	0.831301795350799	6.43506579050177	6.72229771117244	3.75962658049837	8.07213350422785	6.80918957738713	3.83921577511407	4.16934666207872	4.31645338921081	2.4264649851111	3.59699265645657
NONRATT021020.2	LOC100911370	1.58572086465066	0.039747076218428	0.970362570342336	6.27811296634319	8.00954620905652	9.55571755876669	10.5090039960702	10.4407573519936	12.8726646577354	5.55912888277162	1.91842372853814	10.0524977954603	6.2129873156977
NONRATT021060.2	Antxr1	-2.02887951642474	0.00605518610002932	0.572006832761736	1.41257541742722	2.43146938489216	1.40985996768689	3.65530573776355	2.57236050701292	1.12918111032767	3.47445555173226	6.47468008381621	4.15965426019045	3.43349299025399
NONRATT021220.2	Pdk4	-1.56744731979485	0.0050927373421952	0.531680304635773	18.9912917231882	18.0214789703772	19.5813884400957	25.5871401643449	18.1578388730324	15.1310268783908	34.9761858874381	20.1434491496504	45.2362400795712	20.4374582753214
NONRATT021242.2	Thsd7a	-1.71062328622705	0.000678143528505975	0.192433198912519	32.489234600826	32.1812124471021	41.5125434930029	36.8576661891158	37.2235696897163	30.036217534716	75.5115006576479	90.1659152412924	31.8906826614601	43.3274115436814
NONRATT021243.2	Thsd7a	-1.66271536840007	0.00132382605603979	0.294744779738583	10.5158392186248	9.29679470694061	13.6286463543066	11.8797436477316	11.1973339717033	14.4535182121942	20.8467333103936	26.3783262673994	19.7583577359046	11.9354756327877
NONRATT021421.2	Tmem178b	2.61762227788974	0.0283063017820359	0.920506417873362	1.88343388990296	2.28844177401615	5.0128354406645	5.78756741812563	0.453945971825809	8.13010399435921	2.31630370115484	0.479605932134534	2.59978391261903	0.490498998607714
NONRATT021714.2	Skap2	-2.01758198725595	2.12823391322808e-05	0.0384997514902959	11.9284146360521	9.01073948518859	11.2788797414951	19.0380507175185	11.953910591413	10.8401386591456	34.0496644069762	24.9395084709958	16.2919791857459	24.8519492627908
NONRATT021715.2	Skap2	-1.74438277474338	0.000523714256836991	0.180707226667609	5.02249037307455	5.00596638066033	5.95274208578909	7.76752469274755	6.20392828161939	5.87174177370388	12.5080399862361	10.791133473027	9.18590315792058	9.48298063974913
NONRATT021739.2	Il12rb2	1.65189866017152	0.0198946286100028	0.82860692474798	5.02249037307455	4.71991115890831	5.16948654818526	5.17834979516504	3.93419842249034	2.7100346647864	3.24282518161678	2.63783262673994	2.77310284012697	2.288995326836
NONRATT022126.2	RGD1559904	-2.14640739170494	0.0158555016708487	0.785791958157005	0.15695282415858	1.00119327613207	1.09655775264536	1.97995727462193	1.05920726759355	1.3550173323932	2.08467333103936	2.39802966067267	2.4264649851111	2.61599465924114
NONRATT022226.2	RGD1306195	1.5871981032589	0.045673067337837	0.992445465485854	3.60991495564734	3.0035798283962	2.50641772033225	4.4168277664643	3.93419842249034	3.16170710891747	2.77956444138581	1.67862076247087	2.25314605760316	1.96199599443085
NONRATT022344.2	Tyrp1	1.68727208669247	0.0452046784829295	0.992445465485854	2.04038671406154	3.86174549365225	3.75962658049837	2.74147930332267	5.14472101402583	4.96839688544174	3.24282518161678	2.1582266946054	2.25314605760316	1.30799732962057
NONRATT022402.2	Caap1	2.52723664921515	0.0139151725847562	0.785791958157005	2.04038671406154	1.71633133051211	2.34976661281148	2.43687049184237	0.756576619709681	1.12918111032767	0.926521480461937	0.239802966067267	0.519956782523807	0.980997997215427
NONRATT022511.2	Agbl4	-1.54096882015117	0.0263881645317156	0.903068866634678	7.84764120792899	4.43385593715629	5.0128354406645	6.09217622960592	3.48025245066453	4.51672444131067	7.87543258392646	5.99507415168168	7.27939495533329	10.9544776355723
NONRATT022637.2	Macf1	-1.60046639202818	0.024312860750916	0.886441112924527	9.73107509783195	5.00596638066033	9.39906645124593	4.87374098368474	13.1644331829485	15.3568631004563	17.1406473885458	17.7454194889778	10.3991356504761	15.8594676216494
NONRATT022805.2	Zbtb40	-2.14745637576116	0.0110468311908945	0.722964551078052	2.51124518653728	3.43266266102422	4.22957990306067	10.3566995903301	6.80918957738713	10.162629992949	17.3722777586613	15.8269957604396	2.77310284012697	17.6579639498777
NONRATT022828.2	Ece1	-2.00225291372098	0.00711500578779687	0.607022207374793	0.627811296634319	3.43266266102422	2.34976661281148	1.97995727462193	2.57236050701292	2.0325259985898	4.86423777242517	4.79605932134534	5.02624889773013	2.94299399164628
NONRATT023002.2	Tram1	1.50176237202047	0.00247506284401443	0.39799010531752	24.4846405687385	23.8856110162936	25.0641772033225	30.6131855537698	20.7301993800453	28.6812002023228	20.8467333103936	18.9444343193141	12.3056438530634	16.3499666202571
NONRATT023014.2	RGD1564053	1.53936374114598	0.00333148792074391	0.454842388575528	16.3230937124923	14.874871531105	16.6050173972011	17.9719198773375	13.1644331829485	14.0018457680631	13.6661918368136	9.59211864269068	9.01258423041265	8.33848297633113
NONRATT023022.2	Rrs1	-2.27048888490771	0.00113736647049764	0.270995064222047	1.5695282415858	1.5733037196361	1.25320886016612	1.21843524592118	1.81578388730324	0.903344888262135	3.47445555173226	2.8776355928072	2.4264649851111	4.08749165506428
NONRATT023332.2	Tle1	1.52806198743333	0.00236616000257588	0.384753568059305	14.9105182950651	18.0214789703772	13.4719952467858	14.4689185453141	15.7367936899614	12.8726646577354	8.57032369427292	10.3115275408925	9.70585994044439	10.4639786369646
NONRATT023419.2	Atg4c	1.69126850042263	0.0412952862153718	0.970362570342336	3.45296213148876	2.71752460664418	2.66306882785301	5.02604538942489	3.02630647883873	2.25836222065534	1.62141259080839	2.8776355928072	1.73318927507936	1.47149699582314
NONRATT023536.2	Foxe3	1.52974956336847	0.00114225393294257	0.270995064222047	94.1716944951479	108.128873822263	104.799590931392	75.086072029893	87.762887886323	79.2685139450023	85.4716065726137	43.8839427903099	65.6878735255076	44.6354088733019
NONRATT023683.2	Khdrbs1	1.54440951833488	0.000259021492521021	0.129260656543594	174.374587640182	160.763034624634	142.709158951417	95.3425579933327	138.150890758988	147.922725452925	90.3358443450388	77.21655507366	119.24342212546	83.7118290957164
NONRATT023697.2	Serinc2	-1.72938715088136	0.0285439812468063	0.921858411621519	22.6012066788355	26.1740527903097	25.0641772033225	118.188218854355	42.822236675568	62.5566335121528	60.6871569702569	120.141285999701	84.0596798413487	77.9893407786264
NONRATT023773.2	Hnrnpr	1.88818421522832	0.000332169797020424	0.150223790702487	16.6369993608095	12.5864297570888	13.9419485693481	23.4548784839828	16.1907396617872	10.3884662150145	7.41217184369549	6.23487711774894	10.3991356504761	8.66548230873627
NONRATT023778.2	LOC690206	-1.61722351569064	0.0170451593481936	0.796553205601596	3.9238206039645	3.71871788277624	4.38623101058143	5.17834979516504	3.3289371267226	4.51672444131067	7.41217184369549	9.83192160875795	6.06616246277774	4.08749165506428
NONRATT024047.2	Ston1	1.64722890040027	0.0406673421986977	0.970362570342336	6.74897143881893	9.43982231781662	7.83255537603828	3.19839252054311	6.6578742534452	6.77508666196601	5.79075925288711	1.91842372853814	5.89284353526981	2.77949432544371
NONRATT024161.2	Apob	-2.15001576731209	0.00054367479627945	0.180707226667609	2.04038671406154	2.71752460664418	2.66306882785301	2.28456608610222	1.81578388730324	2.7100346647864	2.77956444138581	6.47468008381621	4.85292997022219	6.2129873156977
NONRATT024417.2	Mdga2	1.80637165329076	0.034465338885912	0.957355824101572	2.19733953822012	5.00596638066033	2.66306882785301	2.74147930332267	1.81578388730324	3.61337955304854	1.85304296092387	0.959211864269068	1.90650820258729	1.79849632822828
NONRATT024457.2	Dhrs7	1.93023357438484	0.00349856618870798	0.470487097845972	5.02249037307455	4.86293876978432	3.28967325793608	4.56913217220444	5.59866698585164	4.74256066337621	2.77956444138581	2.1582266946054	3.29305962265078	1.47149699582314
NONRATT024564.2	Tshr	2.96381976606136	0.0118221879723333	0.73981178649049	3.9238206039645	0.715138054380047	1.09655775264536	1.37073965166133	2.26972985912904	2.93587088685194	0	0.959211864269068	0.519956782523807	1.144497663418
NONRATT024587.2	Flrt2	1.94870443941089	0.000780582795423325	0.209196189173451	33.1170458974603	37.4732340495144	38.5361724501083	13.8597009223535	20.2762534082195	21.6802773182912	20.6151029402781	10.791133473027	14.5587899106666	10.6274783031671
NONRATT024721.2	Vrk1	-1.60032826703394	0.0294218532645007	0.92967917127479	4.08077342812308	2.43146938489216	4.38623101058143	5.33065420090518	3.02630647883873	3.61337955304854	4.86423777242517	6.47468008381621	4.15965426019045	8.82898197493884
NONRATT024887.2	Mtm1	-2.08619102912992	0.010698427201947	0.717920089928896	1.5695282415858	0.715138054380047	0.939906645124593	1.37073965166133	1.81578388730324	1.12918111032767	1.85304296092387	2.1582266946054	3.98633533268252	2.45249499303857
NONRATT025303.2	Flrt2	2.44064650616286	0.0126134396591074	0.772439256487785	6.12116014218461	5.00596638066033	6.73599762339292	2.13226168036207	1.81578388730324	1.12918111032767	1.62141259080839	0.479605932134534	1.90650820258729	2.12549566063343
NONRATT025326.2	Flrt2	1.5436370410958	0.027247400179063	0.912343619337768	24.7985462170556	27.3182736773178	14.5685529994312	12.4889612706921	13.3157485068904	9.93679377088348	13.8978222069291	10.0717245748252	9.70585994044439	10.7909779693697
NONRATT025516.2	Gna15	-1.74911690734558	0.032511439161687	0.952247830684478	3.1390564831716	3.57569027190023	1.40985996768689	6.70139385256652	2.26972985912904	1.58085355445874	5.79075925288711	5.51546821954714	5.89284353526981	4.90498998607714
NONRATT025602.2	Bsg	1.76496534829138	0.0166413531529801	0.796009253702199	3.76686777980592	4.71991115890831	3.28967325793608	4.87374098368474	3.3289371267226	4.74256066337621	2.54793407127033	3.83684745707627	1.55987034757142	1.63499666202571
NONRATT025745.2	Cep83os	-1.92030897042163	0.0206946855596203	0.839906297237507	2.04038671406154	1.5733037196361	1.87981329024919	3.65530573776355	1.36183791547743	3.83921577511407	2.08467333103936	3.83684745707627	7.97267066536503	4.08749165506428
NONRATT025764.2	LOC500827	1.8863073317403	0.0207839677192651	0.839906297237507	2.51124518653728	4.43385593715629	2.19311550529072	2.13226168036207	3.17762180278066	2.48419844272087	2.08467333103936	1.67862076247087	1.21323249255555	1.144497663418
NONRATT025880.2	Ddit3	-1.70345272876756	0.0390592587253877	0.970362570342336	1.88343388990296	1.28724849788408	1.40985996768689	1.82765286888178	3.17762180278066	2.0325259985898	2.77956444138581	2.39802966067267	2.9464217676349	4.90498998607714
NONRATT025904.2	Ywhaz	1.80410809270633	0.0171364977988561	0.796553205601596	4.39467907644024	5.57807682416436	3.13302215041531	3.50300133202341	3.78288309854841	6.09757799576941	3.24282518161678	3.11743855887447	2.4264649851111	1.144497663418
NONRATT025965.2	Enpp2	2.00509572676977	0.0369704639625888	0.970362570342336	2.04038671406154	3.86174549365225	4.22957990306067	3.50300133202341	2.11841453518711	2.48419844272087	3.70608592184775	0.239802966067267	1.38655142006348	0.817498331012856
NONRATT026176.2	Mpped1	1.78513641426158	0.029787941692894	0.931254980275753	3.1390564831716	2.43146938489216	3.28967325793608	4.112218954984	2.72367583095485	4.06505199717961	0.694891110346453	1.91842372853814	1.38655142006348	3.10649365784885
NONRATT026317.2	Pde1b	-2.12234995748914	0.00067741530563998	0.192433198912519	3.29600930733018	1.43027610876009	1.87981329024919	2.13226168036207	2.26972985912904	2.48419844272087	5.32749851265614	3.35724152494174	5.19956782523807	5.06848965227971
NONRATT026390.2	Erbb3	2.16024155776193	0.004392801281249	0.515263961818183	30.7627535350817	50.3457190283553	7.83255537603828	14.9258317625345	37.2235696897163	30.9395624229781	6.25401999311807	14.388177964036	18.1984873883332	14.0609712934211
NONRATT026499.2	Rexo1	-1.50293220121212	0.0209392134011832	0.839906297237507	4.08077342812308	4.43385593715629	4.85618433314373	4.26452336072415	4.38814439431615	4.51672444131067	5.32749851265614	8.63290677842162	5.71952460776187	7.03048564671056
NONRATT026597.2	Actl9	1.5990030200951	0.000521552155395148	0.180707226667609	18.677386074871	14.3027610876009	18.4848306874503	18.4288330945579	15.5854783660194	15.8085355445874	9.26521480461937	10.791133473027	10.9190924329999	11.1179773017748
NONRATT026618.2	Cry1	2.53140184881161	0.0315119402514938	0.942655977045212	1.41257541742722	2.14541416314014	1.87981329024919	3.8076101435037	0.605261295767745	2.93587088685194	0	1.19901483033634	1.73318927507936	0.326999332405142
NONRATT026748.2	Tph2	1.63189732448089	0.0221077124947874	0.867053699795563	5.65030166970887	5.86413204591638	3.75962658049837	6.24448063534607	5.74998230979358	6.09757799576941	3.24282518161678	1.4388177964036	3.98633533268252	4.57799065367199
NONRATT026829.2	Avil	2.12925744220544	0.0138996631087254	0.785791958157005	5.80725449386745	1.71633133051211	4.85618433314373	2.74147930332267	3.48025245066453	9.93679377088348	2.31630370115484	1.67862076247087	2.25314605760316	2.45249499303857
NONRATT026876.2	Zfp706	-1.60332149222294	0.0245205145649799	0.886441112924527	4.7085847247574	4.43385593715629	5.95274208578909	11.4228304305111	7.26313554921294	8.58177643849028	11.5815185057742	14.6279809301033	6.06616246277774	13.0799732962057
NONRATT027045.2	Nrbp2	1.98195063501479	0.0394181028119288	0.970362570342336	3.1390564831716	1.85935894138812	1.56651107520765	3.65530573776355	2.11841453518711	2.7100346647864	1.15815185057742	0.959211864269068	0.346637855015871	2.45249499303857
NONRATT027118.2	Csnk1e	1.98683631077223	0.0298983515966826	0.931254980275753	2.19733953822012	2.43146938489216	1.25320886016612	4.87374098368474	3.78288309854841	2.25836222065534	1.62141259080839	1.91842372853814	1.38655142006348	0.817498331012856
NONRATT027304.2	Olr1107	-1.6287946642479	0.0292147384997493	0.925154694897969	4.86553754891597	2.14541416314014	2.66306882785301	5.17834979516504	2.87499115489679	2.93587088685194	7.41217184369549	3.83684745707627	5.372886752746	5.88598798329256
NONRATT027506.2	Smarca4	3.00049609770103	0.0158133298022764	0.785791958157005	1.72648106574438	2.28844177401615	3.44632436545684	0.456913217220444	4.38814439431615	1.12918111032767	0.926521480461937	0.719408898201801	0	1.30799732962057
NONRATT027752.2	Rec114	1.53419575942875	0.00137655120303265	0.301840136519522	27.9376027002272	37.7592892712665	23.6543172356356	44.168277664643	32.2301639996324	35.2304506422233	18.9936903494697	22.3016758442558	24.7846066336348	21.0914569401317
NONRATT027756.2	Adpgk	-1.68752647168612	0.00869825166205506	0.67457753406437	13.4979428776379	13.1585402005929	15.5084596445558	29.0901414963683	9.38155008440005	10.162629992949	33.1231429265142	31.8937944869465	18.0251684608253	19.7834596105111
NONRATT027814.2	Usp3	2.18465357484093	0.00685361400912119	0.604789645975621	3.29600930733018	2.14541416314014	1.87981329024919	2.74147930332267	3.3289371267226	2.25836222065534	1.62141259080839	0.959211864269068	1.55987034757142	0.653998664810285
NONRATT027834.2	Ice2	1.50282992897289	0.03158133919646	0.942655977045212	14.1257541742722	13.3015678114689	12.0621352790989	13.7073965166133	8.3223428168065	13.7760095459976	7.41217184369549	6.47468008381621	13.8655142006348	5.39548898468485
NONRATT027890.2	Fam83b	5.07500761961448	0.000425551013644381	0.175959264841757	1.25562259326864	2.43146938489216	3.13302215041531	2.58917489758252	1.96709921124517	2.0325259985898	0	0	1.55987034757142	0
NONRATT028169.2	Ctnnb1	1.70264338200422	0.0361343398945784	0.970362570342336	197.289699967335	207.819118602842	167.303382832178	166.011802256761	192.473092054143	373.307275074327	71.8054147358001	72.4204957523147	303.308123138887	62.6203721555848
NONRATT028465.2	Bace1	-1.75976096550262	0.0142407365453202	0.785791958157005	2.04038671406154	3.14660743927221	1.40985996768689	3.04608811480296	1.96709921124517	2.0325259985898	5.09586814254065	3.59704449100901	3.11974069514284	4.41449098746942
NONRATT028522.2	Ncam1	-3.31906341415418	0.00108879642259896	0.267068844539866	1.25562259326864	0.715138054380047	0.626604430083062	0.456913217220444	1.6644685633613	1.80668977652427	2.08467333103936	3.83684745707627	7.27939495533329	1.144497663418
NONRATT028622.2	Lnc215	-1.64777031739984	0.0409565308386779	0.970362570342336	3.1390564831716	2.86055221752019	3.28967325793608	9.13826434440889	3.17762180278066	2.93587088685194	5.09586814254065	8.63290677842162	6.23948139028568	7.19398531291313
NONRATT028874.2	Xrn1	1.86315192142951	0.00351109774511919	0.470487097845972	8.16154685624615	6.00715965679239	10.4956242038913	17.515006660117	11.3486492956452	6.77508666196601	5.79075925288711	5.03586228741261	5.71952460776187	5.06848965227971
NONRATT028922.2	Acad11	-1.76314474040874	0.00526514235773028	0.540405249652997	2.98210365901302	3.71871788277624	5.32613765570603	2.28456608610222	3.93419842249034	4.74256066337621	7.18054147358001	5.99507415168168	8.49262744788884	5.23198931848228
NONRATT028955.2	Tmem115	-1.52379963174249	0.00961301139035783	0.694642031330008	10.0449807461491	11.1561536483287	9.24241534372517	12.336656864952	14.223640450542	9.48512132675241	19.6885814598162	22.3016758442558	10.2258167229682	16.022967287852
NONRATT028976.2	LOC498675	-1.58297776447888	0.00178720528181305	0.328939396841876	14.2827069984308	12.7294573679648	17.388272934805	14.0120053280936	15.8881090139033	23.0352946506844	25.4793407127033	23.0210847424576	33.7971908640474	19.7834596105111
NONRATT028989.2	Ip6k2	-2.35488183191292	0.00315332903291081	0.443058036546458	1.5695282415858	2.43146938489216	2.19311550529072	1.21843524592118	0.756576619709681	0.451672444131067	4.63260740230968	2.39802966067267	3.81301640517458	3.10649365784885
NONRATT029198.2	Aars2	1.70511750085706	0.0410150031956165	0.970362570342336	3.45296213148876	5.86413204591638	4.22957990306067	3.95991454924385	2.87499115489679	6.09757799576941	0.694891110346453	3.35724152494174	3.63969747766665	2.45249499303857
NONRATT029271.2	Kcnq5	1.78040627672735	0.0480108406008899	0.99885968505483	2.98210365901302	2.57449699576817	2.66306882785301	1.37073965166133	2.26972985912904	1.58085355445874	0.926521480461937	0.959211864269068	1.55987034757142	1.47149699582314
NONRATT029392.2	Boll	-1.55467286921183	0.00616261291176147	0.572006832761736	21.8164425580426	15.446981974609	21.9311550529072	25.4348357586047	34.4998938587615	31.1653986450436	41.4618362506717	49.1596080437898	22.5314605760316	42.6734128788711
NONRATT029751.2	Mettl4	2.26706480000544	0.0102230545024424	0.707885381623665	1.41257541742722	3.0035798283962	1.72316218272842	3.04608811480296	2.26972985912904	3.83921577511407	1.62141259080839	1.19901483033634	1.21323249255555	0.490498998607714
NONRATT029779.2	Guca1b	1.9382160520302	0.030694349474263	0.931254980275753	4.55163190059882	3.86174549365225	2.50641772033225	6.24448063534607	2.57236050701292	2.7100346647864	2.31630370115484	2.1582266946054	0.346637855015871	2.94299399164628
NONRATT029867.2	Rims1	1.79550955483686	0.0473267845063549	0.99885968505483	1.5695282415858	3.28963505014821	1.56651107520765	2.43687049184237	2.87499115489679	2.0325259985898	0.926521480461937	1.67862076247087	1.03991356504761	1.47149699582314
NONRATT029901.2	Prim2	2.65785446516139	0.0259492945050427	0.900571199225366	1.72648106574438	1.85935894138812	4.38623101058143	1.67534846314163	2.26972985912904	2.0325259985898	0	2.39802966067267	0	1.144497663418
NONRATT030002.2	Tmeff2	2.42340318526379	0.00729541410942291	0.610284583766291	4.7085847247574	6.1501872676684	4.69953322562297	7.00600266404681	6.6578742534452	9.93679377088348	0.463260740230968	0.479605932134534	3.11974069514284	6.2129873156977
NONRATT030035.2	Satb2	2.72671888942454	0.0104994893629048	0.717920089928896	39.0812532154864	33.1824057232342	11.2788797414951	1.37073965166133	6.50655892950326	12.1951559915388	5.79075925288711	6.71448304988348	6.41280031779361	6.37648698190028
NONRATT030594.2	Dlg3	2.33420146000623	0.00304077374638187	0.443058036546458	3.1390564831716	3.14660743927221	6.10939319330985	3.8076101435037	2.26972985912904	2.7100346647864	1.62141259080839	2.39802966067267	0.866594637539678	1.30799732962057
NONRATT030781.2	Lamp2	1.57459293365404	0.0427499902529559	0.983589600859741	4.55163190059882	5.86413204591638	4.0729287955399	7.76752469274755	6.80918957738713	6.77508666196601	1.62141259080839	5.75527118561441	3.98633533268252	3.76049232265914
NONRATT030788.2	Xiap	1.74065278161822	0.00189986939083393	0.33321131528994	11.7714618118935	7.15138054380047	11.2788797414951	9.29056875014903	7.56576619709681	9.71095754881795	5.32749851265614	4.55625635527807	6.93275710031742	4.74149031987456
NONRATT030963.2	Gja6	1.50923591443433	0.042659050258598	0.983589600859741	4.7085847247574	7.29440815467648	6.73599762339292	4.26452336072415	8.92760411257424	5.64590555163834	4.4009770321942	3.59704449100901	3.98633533268252	4.57799065367199
NONRATT031282.2	LOC691215	2.09770886036973	0.0330072547356074	0.953241341864072	2.51124518653728	1.00119327613207	1.72316218272842	1.82765286888178	2.11841453518711	2.0325259985898	1.15815185057742	0.479605932134534	0.346637855015871	1.47149699582314
NONRATT031312.2	Fgf13	1.55220465099463	0.0307961021540766	0.932387427560244	5.02249037307455	7.86651859818051	7.04929983843445	5.93987182386578	6.80918957738713	12.6468284356699	3.93771629196323	4.55625635527807	5.19956782523807	5.39548898468485
NONRATT031577.1	Th	2.05036642181176	0.0136119831426317	0.785791958157005	2.3542923623787	1.5733037196361	4.69953322562297	4.26452336072415	3.02630647883873	4.74256066337621	1.62141259080839	1.4388177964036	1.03991356504761	2.45249499303857
NONRATT031705.1	Pipox	1.53269161056143	0.0422390391293727	0.978053398848451	8.31849968040473	10.0119327613207	6.26604430083062	9.74748196736948	8.7762887886323	14.2276819901286	3.93771629196323	5.27566525347988	10.5724545779841	4.74149031987456
NONRATT031749.1	Nfkbiz	-1.72116332914313	0.017013750238335	0.796553205601596	1.88343388990296	4.14780071540427	4.69953322562297	5.17834979516504	2.26972985912904	2.7100346647864	8.33869332415743	4.79605932134534	5.71952460776187	5.39548898468485
NONRATT031843.1	Zfp958	-2.09532321554676	0.0115569701488296	0.737175025023974	1.25562259326864	1.85935894138812	1.09655775264536	0.913826434440889	0.756576619709681	1.58085355445874	2.08467333103936	3.11743855887447	3.63969747766665	1.63499666202571
NONRATT031853.1	Gatsl2	7.7282350751407	0.000200438900651304	0.11156737577791	1.5695282415858	2.14541416314014	1.09655775264536	0.76152202870074	3.93419842249034	5.87174177370388	1.15815185057742	0	0	0.163499666202571
NONRATT031934.1	Xcl1	-1.84244619176205	0.04748195857397	0.99885968505483	0.784764120792899	3.0035798283962	1.25320886016612	1.06613084018104	2.26972985912904	1.80668977652427	3.01119481150129	3.83684745707627	1.38655142006348	4.41449098746942
NONRATT032111.1	Slitrk6	73.9974681550325	5.77774043052757e-07	0.00209038648776487	2.3542923623787	0.572110443504037	2.19311550529072	1.82765286888178	2.42104518307098	0	0	0	0	0
NONRATT032287.1	Diras2	-1.68587941465233	0.018160146290421	0.806176800966174	6.90592426297751	6.86532532204845	7.20595094595521	3.35069692628326	7.26313554921294	8.58177643849028	5.09586814254065	9.11251271055615	11.2657302880158	19.1294609457008
NONRATT032323.1	Celf2	1.77975908350454	0.0173117682679802	0.796553205601596	7.84764120792899	8.15257381993253	4.69953322562297	3.35069692628326	5.59866698585164	6.77508666196601	2.77956444138581	1.91842372853814	5.71952460776187	2.94299399164628
NONRATT032330.1	Mir874	-1.65385526374048	0.0451136203465278	0.992445465485854	2.04038671406154	1.43027610876009	1.09655775264536	2.43687049184237	2.57236050701292	2.93587088685194	4.4009770321942	4.07665042314354	3.11974069514284	2.288995326836
NONRATT032484.1	Irx3	1.58815479693297	0.0239379917692692	0.886011807889678	23.8568292721041	27.7473565099458	29.7637104289454	24.0640961069434	16.3420549857291	24.1644757610121	25.4793407127033	9.83192160875795	19.5850388083967	6.53998664810285
NONRATT032569.1	Thbs4	1.52991138568406	0.0308877112813706	0.93320867988308	7.06287708713609	5.72110443504037	5.95274208578909	9.89978637310963	8.7762887886323	5.64590555163834	4.86423777242517	6.47468008381621	3.63969747766665	4.08749165506428
NONRATT032717.1	Tbl1xr1	-2.3982823085042	0.00791865454401133	0.640216584139284	1.41257541742722	1.28724849788408	1.56651107520765	1.37073965166133	0.605261295767745	0.677508666196601	0.694891110346453	4.31645338921081	3.81301640517458	2.45249499303857
NONRATT032732.1	Pabpc4l	-1.54445554566525	0.0347231159687545	0.960827790248213	4.08077342812308	2.43146938489216	2.81971993537378	3.65530573776355	2.72367583095485	2.0325259985898	4.4009770321942	4.79605932134534	5.02624889773013	4.25099132126685
NONRATT032898.1	Olr520	1.77521956133843	0.0415949435370181	0.970362570342336	1.09866976911006	3.57569027190023	5.32613765570603	5.63526301238548	4.23682907037422	4.51672444131067	2.54793407127033	1.4388177964036	2.25314605760316	2.77949432544371
NONRATT033621.1	Zic1	-2.65775800938855	5.83259005653075e-05	0.0525747694261626	3.29600930733018	1.28724849788408	3.75962658049837	3.19839252054311	1.6644685633613	2.25836222065534	3.47445555173226	6.47468008381621	8.66594637539678	8.66548230873627
