# Supplementary material for: Comprehensive Evaluation of White Matter Damage and Neuron Death and Whole-Transcriptome Analysis of Rats With Chronic Cerebral Hypoperfusion
Source: Front Cell Neurosci. 2019 Jul 17;13:310. doi: 10.3389/fncel.2019.00310 (PMC6653095; doi:10.3389/fncel.2019.00310)
Supplement: Supplementary file 2 [file Data_Sheet_1.zip › Whole-transcriptome data/Group_4W_8WvsGroup_Control_all_detectable_mRNA&circRNA&lncRNA analysis/lncRNA/Group_4W_8WvsGroup_Control_reactome_enrichment.txt]

PATH_ID	Description	GeneRatio	BgRatio	pvalue	p.adjust	qvalue	geneID	Count
6052256	TCF dependent signaling in response to WNT	10/104	162/6901	0.00015056918065663	0.045414551636275	0.038130012025444	Gsk3b/Psmd9/Psmb11/Sox2/LOC100360846/Tle1/Ywhaz/Csnk1e/Smarca4/Ctnnb1	10
6052212	Degradation of beta-catenin by the destruction complex	6/104	68/6901	0.000520656773522459	0.045414551636275	0.038130012025444	Gsk3b/Psmd9/Psmb11/LOC100360846/Tle1/Ctnnb1	6
6052226	Downstream signaling events of B Cell Receptor (BCR)	9/104	165/6901	0.000807193325961238	0.045414551636275	0.038130012025444	Fgf19/Gsk3b/Psmd9/Fgf5/Psmb11/Nrg2/Gab1/LOC100360846/Erbb3	9
6051677	Downstream signaling of activated FGFR1	8/104	134/6901	0.000882971216372048	0.045414551636275	0.038130012025444	Fgf19/Gsk3b/Fgf5/Nrg2/Adcy7/Gab1/Pde1b/Erbb3	8
6051681	Downstream signaling of activated FGFR2	8/104	134/6901	0.000882971216372048	0.045414551636275	0.038130012025444	Fgf19/Gsk3b/Fgf5/Nrg2/Adcy7/Gab1/Pde1b/Erbb3	8
6051684	Downstream signaling of activated FGFR3	8/104	134/6901	0.000882971216372048	0.045414551636275	0.038130012025444	Fgf19/Gsk3b/Fgf5/Nrg2/Adcy7/Gab1/Pde1b/Erbb3	8
6051687	Downstream signaling of activated FGFR4	8/104	134/6901	0.000882971216372048	0.045414551636275	0.038130012025444	Fgf19/Gsk3b/Fgf5/Nrg2/Adcy7/Gab1/Pde1b/Erbb3	8
6051667	Signaling by PDGF	9/104	168/6901	0.000918226346537083	0.045414551636275	0.038130012025444	Fgf19/Gsk3b/Fgf5/Nrg2/Adcy7/Gab1/Pde1b/Erbb3/Thbs4	9
6052831	deactivation of the beta-catenin transactivating complex	4/104	33/6901	0.0014233346757144	0.045414551636275	0.038130012025444	Sox2/Tle1/Ywhaz/Ctnnb1	4
6051666	Downstream signal transduction	8/104	147/6901	0.00160752831717549	0.045414551636275	0.038130012025444	Fgf19/Gsk3b/Fgf5/Nrg2/Adcy7/Gab1/Pde1b/Erbb3	8
6051678	Signaling by FGFR1	8/104	147/6901	0.00160752831717549	0.045414551636275	0.038130012025444	Fgf19/Gsk3b/Fgf5/Nrg2/Adcy7/Gab1/Pde1b/Erbb3	8
6051679	Signaling by FGFR	8/104	147/6901	0.00160752831717549	0.045414551636275	0.038130012025444	Fgf19/Gsk3b/Fgf5/Nrg2/Adcy7/Gab1/Pde1b/Erbb3	8
6051682	Signaling by FGFR2	8/104	147/6901	0.00160752831717549	0.045414551636275	0.038130012025444	Fgf19/Gsk3b/Fgf5/Nrg2/Adcy7/Gab1/Pde1b/Erbb3	8
6051685	Signaling by FGFR3	8/104	147/6901	0.00160752831717549	0.045414551636275	0.038130012025444	Fgf19/Gsk3b/Fgf5/Nrg2/Adcy7/Gab1/Pde1b/Erbb3	8
6051688	Signaling by FGFR4	8/104	147/6901	0.00160752831717549	0.045414551636275	0.038130012025444	Fgf19/Gsk3b/Fgf5/Nrg2/Adcy7/Gab1/Pde1b/Erbb3	8
6051671	Signaling by ERBB2	8/104	148/6901	0.00167851650648318	0.045414551636275	0.038130012025444	Fgf19/Gsk3b/Fgf5/Nrg2/Adcy7/Gab1/Pde1b/Erbb3	8
6051672	DAP12 signaling	8/104	149/6901	0.00175196967064636	0.045414551636275	0.038130012025444	Fgf19/Gsk3b/Fgf5/Nrg2/Adcy7/Gab1/Pde1b/Erbb3	8
6052075	Signaling by Wnt	10/104	225/6901	0.00198492205957159	0.045414551636275	0.038130012025444	Gsk3b/Psmd9/Psmb11/Sox2/LOC100360846/Tle1/Ywhaz/Csnk1e/Smarca4/Ctnnb1	10
6052133	PI-3K cascade:FGFR1	6/104	90/6901	0.00226871553754159	0.045414551636275	0.038130012025444	Fgf19/Gsk3b/Fgf5/Nrg2/Gab1/Erbb3	6
6052134	PI-3K cascade:FGFR2	6/104	90/6901	0.00226871553754159	0.045414551636275	0.038130012025444	Fgf19/Gsk3b/Fgf5/Nrg2/Gab1/Erbb3	6
6052135	PI-3K cascade:FGFR3	6/104	90/6901	0.00226871553754159	0.045414551636275	0.038130012025444	Fgf19/Gsk3b/Fgf5/Nrg2/Gab1/Erbb3	6
6052136	PI-3K cascade:FGFR4	6/104	90/6901	0.00226871553754159	0.045414551636275	0.038130012025444	Fgf19/Gsk3b/Fgf5/Nrg2/Gab1/Erbb3	6
6052225	PIP3 activates AKT signaling	6/104	90/6901	0.00226871553754159	0.045414551636275	0.038130012025444	Fgf19/Gsk3b/Fgf5/Nrg2/Gab1/Erbb3	6
6052227	PI3K events in ERBB4 signaling	6/104	90/6901	0.00226871553754159	0.045414551636275	0.038130012025444	Fgf19/Gsk3b/Fgf5/Nrg2/Gab1/Erbb3	6
6052228	PI3K events in ERBB2 signaling	6/104	90/6901	0.00226871553754159	0.045414551636275	0.038130012025444	Fgf19/Gsk3b/Fgf5/Nrg2/Gab1/Erbb3	6
6051692	Signaling by the B Cell Receptor (BCR)	9/104	193/6901	0.00241365947226583	0.045414551636275	0.038130012025444	Fgf19/Gsk3b/Psmd9/Fgf5/Psmb11/Nrg2/Gab1/LOC100360846/Erbb3	9
6051673	DAP12 interactions	8/104	159/6901	0.00263564010781968	0.045414551636275	0.038130012025444	Fgf19/Gsk3b/Fgf5/Nrg2/Adcy7/Gab1/Pde1b/Erbb3	8
6052221	PI3K/AKT activation	6/104	93/6901	0.00267860416931887	0.045414551636275	0.038130012025444	Fgf19/Gsk3b/Fgf5/Nrg2/Gab1/Erbb3	6
6051562	Pyruvate metabolism	3/104	19/6901	0.00270324712120685	0.045414551636275	0.038130012025444	Slc16a3/Pdk4/Bsg	3
6051939	Activation of BH3-only proteins	3/104	19/6901	0.00270324712120685	0.045414551636275	0.038130012025444	Ppp3cc/Pmaip1/Ywhaz	3
6052132	GAB1 signalosome	6/104	94/6901	0.0028268766112591	0.0459595423249867	0.0385875856613297	Fgf19/Gsk3b/Fgf5/Nrg2/Gab1/Erbb3	6
6051669	Signaling by EGFR	8/104	163/6901	0.00307403500333951	0.0474951666675766	0.0398768943198952	Fgf19/Gsk3b/Fgf5/Nrg2/Adcy7/Gab1/Pde1b/Erbb3	8
6052336	GABA synthesis, release, reuptake and degradation	3/104	20/6901	0.00314572493751538	0.0474951666675766	0.0398768943198952	Rab3a/Gad1/Rims1	3
6051823	Signaling by SCF-KIT	7/104	129/6901	0.00320403902122541	0.0474951666675766	0.0398768943198952	Fgf19/Gsk3b/Fgf5/Grb10/Nrg2/Gab1/Erbb3	7
6052229	Role of LAT2/NTAL/LAB on calcium mobilization	6/104	101/6901	0.00404354592756598	0.0582270613569501	0.0488873823423014	Fgf19/Gsk3b/Fgf5/Nrg2/Gab1/Erbb3	6
6051664	NGF signalling via TRKA from the plasma membrane	8/104	192/6901	0.00818590971385488	0.114602735993968	0.096220342250575	Fgf19/Gsk3b/Fgf5/Nrg2/Adcy7/Gab1/Pde1b/Erbb3	8
6052497	Platelet sensitization by LDL	2/104	10/6901	0.00935503358746338	0.127430727785988	0.106990711299012	Apob/Gna15	2
6051647	Apoptosis	7/104	162/6901	0.0109198484874946	0.144831674676244	0.121600528863513	Psmd9/Psmb11/Ppp3cc/Pmaip1/LOC100360846/Ywhaz/Ctnnb1	7
6052287	Amine-derived hormones	2/104	11/6901	0.0113222653792533	0.146318506439581	0.122848871321453	Tph2/Th	2
6051648	Programmed Cell Death	7/104	165/6901	0.0120006971178713	0.149334248033189	0.125380884940146	Psmd9/Psmb11/Ppp3cc/Pmaip1/LOC100360846/Ywhaz/Ctnnb1	7
6052880	Degradation of GLI2 by the proteasome	4/104	60/6901	0.0124445206694324	0.149334248033189	0.125380884940146	Gsk3b/Psmd9/Psmb11/LOC100360846	4
6052882	GLI3 is processed to GLI3R by the proteasome	4/104	60/6901	0.0124445206694324	0.149334248033189	0.125380884940146	Gsk3b/Psmd9/Psmb11/LOC100360846	4
6051704	Insulin receptor signalling cascade	5/104	93/6901	0.0128749555302193	0.150906455516989	0.126700908767397	Fgf19/Ins2/Fgf5/Grb10/Gab1	5
6052683	Downregulation of ERBB2:ERBB3 signaling	2/104	12/6901	0.0134541850226403	0.153615552818391	0.128975464145767	Nrg2/Erbb3	2
6052027	G alpha (s) signalling events	5/104	95/6901	0.0140204671223134	0.153615552818391	0.128975464145767	Mc2r/Mc4r/Adcy7/Tshr/Pde1b	5
6052542	Regulation of mRNA stability by proteins that bind AU-rich elements	5/104	95/6901	0.0140204671223134	0.153615552818391	0.128975464145767	Psmd9/Psmb11/LOC100360846/Ywhaz/Xrn1	5
6051831	Signal attenuation	2/104	13/6901	0.0157454802816965	0.161953511468878	0.13597600586986	Ins2/Grb10	2
6051938	Activation of BAD and translocation to mitochondria	2/104	13/6901	0.0157454802816965	0.161953511468878	0.13597600586986	Ppp3cc/Ywhaz	2
6052299	Regulation of gene expression in beta cells	2/104	13/6901	0.0157454802816965	0.161953511468878	0.13597600586986	Ins2/Gck	2
6052866	Hedgehog ligand biogenesis	4/104	65/6901	0.0163219950969851	0.16452571057761	0.138135621662905	Psmd9/Psmb11/Gpc5/LOC100360846	4
6052111	APC/C:Cdc20 mediated degradation of Securin	4/104	66/6901	0.0171785961271229	0.169764949962155	0.1425344817978	Anapc11/Psmd9/Psmb11/LOC100360846	4
6052431	G alpha (z) signalling events	2/104	14/6901	0.0181909589543084	0.176312371403297	0.148031690275951	Adra2c/Adcy7	2
6052105	Cdc20:Phospho-APC/C mediated degradation of Cyclin A	4/104	69/6901	0.0199153253663682	0.184337488904553	0.154769570884775	Anapc11/Psmd9/Psmb11/LOC100360846	4
6051570	Transmission across Chemical Synapses	7/104	183/6901	0.0201682897451895	0.184337488904553	0.154769570884775	Kcnj2/Rab3a/Adcy7/Camk2d/Gad1/Rims1/Dlg3	7
6052258	formation of the beta-catenin:TCF transactivating complex	3/104	39/6901	0.0205190120002685	0.184337488904553	0.154769570884775	Tle1/Smarca4/Ctnnb1	3
6052448	Circadian Clock	2/104	15/6901	0.0207855465174029	0.184337488904553	0.154769570884775	Cry1/Csnk1e	2
6052104	APC/C:Cdh1 mediated degradation of Cdc20 and other APC/C:Cdh1 targeted proteins in late mitosis/early G1	4/104	71/6901	0.0218811884860443	0.184337488904553	0.154769570884775	Anapc11/Psmd9/Psmb11/LOC100360846	4
6052106	APC:Cdc20 mediated degradation of cell cycle proteins prior to satisfation of the cell cycle checkpoint	4/104	71/6901	0.0218811884860443	0.184337488904553	0.154769570884775	Anapc11/Psmd9/Psmb11/LOC100360846	4
6051563	Pyruvate metabolism and Citric Acid (TCA) cycle	3/104	40/6901	0.0219449391553039	0.184337488904553	0.154769570884775	Slc16a3/Pdk4/Bsg	3
6052021	Regulation of insulin secretion	3/104	40/6901	0.0219449391553039	0.184337488904553	0.154769570884775	Ins2/Adra2c/Arl2bp	3
6051921	Thrombin signalling through proteinase activated receptors (PARs)	2/104	16/6901	0.0235242838148231	0.191229661978562	0.160556232488266	Gna12/Gna15	2
6052315	Acetylcholine Neurotransmitter Release Cycle	2/104	16/6901	0.0235242838148231	0.191229661978562	0.160556232488266	Rab3a/Rims1	2
6052107	APC/C:Cdc20 mediated degradation of mitotic proteins	4/104	73/6901	0.0239620391023481	0.191696312818785	0.160948032065897	Anapc11/Psmd9/Psmb11/LOC100360846	4
6052532	Signaling by Hedgehog	5/104	110/6901	0.0248448405513102	0.194203043952233	0.163052681012526	Gsk3b/Psmd9/Psmb11/Gpc5/LOC100360846	5
6052108	Activation of APC/C and APC/C:Cdc20 mediated degradation of mitotic proteins	4/104	74/6901	0.0250460274938395	0.194203043952233	0.163052681012526	Anapc11/Psmd9/Psmb11/LOC100360846	4
6052881	Hedgehog 'off' state	4/104	75/6901	0.0261592693510627	0.198608532727025	0.166751524971312	Gsk3b/Psmd9/Psmb11/LOC100360846	4
6052341	Norepinephrine Neurotransmitter Release Cycle	2/104	17/6901	0.0264023247871244	0.198608532727025	0.166751524971312	Rab3a/Rims1	2
6051683	Phospholipase C-mediated cascade; FGFR3	3/104	44/6901	0.0281779508795718	0.207984542152014	0.174623613085024	Fgf5/Adcy7/Pde1b	3
6051960	Regulation of APC/C activators between G1/S and early anaphase	4/104	77/6901	0.0284740742231924	0.207984542152014	0.174623613085024	Anapc11/Psmd9/Psmb11/LOC100360846	4
6051913	Intrinsic Pathway for Apoptosis	3/104	45/6901	0.0298682251850399	0.215051221332287	0.180556789840391	Ppp3cc/Pmaip1/Ywhaz	3
6051705	Signaling by Insulin receptor	5/104	117/6901	0.0313445464096158	0.218246210425479	0.183239299480039	Fgf19/Ins2/Fgf5/Grb10/Gab1	5
6051573	Neurotransmitter Release Cycle	3/104	46/6901	0.0316110582560713	0.218246210425479	0.183239299480039	Rab3a/Gad1/Rims1	3
6051686	Phospholipase C-mediated cascade; FGFR4	3/104	46/6901	0.0316110582560713	0.218246210425479	0.183239299480039	Fgf19/Adcy7/Pde1b	3
6052257	disassembly of the destruction complex and recruitment of AXIN to the membrane	2/104	19/6901	0.0325574856686117	0.221742875364599	0.186175095857495	Gsk3b/Ctnnb1	2
6051676	Phospholipase C-mediated cascade: FGFR1	3/104	47/6901	0.0334062653041461	0.224490102843862	0.188481665294972	Fgf5/Adcy7/Pde1b	3
6051495	DNA Replication Pre-Initiation	4/104	82/6901	0.0347815710640824	0.227661192419448	0.191144108923597	Psmd9/Psmb11/LOC100360846/Prim2	4
6051496	M/G1 Transition	4/104	82/6901	0.0347815710640824	0.227661192419448	0.191144108923597	Psmd9/Psmb11/LOC100360846/Prim2	4
6051961	APC/C-mediated degradation of cell cycle proteins	4/104	83/6901	0.0361329882443262	0.230199693938034	0.193275432253738	Anapc11/Psmd9/Psmb11/LOC100360846	4
6051962	Regulation of mitotic cell cycle	4/104	83/6901	0.0361329882443262	0.230199693938034	0.193275432253738	Anapc11/Psmd9/Psmb11/LOC100360846	4
6051680	Phospholipase C-mediated cascade; FGFR2	3/104	49/6901	0.037152903669059	0.230199693938034	0.193275432253738	Fgf5/Adcy7/Pde1b	3
6052654	Cross-presentation of soluble exogenous antigens (endosomes)	3/104	49/6901	0.037152903669059	0.230199693938034	0.193275432253738	Psmd9/Psmb11/LOC100360846	3
6051895	Integration of energy metabolism	4/104	84/6901	0.0375145189556802	0.230199693938034	0.193275432253738	Ins2/Adra2c/Arl2bp/Adcy7	4
6051822	Signaling by ERBB4	6/104	165/6901	0.0379098702318588	0.230199693938034	0.193275432253738	Fgf19/Gsk3b/Fgf5/Nrg2/Gab1/Erbb3	6
6051527	Cell Cycle Checkpoints	5/104	126/6901	0.0411470054284154	0.245187433968597	0.205859123758095	Anapc11/Psmd9/Psmb11/LOC100360846/Ywhaz	5
6051571	Neuronal System	8/104	261/6901	0.0426722949526227	0.245187433968597	0.205859123758095	Kcnj2/Rab3a/Adcy7/Camk2d/Gad1/Kcnq5/Rims1/Dlg3	8
6052295	Regulation of beta-cell development	2/104	22/6901	0.0427201119827041	0.245187433968597	0.205859123758095	Ins2/Gck	2
6051703	IRS-related events	4/104	88/6901	0.0433423659397258	0.245187433968597	0.205859123758095	Fgf19/Ins2/Fgf5/Gab1	4
6051695	Fc epsilon receptor (FCERI) signaling	6/104	172/6901	0.0449368905198572	0.245187433968597	0.205859123758095	Fgf19/Gsk3b/Fgf5/Nrg2/Gab1/Erbb3	6
6051513	CDK-mediated phosphorylation and removal of Cdc6	3/104	53/6901	0.0452631515508636	0.245187433968597	0.205859123758095	Psmd9/Psmb11/LOC100360846	3
6051746	Ubiquitin-dependent degradation of Cyclin D1	3/104	53/6901	0.0452631515508636	0.245187433968597	0.205859123758095	Psmd9/Psmb11/LOC100360846	3
6051747	Ubiquitin-dependent degradation of Cyclin D	3/104	53/6901	0.0452631515508636	0.245187433968597	0.205859123758095	Psmd9/Psmb11/LOC100360846	3
6052303	Regulation of activated PAK-2p34 by proteasome mediated degradation	3/104	53/6901	0.0452631515508636	0.245187433968597	0.205859123758095	Psmd9/Psmb11/LOC100360846	3
6052325	Regulation of ornithine decarboxylase (ODC)	3/104	53/6901	0.0452631515508636	0.245187433968597	0.205859123758095	Psmd9/Psmb11/LOC100360846	3
6051572	Glutamate Neurotransmitter Release Cycle	2/104	23/6901	0.0463382653608768	0.245187433968597	0.205859123758095	Rab3a/Rims1	2
6052304	Regulation of Apoptosis	3/104	54/6901	0.0474172822285252	0.245187433968597	0.205859123758095	Psmd9/Psmb11/LOC100360846	3
6052314	Autodegradation of the E3 ubiquitin ligase COP1	3/104	54/6901	0.0474172822285252	0.245187433968597	0.205859123758095	Psmd9/Psmb11/LOC100360846	3
6051693	Adaptive Immune System	11/104	417/6901	0.0485228858171079	0.245187433968597	0.205859123758095	Vasp/Fgf19/Gsk3b/Psmd9/Fgf5/Psmb11/Nrg2/Gab1/LOC100360846/Ywhaz/Erbb3	11
6051523	Stabilization of p53	3/104	55/6901	0.0496212663984066	0.245187433968597	0.205859123758095	Psmd9/Psmb11/LOC100360846	3
6051531	p53-Independent DNA Damage Response	3/104	55/6901	0.0496212663984066	0.245187433968597	0.205859123758095	Psmd9/Psmb11/LOC100360846	3
6051532	p53-Independent G1/S DNA damage checkpoint	3/104	55/6901	0.0496212663984066	0.245187433968597	0.205859123758095	Psmd9/Psmb11/LOC100360846	3
6051533	Ubiquitin Mediated Degradation of Phosphorylated Cdc25A	3/104	55/6901	0.0496212663984066	0.245187433968597	0.205859123758095	Psmd9/Psmb11/LOC100360846	3
6051936	Platelet homeostasis	3/104	55/6901	0.0496212663984066	0.245187433968597	0.205859123758095	Apob/Gna15/Pde1b	3
