# Supplementary material for: Comprehensive Evaluation of White Matter Damage and Neuron Death and Whole-Transcriptome Analysis of Rats With Chronic Cerebral Hypoperfusion
Source: Front Cell Neurosci. 2019 Jul 17;13:310. doi: 10.3389/fncel.2019.00310 (PMC6653095; doi:10.3389/fncel.2019.00310)
Supplement: Supplementary file 2 [file Data_Sheet_1.zip › Whole-transcriptome data/Group_4W_8WvsGroup_Control_all_detectable_mRNA&circRNA&lncRNA analysis/mRNA/Group_4W_8WvsGroup_Control_GO_enrichment.txt]

GO_ID	Description	GeneRatio	BgRatio	pvalue	p.adjust	qvalue	geneID	Count	GO_domain
GO:0034405	response to fluid shear stress	6/122	42/17237	4.7314680810835e-07	0.00108019416291136	0.00097966291742013	Ass1/Klf2/Klf4/P2rx4/Spp1/Tgfb3	6	Biological Process
GO:0071498	cellular response to fluid shear stress	4/122	21/17237	1.30240852528933e-05	0.0099113288774518	0.00898890375173373	Ass1/Klf2/Klf4/Spp1	4	Biological Process
GO:1901652	response to peptide	13/122	495/17237	4.89861460691633e-05	0.027958842868975	0.0253567761363274	Ass1/Egr1/Egr2/Il6r/Klf2/Klf4/Nfkbia/Nr4a2/Pnlip/Qdpr/Qrfpr/Sgk1/Ucp3	13	Biological Process
GO:0009636	response to toxic substance	9/122	245/17237	6.18013136318562e-05	0.0282184798043055	0.0255922492450234	Akr7a3/Ass1/Ddc/Egr1/Ephx2/Gjc2/Mbp/Mt2A/Nr4a2	9	Biological Process
GO:0035455	response to interferon-alpha	3/122	19/17237	0.000308563137728761	0.117408273905794	0.106481349458329	Ifit1/Ifit3/Ifitm3	3	Biological Process
GO:0035590	purinergic nucleotide receptor signaling pathway	3/122	20/17237	0.000361144654662205	0.117784749513402	0.1068227873264	Niacr1/P2rx4/P2ry2	3	Biological Process
GO:0016042	lipid catabolic process	8/122	260/17237	0.000527173780153642	0.130502940373867	0.118357324718351	Ces1d/Cpt1b/Cyp26a1/Niacr1/Pla2g16/Pla2g3/Pnlip/Slc27a2	8	Biological Process
GO:0042634	regulation of hair cycle	3/122	23/17237	0.000552417352713923	0.130502940373867	0.118357324718351	Fst/Per1/Tradd	3	Biological Process
GO:0071407	cellular response to organic cyclic compound	11/122	483/17237	0.000638632123163307	0.130502940373867	0.118357324718351	Ass1/Crh/Egr1/Egr2/Klf2/Klf4/Nr2f2/Nr4a2/P2rx4/P2ry2/Sgk1	11	Biological Process
GO:0070570	regulation of neuron projection regeneration	3/122	25/17237	0.000710059967030538	0.130502940373867	0.118357324718351	Hgf/Klf4/Spp1	3	Biological Process
GO:0006869	lipid transport	8/122	274/17237	0.000743117925913391	0.130502940373867	0.118357324718351	Apold1/Cpt1b/Crh/Nfkbia/P2ry2/Pnlip/Slc27a2/Slco2a1	8	Biological Process
GO:0009755	hormone-mediated signaling pathway	5/122	103/17237	0.000823810183593807	0.134339903510333	0.121837190310453	Crh/Nr2f2/Nr4a2/Sgk1/Tshr	5	Biological Process
GO:0032642	regulation of chemokine production	4/122	66/17237	0.00122712820071096	0.154437352174798	0.140064214550489	Apod/Il6r/Klf4/P2ry2	4	Biological Process
GO:0046683	response to organophosphorus	6/122	172/17237	0.00140810063714842	0.154437352174798	0.140064214550489	Ass1/Egr1/Egr2/Il6r/P2rx4/Per1	6	Biological Process
GO:0042558	pteridine-containing compound metabolic process	3/122	32/17237	0.00147701735277027	0.154437352174798	0.140064214550489	Dmgdh/Pipox/Qdpr	3	Biological Process
GO:0032602	chemokine production	4/122	70/17237	0.00152762633866226	0.154437352174798	0.140064214550489	Apod/Il6r/Klf4/P2ry2	4	Biological Process
GO:0060674	placenta blood vessel development	3/122	33/17237	0.00161638013541876	0.154437352174798	0.140064214550489	Cyr61/Fzd5/Nr2f2	3	Biological Process
GO:0010876	lipid localization	8/122	310/17237	0.0016364149437322	0.154437352174798	0.140064214550489	Apold1/Cpt1b/Crh/Nfkbia/P2ry2/Pnlip/Slc27a2/Slco2a1	8	Biological Process
GO:0048660	regulation of smooth muscle cell proliferation	5/122	124/17237	0.00188382116726548	0.154437352174798	0.140064214550489	Apod/Egr1/Il6r/Irak4/Klf4	5	Biological Process
GO:0042552	myelination	5/122	125/17237	0.00195137810610923	0.154437352174798	0.140064214550489	Egr2/Hgf/Mal/Mbp/Nkx6-2	5	Biological Process
GO:0044057	regulation of system process	10/122	475/17237	0.00202170472979013	0.154437352174798	0.140064214550489	Crh/Fst/Hgf/Klf4/Myh6/Neurod1/Niacr1/P2rx4/P2ry2/Per2	10	Biological Process
GO:0016054	organic acid catabolic process	6/122	185/17237	0.00203711444260249	0.154437352174798	0.140064214550489	Ces1d/Cpt1b/Cyp26a1/Pipox/Qdpr/Slc27a2	6	Biological Process
GO:0046395	carboxylic acid catabolic process	6/122	185/17237	0.00203711444260249	0.154437352174798	0.140064214550489	Ces1d/Cpt1b/Cyp26a1/Pipox/Qdpr/Slc27a2	6	Biological Process
GO:0051798	positive regulation of hair follicle development	2/122	10/17237	0.00215439678962402	0.154437352174798	0.140064214550489	Fst/Tradd	2	Biological Process
GO:0007272	ensheathment of neurons	5/122	128/17237	0.00216469350398315	0.154437352174798	0.140064214550489	Egr2/Hgf/Mal/Mbp/Nkx6-2	5	Biological Process
GO:0008366	axon ensheathment	5/122	128/17237	0.00216469350398315	0.154437352174798	0.140064214550489	Egr2/Hgf/Mal/Mbp/Nkx6-2	5	Biological Process
GO:0048659	smooth muscle cell proliferation	5/122	129/17237	0.00223943688763352	0.154928315589919	0.140509485102875	Apod/Egr1/Il6r/Irak4/Klf4	5	Biological Process
GO:1901654	response to ketone	7/122	256/17237	0.00231051967015014	0.155144600204493	0.140705640593973	Ass1/Crh/Cyp11b1/Klf2/Klf4/Mbp/Tgfb3	7	Biological Process
GO:0002028	regulation of sodium ion transport	4/122	81/17237	0.00261157285150813	0.157997690549047	0.143293200225915	P2rx4/Per1/Sgk1/Sgk2	4	Biological Process
GO:0046898	response to cycloheximide	2/122	11/17237	0.00262098226267375	0.157997690549047	0.143293200225915	Klf2/Klf4	2	Biological Process
GO:0044282	small molecule catabolic process	7/122	262/17237	0.0026298345338869	0.157997690549047	0.143293200225915	Ces1d/Cpt1b/Cyp26a1/Dmgdh/Pipox/Qdpr/Slc27a2	7	Biological Process
GO:0043618	regulation of transcription from RNA polymerase II promoter in response to stress	3/122	40/17237	0.00282359636632682	0.158828356442251	0.144046557909449	Atf3/Egr1/Klf2	3	Biological Process
GO:0060541	respiratory system development	7/122	267/17237	0.00292100782259798	0.158828356442251	0.144046557909449	Adamts2/Ass1/Crh/Gng8/Insc/Klf2/Tgfb3	7	Biological Process
GO:0002532	production of molecular mediator involved in inflammatory response	3/122	41/17237	0.00303091541384324	0.158828356442251	0.144046557909449	Apod/Ephx2/Per1	3	Biological Process
GO:0031077	post-embryonic camera-type eye development	2/122	12/17237	0.00313065091541887	0.158828356442251	0.144046557909449	Fzd5/Klf4	2	Biological Process
GO:0035457	cellular response to interferon-alpha	2/122	12/17237	0.00313065091541887	0.158828356442251	0.144046557909449	Ifit1/Ifit3	2	Biological Process
GO:2000674	regulation of type B pancreatic cell apoptotic process	2/122	12/17237	0.00313065091541887	0.158828356442251	0.144046557909449	Neurod1/Wfs1	2	Biological Process
GO:0035690	cellular response to drug	4/122	86/17237	0.00324441113352648	0.159728706697769	0.144863114588151	Ddc/Egr1/Mt2A/Qdpr	4	Biological Process
GO:0006704	glucocorticoid biosynthetic process	2/122	13/17237	0.00368277962718804	0.159728706697769	0.144863114588151	Crh/Cyp11b1	2	Biological Process
GO:0032276	regulation of gonadotropin secretion	2/122	13/17237	0.00368277962718804	0.159728706697769	0.144863114588151	Crh/Fst	2	Biological Process
GO:1902041	regulation of extrinsic apoptotic signaling pathway via death domain receptors	3/122	44/17237	0.00370811277046944	0.159728706697769	0.144863114588151	Atf3/Hgf/Mal	3	Biological Process
GO:0071312	cellular response to alkaloid	3/122	45/17237	0.00395266478820203	0.167109883545652	0.151557341879013	Crh/Ddc/Egr1	3	Biological Process
GO:0007389	pattern specification process	9/122	442/17237	0.00419907657047042	0.167320999119823	0.151748809400693	Bhlhe22/Cyp26a1/Egr2/Fst/Fzd5/Grhl3/Neurod1/Nkx6-2/Nr2f2	9	Biological Process
GO:0042416	dopamine biosynthetic process	2/122	14/17237	0.00427675181386216	0.167320999119823	0.151748809400693	Ddc/Nr4a2	2	Biological Process
GO:1900015	regulation of cytokine production involved in inflammatory response	2/122	14/17237	0.00427675181386216	0.167320999119823	0.151748809400693	Apod/Per1	2	Biological Process
GO:0034341	response to interferon-gamma	4/122	93/17237	0.00429531199883272	0.167320999119823	0.151748809400693	Ass1/Cyp11b1/Ifitm3/Slc11a1	4	Biological Process
GO:0071383	cellular response to steroid hormone stimulus	6/122	216/17237	0.00437783232265713	0.167320999119823	0.151748809400693	Ass1/Crh/Egr1/Nr2f2/Nr4a2/Sgk1	6	Biological Process
GO:0006875	cellular metal ion homeostasis	9/122	446/17237	0.00445155969807837	0.167320999119823	0.151748809400693	C5ar1/Mt2A/P2rx4/P2ry2/Rxfp3/Sgk1/Sgk2/Slc11a1/Wfs1	9	Biological Process
GO:0016049	cell growth	9/122	448/17237	0.00458217511855463	0.167896027066824	0.152270320787718	Cyr61/Il6r/LOC100302465/Rasal1/Ros1/Sgk1/Sgk2/Spp1/Tgfb3	9	Biological Process
GO:0097050	type B pancreatic cell apoptotic process	2/122	15/17237	0.0049119573678022	0.169909070768067	0.154096015031371	Neurod1/Wfs1	2	Biological Process
GO:1901655	cellular response to ketone	4/122	100/17237	0.00555490527259745	0.179675077491466	0.162953121435652	Ass1/Crh/Klf2/Klf4	4	Biological Process
GO:0009404	toxin metabolic process	2/122	17/17237	0.00630366017247146	0.186590234700367	0.169224700489025	Akr7a3/Ddc	2	Biological Process
GO:0072148	epithelial cell fate commitment	2/122	17/17237	0.00630366017247146	0.186590234700367	0.169224700489025	Neurod1/Nr2f2	2	Biological Process
GO:0001525	angiogenesis	8/122	391/17237	0.00666670502176253	0.187902315613381	0.170414668977348	Apold1/C5ar1/Cyr61/Fzd5/Hgf/Hif3a/Klf4/Mcam	8	Biological Process
GO:0042060	wound healing	8/122	391/17237	0.00666670502176253	0.187902315613381	0.170414668977348	Apod/Cyr61/Egr1/Grhl3/Mcam/P2ry2/Slc11a1/Tgfb3	8	Biological Process
GO:0032370	positive regulation of lipid transport	3/122	55/17237	0.00694331639574335	0.190983028090145	0.173208666460712	Crh/Nfkbia/P2ry2	3	Biological Process
GO:0005578	proteinaceous extracellular matrix	8/128	298/17803	0.00141610847869238	0.120532399949913	0.113728416642132	Adamts2/Adamts4/Alb/Comp/Cyr61/Fcgbp/Spn/Tgfb3	8	Cellular Component
GO:0031012	extracellular matrix	9/128	375/17803	0.0015656004744655	0.120532399949913	0.113728416642132	Adamts2/Adamts4/Alb/Comp/Cyr61/Fcgbp/Ltbp2/Spn/Tgfb3	9	Cellular Component
GO:0045177	apical part of cell	9/128	385/17803	0.0018735606209831	0.120532399949913	0.113728416642132	C5ar1/Ifitm3/Il6r/Insc/P2rx4/P2ry2/Pdzd3/Slc5a11/Spp1	9	Cellular Component
GO:0005736	DNA-directed RNA polymerase I complex	2/128	15/17803	0.00506553166689062	0.23290947068535	0.219761867622392	Polr2k/Polr2l	2	Cellular Component
GO:0005665	DNA-directed RNA polymerase II, core complex	2/128	20/17803	0.00895373062415031	0.23290947068535	0.219761867622392	Polr2k/Polr2l	2	Cellular Component
GO:0005666	DNA-directed RNA polymerase III complex	2/128	20/17803	0.00895373062415031	0.23290947068535	0.219761867622392	Polr2k/Polr2l	2	Cellular Component
GO:0005922	connexon complex	2/128	20/17803	0.00895373062415031	0.23290947068535	0.219761867622392	Gjb1/Gjc2	2	Cellular Component
GO:0000323	lytic vacuole	8/128	419/17803	0.010861063399835	0.23290947068535	0.219761867622392	Ass1/Ifitm3/Man2b2/P2rx4/P2ry2/Pla2g3/Slc11a1/Tmem63a	8	Cellular Component
GO:0005764	lysosome	8/128	419/17803	0.010861063399835	0.23290947068535	0.219761867622392	Ass1/Ifitm3/Man2b2/P2rx4/P2ry2/Pla2g3/Slc11a1/Tmem63a	8	Cellular Component
GO:0005921	gap junction	2/128	31/17803	0.020816022585037	0.367465587893512	0.346722370905795	Gjb1/Gjc2	2	Cellular Component
GO:0032154	cleavage furrow	2/128	35/17803	0.0261448219797808	0.367465587893512	0.346722370905795	Pstpip1/Spn	2	Cellular Component
GO:0097610	cell surface furrow	2/128	35/17803	0.0261448219797808	0.367465587893512	0.346722370905795	Pstpip1/Spn	2	Cellular Component
GO:0030176	integral component of endoplasmic reticulum membrane	3/128	93/17803	0.0294918795526723	0.367465587893512	0.346722370905795	Cyp11b1/Slc27a2/Wfs1	3	Cellular Component
GO:0032153	cell division site	2/128	38/17803	0.0304634684264051	0.367465587893512	0.346722370905795	Pstpip1/Spn	2	Cellular Component
GO:0032155	cell division site part	2/128	38/17803	0.0304634684264051	0.367465587893512	0.346722370905795	Pstpip1/Spn	2	Cellular Component
GO:0072562	blood microparticle	3/128	104/17803	0.0391227803784959	0.404856367083258	0.38200246253288	Alb/C4b/Hbb-b1	3	Cellular Component
GO:0022626	cytosolic ribosome	5/128	261/17803	0.0403635070759714	0.404856367083258	0.38200246253288	Apod/Rpl18a/Rpl23a/Rpl27/Rps24	5	Cellular Component
GO:0044445	cytosolic part	6/128	362/17803	0.0467965681096271	0.404856367083258	0.38200246253288	Apod/Hbb-b1/Rpl18a/Rpl23a/Rpl27/Rps24	6	Cellular Component
GO:0043204	perikaryon	3/128	120/17803	0.0556174139476326	0.404856367083258	0.38200246253288	Ass1/Crh/Mcam	3	Cellular Component
GO:0043209	myelin sheath	4/128	203/17803	0.0589326771001087	0.404856367083258	0.38200246253288	Alb/Ass1/Gjc2/Mbp	4	Cellular Component
GO:0031301	integral component of organelle membrane	4/128	217/17803	0.0715528424285423	0.404856367083258	0.38200246253288	Cyp11b1/P2rx4/Slc27a2/Wfs1	4	Cellular Component
GO:0001725	stress fiber	2/128	63/17803	0.075434586170773	0.404856367083258	0.38200246253288	Myh6/Pstpip1	2	Cellular Component
GO:0001931	uropod	1/128	11/17803	0.0763257923687853	0.404856367083258	0.38200246253288	Spn	1	Cellular Component
GO:0031254	cell trailing edge	1/128	11/17803	0.0763257923687853	0.404856367083258	0.38200246253288	Spn	1	Cellular Component
GO:0070852	cell body fiber	1/128	11/17803	0.0763257923687853	0.404856367083258	0.38200246253288	Ass1	1	Cellular Component
GO:0031300	intrinsic component of organelle membrane	4/128	225/17803	0.0793376244297138	0.404856367083258	0.38200246253288	Cyp11b1/P2rx4/Slc27a2/Wfs1	4	Cellular Component
GO:0005639	integral component of nuclear inner membrane	1/128	12/17803	0.0829709305531829	0.404856367083258	0.38200246253288	P2rx4	1	Cellular Component
GO:0031229	intrinsic component of nuclear inner membrane	1/128	12/17803	0.0829709305531829	0.404856367083258	0.38200246253288	P2rx4	1	Cellular Component
GO:0031235	intrinsic component of the cytoplasmic side of the plasma membrane	1/128	12/17803	0.0829709305531829	0.404856367083258	0.38200246253288	Rasal1	1	Cellular Component
GO:0038201	TOR complex	1/128	12/17803	0.0829709305531829	0.404856367083258	0.38200246253288	Rpl23a	1	Cellular Component
GO:0070938	contractile ring	1/128	12/17803	0.0829709305531829	0.404856367083258	0.38200246253288	Pstpip1	1	Cellular Component
GO:0032432	actin filament bundle	2/128	68/17803	0.0860045049557992	0.404856367083258	0.38200246253288	Myh6/Pstpip1	2	Cellular Component
GO:0005788	endoplasmic reticulum lumen	2/128	71/17803	0.0925482104351386	0.404856367083258	0.38200246253288	Ces1d/Slc27a2	2	Cellular Component
GO:0042641	actomyosin	2/128	72/17803	0.0947610019206925	0.404856367083258	0.38200246253288	Myh6/Pstpip1	2	Cellular Component
GO:0044304	main axon	2/128	72/17803	0.0947610019206925	0.404856367083258	0.38200246253288	Crh/Mbp	2	Cellular Component
GO:0016460	myosin II complex	1/128	14/17803	0.0961192351168128	0.404856367083258	0.38200246253288	Myh6	1	Cellular Component
GO:0032982	myosin filament	1/128	14/17803	0.0961192351168128	0.404856367083258	0.38200246253288	Myh6	1	Cellular Component
GO:0044453	nuclear membrane part	1/128	14/17803	0.0961192351168128	0.404856367083258	0.38200246253288	P2rx4	1	Cellular Component
GO:0005779	integral component of peroxisomal membrane	1/128	15/17803	0.102623071077522	0.404856367083258	0.38200246253288	Slc27a2	1	Cellular Component
GO:0005833	hemoglobin complex	1/128	15/17803	0.102623071077522	0.404856367083258	0.38200246253288	Hbb-b1	1	Cellular Component
GO:0031231	intrinsic component of peroxisomal membrane	1/128	15/17803	0.102623071077522	0.404856367083258	0.38200246253288	Slc27a2	1	Cellular Component
GO:0043196	varicosity	1/128	15/17803	0.102623071077522	0.404856367083258	0.38200246253288	Crh	1	Cellular Component
GO:0019867	outer membrane	3/128	157/17803	0.103997353294679	0.404856367083258	0.38200246253288	Ass1/Cpt1b/Slc11a1	3	Cellular Component
GO:0044215	other organism	1/128	16/17803	0.109080471960256	0.404856367083258	0.38200246253288	C4b	1	Cellular Component
GO:0044216	other organism cell	1/128	16/17803	0.109080471960256	0.404856367083258	0.38200246253288	C4b	1	Cellular Component
GO:0044217	other organism part	1/128	16/17803	0.109080471960256	0.404856367083258	0.38200246253288	C4b	1	Cellular Component
GO:0030670	phagocytic vesicle membrane	1/128	22/17803	0.146868000221177	0.504507033044096	0.476027906826444	Slc11a1	1	Cellular Component
GO:0005902	microvillus	2/128	97/17803	0.154227538598972	0.504507033044096	0.476027906826444	Crb1/Spn	2	Cellular Component
GO:0032809	neuronal cell body membrane	1/128	26/17803	0.171171786188309	0.531531236250364	0.501526609606288	Il6r	1	Cellular Component
GO:0044298	cell body membrane	1/128	27/17803	0.177139610420063	0.531531236250364	0.501526609606288	Il6r	1	Cellular Component
GO:0043235	receptor complex	4/128	307/17803	0.180127830930279	0.531531236250364	0.501526609606288	Il6r/Itgal/Tradd/Tshr	4	Cellular Component
GO:0045121	membrane raft	4/128	315/17803	0.191650919030507	0.531531236250364	0.501526609606288	Mal/Mall/Tradd/Tshr	4	Cellular Component
GO:0098636	protein complex involved in cell adhesion	1/128	30/17803	0.194788468486738	0.531531236250364	0.501526609606288	Itgal	1	Cellular Component
GO:0098552	side of membrane	5/128	437/17803	0.206669300099407	0.531531236250364	0.501526609606288	Gng8/Itgal/Mcam/Rasal1/Spn	5	Cellular Component
GO:0000428	DNA-directed RNA polymerase complex	2/128	118/17803	0.208304751997229	0.531531236250364	0.501526609606288	Polr2k/Polr2l	2	Cellular Component
GO:0030880	RNA polymerase complex	2/128	119/17803	0.210933844686122	0.531531236250364	0.501526609606288	Polr2k/Polr2l	2	Cellular Component
GO:0005741	mitochondrial outer membrane	2/128	130/17803	0.240038502237331	0.55816181845548	0.526653911059711	Ass1/Cpt1b	2	Cellular Component
GO:0005925	focal adhesion	4/128	382/17803	0.295340251807533	0.60205667110934	0.568070925017267	Grb7/Mcam/Myh6/Rpl27	4	Cellular Component
GO:0005924	cell-substrate adherens junction	4/128	387/17803	0.303422171464814	0.60205667110934	0.568070925017267	Grb7/Mcam/Myh6/Rpl27	4	Cellular Component
GO:0030055	cell-substrate junction	4/128	392/17803	0.311529871712116	0.60205667110934	0.568070925017267	Grb7/Mcam/Myh6/Rpl27	4	Cellular Component
GO:0045335	phagocytic vesicle	1/128	53/17803	0.318185390948978	0.60205667110934	0.568070925017267	Slc11a1	1	Cellular Component
GO:0072372	primary cilium	2/128	167/17803	0.338214662907438	0.6101846940051	0.575740125786104	Pde4c/Qrfpr	2	Cellular Component
GO:0016324	apical plasma membrane	3/128	289/17803	0.344612081070238	0.6101846940051	0.575740125786104	Il6r/P2ry2/Slc5a11	3	Cellular Component
GO:0005581	collagen trimer	1/128	71/17803	0.401502687772473	0.668017402931786	0.630308212201795	C1ql3	1	Cellular Component
GO:0000502	proteasome complex	1/128	77/17803	0.426964726330986	0.692472203209078	0.653382553341535	Wfs1	1	Cellular Component
GO:0061695	transferase complex, transferring phosphorus-containing groups	2/128	232/17803	0.498889394915304	0.73836650273525	0.696686146567757	Polr2k/Polr2l	2	Cellular Component
GO:0015643	toxic substance binding	3/118	12/16645	7.29272721140824e-05	0.0208571998246276	0.0175793108569735	Alb/Ass1/Ephx2	3	Molecular Function
GO:0001614	purinergic nucleotide receptor activity	3/118	19/16645	0.000309778921182222	0.0295322571527052	0.0248910080528873	Niacr1/P2rx4/P2ry2	3	Molecular Function
GO:0016502	nucleotide receptor activity	3/118	19/16645	0.000309778921182222	0.0295322571527052	0.0248910080528873	Niacr1/P2rx4/P2ry2	3	Molecular Function
GO:0016645	oxidoreductase activity, acting on the CH-NH group of donors	3/118	26/16645	0.000801671076978075	0.0458555856031459	0.0386489845532588	Dmgdh/Pipox/Qdpr	3	Molecular Function
GO:0015245	fatty acid transporter activity	2/118	10/16645	0.00216066762944377	0.102223927705603	0.0861585551880128	Slc27a2/Slco2a1	2	Molecular Function
GO:0001055	RNA polymerase II activity	2/118	12/16645	0.00313973247952033	0.102223927705603	0.0861585551880128	Polr2k/Polr2l	2	Molecular Function
GO:0031406	carboxylic acid binding	6/118	207/16645	0.00357732745511565	0.102223927705603	0.0861585551880128	Alb/Ass1/Cyp26a1/Ddc/Dmgdh/Nr2f2	6	Molecular Function
GO:0043177	organic acid binding	6/118	209/16645	0.00374957460347159	0.102223927705603	0.0861585551880128	Alb/Ass1/Cyp26a1/Ddc/Dmgdh/Nr2f2	6	Molecular Function
GO:0001054	RNA polymerase I activity	2/118	14/16645	0.00428911584778754	0.102223927705603	0.0861585551880128	Polr2k/Polr2l	2	Molecular Function
GO:0001972	retinoic acid binding	2/118	14/16645	0.00428911584778754	0.102223927705603	0.0861585551880128	Cyp26a1/Nr2f2	2	Molecular Function
GO:0005243	gap junction channel activity	2/118	14/16645	0.00428911584778754	0.102223927705603	0.0861585551880128	Gjb1/Gjc2	2	Molecular Function
GO:0016298	lipase activity	4/118	100/16645	0.00557981675537669	0.106847534396443	0.0900555221817644	Ces1d/Pla2g16/Pla2g3/Pnlip	4	Molecular Function
GO:0015299	solute:proton antiporter activity	2/118	16/16645	0.0056038916641491	0.106847534396443	0.0900555221817644	Slc11a1/Slc9b1	2	Molecular Function
GO:0017081	chloride channel regulator activity	2/118	16/16645	0.0056038916641491	0.106847534396443	0.0900555221817644	Sgk1/Sgk2	2	Molecular Function
GO:0001848	complement binding	2/118	19/16645	0.00787564385248463	0.133391581403542	0.1124279431042	C4b/C5ar1	2	Molecular Function
GO:0033613	activating transcription factor binding	3/118	60/16645	0.00886167848485071	0.133391581403542	0.1124279431042	Egr2/Neurod1/Wfs1	3	Molecular Function
GO:0043395	heparan sulfate proteoglycan binding	2/118	21/16645	0.00958302156705072	0.137037208408825	0.115500628360769	Comp/Fst	2	Molecular Function
GO:0000987	core promoter proximal region sequence-specific DNA binding	7/118	345/16645	0.011485579980519	0.140947417917508	0.118796314696759	Atf3/Egr2/Klf4/Neurod1/Nkx6-2/Nr4a2/Per1	7	Molecular Function
GO:0000982	transcription factor activity, RNA polymerase II core promoter proximal region sequence-specific binding	7/118	346/16645	0.0116557558081986	0.140947417917508	0.118796314696759	Atf3/Egr1/Egr2/Klf4/Neurod1/Nkx6-2/Nr4a2	7	Molecular Function
GO:0001159	core promoter proximal region DNA binding	7/118	347/16645	0.011827755349721	0.140947417917508	0.118796314696759	Atf3/Egr2/Klf4/Neurod1/Nkx6-2/Nr4a2/Per1	7	Molecular Function
GO:0019838	growth factor binding	4/118	127/16645	0.012718800452069	0.145503077171669	0.122636012779949	Cyr61/Il6r/Ltbp2/Tgfb3	4	Molecular Function
GO:0008144	drug binding	4/118	131/16645	0.0141138894074301	0.151645629271214	0.127813209801649	Alb/Mt2A/P2rx4/Pde4c	4	Molecular Function
GO:0048037	cofactor binding	6/118	290/16645	0.0172678982633789	0.154767185955812	0.130444186911597	Alb/Aox1/Ddc/Dmgdh/Qdpr/Sgk1	6	Molecular Function
GO:0005501	retinoid binding	2/118	29/16645	0.0178577522256706	0.154767185955812	0.130444186911597	Cyp26a1/Nr2f2	2	Molecular Function
GO:0005496	steroid binding	3/118	83/16645	0.0211677933303955	0.16633049811196	0.140190224761277	Apod/Comp/Cyp11b1	3	Molecular Function
GO:0046915	transition metal ion transmembrane transporter activity	2/118	32/16645	0.0215182812242746	0.16633049811196	0.140190224761277	Slc11a1/Slc39a12	2	Molecular Function
GO:0031625	ubiquitin protein ligase binding	5/118	259/16645	0.0372243358008357	0.207546180469287	0.174928506910072	Egr2/Fzd5/Nfkbia/Per1/Wfs1	5	Molecular Function
GO:0004879	RNA polymerase II transcription factor activity, ligand-activated sequence-specific DNA binding	2/118	43/16645	0.0372557344953227	0.207546180469287	0.174928506910072	Nr2f2/Nr4a2	2	Molecular Function
GO:0098531	transcription factor activity, direct ligand regulated sequence-specific DNA binding	2/118	43/16645	0.0372557344953227	0.207546180469287	0.174928506910072	Nr2f2/Nr4a2	2	Molecular Function
GO:0001190	transcriptional activator activity, RNA polymerase II transcription factor binding	2/118	49/16645	0.0472137878916709	0.236897251526629	0.199666803826272	Klf4/Neurod1	2	Molecular Function
GO:0098811	transcriptional repressor activity, RNA polymerase II activating transcription factor binding	2/118	49/16645	0.0472137878916709	0.236897251526629	0.199666803826272	Klf4/Neurod1	2	Molecular Function
GO:0050840	extracellular matrix binding	2/118	51/16645	0.0507262731904233	0.249939695188705	0.210659514899571	Cyr61/Spp1	2	Molecular Function
GO:0043566	structure-specific DNA binding	5/118	287/16645	0.0535858174162527	0.255425729684138	0.215283371724945	Egr1/Grhl3/Klf4/Neurod1/Per1	5	Molecular Function
GO:0030170	pyridoxal phosphate binding	2/118	54/16645	0.0561646347023408	0.259082024594669	0.218365048333379	Alb/Ddc	2	Molecular Function
GO:0016798	hydrolase activity, acting on glycosyl bonds	3/118	126/16645	0.0604153772126594	0.269981216919072	0.227551338514786	Adprhl1/Amy1a/Man2b2	3	Molecular Function
GO:0008762	UDP-N-acetylmuramate dehydrogenase activity	1/118	10/16645	0.0686908073173894	0.280821473807721	0.236687955472831	Aox1	1	Molecular Function
GO:0016801	hydrolase activity, acting on ether bonds	1/118	10/16645	0.0686908073173894	0.280821473807721	0.236687955472831	Ephx2	1	Molecular Function
GO:0034713	type I transforming growth factor beta receptor binding	1/118	10/16645	0.0686908073173894	0.280821473807721	0.236687955472831	Tgfb3	1	Molecular Function
GO:0008201	heparin binding	3/118	133/16645	0.0687073750879707	0.280821473807721	0.236687955472831	Comp/Cyr61/Ltbp2	3	Molecular Function
GO:0019825	oxygen binding	2/118	63/16645	0.0736020337870195	0.280821473807721	0.236687955472831	Alb/Hbb-b1	2	Molecular Function
GO:1901681	sulfur compound binding	4/118	224/16645	0.0751704454499517	0.280821473807721	0.236687955472831	Comp/Cyr61/Fst/Ltbp2	4	Molecular Function
GO:0048185	activin binding	1/118	11/16645	0.0752970282212994	0.280821473807721	0.236687955472831	Fst	1	Molecular Function
GO:0005506	iron ion binding	4/118	227/16645	0.0780726941681184	0.280821473807721	0.236687955472831	Aox1/Cyp11b1/Cyp26a1/Hbb-b1	4	Molecular Function
GO:0051287	NAD binding	2/118	67/16645	0.0818405528576968	0.280821473807721	0.236687955472831	Aox1/Qdpr	2	Molecular Function
GO:0005542	folic acid binding	1/118	12/16645	0.081856782379643	0.280821473807721	0.236687955472831	Dmgdh	1	Molecular Function
GO:0016722	oxidoreductase activity, oxidizing metal ions	1/118	12/16645	0.081856782379643	0.280821473807721	0.236687955472831	Steap4	1	Molecular Function
GO:0031543	peptidyl-proline dioxygenase activity	1/118	12/16645	0.081856782379643	0.280821473807721	0.236687955472831	Pdia2	1	Molecular Function
GO:0005516	calmodulin binding	3/118	146/16645	0.0853850399934526	0.280821473807721	0.236687955472831	Dapk2/Myh6/Wfs1	3	Molecular Function
GO:0001846	opsonin binding	1/118	13/16645	0.0883703938555767	0.280821473807721	0.236687955472831	C4b	1	Molecular Function
GO:0004115	3',5'-cyclic-AMP phosphodiesterase activity	1/118	13/16645	0.0883703938555767	0.280821473807721	0.236687955472831	Pde4c	1	Molecular Function
GO:0004467	long-chain fatty acid-CoA ligase activity	1/118	13/16645	0.0883703938555767	0.280821473807721	0.236687955472831	Slc27a2	1	Molecular Function
GO:0005337	nucleoside transmembrane transporter activity	1/118	13/16645	0.0883703938555767	0.280821473807721	0.236687955472831	Slc29a4	1	Molecular Function
GO:0008106	alcohol dehydrogenase (NADP+) activity	1/118	13/16645	0.0883703938555767	0.280821473807721	0.236687955472831	Akr7a3	1	Molecular Function
GO:0030898	actin-dependent ATPase activity	1/118	13/16645	0.0883703938555767	0.280821473807721	0.236687955472831	Myh6	1	Molecular Function
GO:0048156	tau protein binding	1/118	13/16645	0.0883703938555767	0.280821473807721	0.236687955472831	Sgk1	1	Molecular Function
GO:0019842	vitamin binding	2/118	75/16645	0.0991022940257102	0.287704183928947	0.242488988294916	Comp/Dmgdh	2	Molecular Function
GO:0020037	heme binding	3/118	169/16645	0.118578173502841	0.301853902251653	0.254414956259214	Cyp11b1/Cyp26a1/Hbb-b1	3	Molecular Function
GO:0015297	antiporter activity	2/118	85/16645	0.121940132730889	0.301853902251653	0.254414956259214	Slc11a1/Slc9b1	2	Molecular Function
GO:0005539	glycosaminoglycan binding	3/118	173/16645	0.124781832922388	0.301853902251653	0.254414956259214	Comp/Cyr61/Ltbp2	3	Molecular Function
GO:0003756	protein disulfide isomerase activity	1/118	19/16645	0.126500933516115	0.301853902251653	0.254414956259214	Pdia2	1	Molecular Function
GO:0005048	signal sequence binding	1/118	19/16645	0.126500933516115	0.301853902251653	0.254414956259214	Nfkbia	1	Molecular Function
GO:0016864	intramolecular oxidoreductase activity, transposing S-S bonds	1/118	19/16645	0.126500933516115	0.301853902251653	0.254414956259214	Pdia2	1	Molecular Function
GO:0035259	glucocorticoid receptor binding	1/118	19/16645	0.126500933516115	0.301853902251653	0.254414956259214	Nr4a2	1	Molecular Function
GO:0043178	alcohol binding	2/118	88/16645	0.129024133276613	0.303607310715055	0.2558928014492	Apod/Comp	2	Molecular Function
GO:0050839	cell adhesion molecule binding	3/118	179/16645	0.134302936928544	0.312281625703769	0.263203872970788	Cyr61/Itgal/P2rx4	3	Molecular Function
GO:0003682	chromatin binding	6/118	498/16645	0.142704935581787	0.318931469505629	0.268808636425429	Bhlhe22/Egr1/Egr2/Grhl3/Neurod1/Per1	6	Molecular Function
GO:0042056	chemoattractant activity	1/118	22/16645	0.144968849775286	0.318931469505629	0.268808636425429	Hgf	1	Molecular Function
GO:0051537	2 iron, 2 sulfur cluster binding	1/118	23/16645	0.151038372468332	0.324789282149947	0.273745843254832	Aox1	1	Molecular Function
GO:0071837	HMG box domain binding	1/118	23/16645	0.151038372468332	0.324789282149947	0.273745843254832	Egr2	1	Molecular Function
GO:0000287	magnesium ion binding	3/118	203/16645	0.174675501459032	0.351590760269959	0.296335237768938	Adprhl1/Ephx2/Irak4	3	Molecular Function
GO:0031369	translation initiation factor binding	1/118	27/16645	0.174892209140715	0.351590760269959	0.296335237768938	Rps24	1	Molecular Function
GO:0000988	transcription factor activity, protein binding	5/118	430/16645	0.190180006286409	0.361912968147215	0.305035221588929	Hif3a/Klf4/Neurod1/Per1/Per2	5	Molecular Function
GO:0004683	calmodulin-dependent protein kinase activity	1/118	30/16645	0.192345353700618	0.361912968147215	0.305035221588929	Dapk2	1	Molecular Function
GO:0016831	carboxy-lyase activity	1/118	30/16645	0.192345353700618	0.361912968147215	0.305035221588929	Ddc	1	Molecular Function
GO:0004222	metalloendopeptidase activity	2/118	115/16645	0.196221265345699	0.363149105226101	0.306077089056964	Adamts2/Adamts4	2	Molecular Function
GO:0001968	fibronectin binding	1/118	31/16645	0.198081330123328	0.363149105226101	0.306077089056964	Comp	1	Molecular Function
GO:0015175	neutral amino acid transmembrane transporter activity	1/118	31/16645	0.198081330123328	0.363149105226101	0.306077089056964	Slc38a5	1	Molecular Function
GO:0017147	Wnt-protein binding	1/118	31/16645	0.198081330123328	0.363149105226101	0.306077089056964	Fzd5	1	Molecular Function
GO:0008374	O-acyltransferase activity	1/118	32/16645	0.203776912345878	0.366542119062397	0.308936861484317	Cpt1b	1	Molecular Function
GO:1901505	carbohydrate derivative transporter activity	1/118	34/16645	0.215048020445296	0.368997040411262	0.311005970755168	Slc29a4	1	Molecular Function
GO:0005201	extracellular matrix structural constituent	1/118	38/16645	0.237117786449383	0.376753816247353	0.317543702321104	Comp	1	Molecular Function
GO:0030246	carbohydrate binding	3/118	246/16645	0.253646650754947	0.396409519759097	0.334110342380689	C4b/Clec9a/Man2b2	3	Molecular Function
GO:0004497	monooxygenase activity	2/118	140/16645	0.261442059222518	0.403872207889345	0.34040020466198	Cyp11b1/Cyp26a1	2	Molecular Function
GO:0003735	structural constituent of ribosome	4/118	370/16645	0.267758163545184	0.407334227520864	0.343318138028259	Rpl18a/Rpl23a/Rpl27/Rps24	4	Molecular Function
GO:0005231	excitatory extracellular ligand-gated ion channel activity	1/118	50/16645	0.299702267330299	0.439563325417772	0.370482155026388	P2rx4	1	Molecular Function
GO:0030971	receptor tyrosine kinase binding	1/118	53/16645	0.314535744505876	0.447548372779505	0.377212283277536	Shc4	1	Molecular Function
GO:0003743	translation initiation factor activity	1/118	59/16645	0.343274415803254	0.467507061522528	0.394034291824287	Rps24	1	Molecular Function
GO:0004714	transmembrane receptor protein tyrosine kinase activity	1/118	60/16645	0.347946646536114	0.471624364499188	0.397504525102371	Ros1	1	Molecular Function
GO:0016903	oxidoreductase activity, acting on the aldehyde or oxo group of donors	1/118	61/16645	0.352585916702454	0.474859593662733	0.40023131008011	Aox1	1	Molecular Function
GO:0005096	GTPase activator activity	2/118	176/16645	0.355314521132255	0.474859593662733	0.40023131008011	Rasal1/Rgs18	2	Molecular Function
GO:0072341	modified amino acid binding	1/118	65/16645	0.370817978767588	0.490990471886714	0.413827081568118	Dmgdh	1	Molecular Function
GO:0048306	calcium-dependent protein binding	1/118	69/16645	0.388540830529567	0.505103079688437	0.425721771250099	Wfs1	1	Molecular Function
GO:0008013	beta-catenin binding	1/118	72/16645	0.401507299041035	0.510360389003271	0.430152849031097	Klf4	1	Molecular Function
GO:0035091	phosphatidylinositol binding	2/118	196/16645	0.405798010630857	0.51126974026619	0.430919287894581	Grb7/Sgk1	2	Molecular Function
GO:0051087	chaperone binding	1/118	79/16645	0.430711770051518	0.530963647563509	0.447518127685107	Alb	1	Molecular Function
GO:0009055	electron carrier activity	1/118	83/16645	0.446760936621197	0.54371756541984	0.458267657273255	Aox1	1	Molecular Function
GO:0043130	ubiquitin binding	1/118	89/16645	0.469997227966699	0.562423461081489	0.474033759984031	Per2	1	Molecular Function
GO:0005178	integrin binding	1/118	94/16645	0.488619634082622	0.577459567552189	0.486706812548588	Cyr61	1	Molecular Function
GO:0031072	heat shock protein binding	1/118	96/16645	0.495885610347757	0.583634915882545	0.491911651590367	Nfkbia	1	Molecular Function
