# Supplementary material for: Comprehensive Evaluation of White Matter Damage and Neuron Death and Whole-Transcriptome Analysis of Rats With Chronic Cerebral Hypoperfusion
Source: Front Cell Neurosci. 2019 Jul 17;13:310. doi: 10.3389/fncel.2019.00310 (PMC6653095; doi:10.3389/fncel.2019.00310)
Supplement: Supplementary file 2 [file Data_Sheet_1.zip › Whole-transcriptome data/Group_4W_8WvsGroup_Control_all_detectable_mRNA&circRNA&lncRNA analysis/mRNA/Group_4W_8WvsGroup_Control_KEGG_enrichment.txt]

PATH_ID	Description	GeneRatio	BgRatio	pvalue	p.adjust	qvalue	geneID	Count
rno05144	Malaria	5/74	60/8450	0.000168671275607322	0.0303608296093179	0.0276975989418339	Comp/Hbb-b1/Hgf/Itgal/Tgfb3	5
rno05166	HTLV-I infection	9/74	294/8450	0.00100206797439284	0.0901861176953556	0.0822750547396227	Atf3/Egr1/Egr2/Fzd5/Itgal/Mad2l1/Nfkbia/RT1-CE7/Tgfb3	9
rno05169	Epstein-Barr virus infection	7/74	229/8450	0.00377214812086694	0.226328887252016	0.206475476089559	Itgal/Nfkbia/Polr2k/Polr2l/RT1-CE7/Spn/Tradd	7
rno04371	Apelin signaling pathway	5/74	141/8450	0.0077225933865059	0.340627084689815	0.310747515857375	Aplnr/Egr1/Gng8/Klf2/Spp1	5
rno04623	Cytosolic DNA-sensing pathway	3/74	56/8450	0.012823280975451	0.340627084689815	0.310747515857375	Nfkbia/Polr2k/Polr2l	3
rno04080	Neuroactive ligand-receptor interaction	7/74	293/8450	0.013885421075975	0.340627084689815	0.310747515857375	Aplnr/C5ar1/P2rx4/P2ry2/Rxfp3/S1pr5/Tshr	7
rno04014	Ras signaling pathway	6/74	238/8450	0.0176360126978337	0.340627084689815	0.310747515857375	Gng8/Hgf/Pla2g16/Pla2g3/Rasal1/Shc4	6
rno00592	alpha-Linolenic acid metabolism	2/74	25/8450	0.0199294472326172	0.340627084689815	0.310747515857375	Pla2g16/Pla2g3	2
rno04920	Adipocytokine signaling pathway	3/74	74/8450	0.0268274961588076	0.340627084689815	0.310747515857375	Cpt1b/Nfkbia/Tradd	3
rno05140	Leishmaniasis	3/74	75/8450	0.0277735938869954	0.340627084689815	0.310747515857375	Irak4/Nfkbia/Tgfb3	3
rno04710	Circadian rhythm	2/74	30/8450	0.0280988360986842	0.340627084689815	0.310747515857375	Per1/Per2	2
rno04926	Relaxin signaling pathway	4/74	132/8450	0.0282588162612896	0.340627084689815	0.310747515857375	Gng8/Nfkbia/Rxfp3/Shc4	4
rno04068	FoxO signaling pathway	4/74	134/8450	0.0296455121798807	0.340627084689815	0.310747515857375	Klf2/Sgk1/Sgk2/Tgfb3	4
rno04151	PI3K-Akt signaling pathway	7/74	347/8450	0.0316440646723905	0.340627084689815	0.310747515857375	Comp/Gng8/Hgf/Il6r/Sgk1/Sgk2/Spp1	7
rno03020	RNA polymerase	2/74	32/8450	0.0316826966211909	0.340627084689815	0.310747515857375	Polr2k/Polr2l	2
rno05220	Chronic myeloid leukemia	3/74	79/8450	0.031734522528463	0.340627084689815	0.310747515857375	Nfkbia/Shc4/Tgfb3	3
rno01521	EGFR tyrosine kinase inhibitor resistance	3/74	80/8450	0.0327687386477624	0.340627084689815	0.310747515857375	Hgf/Il6r/Shc4	3
rno00590	Arachidonic acid metabolism	3/74	83/8450	0.0359763355779773	0.340627084689815	0.310747515857375	Ephx2/Pla2g16/Pla2g3	3
rno04146	Peroxisome	3/74	88/8450	0.0416691958012611	0.340627084689815	0.310747515857375	Ephx2/Pipox/Slc27a2	3
rno05168	Herpes simplex infection	5/74	219/8450	0.0425438206608885	0.340627084689815	0.310747515857375	Ifit1/Nfkbia/Per1/Per2/RT1-CE7	5
rno05226	Gastric cancer	4/74	151/8450	0.0430563020733403	0.340627084689815	0.310747515857375	Fzd5/Hgf/Shc4/Tgfb3	4
rno00260	Glycine, serine and threonine metabolism	2/74	40/8450	0.0476503443529161	0.340627084689815	0.310747515857375	Dmgdh/Pipox	2
rno00350	Tyrosine metabolism	2/74	40/8450	0.0476503443529161	0.340627084689815	0.310747515857375	Aox1/Ddc	2
rno04975	Fat digestion and absorption	2/74	40/8450	0.0476503443529161	0.340627084689815	0.310747515857375	Pla2g3/Pnlip	2
