# Supplementary material for: Comprehensive Evaluation of White Matter Damage and Neuron Death and Whole-Transcriptome Analysis of Rats With Chronic Cerebral Hypoperfusion
Source: Front Cell Neurosci. 2019 Jul 17;13:310. doi: 10.3389/fncel.2019.00310 (PMC6653095; doi:10.3389/fncel.2019.00310)
Supplement: Supplementary file 2 [file Data_Sheet_1.zip › Whole-transcriptome data/Group_4W_8WvsGroup_Control_all_detectable_mRNA&circRNA&lncRNA analysis/mRNA/Group_4W_8WvsGroup_Control_atfc1.5p0.05_146_genes.txt]

Gene_symbol	NAME	Foldchange	PValue	FDR	4wC2-1	4wC2-2	4wC2-3	8wC1-6	8wC1-7	8wC2-5	kong1C1-4	kong2C1-4	kong2C1	kong2C2-4
Adamts2	ADAM metallopeptidase with thrombospondin type 1 motif, 2	-1.578988799	0.001673452	0.16289168	7.033250254	7.109688699	6.066614791	7.984877614	4.985859132	9.24838432	13.79283922	10.66719861	12.75437943	7.398513969
Adamts4	ADAM metallopeptidase with thrombospondin type 1 motif, 4	1.537486855	4.79E-05	0.018257072	46.81367208	43.10502691	44.15400841	39.44625168	37.23951423	41.35348989	39.00044193	24.79402921	24.33143152	21.41675096
Adprhl1	ADP-ribosylhydrolase like 1	2.120921625	0.009420081	0.395777511	4.658968321	5.606497374	6.659592177	1.099713683	8.824529438	3.897533392	2.989580914	1.009059328	3.237650162	2.385047266
Akr7a3	aldo-keto reductase family 7, member A3 (aflatoxin aldehyde reductase)	2.021792019	0.003838019	0.260595085	2.867057429	3.940798879	2.828045993	1.816918259	2.162009712	2.113916416	1.223010374	0.936983662	2.207488747	0.778790944
Alb	albumin	2.116977638	1.81E-05	0.011219448	5.106946045	4.468947182	4.196455344	5.881077524	3.882792953	3.96359328	1.494790457	1.873967324	2.550875885	2.628419436
Amy1a	amylase, alpha 1A (salivary)	11.92691572	0.000281946	0.052835759	1.612719804	1.828205665	1.915773092	1.290968237	0	0	0.135890042	0.072075666	0.049055305	0.097348868
Aox1	aldehyde oxidase 1	1.699255476	0.013485129	0.482534534	21.72691958	21.77596081	21.71209504	21.89864639	13.06030357	15.52407368	18.41310063	12.68531727	3.090484246	11.34114312
Aplnr	apelin receptor	1.772413785	0.022498988	0.592605735	4.210990598	4.225186427	3.968387119	14.87004154	4.23577413	4.359952608	4.34848133	3.099253651	2.796152413	3.261187079
Apod	apolipoprotein D	1.645140766	2.28E-06	0.006735464	96.44960381	96.61051272	94.46585889	105.8115818	88.81888879	91.3608251	83.70826561	44.18238345	60.14180453	44.48843268
Apold1	apolipoprotein L domain containing 1	-2.393075204	0.000729848	0.103221983	22.1748973	22.50724308	21.30157224	11.23620503	51.0499028	54.76364715	30.84703944	108.5459535	44.6893833	107.8138713
Arsj	arylsulfatase family, member J	-1.587279527	0.025470782	0.618740856	1.388730942	1.340684155	1.094727481	1.769104621	1.544292652	0.924838432	2.310130707	2.090194323	2.452765274	1.752279624
Ass1	argininosuccinate synthase 1	1.59305898	0.003145382	0.233549535	16.53037799	19.09459251	16.14723035	16.40007797	10.54531268	14.3349957	13.92872926	6.486809968	12.21477107	6.327676421
Atf3	activating transcription factor 3	-2.400749572	0.004850801	0.286798471	0.851157674	0.975043022	1.049113836	0.717204576	0.441226472	2.444215856	1.019175312	4.10831298	1.618825081	3.504559249
Azi1	NA	-1.519741918	0.000976279	0.122616475	19.12864878	19.41960685	19.24895821	19.98610085	22.45842742	26.22577553	21.13090146	29.19064486	48.85908427	28.6205672
Bhlhe22	basic helix-loop-helix family, member e22	-1.745867691	6.14E-06	0.00913343	22.66767279	22.14160195	26.09100497	17.97792804	29.78278685	27.74515296	50.95876559	55.64241439	29.18790677	34.85089475
C1ql3	complement component 1, q subcomponent-like 3	-1.506072379	1.32E-05	0.00913343	33.19514929	31.64827141	36.26284781	26.96689206	39.00442011	31.3784468	54.15218156	53.04769041	37.13486625	55.14813373
C4b	complement component 4B (Chido blood group)	1.567989541	0.026307988	0.628750724	3.763012875	3.575157746	3.557864314	7.458927591	7.103746197	6.804168464	3.601086102	3.027177985	2.354654663	4.672745665
C5ar1	complement component 5a receptor 1	1.672184975	0.035229252	0.697846552	1.523124259	1.42193774	2.143841317	3.107886496	2.117887065	1.519377424	1.087120333	1.009059328	0.833940193	1.752279624
Cdh19	cadherin 19, type 2	1.60718454	0.004050086	0.265640621	7.615621295	8.612880024	8.210456109	8.128318529	6.000680018	4.822371824	6.250941912	3.243404984	5.150807076	3.407210381
Ces1d	carboxylesterase 1D	4.787665613	0.039281559	0.716333188	1.478326487	2.112593213	1.824545802	0	0.176490589	0	0	0	0.441497749	0.292046604
Clec9a	C-type lectin domain family 9, member A	-1.947891086	0.037736641	0.70691876	0.403179951	0.406267926	0.45613645	0.717204576	0.176490589	0.99089832	1.358900416	1.081134995	1.128272026	0.48674434
Comp	cartilage oligomeric matrix protein	5.317214503	0.00196939	0.177485602	1.567922031	1.259430569	1.368409351	0.334695469	0.132367942	0.198179664	0.339725104	0.072075666	0.196221222	0
Cpt1b	carnitine palmitoyltransferase 1b, muscle	-1.599283255	0.042137336	0.73948603	1.030348763	1.381310947	0.821045611	2.055986451	0.882452944	1.6514972	2.106295644	2.522648321	1.864101609	1.849628492
Crb1	crumbs family member 1, photoreceptor morphogenesis associated	1.614444505	0.036494631	0.705089777	1.612719804	1.74695208	2.554364123	3.442581965	2.867972067	2.246036192	2.310130707	1.36943766	1.079216721	1.265535284
Crh	corticotropin releasing hormone	-1.784390532	0.005665171	0.309643577	1.881506437	1.990712836	1.368409351	1.338781875	1.764905888	1.783616976	3.329306018	4.252464313	2.992373635	1.606256322
Cyp11b1	cytochrome P450, family 11, subfamily b, polypeptide 1	-1.742818918	0.033189896	0.67442326	20.69657081	19.74462119	19.65948102	8.128318529	28.28261685	24.11185912	16.51064005	20.90194323	84.22795952	18.39893606
Cyp26a1	cytochrome P450, family 26, subfamily a, polypeptide 1	1.540086311	0.036669924	0.705089777	2.015899754	2.396980761	3.421023379	2.247241005	2.956217362	3.170874624	2.446020748	1.009059328	1.667880387	1.849628492
Cyr61	cysteine-rich, angiogenic inducer, 61	-2.339592567	0.001243597	0.140679719	2.195090844	2.681368309	2.326295897	1.816918259	2.382622948	5.61509048	2.242185686	12.54116594	4.56214341	7.106467365
Dapk2	death-associated protein kinase 2	2.032734066	0.000677419	0.099970055	2.553473022	2.153220006	2.463136833	2.055986451	2.470868243	2.31209608	1.494790457	0.720756663	1.373548554	0.97348868
Ddc	dopa decarboxylase (aromatic L-amino acid decarboxylase)	-1.818734478	0.002999596	0.228472467	4.25578837	5.159602656	3.922773474	7.889250337	3.882792953	3.170874624	9.104632785	9.802290619	3.728203217	11.77921303
Dmgdh	dimethylglycine dehydrogenase	-2.056935811	0.000192426	0.043688085	2.284686388	2.315727176	2.098227672	1.769104621	3.088585303	4.227832832	5.775326767	6.919263966	5.641360131	3.261187079
Dpy30	dpy-30 histone methyltransferase complex regulatory subunit	1.507731248	0.015990582	0.511795475	5.689317085	5.525243789	4.652591795	2.868818304	4.500510013	5.549030592	3.397251039	2.522648321	3.728203217	3.017814909
Echdc2	enoyl CoA hydratase domain containing 2	1.505371389	0.024230449	0.605790267	4.793361638	5.240856241	4.42452357	9.084591297	5.691821487	3.699353728	4.144646268	2.594723987	3.728203217	4.088652457
Egr1	early growth response 1	-1.530603512	0.037975118	0.708356434	25.13155027	30.10445329	24.12961823	11.52308686	18.61975711	34.81356097	21.94624171	31.35291485	70.34530807	23.46107719
Egr2	early growth response 2	-2.276794566	0.000954009	0.121107798	15.41043368	11.86302343	11.31218397	3.346954688	4.809368544	9.975043088	18.61693569	19.38835424	38.70463603	9.394165764
Ephx2	epoxide hydrolase 2, cytoplasmic	4.643253408	8.80E-06	0.00913343	16.48558021	17.63202797	16.14723035	13.77032786	10.01584091	9.842923312	1.290955395	1.081134995	8.731844377	0.827465378
Epsti1	epithelial stromal interaction 1 (breast)	1.722802756	0.026310368	0.628750724	1.299135397	1.74695208	0.957886546	1.816918259	1.809028535	1.519377424	0.543560166	1.009059328	1.030161415	0.924814246
Fam111a	family with sequence similarity 111, member A	2.028585992	5.97E-05	0.021370501	37.04775771	42.82063936	43.88032654	16.73477344	67.68414079	49.01643689	26.49855811	18.81174891	17.95424181	21.27072766
Fam160a1	family with sequence similarity 160, member A1	-1.810173437	0.009573705	0.396074218	0.806359902	1.706325288	1.231568416	2.055986451	1.014820885	1.519377424	1.970405603	2.73887532	3.48292669	1.849628492
Fcgbp	Fc fragment of IgG binding protein	-1.539713089	0.011085844	0.43231451	4.300586143	4.59082756	5.0631146	8.319573083	5.471208251	4.029653168	10.73531328	9.369836621	5.00364116	7.690560573
Fst	follistatin	-1.79056389	0.011701682	0.44899041	1.34393317	1.259430569	1.231568416	1.386595514	2.250255007	2.64239552	4.34848133	3.171329318	2.943318329	1.606256322
Fzd5	frizzled class receptor 5	1.772958088	0.002925266	0.224257743	3.225439607	3.087636235	3.649091604	4.111972903	2.647358831	2.906635072	2.58191079	1.729815992	1.177327332	1.94697736
Gas5	growth arrest specific 5	1.590063252	0.030151297	0.658727644	2.105495299	1.787578873	2.052614027	2.438495559	2.073764418	3.3029944	1.223010374	1.441513326	1.96221222	1.070837548
Gjb1	gap junction protein, beta 1	1.527969107	0.000416203	0.067310896	24.593977	23.56353969	21.39279953	17.73885985	19.41396476	23.31914046	19.2963859	12.39701461	14.81470226	10.31898001
Gjc2	gap junction protein, gamma 2	1.557388304	0.000139619	0.038533141	35.79342008	34.65465406	28.46291451	32.60890139	34.54803275	35.73839941	31.25470956	15.92872226	22.3692193	16.8900286
Gng8	guanine nucleotide binding protein (G protein), gamma 8	1.643424414	0.038856547	0.712329806	2.060697527	2.803248687	2.599977768	3.346954688	2.294377654	2.179976304	2.989580914	1.297361994	1.226382637	0.778790944
Grb7	growth factor receptor bound protein 7	1.617223842	0.049907372	0.796224918	1.433528714	1.58444491	1.778932157	0.956272768	1.10306618	1.255137872	0.747395229	0.648680997	0.932050804	0.97348868
Grhl3	grainyhead-like transcription factor 3	1.610535443	0.047132626	0.780101561	1.971101982	2.112593213	1.642091222	0.860645491	2.117887065	1.6514972	1.019175312	1.009059328	0.882995499	1.362884152
Hbb-b1	hemoglobin, beta adult major chain	1.695773871	0.037327522	0.706290637	15.41043368	16.08820986	14.55075277	62.63586631	42.57835454	25.96153598	25.20760271	10.66719861	12.41099229	21.36807653
Hgf	hepatocyte growth factor	-1.634373429	0.022457352	0.592605735	5.823710402	6.134645677	4.561364505	13.86595514	5.868312076	5.218731152	16.51064005	10.37889595	5.199862382	13.19077162
Hif3a	hypoxia inducible factor 3, alpha subunit	-3.04516554	0.000167379	0.040541793	0.358382179	0.365641133	0.228068225	1.147527322	0.529471766	0.66059888	1.290955395	1.36943766	2.452765274	1.508907454
Hpcal1	hippocalcin-like 1	-1.622266468	0.011286737	0.438326384	26.83386562	24.13231478	23.76470907	49.53492939	19.76694594	17.24163077	71.61405191	47.85824243	29.18790677	25.99214776
Ifit1	interferon-induced protein with tetratricopeptide repeats 1	2.010385743	0.003374247	0.247430787	5.778912629	6.987808321	6.203455727	8.367386721	6.971378256	5.681150368	6.04710685	1.297361994	4.56214341	1.362884152
Ifit3	interferon-induced protein with tetratricopeptide repeats 3	-1.949716503	0.001200944	0.140379596	2.195090844	2.600114724	3.329796089	3.490395604	4.941736485	4.161772944	3.669031122	9.874366285	4.365922188	9.004770292
Ifitm3	interferon induced transmembrane protein 3	1.756774971	0.008090642	0.370653925	2.598270795	2.518861139	2.235068607	4.255413818	2.82384942	2.113916416	2.174240665	1.297361994	1.667880387	1.168186416
Il6r	interleukin 6 receptor	-1.517858346	8.08E-08	0.00031809	27.23704557	24.86359705	27.27695974	28.59255577	27.26779596	27.61303318	37.9133216	46.70503177	39.58763153	40.6431524
Insc	inscuteable homolog (Drosophila)	1.539044626	0.001061861	0.130586803	7.167643571	6.17527247	6.522751242	5.976704801	7.721463258	7.662947008	4.756151455	4.829069643	4.365922188	3.942629155
Irak4	interleukin-1 receptor-associated kinase 4	-1.553584824	0.038507487	0.708691374	1.702315348	1.178176984	2.508750478	3.633836519	2.382622948	2.378155968	4.756151455	3.747934648	2.452765274	3.358535947
Itgal	integrin, alpha L	1.754038314	0.003503874	0.249439691	3.001450746	2.071966421	3.192955153	3.346954688	2.867972067	2.378155968	1.834515561	1.729815992	1.618825081	1.265535284
Kif11	kinesin family member 11	1.743678898	0.023717676	0.604673742	1.657517576	1.543818117	1.778932157	2.342868282	1.985519123	2.113916416	1.426845436	0.648680997	1.667880387	0.584093208
Klf2	Kruppel-like factor 2	-2.138078089	0.001369681	0.145679791	1.881506437	2.112593213	1.003500191	1.338781875	0.926575591	2.113916416	1.494790457	4.396615645	4.169700966	3.261187079
Klf4	Kruppel-like factor 4 (gut)	-1.525615804	0.012064493	0.456517321	4.390181687	4.347066804	4.33329628	4.446668372	6.133047959	8.059306336	5.843271787	10.95550128	9.369563348	5.986955383
Krt2	keratin 2, type II	-1.808216384	0.00889159	0.385961027	1.567922031	1.503191325	2.828045993	4.733550202	3.882792953	1.717557088	5.639436725	3.387556317	6.131913186	4.429373495
LOC100302465	hypothetical LOC100302465	1.505147027	0.000310816	0.056453684	9.900307683	9.019147949	9.077115365	8.98896402	8.603916202	8.653845328	6.115051871	5.838128971	5.837581353	6.230327553
LOC100910802	uncharacterized LOC100910802	1.711563345	0.012484066	0.464589148	2.50867525	2.681368309	1.915773092	3.729463796	1.809028535	2.246036192	1.155065353	1.873967324	1.471659165	1.314209718
LOC500300	similar to hypothetical protein MGC6835	-1.816414	0.023114479	0.599757222	1.16474208	1.218803777	1.824545802	1.243154599	1.41192471	0.792718656	2.785745852	2.955102319	0.686774277	2.969140475
Lilrb3l	leukocyte immunoglobulin-like receptor, subfamily B (with TM and ITIM domains), member 3-like	1.977901882	0.002044967	0.181210816	2.284686388	3.33139699	2.691205058	2.342868282	2.382622948	3.63329384	0.815340249	1.441513326	2.207488747	1.070837548
Ltbp2	latent transforming growth factor beta binding protein 2	-1.652708057	0.005904317	0.318352029	2.284686388	2.478234346	2.417523188	3.107886496	3.529811775	4.161772944	3.601086102	5.261523641	7.014908685	3.796605853
Mad2l1	MAD2 mitotic arrest deficient-like 1 (yeast)	1.511672548	0.040927336	0.730636425	2.822259656	4.347066804	4.69820544	3.538209242	3.529811775	3.96359328	0.951230291	2.955102319	2.894263024	3.212512645
Mal	mal, T-cell differentiation protein	1.594935071	7.63E-06	0.00913343	393.0108566	389.5703139	394.8317115	285.4474213	308.1966906	314.379007	301.2002771	181.7027548	214.0282978	174.9359158
Mall	mal, T-cell differentiation protein-like	1.848110161	0.043368351	0.745155389	1.92630421	1.787578873	1.368409351	2.008172813	0.617717061	1.849676864	1.426845436	0.936983662	0.882995499	0.24337217
Man2b2	mannosidase, alpha, class 2B, member 2	1.553144936	4.16E-05	0.016939579	23.38443715	21.81658761	21.07350401	22.32896914	19.50221006	19.22342741	12.0942137	13.9106036	17.70896528	10.90307322
Mbp	myelin basic protein	1.558291293	9.23E-05	0.030798836	4021.137639	3967.490681	3922.089269	3928.08165	4562.502333	5432.633069	3325.433152	2251.06721	3469.289315	2006.36017
Mcam	melanoma cell adhesion molecule	1.57087707	2.08E-05	0.011622145	65.94232086	65.81540395	62.71876194	57.18511153	44.25501513	51.52671264	41.5144077	30.84838518	46.55348491	28.52321833
Mcoln2	mucolipin 2	-2.73749498	0.000289692	0.053439049	0.447977723	0.934416229	0.592977386	0.239068192	1.323679416	0.858778544	1.290955395	2.162269989	2.158433441	2.4337217
Mt2A	metallothionein 2A	1.540271681	0.00464242	0.285991689	7.794812384	7.719090587	5.701705631	9.514914043	6.706642373	5.61509048	3.329306018	4.468691311	5.641360131	5.110815571
Myh6	myosin, heavy chain 6, cardiac muscle, alpha	1.605727521	0.032050912	0.669448637	3.763012875	4.509573975	2.828045993	8.893336743	5.118227074	4.9544916	4.212591289	1.729815992	2.50182058	3.991303589
Neurod1	neuronal differentiation 1	-1.776578073	8.17E-06	0.00913343	6.047699263	5.362736618	4.60697815	4.876991117	4.985859132	5.086611376	9.376412868	11.67625794	7.309240518	8.518025951
Nfkbia	nuclear factor of kappa light polypeptide gene enhancer in B-cells inhibitor, alpha	-1.614875568	4.75E-05	0.018257072	13.57372501	12.35054494	12.90866155	10.99713683	12.35434121	15.65619346	15.76324482	18.52344624	29.04074085	20.15121568
Niacr1	NA	1.837163049	0.024739158	0.609308118	1.209539853	1.137550192	0.638591031	1.434409152	1.500170004	1.255137872	0.543560166	0.432453998	0.882995499	0.681442076
Nipal4	NIPA-like domain containing 4	1.510802661	0.000120876	0.03500337	16.53037799	14.1787506	16.14723035	13.86595514	13.58977533	13.41015726	11.82243362	9.225685288	9.02617621	8.761398122
Nkx6-2	NK6 homeobox 2	1.98430467	0.000121459	0.03500337	7.436430205	7.394076247	8.028001528	5.259500225	4.853491191	7.662947008	4.076701247	1.94604299	4.807419938	2.725768304
Nr2f2	nuclear receptor subfamily 2, group F, member 2	-1.744014214	0.006423484	0.328130724	5.151743817	4.509573975	4.97188731	8.319573083	3.618057069	6.341749248	14.33639939	11.74833361	8.486567849	3.796605853
Nr4a2	nuclear receptor subfamily 4, group A, member 2	-1.845991379	0.00012156	0.03500337	27.64022552	24.5792095	28.64536909	35.33427878	14.64871887	35.40809997	53.88040148	75.03076863	46.65159552	29.10731154
P2rx4	purinergic receptor P2X, ligand-gated ion channel 4	-1.611278079	1.11E-05	0.00913343	16.39598467	14.99128646	15.23495745	17.64323257	15.53117181	15.65619346	17.93748549	29.83932585	23.10504888	31.58970767
P2ry2	purinergic receptor P2Y, G-protein coupled, 2	1.575587626	0.034096628	0.683430236	2.374281933	2.518861139	2.143841317	1.673477344	1.676660593	2.179976304	1.223010374	1.225286327	1.864101609	0.97348868
Pcdh12	protocadherin 12	1.810448988	0.036235944	0.703999217	1.881506437	1.096923399	0.912272901	3.729463796	2.426745595	1.6514972	0.815340249	1.009059328	0.98110611	1.46023302
Pde4c	phosphodiesterase 4C, cAMP-specific	-1.532083095	0.010377369	0.415305815	2.060697527	2.193846798	2.417523188	2.581936474	2.250255007	1.6514972	3.736976143	3.459631983	3.139539551	3.212512645
Pdia2	protein disulfide isomerase family A, member 2	-1.737193853	0.02095568	0.575355258	1.299135397	1.015669814	0.912272901	1.099713683	0.794207649	1.6514972	1.630680499	2.522648321	1.128272026	2.531070568
Pdzd3	PDZ domain containing 3	-1.708175384	0.021687342	0.58724945	1.254337625	1.381310947	1.140341126	2.247241005	0.882452944	1.123018096	3.397251039	1.585664659	2.207488747	1.995651794
Per1	period circadian clock 1	-1.585300048	3.94E-05	0.016893337	91.02907336	84.82874287	92.41324487	54.79442961	67.46352755	87.59541148	98.31644507	134.0607393	169.9275782	102.8977535
Per2	period circadian clock 2	-1.545651398	0.0016061	0.161763712	71.36285131	69.55306887	69.88010421	33.75642871	54.71208251	78.6773266	64.0721546	116.4742768	122.5892084	86.20242263
Pipox	pipecolic acid oxidase	2.071082898	0.012797411	0.464880712	1.119944308	0.771909059	0.684204676	1.577850067	1.323679416	0.99089832	0.747395229	0.288302665	0.588663666	0.438069906
Pla2g16	phospholipase A2, group XVI	1.510243681	0.000213404	0.046701066	16.93355794	17.26638684	14.778821	16.16100978	15.79590769	15.78831323	11.61859855	8.649079958	13.63737493	8.712723688
Pla2g3	phospholipase A2, group III	-1.529769563	0.023691071	0.604673742	1.92630421	1.625071703	1.733318512	2.055986451	2.073764418	2.179976304	3.533141081	2.018118657	3.777258523	2.4337217
Pnlip	pancreatic lipase	1.669927256	0.006142355	0.323735035	3.583821786	4.265813219	4.652591795	4.685736564	5.382962957	3.501174064	3.261360998	1.36943766	3.531981995	2.19034953
Pnpla1	patatin-like phospholipase domain containing 1	2.261663297	0.013119968	0.473683002	3.315035152	3.818918501	4.926273665	1.434409152	13.19267151	14.20287592	2.513965769	2.234345656	3.090484246	4.137326891
Polr2k	polymerase (RNA) II (DNA directed) polypeptide K	1.574568461	0.014751007	0.502692324	2.643068567	3.372023783	3.284182443	2.916631943	3.353321186	3.236934512	2.174240665	1.36943766	2.796152413	1.557581888
Polr2l	polymerase (RNA) II (DNA directed) polypeptide L	1.564468158	0.030520415	0.658727644	5.913305946	3.493904161	3.557864314	4.542295648	5.074104427	6.011449808	2.989580914	2.090194323	5.199862382	1.800954058
Prr18	proline rich 18	1.930591583	0.000400365	0.067173249	4.300586143	4.875215108	3.192955153	4.829177479	5.33884031	4.756311936	1.494790457	1.657740325	3.04142894	3.066489343
Prtg	protogenin	1.524939439	0.004610726	0.285991689	5.734114857	5.728377752	5.656091986	8.98896402	5.118227074	6.738108576	4.144646268	3.892085981	3.924424439	4.575396797
Pstpip1	proline-serine-threonine phosphatase-interacting protein 1	-1.688935099	0.048258691	0.786936617	3.494226241	2.071966421	2.463136833	2.151613728	0.794207649	0.528479104	2.649855811	3.099253651	3.826313828	3.455884815
Pter	phosphotriesterase related	-1.591130652	0.004009629	0.265640621	54.60848446	49.11779221	52.91182826	38.63341983	52.37358221	34.61538131	90.77454777	81.87795693	28.55018779	98.41970557
Qdpr	quinoid dihydropteridine reductase	1.53669706	0.000168266	0.040541793	200.5148289	187.9801692	207.8613805	136.8904468	164.3127381	167.3957562	130.72622	80.8688976	157.8109178	92.48142462
Qrfpr	pyroglutamylated RFamide peptide receptor	1.947370843	0.044714904	0.757230732	1.119944308	1.340684155	0.547363741	2.916631943	0.705962355	0.99089832	0.747395229	0.360378332	0.784884888	0.681442076
RGD1309362	similar to interferon-inducible GTPase	1.519592806	0.002144919	0.183649791	18.7702666	17.87578873	18.47352624	16.25663706	13.98687916	16.91133133	14.40434441	11.46003094	6.131913186	12.99607388
RGD1311874	NA	-1.639940361	0.037119148	0.706290637	0.671966585	0.893789436	0.821045611	0.956272768	1.058943533	1.387257648	1.69862552	1.729815992	1.030161415	1.849628492
RGD1562726	similar to Putative protein C21orf62 homolog	-1.88337202	0.000820721	0.111372803	3.539024013	3.412650575	3.147341508	4.685736564	3.838670305	2.64239552	10.8032583	5.117372308	3.581037301	7.349839535
RGD1564345	similar to RIKEN cDNA 4921511H03	-1.888508604	0.015955526	0.511795475	0.895955446	0.771909059	1.231568416	0.812831853	0.485349119	0.594538992	0.747395229	1.94604299	1.422603859	1.94697736
RT1-CE7	RT1 class I, locus CE7	7.323171809	0.000699485	0.100708797	3.404630696	1.543818117	3.512250669	3.203513773	3.9269156	6.143569584	0	0	0	1.898302926
Rasal1	RAS protein activator like 1 (GAP1 like)	-1.511703924	9.22E-06	0.00913343	54.07091119	51.75853373	44.6557585	57.23292517	42.13712807	44.78860406	67.6732407	96.79761986	59.40597495	73.40104648
Rgs18	regulator of G-protein signaling 18	-2.642754951	0.003455546	0.248757139	0.403179951	0.446894718	0.547363741	1.577850067	0.485349119	0.99089832	1.970405603	3.675858982	0.637718971	1.606256322
Ros1	ROS proto-oncogene 1 , receptor tyrosine kinase	-2.611005181	0.035854932	0.702309938	0.537573268	0.650028681	0.136840935	4.829177479	0.838330297	0.33029944	5.843271787	3.675858982	1.324493248	1.995651794
Rpl18a	ribosomal protein L18A	1.647888087	0.000780317	0.107121237	70.91487358	72.43757114	33.06989266	41.74130633	36.79828776	39.50381302	25.61527284	25.44271021	37.576364	30.42152126
Rpl23a	ribosomal protein L23a	1.612901186	3.06E-10	3.08E-06	76.5593929	75.07831266	80.46246987	98.87860422	79.42076494	82.97121932	51.57027077	44.90314011	55.77588234	51.44887675
Rpl27	ribosomal protein L27	1.550621817	0.002072121	0.181210816	21.86131289	20.760291	12.36129781	14.58315971	13.01618092	15.25983413	9.580247931	9.58606362	14.52037042	8.323328215
Rps24	ribosomal protein S24	1.502402827	3.55E-05	0.016139315	91.96982657	84.95062325	100.8061556	115.039614	93.36352145	111.1127316	63.39270439	55.64241439	91.09570229	54.61271496
Rsph10b	radial spoke head 10 homolog B (Chlamydomonas)	-1.504800614	0.033804428	0.6799763	3.494226241	3.900172086	4.69820544	6.88516393	1.985519123	4.558132272	6.454776974	8.288701626	6.475300324	4.429373495
Rxfp3	relaxin/insulin-like family peptide receptor 3	-1.548574541	0.034403259	0.68725021	1.747113121	1.218803777	1.140341126	1.673477344	2.029641771	2.708455408	2.446020748	3.31548065	2.550875885	2.482396134
S1pr5	sphingosine-1-phosphate receptor 5	1.533265473	0.000333309	0.059621909	26.83386562	26.28553479	26.95766422	24.19370103	24.62043713	30.12330893	21.87829669	11.89248494	22.07488747	13.19077162
Sgk1	serum/glucocorticoid regulated kinase 1	-1.727528695	5.22E-10	3.08E-06	89.99872459	88.68828817	89.72203981	79.13157156	86.70100173	85.67967473	155.8658777	122.5286327	199.5569827	120.7125963
Sgk2	serum/glucocorticoid regulated kinase 2	1.943578712	0.000357043	0.062914147	2.732664112	3.209516613	3.192955153	2.581936474	3.265075892	2.774515296	1.630680499	1.081134995	1.864101609	1.46023302
Shc4	SHC (Src homology 2 domain containing) family, member 4	1.596343583	0.015869584	0.511795475	3.315035152	2.843875479	3.512250669	5.020432033	5.780066782	5.28479104	2.310130707	1.801891658	3.188594857	3.309861513
Shisa2	shisa family member 2	-2.006818086	0.002011617	0.17991785	1.119944308	0.731282266	0.957886546	0.812831853	1.058943533	1.6514972	1.562735478	2.306421322	1.913156914	2.579745002
Slc11a1	solute carrier family 11 (proton-coupled divalent metal ion transporter), member 1	1.629808623	0.03467841	0.690410292	2.060697527	1.787578873	1.915773092	2.677563751	1.985519123	2.576335632	1.426845436	1.441513326	1.864101609	0.584093208
Slc27a2	solute carrier family 27 (fatty acid transporter), member 2	2.593023029	0.040164064	0.723934251	1.119944308	1.625071703	0.957886546	2.151613728	0.30885853	0.726658768	0.339725104	0	1.275437943	0.097348868
Slc29a4	solute carrier family 29 (equilibrative nucleoside transporter), member 4	-1.613795524	0.006471465	0.328130724	3.718215103	2.884502272	3.192955153	6.693909377	2.603236184	4.095713056	6.318886933	6.991339632	5.837581353	5.792257647
Slc38a5	solute carrier family 38, member 5	-1.54043173	0.020907275	0.575355258	2.553473022	2.437607554	2.189454962	1.912545536	2.294377654	1.453317536	4.620261413	3.171329318	2.354654663	3.212512645
Slc39a12	solute carrier family 39 (zinc transporter), member 12	-3.013115925	0.006251027	0.32500664	1.971101982	1.543818117	2.235068607	16.83040072	1.941396476	1.717557088	3.329306018	12.8294686	20.89756014	15.67316775
Slc45a3	solute carrier family 45, member 3	1.718187879	0.016600063	0.514384109	3.404630696	2.275100384	2.463136833	1.816918259	2.338500301	2.774515296	2.174240665	1.153210661	0.784884888	1.752279624
Slc5a11	solute carrier family 5 (sodium/inositol cotransporter), member 11	1.573567453	0.003641753	0.252909045	5.958103719	8.978521157	6.978887692	8.558641275	6.44190649	5.813270144	6.115051871	4.756993977	4.218756272	3.163838211
Slc9b1	solute carrier family 9, subfamily B (NHA1, cation proton antiporter 1), member 1	-1.754600348	0.023546599	0.604673742	1.34393317	1.178176984	0.912272901	0.765018214	1.191311474	0.924838432	0.88328527	2.378496988	1.471659165	2.67709387
Slco2a1	solute carrier organic anion transporter family, member 2a1	-2.274290309	0.027310729	0.634904335	0.447977723	0.650028681	0.410522805	2.438495559	0.926575591	0.924838432	5.367656642	1.441513326	1.030161415	1.022163114
Slx4ip	SLX4 interacting protein	-2.050399437	0.001353	0.145213753	1.433528714	1.950086043	1.368409351	3.060072858	1.235434121	0.99089832	4.756151455	3.603783316	2.698041802	2.823117172
Spem1	spermatid maturation 1	-1.730748983	0.029905804	0.658708807	0.492775496	0.731282266	0.638591031	0.860645491	0.926575591	0.858778544	1.902460582	1.081134995	1.275437943	0.97348868
Spn	sialophorin	2.256001276	0.000889671	0.117731877	1.612719804	1.828205665	1.961386737	1.147527322	1.456047357	1.387257648	0.88328527	0.576605331	0.588663666	0.73011651
Spp1	secreted phosphoprotein 1	2.669159202	0.024045647	0.605294039	1.119944308	1.056296607	0.957886546	6.502654823	1.191311474	0.858778544	1.494790457	0.144151333	0.53960836	0.73011651
Steap4	STEAP family member 4	2.774974278	0.001446722	0.148739249	2.015899754	1.828205665	1.459636642	5.259500225	1.456047357	1.189077984	1.358900416	0.504529664	0.637718971	0.681442076
Susd3	sushi domain containing 3	1.550654057	0.043656061	0.746961529	2.419079705	2.965755857	1.778932157	5.498568417	4.412264719	3.567233952	2.310130707	2.522648321	1.96221222	2.093000662
Tgfb3	transforming growth factor, beta 3	-1.535138335	0.000218754	0.046701066	8.063599018	8.490999646	8.073615174	10.56681409	7.015500903	9.9089832	15.3555747	13.55022527	12.90154534	11.53584086
Tmem63a	transmembrane protein 63a	1.529714812	0.001474372	0.150055502	15.14164704	14.42251136	12.31568416	18.74294625	19.06098359	17.50587032	14.67612449	9.009458289	11.23366496	7.495862837
Tmem98	transmembrane protein 98	1.645815721	0.003170608	0.233951257	7.750014612	7.92222455	7.480637788	12.90968237	9.662859734	14.00469626	8.017512452	3.747934648	7.162074601	5.159490005
Tradd	TNFRSF1A-associated via death domain	1.517484337	0.012622738	0.464589148	4.166192826	4.509573975	4.926273665	4.20760018	3.882792953	4.095713056	3.533141081	2.162269989	3.581037301	2.044326228
Tshr	thyroid stimulating hormone receptor	2.087242314	0.016541231	0.513909917	1.567922031	1.503191325	1.094727481	3.633836519	1.456047357	1.6514972	1.76657054	0.576605331	0.735829582	0.438069906
Ucp3	uncoupling protein 3 (mitochondrial, proton carrier)	2.789212486	0.028472837	0.644611023	2.463877478	1.137550192	1.505250287	1.482222791	0.705962355	0.132119776	0	0.576605331	0.147165916	1.022163114
Wfs1	Wolfram syndrome 1 (wolframin)	-1.622870628	0.000154772	0.040541793	73.82672878	73.45324096	64.77137597	133.4478648	65.21327254	65.20110945	140.578248	154.3860772	124.4042547	95.74261169
