# Supplementary material for: Comprehensive Evaluation of White Matter Damage and Neuron Death and Whole-Transcriptome Analysis of Rats With Chronic Cerebral Hypoperfusion
Source: Front Cell Neurosci. 2019 Jul 17;13:310. doi: 10.3389/fncel.2019.00310 (PMC6653095; doi:10.3389/fncel.2019.00310)
Supplement: Supplementary file 2 [file Data_Sheet_1.zip › Whole-transcriptome data/Group_4W_8WvsGroup_Control_all_detectable_mRNA&circRNA&lncRNA analysis/mRNA/Group_4W_8WvsGroup_Control_reactome_enrichment.txt]

PATH_ID	Description	GeneRatio	BgRatio	pvalue	p.adjust	qvalue	geneID	Count
6051803	Transport of vitamins, nucleosides, and related molecules	3/67	42/6901	0.00766433028565802	0.407732033362688	0.380381587368287	Alb/Slc29a4/Slco2a1	3
6052208	Transport of organic anions	2/67	14/6901	0.00783765120958464	0.407732033362688	0.380381587368287	Alb/Slco2a1	2
6052804	Stimuli-sensing channels	4/67	84/6901	0.00875224591491263	0.407732033362688	0.380381587368287	Mcoln2/Sgk1/Sgk2/Slc9b1	4
6052448	Circadian Clock	2/67	15/6901	0.00898711072872622	0.407732033362688	0.380381587368287	Per1/Per2	2
6051905	RNA Polymerase III Chain Elongation	2/67	21/6901	0.0173144213540538	0.407732033362688	0.380381587368287	Polr2k/Polr2l	2
6051906	RNA Polymerase III Transcription Termination	2/67	21/6901	0.0173144213540538	0.407732033362688	0.380381587368287	Polr2k/Polr2l	2
6052780	Scavenging of heme from plasma	2/67	22/6901	0.0189278119795262	0.407732033362688	0.380381587368287	Alb/Hbb-b1	2
6052064	Cytosolic sensors of pathogen-associated DNA	3/67	60/6901	0.020192943990313	0.407732033362688	0.380381587368287	Nfkbia/Polr2k/Polr2l	3
6052701	Acyl chain remodelling of PE	2/67	23/6901	0.0206020597722101	0.407732033362688	0.380381587368287	Pla2g16/Pla2g3	2
6052694	Acyl chain remodelling of PC	2/67	25/6901	0.0241279594790906	0.407732033362688	0.380381587368287	Pla2g16/Pla2g3	2
6051926	Extracellular matrix organization	6/67	243/6901	0.029867751483345	0.407732033362688	0.380381587368287	Adamts2/Adamts4/Comp/Itgal/Spp1/Tgfb3	6
6051779	RNA Pol II CTD phosphorylation and interaction with CE	2/67	29/6901	0.0318542423837217	0.407732033362688	0.380381587368287	Polr2k/Polr2l	2
6051799	RNA Polymerase III Transcription Initiation From Type 2 Promoter	2/67	29/6901	0.0318542423837217	0.407732033362688	0.380381587368287	Polr2k/Polr2l	2
6051925	Integrin cell surface interactions	3/67	73/6901	0.0335900192674217	0.407732033362688	0.380381587368287	Comp/Itgal/Spp1	3
6051720	RNA Polymerase I Chain Elongation	2/67	30/6901	0.0339192226965423	0.407732033362688	0.380381587368287	Polr2k/Polr2l	2
6051763	RNA Polymerase III Transcription Initiation From Type 1 Promoter	2/67	30/6901	0.0339192226965423	0.407732033362688	0.380381587368287	Polr2k/Polr2l	2
6051558	SLC-mediated transmembrane transport	6/67	254/6901	0.0359787676640717	0.407732033362688	0.380381587368287	Alb/Slc11a1/Slc29a4/Slc38a5/Slc5a11/Slco2a1	6
6051778	mRNA Capping	2/67	31/6901	0.0360352007967622	0.407732033362688	0.380381587368287	Polr2k/Polr2l	2
6051800	RNA Polymerase III Transcription Initiation From Type 3 Promoter	2/67	31/6901	0.0360352007967622	0.407732033362688	0.380381587368287	Polr2k/Polr2l	2
6051634	RNA Polymerase I Promoter Escape	2/67	32/6901	0.0382010239900271	0.407732033362688	0.380381587368287	Polr2k/Polr2l	2
6051721	RNA Polymerase I Transcription Termination	2/67	32/6901	0.0382010239900271	0.407732033362688	0.380381587368287	Polr2k/Polr2l	2
6051860	Formation of transcription-coupled NER (TC-NER) repair complex	2/67	32/6901	0.0382010239900271	0.407732033362688	0.380381587368287	Polr2k/Polr2l	2
6051862	Dual incision reaction in TC-NER	2/67	32/6901	0.0382010239900271	0.407732033362688	0.380381587368287	Polr2k/Polr2l	2
6052377	G alpha (i) signalling events	5/67	198/6901	0.04258056088593	0.407732033362688	0.380381587368287	Aplnr/C5ar1/Niacr1/Rxfp3/S1pr5	5
6051633	RNA Polymerase I Transcription Initiation	2/67	34/6901	0.0426776795859473	0.407732033362688	0.380381587368287	Polr2k/Polr2l	2
6051630	RNA Polymerase I Promoter Clearance	2/67	35/6901	0.0449862906707873	0.407732033362688	0.380381587368287	Polr2k/Polr2l	2
6051903	Formation of the Early Elongation Complex	2/67	36/6901	0.0473403037941911	0.407732033362688	0.380381587368287	Polr2k/Polr2l	2
6052327	Platelet degranulation	3/67	84/6901	0.047762065743949	0.407732033362688	0.380381587368287	Alb/Hgf/Tgfb3	3
6051631	RNA Polymerase I Transcription	2/67	37/6901	0.0497386490760941	0.407732033362688	0.380381587368287	Polr2k/Polr2l	2
