# Supplementary material for: Comprehensive Evaluation of White Matter Damage and Neuron Death and Whole-Transcriptome Analysis of Rats With Chronic Cerebral Hypoperfusion
Source: Front Cell Neurosci. 2019 Jul 17;13:310. doi: 10.3389/fncel.2019.00310 (PMC6653095; doi:10.3389/fncel.2019.00310)
Supplement: Supplementary file 2 [file Data_Sheet_1.zip › Whole-transcriptome data/circRNA_expression_analysis/Group_4WvsGroup_Control_all_detectable_circRNA.txt]

circRNA_ID	Gene	UTR_region	human_conserved_circRNA	Foldchange	PValue	FDR	4wC2-1	4wC2-2	4wC2-3	kong1C1-4	kong2C1-4	kong2C1	kong2C2-4
chr1_101028249_101029473_-	not_annotated	.	hsa_circ_0109794	1.2411149875042	0.284269422692636	0.866097762672469	1.78754836385279	1.54716694571925	1.29052935493321	1.28661046625013	1.06520320815419	1.25212251353026	1.34300863682546
chr1_102519275_102660697_-	not_annotated	.		-1.34397230726098	0.603699264689659	0.967131001355277	0.087197481163551	0.158683789304538	0.0477973835160449	0.285913436944473	0.0710135472102796	0.170743979117762	0.0463106426491538
chr1_102527974_102660697_-	not_annotated	.	hsa_circ_0021411	1.18373197010846	0.579127635134966	0.962709972511548	1.35156095803504	0.674406104544287	0.525771218676494	0.857740310833418	0.355067736051398	0.79680523588289	0.833591567684769
chr1_102613967_102660697_-	not_annotated	.	hsa_circ_0095510	1.05843312719576	0.745687142641453	0.97881827348543	7.41178589890183	6.82340294009514	4.63634620105635	3.64539632104203	5.32601604077097	7.9680523588289	6.7150431841273
chr1_102623025_102660697_-	not_annotated	.		-1.56237370888538	0.262672833434794	0.857715606428592	0.174394962327102	0.198354736630673	0.286784301096269	0.357391796180591	0.497094830471957	0.170743979117762	0.370485141193231
chr1_102634883_102660697_-	not_annotated	.		1.48308107879522	0.633980550275764	0.970197246685883	0.087197481163551	0	0.191189534064179	0	0.0710135472102796	0.113829319411841	0.0463106426491538
chr1_102638884_102660697_-	not_annotated	.	hsa_circ_0021412	1.22066576028547	0.215410683205933	0.824307597838415	4.31627531759577	4.56215894250547	3.39361422963919	2.71617765097249	3.19560962446258	4.26859947794405	3.19543434279161
chr1_102643131_102660697_-	not_annotated	.		-1.4164171473299	0.464955921135767	0.942738787287409	0.47958614639953	0.158683789304538	0.0477973835160449	0.428870155416709	0.213040641630839	0.398402617941445	0.277863855894923
chr1_102645519_102660697_-	not_annotated	.		-1.40456122241861	0.491203387567885	0.948578042067597	0.0435987405817755	0.396709473261345	0.191189534064179	0.0714783592361181	0.497094830471957	0.512231937353286	0.138931927947461
chr1_102650352_102660697_-	not_annotated	.		-1.61328114469991	0.286153904187729	0.867113858633759	0.130796221745326	0.119012841978404	0.191189534064179	0.0714783592361181	0.426081283261677	0.227658638823683	0.231553213245769
chr1_102656456_102660697_-	not_annotated	.		1.33820991695319	0.503757376426471	0.948578042067597	0.348789924654204	0.198354736630673	0.812555519772763	0.142956718472236	0.142027094420559	0.682975916471048	0.324174498544077
chr1_102658894_102660697_-	not_annotated	.		2.28901022497991	0.284926633427893	0.866097762672469	0.261592443490653	0	0.191189534064179	0	0.142027094420559	0.113829319411841	0
chr1_104792187_104821976_+	Nav2	.	hsa_circ_0095554	-1.36752361806331	0.708499508332242	0.976713414338716	0	0.119012841978404	0.191189534064179	0.357391796180591	0	0.227658638823683	0
chr1_107263211_107320767_+	Gas2	5UTR	hsa_circ_0095626	-1.50194981172214	0.518815905447194	0.952459921036327	0.130796221745326	0.0793418946522691	0.0955947670320897	0.214435077708354	0	0.0569146597059207	0.324174498544077
chr1_112435003_112436794_-	Gabrg3	.	hsa_circ_0034186	-1.22956959902178	0.585887797395806	0.965541079436734	0.217993702908877	0.277696631282942	0.525771218676494	0.285913436944473	0.426081283261677	0.569146597059207	0.370485141193231
chr1_113204013_113229405_+	Gabrb3	.	hsa_circ_0103223	-1.56074950068141	0.559892343035903	0.958183106011881	0	0.0793418946522691	0.0477973835160449	0.0714783592361181	0	0	0.185242570596615
chr1_113225967_113256389_+	Gabrb3	.	hsa_circ_0034181	-13.8052725771476	0.0230763341087145	0.482869238068465	0	0	0	0.142956718472236	0.142027094420559	0.0569146597059207	0
chr1_114304820_114311513_+	Cyfip1	.		-2.35223309178324	0.133778851727325	0.738872558533282	0.130796221745326	0	0.0955947670320897	0.285913436944473	0.142027094420559	0.170743979117762	0.138931927947461
chr1_114570516_114585367_+	Herc2	.		-1.89014000194286	0.439462586518708	0.939215218832179	0.0435987405817755	0.119012841978404	0.0955947670320897	0.500348514652827	0	0	0.185242570596615
chr1_114597219_114599418_+	Herc2	.	hsa_circ_0002959	1.58160386677575	0.574061406833626	0.960817614673136	0.174394962327102	0.119012841978404	0	0.142956718472236	0	0.0569146597059207	0.0463106426491538
chr1_116642078_116660509_+	Ube3a	.		2.18240715439658	0.285095992526088	0.866097762672469	0.130796221745326	0.0396709473261345	0.143392150548135	0.0714783592361181	0	0	0.0926212852983076
chr1_116643749_116660509_+	Ube3a	.	hsa_circ_0103210	2.95415380667788	0.0975663899541704	0.707100993281078	0.087197481163551	0.158683789304538	0.191189534064179	0	0.142027094420559	0	0.0463106426491538
chr1_117132662_117188044_-	not_annotated	.		-1.15237197942604	0.754921734686749	0.97881827348543	0.130796221745326	0.158683789304538	0.382379068128359	0.214435077708354	0.426081283261677	0.113829319411841	0.277863855894923
chr1_117218795_117571221_-	not_annotated	.		2.37512051009509	0.37510146231984	0.924724222718549	0	0.119012841978404	0.191189534064179	0	0	0	0.138931927947461
chr1_117270861_117571221_-	not_annotated	.		2.56778999871018	0.148342122159102	0.748901925958962	0.174394962327102	0.119012841978404	0.286784301096269	0	0.0710135472102796	0	0.185242570596615
chr1_117548734_117571221_-	not_annotated	.		-2.12410686360168	0.241013722296709	0.838361289565798	0	0.0396709473261345	0.143392150548135	0.0714783592361181	0.142027094420559	0.113829319411841	0.185242570596615
chr1_120860172_120926055_-	not_annotated	.		-1.34578766174395	0.666553774889115	0.970197246685883	0.0435987405817755	0.119012841978404	0.143392150548135	0	0.355067736051398	0.170743979117762	0.0463106426491538
chr1_120860172_120955517_-	not_annotated	.		1.0378490918067	0.90314770355187	0.994410436092576	0.523184886981306	0.476051367913614	0.382379068128359	0.214435077708354	0.710135472102796	0.341487958235524	0.509417069140692
chr1_120860172_121017638_-	not_annotated	.		-1.02542771853978	0.946439866778799	0.997352787300434	0.435987405817755	0.238025683956807	0.334581684612314	0.571826873888945	0.213040641630839	0.227658638823683	0.370485141193231
chr1_120902817_120935289_-	not_annotated	.		-1.11361271554967	0.793147594209334	0.982574626514211	0.130796221745326	0.357038525935211	0.430176451644404	0.142956718472236	0.568108377682237	0.227658638823683	0.416795783842384
chr1_121013224_121018724_-	not_annotated	.		-1.79767725499737	0.288328006565421	0.868377769033452	0.087197481163551	0.277696631282942	0	0.214435077708354	0.213040641630839	0.113829319411841	0.370485141193231
chr1_121281852_121848753_-	not_annotated	.		-3.99874515100615	0.120483790228121	0.728410142264967	0	0.0396709473261345	0	0.0714783592361181	0.142027094420559	0.0569146597059207	0.0463106426491538
chr1_121281852_121848757_-	not_annotated	.		1.02854963127106	0.962415943286819	0.997352787300434	0.0435987405817755	0.277696631282942	0.238986917580224	0.0714783592361181	0.426081283261677	0.0569146597059207	0.185242570596615
chr1_12128637_12134025_+	not_annotated	.		1.25169850585463	0.634861520199662	0.970197246685883	0.217993702908877	0.158683789304538	0.716960752740673	0.214435077708354	0.0710135472102796	0.398402617941445	0.416795783842384
chr1_121395686_121409783_+	not_annotated	.		5.75843677584117	0.032509984983271	0.526735290889032	0.217993702908877	0.0793418946522691	0.0477973835160449	0	0	0.0569146597059207	0
chr1_121395686_121459328_+	not_annotated	.		1.3020823769366	0.569312572386793	0.960817614673136	0.305191184072428	0.277696631282942	0.191189534064179	0.142956718472236	0.497094830471957	0	0.185242570596615
chr1_121398404_121459328_+	not_annotated	.		-1.25956452971666	0.45726944755228	0.939215218832179	0.47958614639953	0.476051367913614	0.286784301096269	0.285913436944473	0.639121924892516	0.398402617941445	0.740970282386461
chr1_121403791_121459328_+	not_annotated	.		-1.38626786818241	0.328212932833578	0.894565992362013	0.348789924654204	0.277696631282942	0.238986917580224	0.357391796180591	0.568108377682237	0.341487958235524	0.370485141193231
chr1_121403791_121489767_+	not_annotated	.		1.55366414143289	0.718207489839109	0.977689185021321	0.0435987405817755	0.119012841978404	0	0	0.142027094420559	0	0
chr1_122605869_122678378_-	Mir344i	.		1.19677265280134	0.813808915828691	0.984670446154326	0	0.119012841978404	0.0955947670320897	0.0714783592361181	0	0.113829319411841	0.0463106426491538
chr1_122613644_122680102_-	Mir344i	.		2.25296817110605	0.167148592050254	0.777818306607582	0.261592443490653	0.158683789304538	0.191189534064179	0	0.0710135472102796	0.113829319411841	0.138931927947461
chr1_123959920_123970510_-	Chrna7	.		-1.26756022178397	0.692681808482444	0.976073234243608	0	0.158683789304538	0.238986917580224	0.214435077708354	0.213040641630839	0.170743979117762	0.0926212852983076
chr1_124542324_124543680_+	not_annotated	.	hsa_circ_0034325	-1.0248392483653	0.964531766553538	0.997352787300434	0.130796221745326	0.317367578609076	0.0477973835160449	0	0.142027094420559	0.341487958235524	0.185242570596615
chr1_124576793_124584139_+	not_annotated	.		1.01132207287748	0.981061504832363	0.997352787300434	0.435987405817755	0.238025683956807	0.0477973835160449	0.357391796180591	0.284054188841118	0.0569146597059207	0.277863855894923
chr1_125490828_125491822_+	Apba2	5UTR	hsa_circ_0004695	-1.16960874420623	0.76137646449428	0.97881827348543	0.130796221745326	0.158683789304538	0.191189534064179	0	0.284054188841118	0.113829319411841	0.324174498544077
chr1_126180594_126195625_-	Tjp1	.	hsa_circ_0034290	1.19605086699321	0.867531682650631	0.991012806363026	0.0435987405817755	0.158683789304538	0	0	0	0.170743979117762	0.0463106426491538
chr1_126573473_126583015_+	Tm2d3	5UTR		-1.19488709757184	0.221520241866245	0.826287630693631	7.28098967715651	8.29122799116212	10.1330453054015	11.7939292739595	12.0012894785372	6.48827120647496	10.7440690946037
chr1_127025461_127025957_+	Chsy1	.	hsa_circ_0005019	1.10254139149169	0.835973053594379	0.98770465362554	0.087197481163551	0.595064209892018	0.286784301096269	0.214435077708354	0.213040641630839	0.512231937353286	0.231553213245769
chr1_127814439_127887913_+	not_annotated	.		1.57122150951543	0.55431640212623	0.95691841621148	0.130796221745326	0.119012841978404	0.0477973835160449	0.142956718472236	0	0.113829319411841	0
chr1_127881907_127887913_+	not_annotated	.		1.16280206959332	0.829525832156742	0.986102296513349	0.0435987405817755	0.119012841978404	0.0477973835160449	0.142956718472236	0	0.113829319411841	0
chr1_128239551_128242835_-	Mef2a	.		-2.71283299652099	0.145204979995185	0.748901925958962	0	0.0793418946522691	0.0477973835160449	0	0.0710135472102796	0.170743979117762	0.231553213245769
chr1_128239551_128243030_-	Mef2a	.	hsa_circ_0003062	-1.3132703900976	0.549805408918891	0.956887737493586	0.130796221745326	0.476051367913614	0.191189534064179	0.0714783592361181	0.710135472102796	0.227658638823683	0.416795783842384
chr1_128501691_128576607_-	Lrrc28	.		5.76737499624076	0.0380009822507881	0.56428677257305	0.174394962327102	0.158683789304538	0	0	0	0	0.0463106426491538
chr1_128513528_128576607_-	Lrrc28	.		2.18332522010121	0.293256778155607	0.873201189463978	0.0435987405817755	0.198354736630673	0.191189534064179	0.214435077708354	0	0.0569146597059207	0
chr1_128978103_128978649_+	Igf1r	.	hsa_circ_0005035	1.55103525681148	0.412104542640183	0.936651621905397	0.828376071053734	0.238025683956807	0.0955947670320897	0.357391796180591	0.142027094420559	0.113829319411841	0.370485141193231
chr1_131552705_131577776_+	not_annotated	.		-2.38155002771258	0.0905213435576716	0.699561106029668	0.261592443490653	0.0396709473261345	0.0955947670320897	0.500348514652827	0.355067736051398	0.227658638823683	0.231553213245769
chr1_13262069_13268495_+	Reps1	.	hsa_circ_0005210	-1.23974338425579	0.666046074904558	0.970197246685883	0.217993702908877	0.0396709473261345	0.286784301096269	0.357391796180591	0.142027094420559	0.0569146597059207	0.324174498544077
chr1_133407796_133451349_-	Mctp2	.	hsa_circ_0104944	1.21007340595994	0.761567782996573	0.97881827348543	0.087197481163551	0.158683789304538	0.0955947670320897	0.214435077708354	0.142027094420559	0.0569146597059207	0
chr1_133407796_133462521_-	Mctp2	.	hsa_circ_0000660	2.06526205054887	0.458575337046085	0.939215218832179	0.174394962327102	0	0.143392150548135	0.142956718472236	0	0.0569146597059207	0
chr1_134794263_134848903_-	Chd2	.		-3.3816876902161	0.0554100459879114	0.619392117283703	0.087197481163551	0.0396709473261345	0	0.142956718472236	0.0710135472102796	0.227658638823683	0.185242570596615
chr1_134799595_134813696_-	Chd2	.		-1.64702539555342	0.49823752670685	0.948578042067597	0.261592443490653	0.0396709473261345	0.0477973835160449	0	0	0.227658638823683	0.509417069140692
chr1_134843159_134848903_-	Chd2	.	hsa_circ_0007262	-1.15961488424112	0.767626150707851	0.980398595181362	0.130796221745326	0.238025683956807	0.0955947670320897	0.285913436944473	0.284054188841118	0.113829319411841	0.0926212852983076
chr1_136685583_136699335_-	Sv2b	.		-1.40700790148022	0.172832920004346	0.786385869751508	1.13356725512616	1.58683789304538	1.62511103954553	2.28730749555578	1.49128449141587	2.95956230470788	1.43562992212377
chr1_136690161_136699335_-	Sv2b	.		-1.14712181744075	0.608847860285302	0.967629921261931	0.523184886981306	0.87276084117496	0.764758136256718	0.643305233125063	0.781149019313075	1.08137853441249	0.787280925035615
chr1_136697350_136708485_-	Sv2b	.	hsa_circ_0104890	1.53259173976603	0.704120038154273	0.976713414338716	0	0	0.143392150548135	0	0	0.0569146597059207	0.0463106426491538
chr1_136707652_136708485_-	Sv2b	.	hsa_circ_0104889	-1.27799257193946	0.719165030108234	0.977689185021321	0.087197481163551	0.0396709473261345	0.143392150548135	0	0	0.341487958235524	0.0926212852983076
chr1_136739006_136739837_-	Sv2b	5UTR	hsa_circ_0104887	-1.65479271784612	0.179526854530721	0.787158158730619	0.348789924654204	0.158683789304538	0.238986917580224	0.500348514652827	0.213040641630839	0.455317277647366	0.463106426491538
chr1_139924804_139956356_-	Ntrk3	.		5.01751095189487	0.016283076680917	0.444243665806424	0.261592443490653	0.119012841978404	0.143392150548135	0	0.0710135472102796	0	0.0463106426491538
chr1_139943397_139956356_-	Ntrk3	.	hsa_circ_0036657	1.06349903707561	0.799481146925767	0.982574626514211	1.65675214210747	2.41992778689421	1.81630057360971	1.42956718472236	1.84635222746727	2.04892774941315	2.03766827656277
chr1_139943397_140142798_-	Ntrk3	.		1.29929008392531	0.673904193141843	0.970197246685883	0.087197481163551	0.158683789304538	0.191189534064179	0	0	0.113829319411841	0.277863855894923
chr1_140044381_140142798_-	Ntrk3	.		1.27516044131654	0.368928210461165	0.922096117265771	0.959172292799061	0.793418946522691	0.860352903288808	0.929218670069536	0.710135472102796	0.682975916471048	0.463106426491538
chr1_140131617_140141583_-	Ntrk3	.		1.49040932799849	0.402181179726444	0.935418903263073	0.261592443490653	0.357038525935211	0.0955947670320897	0.0714783592361181	0.0710135472102796	0.284573298529604	0.185242570596615
chr1_140131617_140142798_-	Ntrk3	.	hsa_circ_0036665	1.19574631242156	0.559261881293178	0.958183106011881	0.741178589890183	0.753747999196556	0.573568602192538	0.500348514652827	0.710135472102796	0.398402617941445	0.694659639737307
chr1_142160924_142161359_-	Man2a2	.		-3.63589644730303	0.0145711624352555	0.444243665806424	0.0435987405817755	0.0793418946522691	0.0477973835160449	0.428870155416709	0.213040641630839	0.170743979117762	0.138931927947461
chr1_142682097_142682602_+	not_annotated	.		1.18384997965281	0.818552346002752	0.985677204034779	0.087197481163551	0.119012841978404	0.0955947670320897	0.0714783592361181	0	0.0569146597059207	0.185242570596615
chr1_142849915_142852148_+	Zfp592	5UTR		-1.3987300177592	0.203040843184191	0.818557147861882	1.87474584501635	1.62650884037152	2.00749010767388	2.21582913631966	3.26662317167286	1.53669581205986	3.24174498544077
chr1_143143054_143143524_+	Pde8a	.		3.57504428096567	0.111125347928702	0.720345920147236	0.130796221745326	0.198354736630673	0.0477973835160449	0.142956718472236	0	0	0
chr1_144154618_144169172_+	Sh3gl3	5UTR	hsa_circ_0104726	1.62920606976628	0.44480698696899	0.939215218832179	0.087197481163551	0.119012841978404	0.430176451644404	0	0	0.284573298529604	0.185242570596615
chr1_144154618_144177718_+	Sh3gl3	5UTR	hsa_circ_0104727	-1.20067722724919	0.616677073695352	0.969618085037944	0.261592443490653	0.238025683956807	0.238986917580224	0.357391796180591	0.213040641630839	0.284573298529604	0.324174498544077
chr1_144176482_144177718_+	Sh3gl3	.	hsa_circ_0104737	-1.0440606471889	0.938067450002134	0.997352787300434	0.0435987405817755	0.198354736630673	0.191189534064179	0.285913436944473	0.0710135472102796	0.170743979117762	0.0926212852983076
chr1_144610818_144627268_+	Eftud1	.	hsa_circ_0036555	1.40152618042825	0.781225728657432	0.981279746398418	0	0.119012841978404	0.0477973835160449	0	0	0	0.138931927947461
chr1_144710108_144726484_+	Eftud1	.	hsa_circ_0036548	1.80213761775192	0.371838517188183	0.924724222718549	0.130796221745326	0.158683789304538	0.0477973835160449	0.142956718472236	0	0.113829319411841	0
chr1_144715048_144735467_+	Eftud1	.		1.01291498181991	0.98029260102811	0.997352787300434	0.087197481163551	0.198354736630673	0.382379068128359	0.0714783592361181	0.568108377682237	0.170743979117762	0.0926212852983076
chr1_146492560_146510287_-	Arnt2	.	hsa_circ_0036516	1.73726005812258	0.473092091580648	0.944122210559784	0	0.317367578609076	0.143392150548135	0	0.142027094420559	0.0569146597059207	0.138931927947461
chr1_150343284_150365730_-	Folh1	.		-1.28770305096743	0.359857741353333	0.916986428570992	0.566783627563081	0.515722315239749	0.621365985708583	0.571826873888945	0.426081283261677	0.967549215000652	0.879902210333923
chr1_150357366_150382015_-	Folh1	.		1.34552316959309	0.623453948223267	0.970197246685883	0.087197481163551	0.277696631282942	0.191189534064179	0.214435077708354	0	0.341487958235524	0
chr1_151225343_151226199_+	Grm5	5UTR		-1.40523180098068	0.437252777857136	0.939215218832179	0.217993702908877	0.317367578609076	0.286784301096269	0.0714783592361181	0.142027094420559	0.512231937353286	0.740970282386461
chr1_151729248_151730188_+	Grm5	.	hsa_circ_0096697	-3.51858824218075	0.113106882740215	0.720345920147236	0	0.119012841978404	0	0.285913436944473	0	0.227658638823683	0.138931927947461
chr1_154405930_154425509_+	Picalm	.	hsa_circ_0023923	1.16818072375127	0.82293157908739	0.985677204034779	0.130796221745326	0.0793418946522691	0.0955947670320897	0.0714783592361181	0.0710135472102796	0	0.185242570596615
chr1_154405930_154447475_+	Picalm	.	hsa_circ_0023891	1.56620585248151	0.40172606742374	0.935418903263073	0.784777330471959	0.357038525935211	0.191189534064179	0	0.426081283261677	0.512231937353286	0.185242570596615
chr1_154406806_154418787_+	Picalm	.	hsa_circ_0096665	1.30647613184947	0.604312964822129	0.967131001355277	0.087197481163551	0.595064209892018	0.525771218676494	0	0.710135472102796	0.398402617941445	0.138931927947461
chr1_15474912_15494771_+	Map3k5	.	hsa_circ_0007798	-1.62266873770681	0.592876267746439	0.965771694757751	0.130796221745326	0.0396709473261345	0	0	0.142027094420559	0	0.231553213245769
chr1_15488391_15494771_+	Map3k5	.	hsa_circ_0006856	1.62219911102362	0.12578404560849	0.735525440552908	1.13356725512616	1.0314446304795	0.477973835160449	0.500348514652827	0.284054188841118	0.341487958235524	0.97252349563223
chr1_156339471_156345744_-	not_annotated	.		-1.07042625917744	0.947369207349597	0.997352787300434	0.174394962327102	0.0396709473261345	0	0	0.142027094420559	0.170743979117762	0
chr1_156552339_156730562_+	Dlg2	.		-1.12491597087264	0.848390139180141	0.987763770771591	0.0435987405817755	0.0396709473261345	0.382379068128359	0.214435077708354	0.284054188841118	0.113829319411841	0.0926212852983076
chr1_156552339_156969428_+	Dlg2	.		1.1204231960657	0.851516753204528	0.987763770771591	0.0435987405817755	0.317367578609076	0.191189534064179	0.142956718472236	0	0.0569146597059207	0.416795783842384
chr1_156552339_157125505_+	Dlg2	.		1.10994401998979	0.900572682101996	0.994410436092576	0.130796221745326	0.0793418946522691	0	0.0714783592361181	0.142027094420559	0.0569146597059207	0
chr1_157422217_157440238_-	Ankrd42	.	hsa_circ_0023861	-1.6038777671926	0.228162532965183	0.829707330995508	0.130796221745326	0.396709473261345	0.286784301096269	0.357391796180591	0.142027094420559	0.455317277647366	0.740970282386461
chr1_157468624_157490006_-	not_annotated	.	hsa_circ_0096564	-1.21277507070209	0.543597475956907	0.955500301808914	0.915573552217285	1.22979936711017	1.05154243735299	1.64400226243072	1.56229803862615	0.569146597059207	1.43562992212377
chr1_157470070_157490006_-	not_annotated	.		-1.15727464680464	0.648657926524287	0.970197246685883	1.04636977396261	1.19012841978404	0.573568602192538	1.5725239031946	1.20723030257475	0.512231937353286	1.11145542357969
chr1_157646234_157659236_+	Rab30	5UTR		1.1011335706544	0.930606273494979	0.997352787300434	0.130796221745326	0	0.0477973835160449	0	0	0.0569146597059207	0.138931927947461
chr1_157646234_157659725_+	Rab30	3UTR,5UTR		1.28005394684041	0.476622091840818	0.944122210559784	0.435987405817755	0.515722315239749	0.621365985708583	0	0.426081283261677	0.682975916471048	0.463106426491538
chr1_157730342_157753957_+	Prcp	3UTR		1.24571307204058	0.677080021028489	0.970197246685883	0.174394962327102	0.238025683956807	0.143392150548135	0	0.284054188841118	0.170743979117762	0.138931927947461
chr1_161681206_161714217_+	Tenm4	.	hsa_circ_0096543	1.78450893865944	0.356793500329637	0.915173600115326	0.174394962327102	0.396709473261345	0.0477973835160449	0.0714783592361181	0	0.227658638823683	0.138931927947461
chr1_161705912_161714217_+	Tenm4	.	hsa_circ_0096542	2.35709414420763	0.268177594636446	0.857715606428592	0.217993702908877	0.0793418946522691	0.0477973835160449	0.142956718472236	0	0	0.0463106426491538
chr1_161928870_161932898_+	Nars2	.	hsa_circ_0023816	2.8532089301492	0.23694882782705	0.834833947703344	0.0435987405817755	0.0793418946522691	0.334581684612314	0.214435077708354	0	0	0
chr1_161988634_162006381_+	Nars2	.	hsa_circ_0005935	-1.06367757003434	0.926998079054973	0.997352787300434	0.087197481163551	0.198354736630673	0.0477973835160449	0.214435077708354	0.142027094420559	0	0.138931927947461
chr1_162684056_162691242_+	Clns1a	.	hsa_circ_0023696	1.24769148112851	0.661854089037984	0.970197246685883	0.174394962327102	0.317367578609076	0.0477973835160449	0	0.213040641630839	0.170743979117762	0.185242570596615
chr1_162684056_162696070_+	Clns1a	3UTR		1.09040661578221	0.766166678255533	0.979851506255444	0.741178589890183	0.912431788501094	1.00374505383694	0.571826873888945	1.13621675536447	0.455317277647366	1.06514478093054
chr1_162830919_162843974_+	Pak1	5UTR	hsa_circ_0023685	2.86217858700036	0.203907498168511	0.818557147861882	0.130796221745326	0.158683789304538	0	0	0.0710135472102796	0.0569146597059207	0
chr1_163203869_163216364_-	not_annotated	.		2.20784894431922	0.116897919671402	0.721221549444132	0.305191184072428	0.396709473261345	0.334581684612314	0.0714783592361181	0	0.113829319411841	0.370485141193231
chr1_164025517_164055455_-	Uvrag	.	hsa_circ_0023637	2.22026709086822	0.294020786570054	0.873201189463978	0.130796221745326	0	0.286784301096269	0	0	0.170743979117762	0.0463106426491538
chr1_164025517_164064815_-	Uvrag	.	hsa_circ_0023634	1.61089957519767	0.108821622864282	0.713154782056357	0.653981108726632	0.912431788501094	1.43392150548135	0.214435077708354	0.852162566523355	0.569146597059207	0.787280925035615
chr1_164046101_164064815_-	Uvrag	.		1.2039557330457	0.748217604936554	0.97881827348543	0.130796221745326	0.238025683956807	0.143392150548135	0.0714783592361181	0	0.227658638823683	0.231553213245769
chr1_16492928_16530121_+	Ahi1	.		1.03779650016767	0.954497034193789	0.997352787300434	0.261592443490653	0.0793418946522691	0.143392150548135	0	0	0.398402617941445	0.185242570596615
chr1_164931729_164947123_-	not_annotated	.	hsa_circ_0006705	1.28795680417629	0.598673553223814	0.966224435996826	0.174394962327102	0.396709473261345	0.0955947670320897	0.0714783592361181	0.142027094420559	0.227658638823683	0.231553213245769
chr1_16499950_16530121_+	Ahi1	.		-1.32364052301496	0.668242820642596	0.970197246685883	0.130796221745326	0.198354736630673	0.0477973835160449	0	0.284054188841118	0.0569146597059207	0.324174498544077
chr1_16514096_16530121_+	Ahi1	.		23.5748828226053	0.00417325262401873	0.357247813168603	0.305191184072428	0.119012841978404	0	0	0	0	0
chr1_16530000_16582189_+	Ahi1	.	hsa_circ_0077911	12.1224183443801	0.0290915187162268	0.508668299595642	0.087197481163551	0.119012841978404	0	0	0	0	0
chr1_16530000_16601769_+	Ahi1	.		-3.35044107064764	0.23805514587722	0.834833947703344	0	0.0396709473261345	0	0.142956718472236	0.0710135472102796	0	0.0463106426491538
chr1_165414770_165415667_+	C2cd3	.		1.79385231532882	0.084297729407815	0.697667787484537	1.39515969861682	0.674406104544287	0.525771218676494	0.0714783592361181	0.426081283261677	0.910634555294731	0.463106426491538
chr1_165646260_165654319_+	Rab6a	.	hsa_circ_0096403	1.1085343771963	0.800724143976422	0.982574626514211	0.566783627563081	0.238025683956807	0.286784301096269	0.285913436944473	0.355067736051398	0.341487958235524	0.324174498544077
chr1_166208848_166259335_+	Fchsd2	5UTR		1.01951697090762	0.98225933072455	0.997352787300434	0.261592443490653	0	0.191189534064179	0	0.142027094420559	0	0.416795783842384
chr1_166231692_166259335_+	Fchsd2	5UTR	hsa_circ_0096393	1.49172838740363	0.518462931883151	0.952459921036327	0.217993702908877	0.119012841978404	0	0.142956718472236	0	0.113829319411841	0.0463106426491538
chr1_166351173_166368428_+	Fchsd2	.	hsa_circ_0023475	1.5478862068591	0.315730039197716	0.886763315832819	0.435987405817755	0.238025683956807	0.477973835160449	0.142956718472236	0.568108377682237	0.113829319411841	0.185242570596615
chr1_166378661_166385907_+	Fchsd2	.		-1.21695005548165	0.615241425225175	0.969618085037944	0.305191184072428	0.277696631282942	0.238986917580224	0.714783592361181	0.213040641630839	0.284573298529604	0.185242570596615
chr1_167506835_167514018_+	Stim1	.	hsa_circ_0020935	2.72461255964067	0.31190196884259	0.886763315832819	0	0.198354736630673	0.0955947670320897	0.142956718472236	0	0	0
chr1_16830659_16831852_+	not_annotated	.	hsa_circ_0130747	-1.31208645724737	0.747675229258057	0.97881827348543	0.0435987405817755	0.0396709473261345	0.143392150548135	0.214435077708354	0.213040641630839	0	0
chr1_16859046_16873397_+	Hbs1l	.		2.0700295214445	0.127967005805383	0.735586788021041	0.305191184072428	0.158683789304538	0.286784301096269	0.0714783592361181	0.0710135472102796	0.0569146597059207	0.231553213245769
chr1_16859046_16875754_+	Hbs1l	.		2.77687124884796	0.0152602394111184	0.444243665806424	0.47958614639953	0.714077051870422	0.525771218676494	0.0714783592361181	0.0710135472102796	0.398402617941445	0.231553213245769
chr1_16859046_16879498_+	Hbs1l	.	hsa_circ_0077901	1.41053344927855	0.294211350713742	0.873201189463978	0.392388665235979	0.555393262565883	0.430176451644404	0.285913436944473	0.213040641630839	0.455317277647366	0.324174498544077
chr1_170448672_170450980_-	Trim3	.		-1.80336028691195	0.513356223205736	0.949743683544515	0.0435987405817755	0.0793418946522691	0.0477973835160449	0	0.213040641630839	0.227658638823683	0
chr1_173654338_173661832_-	Ric3	.		2.18059516168315	0.197021077715175	0.811181972276205	0.174394962327102	0.158683789304538	0.191189534064179	0.285913436944473	0	0	0.0463106426491538
chr1_1742557_1750895_-	Pcmt1	.	hsa_circ_0001984	2.42435614210413	0.159991413774809	0.766205966434373	0.392388665235979	0.119012841978404	0.143392150548135	0.0714783592361181	0.0710135472102796	0	0.185242570596615
chr1_174609599_174613577_-	Tmem41b	.	hsa_circ_0021155	1.55361302134023	0.190719613959396	0.799168111945691	1.78754836385279	1.86453452432832	2.72445086041456	2.21582913631966	0.852162566523355	0.341487958235524	2.03766827656277
chr1_174772241_174778064_+	Wee1	.		-1.62517912687062	0.474390143306219	0.944122210559784	0.305191184072428	0.119012841978404	0	0.571826873888945	0.142027094420559	0.113829319411841	0.138931927947461
chr1_175005899_175011736_-	Sbf2	.	hsa_circ_0096875	-1.83165346321909	0.388819394362038	0.929968414278775	0.0435987405817755	0.0396709473261345	0.0955947670320897	0	0	0.227658638823683	0.185242570596615
chr1_175171302_175218889_-	Sbf2	.		2.92012270654475	0.00748727777054538	0.394425953322705	0.435987405817755	0.515722315239749	0.621365985708583	0.0714783592361181	0.142027094420559	0.170743979117762	0.277863855894923
chr1_175200413_175218889_-	Sbf2	.	hsa_circ_0096901	-1.14152497719754	0.79608819082038	0.982574626514211	0.087197481163551	0.277696631282942	0.860352903288808	0.0714783592361181	0.781149019313075	0.284573298529604	0.694659639737307
chr1_175225209_175284224_-	Sbf2	.		-1.21636449947736	0.872959132913591	0.991012806363026	0.130796221745326	0	0	0.0714783592361181	0	0	0.138931927947461
chr1_175252581_175284224_-	Sbf2	.	hsa_circ_0021237	1.74221560962551	0.581089019059107	0.96355721521948	0.0435987405817755	0	0.143392150548135	0	0.142027094420559	0	0
chr1_17536370_17554677_-	Ptprk	.	hsa_circ_0130630	1.16402333017008	0.853583708604001	0.987763770771591	0.174394962327102	0.158683789304538	0	0.285913436944473	0	0.113829319411841	0
chr1_175646899_175650721_-	rnf141	5UTR		1.08289156723849	0.849159434058571	0.987763770771591	0.217993702908877	0.238025683956807	0.430176451644404	0.500348514652827	0.213040641630839	0.0569146597059207	0.324174498544077
chr1_176334638_176346651_-	Galnt18	.	hsa_circ_0095025	-2.18482556999443	0.300931589849648	0.875320587305914	0.0435987405817755	0	0.0955947670320897	0	0.142027094420559	0.227658638823683	0.0463106426491538
chr1_176886372_176895621_+	Usp47	.		-1.35497010351545	0.668586115800421	0.970197246685883	0.130796221745326	0.0793418946522691	0.143392150548135	0.571826873888945	0	0.0569146597059207	0.0463106426491538
chr1_17740071_17769428_-	Ptprk	.	hsa_circ_0077813	1.10233701404774	0.819300234337838	0.985677204034779	0.174394962327102	0.198354736630673	0.382379068128359	0.285913436944473	0.142027094420559	0.341487958235524	0.138931927947461
chr1_17740071_17789789_-	Ptprk	.	hsa_circ_0130639	1.03387727738046	0.979563732487556	0.997352787300434	0	0.158683789304538	0	0	0	0.0569146597059207	0.138931927947461
chr1_17740071_17913924_-	Ptprk	.		-2.66076813597876	0.245262411796816	0.84090993764502	0.130796221745326	0	0	0.142956718472236	0	0.113829319411841	0.231553213245769
chr1_17854008_17913924_-	Ptprk	.	hsa_circ_0130645	-3.66642035570648	0.220312832556516	0.826287630693631	0.087197481163551	0	0	0	0	0	0.463106426491538
chr1_1795667_1807003_+	Lats1	5UTR		1.830077205522	0.407346263942562	0.935418903263073	0.261592443490653	0	0.143392150548135	0.0714783592361181	0	0	0.185242570596615
chr1_182112347_182116502_-	not_annotated	.		-7.1960795771363	0.0406790366758887	0.577202844852441	0	0	0.0477973835160449	0	0.142027094420559	0.341487958235524	0.0926212852983076
chr1_184008118_184017761_+	Pde3b	.	hsa_circ_0095413	-1.04234700454795	0.866892573598563	0.990837714858553	0.87197481163551	0.555393262565883	0.860352903288808	0.929218670069536	0.639121924892516	0.853719895588811	0.740970282386461
chr1_184008118_184042715_+	Pde3b	.	hsa_circ_0021337	-1.14130405495037	0.821961443335783	0.985677204034779	0	0.317367578609076	0.0955947670320897	0.0714783592361181	0.142027094420559	0.284573298529604	0.138931927947461
chr1_184008118_184055555_+	Pde3b	.	hsa_circ_0021338	-3.06697328281403	0.0491305310130377	0.612127388150648	0.087197481163551	0	0.143392150548135	0.428870155416709	0.142027094420559	0.113829319411841	0.277863855894923
chr1_184008118_184061174_+	Pde3b	.	hsa_circ_0095414	4.51623041651527	0.137045835194171	0.743997186377689	0	0.0793418946522691	0.191189534064179	0	0	0.0569146597059207	0
chr1_184041763_184055555_+	Pde3b	.		1.89897329960823	0.111289619990815	0.720345920147236	0.261592443490653	0.555393262565883	0.286784301096269	0.0714783592361181	0.284054188841118	0.227658638823683	0.185242570596615
chr1_184041763_184061174_+	Pde3b	.	hsa_circ_0095424	1.02775164501238	0.92094420634769	0.997352787300434	0.697579849308408	0.714077051870422	0.812555519772763	0.357391796180591	1.20723030257475	0.739890576176969	0.602038354439
chr1_1841451_1846589_+	Katna1	5UTR	hsa_circ_0131018	-1.38624926637567	0.578557472453197	0.962709972511548	0.174394962327102	0.0793418946522691	0.0955947670320897	0.214435077708354	0	0.341487958235524	0.0926212852983076
chr1_185233418_185234547_+	Pik3c2a	5UTR	hsa_circ_0003577	-1.05656004270458	0.854837637174496	0.987763770771591	0.87197481163551	0.317367578609076	0.908150286804853	0.857740310833418	0.426081283261677	0.626061256765128	0.97252349563223
chr1_185233418_185252682_+	Pik3c2a	5UTR		-1.33776343188745	0.595821671017498	0.965771694757751	0.305191184072428	0.277696631282942	0	0.285913436944473	0.497094830471957	0.227658638823683	0.0926212852983076
chr1_185252578_185267832_+	Pik3c2a	.	hsa_circ_0021398	1.62224136418086	0.504286059346671	0.948578042067597	0.087197481163551	0.0793418946522691	0.382379068128359	0	0	0.170743979117762	0.231553213245769
chr1_185261105_185264972_+	Pik3c2a	.		1.19212345262461	0.762719462302742	0.978895790515173	0.217993702908877	0.158683789304538	0.0477973835160449	0	0.284054188841118	0.0569146597059207	0.138931927947461
chr1_185261105_185267832_+	Pik3c2a	.	hsa_circ_0095498	-1.32020516723939	0.525589623464658	0.954900518348795	0.261592443490653	0.317367578609076	0.0955947670320897	0.428870155416709	0	0.284573298529604	0.463106426491538
chr1_185263913_185267832_+	Pik3c2a	.		2.09005697929008	0.0764703417448773	0.686062520152185	0.435987405817755	0.317367578609076	0.286784301096269	0.214435077708354	0.142027094420559	0.0569146597059207	0.231553213245769
chr1_185263913_185291713_+	Pik3c2a	.		-8.84549038140518	0.0703760988243071	0.660501656102798	0	0	0	0.214435077708354	0	0	0
chr1_185263913_185307538_+	Pik3c2a	.		1.30432524292453	0.687714940153876	0.973078749687424	0.261592443490653	0	0.143392150548135	0	0.0710135472102796	0.170743979117762	0.138931927947461
chr1_185298316_185307538_+	Pik3c2a	.		-1.76253124071949	0.432047706405142	0.939215218832179	0.0435987405817755	0.119012841978404	0	0.0714783592361181	0.213040641630839	0	0.138931927947461
chr1_185306403_185307538_+	Pik3c2a	.	hsa_circ_0095485	-1.72743196544204	0.450417246945168	0.939215218832179	0.087197481163551	0.0793418946522691	0	0	0.213040641630839	0.0569146597059207	0.138931927947461
chr1_185878822_185902595_+	Sox6	5UTR	hsa_circ_0095454	1.16251416799388	0.880719276066517	0.991348888193389	0.0435987405817755	0.158683789304538	0	0	0	0.227658638823683	0
chr1_186006550_186077730_+	Sox6	.	hsa_circ_0021347	17.2944450001842	0.0199608951405404	0.459957758892627	0.261592443490653	0	0.0477973835160449	0	0	0	0
chr1_188087764_188088384_-	Syt17	.	hsa_circ_0038319	1.31511991293765	0.549585530382009	0.956887737493586	0.130796221745326	0.396709473261345	0.573568602192538	0.214435077708354	0.497094830471957	0.284573298529604	0.138931927947461
chr1_188425562_188427210_+	Ccp110	.	hsa_circ_0105131	-1.17924650774574	0.746387721767031	0.97881827348543	0.261592443490653	0.0793418946522691	0.382379068128359	0.0714783592361181	0.497094830471957	0.227658638823683	0.324174498544077
chr1_188510273_188516444_+	LOC361635	.	hsa_circ_0003645	2.40476209064935	0.130030051273627	0.736676575719472	0.217993702908877	0.357038525935211	0.0955947670320897	0.214435077708354	0.0710135472102796	0	0.0926212852983076
chr1_189679086_189685094_+	Lyrm1	3UTR,5UTR		-1.4404509250501	0.66246343242968	0.970197246685883	0	0.0793418946522691	0	0.0714783592361181	0	0	0.0926212852983076
chr1_1901430_1909369_+	Ppil4	.		2.53901916956969	0.201024975560062	0.818557147861882	0.0435987405817755	0.119012841978404	0.191189534064179	0	0	0	0.138931927947461
chr1_190980863_190991049_+	Mettl9	.	hsa_circ_0002696	1.21302499656575	0.484837665121868	0.94725821280491	0.828376071053734	1.19012841978404	1.19493458790112	0.643305233125063	0.426081283261677	0.853719895588811	1.48194056477292
chr1_192379874_192409606_+	Prkcb	.	hsa_circ_0000681	1.23942319483489	0.471790199538312	0.944122210559784	0.697579849308408	0.833089893848825	0.430176451644404	0.357391796180591	0.568108377682237	0.569146597059207	0.602038354439
chr1_192408633_192409606_+	Prkcb	.	hsa_circ_0000682	1.72670220594718	0.49865746219737	0.948578042067597	0.261592443490653	0.0396709473261345	0.0955947670320897	0.142956718472236	0	0.0569146597059207	0.0926212852983076
chr1_192938630_192948640_+	not_annotated	.		-1.48832288291337	0.303284133859107	0.877896054227693	0.217993702908877	0.317367578609076	0.334581684612314	0.285913436944473	0.426081283261677	0.284573298529604	0.694659639737307
chr1_192952649_192955267_+	not_annotated	.		1.11127772058385	0.852589191914748	0.987763770771591	0.087197481163551	0.119012841978404	0.191189534064179	0.214435077708354	0	0.0569146597059207	0.185242570596615
chr1_194837990_194843982_-	not_annotated	.		1.49892386702053	0.500897986389071	0.948578042067597	0.0435987405817755	0.357038525935211	0.143392150548135	0.214435077708354	0.0710135472102796	0.113829319411841	0.0926212852983076
chr1_194858108_194930165_-	not_annotated	.		-5.87857652481701	0.0919036742379532	0.699561106029668	0	0.0396709473261345	0	0.142956718472236	0.0710135472102796	0	0.231553213245769
chr1_194861223_194918102_-	not_annotated	.		1.29050538777747	0.490531557521216	0.948578042067597	0.435987405817755	0.198354736630673	0.764758136256718	0.142956718472236	0.568108377682237	0.227658638823683	0.463106426491538
chr1_194861223_194922492_-	not_annotated	.		-1.26662663069976	0.623453381327731	0.970197246685883	0.087197481163551	0.198354736630673	0.430176451644404	0.571826873888945	0.213040641630839	0.0569146597059207	0.370485141193231
chr1_195009268_195011851_-	not_annotated	.		2.21073299740618	0.164818066755666	0.776089315929413	0.174394962327102	0.158683789304538	0.191189534064179	0	0.142027094420559	0.170743979117762	0
chr1_195034671_195064198_-	not_annotated	.		1.09359317600193	0.899272493164405	0.994410436092576	0.217993702908877	0	0.143392150548135	0.214435077708354	0.142027094420559	0	0.0926212852983076
chr1_195060107_195064198_-	not_annotated	.		1.63635496768627	0.147927269025897	0.748901925958962	0.915573552217285	0.634735157218153	0.764758136256718	0.857740310833418	0.710135472102796	0.170743979117762	0.231553213245769
chr1_197526939_197549861_-	Xpo6	.	hsa_circ_0038810	-1.37807531913957	0.677210595676576	0.970197246685883	0.087197481163551	0.119012841978404	0	0	0.0710135472102796	0.170743979117762	0.138931927947461
chr1_197536820_197549861_-	Xpo6	.	hsa_circ_0038816	-1.78986484512112	0.236610656427489	0.834833947703344	0.348789924654204	0.0396709473261345	0.143392150548135	0.500348514652827	0.213040641630839	0.398402617941445	0.185242570596615
chr1_197545741_197549861_-	Xpo6	.	hsa_circ_0007807	-1.30988085892563	0.770129718203772	0.980398595181362	0.0435987405817755	0	0.0477973835160449	0	0	0	0.138931927947461
chr1_198801174_198801693_+	not_annotated	.		-8.33802462720901	0.0518918113555164	0.617733842970219	0	0	0	0.142956718472236	0	0.0569146597059207	0
chr1_198971730_198972343_+	not_annotated	.		1.43659959766454	0.407686441135078	0.935418903263073	0.348789924654204	0.277696631282942	0.525771218676494	0.357391796180591	0.355067736051398	0.341487958235524	0.0463106426491538
chr1_198994746_198995342_+	not_annotated	.	hsa_circ_0006127	-1.64848956269024	0.139232990970848	0.743997186377689	0.174394962327102	0.595064209892018	0.621365985708583	0.714783592361181	1.06520320815419	1.02446387470657	0.324174498544077
chr1_200102204_200105174_+	Inpp5f	.		1.09714593680612	0.911299875788501	0.997352787300434	0	0.158683789304538	0.0477973835160449	0.142956718472236	0.0710135472102796	0.0569146597059207	0
chr1_20022791_20047889_+	not_annotated	.		-1.13238822073862	0.799594193921701	0.982574626514211	0.130796221745326	0.634735157218153	0.286784301096269	0.214435077708354	0.0710135472102796	0.569146597059207	0.694659639737307
chr1_200671012_200672411_-	Fgfr2	.	hsa_circ_0020238	-5.02675433491822	0.126116016896601	0.735525440552908	0.0435987405817755	0	0	0.0714783592361181	0	0.170743979117762	0.138931927947461
chr1_201442092_201451005_+	Plekha1	5UTR		-1.55827203646484	0.364527263974066	0.917795666464115	0.130796221745326	0.158683789304538	0.0955947670320897	0	0.213040641630839	0.398402617941445	0.185242570596615
chr1_201523374_201524041_+	Htra1	.		1.83149137104078	0.447843724426842	0.939215218832179	0.130796221745326	0.0793418946522691	0.0477973835160449	0	0	0.170743979117762	0
chr1_204267318_204275972_-	Chst15	5UTR	hsa_circ_0000264	-1.35449521836599	0.431979738629295	0.939215218832179	0.47958614639953	0.238025683956807	0.477973835160449	0.428870155416709	0.142027094420559	0.626061256765128	0.879902210333923
chr1_204761726_204780713_-	Fam53b	5UTR	hsa_circ_0002282	1.06588042241909	0.85091751643501	0.987763770771591	0.697579849308408	0.476051367913614	0.621365985708583	0.571826873888945	0.355067736051398	0.227658638823683	1.01883413828138
chr1_204830813_204842017_-	Mettl10	3UTR,5UTR		-1.44648097184452	0.441949580989258	0.939215218832179	0.130796221745326	0.198354736630673	0.143392150548135	0.214435077708354	0.568108377682237	0.113829319411841	0.0926212852983076
chr1_204958605_204961691_+	not_annotated	.		-1.33580716547954	0.728788547181557	0.977689185021321	0.0435987405817755	0.0396709473261345	0.238986917580224	0	0.497094830471957	0	0.0926212852983076
chr1_204959154_204961691_+	not_annotated	.		1.13313188750255	0.740044463510104	0.97881827348543	0.435987405817755	0.277696631282942	0.286784301096269	0.142956718472236	0.355067736051398	0.227658638823683	0.416795783842384
chr1_204959172_204961691_+	not_annotated	.	hsa_circ_0006545	-1.15929286596276	0.286610807353672	0.867320488147689	5.75503375679436	6.18866778287699	5.54449648786121	5.71826873888945	5.82311087124293	8.87868691412363	6.52980061353069
chr1_204959172_204975227_+	not_annotated	.	hsa_circ_0093044	-3.47768106205194	0.202700173585132	0.818557147861882	0.087197481163551	0	0	0.0714783592361181	0	0.341487958235524	0.0463106426491538
chr1_204959172_204980121_+	not_annotated	.		1.06108189995416	0.903920251118347	0.994410436092576	0.305191184072428	0.277696631282942	0.430176451644404	0.714783592361181	0	0.284573298529604	0.277863855894923
chr1_204959172_204988430_+	not_annotated	.		1.63065218919477	0.257504586367929	0.853295439827275	0.305191184072428	0.43638042058748	0.477973835160449	0.285913436944473	0.284054188841118	0.455317277647366	0
chr1_204960840_204961691_+	not_annotated	.	hsa_circ_0000268	-1.1520822225757	0.604334419869675	0.967131001355277	0.653981108726632	0.674406104544287	1.48171888899739	1.14365374777789	1.20723030257475	1.08137853441249	0.879902210333923
chr1_204960840_204975227_+	not_annotated	.	hsa_circ_0004451	-1.47904899314446	0.569756010256248	0.960817614673136	0	0.0396709473261345	0.238986917580224	0.285913436944473	0	0.170743979117762	0.0926212852983076
chr1_204960840_204980121_+	not_annotated	.	hsa_circ_0008915	1.36609134443619	0.330244395994879	0.896284163238413	0.523184886981306	0.674406104544287	0.573568602192538	0.571826873888945	0.142027094420559	0.682975916471048	0.324174498544077
chr1_204960840_204988430_+	not_annotated	.	hsa_circ_0020336	-1.38055770504975	0.540125614018914	0.955223070093758	0.217993702908877	0.198354736630673	0.0477973835160449	0.214435077708354	0.142027094420559	0.227658638823683	0.277863855894923
chr1_204979933_204988430_+	not_annotated	.	hsa_circ_0020337	1.27952248196985	0.510145352487911	0.948578042067597	0.87197481163551	0.714077051870422	0.238986917580224	0.643305233125063	0.355067736051398	0.455317277647366	0.463106426491538
chr1_21142144_21164430_+	Akap7	.	hsa_circ_0130687	-1.1678556139074	0.645915835787976	0.970197246685883	0.523184886981306	0.515722315239749	0.191189534064179	0.214435077708354	0.497094830471957	0.739890576176969	0.463106426491538
chr1_21142144_21211619_+	Akap7	.	hsa_circ_0130689	1.01745234740815	0.967239461758851	0.997352787300434	0.217993702908877	0.277696631282942	0.191189534064179	0.142956718472236	0.497094830471957	0.113829319411841	0.185242570596615
chr1_21149312_21211619_+	Akap7	.	hsa_circ_0130693	2.18778466727901	0.121680410351462	0.730971938792629	0.217993702908877	0.317367578609076	0.286784301096269	0.285913436944473	0	0.227658638823683	0
chr1_21160904_21211619_+	Akap7	.		-1.82350039189156	0.445731438343645	0.939215218832179	0	0.0396709473261345	0.0477973835160449	0	0.0710135472102796	0	0.138931927947461
chr1_212176426_212187819_+	not_annotated	.		1.72681925332826	0.375898249305798	0.924724222718549	0.261592443490653	0.158683789304538	0.0477973835160449	0.0714783592361181	0.0710135472102796	0.113829319411841	0.0926212852983076
chr1_214562894_214581660_+	Ap2a2	.		1.21552769766193	0.685733103218186	0.972968674508389	0.305191184072428	0.119012841978404	0.430176451644404	0.142956718472236	0.568108377682237	0.0569146597059207	0.185242570596615
chr1_214562894_214605872_+	Ap2a2	3UTR		1.53972097954768	0.247823195814999	0.84090993764502	0.435987405817755	0.634735157218153	0.334581684612314	0.357391796180591	0.497094830471957	0.227658638823683	0.185242570596615
chr1_214933394_214938246_+	not_annotated	.		1.20304176736216	0.367836117725726	0.921879289591167	2.17993702908877	1.94387641898059	2.58105870986642	1.64400226243072	1.56229803862615	2.50424502706051	1.66718313536954
chr1_218727734_218755192_-	Ppp6r3	.		-14.6870010585036	0.0183541977944769	0.454868672336288	0	0	0	0	0.142027094420559	0.0569146597059207	0.138931927947461
chr1_218731772_218748117_-	Ppp6r3	.		-1.61120936819512	0.586566184416164	0.965541079436734	0.0435987405817755	0.0793418946522691	0	0	0.142027094420559	0	0.138931927947461
chr1_218776097_218778447_-	not_annotated	.		1.95234684494105	0.501329131502315	0.948578042067597	0.174394962327102	0.119012841978404	0	0	0.142027094420559	0.0569146597059207	0
chr1_219018598_219028923_+	Suv420h1	5UTR	hsa_circ_0096279	1.5869539711124	0.345764142834441	0.908404643802249	0.392388665235979	0.277696631282942	0.238986917580224	0	0.355067736051398	0.0569146597059207	0.324174498544077
chr1_219199572_219205163_+	not_annotated	.		6.46309625136101	0.0923226222531181	0.699561106029668	0	0.198354736630673	0.191189534064179	0	0	0.0569146597059207	0
chr1_219199858_219201639_+	not_annotated	.		2.26001861968659	0.206668780967535	0.819001038202611	0.174394962327102	0.119012841978404	0.143392150548135	0.142956718472236	0	0.113829319411841	0
chr1_219570014_219571238_-	Kdm2a	.		1.70558670259477	0.415047284236567	0.937510753908547	0.174394962327102	0.238025683956807	0.0955947670320897	0	0	0.170743979117762	0.185242570596615
chr1_219592035_219638528_-	Kdm2a	5UTR		-1.03535785313992	0.960582210590037	0.997352787300434	0.087197481163551	0.0793418946522691	0.0477973835160449	0.142956718472236	0	0.113829319411841	0.0463106426491538
chr1_220015522_220016193_+	Rbm4b	3UTR	hsa_circ_0004168	1.23329075166286	0.756314934677343	0.97881827348543	0.0435987405817755	0.198354736630673	0.0477973835160449	0.0714783592361181	0.284054188841118	0	0
chr1_220032745_220042767_-	Rbm4	3UTR		-1.37200367715825	0.639912270238563	0.970197246685883	0.0435987405817755	0.0396709473261345	0.143392150548135	0.0714783592361181	0	0.284573298529604	0.0463106426491538
chr1_220039307_220040146_-	Rbm4	3UTR		-1.80868461895746	0.552233384660641	0.95691841621148	0	0.0396709473261345	0	0.142956718472236	0	0	0
chr1_220039307_220042767_-	Rbm4	3UTR		1.76596470321958	0.1731415908092	0.786385869751508	0.348789924654204	0.238025683956807	0.525771218676494	0.142956718472236	0.142027094420559	0.227658638823683	0.277863855894923
chr1_220039307_220049075_-	Rbm4	3UTR,5UTR		-1.71995348639988	0.209560235148459	0.823134564203682	0.130796221745326	0.158683789304538	0.286784301096269	0.214435077708354	0.213040641630839	0.284573298529604	0.555727711789846
chr1_220047470_220049075_-	Rbm4	5UTR		-1.1543484575977	0.531649309884868	0.955050703352517	1.65675214210747	1.82486357700219	1.33832673844926	1.92991569937519	2.48547415235979	1.08137853441249	1.99135763391361
chr1_221185800_221186464_-	not_annotated	.		1.1909289492554	0.796521188765932	0.982574626514211	0.0435987405817755	0.119012841978404	0.0477973835160449	0.0714783592361181	0	0.113829319411841	0.0463106426491538
chr1_222318742_222319656_+	Macrod1	.	hsa_circ_0096088	-1.16013488954107	0.819463490052472	0.985677204034779	0.130796221745326	0.0396709473261345	0.0477973835160449	0	0	0.113829319411841	0.185242570596615
chr1_222619895_222621077_-	RGD1308106	.	hsa_circ_0009159	-1.7210859333723	0.26296045378158	0.857715606428592	0.087197481163551	0.277696631282942	0.0477973835160449	0.142956718472236	0.213040641630839	0.341487958235524	0.277863855894923
chr1_222707086_222709195_-	Rtn3	.	hsa_circ_0022602	1.08736098587302	0.808559851957198	0.983531737755017	0.915573552217285	0.634735157218153	0.621365985708583	0.428870155416709	0.497094830471957	1.25212251353026	0.463106426491538
chr1_225019522_225021984_+	Hnrnpul2	.		-1.14976463992819	0.727805316428899	0.977689185021321	0.261592443490653	0.238025683956807	0.430176451644404	0.571826873888945	0.0710135472102796	0.341487958235524	0.416795783842384
chr1_225201272_225210797_+	Ahnak	.		-14.9370709618557	0.0140155975944741	0.444243665806424	0	0	0	0	0	0.341487958235524	0
chr1_226566337_226566744_-	Sdhaf2	.	hsa_circ_0000311	1.48377612446403	0.452020305377721	0.939215218832179	0.217993702908877	0.515722315239749	0.430176451644404	0.0714783592361181	0.0710135472102796	0.284573298529604	0.555727711789846
chr1_22716587_22735761_-	not_annotated	.		-1.18858180128665	0.59691652548759	0.966224435996826	0.305191184072428	0.317367578609076	0.382379068128359	0.285913436944473	0.426081283261677	0.284573298529604	0.555727711789846
chr1_231411885_231415776_-	Tle4	.	hsa_circ_0087302	-2.07910289207696	0.501701152291193	0.948578042067597	0.130796221745326	0	0	0.142956718472236	0.213040641630839	0	0.0463106426491538
chr1_231457045_231498197_-	Tle4	.	hsa_circ_0087284	-8.38624643881311	0.0555129227036826	0.619392117283703	0	0	0	0.142956718472236	0	0.0569146597059207	0
chr1_234383454_234538951_-	not_annotated	.		-13.4102804159479	0.0193706611219271	0.459957758892627	0	0	0	0.142956718472236	0.0710135472102796	0.113829319411841	0
chr1_235382074_235654280_-	Vps13a	.		5.55834775235878	0.052035984682395	0.617733842970219	0.130796221745326	0.158683789304538	0.0477973835160449	0	0.0710135472102796	0	0
chr1_235392218_235395737_-	Vps13a	.		1.76697676417211	0.307228462738823	0.879818732874412	0.0435987405817755	0.158683789304538	0.286784301096269	0.0714783592361181	0.0710135472102796	0.0569146597059207	0.138931927947461
chr1_235393348_235395737_-	Vps13a	.		1.79886171625888	0.0185976969950101	0.454868672336288	1.78754836385279	1.38848315641471	1.52951627251344	1.14365374777789	0.923176113733635	0.512231937353286	0.926212852983076
chr1_235399854_235654280_-	Vps13a	.		-45.8151567273857	8.68896279729643e-05	0.0892573703352276	0	0	0	0.285913436944473	0.426081283261677	0.398402617941445	0.0463106426491538
chr1_235653120_235656288_-	Vps13a	.		1.55611252325711	0.552779414890867	0.95691841621148	0.130796221745326	0	0.238986917580224	0.142956718472236	0	0.113829319411841	0.0463106426491538
chr1_235720724_235734344_-	Vps13a	.		-1.51766141560729	0.532158604197463	0.955050703352517	0.087197481163551	0.0793418946522691	0.0955947670320897	0.142956718472236	0.0710135472102796	0.284573298529604	0.0463106426491538
chr1_235720724_235737635_-	Vps13a	.		-2.07358831633478	0.436476323698155	0.939215218832179	0	0.158683789304538	0	0	0	0.227658638823683	0.231553213245769
chr1_235720724_235761819_-	Vps13a	.		-2.3538536491704	0.228987551809254	0.829707330995508	0.261592443490653	0.0396709473261345	0	0	0.284054188841118	0.113829319411841	0.555727711789846
chr1_235720724_235780409_-	Vps13a	.		2.37536240599565	0.159219821960443	0.766082258121148	0.130796221745326	0.317367578609076	0.0955947670320897	0.142956718472236	0	0.0569146597059207	0.0926212852983076
chr1_235737498_235761819_-	Vps13a	.		6.09938979602816	0.0611031159604103	0.63747427066875	0.217993702908877	0.158683789304538	0	0	0.0710135472102796	0	0
chr1_235750192_235761819_-	Vps13a	.		2.38362764962283	0.0547738001050196	0.61932616915468	0.348789924654204	0.198354736630673	0.525771218676494	0.0714783592361181	0.0710135472102796	0.113829319411841	0.277863855894923
chr1_235750192_235789332_-	Vps13a	.		-1.38036717030001	0.673714033925736	0.970197246685883	0.174394962327102	0.0396709473261345	0.0477973835160449	0.0714783592361181	0.142027094420559	0.284573298529604	0
chr1_235757648_235761819_-	Vps13a	.		2.04836355844276	0.362358152843626	0.916986428570992	0.087197481163551	0.158683789304538	0.0477973835160449	0	0.0710135472102796	0.113829319411841	0
chr1_236196242_236229567_+	Pcsk5	.	hsa_circ_0087234	1.63362201217422	0.126081108415786	0.735525440552908	0.610382368144857	0.555393262565883	0.382379068128359	0.500348514652827	0.284054188841118	0.284573298529604	0.231553213245769
chr1_239293163_239299795_+	Abhd17b	5UTR	hsa_circ_0006383	2.20460714370339	0.311226652217462	0.886763315832819	0.130796221745326	0.198354736630673	0	0.142956718472236	0.0710135472102796	0	0
chr1_241731333_241732616_+	Apba1	5UTR	hsa_circ_0005976	-2.18066634272971	0.482327696579239	0.946006923744197	0.0435987405817755	0	0.0955947670320897	0	0.142027094420559	0.284573298529604	0
chr1_245079320_245099556_-	not_annotated	.		1.8197831987645	0.677775772834384	0.970197246685883	0	0.198354736630673	0	0.142956718472236	0	0	0
chr1_245895406_245937626_-	Rfx3	3UTR	hsa_circ_0138619	3.00395851360662	0.126284451276136	0.735525440552908	0.130796221745326	0.119012841978404	0.191189534064179	0	0	0.170743979117762	0
chr1_245926332_245937626_-	Rfx3	.	hsa_circ_0138624	-1.21668196589536	0.662243012848414	0.970197246685883	0.174394962327102	0.43638042058748	0.477973835160449	0	0.923176113733635	0.284573298529604	0.555727711789846
chr1_245955040_246010590_-	Rfx3	5UTR	hsa_circ_0086242	-1.08188603984813	0.936856695950588	0.997352787300434	0.087197481163551	0	0.0477973835160449	0	0.213040641630839	0	0
chr1_246472166_246476440_-	not_annotated	.	hsa_circ_0138784	-4.36091732670915	0.15121239951618	0.74917748935794	0.0435987405817755	0	0	0	0.142027094420559	0	0.185242570596615
chr1_246648293_246649407_-	not_annotated	.	hsa_circ_0006370	-1.40641293500265	0.38882592741079	0.929968414278775	0.174394962327102	0.238025683956807	0.334581684612314	0.214435077708354	0.426081283261677	0.170743979117762	0.555727711789846
chr1_246648293_246657760_-	not_annotated	.	hsa_circ_0007368	-2.21606303199508	0.242932151395185	0.838830428641022	0.087197481163551	0.158683789304538	0.0955947670320897	0	0.497094830471957	0.170743979117762	0.370485141193231
chr1_247711958_247745292_+	not_annotated	.		1.12663814810299	0.876732041439154	0.991012806363026	0.087197481163551	0.198354736630673	0.0477973835160449	0.0714783592361181	0	0.170743979117762	0.138931927947461
chr1_247743813_247766953_+	not_annotated	.		1.28815535926806	0.431914675890451	0.939215218832179	0.610382368144857	0.912431788501094	0.382379068128359	0.500348514652827	0.426081283261677	0.284573298529604	0.740970282386461
chr1_247922779_247945662_-	not_annotated	.	hsa_circ_0138867	1.24939212164618	0.504310834155897	0.948578042067597	0.566783627563081	0.555393262565883	0.477973835160449	0.357391796180591	0.568108377682237	0.113829319411841	0.648348997088153
chr1_247922779_247960553_-	not_annotated	.	hsa_circ_0138868	-1.32552284550593	0.335112232934808	0.902935190248608	0.610382368144857	0.595064209892018	0.860352903288808	0.643305233125063	0.568108377682237	1.59361047176578	0.787280925035615
chr1_247931325_247945662_-	not_annotated	.	hsa_circ_0138869	1.15054438159559	0.853414697960291	0.987763770771591	0	0.198354736630673	0.0477973835160449	0.0714783592361181	0.0710135472102796	0	0.138931927947461
chr1_247931325_247960553_-	not_annotated	.	hsa_circ_0138870	-2.04082067208216	0.0128891165869881	0.444243665806424	0.523184886981306	0.238025683956807	0.477973835160449	0.929218670069536	0.923176113733635	0.79680523588289	0.740970282386461
chr1_247944244_247945662_-	not_annotated	.	hsa_circ_0138871	-1.04425869151097	0.789213695810719	0.982574626514211	9.37372922508173	8.25155704383598	7.456391828503	9.57810013763983	10.0129101566494	4.6670020958855	10.6977584519545
chr1_247944244_247960553_-	not_annotated	.	hsa_circ_0138872	-1.07965615464611	0.822125132838468	0.985677204034779	0.348789924654204	0.555393262565883	0.334581684612314	0.214435077708354	0.213040641630839	0.79680523588289	0.509417069140692
chr1_251262191_251269854_-	Atad1	.		1.05134353610589	0.864920485754239	0.989810868227328	0.392388665235979	0.634735157218153	0.764758136256718	0.929218670069536	0.355067736051398	0.341487958235524	0.648348997088153
chr1_251455608_251463748_+	Pten	.	hsa_circ_0002934	3.02079012277906	0.229469028199498	0.829707330995508	0.305191184072428	0.158683789304538	0	0.142956718472236	0	0.0569146597059207	0
chr1_251455608_251485480_+	Pten	.		-3.55793340466304	0.0709855200351458	0.664417999600032	0	0.0396709473261345	0.0477973835160449	0.214435077708354	0	0.170743979117762	0.0926212852983076
chr1_25216048_25284394_+	Clvs2	3UTR		-2.19183601393286	0.0397779382194233	0.575519535716937	0.217993702908877	0.158683789304538	0.143392150548135	0.571826873888945	0.284054188841118	0.341487958235524	0.370485141193231
chr1_252819308_252847455_-	Lipa	5UTR		-1.2026576234829	0.771976132315038	0.980540935914217	0	0.119012841978404	0.0955947670320897	0	0.142027094420559	0.0569146597059207	0.138931927947461
chr1_25284173_25284394_+	not_annotated	.		-1.24440204055152	0.832166152623883	0.986941803376589	0.0435987405817755	0	0.143392150548135	0.142956718472236	0	0.170743979117762	0
chr1_255059184_255085759_+	Pcgf5	3UTR		-1.27327728404579	0.424881290255936	0.939215218832179	0.348789924654204	0.357038525935211	0.621365985708583	0.428870155416709	0.355067736051398	0.79680523588289	0.602038354439
chr1_255685047_255694514_-	not_annotated	.	hsa_circ_0004224	-1.28774245641008	0.760403947849803	0.97881827348543	0.130796221745326	0	0	0.0714783592361181	0	0.0569146597059207	0.0926212852983076
chr1_255685047_255707098_-	not_annotated	.	hsa_circ_0094445	4.25461139766274	0.158085153599274	0.76330422578075	0	0.119012841978404	0.143392150548135	0.0714783592361181	0	0	0
chr1_255685047_255728514_-	not_annotated	.	hsa_circ_0094447	2.04474309303168	0.255518311331349	0.852290260843602	0.087197481163551	0.198354736630673	0.0955947670320897	0	0.0710135472102796	0.170743979117762	0
chr1_255685047_255774681_-	not_annotated	.	hsa_circ_0019143	-1.07448184544458	0.929932217515787	0.997352787300434	0.0435987405817755	0.119012841978404	0	0	0.142027094420559	0.113829319411841	0
chr1_255706979_255728514_-	not_annotated	.	hsa_circ_0019145	1.8405693942198	0.346676294632555	0.908477611380847	0.305191184072428	0.0793418946522691	0.143392150548135	0.214435077708354	0	0.170743979117762	0
chr1_255706979_255764689_-	not_annotated	.	hsa_circ_0094451	-1.28447089969777	0.720793058081824	0.977689185021321	0	0.0396709473261345	0.143392150548135	0.142956718472236	0.142027094420559	0.0569146597059207	0
chr1_255706979_255774681_-	not_annotated	.	hsa_circ_0094452	2.01570219208071	0.138940449851948	0.743997186377689	0.348789924654204	0.277696631282942	0.286784301096269	0.0714783592361181	0.0710135472102796	0.341487958235524	0.0926212852983076
chr1_255727111_255728514_-	not_annotated	.	hsa_circ_0002435	-1.06395557625228	0.966041039415417	0.997352787300434	0	0.119012841978404	0	0	0	0.170743979117762	0
chr1_255727111_255764689_-	not_annotated	.	hsa_circ_0019146	-2.25844470246048	0.223079798908569	0.828131927839897	0	0.0396709473261345	0.143392150548135	0.142956718472236	0.355067736051398	0.0569146597059207	0.0463106426491538
chr1_255727111_255774681_-	not_annotated	.	hsa_circ_0019147	-5.17455058571861	0.00261917492491332	0.355121272676948	0.174394962327102	0	0.0955947670320897	0.214435077708354	0.639121924892516	0.455317277647366	0.602038354439
chr1_255942366_255958835_-	Ide	.		-1.72002791410054	0.532620433045559	0.955050703352517	0.087197481163551	0.0396709473261345	0	0.214435077708354	0.0710135472102796	0	0.0463106426491538
chr1_256255355_256299276_+	Exoc6	.	hsa_circ_0094494	1.91702116141074	0.140954009064338	0.748901925958962	0.217993702908877	0.198354736630673	0.382379068128359	0.142956718472236	0.142027094420559	0.113829319411841	0.138931927947461
chr1_256255355_256324263_+	Exoc6	.		-1.0068916256236	0.989846435467593	0.997352787300434	0.130796221745326	0.119012841978404	0.143392150548135	0.142956718472236	0	0.227658638823683	0.138931927947461
chr1_256263403_256274818_+	Exoc6	.		-1.70961165974838	0.455146051062116	0.939215218832179	0.130796221745326	0	0.0477973835160449	0.142956718472236	0.0710135472102796	0.113829319411841	0.0926212852983076
chr1_256263403_256299276_+	Exoc6	.		1.0687847380504	0.811886869988901	0.984519246861801	0.610382368144857	0.714077051870422	0.430176451644404	0.571826873888945	0.497094830471957	0.682975916471048	0.463106426491538
chr1_256263403_256324263_+	Exoc6	.		1.11486331358056	0.903274637664697	0.994410436092576	0	0.317367578609076	0.0477973835160449	0	0	0.284573298529604	0.138931927947461
chr1_256263403_256337357_+	Exoc6	.		1.1524641195074	0.895978991379986	0.994019598673026	0	0.0396709473261345	0.191189534064179	0	0.213040641630839	0.0569146597059207	0
chr1_256277196_256299276_+	Exoc6	.	hsa_circ_0094517	2.13954929098756	0.0174368182694994	0.448744477979969	0.784777330471959	0.952102735827229	0.573568602192538	0.500348514652827	0.142027094420559	0.569146597059207	0.231553213245769
chr1_257488391_257491755_-	Noc3l	.		-3.36975788689004	0.225669812572234	0.829707330995508	0	0	0.0477973835160449	0.142956718472236	0.142027094420559	0	0
chr1_259396272_259409897_-	not_annotated	.		-3.326919665527	0.289107030430217	0.868377769033452	0	0	0.0477973835160449	0.214435077708354	0	0.0569146597059207	0
chr1_259410525_259411992_-	not_annotated	.		-3.42421389454694	0.045039289514693	0.596988518115722	0.087197481163551	0.0396709473261345	0	0.142956718472236	0.142027094420559	0.227658638823683	0.138931927947461
chr1_260791755_260801171_+	not_annotated	.	hsa_circ_0008102	1.5445627753506	0.189184689365759	0.794846511864933	0.566783627563081	0.674406104544287	0.382379068128359	0.714783592361181	0.355067736051398	0.227658638823683	0.185242570596615
chr1_260968222_260976951_-	Slit1	.	hsa_circ_0094672	-1.26280663485337	0.630635636934724	0.970197246685883	0.392388665235979	0.119012841978404	0.238986917580224	0.0714783592361181	0.568108377682237	0.398402617941445	0.231553213245769
chr1_261347527_261350203_+	Pi4k2a	.		1.61292063269643	0.531199650430033	0.955050703352517	0	0.158683789304538	0.143392150548135	0	0.0710135472102796	0.170743979117762	0
chr1_263677853_263687576_-	not_annotated	.		14.8278047475779	0.0230736541355293	0.482869238068465	0	0.119012841978404	0.143392150548135	0	0	0	0
chr1_263867358_263876614_-	Chuk	.		-1.21431140125607	0.708847738731028	0.976713414338716	0.217993702908877	0.198354736630673	0.0955947670320897	0.0714783592361181	0.142027094420559	0.113829319411841	0.463106426491538
chr1_264674064_264678002_+	Fam178a	.		-3.5017346198306	0.0851987300798184	0.697667787484537	0	0.119012841978404	0	0.357391796180591	0	0.113829319411841	0.185242570596615
chr1_264674064_264689905_+	Fam178a	.		1.13491046960902	0.687184662349827	0.972968674508389	0.741178589890183	0.714077051870422	0.573568602192538	0.500348514652827	0.284054188841118	0.341487958235524	1.15776606622885
chr1_264674064_264692492_+	Fam178a	.	hsa_circ_0019529	1.409200297237	0.65623727609931	0.970197246685883	0.130796221745326	0.0396709473261345	0.286784301096269	0	0.284054188841118	0	0.138931927947461
chr1_264682393_264689905_+	Fam178a	.		3.84153006445316	0.0785203257565543	0.692009760807181	0.087197481163551	0.317367578609076	0.143392150548135	0	0	0.113829319411841	0.0463106426491538
chr1_264683358_264683817_+	Fam178a	.		-2.52688524095436	0.165974516835613	0.77658564790128	0.087197481163551	0	0.0477973835160449	0.142956718472236	0.142027094420559	0.113829319411841	0.0926212852983076
chr1_265331903_265401005_-	Fbxw4	.	hsa_circ_0005741	1.35344541789579	0.306740818242875	0.879762579748589	0.47958614639953	1.22979936711017	0.908150286804853	0.643305233125063	0.923176113733635	0.398402617941445	0.648348997088153
chr1_265386051_265401005_-	Fbxw4	.	hsa_circ_0008362	1.04234339209639	0.919622744816233	0.997352787300434	0.217993702908877	0.515722315239749	0.382379068128359	0.285913436944473	0.0710135472102796	0.512231937353286	0.509417069140692
chr1_265396239_265401005_-	Fbxw4	.	hsa_circ_0000255	-1.34992045021556	0.451333150708506	0.939215218832179	0.305191184072428	0.357038525935211	0.143392150548135	0.214435077708354	0.426081283261677	0.455317277647366	0.370485141193231
chr1_265511408_265524404_-	Mgea5	.		-1.88020786496415	0.291547890478531	0.873156182198458	0.087197481163551	0.0793418946522691	0.191189534064179	0.428870155416709	0.213040641630839	0	0.277863855894923
chr1_265514722_265534552_-	Mgea5	.		-2.32959076098991	0.279281270655673	0.865977941840279	0.0435987405817755	0	0.238986917580224	0.214435077708354	0.142027094420559	0	0.509417069140692
chr1_265518156_265524404_-	Mgea5	.		-1.9646435439775	0.347443476616519	0.908617721340573	0.174394962327102	0	0.143392150548135	0.714783592361181	0	0.113829319411841	0.0463106426491538
chr1_265605455_265653628_-	not_annotated	.	hsa_circ_0007564	1.55170612985334	0.55303944845576	0.95691841621148	0.0435987405817755	0.0396709473261345	0.143392150548135	0	0.0710135472102796	0.113829319411841	0
chr1_265646931_265653628_-	not_annotated	.	hsa_circ_0004117	-1.00710719428289	0.990915140364121	0.997352787300434	0.0435987405817755	0.158683789304538	0.143392150548135	0.142956718472236	0	0.170743979117762	0.138931927947461
chr1_265714698_265724208_-	not_annotated	.	hsa_circ_0019650	-1.39092880813813	0.60490819777751	0.967131001355277	0.130796221745326	0.0793418946522691	0.143392150548135	0	0.355067736051398	0.170743979117762	0.138931927947461
chr1_265724151_265729099_-	not_annotated	.		-20.3073871900496	0.00826983420501081	0.395124985446389	0	0	0	0.142956718472236	0.213040641630839	0	0.138931927947461
chr1_266201078_266206952_+	Sufu	.	hsa_circ_0003779	-1.8678563397527	0.209940380453993	0.823134564203682	0.130796221745326	0.119012841978404	0.0955947670320897	0.285913436944473	0.0710135472102796	0.284573298529604	0.231553213245769
chr1_268455470_268536504_+	Sorcs3	.		1.00243052720516	0.998659349540723	0.999938564345558	0.174394962327102	0.0396709473261345	0.0477973835160449	0	0	0.284573298529604	0.0463106426491538
chr1_268505991_268536504_+	Sorcs3	.		-2.06111248116407	0.473021261610772	0.944122210559784	0.130796221745326	0	0	0.142956718472236	0.142027094420559	0.113829319411841	0
chr1_269988531_270012416_-	Sorcs1	.	hsa_circ_0092585	-2.7169657283973	0.338005856767024	0.905388569397458	0	0.0793418946522691	0	0.142956718472236	0	0.0569146597059207	0.138931927947461
chr1_270073074_270093865_-	Sorcs1	.	hsa_circ_0019983	1.05884760475942	0.839652613265055	0.987763770771591	0.915573552217285	1.11078652513177	0.573568602192538	0.714783592361181	1.06520320815419	0.79680523588289	0.740970282386461
chr1_270084939_270093865_-	Sorcs1	.	hsa_circ_0019985	1.63401679496691	0.152347362798819	0.750593901367324	0.47958614639953	0.43638042058748	0.621365985708583	0.142956718472236	0.284054188841118	0.455317277647366	0.324174498544077
chr1_274539096_274543891_+	Rbm20	.	hsa_circ_0092655	1.35530032690242	0.50927182047746	0.948578042067597	0.261592443490653	0.119012841978404	0.430176451644404	0.142956718472236	0.284054188841118	0.170743979117762	0.185242570596615
chr1_274539096_274557144_+	Rbm20	.	hsa_circ_0092656	-1.39758325404134	0.665203459827407	0.970197246685883	0	0.0396709473261345	0.191189534064179	0	0	0.113829319411841	0.277863855894923
chr1_274628954_274647456_+	Pdcd4	.		1.02207379325962	0.953760465386855	0.997352787300434	0.435987405817755	0.158683789304538	0.334581684612314	0.428870155416709	0.284054188841118	0.227658638823683	0.277863855894923
chr1_274688578_274701534_+	Shoc2	5UTR		-1.02624063509319	0.969387081109026	0.997352787300434	0	0.238025683956807	0.0955947670320897	0.142956718472236	0.0710135472102796	0.0569146597059207	0.185242570596615
chr1_275999820_276141673_-	not_annotated	.		-1.41387552485158	0.658562602484749	0.970197246685883	0.174394962327102	0	0.0477973835160449	0.142956718472236	0.0710135472102796	0.170743979117762	0.0463106426491538
chr1_276011499_276141673_-	not_annotated	.		-1.99293502456988	0.402608242024019	0.935418903263073	0.087197481163551	0.119012841978404	0	0	0.213040641630839	0.227658638823683	0.138931927947461
chr1_276295099_276296247_-	Zdhhc6	.		1.73841154679134	0.547847662132021	0.956887737493586	0.0435987405817755	0.119012841978404	0	0	0	0.113829319411841	0
chr1_276373380_276384367_+	Vti1a	.	hsa_circ_0002533	1.53685256903084	0.594358323931158	0.965771694757751	0	0.158683789304538	0.191189534064179	0	0.0710135472102796	0.170743979117762	0.0463106426491538
chr1_276379762_276487666_+	Vti1a	.		1.40783934841031	0.619498850168922	0.969618085037944	0.174394962327102	0.0793418946522691	0.0477973835160449	0	0	0.0569146597059207	0.185242570596615
chr1_278580845_278594581_+	not_annotated	.	hsa_circ_0020093	1.19976320031605	0.169602189452034	0.781272865984763	5.62423753504904	6.34735157218153	6.88282322631046	4.7175717095838	5.75209732403265	5.57763665118023	4.9089281208103
chr1_278580845_278620822_+	not_annotated	.		1.03777779758978	0.83522653493287	0.98770465362554	4.40347279875932	4.95886841576682	5.73568602192538	4.14574483569485	4.33182637982705	6.94358848412233	3.93640462517807
chr1_278580845_278633931_+	not_annotated	.		-1.20969494818031	0.713694188106788	0.976713414338716	0.174394962327102	0.119012841978404	0.238986917580224	0.428870155416709	0.142027094420559	0.170743979117762	0.138931927947461
chr1_278580845_278639634_+	not_annotated	.		1.25556926655893	0.728112312097353	0.977689185021321	0.130796221745326	0.198354736630673	0.0477973835160449	0	0	0.284573298529604	0.0926212852983076
chr1_278580845_278661960_+	not_annotated	.		1.6047490411523	0.255337952743318	0.852290260843602	1.04636977396261	1.07111557780563	0.382379068128359	0.285913436944473	0.497094830471957	0.569146597059207	0.694659639737307
chr1_278580845_278701866_+	not_annotated	.		1.35382078379147	0.799004998891531	0.982574626514211	0	0.158683789304538	0	0	0	0	0.138931927947461
chr1_278580845_278731755_+	not_annotated	.		-1.08510854241351	0.883940529710612	0.991996220461091	0.348789924654204	0.158683789304538	0.0477973835160449	0.285913436944473	0.142027094420559	0	0.370485141193231
chr1_278580845_278749829_+	not_annotated	.		-1.09968733586907	0.740953332844862	0.97881827348543	0.653981108726632	0.674406104544287	0.669163369224628	1.14365374777789	0.994189660943914	0.284573298529604	0.602038354439
chr1_278580845_278773472_+	not_annotated	.		1.59143129059257	0.599439707346859	0.966678868715952	0	0.0793418946522691	0.286784301096269	0	0.0710135472102796	0.170743979117762	0.0463106426491538
chr1_278580845_278900769_+	not_annotated	.		2.31625987359256	0.105465416047696	0.7116718800642	0.174394962327102	0.198354736630673	0.477973835160449	0.142956718472236	0.0710135472102796	0.0569146597059207	0.185242570596615
chr1_278601851_278620822_+	not_annotated	.	hsa_circ_0092770	1.62622064075752	0.472195995649116	0.944122210559784	0.130796221745326	0.0396709473261345	0.143392150548135	0.142956718472236	0.0710135472102796	0	0.0463106426491538
chr1_278639501_278731755_+	not_annotated	.		-1.12463984831981	0.912504678034867	0.997352787300434	0	0	0.191189534064179	0	0	0.227658638823683	0.0463106426491538
chr1_278639501_278749829_+	not_annotated	.		1.599131778734	0.398579832331113	0.935418903263073	0.523184886981306	0.119012841978404	0.286784301096269	0.500348514652827	0.142027094420559	0.113829319411841	0.0463106426491538
chr1_278656260_278731755_+	not_annotated	.		-1.07984744737205	0.916910071759902	0.997352787300434	0.130796221745326	0.0396709473261345	0.0955947670320897	0.0714783592361181	0.284054188841118	0.0569146597059207	0
chr1_278679021_278701866_+	not_annotated	.	hsa_circ_0092793	1.18326860484454	0.367120838262638	0.921502458412448	2.74672065665186	2.97532104946009	2.62885609338247	2.21582913631966	2.7695283412009	2.39041570764867	2.08397891921192
chr1_278679021_278731755_+	not_annotated	.		1.16311784445656	0.573509777413591	0.960817614673136	1.91834458559812	1.86453452432832	2.43766655931829	1.28661046625013	2.34344705793923	1.53669581205986	1.94504699126446
chr1_278679021_278749829_+	not_annotated	.	hsa_circ_0020096	1.02851635058053	0.904936342160847	0.994752121438984	4.14188035526867	5.19689409972362	3.87158806479963	2.64469929173637	4.40283992703733	2.78881832559011	7.17814961061884
chr1_278679021_278773472_+	not_annotated	.		1.83548668152189	0.0621571806672462	0.638509638404286	0.697579849308408	0.43638042058748	0.716960752740673	0.428870155416709	0.284054188841118	0.455317277647366	0.185242570596615
chr1_278687270_278749829_+	not_annotated	.		1.39678366250842	0.457348246579394	0.939215218832179	0.784777330471959	0.119012841978404	0.430176451644404	0.500348514652827	0.284054188841118	0.113829319411841	0.370485141193231
chr1_278698311_278701866_+	not_annotated	.	hsa_circ_0092796	1.42998664374915	0.515088723095408	0.952091571389578	0.174394962327102	0.238025683956807	0.0955947670320897	0	0.142027094420559	0.227658638823683	0.0926212852983076
chr1_278698311_278731755_+	not_annotated	.	hsa_circ_0020097	1.88222498492548	0.0174736228953018	0.448744477979969	1.04636977396261	1.34881220908857	0.860352903288808	0.643305233125063	0.426081283261677	0.569146597059207	0.648348997088153
chr1_278698311_278749829_+	not_annotated	.	hsa_circ_0092798	1.02975822053807	0.862649179329842	0.98956601838814	5.58063879446726	5.03821031041909	5.25771218676494	4.64609335034768	3.8347315493551	5.29306335265063	6.622421898829
chr1_278698311_278773472_+	not_annotated	.		1.0767719686682	0.853572001284591	0.987763770771591	0.217993702908877	0.515722315239749	0.143392150548135	0.214435077708354	0.142027094420559	0.341487958235524	0.370485141193231
chr1_278698311_278900769_+	not_annotated	.		-1.77230568397709	0.563847596019612	0.960801485527809	0	0	0.0477973835160449	0.142956718472236	0	0	0
chr1_278731693_278773472_+	not_annotated	.		2.23639127268368	0.495311449800813	0.948578042067597	0.130796221745326	0	0	0	0.0710135472102796	0	0
chr1_27936931_27941577_+	not_annotated	.		2.26260727467363	0.486531147450366	0.947484701229799	0.087197481163551	0.158683789304538	0	0.142956718472236	0	0	0
chr1_280461468_280467009_-	Pdzd8	3UTR		1.10277806957242	0.85561482388716	0.987763770771591	0.348789924654204	0.396709473261345	0.382379068128359	0.142956718472236	0.0710135472102796	0.398402617941445	0.694659639737307
chr1_280466846_280496241_-	Pdzd8	.	hsa_circ_0092826	-1.37753625965577	0.592189163860483	0.965771694757751	0.217993702908877	0.0793418946522691	0.191189534064179	0.571826873888945	0	0.0569146597059207	0.277863855894923
chr1_281093684_281095506_-	Rab11fip2	.	hsa_circ_0092835	-1.60812092207639	0.496941041013892	0.948578042067597	0.087197481163551	0.119012841978404	0	0.0714783592361181	0.142027094420559	0.113829319411841	0.138931927947461
chr1_281834155_281857037_-	Cacul1	.	hsa_circ_0002028	-1.11633625718389	0.833085118615105	0.987066537597886	0.305191184072428	0.357038525935211	0.191189534064179	0.500348514652827	0.639121924892516	0.0569146597059207	0.138931927947461
chr1_282156810_282160859_-	Eif3a	.		1.74424595362143	0.469690824646608	0.944122210559784	0.130796221745326	0.119012841978404	0	0.142956718472236	0	0.0569146597059207	0
chr1_282190789_282202180_+	Fam45a	5UTR	hsa_circ_0020154	2.05623584447213	0.435530708252929	0.939215218832179	0.174394962327102	0.0396709473261345	0	0	0.142027094420559	0	0
chr1_282225915_282231487_-	Sfxn4	.		3.20618595806121	0.0828954933396469	0.696559472663823	0.087197481163551	0.238025683956807	0.286784301096269	0	0	0.227658638823683	0
chr1_28362166_28391305_+	Rnf217	3UTR		2.37615505788606	0.126789389526602	0.735525440552908	0.087197481163551	0.198354736630673	0.286784301096269	0.285913436944473	0	0	0.0463106426491538
chr1_28386778_28391305_+	Rnf217	3UTR		-4.01399263296963	0.238694454808155	0.834833947703344	0.0435987405817755	0	0	0	0.142027094420559	0.170743979117762	0
chr1_29322016_29331518_+	not_annotated	.		1.21896924624012	0.464750877509667	0.942738787287409	0.915573552217285	0.674406104544287	0.764758136256718	0.357391796180591	0.568108377682237	0.682975916471048	0.879902210333923
chr1_29322016_29369105_+	not_annotated	.		1.37985080682782	0.626420652822973	0.970197246685883	0.0435987405817755	0.238025683956807	0.143392150548135	0.142956718472236	0	0.113829319411841	0.138931927947461
chr1_31950616_31962268_-	Brd9	.		-3.54350111753902	0.175377405006267	0.786385869751508	0	0.119012841978404	0	0.214435077708354	0	0.341487958235524	0.0926212852983076
chr1_37507278_37535617_+	Adcy2	.	hsa_circ_0129683	-19.6605542828418	0.00860126880742448	0.400950809468274	0	0	0	0.142956718472236	0.142027094420559	0	0.185242570596615
chr1_37512285_37535617_+	Adcy2	.		-1.02566710495049	0.943583994202402	0.997352787300434	0.392388665235979	0.317367578609076	0.238986917580224	0.142956718472236	0.426081283261677	0.398402617941445	0.324174498544077
chr1_37512285_37569356_+	Adcy2	.		18.6439168211043	0.0122239521463263	0.444243665806424	0.130796221745326	0.198354736630673	0	0	0	0	0
chr1_37522469_37535617_+	Adcy2	.	hsa_circ_0071786	-1.2843617913584	0.696380947665486	0.976410463258174	0.0435987405817755	0.0793418946522691	0.143392150548135	0.0714783592361181	0	0.170743979117762	0.185242570596615
chr1_3941649_3949063_-	Stxbp5	.	hsa_circ_0007762	1.88727432550209	0.425177573811688	0.939215218832179	0.087197481163551	0.119012841978404	0.0477973835160449	0	0	0.0569146597059207	0.0926212852983076
chr1_41787938_41796360_-	not_annotated	.		-1.43047561624758	0.656236215939521	0.970197246685883	0.087197481163551	0	0.238986917580224	0.214435077708354	0.0710135472102796	0.341487958235524	0
chr1_42508954_42530725_-	Rgs17	5UTR	hsa_circ_0131103	2.58783336238386	0.0781739433572263	0.692009760807181	0.47958614639953	0.238025683956807	0.0955947670320897	0.0714783592361181	0	0.170743979117762	0.138931927947461
chr1_44343616_44372134_+	not_annotated	.		-15.8982642582796	0.0194954975868146	0.459957758892627	0	0	0	0.142956718472236	0.0710135472102796	0.170743979117762	0
chr1_46605519_46625107_+	Zdhhc14	.	hsa_circ_0078430	1.03292367744519	0.97335572290174	0.997352787300434	0	0.0396709473261345	0.143392150548135	0	0	0.170743979117762	0.0463106426491538
chr1_47030543_47032563_+	Tulp4	.	hsa_circ_0131202	1.01626275078456	0.973606320724831	0.997352787300434	0.130796221745326	0.277696631282942	0.286784301096269	0	0.284054188841118	0.113829319411841	0.463106426491538
chr1_47030543_47077979_+	Tulp4	.		1.66962487937713	0.17571374053005	0.786385869751508	0.523184886981306	0.357038525935211	0.334581684612314	0.357391796180591	0.213040641630839	0.227658638823683	0.185242570596615
chr1_4785925_4815974_-	Grm1	.		2.12158349411653	0.344081428581656	0.906882995536898	0.087197481163551	0.119012841978404	0	0.0714783592361181	0	0.0569146597059207	0
chr1_56859783_56880795_-	not_annotated	.		1.03133877808133	0.970400721972278	0.997352787300434	0.0435987405817755	0.0793418946522691	0.143392150548135	0	0	0.227658638823683	0.0926212852983076
chr1_56864513_56873248_-	not_annotated	.		-2.13653803892737	0.203059696139052	0.818557147861882	0.087197481163551	0.0793418946522691	0.143392150548135	0.285913436944473	0.0710135472102796	0.455317277647366	0.0926212852983076
chr1_59297443_59339853_-	Lnpep	3UTR		-1.63457888380305	0.420010974800398	0.939215218832179	0	0.158683789304538	0.143392150548135	0.142956718472236	0.0710135472102796	0.0569146597059207	0.370485141193231
chr1_59304989_59339853_-	Lnpep	.		-2.46347744337621	0.133364270494128	0.738872558533282	0.0435987405817755	0.119012841978404	0.0477973835160449	0.142956718472236	0	0.284573298529604	0.277863855894923
chr1_62315864_62374657_-	not_annotated	.		2.32720882694479	0.248036710738809	0.84090993764502	0.174394962327102	0.158683789304538	0	0	0.142027094420559	0	0.0463106426491538
chr1_62532595_62562097_-	Zfp40	3UTR		1.470994133132	0.414621407577263	0.937510753908547	0.174394962327102	0.198354736630673	0.286784301096269	0	0.142027094420559	0.227658638823683	0.185242570596615
chr1_65115126_65166133_-	not_annotated	.		-2.64236613406883	0.0682138061377627	0.65319119741775	0.130796221745326	0.198354736630673	0	0.714783592361181	0.142027094420559	0.284573298529604	0.138931927947461
chr1_65154292_65154748_-	not_annotated	.		-3.15041986451657	0.240031853552784	0.837343981135763	0.087197481163551	0	0	0.142956718472236	0.142027094420559	0	0.138931927947461
chr1_65154292_65166133_-	not_annotated	.		-1.40708073663816	0.477954731409993	0.944122210559784	0.130796221745326	0.396709473261345	0.191189534064179	0.285913436944473	0.213040641630839	0.284573298529604	0.555727711789846
chr1_65163811_65166133_-	not_annotated	.		2.17260993305668	0.127085714086707	0.735525440552908	0.174394962327102	0.555393262565883	0.430176451644404	0.428870155416709	0.284054188841118	0	0.0463106426491538
chr1_65850467_65852263_+	not_annotated	.		1.03804027491517	0.907970087076293	0.996147216894567	0.566783627563081	0.476051367913614	1.19493458790112	0.214435077708354	0.639121924892516	0.739890576176969	1.15776606622885
chr1_69801074_69807319_+	Hiat1	.	hsa_circ_0110148	2.03286756379217	0.280317146317926	0.866097762672469	0.087197481163551	0.158683789304538	0.143392150548135	0.142956718472236	0	0.113829319411841	0
chr1_72958562_72980019_+	Rdh13	.		-2.77428801893063	0.126928856102262	0.735525440552908	0.0435987405817755	0.0396709473261345	0.0477973835160449	0.214435077708354	0	0.113829319411841	0.185242570596615
chr1_72975359_72980019_+	Rdh13	.	hsa_circ_0052174	-3.78524191327606	0.147887604505232	0.748901925958962	0.087197481163551	0	0	0.142956718472236	0.213040641630839	0.170743979117762	0
chr1_73860062_73867801_+	Lair1	.		-1.51563823982224	0.581765351834925	0.963950467520264	0	0.0793418946522691	0.0955947670320897	0.214435077708354	0	0.113829319411841	0.0463106426491538
chr1_78518318_78522187_-	Arhgap35	5UTR	hsa_circ_0109744	-1.84974368609473	0.415738510484492	0.937510753908547	0	0.0396709473261345	0.191189534064179	0.285913436944473	0.142027094420559	0.170743979117762	0
chr1_78772569_78776058_+	Prkd2	.		-1.90077440814237	0.471303973415364	0.944122210559784	0	0.119012841978404	0	0.0714783592361181	0.0710135472102796	0	0.185242570596615
chr1_84418343_84431239_+	Akt2	5UTR	hsa_circ_0008719	-2.75971962204226	0.375920862936508	0.924724222718549	0	0.119012841978404	0	0	0	0.0569146597059207	0.416795783842384
chr1_86877735_86888952_+	Fbxo27	3UTR		-1.15998657855063	0.606181315150108	0.967131001355277	0.523184886981306	0.595064209892018	0.334581684612314	0.7862619515973	0.426081283261677	0.626061256765128	0.463106426491538
chr1_8846800_8860029_-	Vta1	.	hsa_circ_0130865	3.68065449689943	0.00604000960600894	0.384286164903617	0.348789924654204	0.238025683956807	0.286784301096269	0.142956718472236	0	0.0569146597059207	0.0926212852983076
chr1_88583265_88587175_+	Zfp382	5UTR	hsa_circ_0109507	-1.41719375065404	0.542758841615666	0.955500301808914	0.130796221745326	0.119012841978404	0.238986917580224	0.0714783592361181	0	0.284573298529604	0.509417069140692
chr1_90116533_90126552_-	RGD1308428	.		-2.02849570992409	0.311676042699436	0.886763315832819	0.087197481163551	0.119012841978404	0.0477973835160449	0.142956718472236	0.355067736051398	0	0.231553213245769
chr1_91058530_91069789_-	not_annotated	.		1.766128631643	0.386248807573686	0.929600664093841	0.087197481163551	0.0396709473261345	0.382379068128359	0.0714783592361181	0.142027094420559	0.113829319411841	0.0463106426491538
chr1_91560397_91562180_-	Gpatch1	.		1.02685384941064	0.973392402218895	0.997352787300434	0.087197481163551	0.0396709473261345	0.0955947670320897	0	0	0.113829319411841	0.138931927947461
chr1_91873486_91879026_+	Ankrd27	.		-1.20193388655346	0.667918905121948	0.970197246685883	0.217993702908877	0.198354736630673	0.0955947670320897	0.214435077708354	0.284054188841118	0.170743979117762	0.185242570596615
chr1_91873486_91883284_+	Ankrd27	.		-1.56465807805914	0.302059633603386	0.875320587305914	0.217993702908877	0.119012841978404	0.286784301096269	0.214435077708354	0.213040641630839	0.569146597059207	0.277863855894923
chr1_93851662_93853240_-	not_annotated	.	hsa_circ_0000922	1.44264680310648	0.336382945586164	0.90362654316217	0.610382368144857	0.396709473261345	0.430176451644404	0.428870155416709	0.355067736051398	0.227658638823683	0.324174498544077
chr1_93851662_93866719_-	not_annotated	.	hsa_circ_0109371	-1.40999231736074	0.608125248894186	0.967397076154166	0.0435987405817755	0.158683789304538	0	0.142956718472236	0	0.113829319411841	0.138931927947461
chr1_93946818_93948996_-	not_annotated	.	hsa_circ_0109368	-1.92618591497992	0.497164585111821	0.948578042067597	0	0	0.143392150548135	0	0.284054188841118	0.0569146597059207	0.0463106426491538
chr1_93946818_94028395_-	not_annotated	.	hsa_circ_0109367	-1.15467446447425	0.908593194091619	0.996372947564041	0	0.0793418946522691	0	0	0.142027094420559	0	0
chr1_94346552_94368553_-	Uri1	3UTR		3.08619006966765	0.229489057218219	0.829707330995508	0.261592443490653	0.0396709473261345	0	0	0	0.0569146597059207	0.0463106426491538
chr10_101554370_101556048_-	not_annotated	.		2.07521848570605	0.329839443276514	0.896284163238413	0.087197481163551	0.0793418946522691	0.143392150548135	0	0.142027094420559	0.0569146597059207	0
chr10_101555381_101556048_-	not_annotated	.		1.87449675037648	0.317900681671211	0.88940170995962	0.130796221745326	0.158683789304538	0.0477973835160449	0	0	0.113829319411841	0.0926212852983076
chr10_103910524_103913577_-	Hid1	.		-3.3926475760952	0.238424097710741	0.834833947703344	0	0	0	0	0.0710135472102796	0	0
chr10_105887010_105890450_+	Mgat5b	5UTR		-1.20359793591236	0.78017531641196	0.981279746398418	0.0435987405817755	0.357038525935211	0	0.0714783592361181	0.355067736051398	0.113829319411841	0.138931927947461
chr10_107845993_107850764_-	not_annotated	.		1.75188574589388	0.0209090505965678	0.469482453012553	2.00554206676167	1.46782505106698	1.81630057360971	1.28661046625013	0.568108377682237	1.42286649264802	0.740970282386461
chr10_108055096_108321594_-	Cbx8	3UTR,5UTR		-1.31698180197395	0.323638470716509	0.890114107211603	0.697579849308408	0.595064209892018	0.525771218676494	1.35808882548624	0.639121924892516	0.626061256765128	0.648348997088153
chr10_108486116_108494849_+	not_annotated	.		-1.87067698333801	0.131237943099914	0.736676575719472	0.305191184072428	0.317367578609076	0.191189534064179	0.214435077708354	0.355067736051398	1.19520785382433	0.277863855894923
chr10_110101465_110101880_-	not_annotated	.		2.02816378855318	0.12570062208378	0.735525440552908	0.305191184072428	0.277696631282942	0.143392150548135	0.0714783592361181	0.0710135472102796	0.113829319411841	0.185242570596615
chr10_110495071_110508344_+	Foxk2	5UTR	hsa_circ_0046429	-1.3492683655827	0.647116246451569	0.970197246685883	0.087197481163551	0.158683789304538	0.143392150548135	0.142956718472236	0	0.512231937353286	0.0463106426491538
chr10_110505761_110509297_+	Foxk2	.	hsa_circ_0046435	-1.27116318845939	0.823666632501583	0.985677204034779	0	0	0.143392150548135	0.0714783592361181	0	0.170743979117762	0
chr10_110680098_110690679_+	Tbcd	.	hsa_circ_0046499	2.88455176143482	0.195350993937179	0.809206116911674	0.087197481163551	0.158683789304538	0.0477973835160449	0.0714783592361181	0	0.0569146597059207	0
chr10_11487677_11505546_+	not_annotated	.		-2.02270394743698	0.358348351199077	0.915600085291901	0	0	0.191189534064179	0.214435077708354	0	0.0569146597059207	0.231553213245769
chr10_11626518_11627228_+	Crebbp	.	hsa_circ_0007637	-1.36505416858066	0.699814515298073	0.976410463258174	0.087197481163551	0.0396709473261345	0	0.214435077708354	0	0	0.0463106426491538
chr10_11626518_11651092_+	Crebbp	.	hsa_circ_0037682	4.15116818172094	0.115528829734005	0.720345920147236	0.0435987405817755	0.238025683956807	0.143392150548135	0	0	0.113829319411841	0
chr10_13931235_13933066_+	Pkd1	.		-1.37263335432465	0.451668698819223	0.939215218832179	0.305191184072428	0.198354736630673	0.191189534064179	0.428870155416709	0.0710135472102796	0.284573298529604	0.463106426491538
chr10_13931235_13935484_+	Pkd1	.		1.0732971657437	0.813230760840784	0.984670446154326	0.523184886981306	0.555393262565883	0.382379068128359	0.357391796180591	0.284054188841118	0.626061256765128	0.509417069140692
chr10_1480443_1493208_+	Bfar	5UTR	hsa_circ_0037979	-1.28366905546311	0.839347276112085	0.987763770771591	0.217993702908877	0	0	0.214435077708354	0	0.170743979117762	0
chr10_1491890_1493208_+	Bfar	.		-1.16366139203962	0.778805691016547	0.981279746398418	0.305191184072428	0.0396709473261345	0.191189534064179	0.428870155416709	0	0.113829319411841	0.277863855894923
chr10_15989959_16027391_-	Cpeb4	.	hsa_circ_0075067	1.23646685545558	0.8256945951356	0.985677204034779	0.174394962327102	0	0	0.142956718472236	0	0	0.0463106426491538
chr10_16699070_16730140_-	Crebrf	3UTR,5UTR		-1.53445065976105	0.644672183291513	0.970197246685883	0	0	0.143392150548135	0	0.142027094420559	0.0569146597059207	0.0926212852983076
chr10_16706377_16730140_-	Crebrf	5UTR	hsa_circ_0075061	-1.11066096642869	0.882840534252785	0.991958368948507	0.0435987405817755	0.0793418946522691	0.430176451644404	0	0.213040641630839	0.0569146597059207	0.509417069140692
chr10_16724061_16725151_-	Crebrf	.	hsa_circ_0128615	-1.04117812600145	0.894542122561077	0.994019598673026	1.56955466094392	1.74552168234992	1.86409795712575	0.428870155416709	1.63331158583643	2.95956230470788	2.08397891921192
chr10_16724061_16727861_-	Crebrf	.	hsa_circ_0128614	1.1922917726248	0.708948622952915	0.976713414338716	0.348789924654204	0.317367578609076	0.143392150548135	0.142956718472236	0.0710135472102796	0.227658638823683	0.416795783842384
chr10_16724061_16730113_-	Crebrf	5UTR		2.47022979622178	0.382859691302425	0.927423918475554	0.0435987405817755	0.0396709473261345	0.238986917580224	0	0	0	0.138931927947461
chr10_16724061_16730140_-	Crebrf	5UTR	hsa_circ_0008140	1.09489796026423	0.439170672323886	0.939215218832179	7.84777330471959	7.97386041255304	7.40859444498695	7.36227100132017	7.59844955149991	5.57763665118023	7.78018796505784
chr10_16724061_16731902_-	Crebrf	5UTR		1.37672474677601	0.284251275753435	0.866097762672469	1.56955466094392	1.07111557780563	0.908150286804853	0.428870155416709	0.355067736051398	1.53669581205986	1.01883413828138
chr10_16724061_16732436_-	Crebrf	5UTR		2.29639288506764	0.439527559846343	0.939215218832179	0.130796221745326	0.158683789304538	0	0	0	0	0.138931927947461
chr10_16769712_16774652_-	Atp6v0e1	3UTR		-1.31635873878804	0.509364861213162	0.948578042067597	0.130796221745326	0.158683789304538	0.334581684612314	0.285913436944473	0.426081283261677	0.170743979117762	0.231553213245769
chr10_18326420_18435415_-	Ranbp17	.		-16.410709039356	0.0139842121192383	0.444243665806424	0	0	0	0	0.142027094420559	0	0.231553213245769
chr10_18359719_18435415_-	Ranbp17	.	hsa_circ_0128574	-1.61007408091594	0.53298209049551	0.955050703352517	0.0435987405817755	0.0396709473261345	0.0477973835160449	0.142956718472236	0	0.0569146597059207	0.0926212852983076
chr10_1934363_1955250_+	not_annotated	.		-1.29867380319378	0.651897505025235	0.970197246685883	0.174394962327102	0.119012841978404	0.0477973835160449	0.0714783592361181	0.355067736051398	0.0569146597059207	0.138931927947461
chr10_20643644_20650099_-	Rars	.		2.60908917326912	0.201620921509753	0.818557147861882	0.0435987405817755	0.119012841978404	0.0955947670320897	0	0	0.0569146597059207	0.0463106426491538
chr10_21109520_21216881_-	Tenm2	.		-1.05609222766676	0.960974094631911	0.997352787300434	0.130796221745326	0	0.0477973835160449	0.142956718472236	0	0.113829319411841	0
chr10_21189517_21216881_-	Tenm2	.		-2.19768590514303	0.132903607326189	0.738872558533282	0.174394962327102	0.357038525935211	0.238986917580224	0.0714783592361181	0.355067736051398	1.42286649264802	0.416795783842384
chr10_26258278_26362287_+	not_annotated	.		-3.28592313995354	0.0720546529878362	0.665331616015772	0.174394962327102	0.0396709473261345	0.143392150548135	0.0714783592361181	0.852162566523355	0.512231937353286	0.185242570596615
chr10_27101042_27145161_-	Gabrg2	.		1.82905735933832	0.406066309609519	0.935418903263073	0.087197481163551	0.0396709473261345	0.238986917580224	0.0714783592361181	0.142027094420559	0.0569146597059207	0
chr10_27142525_27153770_-	Gabrg2	.	hsa_circ_0128491	-1.44944582067969	0.262960078128134	0.857715606428592	0.523184886981306	0.952102735827229	0.860352903288808	0.929218670069536	1.13621675536447	0.512231937353286	1.89873634861531
chr10_29318808_29319752_+	Pwwp2a	.	hsa_circ_0074837	1.34143561212904	0.048443938469557	0.612127388150648	8.8941430786822	9.28300167431548	5.64009125489329	6.14713889430616	6.10716506008404	5.12231937353286	6.34455804293407
chr10_29318808_29330456_+	Pwwp2a	.	hsa_circ_0128473	-1.16340672202874	0.728016949450596	0.977689185021321	0.523184886981306	0.43638042058748	0.191189534064179	0.357391796180591	0.213040641630839	0.341487958235524	0.833591567684769
chr10_29318808_29333371_+	Pwwp2a	3UTR		-1.55914588313021	0.286870102954593	0.867320488147689	0.217993702908877	0.198354736630673	0.191189534064179	0.214435077708354	0.0710135472102796	0.569146597059207	0.370485141193231
chr10_30980708_30993573_+	Clint1	.	hsa_circ_0074813	1.61299591268623	0.458097888488222	0.939215218832179	0.261592443490653	0.238025683956807	0.0477973835160449	0.0714783592361181	0.0710135472102796	0	0.277863855894923
chr10_31308008_31310945_-	Cyfip2	.	hsa_circ_0003506	-1.27032585316423	0.693698250636226	0.976220616422599	0.087197481163551	0.0793418946522691	0.143392150548135	0.0714783592361181	0	0.341487958235524	0.0926212852983076
chr10_31308008_31406107_-	Cyfip2	5UTR		1.87499858267652	0.251017427612567	0.844109308050895	0.130796221745326	0.119012841978404	0.191189534064179	0	0.142027094420559	0.113829319411841	0.0463106426491538
chr10_3191466_3204962_+	Rrn3	.		-1.41930686953342	0.41201858787833	0.936651621905397	0.305191184072428	0.158683789304538	0.334581684612314	0.571826873888945	0.142027094420559	0.113829319411841	0.648348997088153
chr10_3264794_3296133_-	Pdxdc1	.		-1.48817322207193	0.567777303378254	0.960817614673136	0.087197481163551	0.198354736630673	0	0.142956718472236	0.213040641630839	0.0569146597059207	0.185242570596615
chr10_35815475_35819778_-	Canx	5UTR		1.229877020135	0.456463246496188	0.939215218832179	0.653981108726632	0.674406104544287	0.621365985708583	0.500348514652827	0.781149019313075	0.569146597059207	0.324174498544077
chr10_35876012_35876397_+	Hnrnph1	.		-1.14686055757062	0.722869055876862	0.977689185021321	0.435987405817755	0.396709473261345	0.812555519772763	0	0.781149019313075	1.08137853441249	0.602038354439
chr10_35876033_35876397_+	Hnrnph1	.		1.14791035870096	0.679546884030324	0.970197246685883	0.523184886981306	0.277696631282942	0.764758136256718	0.285913436944473	0.497094830471957	0.682975916471048	0.324174498544077
chr10_37166066_37178344_-	Sec24a	.		-1.35046892080419	0.610626523687561	0.967629921261931	0.0435987405817755	0.119012841978404	0.0955947670320897	0.214435077708354	0.0710135472102796	0.0569146597059207	0.138931927947461
chr10_37167399_37172772_-	Sec24a	.		-2.67852933119068	0.32334751739673	0.890114107211603	0.087197481163551	0	0	0.214435077708354	0	0	0.138931927947461
chr10_37764316_37764822_+	RGD1310352	.		2.87193916936148	0.0234973192402384	0.482869238068465	0.523184886981306	0.357038525935211	0.430176451644404	0.0714783592361181	0.0710135472102796	0.341487958235524	0.0926212852983076
chr10_38617280_38633058_-	Hspa4	.		-5.86363115212731	0.0243165182315072	0.494636502045856	0	0.0396709473261345	0.0477973835160449	0	0.568108377682237	0.113829319411841	0.138931927947461
chr10_38622807_38633058_-	Hspa4	.	hsa_circ_0002633	-1.74834990233938	0.146932900298257	0.748901925958962	0.566783627563081	0.357038525935211	0.0955947670320897	1.14365374777789	0.284054188841118	0.512231937353286	0.509417069140692
chr10_38625386_38633058_-	Hspa4	.	hsa_circ_0008513	1.14084137923868	0.846420691560769	0.987763770771591	0.0435987405817755	0.158683789304538	0.143392150548135	0	0.142027094420559	0.0569146597059207	0.185242570596615
chr10_38712830_38720071_+	Aff4	5UTR		-1.18444090819693	0.695019089383681	0.976410463258174	0.305191184072428	0.277696631282942	0.0955947670320897	0.285913436944473	0.355067736051398	0.341487958235524	0.138931927947461
chr10_38712830_38725063_+	Aff4	5UTR	hsa_circ_0127945	-1.03246876178782	0.902678229679957	0.994410436092576	0.741178589890183	0.833089893848825	0.764758136256718	0.7862619515973	0.355067736051398	1.13829319411841	0.879902210333923
chr10_39004095_39019660_-	Rad50	.		1.71422847192973	0.496547637027806	0.948578042067597	0.174394962327102	0.119012841978404	0	0	0	0.0569146597059207	0.138931927947461
chr10_39683305_39705408_+	Acsl6	.		1.90247924982433	0.0885835431657013	0.699561106029668	0.523184886981306	0.634735157218153	0.525771218676494	0.357391796180591	0.497094830471957	0.284573298529604	0.0926212852983076
chr10_43503194_43504147_+	not_annotated	.		-21.2505397053057	0.00707885522674654	0.387826881689354	0	0	0	0.357391796180591	0	0.170743979117762	0
chr10_45771831_45778634_-	Snap47	.		1.08428642359054	0.914364513582636	0.997352787300434	0.217993702908877	0	0.0955947670320897	0.214435077708354	0.0710135472102796	0.113829319411841	0
chr10_4583895_4592469_+	Txndc11	.	hsa_circ_0006559	-1.80808544959962	0.577820806094004	0.962687609589563	0.130796221745326	0	0	0.142956718472236	0	0	0.185242570596615
chr10_4583895_4605111_+	Txndc11	.	hsa_circ_0009128	-1.00846620305511	0.98902536474737	0.997352787300434	0.217993702908877	0.119012841978404	0	0.142956718472236	0	0.113829319411841	0.185242570596615
chr10_4586518_4605111_+	Txndc11	.	hsa_circ_0037872	1.05427485057133	0.952012069913109	0.997352787300434	0	0	0.191189534064179	0	0	0.113829319411841	0.0926212852983076
chr10_4624613_4629886_+	Txndc11	.	hsa_circ_0037862	1.84001378627047	0.124883062479909	0.735525440552908	0.435987405817755	0.357038525935211	0.191189534064179	0.0714783592361181	0.142027094420559	0.284573298529604	0.185242570596615
chr10_46630461_46646542_-	Tom1l2	5UTR		-1.78713125088864	0.114962853674373	0.720345920147236	0.261592443490653	0.119012841978404	0.334581684612314	0.500348514652827	0.497094830471957	0.455317277647366	0.277863855894923
chr10_46630461_46651996_-	Tom1l2	5UTR	hsa_circ_0042264	4.70418362740424	0.0127776507747143	0.444243665806424	0.305191184072428	0.238025683956807	0.143392150548135	0	0	0.113829319411841	0.0463106426491538
chr10_46824806_46826650_+	not_annotated	.		1.8365755548507	0.398180894172266	0.935418903263073	0.130796221745326	0.0793418946522691	0.238986917580224	0	0.213040641630839	0.113829319411841	0
chr10_48165218_48194542_-	Akap10	.	hsa_circ_0042409	1.52917621671317	0.521572658285419	0.954628976790551	0.0435987405817755	0.198354736630673	0.334581684612314	0.0714783592361181	0	0.0569146597059207	0.324174498544077
chr10_48165218_48200848_-	Akap10	.		2.59818135263555	0.0550333849837907	0.61932616915468	0.217993702908877	0.396709473261345	0.238986917580224	0.0714783592361181	0.284054188841118	0.0569146597059207	0.0463106426491538
chr10_48169358_48194542_-	Akap10	.	hsa_circ_0042410	1.29538871426713	0.667135166695278	0.970197246685883	0.0435987405817755	0.119012841978404	0.286784301096269	0.0714783592361181	0	0.0569146597059207	0.277863855894923
chr10_48460655_48470732_+	not_annotated	.		1.06885583451064	0.918694944031993	0.997352787300434	0.087197481163551	0.119012841978404	0.238986917580224	0.0714783592361181	0.142027094420559	0.341487958235524	0
chr10_48460655_48484868_+	not_annotated	.	hsa_circ_0042437	-2.60475743771063	0.0922136759171617	0.699561106029668	0.087197481163551	0	0.0955947670320897	0.142956718472236	0.0710135472102796	0.227658638823683	0.185242570596615
chr10_48728450_48753281_-	Ncor1	5UTR	hsa_circ_0042179	5.59193674872544	0.104700406362002	0.7116718800642	0	0.0396709473261345	0.0477973835160449	0	0	0	0
chr10_48881489_48881717_+	Ubb	.		-1.23417664161436	0.572485007134692	0.960817614673136	1.04636977396261	0.714077051870422	0.430176451644404	0.7862619515973	0.639121924892516	1.87818377029538	0.324174498544077
chr10_49097734_49098219_+	not_annotated	.		1.23652819571036	0.803397811076696	0.982574626514211	0.130796221745326	0.119012841978404	0	0	0	0.0569146597059207	0.185242570596615
chr10_49145664_49149656_-	Zfp287	.		3.08473387312109	0.0867122048131929	0.699561106029668	0.47958614639953	0.396709473261345	0.0955947670320897	0	0.0710135472102796	0.227658638823683	0.0926212852983076
chr10_5004602_5016350_-	not_annotated	.		-1.46175722000871	0.384234169858147	0.927833942181038	0.174394962327102	0.357038525935211	0.0477973835160449	0.357391796180591	0.213040641630839	0.170743979117762	0.416795783842384
chr10_5049167_5130612_-	not_annotated	.	hsa_circ_0007846	-6.6642875835022	0.105665979795004	0.7116718800642	0.0435987405817755	0	0	0.357391796180591	0.142027094420559	0	0.0463106426491538
chr10_5100270_5130612_-	not_annotated	.	hsa_circ_0000672	-1.79933310633784	0.60801861066477	0.967397076154166	0	0.158683789304538	0	0.0714783592361181	0.355067736051398	0	0
chr10_51724606_51739115_-	Myocd	.	hsa_circ_0042103	1.5444929276983	0.531818908045774	0.955050703352517	0	0.119012841978404	0.0955947670320897	0	0.0710135472102796	0.0569146597059207	0.0463106426491538
chr10_52244574_52270583_-	Map2k4	.	hsa_circ_0007508	1.06107907760583	0.930279440719263	0.997352787300434	0.174394962327102	0.0396709473261345	0.143392150548135	0.0714783592361181	0.284054188841118	0.113829319411841	0
chr10_55283299_55305080_+	Myh10	5UTR		4.50745068556754	0.0251625260284334	0.497097464516641	0.130796221745326	0.357038525935211	0.143392150548135	0	0	0	0.138931927947461
chr10_55283299_55318653_+	Myh10	5UTR		-1.10354807556984	0.824975187945392	0.985677204034779	0.130796221745326	0.158683789304538	0.286784301096269	0.142956718472236	0.284054188841118	0.284573298529604	0.138931927947461
chr10_55283299_55338553_+	Myh10	5UTR		1.20658625697665	0.734178968107811	0.97881827348543	0.261592443490653	0.0793418946522691	0.0955947670320897	0.214435077708354	0.0710135472102796	0.0569146597059207	0.138931927947461
chr10_55419843_55436069_-	Ndel1	5UTR	hsa_circ_0005869	-1.27250945497768	0.741214726388696	0.97881827348543	0.0435987405817755	0.119012841978404	0	0.142956718472236	0	0.0569146597059207	0.0926212852983076
chr10_574394_593608_-	Abcc1	.		2.63676460304954	0.137444826230477	0.743997186377689	0.087197481163551	0.158683789304538	0.143392150548135	0.142956718472236	0	0.0569146597059207	0
chr10_57508984_57541484_+	Rabep1	.		-2.533940884285	0.214837432284417	0.824307597838415	0.0435987405817755	0.158683789304538	0.0477973835160449	0	0.568108377682237	0.0569146597059207	0.277863855894923
chr10_57549451_57563686_+	Rabep1	.	hsa_circ_0041684	1.30053792834483	0.423713386507511	0.939215218832179	0.305191184072428	0.793418946522691	0.764758136256718	0.357391796180591	0.355067736051398	0.341487958235524	0.787280925035615
chr10_57551344_57563686_+	Rabep1	.	hsa_circ_0041685	1.60588620916711	0.405797902454859	0.935418903263073	0.174394962327102	0.198354736630673	0.0477973835160449	0	0.0710135472102796	0.0569146597059207	0.185242570596615
chr10_57592395_57598183_-	Nup88	.		-3.62371047427573	0.0748560054560135	0.677496313697708	0.0435987405817755	0	0.0477973835160449	0.0714783592361181	0.284054188841118	0.113829319411841	0.0463106426491538
chr10_57634022_57634588_-	Dhx33	.	hsa_circ_0000740	-1.50247157274373	0.135991999948531	0.743009743130588	0.610382368144857	0.674406104544287	0.573568602192538	0.714783592361181	0.923176113733635	1.30903717323618	0.787280925035615
chr10_58342532_58353726_+	Wscd1	5UTR	hsa_circ_0107325	1.03715834766595	0.967089528262661	0.997352787300434	0	0	0.238986917580224	0	0.0710135472102796	0.170743979117762	0.0463106426491538
chr10_58762059_58771849_-	not_annotated	.		1.76489085430581	0.557233432438521	0.958183106011881	0.0435987405817755	0.198354736630673	0	0	0	0.170743979117762	0
chr10_59211490_59239990_+	Ube2g1	.		-4.42161900760942	0.0942722041731714	0.701450738907984	0	0.0396709473261345	0	0	0.0710135472102796	0.0569146597059207	0.185242570596615
chr10_59294313_59298784_+	Ankfy1	.	hsa_circ_0005651	-1.06850938939071	0.841241562430394	0.987763770771591	0.566783627563081	0.476051367913614	0.621365985708583	0.214435077708354	0.355067736051398	1.02446387470657	0.694659639737307
chr10_59423265_59441831_+	not_annotated	.		-1.82182616621436	0.0719189160050474	0.665331616015772	0.566783627563081	0.357038525935211	0.573568602192538	0.571826873888945	0.781149019313075	1.76435445088354	0.509417069140692
chr10_59434625_59441831_+	not_annotated	.		1.71023024148212	0.533053102921747	0.955050703352517	0.174394962327102	0	0.238986917580224	0	0.142027094420559	0.170743979117762	0
chr10_59486723_59488077_+	not_annotated	.		1.44740393727706	0.502664867582758	0.948578042067597	0.087197481163551	0.119012841978404	0.191189534064179	0	0.0710135472102796	0.170743979117762	0.0926212852983076
chr10_602904_605946_-	Abcc1	.		5.74191392737786	0.0716228893824107	0.665331616015772	0.130796221745326	0.0396709473261345	0.191189534064179	0	0.0710135472102796	0	0
chr10_602904_613131_-	Abcc1	.	hsa_circ_0008502	1.30852376576379	0.624946872467605	0.970197246685883	0.435987405817755	0.119012841978404	0.0477973835160449	0.214435077708354	0.142027094420559	0.227658638823683	0.0463106426491538
chr10_61217898_61236946_-	Rap1gap2	5UTR		-3.85860329531931	0.25851505258503	0.855264372843711	0	0.0793418946522691	0	0.214435077708354	0	0.284573298529604	0
chr10_61464685_61498597_-	Pafah1b1	5UTR		1.51926707341865	0.102035780888166	0.7116718800642	1.26436347687149	1.19012841978404	1.48171888899739	0.643305233125063	1.42027094420559	0.682975916471048	0.740970282386461
chr10_61466937_61498597_-	Pafah1b1	5UTR		-31.6276740072079	3.26323865192843e-05	0.0670432381038696	0	0	0	0.142956718472236	0.213040641630839	0.227658638823683	0.185242570596615
chr10_61882915_61885796_+	Smg6	.	hsa_circ_0041385	1.31839383422991	0.710430198516691	0.976713414338716	0.130796221745326	0	0.238986917580224	0.142956718472236	0	0.170743979117762	0.0463106426491538
chr10_61882915_61897730_+	Smg6	.	hsa_circ_0041383	1.12981281687409	0.857658372931962	0.987763770771591	0.0435987405817755	0.0396709473261345	0.334581684612314	0.142956718472236	0.0710135472102796	0.170743979117762	0.0926212852983076
chr10_62540624_62581037_+	Taok1	5UTR		-1.72442030722074	0.247985219243499	0.84090993764502	0.130796221745326	0.119012841978404	0.143392150548135	0.357391796180591	0.355067736051398	0.170743979117762	0.0926212852983076
chr10_62566641_62575768_+	Taok1	5UTR		1.65787462034983	0.342146067916914	0.905527323855371	0.217993702908877	0.277696631282942	0.191189534064179	0.142956718472236	0.213040641630839	0.113829319411841	0.0926212852983076
chr10_62566641_62581037_+	Taok1	5UTR		-1.27253137172234	0.470236005989803	0.944122210559784	0.435987405817755	0.277696631282942	0.191189534064179	0.357391796180591	0.426081283261677	0.455317277647366	0.324174498544077
chr10_63332238_63332486_+	Cpd	.		1.34748219123363	0.631183278661469	0.970197246685883	0.130796221745326	0.158683789304538	0.143392150548135	0	0.142027094420559	0.284573298529604	0
chr10_63908527_63915032_+	Ywhae	.	hsa_circ_0002723	2.64378785035262	0.203002166307162	0.818557147861882	0	0.317367578609076	0.0477973835160449	0	0	0.113829319411841	0.0463106426491538
chr10_65065613_65066693_-	Myo18a	5UTR	hsa_circ_0106466	-2.20103234588064	0.27361230978967	0.863797368444445	0.087197481163551	0.0396709473261345	0.0955947670320897	0	0.355067736051398	0.284573298529604	0.0463106426491538
chr10_65193461_65195174_-	not_annotated	.	hsa_circ_0106467	-4.0431469678978	0.0466914956736454	0.609064621342885	0.087197481163551	0	0.0477973835160449	0.285913436944473	0.284054188841118	0	0.231553213245769
chr10_66732461_66738274_+	Nf1	.	hsa_circ_0042880	1.60998991066378	0.367120119150499	0.921502458412448	0.174394962327102	0.238025683956807	0.191189534064179	0.285913436944473	0.142027094420559	0.0569146597059207	0.0463106426491538
chr10_66766205_66783965_+	Nf1	.		-1.53093132199917	0.194954545346041	0.809159825077659	0.392388665235979	0.396709473261345	0.477973835160449	0.571826873888945	0.781149019313075	0.341487958235524	0.879902210333923
chr10_66770889_66783965_+	Nf1	.		2.04454390800817	0.173557520256187	0.786385869751508	0.305191184072428	0.317367578609076	0.334581684612314	0.142956718472236	0	0	0.416795783842384
chr10_66779888_66822005_+	Nf1	.		-2.21711610827301	0.436988091506095	0.939215218832179	0.130796221745326	0	0	0	0.142027094420559	0.227658638823683	0.0463106426491538
chr10_66812206_66822005_+	Nf1	.	hsa_circ_0106570	1.08327079174636	0.919384223323187	0.997352787300434	0.087197481163551	0.119012841978404	0.0477973835160449	0.214435077708354	0.0710135472102796	0	0.0463106426491538
chr10_66891012_66900528_+	Nf1	.		-1.72297152416855	0.229333854697019	0.829707330995508	0.174394962327102	0.158683789304538	0.0955947670320897	0.142956718472236	0.355067736051398	0.284573298529604	0.231553213245769
chr10_66897862_66898928_+	Nf1	.		2.26157800369211	0.104184694468411	0.7116718800642	0.261592443490653	0.396709473261345	0.382379068128359	0.142956718472236	0.0710135472102796	0.341487958235524	0.0463106426491538
chr10_66897862_66900528_+	Nf1	.		-2.38868078713233	0.319896462823587	0.88940170995962	0	0.0396709473261345	0.0477973835160449	0.142956718472236	0.142027094420559	0	0.0463106426491538
chr10_66957633_66970781_+	Rab11fip4	.		2.63483399499381	0.0964191053241091	0.703705335305088	0.217993702908877	0.277696631282942	0.334581684612314	0	0	0.284573298529604	0.0926212852983076
chr10_67579951_67594751_+	Rhot1	.	hsa_circ_0106601	1.79177552650086	0.346136713334902	0.908477611380847	0.174394962327102	0.317367578609076	0.191189534064179	0	0.142027094420559	0	0.324174498544077
chr10_67828229_67846913_+	Psmd11	.		1.64383867908241	0.333924659922375	0.90210153032284	0.47958614639953	0.158683789304538	0.286784301096269	0.500348514652827	0	0.170743979117762	0.0926212852983076
chr10_67965486_67982051_-	Myo1d	.	hsa_circ_0043047	1.59204985395289	0.543970586476045	0.955500301808914	0.0435987405817755	0.0793418946522691	0.238986917580224	0	0.142027094420559	0	0.138931927947461
chr10_69352646_69353626_+	not_annotated	.		2.68833796854438	0.165077162843102	0.776089315929413	0.0435987405817755	0.119012841978404	0.238986917580224	0.0714783592361181	0	0.113829319411841	0
chr10_71297307_71306105_+	Synrg	.	hsa_circ_0106728	1.43530857893329	0.444581293902243	0.939215218832179	0.217993702908877	0.158683789304538	0.143392150548135	0.142956718472236	0.0710135472102796	0.170743979117762	0.0926212852983076
chr10_71303914_71323079_+	Synrg	.		-1.19333495914533	0.6964902375723	0.976410463258174	0.174394962327102	0.43638042058748	0.286784301096269	0.214435077708354	0.426081283261677	0.170743979117762	0.602038354439
chr10_71322146_71323079_+	Synrg	.	hsa_circ_0002455	-1.72175875088077	0.0300935196847584	0.515226134936134	0.523184886981306	0.753747999196556	0.573568602192538	0.929218670069536	0.923176113733635	1.08137853441249	1.29669799417631
chr10_71399722_71408228_-	Tada2a	.	hsa_circ_0043287	1.96219921786985	0.440504331704972	0.939215218832179	0.174394962327102	0.0396709473261345	0.286784301096269	0.285913436944473	0	0.0569146597059207	0
chr10_71515699_71519615_+	Acaca	.		2.4826822749761	0.0283627262332725	0.508668299595642	0.435987405817755	0.595064209892018	0.191189534064179	0.142956718472236	0.142027094420559	0.170743979117762	0.185242570596615
chr10_71546977_71557193_+	Acaca	.		-1.05417267484268	0.827462511631602	0.985704304341559	2.70312191607008	3.13400483876463	4.06277759886381	2.21582913631966	3.1245960772523	5.69146597059207	2.82494920159838
chr10_72171106_72179123_-	Ggnbp2	.	hsa_circ_0003930	2.64417579273475	0.0195386570100744	0.459957758892627	0.348789924654204	0.595064209892018	0.382379068128359	0.285913436944473	0.142027094420559	0.0569146597059207	0.185242570596615
chr10_72203090_72209962_+	Myo19	.		-51.3094754481007	0.000139608600483092	0.0956086232308374	0	0	0	0	0.568108377682237	0.227658638823683	0.463106426491538
chr10_72203090_72212356_+	Myo19	.	hsa_circ_0043178	-59.620451844873	4.99786601893735e-05	0.0684541049060452	0	0	0	0	0.639121924892516	0.512231937353286	0.324174498544077
chr10_72323922_72336388_-	Usp32	.		-1.21563639273689	0.88049981235376	0.991348888193389	0.0435987405817755	0.119012841978404	0	0	0.284054188841118	0	0
chr10_72329604_72336388_-	Usp32	.		1.02022399253302	0.972967753587907	0.997352787300434	0	0.238025683956807	0.286784301096269	0.142956718472236	0.0710135472102796	0.113829319411841	0.324174498544077
chr10_72365734_72371838_-	Usp32	.		-1.44644425448915	0.588909456119312	0.965620097967543	0.261592443490653	0.0396709473261345	0	0.0714783592361181	0.284054188841118	0.0569146597059207	0.185242570596615
chr10_72369078_72371838_-	Usp32	.	hsa_circ_0107295	1.88292967712051	0.134750037108508	0.741215398231403	0.523184886981306	0.238025683956807	0.573568602192538	0.357391796180591	0.284054188841118	0.284573298529604	0.0463106426491538
chr10_72389569_72417059_-	Usp32	5UTR	hsa_circ_0107302	1.19748582779627	0.606781144194184	0.967131001355277	0.435987405817755	0.357038525935211	0.477973835160449	0.214435077708354	0.284054188841118	0.398402617941445	0.463106426491538
chr10_72924682_72938843_+	Ppm1d	.	hsa_circ_0044969	-1.03837641050869	0.950732989958341	0.997352787300434	0.261592443490653	0.0793418946522691	0.0477973835160449	0.0714783592361181	0.142027094420559	0.284573298529604	0.0463106426491538
chr10_72951188_72995574_+	not_annotated	.		-6.07642947593691	0.0663899928967628	0.65319119741775	0	0.0396709473261345	0	0.285913436944473	0	0	0.185242570596615
chr10_73574683_73593919_-	not_annotated	.	hsa_circ_0107329	-2.49241253708173	0.261800517160422	0.857715606428592	0.0435987405817755	0.0396709473261345	0.0477973835160449	0.285913436944473	0	0	0.185242570596615
chr10_73759987_73764510_-	Med13	.	hsa_circ_0045096	-1.7578435024073	0.429071354922542	0.939215218832179	0	0.119012841978404	0.191189534064179	0.285913436944473	0	0.113829319411841	0.324174498544077
chr10_73952260_73985026_-	Vmp1	5UTR	hsa_circ_0005077	7.86726121286143	0.00602412385537778	0.384286164903617	0.261592443490653	0.0793418946522691	0.143392150548135	0	0	0.0569146597059207	0
chr10_73980840_73985026_-	Vmp1	5UTR	hsa_circ_0006508	3.5997368033562	0.0266119063952935	0.501597813661748	0.653981108726632	0.357038525935211	0.0955947670320897	0	0.0710135472102796	0.0569146597059207	0.231553213245769
chr10_74336107_74360926_-	Gdpd1	3UTR		2.48368710678075	0.165051688751932	0.776089315929413	0.087197481163551	0.158683789304538	0.238986917580224	0.0714783592361181	0.0710135472102796	0.113829319411841	0
chr10_74336160_74360921_-	Gdpd1	3UTR		-1.12765758832851	0.892358840113224	0.994019598673026	0	0	0.191189534064179	0	0.0710135472102796	0.0569146597059207	0.138931927947461
chr10_74336160_74360926_-	Gdpd1	3UTR		1.51150592879225	0.128124331237526	0.735586788021041	1.04636977396261	1.46782505106698	0.955947670320897	1.14365374777789	0.497094830471957	0.853719895588811	0.602038354439
chr10_74338951_74360926_-	Gdpd1	.		3.03461348713145	0.0579466824657189	0.626586626977997	0.174394962327102	0.238025683956807	0.621365985708583	0	0.284054188841118	0.170743979117762	0
chr10_74343129_74346973_-	Gdpd1	.	hsa_circ_0044836	8.54895348891792	0.0155775938678593	0.444243665806424	0.130796221745326	0.0793418946522691	0.334581684612314	0.0714783592361181	0	0	0
chr10_74358090_74366475_-	Gdpd1	.		-8.32583870119629	0.0510714525149268	0.617733842970219	0	0	0	0.142956718472236	0	0.0569146597059207	0
chr10_74471245_74490078_+	Trim37	.		-2.19086814577766	0.299584116231811	0.875320587305914	0	0	0.286784301096269	0.0714783592361181	0.284054188841118	0.341487958235524	0.138931927947461
chr10_74474099_74490078_+	Trim37	.		2.02487680436011	0.107954014271224	0.713154782056357	0.784777330471959	0.198354736630673	0.286784301096269	0.142956718472236	0.213040641630839	0.170743979117762	0.277863855894923
chr10_74555143_74566860_-	Ppm1e	.	hsa_circ_0107205	-13.144412062325	0.0290387946892761	0.508668299595642	0	0	0	0	0	0	0.277863855894923
chr10_74892406_74894828_+	Mtmr4	.		-2.67954933390225	0.130304510180343	0.736676575719472	0.0435987405817755	0.0396709473261345	0.143392150548135	0.285913436944473	0.213040641630839	0.0569146597059207	0.277863855894923
chr10_75337352_75340473_+	Srsf1	3UTR		1.04243051522995	0.917843039769236	0.997352787300434	0.47958614639953	0.515722315239749	0.143392150548135	0.214435077708354	0.142027094420559	0.398402617941445	0.648348997088153
chr10_75351098_75359108_+	not_annotated	.		-2.96338768156387	0.295469989310058	0.873201189463978	0.087197481163551	0	0	0.142956718472236	0	0.0569146597059207	0.185242570596615
chr10_76253875_76261342_-	Scpep1	.		-3.91053414174465	0.166127715868879	0.77658564790128	0.0435987405817755	0	0	0	0.142027094420559	0.113829319411841	0.0463106426491538
chr10_76387275_76389141_-	Dgke	3UTR		2.13290152129849	0.27361610856134	0.863797368444445	0	0.119012841978404	0.191189534064179	0.0714783592361181	0	0.0569146597059207	0.0463106426491538
chr10_81605734_81612625_+	not_annotated	.	hsa_circ_0003871	-2.52171625629741	0.286003048833853	0.867113858633759	0	0.0793418946522691	0	0.142956718472236	0.213040641630839	0	0
chr10_81798930_81805332_+	Spag9	.	hsa_circ_0044643	17.3453826015503	0.00412284731112007	0.357247813168603	0.087197481163551	0.0396709473261345	0.191189534064179	0	0	0	0
chr10_83101668_83114195_-	Kat7	.		1.24596373917221	0.63877521191449	0.970197246685883	0.217993702908877	0.238025683956807	0.0955947670320897	0.0714783592361181	0.213040641630839	0.170743979117762	0.138931927947461
chr10_85074352_85084347_-	Tbkbp1	5UTR		5.08691208978885	0.0311032886739618	0.522033957081073	0.130796221745326	0.0793418946522691	0.0955947670320897	0	0	0.0569146597059207	0
chr10_85164767_85171060_-	Npepps	.		21.8595595258633	0.00116343451326719	0.265586245278604	0.130796221745326	0.0793418946522691	0.191189534064179	0	0	0	0
chr10_85164767_85172858_-	Npepps	.		-1.27793441192297	0.347835404153984	0.908617721340573	1.08996851454439	0.634735157218153	0.669163369224628	1.35808882548624	1.27824384978503	0.79680523588289	0.740970282386461
chr10_85166707_85178467_-	Npepps	.		-1.16025624356979	0.909074934425175	0.996635246945849	0	0.119012841978404	0	0	0.142027094420559	0.0569146597059207	0
chr10_85169571_85172858_-	Npepps	.	hsa_circ_0004457	-1.9702074040812	0.26020318493244	0.857715606428592	0.130796221745326	0.119012841978404	0.0955947670320897	0.357391796180591	0.142027094420559	0.0569146597059207	0.370485141193231
chr10_86175961_86195240_+	Cdk12	.	hsa_circ_0043448	-1.41848341190495	0.454559738728196	0.939215218832179	0.130796221745326	0.317367578609076	0.238986917580224	0.714783592361181	0.0710135472102796	0.170743979117762	0.370485141193231
chr10_86222509_86227004_+	LOC257650	5UTR		1.61831507026342	0.305240234761436	0.879278957770256	0.392388665235979	0.317367578609076	0.143392150548135	0	0.142027094420559	0.341487958235524	0.185242570596615
chr10_86734305_86738981_+	Casc3	.		2.03924838313935	0.274575391535174	0.863797368444445	0.174394962327102	0.158683789304538	0.0477973835160449	0.0714783592361181	0	0.170743979117762	0
chr10_90433262_90444110_-	not_annotated	.		1.3580808338451	0.707303573008069	0.976713414338716	0.130796221745326	0.119012841978404	0.0477973835160449	0	0.0710135472102796	0.113829319411841	0.0926212852983076
chr10_91902764_91917394_-	Nsf	.		1.1717623546266	0.845017920167865	0.987763770771591	0	0.158683789304538	0.0955947670320897	0.0714783592361181	0	0.113829319411841	0.0926212852983076
chr10_91902764_91935180_-	Nsf	.		-1.21687751985658	0.822521061115546	0.985677204034779	0.174394962327102	0.238025683956807	0	0.0714783592361181	0.639121924892516	0	0
chr10_91913304_91935180_-	Nsf	.	hsa_circ_0044213	1.23281939001811	0.700962717088691	0.976410463258174	0.261592443490653	0.158683789304538	0.143392150548135	0.214435077708354	0.213040641630839	0.0569146597059207	0.138931927947461
chr10_91965973_91973005_-	Nsf	.		1.35767947439454	0.306673719844969	0.879762579748589	1.22076473628971	0.674406104544287	0.764758136256718	0.571826873888945	0.568108377682237	0.79680523588289	0.648348997088153
chr10_9233536_9248214_-	not_annotated	.		2.29169099844321	0.175920106833338	0.786385869751508	0.0435987405817755	0.43638042058748	0.143392150548135	0.142956718472236	0	0.113829319411841	0.0926212852983076
chr10_92406310_92432295_-	not_annotated	.	hsa_circ_0005940	1.12460431508843	0.785659199305341	0.982574626514211	0.130796221745326	0.238025683956807	0.382379068128359	0.285913436944473	0.0710135472102796	0.170743979117762	0.324174498544077
chr10_92474820_92476192_-	not_annotated	.	hsa_circ_0005455	1.50509940384018	0.126671693182131	0.735525440552908	2.09273954792522	2.69762441817715	1.43392150548135	0.7862619515973	0.994189660943914	2.33350104794275	1.34300863682546
chr10_93438714_93451644_+	Tlk2	.	hsa_circ_0045114	1.69223646131056	0.452548557860356	0.939215218832179	0.130796221745326	0.0793418946522691	0.0955947670320897	0	0.0710135472102796	0	0.138931927947461
chr10_93451476_93471445_+	Tlk2	.	hsa_circ_0045128	-1.42794945146028	0.241960959859908	0.838731072216465	0.392388665235979	0.396709473261345	0.286784301096269	0.428870155416709	0.639121924892516	0.341487958235524	0.648348997088153
chr10_93841360_93901383_+	Tanc2	5UTR		2.51893920080404	0.177904024557695	0.787158158730619	0.130796221745326	0.317367578609076	0.0955947670320897	0	0	0.0569146597059207	0.185242570596615
chr10_93962608_93996585_+	Tanc2	.	hsa_circ_0045172	-1.30935199032694	0.776336878794045	0.981279746398418	0.130796221745326	0.0396709473261345	0	0	0.142027094420559	0.170743979117762	0
chr10_94029243_94048258_+	Tanc2	.	hsa_circ_0045191	-1.32007600763911	0.788120089741338	0.982574626514211	0.0435987405817755	0.0396709473261345	0	0	0	0	0.138931927947461
chr10_94055571_94059140_+	Tanc2	.	hsa_circ_0045196	2.03093555290519	0.560223617202817	0.958203344477844	0	0.0793418946522691	0.143392150548135	0	0.142027094420559	0	0
chr10_94292692_94314584_+	Map3k3	.	hsa_circ_0107405	1.13110366404077	0.792688345485287	0.982574626514211	0.217993702908877	0.119012841978404	0.286784301096269	0.357391796180591	0.142027094420559	0.0569146597059207	0.185242570596615
chr10_94292692_94320863_+	Map3k3	.		-1.16660061804644	0.774911897911486	0.981236668264498	0.174394962327102	0.0793418946522691	0.0955947670320897	0.142956718472236	0.213040641630839	0.170743979117762	0.0463106426491538
chr10_94307815_94320863_+	Map3k3	.		1.77818490345055	0.437930107760315	0.939215218832179	0.0435987405817755	0.119012841978404	0.0955947670320897	0.0714783592361181	0.0710135472102796	0.0569146597059207	0
chr10_94723924_94741510_-	not_annotated	.		1.41375699971659	0.630676476358315	0.970197246685883	0.130796221745326	0.198354736630673	0	0.142956718472236	0.0710135472102796	0.113829319411841	0
chr10_94758718_94760369_-	not_annotated	.	hsa_circ_0006479	1.53070480617371	0.508698531316363	0.948578042067597	0.0435987405817755	0.0793418946522691	0.238986917580224	0.0714783592361181	0.142027094420559	0	0.0926212852983076
chr10_95293890_95299099_-	not_annotated	.		1.48606710569238	0.66574321013428	0.970197246685883	0.130796221745326	0.0793418946522691	0	0.142956718472236	0	0	0.0463106426491538
chr10_95327723_95328546_-	not_annotated	.	hsa_circ_0045431	1.45999679409295	0.471227951369587	0.944122210559784	0.130796221745326	0.515722315239749	0.382379068128359	0.142956718472236	0	0.227658638823683	0.509417069140692
chr10_95814870_95842303_+	Helz	.		2.80129695817006	0.121027546299131	0.730252845437782	0.261592443490653	0.317367578609076	0.0477973835160449	0	0	0.170743979117762	0.0926212852983076
chr10_96264759_96266403_-	Prkca	.	hsa_circ_0004576	-2.65473696565354	0.127099268676243	0.735525440552908	0.087197481163551	0.0396709473261345	0.0955947670320897	0.285913436944473	0.142027094420559	0.0569146597059207	0.324174498544077
chr10_96672235_96679543_+	Cep112	.		1.04640781139605	0.939311410951939	0.997352787300434	0.0435987405817755	0.198354736630673	0.0955947670320897	0.142956718472236	0.213040641630839	0.113829319411841	0
chr10_97769599_97774086_+	Arsg	.		-1.26685169460742	0.399520331952586	0.935418903263073	0.47958614639953	0.43638042058748	0.716960752740673	0.500348514652827	0.710135472102796	0.967549215000652	0.555727711789846
chr10_98420454_98485187_-	not_annotated	.		-27.1735730415817	0.000762345885505889	0.20883194956958	0	0	0	0.214435077708354	0.142027094420559	0.170743979117762	0.138931927947461
chr11_10020677_10022991_+	Robo1	.	hsa_circ_0066568	1.0215945183242	0.927286953163723	0.997352787300434	1.78754836385279	1.90420547165446	2.10308487470597	1.21513210701401	1.49128449141587	2.33350104794275	2.408153417756
chr11_10020677_10056641_+	Robo1	.	hsa_circ_0066566	-1.70076183864747	0.440245405507984	0.939215218832179	0	0.0396709473261345	0.143392150548135	0.0714783592361181	0.142027094420559	0.113829319411841	0.0926212852983076
chr11_11103971_11139578_-	Robo2	.	hsa_circ_0124674	1.06309339916067	0.8952623885309	0.994019598673026	0.087197481163551	0.158683789304538	0.334581684612314	0.0714783592361181	0.213040641630839	0.284573298529604	0.138931927947461
chr11_11516553_11516880_-	Robo2	.	hsa_circ_0066556	1.27571902764846	0.668175793456909	0.970197246685883	0.087197481163551	0.198354736630673	0.238986917580224	0.142956718472236	0.0710135472102796	0.284573298529604	0.0463106426491538
chr11_14700872_14721315_-	Nrip1	5UTR	hsa_circ_0004771	5.06922128353377	0.0841918005451231	0.697667787484537	0.261592443490653	0.277696631282942	0	0	0.0710135472102796	0.0569146597059207	0
chr11_15457478_15474826_+	Usp25	.	hsa_circ_0061279	-4.24236540350354	0.0641808106887733	0.644789611540757	0.087197481163551	0	0	0.0714783592361181	0	0.341487958235524	0.138931927947461
chr11_16669828_16705235_-	not_annotated	.		-5.97969441243648	0.0266054503790865	0.501597813661748	0.0435987405817755	0	0	0	0.213040641630839	0.113829319411841	0.138931927947461
chr11_20474483_20495281_+	Ncam2	.	hsa_circ_0115696	1.81025614304484	0.351606811466852	0.912667333112631	0.261592443490653	0.158683789304538	0.0477973835160449	0.0714783592361181	0	0	0.231553213245769
chr11_20474483_20504631_+	Ncam2	.	hsa_circ_0115697	-1.8276452313733	0.438662586766214	0.939215218832179	0	0.158683789304538	0.0477973835160449	0.214435077708354	0	0.227658638823683	0.0926212852983076
chr11_20474483_20531756_+	Ncam2	.	hsa_circ_0115698	1.47203015859246	0.547725232364959	0.956887737493586	0.087197481163551	0.198354736630673	0.0955947670320897	0	0	0.170743979117762	0.138931927947461
chr11_20474483_20578000_+	Ncam2	.		1.27510466072306	0.737334181339472	0.97881827348543	0	0.158683789304538	0.191189534064179	0.0714783592361181	0.0710135472102796	0.170743979117762	0.0463106426491538
chr11_20474483_20650229_+	Ncam2	.		-1.00058998441678	0.998485912131687	0.999938564345558	0.087197481163551	0.119012841978404	0.191189534064179	0.285913436944473	0	0	0.231553213245769
chr11_20501665_20531756_+	Ncam2	.		1.95138399706219	0.0235030050167177	0.482869238068465	0.741178589890183	1.38848315641471	0.764758136256718	0.428870155416709	0.142027094420559	0.739890576176969	0.602038354439
chr11_24297924_24304985_+	Gabpa	5UTR	hsa_circ_0061326	1.52419234536855	0.381205921064806	0.927397945325807	0.47958614639953	0.158683789304538	0.238986917580224	0	0.142027094420559	0.398402617941445	0.185242570596615
chr11_24297924_24311369_+	Gabpa	5UTR	hsa_circ_0061327	1.48183311314054	0.620087217615894	0.969618085037944	0.087197481163551	0.0396709473261345	0.143392150548135	0	0	0.170743979117762	0.0463106426491538
chr11_24479963_24550752_-	App	.		-17.0678406869965	0.00842648877360659	0.397982096215511	0	0	0	0.142956718472236	0	0.113829319411841	0.138931927947461
chr11_24527898_24550752_-	App	.	hsa_circ_0115731	-5.26739728438581	0.0433705604418336	0.586061598874811	0.087197481163551	0	0	0.214435077708354	0.0710135472102796	0.341487958235524	0.0926212852983076
chr11_24547989_24550752_-	App	.	hsa_circ_0003038	1.78180147207756	0.328869826610006	0.895511012286624	0.47958614639953	0.119012841978404	0.238986917580224	0	0.284054188841118	0.341487958235524	0
chr11_29967592_29992834_-	Tiam1	.	hsa_circ_0061404	-1.08581636453634	0.805791709752029	0.982574626514211	0.523184886981306	0.595064209892018	0.286784301096269	0.357391796180591	0.568108377682237	0.455317277647366	0.648348997088153
chr11_30029801_30036752_-	Tiam1	.	hsa_circ_0115787	1.85269304629515	0.223793693396127	0.828131927839897	0.217993702908877	0.515722315239749	0.812555519772763	0.142956718472236	0	0.739890576176969	0.185242570596615
chr11_30621225_30642850_+	Hunk	.		7.21163261868904	0.0109400111649597	0.444243665806424	0.087197481163551	0.119012841978404	0.238986917580224	0	0	0.0569146597059207	0
chr11_30630765_30647796_+	Hunk	.		1.14835702824047	0.850056855094746	0.987763770771591	0.087197481163551	0.0396709473261345	0.191189534064179	0.0714783592361181	0	0.284573298529604	0
chr11_31118345_31140341_-	Synj1	.		1.56947586751062	0.544752656805991	0.955500301808914	0.217993702908877	0.0396709473261345	0.0477973835160449	0.214435077708354	0	0.0569146597059207	0
chr11_31723563_31733245_-	Tmem50b	5UTR	hsa_circ_0115847	-1.04818260972826	0.900257147823246	0.994410436092576	0.523184886981306	0.714077051870422	0.334581684612314	1.07217538854177	0.213040641630839	0.341487958235524	0.602038354439
chr11_31727377_31733245_-	Tmem50b	5UTR		-7.38315328041451	0.0135475547528918	0.444243665806424	0	0.0396709473261345	0	0.0714783592361181	0.213040641630839	0.0569146597059207	0.231553213245769
chr11_31943120_31955266_+	Itsn1	5UTR	hsa_circ_0061557	1.96051200079991	0.383575869647779	0.927423918475554	0.0435987405817755	0.198354736630673	0.0477973835160449	0.214435077708354	0	0	0
chr11_33952126_33953096_+	Dopey2	.		-2.84342527895925	0.329949129761079	0.896284163238413	0.0435987405817755	0	0.0477973835160449	0.142956718472236	0	0	0.231553213245769
chr11_33975799_33978833_+	Dopey2	.		-1.59346953800221	0.667262783953769	0.970197246685883	0	0	0.143392150548135	0.142956718472236	0	0.170743979117762	0
chr11_34017711_34018067_+	Dopey2	.		1.89128525388086	0.181763940295197	0.788667403033752	0.348789924654204	0.158683789304538	0.908150286804853	0	0.213040641630839	0.398402617941445	0.324174498544077
chr11_34055746_34073206_+	Morc3	5UTR		1.60973078327612	0.668698217572018	0.970197246685883	0	0	0.238986917580224	0	0.142027094420559	0	0.0463106426491538
chr11_34060061_34066034_+	Morc3	5UTR	hsa_circ_0115932	-1.3505536929606	0.675271289135121	0.970197246685883	0.217993702908877	0	0	0.0714783592361181	0	0.170743979117762	0.138931927947461
chr11_34060061_34073206_+	Morc3	5UTR	hsa_circ_0006092	-1.17570134539083	0.516873733078139	0.952459921036327	1.30796221745326	1.30914126176244	2.10308487470597	1.78695898090295	1.13621675536447	1.76435445088354	2.59339598835261
chr11_34063088_34073206_+	Morc3	5UTR		-3.93609834552627	0.0518304450023873	0.617733842970219	0.0435987405817755	0.0396709473261345	0	0	0.142027094420559	0.227658638823683	0.138931927947461
chr11_34065891_34070810_+	Morc3	5UTR	hsa_circ_0001189	1.22235658138046	0.468587622677359	0.944122210559784	0.87197481163551	0.515722315239749	0.860352903288808	0.714783592361181	0.497094830471957	0.512231937353286	0.694659639737307
chr11_34067715_34073206_+	Morc3	5UTR	hsa_circ_0115939	1.67989957781363	0.428628194621451	0.939215218832179	0.130796221745326	0.277696631282942	0.0477973835160449	0	0.213040641630839	0.0569146597059207	0.0926212852983076
chr11_34085523_34089430_+	Morc3	.	hsa_circ_0115948	1.23293747432937	0.766701859002687	0.979899825394103	0.305191184072428	0.119012841978404	0.0955947670320897	0	0.213040641630839	0	0.324174498544077
chr11_34495232_34500943_-	not_annotated	.	hsa_circ_0061654	2.39419096867252	0.0875807497668083	0.699561106029668	0.653981108726632	0.357038525935211	0.238986917580224	0	0.0710135472102796	0.341487958235524	0.231553213245769
chr11_34611538_34614139_+	Ttc3	.		-1.46566820439675	0.326342360497629	0.891082323753029	0.261592443490653	0.238025683956807	0.238986917580224	0.142956718472236	0.497094830471957	0.170743979117762	0.602038354439
chr11_34611538_34631134_+	Ttc3	.		-1.57767988336789	0.604099797933624	0.967131001355277	0	0	0.143392150548135	0.142956718472236	0.0710135472102796	0	0.0926212852983076
chr11_34612626_34614139_+	Ttc3	.	hsa_circ_0008572	-1.41036363792346	0.0321498660862195	0.526735290889032	7.1065947148294	7.33912525533489	8.31674473179181	7.43374936055629	12.6404114034298	7.85422303941706	14.7267843624309
chr11_34612626_34616155_+	Ttc3	.		-1.6368527524327	0.455121149144216	0.939215218832179	0.130796221745326	0	0.0955947670320897	0.142956718472236	0.213040641630839	0.170743979117762	0
chr11_34612626_34621503_+	Ttc3	.	hsa_circ_0115959	1.85409440978348	0.280163467993577	0.866097762672469	0.130796221745326	0.238025683956807	0.382379068128359	0.0714783592361181	0.142027094420559	0.113829319411841	0.185242570596615
chr11_34612626_34631134_+	Ttc3	.	hsa_circ_0061658	-1.01721471170809	0.95412102031082	0.997352787300434	0.784777330471959	1.1504574724579	1.14713720438508	1.21513210701401	1.27824384978503	0.455317277647366	1.25038735152715
chr11_34612626_34639821_+	Ttc3	.		7.63432806578038	0.0197875698258923	0.459957758892627	0.261592443490653	0.119012841978404	0.0955947670320897	0	0.0710135472102796	0	0
chr11_34631079_34738852_+	Ttc3	3UTR		2.36915128491966	0.107486400466085	0.713154782056357	0.305191184072428	0.119012841978404	0.477973835160449	0.285913436944473	0.0710135472102796	0.0569146597059207	0.0926212852983076
chr11_34668090_34722272_+	Ttc3	.		1.21742535597475	0.713529942082938	0.976713414338716	0.130796221745326	0.198354736630673	0.0477973835160449	0.214435077708354	0.0710135472102796	0.0569146597059207	0.0926212852983076
chr11_34879057_34940932_+	Dyrk1a	5UTR	hsa_circ_0061694	-1.21239239690761	0.648970738440012	0.970197246685883	0.610382368144857	0.317367578609076	0.0955947670320897	0.357391796180591	0.781149019313075	0.398402617941445	0.185242570596615
chr11_34879057_34949727_+	Dyrk1a	5UTR	hsa_circ_0061695	1.08658769507687	0.906358127674754	0.996048554858401	0.087197481163551	0.158683789304538	0.0477973835160449	0	0.142027094420559	0.227658638823683	0
chr11_34922139_34929247_+	Dyrk1a	.	hsa_circ_0061697	1.70115837990785	0.409583693644068	0.935418903263073	0.130796221745326	0.119012841978404	0.238986917580224	0.285913436944473	0	0.0569146597059207	0.0463106426491538
chr11_34922139_34949727_+	Dyrk1a	.	hsa_circ_0061698	-1.85158929054017	0.468135083951095	0.944122210559784	0.174394962327102	0.0396709473261345	0	0	0.213040641630839	0	0.324174498544077
chr11_35014615_35020142_-	Kcnj6	3UTR		-3.02617259335076	0.197406097503388	0.811785151941127	0	0	0.143392150548135	0.0714783592361181	0	0.227658638823683	0.277863855894923
chr11_35014615_35020144_-	Kcnj6	3UTR		-1.39409218053406	0.604943106458551	0.967131001355277	0.261592443490653	0.317367578609076	0	0.142956718472236	0.213040641630839	0.455317277647366	0.277863855894923
chr11_35014615_35020146_-	Kcnj6	3UTR		-1.37800357598298	0.517643089041431	0.952459921036327	0.087197481163551	0.277696631282942	0.0955947670320897	0.142956718472236	0.213040641630839	0.170743979117762	0.324174498544077
chr11_35014615_35020148_-	Kcnj6	3UTR		-1.23964381113942	0.776899022284968	0.981279746398418	0.0435987405817755	0.158683789304538	0	0	0.142027094420559	0.113829319411841	0.0926212852983076
chr11_36327825_36335676_-	Psmg1	3UTR,5UTR		2.64456606570861	0.15133369105494	0.74917748935794	0.610382368144857	0.119012841978404	0.0477973835160449	0.0714783592361181	0.213040641630839	0.113829319411841	0
chr11_36370312_36412645_-	Mir6324	.		1.7726423028854	0.5547285634986	0.95691841621148	0.217993702908877	0.0793418946522691	0	0	0	0.0569146597059207	0.138931927947461
chr11_36390971_36397722_-	not_annotated	.		-2.91367714934398	0.0740791998105419	0.674287267034273	0	0.0396709473261345	0.191189534064179	0.142956718472236	0.0710135472102796	0.284573298529604	0.370485141193231
chr11_37123493_37132531_-	Dscam	.	hsa_circ_0116079	1.13465080752638	0.752845747422836	0.97881827348543	0.392388665235979	0.317367578609076	0.286784301096269	0.142956718472236	0.142027094420559	0.569146597059207	0.277863855894923
chr11_37459698_37475255_-	Dscam	.	hsa_circ_0116095	1.43502427253648	0.172296054528023	0.786385869751508	2.00554206676167	1.90420547165446	1.81630057360971	1.85843734013907	0.497094830471957	1.59361047176578	1.34300863682546
chr11_42050183_42050847_+	not_annotated	.	hsa_circ_0124806	-1.4456395443392	0.348399245122788	0.909512387680774	0.305191184072428	0.277696631282942	0.334581684612314	0.500348514652827	0.213040641630839	0.170743979117762	0.833591567684769
chr11_4261639_4397333_-	Cadm2	.		-1.10517596112364	0.929965711525373	0.997352787300434	0	0.119012841978404	0	0.142956718472236	0	0	0.0463106426491538
chr11_45487964_45497839_-	Tomm70a	.		-1.83699775662588	0.185195324935235	0.791700172720016	0.0435987405817755	0.357038525935211	0.286784301096269	0.7862619515973	0	0.455317277647366	0.463106426491538
chr11_45492228_45497839_-	Tomm70a	.	hsa_circ_0121330	1.60716688280654	0.23242989933701	0.829971025190997	0.610382368144857	0.277696631282942	0.382379068128359	0.214435077708354	0.568108377682237	0.170743979117762	0.138931927947461
chr11_46896817_46915497_-	Senp7	.		-2.26908495989638	0.171293525732287	0.786130868614858	0.130796221745326	0.0793418946522691	0.0955947670320897	0.357391796180591	0.426081283261677	0.170743979117762	0.0463106426491538
chr11_46896817_46930035_-	Senp7	.		-2.10582400547489	0.354130611359688	0.913763260961315	0	0.0396709473261345	0.0955947670320897	0	0.0710135472102796	0.170743979117762	0.138931927947461
chr11_47103833_47105670_-	Zbtb11	.	hsa_circ_0003179	3.10500374100876	0.152194540354352	0.750593901367324	0.130796221745326	0.277696631282942	0.0477973835160449	0.0714783592361181	0	0.113829319411841	0
chr11_47157560_47169764_+	Cep97	.	hsa_circ_0121371	-2.14071627249218	0.333377161510452	0.901808266390026	0	0.119012841978404	0.0477973835160449	0.214435077708354	0	0.0569146597059207	0.231553213245769
chr11_47165425_47169764_+	Cep97	.		-1.20902795774086	0.677833401533338	0.970197246685883	0.261592443490653	0.198354736630673	0.238986917580224	0.0714783592361181	0.0710135472102796	0.455317277647366	0.463106426491538
chr11_51068883_51088607_-	Cblb	.		1.18970376910027	0.715581632191877	0.977501637857853	0.47958614639953	0.119012841978404	0.334581684612314	0.357391796180591	0.284054188841118	0.227658638823683	0.185242570596615
chr11_53140597_53154994_+	Bbx	5UTR	hsa_circ_0121411	2.34218241479589	0.163910801048436	0.776089315929413	0.087197481163551	0.198354736630673	0.621365985708583	0.357391796180591	0	0.113829319411841	0.0463106426491538
chr11_53140597_53168655_+	Bbx	5UTR		1.91049589115442	0.0824864089712436	0.695968489656756	0.566783627563081	0.515722315239749	0.430176451644404	0.571826873888945	0.284054188841118	0.170743979117762	0.0926212852983076
chr11_53515341_53532153_-	Cd47	3UTR		1.96007074662623	0.228666944803166	0.829707330995508	0.174394962327102	0.277696631282942	0.238986917580224	0.0714783592361181	0.0710135472102796	0.0569146597059207	0.231553213245769
chr11_53515341_53563559_-	Cd47	3UTR		-5.51624697670071	0.0898947067148477	0.699561106029668	0	0	0.0477973835160449	0.214435077708354	0.0710135472102796	0.170743979117762	0
chr11_53545476_53563559_-	Cd47	.		1.2772302389123	0.719062365132563	0.977689185021321	0.305191184072428	0.0396709473261345	0.0955947670320897	0	0.142027094420559	0.0569146597059207	0.231553213245769
chr11_57937852_57965693_-	Pvrl3	.	hsa_circ_0121449	1.05742833517711	0.938621078122668	0.997352787300434	0.130796221745326	0.158683789304538	0	0.0714783592361181	0.142027094420559	0.170743979117762	0
chr11_57955723_57965693_-	Pvrl3	.	hsa_circ_0066776	-1.12755142309249	0.760927923156496	0.97881827348543	0.348789924654204	0.158683789304538	0.573568602192538	0.214435077708354	0.497094830471957	0.512231937353286	0.370485141193231
chr11_60383242_60388137_+	Cd200	3UTR		1.66155500668175	0.42244188378879	0.939215218832179	0.087197481163551	0.198354736630673	0.191189534064179	0.0714783592361181	0.213040641630839	0.113829319411841	0
chr11_61121300_61122547_+	not_annotated	.	hsa_circ_0007897	-1.24778500162428	0.448999533846456	0.939215218832179	1.83114710443457	2.02321831363286	2.10308487470597	2.78765601020861	1.63331158583643	2.16275706882499	3.28805562808992
chr11_61667167_61667878_+	Zdhhc23	.		-1.29938292888057	0.679819463819798	0.970197246685883	0	0.238025683956807	0.191189534064179	0.0714783592361181	0.0710135472102796	0.455317277647366	0.138931927947461
chr11_64288437_64305268_-	Igsf11	3UTR		-1.30099469234974	0.765751497685303	0.979851506255444	0	0.119012841978404	0	0	0.0710135472102796	0	0.138931927947461
chr11_64301157_64305268_-	Igsf11	.		3.94889982568924	0.0781302407318483	0.692009760807181	0.217993702908877	0.317367578609076	0	0	0	0	0.138931927947461
chr11_66082754_66083227_+	Gtf2e1	5UTR		2.3198323120328	0.382094297911674	0.927423918475554	0.217993702908877	0.198354736630673	0	0	0	0.170743979117762	0.0463106426491538
chr11_66345744_66426089_+	Stxbp5l	.		-1.28824041830061	0.386041816801958	0.929600664093841	0.828376071053734	1.22979936711017	0.669163369224628	0.643305233125063	1.06520320815419	1.70743979117762	1.25038735152715
chr11_66393647_66426089_+	Stxbp5l	.	hsa_circ_0121594	-1.02946152519345	0.959865992018809	0.997352787300434	0.087197481163551	0.158683789304538	0.430176451644404	0.0714783592361181	0.355067736051398	0.455317277647366	0.0463106426491538
chr11_66399340_66426089_+	Stxbp5l	.	hsa_circ_0121596	1.35372994391048	0.553784383175174	0.95691841621148	0.130796221745326	0.198354736630673	0.238986917580224	0.214435077708354	0.284054188841118	0	0.0926212852983076
chr11_66406506_66495638_+	Stxbp5l	.		1.33186282855561	0.781632662439042	0.981279746398418	0.0435987405817755	0	0.0955947670320897	0.142956718472236	0	0	0
chr11_66454713_66473675_+	Stxbp5l	.		2.2136676707996	0.0407371197389165	0.577202844852441	0.348789924654204	0.396709473261345	0.812555519772763	0.214435077708354	0.355067736051398	0.341487958235524	0.0463106426491538
chr11_66454713_66495638_+	Stxbp5l	.		-1.02069725616463	0.957500101201127	0.997352787300434	0.435987405817755	0.317367578609076	0.334581684612314	0.428870155416709	0.710135472102796	0.227658638823683	0.185242570596615
chr11_66484229_66495638_+	Stxbp5l	.	hsa_circ_0121601	2.22102646265914	0.294992538138365	0.873201189463978	0.130796221745326	0.317367578609076	0.0477973835160449	0	0	0.227658638823683	0.0463106426491538
chr11_66793794_66807696_-	Golgb1	5UTR	hsa_circ_0066965	6.39618005152275	0.0184430642218668	0.454868672336288	0.130796221745326	0.119012841978404	0.143392150548135	0.0714783592361181	0	0	0
chr11_66862145_66875553_-	Iqcb1	5UTR		-1.86979617384993	0.17813088925324	0.787158158730619	0.087197481163551	0.119012841978404	0.334581684612314	0.357391796180591	0.213040641630839	0.284573298529604	0.463106426491538
chr11_66862145_66875558_-	Iqcb1	5UTR		-2.02861164498449	0.413617615062816	0.9369100222123	0.0435987405817755	0.0396709473261345	0.0955947670320897	0.142956718472236	0	0.113829319411841	0.231553213245769
chr11_66944197_66957605_+	Slc15a2	.		1.00082307562027	0.999869598475687	0.999938564345558	0.130796221745326	0.0793418946522691	0.0955947670320897	0	0.213040641630839	0	0.185242570596615
chr11_67671070_67674360_-	Kpna1	.	hsa_circ_0121637	-1.54990359521073	0.549919718379213	0.956887737493586	0	0	0.238986917580224	0.142956718472236	0.142027094420559	0.113829319411841	0.0926212852983076
chr11_67671070_67697976_-	Kpna1	.	hsa_circ_0066989	-11.2608505720382	0.048039140083072	0.612127388150648	0	0	0	0.214435077708354	0	0.0569146597059207	0
chr11_68894557_68900825_-	not_annotated	.	hsa_circ_0121675	1.31803116787265	0.791775168083594	0.982574626514211	0.130796221745326	0	0.143392150548135	0	0.284054188841118	0	0
chr11_69685734_69706118_+	Kalrn	.	hsa_circ_0121684	-1.43819618848238	0.685676737179165	0.972968674508389	0	0	0.191189534064179	0	0	0.0569146597059207	0.277863855894923
chr11_69762378_69778524_+	Kalrn	.	hsa_circ_0121694	1.9748541904034	0.243454247618621	0.838832869111922	0.130796221745326	0.476051367913614	0.286784301096269	0.142956718472236	0	0.398402617941445	0.0463106426491538
chr11_69785000_69837765_+	Kalrn	.		6.35633546242109	0.0577878560363925	0.626517943149174	0.0435987405817755	0.119012841978404	0.238986917580224	0.0714783592361181	0	0	0
chr11_70539678_70550977_-	Zfp148	.	hsa_circ_0067095	2.40434020687524	0.271738701837497	0.862219556641141	0	0.238025683956807	0.0955947670320897	0.0714783592361181	0	0	0.0926212852983076
chr11_70539678_70585055_-	Zfp148	5UTR	hsa_circ_0067098	-2.36803903375751	0.0380593400173802	0.56428677257305	0.0435987405817755	0.238025683956807	0.238986917580224	0.142956718472236	0.426081283261677	0.455317277647366	0.602038354439
chr11_70570465_70585055_-	Zfp148	5UTR	hsa_circ_0001333	-1.1150246097314	0.856985757339512	0.987763770771591	0.174394962327102	0.158683789304538	0	0	0.0710135472102796	0.170743979117762	0.231553213245769
chr11_71056740_71074618_-	not_annotated	.	hsa_circ_0123265	1.87034026120319	0.131104844188408	0.736676575719472	0.348789924654204	0.317367578609076	0.764758136256718	0.214435077708354	0.0710135472102796	0.455317277647366	0.231553213245769
chr11_71069745_71074618_-	not_annotated	.	hsa_circ_0002266	1.98969728191556	0.10094463694474	0.710242317133451	0.435987405817755	0.198354736630673	0.477973835160449	0.428870155416709	0.0710135472102796	0.113829319411841	0.138931927947461
chr11_71171591_71194361_+	not_annotated	.		-1.28419298756725	0.642516729730119	0.970197246685883	0.0435987405817755	0.198354736630673	0.143392150548135	0.214435077708354	0.213040641630839	0.227658638823683	0.0463106426491538
chr11_71649616_71665242_-	Ubxn7	3UTR	hsa_circ_0068648	1.11921363599329	0.883469189620181	0.991996220461091	0.130796221745326	0.0396709473261345	0.191189534064179	0	0	0.0569146597059207	0.324174498544077
chr11_72228953_72314401_-	Dlg1	.		2.11326444549033	0.226099225180114	0.829707330995508	0.174394962327102	0.119012841978404	0.0955947670320897	0.0714783592361181	0	0	0.138931927947461
chr11_72245129_72264219_-	Dlg1	.	hsa_circ_0123252	1.17543939879465	0.762858659786219	0.978895790515173	0.217993702908877	0.158683789304538	0.0955947670320897	0	0.284054188841118	0.113829319411841	0.138931927947461
chr11_72245129_72314401_-	Dlg1	.	hsa_circ_0123253	-20.5083474957989	0.00544614350518852	0.384286164903617	0	0	0	0.214435077708354	0.0710135472102796	0.170743979117762	0.0463106426491538
chr11_72892416_72902040_+	not_annotated	.	hsa_circ_0123231	1.26078458820536	0.679797159735168	0.970197246685883	0.348789924654204	0.198354736630673	0.0477973835160449	0	0.0710135472102796	0.341487958235524	0.185242570596615
chr11_72897286_72902040_+	not_annotated	.	hsa_circ_0068673	22.1695802638644	0.00407354968146103	0.357247813168603	0	0.119012841978404	0.286784301096269	0	0	0	0
chr11_73126465_73129422_+	Acap2	.		-3.83965872141935	0.131784780540876	0.737743410412068	0	0.0396709473261345	0	0.0714783592361181	0.0710135472102796	0	0.138931927947461
chr11_73151998_73179042_+	Acap2	.	hsa_circ_0123166	-1.33896164996444	0.713289044266279	0.976713414338716	0.130796221745326	0.0396709473261345	0	0.214435077708354	0.0710135472102796	0.0569146597059207	0
chr11_7355303_7362812_+	Gbe1	.	hsa_circ_0066587	1.50648646800622	0.473914920915156	0.944122210559784	0.261592443490653	0.198354736630673	0.0955947670320897	0.357391796180591	0	0.0569146597059207	0.0926212852983076
chr11_74759324_74786639_-	Opa1	.		2.54182296790404	0.0144760135587454	0.444243665806424	1.13356725512616	0.555393262565883	0.621365985708583	0.0714783592361181	0.710135472102796	0.0569146597059207	0.370485141193231
chr11_74896792_74907343_+	Atp13a4	.	hsa_circ_0123130	-1.3760261773359	0.646758557843632	0.970197246685883	0.087197481163551	0.158683789304538	0.0477973835160449	0.0714783592361181	0.355067736051398	0.0569146597059207	0.0926212852983076
chr11_76771290_76783665_-	Ccdc50	.		7.95134109471779	0.0531944248857836	0.617733842970219	0	0.0396709473261345	0.0955947670320897	0	0	0	0
chr11_77474753_77492608_-	Il1rap	.		1.31664729708496	0.579172317363969	0.962709972511548	0.392388665235979	0.238025683956807	0.286784301096269	0.0714783592361181	0.568108377682237	0.170743979117762	0.138931927947461
chr11_77474753_77505725_-	Il1rap	.		1.50725191099597	0.618206461516842	0.969618085037944	0.261592443490653	0.158683789304538	0	0	0	0.0569146597059207	0.277863855894923
chr11_83939844_83940879_-	Psmd2	.		1.31699712327419	0.653495445699717	0.970197246685883	0.087197481163551	0.158683789304538	0.0477973835160449	0.0714783592361181	0.0710135472102796	0.113829319411841	0.0463106426491538
chr11_84369372_84379343_-	Yeats2	.		2.36841399780959	0.0704063580854285	0.660501656102798	0.348789924654204	0.277696631282942	0.238986917580224	0	0.142027094420559	0.227658638823683	0.0926212852983076
chr11_84571219_84583542_-	Yeats2	5UTR	hsa_circ_0068173	-1.83061229338473	0.2300689635873	0.829707330995508	0.087197481163551	0.119012841978404	0.0955947670320897	0.0714783592361181	0.142027094420559	0.284573298529604	0.231553213245769
chr11_84619088_84624060_-	Klhl24	.	hsa_circ_0122955	-1.0424205245908	0.972822070963921	0.997352787300434	0	0.0396709473261345	0	0	0.0710135472102796	0	0
chr11_84619088_84633565_-	Klhl24	5UTR	hsa_circ_0006667	1.26493068889708	0.305788767102208	0.879564151967873	1.43875843919859	0.912431788501094	1.52951627251344	1.00069702930565	1.20723030257475	0.853719895588811	1.01883413828138
chr11_84619088_84638229_-	Klhl24	5UTR	hsa_circ_0001368	1.30031081469189	0.512223394631641	0.948578042067597	0.217993702908877	0.357038525935211	0.430176451644404	0.142956718472236	0.355067736051398	0.398402617941445	0.138931927947461
chr11_84623875_84638229_-	Klhl24	5UTR	hsa_circ_0068165	3.76785585042638	0.055165095621955	0.61932616915468	0.217993702908877	0.0793418946522691	0.238986917580224	0	0	0	0.138931927947461
chr11_84632584_84633565_-	Klhl24	5UTR	hsa_circ_0001369	16.4413706379374	0.0299102737928801	0.515226134936134	0.130796221745326	0.158683789304538	0	0	0	0	0
chr11_84632584_84638229_-	Klhl24	5UTR	hsa_circ_0001367	-1.13015661815253	0.828606416372772	0.986024837786192	0.217993702908877	0.0396709473261345	0.334581684612314	0	0.213040641630839	0.512231937353286	0.138931927947461
chr11_86824052_86831108_+	Tango2	.		-1.61936856181272	0.508373844610908	0.948578042067597	0.087197481163551	0.0396709473261345	0.0955947670320897	0.214435077708354	0	0.284573298529604	0
chr11_86824052_86834088_+	Tango2	.		1.36661362197366	0.484308770864269	0.947088721513828	0.305191184072428	0.357038525935211	0.430176451644404	0.714783592361181	0.142027094420559	0.113829319411841	0.138931927947461
chr11_87873016_87886449_+	Pi4ka	5UTR	hsa_circ_0062394	1.11454251429821	0.850949801161216	0.987763770771591	0.174394962327102	0.238025683956807	0.477973835160449	0.214435077708354	0.781149019313075	0.113829319411841	0
chr11_87898054_87899561_+	Pi4ka	.		1.34920098161842	0.69096189832971	0.97523214039439	0.348789924654204	0.0396709473261345	0.0477973835160449	0	0.142027094420559	0.284573298529604	0
chr11_87902731_87908586_+	Pi4ka	.		-2.0552728103188	0.426908659509069	0.939215218832179	0.0435987405817755	0	0.0955947670320897	0.142956718472236	0	0.0569146597059207	0.185242570596615
chr11_88722937_88742560_+	Fgd4	5UTR		2.20427043231841	0.0807158662113333	0.692403954618724	0.305191184072428	0.317367578609076	0.191189534064179	0.214435077708354	0.213040641630839	0	0.0926212852983076
chr11_88722937_88762839_+	Fgd4	5UTR		1.0650420255867	0.923468315966239	0.997352787300434	0.0435987405817755	0.158683789304538	0.191189534064179	0	0.355067736051398	0.0569146597059207	0.0926212852983076
chr11_88846634_88855661_+	Dnm1l	.	hsa_circ_0098432	-2.52283459429613	0.353380163560801	0.913763260961315	0.130796221745326	0	0	0	0.284054188841118	0.0569146597059207	0.138931927947461
chr11_89108653_89110961_-	Spidr	.	hsa_circ_0004511	1.1913427375421	0.798978342430758	0.982574626514211	0.174394962327102	0.0396709473261345	0.0477973835160449	0	0	0.170743979117762	0.0926212852983076
chr11_89175424_89180448_-	Spidr	.		1.33582983929436	0.339873753996951	0.905527323855371	1.13356725512616	0.793418946522691	1.14713720438508	0.857740310833418	0.710135472102796	1.25212251353026	0.277863855894923
chr11_89316353_89332868_-	not_annotated	.		2.71364015295078	0.0851057326523184	0.697667787484537	0.174394962327102	0.198354736630673	0.143392150548135	0.0714783592361181	0	0.170743979117762	0
chr11_89328436_89332868_-	not_annotated	.		-1.87160682057799	0.419269509505957	0.939215218832179	0.174394962327102	0	0	0.0714783592361181	0.0710135472102796	0.113829319411841	0.185242570596615
chr11_9799898_9800225_+	Robo1	.	hsa_circ_0004788	2.07872158844579	0.305361662871296	0.879278957770256	0.0435987405817755	0.158683789304538	0.0955947670320897	0	0.142027094420559	0	0.0463106426491538
chr12_10063116_10080709_+	Usp12	.	hsa_circ_0100155	-4.78484248034203	0.100662403189077	0.710242317133451	0	0.0396709473261345	0	0.142956718472236	0.142027094420559	0	0.0926212852983076
chr12_10063116_10087983_+	Usp12	.		1.27381692127635	0.727418421753696	0.977689185021321	0.087197481163551	0.0396709473261345	0.286784301096269	0	0.213040641630839	0.113829319411841	0.0926212852983076
chr12_10498999_10534434_-	Cdk8	.		1.18334580530418	0.753309301827939	0.97881827348543	0.130796221745326	0.158683789304538	0.286784301096269	0.214435077708354	0	0.170743979117762	0.231553213245769
chr12_10527307_10534434_-	Cdk8	.	hsa_circ_0029803	1.43666291320181	0.161434599270319	0.769601314137537	0.828376071053734	0.991773683153363	0.812555519772763	0.571826873888945	0.568108377682237	0.79680523588289	0.509417069140692
chr12_12421590_12450318_-	Lmtk2	.		3.64483811912259	0.13511768493306	0.741908434366778	0.087197481163551	0.277696631282942	0	0	0	0.113829319411841	0
chr12_12761932_12766265_-	Eif2ak1	.	hsa_circ_0079323	1.2363727599577	0.766109724536183	0.979851506255444	0.174394962327102	0.198354736630673	0	0	0	0.341487958235524	0.0463106426491538
chr12_13519925_13528791_+	Rnf216	5UTR		-2.02535627397579	0.588729451449777	0.965620097967543	0	0	0.143392150548135	0.357391796180591	0	0.0569146597059207	0
chr12_14654705_14703546_-	not_annotated	.		-2.51302046161234	0.263611511642323	0.857715606428592	0.130796221745326	0	0	0	0.142027094420559	0.284573298529604	0.0463106426491538
chr12_14689165_14703546_-	not_annotated	.		-1.29899723166061	0.651560321005694	0.970197246685883	0.087197481163551	0.158683789304538	0.0955947670320897	0.214435077708354	0.0710135472102796	0.284573298529604	0.0463106426491538
chr12_1711587_1725246_-	Insr	.		-1.03001066902824	0.962340590187668	0.997352787300434	0.087197481163551	0.119012841978404	0.334581684612314	0.285913436944473	0	0.0569146597059207	0.370485141193231
chr12_1716877_1729656_-	Insr	.		-2.25900847661167	0.266207824608529	0.857715606428592	0.087197481163551	0	0.0477973835160449	0.214435077708354	0.142027094420559	0	0.0926212852983076
chr12_1793317_1793869_-	Insr	.	hsa_circ_0000885	1.44520140787459	0.469177211843078	0.944122210559784	0.305191184072428	0.277696631282942	0.0955947670320897	0	0.0710135472102796	0.227658638823683	0.277863855894923
chr12_24505863_24511621_-	Baz1b	.		-2.29249663488442	0.452151725179537	0.939215218832179	0	0.0793418946522691	0	0	0.142027094420559	0	0.138931927947461
chr12_24672111_24675150_+	Wbscr22	.	hsa_circ_0080503	2.86705504292988	0.0475219895375144	0.612127388150648	0.174394962327102	0.43638042058748	0.191189534064179	0.214435077708354	0.0710135472102796	0	0.0926212852983076
chr12_25221353_25223644_+	Clip2	.		1.05308762977873	0.959263338774233	0.997352787300434	0.130796221745326	0	0.0477973835160449	0.0714783592361181	0	0	0.138931927947461
chr12_25226325_25234184_+	Clip2	.		2.15310706322885	0.229490014387057	0.829707330995508	0.217993702908877	0.238025683956807	0.0955947670320897	0	0	0.0569146597059207	0.231553213245769
chr12_25431709_25435591_+	Gtf2i	.		1.89474499041666	0.0697836213366312	0.660501656102798	0.523184886981306	1.1504574724579	0.382379068128359	0.357391796180591	0.355067736051398	0.626061256765128	0.138931927947461
chr12_25442324_25454041_+	Gtf2i	.	hsa_circ_0005513	2.00618139674533	0.206075270808972	0.819001038202611	0.087197481163551	0.357038525935211	0.0955947670320897	0.0714783592361181	0.0710135472102796	0.113829319411841	0.0926212852983076
chr12_25481348_25483088_+	Gtf2i	.		-1.16319096887348	0.877088102192158	0.991012806363026	0.0435987405817755	0.119012841978404	0	0.0714783592361181	0.213040641630839	0	0
chr12_29638048_29655181_-	Caln1	.		-2.9506532436727	0.150663488190991	0.74917748935794	0.0435987405817755	0.0396709473261345	0.0477973835160449	0.142956718472236	0.284054188841118	0.113829319411841	0.0463106426491538
chr12_29976308_29988732_-	Rabgef1	.		1.20659833922056	0.746207981950782	0.97881827348543	0.305191184072428	0.119012841978404	0.0477973835160449	0	0.142027094420559	0.170743979117762	0.185242570596615
chr12_29985631_29988732_-	Rabgef1	.		1.48416169289025	0.499845851749037	0.948578042067597	0.087197481163551	0.119012841978404	0.143392150548135	0.142956718472236	0.142027094420559	0.0569146597059207	0
chr12_30068979_30083826_-	Tpst1	5UTR		-1.87929693078927	0.163569166370898	0.776089315929413	0.174394962327102	0.198354736630673	0.0955947670320897	0.285913436944473	0.497094830471957	0.227658638823683	0.231553213245769
chr12_30082880_30083826_-	Tpst1	5UTR	hsa_circ_0007672	-1.13014300933246	0.677199273239673	0.970197246685883	0.523184886981306	0.555393262565883	1.24273197141717	1.00069702930565	0.994189660943914	0.512231937353286	0.97252349563223
chr12_32103198_32104084_+	Tmem132d	.	hsa_circ_0097876	-1.32757942296041	0.377001845183299	0.924724222718549	0.784777330471959	0.991773683153363	1.24273197141717	0.857740310833418	0.568108377682237	2.16275706882499	1.66718313536954
chr12_36382619_36398233_-	Tmem132b	5UTR	hsa_circ_0097848	-1.6331922471277	0.468047614940529	0.944122210559784	0.087197481163551	0.0396709473261345	0.0955947670320897	0.142956718472236	0.142027094420559	0.227658638823683	0
chr12_36397341_36398233_-	Tmem132b	5UTR	hsa_circ_0097846	-1.23211861747148	0.452806250725787	0.939215218832179	1.35156095803504	1.07111557780563	1.24273197141717	0.857740310833418	1.06520320815419	2.78881832559011	1.25038735152715
chr12_37408161_37412832_-	Tctn2	.		-1.91576740895785	0.243749439211398	0.838832869111922	0.261592443490653	0.0793418946522691	0.0955947670320897	0.285913436944473	0.0710135472102796	0.682975916471048	0.0926212852983076
chr12_37625063_37629278_+	Sbno1	.	hsa_circ_0097729	2.12775585559128	0.252127217070198	0.845706722401177	0.087197481163551	0.0793418946522691	0.143392150548135	0	0.0710135472102796	0.0569146597059207	0.0463106426491538
chr12_37641424_37641929_+	Sbno1	.	hsa_circ_0097722	3.48955928713769	0.244774656258749	0.84090993764502	0	0.198354736630673	0.191189534064179	0.142956718472236	0	0	0
chr12_39056071_39093122_+	Kdm2b	.		-1.2274885918139	0.77239848029812	0.980541012603625	0.130796221745326	0.119012841978404	0.0477973835160449	0.142956718472236	0.284054188841118	0	0.0926212852983076
chr12_39428_108383_-	not_annotated	.		1.63098318678889	0.297324659375277	0.873951727913647	0.392388665235979	0.396709473261345	0.382379068128359	0.357391796180591	0	0.398402617941445	0.185242570596615
chr12_39627015_39635912_-	Anapc7	.	hsa_circ_0028193	-1.28717112773232	0.573420282942644	0.960817614673136	0.087197481163551	0.238025683956807	0.238986917580224	0.142956718472236	0.0710135472102796	0.284573298529604	0.416795783842384
chr12_40307164_40332371_-	not_annotated	.	hsa_circ_0097333	1.60642779000813	0.589041011271337	0.965620097967543	0.217993702908877	0	0.0955947670320897	0	0.213040641630839	0	0.0463106426491538
chr12_40329453_40332371_-	not_annotated	.	hsa_circ_0002457	1.45089992774293	0.454331323770743	0.939215218832179	0.174394962327102	0.317367578609076	0.669163369224628	0.214435077708354	0.142027094420559	0.398402617941445	0.277863855894923
chr12_40388298_40397763_-	Brap	.		-1.05048201915226	0.789143600449517	0.982574626514211	5.18825012923128	4.28446231122253	7.16960752740673	5.71826873888945	4.11878573819622	8.42336963647626	4.95523876345946
chr12_40827650_40828168_-	not_annotated	.	hsa_circ_0002584	-2.82508022705646	0.0112854875259744	0.444243665806424	0.130796221745326	0.0396709473261345	0.238986917580224	0.214435077708354	0.426081283261677	0.398402617941445	0.463106426491538
chr12_40930377_40942395_+	Ptpn11	.		3.74484639976389	0.229594151065175	0.829707330995508	0.0435987405817755	0	0.191189534064179	0	0.0710135472102796	0	0
chr12_43501059_43576734_-	not_annotated	.	hsa_circ_0003059	1.60656407875582	0.0272417349503704	0.507343300111776	1.43875843919859	1.34881220908857	1.48171888899739	0.857740310833418	0.923176113733635	1.08137853441249	0.694659639737307
chr12_43576496_43576734_-	not_annotated	.	hsa_circ_0028587	-1.93202820029416	0.257258849918465	0.853169180238072	0.0435987405817755	0.0793418946522691	0.0955947670320897	0.142956718472236	0.0710135472102796	0.113829319411841	0.231553213245769
chr12_44087176_44106499_+	Fbxw8	.	hsa_circ_0005916	-1.37090991804268	0.559739553463352	0.958183106011881	0.174394962327102	0.238025683956807	0.0955947670320897	0.0714783592361181	0.710135472102796	0.170743979117762	0.0463106426491538
chr12_44761633_44762147_-	not_annotated	.	hsa_circ_0097489	1.3799346846386	0.390279728097252	0.932360117878843	0.348789924654204	0.396709473261345	0.382379068128359	0.285913436944473	0.213040641630839	0.512231937353286	0.0926212852983076
chr12_44761633_44825909_-	not_annotated	.		-1.33783493657869	0.58208008714769	0.963950467520264	0.217993702908877	0.0793418946522691	0.143392150548135	0.285913436944473	0.213040641630839	0.170743979117762	0.138931927947461
chr12_44821089_44825909_-	not_annotated	.		1.50805357728987	0.407593053230699	0.935418903263073	0.392388665235979	0.198354736630673	0.191189534064179	0.0714783592361181	0	0.284573298529604	0.277863855894923
chr12_47286245_47292049_-	not_annotated	.		2.92245319427895	0.149755228500384	0.74917748935794	0.217993702908877	0.119012841978404	0.0955947670320897	0.0714783592361181	0	0.113829319411841	0
chr12_49373408_49373996_+	Sgsm1	.		-1.07393524392142	0.852196405829172	0.987763770771591	0.523184886981306	0.119012841978404	1.00374505383694	0.714783592361181	0.781149019313075	0.398402617941445	0.463106426491538
chr12_49373408_49374027_+	Sgsm1	.		-1.25007825985924	0.41513926955524	0.937510753908547	0.566783627563081	0.87276084117496	0.573568602192538	1.07217538854177	1.06520320815419	0.569146597059207	0.740970282386461
chr12_49449152_49467896_+	not_annotated	.		1.71754069037656	0.364756043695523	0.91780929794544	0.130796221745326	0.158683789304538	0.0955947670320897	0.0714783592361181	0	0.0569146597059207	0.138931927947461
chr12_50197280_50202120_+	Sez6l	.		1.17038547454759	0.646197939083973	0.970197246685883	0.305191184072428	0.634735157218153	0.525771218676494	0.142956718472236	0.639121924892516	0.569146597059207	0.324174498544077
chr12_51582920_51592889_-	not_annotated	.	hsa_circ_0002804	1.13470591841394	0.85767967577975	0.987763770771591	0.087197481163551	0.119012841978404	0.0477973835160449	0.142956718472236	0	0.113829319411841	0.0463106426491538
chr12_51960259_51963245_+	Ep400	5UTR		-1.91861808432789	0.361053207676599	0.916986428570992	0.174394962327102	0.0793418946522691	0	0	0.213040641630839	0.170743979117762	0.277863855894923
chr12_51997166_51998899_+	Ep400	.	hsa_circ_0029463	2.54196784588913	0.0666747707236143	0.65319119741775	0.305191184072428	0.198354736630673	0.191189534064179	0	0	0.170743979117762	0.138931927947461
chr12_52140597_52152750_-	Galnt9	.		1.80303132005162	0.4641168185969	0.942333937431339	0.130796221745326	0.119012841978404	0	0.0714783592361181	0	0.0569146597059207	0.0463106426491538
chr12_53626_108383_-	not_annotated	.		-1.80154938460585	0.238018778371895	0.834833947703344	0	0.317367578609076	0.334581684612314	0.285913436944473	0.781149019313075	0.170743979117762	0.370485141193231
chr12_5603315_5604016_-	Fry	.		1.83424927153908	0.397460726259479	0.935418903263073	0.261592443490653	0.0793418946522691	0.0955947670320897	0.142956718472236	0	0.170743979117762	0
chr12_5638202_5694342_-	Fry	.		7.00878587193978	0.00641888419293014	0.384286164903617	0.392388665235979	0.277696631282942	0.0477973835160449	0	0	0.0569146597059207	0.0463106426491538
chr12_587082_591296_-	not_annotated	.	hsa_circ_0029934	-1.59713403461907	0.113327251982494	0.720345920147236	0.828376071053734	0.634735157218153	0.525771218676494	0.643305233125063	0.923176113733635	1.47978115235394	1.15776606622885
chr12_587082_632694_-	N4bp2l2	3UTR		1.08750680892856	0.82051636153252	0.985677204034779	0.348789924654204	0.674406104544287	0.334581684612314	0.643305233125063	0.0710135472102796	0.739890576176969	0.231553213245769
chr12_589608_591296_-	not_annotated	.	hsa_circ_0100263	-1.33847735108653	0.415891498979835	0.937510753908547	0.392388665235979	0.317367578609076	0.286784301096269	0.285913436944473	0.426081283261677	0.227658638823683	0.787280925035615
chr12_589608_632694_-	N4bp2l2	3UTR		1.08082802127416	0.91783836288108	0.997352787300434	0.087197481163551	0.158683789304538	0.0477973835160449	0.142956718472236	0	0.227658638823683	0
chr12_628707_636629_-	N4bp2l2	.	hsa_circ_0000471	-2.45426603237111	0.083810594663047	0.697667787484537	0.0435987405817755	0.0396709473261345	0.191189534064179	0.357391796180591	0.142027094420559	0.227658638823683	0.185242570596615
chr12_7904345_7928988_+	Ubl3	3UTR		1.21945342797664	0.810419237426185	0.984046290361759	0.087197481163551	0.119012841978404	0.0477973835160449	0	0	0.113829319411841	0.138931927947461
chr12_8089734_8096761_+	Slc7a1	.		-2.62740371561751	0.22043085601657	0.826287630693631	0.0435987405817755	0.158683789304538	0	0.142956718472236	0.426081283261677	0.227658638823683	0
chr12_8189806_8220963_-	not_annotated	.		1.19302524235866	0.494033323564191	0.948578042067597	0.697579849308408	1.11078652513177	0.955947670320897	0.500348514652827	0.994189660943914	0.853719895588811	0.740970282386461
chr12_9061580_9062262_+	Flt1	.	hsa_circ_0100186	1.01116659275291	0.986169275606816	0.997352787300434	0.0435987405817755	0.238025683956807	0.191189534064179	0.357391796180591	0	0.284573298529604	0
chr12_9218692_9234071_-	not_annotated	.	hsa_circ_0029864	-1.24621956745981	0.735543931896932	0.97881827348543	0.087197481163551	0.0793418946522691	0.191189534064179	0	0.0710135472102796	0.0569146597059207	0.416795783842384
chr12_9229551_9256591_-	not_annotated	.	hsa_circ_0100178	-1.36390323083242	0.63548940001389	0.970197246685883	0.0435987405817755	0.0396709473261345	0.191189534064179	0.142956718472236	0.284054188841118	0	0.0926212852983076
chr12_9229551_9273272_-	not_annotated	.		-1.2619135762155	0.709246609449336	0.976713414338716	0.217993702908877	0.119012841978404	0	0.142956718472236	0.0710135472102796	0.170743979117762	0.185242570596615
chr12_9229551_9297852_-	not_annotated	.	hsa_circ_0100174	1.53124879037716	0.484322683545009	0.947088721513828	0.435987405817755	0.119012841978404	0.0477973835160449	0.0714783592361181	0.0710135472102796	0.170743979117762	0.185242570596615
chr12_9256475_9313769_-	not_annotated	.	hsa_circ_0029834	1.31839774583237	0.206693618061842	0.819001038202611	1.56955466094392	2.41992778689421	3.44141161315523	2.21582913631966	1.70432513304671	1.87818377029538	1.71349377801869
chr12_9273124_9313769_-	not_annotated	.	hsa_circ_0005831	1.50539034178775	0.0683380165567809	0.65319119741775	1.74394962327102	1.98354736630673	1.3861241219653	1.50104554395848	1.20723030257475	1.02446387470657	0.879902210333923
chr12_9292179_9313769_-	not_annotated	.		-3.89787455966838	0.123672614959196	0.735525440552908	0.0435987405817755	0.0396709473261345	0	0.357391796180591	0.142027094420559	0	0.0463106426491538
chr12_9297690_9299418_-	not_annotated	.		-1.00916068004793	0.984314963232632	0.997352787300434	0.130796221745326	0.119012841978404	0.286784301096269	0.0714783592361181	0.213040641630839	0.227658638823683	0.185242570596615
chr12_9297690_9313769_-	not_annotated	.	hsa_circ_0008760	1.25944795690661	0.264699365667796	0.857715606428592	3.13910932188783	1.94387641898059	2.29427440877015	2.50174257326413	1.70432513304671	1.82126911058946	1.806115063317
chr12_9309986_9313769_-	not_annotated	.	hsa_circ_0004372	3.07071182061941	0.206577531462759	0.819001038202611	0	0.158683789304538	0.143392150548135	0	0	0.0569146597059207	0.0463106426491538
chr13_100300001_100353039_-	Enah	3UTR		-1.58481791607335	0.230440678622205	0.829869192338862	0.348789924654204	0.396709473261345	0.334581684612314	0.428870155416709	0.923176113733635	0.113829319411841	0.833591567684769
chr13_100347404_100353039_-	Enah	.	hsa_circ_0016662	-1.23195253272601	0.794950714322419	0.982574626514211	0.130796221745326	0.0396709473261345	0	0	0.0710135472102796	0.113829319411841	0.0926212852983076
chr13_100427451_100436465_-	Lbr	.		1.08852631445992	0.748970105398821	0.97881827348543	0.87197481163551	0.991773683153363	0.764758136256718	1.00069702930565	0.284054188841118	0.967549215000652	0.926212852983076
chr13_100885655_100893629_-	Capn2	.		1.37337814802435	0.680956159513771	0.970197246685883	0.087197481163551	0.317367578609076	0.143392150548135	0.500348514652827	0	0.0569146597059207	0
chr13_101274881_101280792_+	Susd4	.	hsa_circ_0112120	2.34083006386525	0.381830498952769	0.927423918475554	0.087197481163551	0.158683789304538	0	0	0.142027094420559	0	0
chr13_101704469_101715410_+	Aida	.		-1.20103712632828	0.785756522877017	0.982574626514211	0.087197481163551	0.119012841978404	0.143392150548135	0.0714783592361181	0.426081283261677	0	0.0926212852983076
chr13_103324752_103334370_+	Eprs	.		-1.08757253876713	0.785479162068924	0.982574626514211	0.435987405817755	0.515722315239749	0.430176451644404	0.7862619515973	0.213040641630839	0.398402617941445	0.602038354439
chr13_103331889_103355802_+	Eprs	.		1.14118094298738	0.854746715557532	0.987763770771591	0.130796221745326	0.0396709473261345	0.0955947670320897	0	0.213040641630839	0.0569146597059207	0.0463106426491538
chr13_105693582_105701842_+	Gpatch2	.		1.49422976608528	0.107088343442285	0.712016186414805	1.39515969861682	0.87276084117496	1.43392150548135	1.14365374777789	0.568108377682237	0.739890576176969	0.833591567684769
chr13_105699058_105701842_+	Gpatch2	.	hsa_circ_0002843	-5.06225288833911	0.0126367276440714	0.444243665806424	0.130796221745326	0.0396709473261345	0	0.214435077708354	0.213040641630839	0.79680523588289	0.0463106426491538
chr13_106859709_106862333_+	Ush2a	.		1.62182825952087	0.559665173779642	0.958183106011881	0.0435987405817755	0.119012841978404	0.143392150548135	0.0714783592361181	0	0.170743979117762	0
chr13_107733301_107749528_-	Kcnk2	.	hsa_circ_0007131	-1.0429655703077	0.859395346923446	0.987763770771591	1.26436347687149	0.991773683153363	1.62511103954553	1.07217538854177	1.20723030257475	1.70743979117762	1.34300863682546
chr13_107733301_107772361_-	Kcnk2	.		-1.00277520013272	0.994613190811987	0.999233643287642	0.435987405817755	0.317367578609076	0.286784301096269	0.142956718472236	0.639121924892516	0.455317277647366	0.185242570596615
chr13_107745992_107749528_-	Kcnk2	.	hsa_circ_0008788	1.57828104699893	0.617428539418827	0.969618085037944	0.174394962327102	0	0.0955947670320897	0	0	0.0569146597059207	0.138931927947461
chr13_109403514_109459916_-	Rps6kc1	.	hsa_circ_0111928	-1.07193503493048	0.893549002771126	0.994019598673026	0.261592443490653	0.158683789304538	0.191189534064179	0.571826873888945	0.0710135472102796	0.227658638823683	0.0463106426491538
chr13_109403514_109471561_-	Rps6kc1	.	hsa_circ_0111925	-1.60355078717435	0.0881296859315349	0.699561106029668	0.566783627563081	0.317367578609076	0.621365985708583	0.929218670069536	0.710135472102796	0.569146597059207	0.97252349563223
chr13_109418119_109471561_-	Rps6kc1	.	hsa_circ_0111924	1.31390486533366	0.678460976464569	0.970197246685883	0.0435987405817755	0.0793418946522691	0.191189534064179	0.0714783592361181	0.142027094420559	0.113829319411841	0
chr13_109441495_109471561_-	Rps6kc1	.		1.74915094198183	0.220382465384349	0.826287630693631	0.130796221745326	0.317367578609076	0.669163369224628	0.214435077708354	0.284054188841118	0.0569146597059207	0.277863855894923
chr13_109442254_109459916_-	Rps6kc1	.	hsa_circ_0111927	23.7777198783099	0.00158867121443041	0.295878805379635	0.087197481163551	0.198354736630673	0.143392150548135	0	0	0	0
chr13_109442254_109471561_-	Rps6kc1	.	hsa_circ_0005841	2.25504402613116	0.108533765707417	0.713154782056357	0.305191184072428	0.476051367913614	0.191189534064179	0	0.142027094420559	0.0569146597059207	0.324174498544077
chr13_109457217_109471561_-	Rps6kc1	.	hsa_circ_0004849	1.48243129093536	0.481669863156093	0.945173327658669	0.130796221745326	0.357038525935211	0.0955947670320897	0.142956718472236	0.0710135472102796	0.113829319411841	0.185242570596615
chr13_110443908_110447458_+	Lpgat1	.		1.34608152931788	0.786921895452227	0.982574626514211	0	0.158683789304538	0.0477973835160449	0.142956718472236	0.0710135472102796	0	0
chr13_110443908_110450689_+	Lpgat1	.	hsa_circ_0111866	1.0654717116895	0.884518360944811	0.991996220461091	0.261592443490653	0.198354736630673	0.334581684612314	0.214435077708354	0.142027094420559	0.170743979117762	0.416795783842384
chr13_110837568_110856315_-	Rcor3	.	hsa_circ_0016354	-2.30712995622188	0.177534246331994	0.787158158730619	0.087197481163551	0.0396709473261345	0.0955947670320897	0.142956718472236	0.0710135472102796	0.341487958235524	0.138931927947461
chr13_111138405_111159973_+	Kcnh1	.	hsa_circ_0016343	-1.12475381402624	0.58343600878939	0.96550082968812	1.39515969861682	1.19012841978404	1.19493458790112	1.21513210701401	1.56229803862615	1.19520785382433	1.66718313536954
chr13_111667734_111671978_-	not_annotated	.		-4.85346648954995	0.093127694698559	0.699561106029668	0.0435987405817755	0	0	0.0714783592361181	0	0	0.277863855894923
chr13_111667734_111716205_-	not_annotated	.	hsa_circ_0111805	1.99103219354301	0.14657726673117	0.748901925958962	0.174394962327102	0.277696631282942	0.621365985708583	0	0.213040641630839	0.227658638823683	0.231553213245769
chr13_111679318_111716205_-	not_annotated	.		1.43304240662485	0.668909581828554	0.970197246685883	0.087197481163551	0.158683789304538	0.0477973835160449	0	0	0.0569146597059207	0.185242570596615
chr13_111709660_111716205_-	not_annotated	.	hsa_circ_0016334	-1.26007511749732	0.458691398749458	0.939215218832179	0.523184886981306	0.515722315239749	0.477973835160449	0.929218670069536	0.355067736051398	0.626061256765128	0.648348997088153
chr13_113735260_113748416_+	not_annotated	.		2.47270440765981	0.121241159642614	0.730469098198684	0.261592443490653	0.357038525935211	0.0477973835160449	0	0.142027094420559	0.0569146597059207	0.138931927947461
chr13_113832447_113840267_-	Cr1l	.		-1.64515008926121	0.349588552811259	0.911370171268837	0.087197481163551	0.0396709473261345	0.238986917580224	0.214435077708354	0.355067736051398	0.113829319411841	0.138931927947461
chr13_113832447_113844645_-	Cr1l	.		2.50558185467985	0.0719100239274875	0.665331616015772	0.217993702908877	0.317367578609076	0.143392150548135	0.0714783592361181	0.0710135472102796	0	0.185242570596615
chr13_113832447_113847832_-	Cr1l	.		1.9595405640133	0.131146795168737	0.736676575719472	0.348789924654204	0.357038525935211	0.286784301096269	0.0714783592361181	0.426081283261677	0.0569146597059207	0.138931927947461
chr13_14516040_14697780_-	not_annotated	.		-15.0016101236002	0.0491855330349406	0.612127388150648	0	0	0	0.214435077708354	0	0	0.138931927947461
chr13_14541720_14550127_-	not_annotated	.	hsa_circ_0117246	-1.0899510904065	0.928879347635065	0.997352787300434	0.0435987405817755	0.0793418946522691	0	0	0.142027094420559	0.0569146597059207	0
chr13_14883727_14976793_-	not_annotated	.		4.61739797600996	0.139239191123009	0.743997186377689	0	0.119012841978404	0.143392150548135	0	0	0	0.0463106426491538
chr13_22048842_22077216_+	Cntnap5b	.	hsa_circ_0117239	-1.88503155153408	0.264564445713908	0.857715606428592	0.0435987405817755	0.0793418946522691	0.191189534064179	0.285913436944473	0.355067736051398	0	0.185242570596615
chr13_22048842_22088629_+	Cntnap5b	.	hsa_circ_0117240	-1.12094912694008	0.723538315709444	0.977689185021321	0.392388665235979	0.43638042058748	0.621365985708583	0.857740310833418	0.497094830471957	0.227658638823683	0.602038354439
chr13_22048842_22244855_+	Cntnap5b	.		-2.40631818191237	0.340996361192996	0.905527323855371	0.0435987405817755	0	0	0.0714783592361181	0	0	0.0926212852983076
chr13_22088485_22151171_+	Cntnap5b	.		2.72964493628159	0.153499258069527	0.752659249889838	0.217993702908877	0.0396709473261345	0.573568602192538	0	0.355067736051398	0.0569146597059207	0
chr13_22469697_22488146_+	Cntnap5b	.		-1.47240565122557	0.640421976027704	0.970197246685883	0.174394962327102	0.0396709473261345	0	0.285913436944473	0.0710135472102796	0	0.0926212852983076
chr13_22469697_22492160_+	Cntnap5b	.		1.27085679286665	0.736485801683001	0.97881827348543	0.130796221745326	0.119012841978404	0.0477973835160449	0.285913436944473	0	0	0.0463106426491538
chr13_24893088_24902996_+	Cdh20	.		12.3756930298608	0.0334543086995391	0.532720976888909	0	0.119012841978404	0.0955947670320897	0	0	0	0
chr13_25113372_25115431_-	not_annotated	.		1.6082262742405	0.457620384504544	0.939215218832179	0.305191184072428	0.0793418946522691	0.238986917580224	0	0	0.284573298529604	0.185242570596615
chr13_25616431_25627356_-	Pign	.	hsa_circ_0108752	1.19293602599955	0.855711061197702	0.987763770771591	0	0.0396709473261345	0.143392150548135	0.142956718472236	0.0710135472102796	0	0
chr13_25672723_25691066_+	RGD1307235	.	hsa_circ_0047869	-9.2378309232788	0.00106269714834864	0.265586245278604	0	0.0396709473261345	0.0477973835160449	0.357391796180591	0.284054188841118	0.113829319411841	0.509417069140692
chr13_25672723_25699374_+	RGD1307235	.		-2.45174984363341	0.220025590425282	0.826287630693631	0.0435987405817755	0.0793418946522691	0	0.142956718472236	0	0.0569146597059207	0.231553213245769
chr13_25681293_25691066_+	RGD1307235	.	hsa_circ_0047870	2.5614246390083	0.288980880441623	0.868377769033452	0.087197481163551	0.119012841978404	0.0477973835160449	0	0	0.113829319411841	0
chr13_25686315_25691066_+	RGD1307235	.		7.04326178797497	0.0425515412880521	0.582814277175354	0.0435987405817755	0.238025683956807	0.143392150548135	0	0	0.0569146597059207	0
chr13_25983847_25998695_+	Zcchc2	.	hsa_circ_0108763	1.02872683398842	0.964464098275941	0.997352787300434	0.130796221745326	0.119012841978404	0.0955947670320897	0.214435077708354	0.213040641630839	0.0569146597059207	0
chr13_26277462_26280241_+	Phlpp1	.	hsa_circ_0108767	1.05108354781685	0.887884230925504	0.99219915824664	0.523184886981306	0.634735157218153	0.334581684612314	0.357391796180591	0.284054188841118	1.02446387470657	0.231553213245769
chr13_26277462_26303358_+	Phlpp1	.	hsa_circ_0047891	17.0041954248839	0.00599390307987391	0.384286164903617	0.087197481163551	0.119012841978404	0.0955947670320897	0	0	0	0
chr13_26340135_26366629_+	Phlpp1	.		-3.66773645607559	0.0481698534059832	0.612127388150648	0.0435987405817755	0.0793418946522691	0	0.214435077708354	0.0710135472102796	0.113829319411841	0.277863855894923
chr13_26340135_26377986_+	Phlpp1	.		-3.04057851354244	0.29322457314938	0.873201189463978	0	0.0396709473261345	0	0.0714783592361181	0	0	0.138931927947461
chr13_31092208_31209056_+	Cdh7	.		1.00950334017926	0.987983839594822	0.997352787300434	0.174394962327102	0	0.334581684612314	0.214435077708354	0.0710135472102796	0.227658638823683	0.138931927947461
chr13_31140420_31163102_+	Cdh7	.	hsa_circ_0108807	1.0299525364681	0.88593540713353	0.991996220461091	1.83114710443457	1.62650884037152	1.95969272415784	1.71548062166684	1.20723030257475	1.70743979117762	2.26922148980854
chr13_31140420_31186487_+	Cdh7	.	hsa_circ_0108808	2.97219291319403	0.107935252890591	0.713154782056357	0.130796221745326	0.357038525935211	0.0955947670320897	0.214435077708354	0	0.0569146597059207	0
chr13_31140420_31209056_+	Cdh7	.	hsa_circ_0108809	2.31405366990431	0.278364085412745	0.865534476282195	0.087197481163551	0.198354736630673	0.0477973835160449	0	0.142027094420559	0	0.0463106426491538
chr13_32453776_32469550_-	not_annotated	.		-1.03874807538081	0.947342748072775	0.997352787300434	0.130796221745326	0.158683789304538	0.191189534064179	0.0714783592361181	0.142027094420559	0.455317277647366	0
chr13_34399885_34400364_+	not_annotated	.	hsa_circ_0007052	-2.33820045308919	0.0350486569537757	0.547585290581994	0.087197481163551	0.158683789304538	0.143392150548135	0.428870155416709	0.284054188841118	0.227658638823683	0.324174498544077
chr13_34515328_34528874_+	not_annotated	.	hsa_circ_0117217	1.82071692029226	0.398272931510201	0.935418903263073	0.087197481163551	0.119012841978404	0.0477973835160449	0.0714783592361181	0	0.0569146597059207	0.0463106426491538
chr13_35579715_35608096_-	not_annotated	.		1.53210681778785	0.476883516375787	0.944122210559784	0.087197481163551	0.119012841978404	0.143392150548135	0.0714783592361181	0	0.113829319411841	0.0926212852983076
chr13_35579756_35608096_-	not_annotated	.		2.07035099184145	0.0949035900759519	0.703256193334986	0.435987405817755	0.317367578609076	0.430176451644404	0.0714783592361181	0	0.341487958235524	0.277863855894923
chr13_35728571_35752228_-	Ptpn4	.	hsa_circ_0056243	2.67404775177124	0.175535207571077	0.786385869751508	0.087197481163551	0.119012841978404	0.191189534064179	0.142956718472236	0	0	0.0463106426491538
chr13_35736455_35784163_-	Ptpn4	.		1.11669052561077	0.852502537638688	0.987763770771591	0.435987405817755	0.238025683956807	0	0.357391796180591	0.284054188841118	0.0569146597059207	0.138931927947461
chr13_35748507_35784163_-	Ptpn4	.		1.74170243096318	0.39726335275472	0.935418903263073	0.174394962327102	0.277696631282942	0.0955947670320897	0.214435077708354	0	0.0569146597059207	0.138931927947461
chr13_35769418_35784163_-	Ptpn4	.		-1.13691706801383	0.786642033441801	0.982574626514211	0.130796221745326	0.277696631282942	0.143392150548135	0.142956718472236	0.0710135472102796	0.113829319411841	0.463106426491538
chr13_39853881_40143208_-	Dpp10	.		1.80957305087072	0.221657960011925	0.826287630693631	0.217993702908877	0.198354736630673	0.669163369224628	0.0714783592361181	0.355067736051398	0.170743979117762	0.185242570596615
chr13_40105250_40145825_-	Dpp10	.		-1.34962182331538	0.573725442392546	0.960817614673136	0.130796221745326	0.198354736630673	0.0955947670320897	0.357391796180591	0	0.341487958235524	0.0926212852983076
chr13_40882113_41042543_-	not_annotated	.		4.49233161067781	0.0498598776688421	0.612127388150648	0.261592443490653	0.119012841978404	0.286784301096269	0.0714783592361181	0	0.0569146597059207	0.0463106426491538
chr13_40882113_41046809_-	not_annotated	.		-1.07490070409157	0.825812159444708	0.985677204034779	0.784777330471959	1.38848315641471	0.669163369224628	0.357391796180591	1.42027094420559	1.47978115235394	0.833591567684769
chr13_40882113_41141974_-	not_annotated	.		1.30133377399067	0.691219741247051	0.97523214039439	0.130796221745326	0.0396709473261345	0.286784301096269	0	0.142027094420559	0.0569146597059207	0.231553213245769
chr13_41706912_41722239_-	Actr3	.		-1.4542144711004	0.606689271321097	0.967131001355277	0.087197481163551	0.158683789304538	0	0	0.142027094420559	0.0569146597059207	0.277863855894923
chr13_41898164_41907307_+	Slc35f5	.	hsa_circ_0117078	1.47318510601374	0.59066884603037	0.965771694757751	0.217993702908877	0.0793418946522691	0.286784301096269	0.428870155416709	0	0.113829319411841	0
chr13_43971644_43987587_+	Mgat5	5UTR		1.27330795136875	0.750630917769776	0.97881827348543	0.174394962327102	0.0793418946522691	0.0477973835160449	0	0.213040641630839	0.113829319411841	0
chr13_44607508_44629827_+	not_annotated	.		-1.49562176370141	0.533501442000221	0.955050703352517	0.0435987405817755	0.0793418946522691	0.238986917580224	0.0714783592361181	0.426081283261677	0	0.231553213245769
chr13_44866843_44868622_+	R3hdm1	5UTR	hsa_circ_0056558	-1.20416151254645	0.873382246932228	0.991012806363026	0.0435987405817755	0.119012841978404	0	0.285913436944473	0	0	0
chr13_46517549_46528672_+	Thsd7b	.	hsa_circ_0117407	2.32282548919077	0.154052944579866	0.754473837042515	0.305191184072428	0.238025683956807	0.191189534064179	0	0	0.341487958235524	0.0463106426491538
chr13_50211624_50220923_+	Zc3h11a	5UTR		-1.38750706853538	0.432827122457421	0.939215218832179	0.087197481163551	0.317367578609076	0.191189534064179	0.357391796180591	0.142027094420559	0.341487958235524	0.277863855894923
chr13_51432787_51439647_+	Kdm5b	.		2.48938410983175	0.526717907633478	0.954900518348795	0	0.277696631282942	0	0	0.142027094420559	0	0
chr13_51440789_51450355_+	Kdm5b	.		1.25807801530137	0.802360292143078	0.982574626514211	0	0.0793418946522691	0.143392150548135	0	0	0.170743979117762	0.0463106426491538
chr13_53175099_53186162_-	Camsap2	.	hsa_circ_0006265	1.66853977999415	0.318784312211956	0.88940170995962	0.566783627563081	0.238025683956807	0.238986917580224	0	0.0710135472102796	0.227658638823683	0.463106426491538
chr13_56096833_56129496_+	not_annotated	.	hsa_circ_0111650	1.81683391188084	0.0411753928663205	0.579735920436597	0.653981108726632	1.11078652513177	0.573568602192538	0.357391796180591	0.426081283261677	0.512231937353286	0.416795783842384
chr13_56096833_56183125_+	not_annotated	.		1.12727585979393	0.847941260744089	0.987763770771591	0	0.158683789304538	0.191189534064179	0.0714783592361181	0.142027094420559	0	0.185242570596615
chr13_56114437_56129496_+	not_annotated	.	hsa_circ_0006324	4.54900939896621	0.025879032536169	0.499234482117927	0.130796221745326	0.238025683956807	0.0955947670320897	0.0714783592361181	0	0	0.0463106426491538
chr13_56114437_56161720_+	not_annotated	.	hsa_circ_0111649	1.72521036309005	0.166874530843127	0.777521357120797	0.610382368144857	0.357038525935211	0.191189534064179	0.285913436944473	0.142027094420559	0.227658638823683	0.231553213245769
chr13_56114437_56173172_+	not_annotated	.	hsa_circ_0015783	1.69996963689447	0.478609531417871	0.944122210559784	0.130796221745326	0.198354736630673	0.0955947670320897	0.285913436944473	0.0710135472102796	0	0
chr13_56114437_56183125_+	not_annotated	.	hsa_circ_0111647	2.41569050168035	0.00144498018892732	0.282734456966778	1.48235717978037	1.70585073502378	1.09933982086903	0.929218670069536	0.355067736051398	0.79680523588289	0.324174498544077
chr13_56121584_56183125_+	not_annotated	.	hsa_circ_0000168	-1.86436421892553	0.382614997965869	0.927423918475554	0.087197481163551	0.119012841978404	0	0.285913436944473	0	0.227658638823683	0.0463106426491538
chr13_56151433_56183125_+	not_annotated	.	hsa_circ_0015779	-1.31606367101089	0.675353378726055	0.970197246685883	0	0.119012841978404	0.143392150548135	0	0.142027094420559	0.170743979117762	0.138931927947461
chr13_57226408_57266236_+	Kcnt2	.	hsa_circ_0111617	-7.39901243741937	0.0127547254593816	0.444243665806424	0	0	0.0477973835160449	0.214435077708354	0.0710135472102796	0.170743979117762	0.138931927947461
chr13_57241244_57315386_+	Kcnt2	.		1.06097272923497	0.93476098500607	0.997352787300434	0.130796221745326	0.0793418946522691	0.143392150548135	0	0.0710135472102796	0.0569146597059207	0.277863855894923
chr13_57308609_57315386_+	Kcnt2	.	hsa_circ_0015751	-3.33363593857375	0.00351889715015666	0.355121272676948	0.130796221745326	0.238025683956807	0.0477973835160449	0.714783592361181	0.284054188841118	0.512231937353286	0.463106426491538
chr13_57343825_57411487_+	Kcnt2	.		-1.13267789561134	0.729281419345425	0.977689185021321	0.348789924654204	0.317367578609076	0.430176451644404	0.643305233125063	0.497094830471957	0.341487958235524	0.231553213245769
chr13_57343825_57458413_+	Kcnt2	.		1.37005453274232	0.597824223777634	0.966224435996826	0.0435987405817755	0.357038525935211	0.143392150548135	0.142956718472236	0.0710135472102796	0.170743979117762	0.138931927947461
chr13_57343825_57470637_+	Kcnt2	.		1.48873515575703	0.782774983401561	0.98181392148871	0	0.158683789304538	0	0.142956718472236	0	0	0
chr13_57447577_57470637_+	Kcnt2	.	hsa_circ_0111602	-1.36716777025017	0.655019449682479	0.970197246685883	0.087197481163551	0.119012841978404	0.0477973835160449	0	0	0.0569146597059207	0.370485141193231
chr13_57499750_57510762_+	Kcnt2	.		1.48464216950759	0.624393407423518	0.970197246685883	0	0.0793418946522691	0.191189534064179	0	0	0.170743979117762	0.0463106426491538
chr13_60462942_60473062_-	Cdc73	.	hsa_circ_0111574	1.22310671811958	0.812485949405784	0.984519246861801	0.174394962327102	0.0793418946522691	0	0	0	0.113829319411841	0.138931927947461
chr13_60462942_60484400_-	Cdc73	.		-1.06979178125714	0.871751865605919	0.991012806363026	0.392388665235979	0.317367578609076	0.238986917580224	0.0714783592361181	0.497094830471957	0.455317277647366	0.324174498544077
chr13_60462942_60489670_-	Cdc73	.	hsa_circ_0111569	4.21763759670511	0.158676492799822	0.765260221730599	0.0435987405817755	0.198354736630673	0	0	0	0.0569146597059207	0
chr13_61363514_61364904_+	not_annotated	.		-2.35393203073447	0.271694404422273	0.862219556641141	0.0435987405817755	0	0.0477973835160449	0.214435077708354	0.0710135472102796	0.0569146597059207	0
chr13_67105709_67180485_-	Pla2g4a	5UTR		-1.53169459445179	0.685957029682653	0.972968674508389	0	0.0396709473261345	0.0955947670320897	0	0.142027094420559	0	0.138931927947461
chr13_67141797_67180485_-	Pla2g4a	5UTR		-1.64416344142363	0.495699026019175	0.948578042067597	0	0.158683789304538	0.143392150548135	0.357391796180591	0.142027094420559	0.0569146597059207	0.138931927947461
chr13_68736731_68756721_-	Swt1	.		1.08469990947382	0.928190837306987	0.997352787300434	0	0.0396709473261345	0.238986917580224	0.214435077708354	0.142027094420559	0	0
chr13_68752166_68763048_-	Swt1	.		1.02389208167369	0.917320293300584	0.997352787300434	1.13356725512616	1.11078652513177	1.05154243735299	0.857740310833418	1.42027094420559	0.967549215000652	1.06514478093054
chr13_72281460_72283696_-	Cacna1e	.	hsa_circ_0015537	-1.42337888047358	0.639969458269273	0.970197246685883	0.261592443490653	0	0	0.142956718472236	0	0.113829319411841	0.231553213245769
chr13_72342020_72367981_-	Cacna1e	5UTR	hsa_circ_0111401	-2.81387093391388	0.0528134500717647	0.617733842970219	0.087197481163551	0.0793418946522691	0.0955947670320897	0.500348514652827	0.0710135472102796	0.284573298529604	0.185242570596615
chr13_72960659_72969502_-	Xpr1	.	hsa_circ_0015513	-1.20822274295764	0.787263499755659	0.982574626514211	0.087197481163551	0.0396709473261345	0.0477973835160449	0.0714783592361181	0	0	0.185242570596615
chr13_73203186_73265813_+	Acbd6	.	hsa_circ_0015508	1.23379665544206	0.491905931454696	0.948578042067597	0.741178589890183	0.357038525935211	0.716960752740673	0.214435077708354	0.639121924892516	0.398402617941445	0.648348997088153
chr13_73239821_73265813_+	Acbd6	.	hsa_circ_0000164	1.04198572912872	0.96749866751221	0.997352787300434	0.130796221745326	0.0793418946522691	0	0	0	0.113829319411841	0.138931927947461
chr13_73519625_73562462_-	not_annotated	.		-1.36885908576105	0.562842973558472	0.959928948661872	0	0.119012841978404	0.238986917580224	0.142956718472236	0.142027094420559	0.170743979117762	0.185242570596615
chr13_73615096_73619484_-	not_annotated	.	hsa_circ_0111365	1.55076139590463	0.648175884279233	0.970197246685883	0.174394962327102	0.0396709473261345	0	0	0	0.170743979117762	0
chr13_73615096_73622224_-	not_annotated	.	hsa_circ_0111362	1.18170774121283	0.336101814659232	0.90362654316217	2.74672065665186	3.25301768074303	2.3420717922862	2.07287241784743	2.34344705793923	2.73190366588419	2.26922148980854
chr13_74485161_74513464_-	Ralgps2	.		1.20786718247709	0.494261580668588	0.948578042067597	1.43875843919859	1.07111557780563	1.3861241219653	1.14365374777789	0.781149019313075	0.682975916471048	1.62087249272038
chr13_74485161_74520636_-	Ralgps2	5UTR		1.16832991801012	0.772651796282518	0.980541012603625	0.305191184072428	0.119012841978404	0.0955947670320897	0.285913436944473	0.0710135472102796	0	0.231553213245769
chr13_74485161_74549794_-	Ralgps2	5UTR		1.18993169538141	0.848818102076576	0.987763770771591	0.130796221745326	0.0396709473261345	0.0955947670320897	0	0	0.284573298529604	0
chr13_74512345_74520636_-	Ralgps2	5UTR	hsa_circ_0000162	3.09751093014449	0.30070907237596	0.875320587305914	0.130796221745326	0	0.0477973835160449	0	0	0.0569146597059207	0
chr13_76952079_76965688_+	not_annotated	.	hsa_circ_0004436	15.3442413897942	0.033708311995891	0.532720976888909	0.130796221745326	0	0.143392150548135	0	0	0	0
chr13_76952079_77004245_+	Rfwd2	5UTR	hsa_circ_0015369	-2.57886936786434	0.301042158826223	0.875320587305914	0.087197481163551	0	0	0	0.142027094420559	0	0.185242570596615
chr13_76979426_77004245_+	Rfwd2	5UTR	hsa_circ_0003572	-1.49405837918856	0.412511258705759	0.936651621905397	0.130796221745326	0.0793418946522691	0.143392150548135	0.0714783592361181	0.213040641630839	0.170743979117762	0.231553213245769
chr13_77000104_77051919_+	Rfwd2	.	hsa_circ_0015353	3.67631812110996	0.0222897108309152	0.482869238068465	0.348789924654204	0.198354736630673	0.143392150548135	0.0714783592361181	0	0	0.138931927947461
chr13_77029634_77051919_+	Rfwd2	.	hsa_circ_0111251	1.52957737898545	0.620977476430983	0.969618085037944	0.087197481163551	0.119012841978404	0.0955947670320897	0.214435077708354	0	0.0569146597059207	0
chr13_78196447_78227509_-	Rabgap1l	.	hsa_circ_0015335	-1.33568863045198	0.729159931561761	0.977689185021321	0.130796221745326	0.0793418946522691	0	0.0714783592361181	0.284054188841118	0.0569146597059207	0
chr13_78382227_78443183_-	Rabgap1l	.	hsa_circ_0111227	-1.02390764505361	0.973630499443376	0.997352787300434	0.0435987405817755	0.0396709473261345	0.0955947670320897	0	0.142027094420559	0.0569146597059207	0.0463106426491538
chr13_78382227_78492542_-	Rabgap1l	.		-1.20342188755717	0.720856329170784	0.977689185021321	0.392388665235979	0.158683789304538	0.0955947670320897	0.142956718472236	0.0710135472102796	0.170743979117762	0.602038354439
chr13_78443041_78492542_-	Rabgap1l	.		-1.50694172743076	0.529856092308783	0.955050703352517	0.087197481163551	0.119012841978404	0.0477973835160449	0.214435077708354	0.0710135472102796	0.0569146597059207	0.185242570596615
chr13_78462610_78492542_-	Rabgap1l	.	hsa_circ_0111222	-1.23580696759541	0.701252504104115	0.976410463258174	0.174394962327102	0.396709473261345	0.238986917580224	0.142956718472236	0.213040641630839	0.0569146597059207	0.879902210333923
chr13_78490472_78521909_-	Rabgap1l	5UTR		-1.36688976786579	0.593277959573107	0.965771694757751	0.130796221745326	0.158683789304538	0.238986917580224	0.285913436944473	0.639121924892516	0	0.0926212852983076
chr13_78836819_78847234_-	Zbtb37	.		-1.46647543296834	0.24937423385156	0.844051669601369	0.523184886981306	0.317367578609076	0.382379068128359	0.357391796180591	0.710135472102796	0.455317277647366	0.833591567684769
chr13_82091839_82164226_+	Kifap3	.	hsa_circ_0111121	1.98941734916821	0.0975533997659708	0.707100993281078	0.87197481163551	0.43638042058748	0.191189534064179	0.285913436944473	0.213040641630839	0.113829319411841	0.370485141193231
chr13_82185979_82190210_+	Kifap3	.	hsa_circ_0111115	1.09621097779135	0.806826968542925	0.982879339977136	0.392388665235979	0.198354736630673	0.334581684612314	0.285913436944473	0.142027094420559	0.227658638823683	0.416795783842384
chr13_82739353_82743503_-	Atp1b1	.		-1.21299919457149	0.687306972183827	0.972968674508389	0.130796221745326	0.238025683956807	0.238986917580224	0.214435077708354	0.568108377682237	0.113829319411841	0.138931927947461
chr13_83616628_83660292_-	Dcaf6	.		1.08122862498147	0.839565929378556	0.987763770771591	0.348789924654204	0.277696631282942	0.238986917580224	0.285913436944473	0.355067736051398	0.0569146597059207	0.370485141193231
chr13_83634262_83660292_-	Dcaf6	.		-1.2938549102338	0.488253517229004	0.947519615588242	0.174394962327102	0.238025683956807	0.382379068128359	0.142956718472236	0.426081283261677	0.455317277647366	0.324174498544077
chr13_83643436_83660292_-	Dcaf6	.		-1.45198861580889	0.445574617963767	0.939215218832179	0.261592443490653	0.198354736630673	0.143392150548135	0.285913436944473	0.355067736051398	0.170743979117762	0.370485141193231
chr13_83815851_83819669_-	Mpzl1	.	hsa_circ_0015107	1.09850335104672	0.827600960981826	0.985704304341559	0.348789924654204	0.238025683956807	0.286784301096269	0.357391796180591	0.497094830471957	0.170743979117762	0.0926212852983076
chr13_84161875_84168811_-	not_annotated	.		1.01440280761997	0.984922802832523	0.997352787300434	0.174394962327102	0.158683789304538	0	0.0714783592361181	0	0.113829319411841	0.231553213245769
chr13_85397121_85399509_-	Uck2	.		1.40644780269615	0.478492090058915	0.944122210559784	0.174394962327102	0.357038525935211	0.238986917580224	0.428870155416709	0.0710135472102796	0.113829319411841	0.138931927947461
chr13_86424476_86451001_-	Pbx1	3UTR	hsa_circ_0111030	1.08809164037764	0.886638775193412	0.991996220461091	0.174394962327102	0.198354736630673	0.0955947670320897	0	0.0710135472102796	0.341487958235524	0.138931927947461
chr13_89163766_89176307_-	Atf6	.	hsa_circ_0008857	1.60119791098544	0.120544876305714	0.728410142264967	0.47958614639953	0.674406104544287	0.764758136256718	0.142956718472236	0.497094830471957	0.341487958235524	0.555727711789846
chr13_89163766_89196798_-	Atf6	.	hsa_circ_0015033	1.58662636086158	0.646798751218765	0.970197246685883	0	0.277696631282942	0.0477973835160449	0.142956718472236	0.142027094420559	0	0
chr13_92642894_92652191_+	not_annotated	.	hsa_circ_0002413	1.3175275840824	0.46643369628936	0.943196878963081	0.47958614639953	0.43638042058748	0.191189534064179	0.142956718472236	0.355067736051398	0.341487958235524	0.277863855894923
chr13_92642894_92672818_+	not_annotated	.	hsa_circ_0017181	-1.03657834304408	0.924660485886869	0.997352787300434	0.348789924654204	0.396709473261345	0.334581684612314	0.0714783592361181	0.355067736051398	0.455317277647366	0.555727711789846
chr13_92642894_92714466_+	not_annotated	.		1.28725542515281	0.712734412355604	0.976713414338716	0.174394962327102	0.0793418946522691	0.0477973835160449	0.0714783592361181	0.142027094420559	0.113829319411841	0
chr13_92642894_92730574_+	not_annotated	.		-1.01059274584155	0.977458976259907	0.997352787300434	0.305191184072428	0.357038525935211	0.238986917580224	0.285913436944473	0.0710135472102796	0.398402617941445	0.416795783842384
chr13_92651386_92672818_+	not_annotated	.		-1.94959842864417	0.411451318350083	0.936651621905397	0.174394962327102	0	0	0.0714783592361181	0.142027094420559	0.170743979117762	0.0926212852983076
chr13_92652135_92672818_+	not_annotated	.		-1.10966952119823	0.802132623212821	0.982574626514211	0.435987405817755	0.43638042058748	1.57731365602948	0.857740310833418	0.284054188841118	0.341487958235524	2.03766827656277
chr13_92652135_92687792_+	not_annotated	.		1.30466887842627	0.666064136494696	0.970197246685883	0.130796221745326	0.0396709473261345	0.191189534064179	0.142956718472236	0	0.113829319411841	0.0926212852983076
chr13_92652135_92714466_+	not_annotated	.	hsa_circ_0112703	-1.46845685207456	0.512495315986874	0.948578042067597	0	0.119012841978404	0.334581684612314	0.0714783592361181	0.142027094420559	0.113829319411841	0.509417069140692
chr13_92652135_92730574_+	not_annotated	.		1.08364336820919	0.802996173730439	0.982574626514211	0.47958614639953	0.476051367913614	0.382379068128359	0.428870155416709	0.213040641630839	0.512231937353286	0.463106426491538
chr13_92668873_92672818_+	not_annotated	.	hsa_circ_0005180	1.01104911200691	0.942657445568892	0.997352787300434	2.70312191607008	3.4513724173737	3.58480376370337	3.43096124333367	2.91155543562146	3.24413560323748	3.24174498544077
chr13_92668873_92687792_+	not_annotated	.		1.61472623867352	0.40028641180618	0.935418903263073	0.217993702908877	0.238025683956807	0.0477973835160449	0.142956718472236	0	0.170743979117762	0.0926212852983076
chr13_92668873_92714466_+	not_annotated	.	hsa_circ_0112705	-1.06022583872074	0.89285640711517	0.994019598673026	0.47958614639953	0.277696631282942	0.238986917580224	0.357391796180591	0.355067736051398	0.682975916471048	0.0463106426491538
chr13_92668873_92730574_+	not_annotated	.	hsa_circ_0017184	-1.4577494895742	0.215172869103342	0.824307597838415	0.348789924654204	0.43638042058748	0.573568602192538	0.7862619515973	0.497094830471957	0.910634555294731	0.463106426491538
chr13_92668873_92807534_+	not_annotated	.		2.54909249193421	0.424549148591676	0.939215218832179	0	0.0396709473261345	0.286784301096269	0	0	0	0.138931927947461
chr13_92714378_92768254_+	not_annotated	.	hsa_circ_0002549	2.50581295839081	0.20590880808511	0.819001038202611	0.130796221745326	0.277696631282942	0.0477973835160449	0	0.0710135472102796	0.0569146597059207	0.0926212852983076
chr13_92714378_92807534_+	not_annotated	.	hsa_circ_0007019	3.2295930049924	0.155151365291139	0.756247876608887	0.130796221745326	0.198354736630673	0	0	0.0710135472102796	0.0569146597059207	0
chr13_92730512_92807534_+	not_annotated	.	hsa_circ_0004443	1.12959407020186	0.893981169300244	0.994019598673026	0.0435987405817755	0.0793418946522691	0.143392150548135	0	0	0	0.277863855894923
chr13_92762598_92768254_+	not_annotated	.	hsa_circ_0003688	-1.74060931410103	0.671612287412491	0.970197246685883	0	0	0.143392150548135	0.0714783592361181	0.284054188841118	0	0
chr13_92762598_92783433_+	not_annotated	.	hsa_circ_0002636	-1.44944581447204	0.672328411344492	0.970197246685883	0	0	0.143392150548135	0	0	0.113829319411841	0.138931927947461
chr13_92762598_92807534_+	not_annotated	.		1.02418350915807	0.946192927739225	0.997352787300434	0.261592443490653	0.476051367913614	0.334581684612314	0.428870155416709	0.142027094420559	0.284573298529604	0.509417069140692
chr13_93158564_93184258_-	Rgs7	.	hsa_circ_0005091	1.00928878163553	0.990082139371839	0.997352787300434	0.087197481163551	0.198354736630673	0.0477973835160449	0.0714783592361181	0	0.113829319411841	0.231553213245769
chr13_93855969_93860744_-	not_annotated	.		-2.25245890574941	0.132090044848161	0.738446250722576	0.130796221745326	0.158683789304538	0	0.0714783592361181	0.142027094420559	0.455317277647366	0.231553213245769
chr13_94898231_94940332_+	Sdccag8	.	hsa_circ_0112753	9.10871459712766	0.00165617243215663	0.295878805379635	0.217993702908877	0.198354736630673	0.143392150548135	0	0.0710135472102796	0	0
chr13_94898231_95013012_+	Sdccag8	.		-1.01166326115292	0.988309279721978	0.997352787300434	0.130796221745326	0	0.0955947670320897	0	0.142027094420559	0.113829319411841	0.0463106426491538
chr13_95003381_95013012_+	Sdccag8	.	hsa_circ_0017241	1.88828727349519	0.260933925508438	0.857715606428592	0.392388665235979	0.158683789304538	0.286784301096269	0.428870155416709	0.142027094420559	0.0569146597059207	0
chr13_95076235_95348984_-	Akt3	5UTR		-1.22327051173277	0.744470205810065	0.97881827348543	0.0435987405817755	0.0793418946522691	0.0955947670320897	0.0714783592361181	0.142027094420559	0.113829319411841	0.0463106426491538
chr13_95087451_95128782_-	Akt3	.	hsa_circ_0002240	-1.33774420757693	0.636953978288035	0.970197246685883	0.130796221745326	0.119012841978404	0.0477973835160449	0	0.355067736051398	0.113829319411841	0.0926212852983076
chr13_95087451_95208329_-	Akt3	.		-1.55332729790907	0.591197950230317	0.965771694757751	0.0435987405817755	0.0793418946522691	0.0477973835160449	0	0	0.0569146597059207	0.277863855894923
chr13_95087451_95348984_-	Akt3	5UTR		1.35984386728702	0.409100570276421	0.935418903263073	0.741178589890183	0.555393262565883	0.477973835160449	0.142956718472236	0.142027094420559	1.02446387470657	0.370485141193231
chr13_95087451_95351309_-	Akt3	5UTR		5.0928145514873	0.116727656299807	0.721221549444132	0.130796221745326	0	0.191189534064179	0	0.0710135472102796	0	0
chr13_95098505_95128782_-	Akt3	.	hsa_circ_0000199	3.77427716921864	0.0727821201793493	0.669041905630752	0.0435987405817755	0.198354736630673	0.143392150548135	0	0.0710135472102796	0	0.0463106426491538
chr13_95098505_95208329_-	Akt3	.		1.08862020257932	0.815670351481315	0.985677204034779	0.217993702908877	0.634735157218153	0.573568602192538	0.214435077708354	0.426081283261677	0.512231937353286	0.555727711789846
chr13_95098505_95348984_-	Akt3	5UTR	hsa_circ_0017242	1.06699306183087	0.880994711359992	0.991348888193389	0.697579849308408	0.0793418946522691	0.621365985708583	0.428870155416709	0.426081283261677	0.455317277647366	0.416795783842384
chr13_95105491_95208329_-	Akt3	.		-2.45803272549619	0.126037893668016	0.735525440552908	0.087197481163551	0	0.143392150548135	0.142956718472236	0.142027094420559	0.227658638823683	0.231553213245769
chr13_95105491_95348984_-	Akt3	5UTR		1.1338500330467	0.823829693063412	0.985677204034779	0.174394962327102	0.0396709473261345	0.382379068128359	0.0714783592361181	0.0710135472102796	0.227658638823683	0.277863855894923
chr13_95120751_95348984_-	Akt3	5UTR	hsa_circ_0017244	1.00352533636817	0.988551208030552	0.997352787300434	1.83114710443457	2.14223115561126	1.67290842306157	1.42956718472236	1.27824384978503	2.78881832559011	1.94504699126446
chr13_95120751_95351309_-	Akt3	5UTR		2.91895379202887	0.0614368115075005	0.637484491122019	0.305191184072428	0.357038525935211	0.143392150548135	0.142956718472236	0.0710135472102796	0	0.138931927947461
chr13_95167818_95208329_-	Akt3	.	hsa_circ_0017250	1.00755572966876	0.982210564721896	0.997352787300434	0.261592443490653	0.43638042058748	0.382379068128359	0.285913436944473	0.497094830471957	0.341487958235524	0.324174498544077
chr13_95167818_95348984_-	Akt3	5UTR	hsa_circ_0017252	-1.44582563325704	0.251445556839692	0.844109308050895	0.523184886981306	0.396709473261345	0.286784301096269	0.643305233125063	0.497094830471957	0.910634555294731	0.324174498544077
chr13_95167818_95351309_-	Akt3	5UTR		-1.11791476023421	0.797722459306173	0.982574626514211	0.261592443490653	0.119012841978404	0.382379068128359	0.285913436944473	0.284054188841118	0.170743979117762	0.370485141193231
chr13_95193008_95196402_-	Akt3	.		1.43800400754309	0.542850016367001	0.955500301808914	0.217993702908877	0.238025683956807	0.0477973835160449	0.0714783592361181	0	0.284573298529604	0.0926212852983076
chr13_95193008_95348984_-	Akt3	5UTR	hsa_circ_0017253	-2.7069440331743	0.0203383002196285	0.463185154920126	0.130796221745326	0.0793418946522691	0.143392150548135	0.357391796180591	0.142027094420559	0.455317277647366	0.324174498544077
chr13_95196257_95348984_-	Akt3	5UTR	hsa_circ_0017254	-1.29301268812826	0.522075859936832	0.954678753256868	0.305191184072428	0.198354736630673	0.286784301096269	0.357391796180591	0.142027094420559	0.569146597059207	0.277863855894923
chr13_95208217_95348984_-	Akt3	5UTR		1.61172125748616	0.559115168224807	0.958183106011881	0.217993702908877	0.0396709473261345	0.0955947670320897	0	0	0.170743979117762	0.0926212852983076
chr13_95230646_95348984_-	Akt3	5UTR	hsa_circ_0004649	-1.33309391016635	0.538429465874345	0.955050703352517	0.261592443490653	0.277696631282942	0.0955947670320897	0.214435077708354	0.0710135472102796	0.455317277647366	0.370485141193231
chr13_95276312_95348984_-	Akt3	5UTR		-2.07832335120111	0.277298721056418	0.864853000928575	0.130796221745326	0	0.0955947670320897	0	0.213040641630839	0.227658638823683	0.185242570596615
chr13_95914249_95932651_-	Adss	3UTR		2.45111367672422	0.0759112759296432	0.684033843848473	0.174394962327102	0.595064209892018	0.238986917580224	0	0.213040641630839	0.284573298529604	0.0463106426491538
chr13_98026892_98037996_-	Ahctf1	.		1.33244957021404	0.674730893090742	0.970197246685883	0.261592443490653	0.158683789304538	0.0955947670320897	0	0.426081283261677	0.113829319411841	0
chr13_98386341_98403224_+	Cdc42bpa	.	hsa_circ_0112265	1.26220454505009	0.447515716658795	0.939215218832179	0.47958614639953	0.396709473261345	0.716960752740673	0.214435077708354	0.497094830471957	0.512231937353286	0.416795783842384
chr14_104268361_104277402_+	Spred2	.	hsa_circ_0007961	1.26842201523349	0.570901298631261	0.960817614673136	0.435987405817755	0.43638042058748	0.0955947670320897	0.357391796180591	0.213040641630839	0.341487958235524	0.138931927947461
chr14_104958185_104960143_-	Aftph	5UTR	hsa_circ_0001021	1.42702687497099	0.538302634344679	0.955050703352517	0.305191184072428	0.753747999196556	0.143392150548135	0.142956718472236	0.710135472102796	0.113829319411841	0.185242570596615
chr14_106153574_106161579_+	Vps54	5UTR		1.68753734576481	0.47276350902454	0.944122210559784	0.087197481163551	0.0793418946522691	0.382379068128359	0.0714783592361181	0	0.341487958235524	0
chr14_106153574_106167943_+	Vps54	5UTR		3.52908067622886	0.0336757361041257	0.532720976888909	0.130796221745326	0.396709473261345	0.143392150548135	0	0.142027094420559	0.0569146597059207	0.0463106426491538
chr14_106492369_106500203_+	Wdpcp	5UTR	hsa_circ_0005762	1.7749439685542	0.19756270429329	0.811785151941127	0.435987405817755	0.357038525935211	0.286784301096269	0.0714783592361181	0	0.398402617941445	0.277863855894923
chr14_106551724_106621252_+	Wdpcp	.		-1.68974820001606	0.292156674510509	0.873201189463978	0.305191184072428	0.158683789304538	0.0955947670320897	0	0.426081283261677	0.512231937353286	0.324174498544077
chr14_106551724_106675867_+	Wdpcp	.		-4.07000026795271	0.0849746311212773	0.697667787484537	0.087197481163551	0	0	0.214435077708354	0.0710135472102796	0.227658638823683	0.0463106426491538
chr14_106551724_106718850_+	Wdpcp	.		1.59098975603063	0.486147793141512	0.947484701229799	0.130796221745326	0.0793418946522691	0.143392150548135	0	0	0.113829319411841	0.138931927947461
chr14_106916020_106925261_-	Ehbp1	.	hsa_circ_0054917	-1.85574862185136	0.671934362668557	0.970197246685883	0.130796221745326	0	0	0	0	0.341487958235524	0
chr14_106921498_107008241_-	Ehbp1	.		-1.02958250414031	0.937610983961583	0.997352787300434	0.566783627563081	0.595064209892018	0.716960752740673	0.357391796180591	0.355067736051398	1.3659518329421	0.463106426491538
chr14_106930791_106963107_-	Ehbp1	.		-1.03221331401963	0.954058540307596	0.997352787300434	0.261592443490653	0.0793418946522691	0.191189534064179	0	0.213040641630839	0.0569146597059207	0.416795783842384
chr14_10786398_10787114_+	Lin54	5UTR	hsa_circ_0070262	4.83206733930957	0.0280279700962213	0.507343300111776	0.0435987405817755	0.43638042058748	0.191189534064179	0	0	0	0.138931927947461
chr14_10786398_10794860_+	Lin54	5UTR	hsa_circ_0070260	1.53317297473536	0.435538850210879	0.939215218832179	0.261592443490653	0.317367578609076	0.0477973835160449	0.142956718472236	0.142027094420559	0.227658638823683	0.0463106426491538
chr14_108013274_108020828_+	Xpo1	.	hsa_circ_0001017	-1.23188697836543	0.793194005158237	0.982574626514211	0.130796221745326	0	0.286784301096269	0	0.426081283261677	0.170743979117762	0.0926212852983076
chr14_108078798_108093840_+	Usp34	.		1.29436434107142	0.655021990857101	0.970197246685883	0.087197481163551	0.238025683956807	0.143392150548135	0.142956718472236	0.142027094420559	0.113829319411841	0.0926212852983076
chr14_108078798_108123428_+	Usp34	.		4.98624823263219	0.108775628198763	0.713154782056357	0.174394962327102	0.119012841978404	0	0	0	0.0569146597059207	0
chr14_108078798_108127167_+	Usp34	.		-1.85035509179786	0.13616119167129	0.743009743130588	0.087197481163551	0.357038525935211	0.334581684612314	0.0714783592361181	0.781149019313075	0.569146597059207	0.509417069140692
chr14_108078798_108132241_+	Usp34	.	hsa_circ_0120640	1.25957891416797	0.841495604003196	0.987763770771591	0	0	0.191189534064179	0.142956718472236	0	0.0569146597059207	0
chr14_108118391_108132241_+	Usp34	.	hsa_circ_0005738	1.30802188751275	0.709312994398172	0.976713414338716	0.130796221745326	0.0793418946522691	0.0955947670320897	0.142956718472236	0	0.170743979117762	0
chr14_108168030_108181540_+	Usp34	.		3.26420123462406	0.00582603804449009	0.384286164903617	0.348789924654204	0.476051367913614	0.716960752740673	0.0714783592361181	0.355067736051398	0.170743979117762	0.0463106426491538
chr14_108214908_108220993_+	Usp34	.	hsa_circ_0054783	-1.65001645241048	0.505819919407712	0.948578042067597	0	0.119012841978404	0.0955947670320897	0.142956718472236	0.142027094420559	0.170743979117762	0.0463106426491538
chr14_108332092_108358009_-	RGD1305110	.		-1.20296506466006	0.824573814873879	0.985677204034779	0.174394962327102	0	0.0477973835160449	0	0.0710135472102796	0.284573298529604	0
chr14_108347873_108358009_-	RGD1305110	.		-1.77332546836645	0.331052820520937	0.89788517460101	0.130796221745326	0.198354736630673	0.0477973835160449	0.285913436944473	0.142027094420559	0.113829319411841	0.370485141193231
chr14_108446848_108456923_+	Pus10	3UTR		1.62731681822612	0.0676917092130082	0.65319119741775	0.959172292799061	0.991773683153363	0.716960752740673	0.571826873888945	0.284054188841118	0.739890576176969	0.555727711789846
chr14_10864456_10868293_+	Sec31a	5UTR		3.68334324542166	0.203991851888675	0.818557147861882	0	0.198354736630673	0	0	0	0	0.0463106426491538
chr14_113585376_113586000_+	Ppp4r3b	.		-1.37536244170776	0.470151595525398	0.944122210559784	0.566783627563081	0.158683789304538	0.143392150548135	0.500348514652827	0.426081283261677	0.170743979117762	0.509417069140692
chr14_113812792_113852153_+	not_annotated	.	hsa_circ_0054623	5.55970876785142	0.108243563847613	0.713154782056357	0.0435987405817755	0.0396709473261345	0	0	0	0	0
chr14_113812792_113857380_+	not_annotated	.	hsa_circ_0120430	-1.00748533699699	0.98902729439834	0.997352787300434	0.174394962327102	0.119012841978404	0.191189534064179	0.0714783592361181	0	0.512231937353286	0.0463106426491538
chr14_113838630_113857380_+	not_annotated	.	hsa_circ_0120428	1.43347220441809	0.454754919392354	0.939215218832179	0.348789924654204	0.238025683956807	0.191189534064179	0.142956718472236	0.284054188841118	0.113829319411841	0.185242570596615
chr14_113906515_113922713_+	not_annotated	.		1.02709347583688	0.92792366095258	0.997352787300434	0.87197481163551	0.87276084117496	1.24273197141717	0.7862619515973	1.13621675536447	0.569146597059207	1.34300863682546
chr14_113954510_113958155_+	Mtif2	.		-1.32562261947641	0.653855569765056	0.970197246685883	0.174394962327102	0.119012841978404	0.0955947670320897	0.142956718472236	0	0.398402617941445	0.138931927947461
chr14_114139415_114142680_+	Rtn4	.	hsa_circ_0054598	-1.21783697025988	0.721921460348123	0.977689185021321	0.174394962327102	0.158683789304538	0.477973835160449	0.142956718472236	0.284054188841118	0	0.833591567684769
chr14_114649025_114649217_-	Sptbn1	5UTR	hsa_circ_0054558	2.84324858078438	0.247500616242132	0.84090993764502	0.130796221745326	0	0.286784301096269	0	0	0.170743979117762	0
chr14_115183820_115200200_+	Psme4	.	hsa_circ_0120344	1.66822798602424	0.37048551494312	0.924724222718549	0.217993702908877	0.158683789304538	0.143392150548135	0.0714783592361181	0	0.170743979117762	0.138931927947461
chr14_115198979_115237537_+	Psme4	.		-8.37003369929156	0.0166999576267282	0.448744477979969	0	0.0396709473261345	0	0	0.426081283261677	0.0569146597059207	0.185242570596615
chr14_12003225_12005652_+	not_annotated	.	hsa_circ_0127052	2.25212467214843	0.183288794720455	0.791106783094905	0.348789924654204	0.0793418946522691	0.191189534064179	0.0714783592361181	0.0710135472102796	0.0569146597059207	0.138931927947461
chr14_15086542_15091475_+	Cnot6l	5UTR	hsa_circ_0006168	1.76438700283799	0.046627099593472	0.609064621342885	0.87197481163551	0.753747999196556	0.669163369224628	0.643305233125063	0.284054188841118	0.341487958235524	0.463106426491538
chr14_15091389_15141031_+	Cnot6l	.		1.158616621692	0.799624947046218	0.982574626514211	0.130796221745326	0.158683789304538	0.238986917580224	0.142956718472236	0.213040641630839	0.113829319411841	0.138931927947461
chr14_15112119_15127296_+	Cnot6l	.		-1.41973386743344	0.557941971292188	0.958183106011881	0.217993702908877	0.119012841978404	0.0477973835160449	0.285913436944473	0.142027094420559	0.341487958235524	0
chr14_18660253_18703330_-	Mthfd2l	.		2.92598588969385	0.159502535103021	0.766205966434373	0.130796221745326	0.119012841978404	0.0477973835160449	0.0714783592361181	0	0.0569146597059207	0
chr14_23630511_23654497_+	Cenpc	.		-3.28288889914732	0.184188084428385	0.791700172720016	0.087197481163551	0.0396709473261345	0	0.285913436944473	0	0	0.324174498544077
chr14_25672665_25673329_+	Epha5	.	hsa_circ_0126824	-1.08504995088989	0.755617423975596	0.97881827348543	3.18270806246961	3.29268862806917	1.81630057360971	4.21722319493097	3.90574509656538	1.59361047176578	2.408153417756
chr14_25672665_25696720_+	Epha5	.		-1.38227014501545	0.605972844384829	0.967131001355277	0.087197481163551	0.0793418946522691	0.0955947670320897	0.214435077708354	0.0710135472102796	0.227658638823683	0
chr14_25672665_25696775_+	Epha5	.		-1.0465555511584	0.931679681186146	0.997352787300434	0.261592443490653	0.158683789304538	0.143392150548135	0	0.426081283261677	0.284573298529604	0.0926212852983076
chr14_25672665_25704668_+	Epha5	.		-1.05808347952741	0.949022046862957	0.997352787300434	0	0.119012841978404	0.0477973835160449	0.142956718472236	0	0.0569146597059207	0.0463106426491538
chr14_25859207_25877265_+	Epha5	.	hsa_circ_0126808	-1.15394170588604	0.660695749903016	0.970197246685883	0.610382368144857	0.595064209892018	0.238986917580224	0.857740310833418	0.568108377682237	0.512231937353286	0.370485141193231
chr14_25899868_25911503_+	Epha5	.		-1.03571342000727	0.917853584758005	0.997352787300434	0.305191184072428	0.238025683956807	1.00374505383694	0.714783592361181	0.426081283261677	0.455317277647366	0.509417069140692
chr14_25899868_25945016_+	Epha5	.	hsa_circ_0126800	1.13621503568925	0.837712321149161	0.987758714182417	0.435987405817755	0.0793418946522691	0.382379068128359	0.0714783592361181	0.710135472102796	0	0.277863855894923
chr14_28418125_28450930_-	Adgrl3	.	hsa_circ_0126776	-1.26448263028308	0.749684209754556	0.97881827348543	0.087197481163551	0.119012841978404	0	0.214435077708354	0.0710135472102796	0	0.0926212852983076
chr14_28418125_28495950_-	Adgrl3	.	hsa_circ_0069865	1.58271113005813	0.546025027400485	0.955950932078651	0	0.396709473261345	0.0477973835160449	0.142956718472236	0.0710135472102796	0.170743979117762	0
chr14_28418125_28536253_-	Adgrl3	.		3.2005444454609	0.0174010447594604	0.448744477979969	0.348789924654204	0.357038525935211	0.716960752740673	0	0	0.341487958235524	0.185242570596615
chr14_28448336_28536253_-	Adgrl3	.		1.47636339036998	0.534622463620322	0.955050703352517	0.217993702908877	0.119012841978404	0	0.142956718472236	0.0710135472102796	0.0569146597059207	0.0463106426491538
chr14_28489430_28536253_-	Adgrl3	.	hsa_circ_0126752	-1.89916239423302	0.409669567759517	0.935418903263073	0.087197481163551	0.119012841978404	0	0.0714783592361181	0.213040641630839	0.284573298529604	0
chr14_28519957_28536253_-	Adgrl3	.	hsa_circ_0126750	1.05825347968685	0.818189549820896	0.985677204034779	0.87197481163551	1.19012841978404	1.09933982086903	1.14365374777789	1.13621675536447	1.02446387470657	0.740970282386461
chr14_28659307_28660108_-	Adgrl3	.	hsa_circ_0126746	-1.11016907744146	0.759813627489702	0.97881827348543	0.392388665235979	0.555393262565883	0.334581684612314	0.428870155416709	0.142027094420559	0.682975916471048	0.602038354439
chr14_28659307_28662413_-	Adgrl3	.		-1.34968670815945	0.482953326214466	0.9467820693775	0.261592443490653	0.43638042058748	0.191189534064179	0.142956718472236	0.284054188841118	0.341487958235524	0.787280925035615
chr14_28856159_28967704_-	Adgrl3	5UTR		-1.38016732750366	0.735186850987583	0.97881827348543	0	0.119012841978404	0.0477973835160449	0	0.0710135472102796	0	0.231553213245769
chr14_2924635_2991160_+	Evi5	.		4.84087602600153	0.089795666983012	0.699561106029668	0.174394962327102	0.357038525935211	0	0.142956718472236	0	0	0
chr14_2944121_2946057_+	Evi5	.		1.04268795272607	0.933489440511108	0.997352787300434	0.261592443490653	0.158683789304538	0.0955947670320897	0.285913436944473	0.0710135472102796	0.227658638823683	0.0926212852983076
chr14_2944121_2955913_+	Evi5	.	hsa_circ_0114498	-1.79439408080223	0.634354482285184	0.970197246685883	0.130796221745326	0	0	0	0.142027094420559	0	0.185242570596615
chr14_3131822_3175769_-	Rpap2	3UTR		-1.82821737900383	0.628209833199958	0.970197246685883	0	0	0.0477973835160449	0	0.142027094420559	0	0
chr14_33452540_33543244_-	Srp72	.		1.18828826006359	0.396856611517791	0.935418903263073	1.87474584501635	1.98354736630673	1.86409795712575	1.92991569937519	1.77533868025699	1.19520785382433	1.57456185007123
chr14_33621043_33627067_+	not_annotated	.		1.21398378140062	0.817463619913439	0.985677204034779	0.0435987405817755	0.119012841978404	0.143392150548135	0.357391796180591	0	0	0
chr14_34142717_34146225_-	Exoc1	3UTR		-2.35530227236848	0.349998084755956	0.911370171268837	0.087197481163551	0.0396709473261345	0	0.142956718472236	0	0	0.277863855894923
chr14_35102266_35117990_-	Kit	.	hsa_circ_0069763	1.76963204619422	0.4384157399925	0.939215218832179	0.130796221745326	0.0793418946522691	0.238986917580224	0.0714783592361181	0.284054188841118	0	0
chr14_3610075_3646407_+	Tgfbr3	.		-2.22105680468416	0.344918838961018	0.908404187572301	0	0	0.0955947670320897	0.142956718472236	0	0.0569146597059207	0.0926212852983076
chr14_37228631_37254001_-	Dcun1d4	.	hsa_circ_0126581	-1.78109452460982	0.0489576643627081	0.612127388150648	0.47958614639953	0.357038525935211	0.382379068128359	0.285913436944473	0.639121924892516	0.967549215000652	0.926212852983076
chr14_37228631_37262083_-	Dcun1d4	.	hsa_circ_0069718	-1.15838401718691	0.536853415038576	0.955050703352517	1.17716599570794	1.46782505106698	1.91189534064179	1.07217538854177	1.77533868025699	2.56115968676643	1.57456185007123
chr14_37238504_37254001_-	Dcun1d4	.	hsa_circ_0126580	-1.28707484330536	0.544964626171989	0.955500301808914	0.217993702908877	0.277696631282942	0.143392150548135	0.285913436944473	0.0710135472102796	0.455317277647366	0.277863855894923
chr14_37238504_37262083_-	Dcun1d4	.	hsa_circ_0007646	1.35683603837548	0.138774488702129	0.743997186377689	2.92111561897896	2.77696631282942	3.58480376370337	1.78695898090295	1.70432513304671	3.0164769644138	2.50077470305431
chr14_37251285_37262083_-	Dcun1d4	.	hsa_circ_0001410	1.22271755999652	0.810122329231927	0.983976544727753	0	0.119012841978404	0.0477973835160449	0	0.0710135472102796	0.113829319411841	0
chr14_37579853_37584371_+	not_annotated	.		-1.18650746209948	0.902257737509317	0.994410436092576	0	0.119012841978404	0	0	0	0	0.185242570596615
chr14_38615695_38622048_+	Commd8	3UTR		-1.06675416936761	0.893370292982584	0.994019598673026	0.217993702908877	0.198354736630673	0.143392150548135	0.142956718472236	0.142027094420559	0.0569146597059207	0.416795783842384
chr14_38659710_38664175_-	Gabrb1	.		-1.36161253951908	0.379693438281356	0.925911179761479	0.435987405817755	0.515722315239749	1.81630057360971	1.21513210701401	0.639121924892516	1.99201308970722	1.11145542357969
chr14_39168188_39186197_+	Gabra4	.	hsa_circ_0126493	1.05896789647246	0.823288666844478	0.985677204034779	1.00277103338084	1.94387641898059	1.95969272415784	1.78695898090295	1.49128449141587	1.13829319411841	1.75980442066785
chr14_39169224_39186197_+	Gabra4	.		-3.36988236248527	0.096353069096711	0.703705335305088	0.0435987405817755	0.0793418946522691	0	0.214435077708354	0.284054188841118	0.170743979117762	0
chr14_39730078_39755962_+	Gabra2	.	hsa_circ_0126489	-1.54999703270575	0.207924157387213	0.820711203366048	0.435987405817755	0.277696631282942	0.477973835160449	0.714783592361181	0.213040641630839	0.341487958235524	1.11145542357969
chr14_39748142_39755962_+	Gabra2	.	hsa_circ_0126488	1.54110278589878	0.233870910392894	0.832013481215931	0.697579849308408	1.42815410374084	1.48171888899739	0.428870155416709	1.20723030257475	0.398402617941445	1.06514478093054
chr14_39985574_40035210_+	Gabrg1	.		1.34886827402441	0.311860694451433	0.886763315832819	1.17716599570794	0.833089893848825	1.3861241219653	0.857740310833418	0.497094830471957	0.569146597059207	1.34300863682546
chr14_40015298_40035210_+	Gabrg1	.		-1.03676878405209	0.92791008808077	0.997352787300434	0.348789924654204	0.317367578609076	0.191189534064179	0.571826873888945	0	0.398402617941445	0.231553213245769
chr14_40032017_40035210_+	Gabrg1	.		1.27819618987069	0.722833624349075	0.977689185021321	0.130796221745326	0.119012841978404	0.0477973835160449	0	0.284054188841118	0	0.0463106426491538
chr14_4154609_4182331_+	Zfp644	5UTR	hsa_circ_0114428	-1.49074872779481	0.527195640055866	0.954900518348795	0.130796221745326	0.198354736630673	0	0	0.142027094420559	0.284573298529604	0.231553213245769
chr14_4154609_4198845_+	Zfp644	3UTR,5UTR		2.73691439072882	0.174266340452041	0.786385869751508	0.130796221745326	0.0793418946522691	0.334581684612314	0	0.213040641630839	0	0.0463106426491538
chr14_4178530_4182331_+	Zfp644	.	hsa_circ_0114427	-1.49756696440356	0.403398932802357	0.935418903263073	0.130796221745326	0.674406104544287	0.238986917580224	0.357391796180591	1.13621675536447	0.341487958235524	0.324174498544077
chr14_4178530_4184251_+	Zfp644	.	hsa_circ_0114424	-1.25966480777303	0.762184115434859	0.978895790515173	0.087197481163551	0.198354736630673	0	0.0714783592361181	0	0.170743979117762	0.231553213245769
chr14_4178530_4198845_+	Zfp644	3UTR		2.05679035299269	0.217925684337829	0.826287630693631	0.087197481163551	0.119012841978404	0.191189534064179	0.0714783592361181	0.142027094420559	0.0569146597059207	0
chr14_42035375_42046995_+	not_annotated	.		-1.70060141416886	0.653919151662201	0.970197246685883	0	0	0.143392150548135	0.142956718472236	0	0	0.185242570596615
chr14_42079271_42104685_+	not_annotated	.	hsa_circ_0126429	-1.2792690521558	0.632351603558924	0.970197246685883	0.217993702908877	0.0396709473261345	0.238986917580224	0.357391796180591	0	0.341487958235524	0.138931927947461
chr14_42079271_42119395_+	not_annotated	.		-1.66046434592547	0.518523632759635	0.952459921036327	0	0.158683789304538	0	0	0	0.170743979117762	0.185242570596615
chr14_42079271_42125096_+	not_annotated	.	hsa_circ_0126424	1.22041122075559	0.549796803326397	0.956887737493586	0.610382368144857	0.87276084117496	0.191189534064179	0.428870155416709	0.497094830471957	0.569146597059207	0.370485141193231
chr14_42079271_42146960_+	not_annotated	.	hsa_circ_0126419	-1.15412399419513	0.799711241890317	0.982574626514211	0.087197481163551	0.0793418946522691	0.191189534064179	0.0714783592361181	0.213040641630839	0.227658638823683	0.0463106426491538
chr14_42102759_42125096_+	not_annotated	.	hsa_circ_0069612	1.78712357119103	0.415607813228311	0.937510753908547	0.087197481163551	0.476051367913614	0.191189534064179	0	0.142027094420559	0.113829319411841	0.277863855894923
chr14_42803979_42809348_-	Limch1	.	hsa_circ_0126374	1.44611429688927	0.739371268361688	0.97881827348543	0.130796221745326	0	0.0477973835160449	0	0	0	0.138931927947461
chr14_43420838_43430679_+	not_annotated	.	hsa_circ_0008453	1.23531135546102	0.602899118991027	0.967131001355277	0.174394962327102	0.317367578609076	0.286784301096269	0.0714783592361181	0.355067736051398	0.284573298529604	0.138931927947461
chr14_43420838_43461320_+	not_annotated	.	hsa_circ_0069561	1.05804837767892	0.85524119052242	0.987763770771591	0.47958614639953	0.595064209892018	0.334581684612314	0.214435077708354	0.710135472102796	0.512231937353286	0.370485141193231
chr14_43430447_43517916_+	not_annotated	.		-2.1583184069803	0.180166564675519	0.787158158730619	0.174394962327102	0	0.0955947670320897	0.214435077708354	0.213040641630839	0.284573298529604	0.0926212852983076
chr14_43545087_43559238_-	Nsun7	3UTR	hsa_circ_0126352	-1.1829118075146	0.600933228789854	0.967131001355277	0.784777330471959	0.634735157218153	0.669163369224628	1.00069702930565	0.426081283261677	0.569146597059207	1.25038735152715
chr14_43556759_43581074_-	Nsun7	.	hsa_circ_0126348	-1.83772105250548	0.452932812308638	0.939215218832179	0.0435987405817755	0.0793418946522691	0.0955947670320897	0.428870155416709	0	0	0.138931927947461
chr14_43558567_43581074_-	Nsun7	.		2.31415363329514	0.125071721922492	0.735525440552908	0.392388665235979	0.0793418946522691	0.286784301096269	0.285913436944473	0	0	0.138931927947461
chr14_44440260_44456717_+	Smim14	3UTR,5UTR		-1.67759480886351	0.473521695093657	0.944122210559784	0.0435987405817755	0.119012841978404	0	0	0	0.227658638823683	0.138931927947461
chr14_44759987_44764029_-	Wdr19	.		15.6024593486488	0.0210787016422604	0.470629045305087	0.0435987405817755	0	0.238986917580224	0	0	0	0
chr14_44818560_44830761_-	Klhl5	.		-1.24838757473731	0.542774261187208	0.955500301808914	0.305191184072428	0.277696631282942	0.382379068128359	0.428870155416709	0.426081283261677	0.284573298529604	0.463106426491538
chr14_45668935_45683858_-	not_annotated	.	hsa_circ_0126237	-1.08141131863178	0.792921966869774	0.982574626514211	0.47958614639953	1.11078652513177	1.09933982086903	1.00069702930565	0.994189660943914	0.967549215000652	0.926212852983076
chr14_45668935_45691895_-	not_annotated	.		-1.05110307365582	0.952266987228466	0.997352787300434	0.0435987405817755	0.158683789304538	0	0	0.142027094420559	0.0569146597059207	0.0926212852983076
chr14_45851179_45859905_-	Pgm2	5UTR		-1.79344858563467	0.348895283841143	0.910229029398893	0.087197481163551	0.0793418946522691	0.191189534064179	0.0714783592361181	0.0710135472102796	0.512231937353286	0.185242570596615
chr14_46147049_46153203_-	not_annotated	.	hsa_circ_0126225	-1.70607261746349	0.43613172609599	0.939215218832179	0.130796221745326	0.0396709473261345	0.0955947670320897	0.428870155416709	0	0.113829319411841	0.0926212852983076
chr14_48873173_48891769_+	Arap2	.		-1.66624271077914	0.532909920770324	0.955050703352517	0.0435987405817755	0	0.143392150548135	0	0.142027094420559	0.227658638823683	0.0463106426491538
chr14_48880989_48902862_+	Arap2	.	hsa_circ_0126202	1.00417665080994	0.99702324818626	0.999938564345558	0.0435987405817755	0.0396709473261345	0.143392150548135	0.0714783592361181	0.0710135472102796	0	0.138931927947461
chr14_59473509_59498148_-	Tbc1d19	.	hsa_circ_0126085	7.47565213242641	0.10615148471671	0.7116718800642	0	0.119012841978404	0	0	0	0	0
chr14_60135742_60136313_+	not_annotated	.	hsa_circ_0126072	1.00025021630823	0.999502193484986	0.999938564345558	0.959172292799061	0.753747999196556	1.00374505383694	0.929218670069536	0.639121924892516	0.682975916471048	1.29669799417631
chr14_60189927_60204485_+	not_annotated	.		-2.25083347848737	0.0846039594290891	0.697667787484537	0.087197481163551	0.0793418946522691	0.238986917580224	0.571826873888945	0.213040641630839	0.284573298529604	0.185242570596615
chr14_64742510_64994485_+	not_annotated	.		1.14682239323715	0.621006291392444	0.969618085037944	1.83114710443457	2.10256020828513	2.43766655931829	2.50174257326413	1.20723030257475	1.9350984300013	1.75980442066785
chr14_66631753_66749002_+	Kcnip4	3UTR		-1.74960763736169	0.32410350350349	0.890294766972777	0	0.317367578609076	0.238986917580224	0	0.710135472102796	0.341487958235524	0.277863855894923
chr14_69774149_69819258_+	not_annotated	.		1.29168259103446	0.733793303443187	0.97881827348543	0.087197481163551	0.0396709473261345	0.0477973835160449	0	0	0.0569146597059207	0.0926212852983076
chr14_69775088_69863668_+	not_annotated	.		-2.20373751152315	0.345542892473961	0.908404187572301	0.087197481163551	0	0.0477973835160449	0.142956718472236	0.142027094420559	0	0.138931927947461
chr14_69800153_69819258_+	not_annotated	.	hsa_circ_0069285	1.08907945971388	0.740249998568641	0.97881827348543	0.697579849308408	0.952102735827229	0.573568602192538	0.929218670069536	0.568108377682237	0.569146597059207	0.694659639737307
chr14_69800153_69863668_+	not_annotated	.	hsa_circ_0125864	-1.03838348793708	0.940577958183137	0.997352787300434	0.130796221745326	0.198354736630673	0.0955947670320897	0.214435077708354	0.0710135472102796	0.227658638823683	0.0926212852983076
chr14_69800153_69865820_+	not_annotated	.		-16.6165168164514	0.0184169648219287	0.454868672336288	0	0	0	0	0.142027094420559	0.0569146597059207	0.185242570596615
chr14_7007439_7007484_+	not_annotated	.		-1.26858098035709	0.627163035694016	0.970197246685883	0.174394962327102	0.119012841978404	0.334581684612314	0.214435077708354	0.0710135472102796	0.512231937353286	0.231553213245769
chr14_71861196_71877488_+	Fbxl5	.	hsa_circ_0069227	1.63334161483604	0.18888510218198	0.794797148573129	0.915573552217285	0.674406104544287	0.286784301096269	0.357391796180591	0.426081283261677	0.227658638823683	0.509417069140692
chr14_71861196_71884876_+	Fbxl5	.	hsa_circ_0069226	1.84269139939233	0.342648538894402	0.905527323855371	0.217993702908877	0.238025683956807	0.0955947670320897	0	0	0.170743979117762	0.185242570596615
chr14_7186514_7190518_+	Klhl8	5UTR		1.37698860993038	0.211597626350074	0.824307597838415	4.05468287410512	2.45959873422034	2.96343777799478	2.14435077708354	2.84054188841118	0.967549215000652	3.19543434279161
chr14_79281828_79296044_+	LOC680039	5UTR	hsa_circ_0069097	-6.47949966157459	0.00637688803784755	0.384286164903617	0.087197481163551	0	0	0.357391796180591	0.0710135472102796	0.227658638823683	0.231553213245769
chr14_80079385_80087241_-	Ablim2	.		-14.1914930920314	0.0163253330583524	0.444243665806424	0	0	0	0	0	0.170743979117762	0.138931927947461
chr14_81163988_81182711_-	Htt	.		1.21869702299634	0.615849203735532	0.969618085037944	0.130796221745326	0.634735157218153	0.430176451644404	0.142956718472236	0.426081283261677	0.512231937353286	0.231553213245769
chr14_81267947_81280976_-	Grk4	.		-1.04144536118526	0.87727230162043	0.991012806363026	0.828376071053734	1.34881220908857	0.525771218676494	0.857740310833418	0.923176113733635	1.08137853441249	0.926212852983076
chr14_81267947_81329508_-	Grk4	.		1.3560263123964	0.625418929505164	0.970197246685883	0.261592443490653	0.158683789304538	0	0.214435077708354	0	0.0569146597059207	0.138931927947461
chr14_81858730_81888429_+	not_annotated	.	hsa_circ_0126010	1.41670918569701	0.575746450883783	0.961647555990957	0.0435987405817755	0.0793418946522691	0.143392150548135	0	0.142027094420559	0.0569146597059207	0.0463106426491538
chr14_81858730_82016765_+	not_annotated	.		1.08416290474694	0.936443655516277	0.997352787300434	0.0435987405817755	0	0.0955947670320897	0	0	0	0.138931927947461
chr14_81935525_82016765_+	not_annotated	.		1.52434879056369	0.733554380504782	0.97881827348543	0	0.158683789304538	0	0	0.142027094420559	0	0
chr14_82146665_82171569_-	Whsc1	.	hsa_circ_0005881	8.04910870352221	0.0091667727941072	0.409415971858549	0.130796221745326	0.119012841978404	0.238986917580224	0	0	0	0.0463106426491538
chr14_82168328_82171569_-	Whsc1	.		-8.29055641387763	0.079846725371813	0.692009760807181	0	0	0	0.142956718472236	0	0	0.0463106426491538
chr14_82168511_82171569_-	Whsc1	.	hsa_circ_0008460	-1.30072160779934	0.169029832820913	0.78116360670071	3.13910932188783	3.25301768074303	2.53326132635038	4.28870155416709	3.62169090772426	3.52870890176708	4.07533655312554
chr14_82168511_82184087_-	Whsc1	.		-1.54324406391781	0.342690599601328	0.905527323855371	0.87197481163551	0.238025683956807	0.0955947670320897	1.07217538854177	0.923176113733635	0.341487958235524	0.231553213245769
chr14_82170943_82171569_-	Whsc1	.	hsa_circ_0068890	-1.73168786191657	0.219170713004216	0.826287630693631	0.261592443490653	0.119012841978404	0.286784301096269	0.714783592361181	0.355067736051398	0.284573298529604	0.231553213245769
chr14_82170943_82184087_-	Whsc1	.		1.2668251128774	0.802612922403883	0.982574626514211	0.0435987405817755	0	0.191189534064179	0	0.142027094420559	0	0.0926212852983076
chr14_82170943_82187458_-	Whsc1	.		1.40665851992547	0.681637352055393	0.97049476077464	0.217993702908877	0.198354736630673	0	0.214435077708354	0.142027094420559	0.0569146597059207	0
chr14_82239644_82240095_+	Letm1	.		1.70874472159113	0.457540982717979	0.939215218832179	0	0.238025683956807	0.143392150548135	0.0714783592361181	0	0.113829319411841	0.0926212852983076
chr14_82260833_82265660_+	Letm1	.		-2.18193152848552	0.214508818700145	0.824307597838415	0.174394962327102	0	0.143392150548135	0.0714783592361181	0.568108377682237	0.227658638823683	0.0926212852983076
chr14_8288106_8319456_+	Mapk10	.	hsa_circ_0070350	4.99628310802665	0.0801162697856785	0.692009760807181	0	0.198354736630673	0.0955947670320897	0	0	0.0569146597059207	0
chr14_83236399_83236920_+	not_annotated	.		-1.59065743811498	0.413028619589512	0.936651621905397	0.0435987405817755	0.238025683956807	0.0955947670320897	0	0.0710135472102796	0.284573298529604	0.416795783842384
chr14_84719214_84729814_-	Mtmr3	.		1.36881795061433	0.701136342721559	0.976410463258174	0.174394962327102	0	0.0955947670320897	0.0714783592361181	0.142027094420559	0.0569146597059207	0
chr14_84739855_84766181_-	Mtmr3	5UTR		1.59415400462318	0.134417355005736	0.740376557263499	0.610382368144857	0.833089893848825	0.525771218676494	0.142956718472236	0.355067736051398	0.739890576176969	0.370485141193231
chr14_84742437_84766181_-	Mtmr3	5UTR		-1.43071047893139	0.518996778583679	0.952459921036327	0.0435987405817755	0.158683789304538	0.0955947670320897	0.214435077708354	0.0710135472102796	0.0569146597059207	0.231553213245769
chr14_84748601_84766181_-	Mtmr3	5UTR	hsa_circ_0062804	3.37364214130484	0.0934677652008488	0.699561106029668	0.174394962327102	0.119012841978404	0.0477973835160449	0.0714783592361181	0	0	0.0463106426491538
chr14_85057351_85061960_-	Nf2	.	hsa_circ_0005386	-1.27035122211941	0.657499411605278	0.970197246685883	0.087197481163551	0.119012841978404	0.191189534064179	0.214435077708354	0.355067736051398	0	0.138931927947461
chr14_86421297_86438230_+	Ogdh	5UTR	hsa_circ_0080056	3.70200507244902	0.231192468632567	0.829971025190997	0.174394962327102	0.0396709473261345	0	0	0	0.0569146597059207	0
chr14_86431782_86438230_+	Ogdh	.		-1.74729058577438	0.466388125853117	0.943196878963081	0.0435987405817755	0.158683789304538	0	0	0.142027094420559	0.113829319411841	0.231553213245769
chr14_87328007_87357732_+	Adcy1	.	hsa_circ_0134390	1.01914262647062	0.938114593488499	0.997352787300434	1.26436347687149	1.78519262967605	1.05154243735299	1.35808882548624	1.49128449141587	1.76435445088354	0.833591567684769
chr14_87328007_87377952_+	Adcy1	.		1.37463085916505	0.44615021279417	0.939215218832179	0.261592443490653	0.396709473261345	0.382379068128359	0.214435077708354	0.142027094420559	0.398402617941445	0.231553213245769
chr14_87328007_87391005_+	Adcy1	.		-1.98178673180055	0.231824877110044	0.829971025190997	0.0435987405817755	0.119012841978404	0.0477973835160449	0.0714783592361181	0.213040641630839	0.170743979117762	0.138931927947461
chr14_91491307_91510219_-	Zpbp	.	hsa_circ_0134419	-1.61984853146736	0.495021822608722	0.948578042067597	0	0.0396709473261345	0.0955947670320897	0	0.142027094420559	0.113829319411841	0.0463106426491538
chr14_92361700_92378787_-	Cobl	.		-1.37257961499248	0.668817714723746	0.970197246685883	0.217993702908877	0	0.0477973835160449	0.214435077708354	0.142027094420559	0.0569146597059207	0.0926212852983076
chr14_92417429_92478999_-	Cobl	.		-1.93245150625037	0.405374521248624	0.935418903263073	0	0	0.191189534064179	0.142956718472236	0.213040641630839	0.0569146597059207	0.0926212852983076
chr14_92453021_92478999_-	Cobl	.		-1.47088751132428	0.427102733659142	0.939215218832179	0.305191184072428	0.238025683956807	0.0477973835160449	0.142956718472236	0.142027094420559	0.341487958235524	0.509417069140692
chr14_9289220_9298703_+	Wdfy3	.		2.6046809837177	0.157094215128903	0.761639030116659	0.087197481163551	0.198354736630673	0.238986917580224	0.142956718472236	0.142027094420559	0	0
chr14_9421417_9440942_-	Cds1	.	hsa_circ_0127136	1.52678033919985	0.284829925683766	0.866097762672469	0.435987405817755	0.396709473261345	0.716960752740673	0	0.355067736051398	0.569146597059207	0.370485141193231
chr14_94263241_94621564_+	not_annotated	.		-1.25827797441161	0.612369933147278	0.969271207743515	0.305191184072428	0.158683789304538	0.191189534064179	0.285913436944473	0	0.455317277647366	0.324174498544077
chr14_99836064_99863676_+	not_annotated	.		-5.82663287780039	0.0240968853773035	0.492607472713135	0	0	0.0955947670320897	0.0714783592361181	0.355067736051398	0.0569146597059207	0.324174498544077
chr15_100560916_100561611_+	Gpc5	.	hsa_circ_0100987	-1.03877650925336	0.919482088580264	0.997352787300434	0.261592443490653	0.317367578609076	0.238986917580224	0.214435077708354	0.426081283261677	0.341487958235524	0.185242570596615
chr15_102634740_102635132_+	not_annotated	.	hsa_circ_0101001	1.32270983747434	0.722589613216699	0.977689185021321	0.305191184072428	0.119012841978404	0	0	0	0.113829319411841	0.277863855894923
chr15_104235746_104283452_-	not_annotated	.		-1.11343691866599	0.866592513973058	0.990770350560739	0.130796221745326	0.0793418946522691	0.0955947670320897	0	0	0.284573298529604	0.138931927947461
chr15_104262026_104270252_-	not_annotated	.		-1.46862906465268	0.607744127424307	0.967397076154166	0.130796221745326	0.0396709473261345	0.0477973835160449	0.357391796180591	0	0.0569146597059207	0.0463106426491538
chr15_104270169_104283452_-	not_annotated	.	hsa_circ_0101058	4.72959783116163	0.00388913537855017	0.355121272676948	0.566783627563081	0.277696631282942	0.286784301096269	0.142956718472236	0.0710135472102796	0	0.0926212852983076
chr15_108541357_108574805_+	Tm9sf2	.	hsa_circ_0030728	-1.18644464190437	0.817785158006608	0.985677204034779	0	0.119012841978404	0.143392150548135	0	0.213040641630839	0.113829319411841	0.0926212852983076
chr15_109003112_109094629_+	Pcca	.		-2.01581242843609	0.249591658494722	0.844092283748818	0.0435987405817755	0.198354736630673	0	0.214435077708354	0.142027094420559	0.113829319411841	0.231553213245769
chr15_109120331_109141568_+	Pcca	.	hsa_circ_0030763	1.67108539877679	0.29491467258434	0.873201189463978	0.087197481163551	0.555393262565883	0.238986917580224	0.0714783592361181	0.213040641630839	0.170743979117762	0.231553213245769
chr15_109120331_109168413_+	Pcca	.	hsa_circ_0099734	1.47996804929222	0.716778281324765	0.977689185021321	0.0435987405817755	0	0.143392150548135	0	0	0	0.138931927947461
chr15_109125712_109141568_+	Pcca	.	hsa_circ_0030766	-5.80556480238941	0.0199438253367345	0.459957758892627	0.0435987405817755	0.0396709473261345	0	0.357391796180591	0.142027094420559	0.113829319411841	0.185242570596615
chr15_109125712_109168413_+	Pcca	.	hsa_circ_0030767	-1.36001656665425	0.604363505563104	0.967131001355277	0.217993702908877	0.119012841978404	0	0.0714783592361181	0.142027094420559	0.113829319411841	0.277863855894923
chr15_109127706_109141568_+	Pcca	.	hsa_circ_0030769	-1.03770800400895	0.945002931844245	0.997352787300434	0.392388665235979	0.0396709473261345	0.238986917580224	0.285913436944473	0	0.284573298529604	0.324174498544077
chr15_109364770_109390027_-	Tmtc4	5UTR		1.58549490120158	0.750416376716236	0.97881827348543	0	0	0.191189534064179	0	0	0	0.138931927947461
chr15_109802236_109822003_-	Nalcn	.	hsa_circ_0099753	-16.1558508262565	0.0394046867922297	0.573400321031645	0	0	0	0.142956718472236	0	0	0.231553213245769
chr15_109963203_109970339_-	Nalcn	.	hsa_circ_0030787	3.82938487987742	0.071524023685304	0.665331616015772	0.174394962327102	0.0793418946522691	0.143392150548135	0.0714783592361181	0	0	0.0463106426491538
chr15_110020799_110046726_-	Nalcn	5UTR	hsa_circ_0099761	-1.62565112136686	0.268892000192919	0.857715606428592	0.130796221745326	0.317367578609076	0.0955947670320897	0.285913436944473	0.213040641630839	0.227658638823683	0.463106426491538
chr15_110036613_110046726_-	Nalcn	5UTR	hsa_circ_0099765	-1.07047132913296	0.849411008631332	0.987763770771591	0.305191184072428	0.515722315239749	1.00374505383694	0.428870155416709	0.781149019313075	0.170743979117762	1.15776606622885
chr15_110036613_110053440_-	Nalcn	5UTR		1.4141692271864	0.504813787526573	0.948578042067597	0.435987405817755	0.43638042058748	0.0955947670320897	0.285913436944473	0.0710135472102796	0.113829319411841	0.416795783842384
chr15_11765340_11807392_-	not_annotated	.		-3.0769831784631	0.268013138936901	0.857715606428592	0	0.0793418946522691	0	0	0.142027094420559	0.0569146597059207	0.185242570596615
chr15_13212907_13228603_-	Ptprg	.	hsa_circ_0066406	1.2504469407077	0.669805869268959	0.970197246685883	0.217993702908877	0.277696631282942	0.0477973835160449	0.285913436944473	0	0.0569146597059207	0.231553213245769
chr15_13212907_13454573_-	Ptprg	.	hsa_circ_0066405	2.48134594101837	0.146036250138201	0.748901925958962	0.348789924654204	0.119012841978404	0.0955947670320897	0	0.0710135472102796	0.0569146597059207	0.138931927947461
chr15_15485710_15504530_+	Cadps	.	hsa_circ_0066428	-1.7815669233002	0.32084915540777	0.88940170995962	0.174394962327102	0.0396709473261345	0.0955947670320897	0.142956718472236	0.426081283261677	0.170743979117762	0.0463106426491538
chr15_15650970_15667775_+	Cadps	.	hsa_circ_0124422	-1.98650226657879	0.228947390919478	0.829707330995508	0	0.119012841978404	0.0955947670320897	0.214435077708354	0.142027094420559	0.113829319411841	0.138931927947461
chr15_15654504_15667775_+	Cadps	.	hsa_circ_0124421	1.17702929939924	0.753150162759752	0.97881827348543	0.261592443490653	0.158683789304538	0.143392150548135	0.142956718472236	0	0.227658638823683	0.231553213245769
chr15_19534431_19541895_-	not_annotated	.		-2.88495953689809	0.376372169516651	0.924724222718549	0	0	0.0955947670320897	0.214435077708354	0	0	0.185242570596615
chr15_19620757_19636174_-	Ero1a	3UTR		-1.24922821508165	0.601192247963327	0.967131001355277	0.305191184072428	0.43638042058748	0.0955947670320897	0.214435077708354	0.568108377682237	0.227658638823683	0.416795783842384
chr15_19620757_19643375_-	Ero1a	3UTR		7.88889560416547	0.0184376854768973	0.454868672336288	0.217993702908877	0.198354736630673	0.0477973835160449	0	0	0	0.0463106426491538
chr15_23792823_23793342_+	Samd4a	5UTR	hsa_circ_0004846	1.40048848479752	0.355833459085417	0.915173600115326	0.348789924654204	0.43638042058748	0.286784301096269	0.142956718472236	0.426081283261677	0.341487958235524	0.138931927947461
chr15_24024428_24032402_-	Wdhd1	.		-1.362064543269	0.591737564964834	0.965771694757751	0.174394962327102	0.0793418946522691	0.143392150548135	0	0.426081283261677	0.170743979117762	0.138931927947461
chr15_25298948_25344392_+	Tmem260	.		-5.25133921264563	0.106563919261995	0.7116718800642	0	0.0396709473261345	0	0.142956718472236	0	0.113829319411841	0.138931927947461
chr15_25320487_25335135_+	Tmem260	.		2.28852852440382	0.0641375588870794	0.644789611540757	0.217993702908877	0.43638042058748	0.286784301096269	0.0714783592361181	0.213040641630839	0.170743979117762	0.0926212852983076
chr15_25905490_25921639_-	Exoc5	.	hsa_circ_0032047	-1.44580887535467	0.669425827186922	0.970197246685883	0.174394962327102	0.0396709473261345	0	0.214435077708354	0	0.170743979117762	0.0463106426491538
chr15_26171872_26175629_-	not_annotated	.	hsa_circ_0102194	1.61527544382438	0.300940939674179	0.875320587305914	0.392388665235979	0.158683789304538	0.573568602192538	0.142956718472236	0.497094830471957	0.0569146597059207	0.231553213245769
chr15_2849125_2859551_-	not_annotated	.	hsa_circ_0094197	2.10350648012632	0.203361333483448	0.818557147861882	0.305191184072428	0.238025683956807	0.0477973835160449	0.142956718472236	0.142027094420559	0.0569146597059207	0.0463106426491538
chr15_2849125_2867333_-	not_annotated	.	hsa_circ_0094190	-1.05132171199358	0.791399676568018	0.982574626514211	1.9619433261799	2.73729536550328	2.00749010767388	2.43026421402802	2.7695283412009	2.16275706882499	2.13028956186108
chr15_28702688_28703802_+	Tox4	.		-1.06479747781648	0.934442524231142	0.997352787300434	0.130796221745326	0.0396709473261345	0.191189534064179	0.357391796180591	0	0.170743979117762	0
chr15_2965952_2966833_-	not_annotated	.	hsa_circ_0005235	1.29875261085165	0.366060619591636	0.919965190154148	0.653981108726632	0.833089893848825	0.525771218676494	0.285913436944473	0.781149019313075	0.398402617941445	0.602038354439
chr15_34277380_34277914_+	Rnf31	.		-1.66521986808605	0.420442039722139	0.939215218832179	0.0435987405817755	0.0793418946522691	0.143392150548135	0	0.284054188841118	0.227658638823683	0.0926212852983076
chr15_37171041_37182319_+	not_annotated	.	hsa_circ_0029625	-1.27681512042402	0.217084506220484	0.826287630693631	2.4851282131612	2.22157305026353	4.11057498237986	3.35948288409755	3.33763671888314	3.92711151970853	4.26057912372215
chr15_37171041_37196123_+	not_annotated	.		-1.15056432019122	0.802962279768992	0.982574626514211	0.130796221745326	0.158683789304538	0.0955947670320897	0.0714783592361181	0.355067736051398	0	0.185242570596615
chr15_37190895_37218085_+	not_annotated	.		1.07932308703324	0.769841438731793	0.980398595181362	1.00277103338084	1.42815410374084	1.29052935493321	1.07217538854177	1.20723030257475	0.910634555294731	1.38931927947461
chr15_37215599_37224486_+	not_annotated	.	hsa_circ_0029638	23.6763679184224	0.00132229290416696	0.271665077161102	0.130796221745326	0.198354736630673	0.0955947670320897	0	0	0	0
chr15_37714719_37720373_+	Ift88	.		-1.53515978132079	0.579968644410341	0.962865115103875	0.087197481163551	0	0.0955947670320897	0.214435077708354	0.0710135472102796	0.113829319411841	0
chr15_37714719_37725296_+	Ift88	.		-3.21969075845089	0.0413087769599585	0.579735920436597	0.261592443490653	0.158683789304538	0	0.929218670069536	0.355067736051398	0.113829319411841	0.509417069140692
chr15_38113402_38137897_-	Zdhhc20	.	hsa_circ_0100055	1.3664129472932	0.708274687956768	0.976713414338716	0.174394962327102	0	0.0955947670320897	0.0714783592361181	0.142027094420559	0.0569146597059207	0
chr15_38122001_38151304_-	Zdhhc20	.		1.88386184833601	0.494973190125267	0.948578042067597	0	0.0396709473261345	0.143392150548135	0	0	0.0569146597059207	0.0463106426491538
chr15_38130855_38151304_-	Zdhhc20	.	hsa_circ_0029708	1.98621735518855	0.0623401229009677	0.638567921289068	0.392388665235979	0.674406104544287	0.621365985708583	0.214435077708354	0.426081283261677	0.0569146597059207	0.416795783842384
chr15_38193672_38228767_-	Micu2	.		-1.35395328077795	0.647944741636884	0.970197246685883	0.087197481163551	0.0396709473261345	0.0955947670320897	0	0.142027094420559	0.0569146597059207	0.185242570596615
chr15_38217598_38244652_-	Micu2	.		-2.35042441321792	0.328305066070069	0.894565992362013	0	0.119012841978404	0	0.142956718472236	0.0710135472102796	0.170743979117762	0.0463106426491538
chr15_39712895_39725690_-	not_annotated	.		-1.58127103667632	0.574841948489767	0.961264340187198	0.130796221745326	0.0396709473261345	0	0	0.0710135472102796	0	0.277863855894923
chr15_39715650_39725690_-	not_annotated	.		1.49730321721377	0.456035566218549	0.939215218832179	0.174394962327102	0.43638042058748	0.0955947670320897	0.0714783592361181	0.142027094420559	0.113829319411841	0.277863855894923
chr15_40089239_40112560_-	not_annotated	.	hsa_circ_0100144	1.6079279533705	0.37682704410678	0.924724222718549	0.217993702908877	0.158683789304538	0.286784301096269	0.214435077708354	0	0.227658638823683	0.0926212852983076
chr15_41008528_41011344_+	Spata13	.	hsa_circ_0003040	1.9702276959879	0.485155793698542	0.94725821280491	0.130796221745326	0.119012841978404	0	0	0	0	0.138931927947461
chr15_4124784_4129118_+	Usp54	.	hsa_circ_0007221	2.16814886057009	0.575027439323468	0.961264340187198	0	0.238025683956807	0	0	0.142027094420559	0	0
chr15_4152544_4162016_+	Usp54	.	hsa_circ_0094162	1.38969692145699	0.610591488717653	0.967629921261931	0.174394962327102	0.0396709473261345	0.0955947670320897	0	0.0710135472102796	0	0.185242570596615
chr15_4152544_4169698_+	Usp54	.		1.87814561490166	0.423163040973275	0.939215218832179	0.174394962327102	0.0396709473261345	0.0477973835160449	0	0	0.113829319411841	0.0463106426491538
chr15_4209703_4222294_+	Ppp3cb	.	hsa_circ_0018814	1.57284153250495	0.477021003349983	0.944122210559784	0.348789924654204	0.198354736630673	0.143392150548135	0	0	0.0569146597059207	0.463106426491538
chr15_43674304_43681302_-	Ppp2r2a	3UTR	hsa_circ_0136204	-1.10108489889443	0.925271453479988	0.997352787300434	0.174394962327102	0	0.0477973835160449	0	0.284054188841118	0.0569146597059207	0
chr15_4392149_4396767_-	Fam149b1	5UTR		1.54570033562623	0.55950564499216	0.958183106011881	0.130796221745326	0.119012841978404	0.143392150548135	0	0.0710135472102796	0	0.231553213245769
chr15_44914097_44921226_+	not_annotated	.		2.46563356328991	0.288492988046444	0.868377769033452	0	0.198354736630673	0.0477973835160449	0	0.0710135472102796	0.0569146597059207	0
chr15_44914097_45035785_+	not_annotated	.		2.03137409280604	0.193860159268012	0.805650032026277	0.305191184072428	0.238025683956807	0.238986917580224	0.285913436944473	0.213040641630839	0	0.0463106426491538
chr15_46106981_46129495_+	Wdfy2	3UTR		-1.41665101158316	0.475751493483872	0.944122210559784	0.087197481163551	0.238025683956807	0.0955947670320897	0.0714783592361181	0.213040641630839	0.284573298529604	0.231553213245769
chr15_47188212_47190955_+	not_annotated	.		1.48164945685932	0.29541632145036	0.873201189463978	0.348789924654204	0.595064209892018	0.955947670320897	0.142956718472236	0.639121924892516	0.739890576176969	0.185242570596615
chr15_47434568_47439015_-	not_annotated	.		-1.59657779047292	0.2799011237956	0.866097762672469	0.174394962327102	0.317367578609076	0.334581684612314	0.0714783592361181	0.213040641630839	0.967549215000652	0.463106426491538
chr15_47574034_47675412_-	Msra	.	hsa_circ_0002546	-2.36775963581123	0.187378563806976	0.794700071183967	0.130796221745326	0.198354736630673	0	0	0.710135472102796	0.170743979117762	0.231553213245769
chr15_47963485_47964008_+	not_annotated	.		-1.30208713068529	0.476603465172149	0.944122210559784	0.523184886981306	0.515722315239749	0.238986917580224	0.571826873888945	0.142027094420559	1.13829319411841	0.370485141193231
chr15_48231959_48268750_-	not_annotated	.	hsa_circ_0083825	-1.02808816714736	0.961708228894082	0.997352787300434	0.087197481163551	0.277696631282942	0.0955947670320897	0.214435077708354	0.142027094420559	0	0.277863855894923
chr15_48231959_48284550_-	not_annotated	.	hsa_circ_0083823	1.38072568185184	0.617834591546325	0.969618085037944	0.130796221745326	0.198354736630673	0.0477973835160449	0.214435077708354	0	0.113829319411841	0.0463106426491538
chr15_48268664_48278517_-	not_annotated	.	hsa_circ_0006175	-2.03748065304652	0.24617068166719	0.84090993764502	0.087197481163551	0.0396709473261345	0.143392150548135	0.214435077708354	0.355067736051398	0.113829319411841	0.0926212852983076
chr15_48268664_48284550_-	not_annotated	.	hsa_circ_0001995	-1.68383645074225	0.101362823611205	0.7116718800642	0.305191184072428	0.714077051870422	0.477973835160449	0.714783592361181	0.639121924892516	0.682975916471048	1.29669799417631
chr15_48278040_48284550_-	not_annotated	.	hsa_circ_0083822	-1.03680670254026	0.96313572021022	0.997352787300434	0	0.238025683956807	0.0477973835160449	0.142956718472236	0.0710135472102796	0	0.185242570596615
chr15_48443440_48446043_-	Extl3	5UTR	hsa_circ_0004974	-1.13965590343682	0.816999787875023	0.985677204034779	0.392388665235979	0.119012841978404	0.238986917580224	0.0714783592361181	0	0.455317277647366	0.555727711789846
chr15_48645461_48650261_-	Fzd3	.	hsa_circ_0083796	-1.5049942779665	0.395877867155511	0.935418903263073	0.174394962327102	0.0793418946522691	0.0955947670320897	0.142956718472236	0.142027094420559	0.227658638823683	0.185242570596615
chr15_48645461_48661499_-	Fzd3	5UTR	hsa_circ_0136253	1.98676364567947	0.39895919492894	0.935418903263073	0.0435987405817755	0.158683789304538	0.143392150548135	0	0	0.0569146597059207	0.138931927947461
chr15_48694844_48705843_+	Fbxo16	.		1.75057484945248	0.417270419028006	0.938854183542677	0.261592443490653	0.0793418946522691	0.0477973835160449	0	0	0.170743979117762	0.0926212852983076
chr15_51896715_51944899_-	Ppp3cc	3UTR		-1.09327334570331	0.915537923124018	0.997352787300434	0.0435987405817755	0.0396709473261345	0.143392150548135	0.214435077708354	0.142027094420559	0	0
chr15_51915279_51944899_-	Ppp3cc	.		-1.53988116324517	0.133784663798677	0.738872558533282	0.653981108726632	1.11078652513177	0.573568602192538	1.71548062166684	0.923176113733635	0.682975916471048	1.52825120742208
chr15_51925688_51944899_-	Ppp3cc	.	hsa_circ_0002081	1.91435311505048	0.124261865746224	0.735525440552908	0.217993702908877	0.277696631282942	0.286784301096269	0.0714783592361181	0.142027094420559	0.113829319411841	0.185242570596615
chr15_51925688_51954838_-	Ppp3cc	.		16.4988405200061	0.0185256596693678	0.454868672336288	0.130796221745326	0.158683789304538	0	0	0	0	0
chr15_51936365_51944899_-	Ppp3cc	.	hsa_circ_0006320	1.3897604937451	0.219426411003209	0.826287630693631	1.22076473628971	1.1504574724579	1.3861241219653	0.7862619515973	1.13621675536447	0.398402617941445	1.25038735152715
chr15_51936365_51954838_-	Ppp3cc	.		1.27151815065553	0.649782726159197	0.970197246685883	0.217993702908877	0.0793418946522691	0.238986917580224	0.214435077708354	0.142027094420559	0.170743979117762	0.0463106426491538
chr15_51944050_51944899_-	Ppp3cc	.	hsa_circ_0083619	-1.75177041396464	0.560603757635614	0.958203344477844	0.0435987405817755	0	0	0.0714783592361181	0	0.0569146597059207	0
chr15_52370514_52375430_-	Xpo7	.	hsa_circ_0136153	-1.32219653729674	0.439268183031299	0.939215218832179	0.217993702908877	0.317367578609076	0.334581684612314	0.428870155416709	0.284054188841118	0.398402617941445	0.416795783842384
chr15_52636356_52638595_+	Gfra2	.	hsa_circ_0083508	19.2996560964361	0.00385881133269078	0.355121272676948	0.0435987405817755	0.158683789304538	0.143392150548135	0	0	0	0
chr15_542886_550257_+	Kcnma1	.		-2.20912861408926	0.192837651535432	0.805253973738911	0.130796221745326	0.0396709473261345	0.0955947670320897	0.285913436944473	0	0.170743979117762	0.324174498544077
chr15_55100385_55104181_-	Rb1	.		2.84774206414781	0.115851528112183	0.721221549444132	0.305191184072428	0.0793418946522691	0.143392150548135	0	0	0.113829319411841	0.0926212852983076
chr15_55100385_55154467_-	Rb1	.		-1.9005787389287	0.415997067017889	0.937510753908547	0.0435987405817755	0.0396709473261345	0	0.0714783592361181	0.142027094420559	0	0.0463106426491538
chr15_55100385_55185687_-	Rb1	.		-1.05066311553995	0.916621486752219	0.997352787300434	0.217993702908877	0.317367578609076	0.238986917580224	0.214435077708354	0.355067736051398	0.398402617941445	0.138931927947461
chr15_55151602_55185687_-	Rb1	.		-1.06019837194548	0.93523086695412	0.997352787300434	0.087197481163551	0	0.286784301096269	0	0	0.0569146597059207	0.416795783842384
chr15_55160172_55185687_-	Rb1	.		1.0462974227897	0.893335200726754	0.994019598673026	0.828376071053734	0.238025683956807	1.05154243735299	0.357391796180591	0.639121924892516	0.739890576176969	0.879902210333923
chr15_58655629_58657466_+	Tsc22d1	3UTR		1.62369027973368	0.685846764351714	0.972968674508389	0.130796221745326	0	0.0955947670320897	0	0	0.170743979117762	0
chr15_59209828_59215806_-	not_annotated	.		4.46133630445694	0.0868897372771291	0.699561106029668	0	0.119012841978404	0.334581684612314	0	0	0.0569146597059207	0.0463106426491538
chr15_61340036_61362549_+	not_annotated	.		2.68297379514601	0.147397147637503	0.748901925958962	0.130796221745326	0.198354736630673	0.0477973835160449	0	0.0710135472102796	0	0.0926212852983076
chr15_61634454_61651842_-	not_annotated	.	hsa_circ_0030067	1.55794562821454	0.423213787361783	0.939215218832179	0.0435987405817755	0.317367578609076	0.191189534064179	0.142956718472236	0.0710135472102796	0.0569146597059207	0.185242570596615
chr15_61664225_61675047_+	not_annotated	.	hsa_circ_0030057	-1.17197114362048	0.808270375989537	0.983471416920642	0.174394962327102	0.0793418946522691	0.0955947670320897	0.0714783592361181	0.355067736051398	0	0.138931927947461
chr15_61664225_61683055_+	not_annotated	.		-1.04479888021028	0.885208651631864	0.991996220461091	0.47958614639953	0.793418946522691	0.764758136256718	1.00069702930565	0.639121924892516	0.227658638823683	0.97252349563223
chr15_61665893_61669301_+	not_annotated	.	hsa_circ_0008230	-1.3597364192742	0.680811858859094	0.970197246685883	0.130796221745326	0	0.0477973835160449	0	0	0.0569146597059207	0.231553213245769
chr15_61665893_61683055_+	not_annotated	.	hsa_circ_0100451	-1.29067964475	0.533593617989905	0.955050703352517	0.217993702908877	0.158683789304538	0.334581684612314	0.500348514652827	0.213040641630839	0.398402617941445	0.138931927947461
chr15_61668937_61669301_+	not_annotated	.		2.25019647358032	0.390684838636848	0.932785590911568	0.0435987405817755	0.0396709473261345	0.143392150548135	0	0	0.113829319411841	0
chr15_62239207_62241610_+	not_annotated	.		-2.37647835614588	0.229879904955613	0.829707330995508	0.0435987405817755	0	0.143392150548135	0.285913436944473	0	0.227658638823683	0.0926212852983076
chr15_67643249_67644069_+	Pcdh17	.		1.12326312782713	0.723832799110561	0.977689185021321	0.87197481163551	0.674406104544287	0.238986917580224	0.571826873888945	0.142027094420559	0.569146597059207	0.787280925035615
chr15_70769051_70832121_+	Tdrd3	5UTR	hsa_circ_0030378	14.5593305998715	0.0157921144258083	0.444243665806424	0.087197481163551	0.119012841978404	0.0477973835160449	0	0	0	0
chr15_70790037_70803614_+	Tdrd3	5UTR		1.06726296273377	0.941177023554628	0.997352787300434	0.261592443490653	0.0396709473261345	0	0.214435077708354	0	0.170743979117762	0
chr15_70790037_70832121_+	Tdrd3	5UTR	hsa_circ_0030381	-1.39229173324727	0.660254196458856	0.970197246685883	0.217993702908877	0	0.143392150548135	0.142956718472236	0.355067736051398	0	0.185242570596615
chr15_761400_821547_+	Kcnma1	.	hsa_circ_0094232	2.21924355086646	0.0501211311839277	0.612939666770115	0.523184886981306	0.476051367913614	0.908150286804853	0.285913436944473	0.142027094420559	0.455317277647366	0.231553213245769
chr15_809362_841916_+	Kcnma1	.		1.41021631464548	0.702480375727259	0.976713414338716	0.130796221745326	0.198354736630673	0	0.142956718472236	0	0.170743979117762	0
chr15_85962565_85975367_-	not_annotated	.		3.34445854332705	0.165825726000961	0.77658564790128	0.130796221745326	0.158683789304538	0.0477973835160449	0	0.0710135472102796	0	0.0463106426491538
chr15_86165422_86168378_+	Uchl3	.	hsa_circ_0000494	1.03076641467943	0.962095905732975	0.997352787300434	0.0435987405817755	0.238025683956807	0.0477973835160449	0.214435077708354	0.142027094420559	0.0569146597059207	0.0463106426491538
chr15_86418042_86424043_+	Lmo7	.	hsa_circ_0030454	1.44253767157704	0.582264555946774	0.963950467520264	0.087197481163551	0.238025683956807	0	0.142956718472236	0.0710135472102796	0.0569146597059207	0.0463106426491538
chr15_87405681_87417960_-	not_annotated	.	hsa_circ_0100890	-1.2404392192801	0.606272748354721	0.967131001355277	0.130796221745326	0.357038525935211	0.143392150548135	0.142956718472236	0.355067736051398	0.341487958235524	0.231553213245769
chr15_87405681_87487139_-	not_annotated	.	hsa_circ_0030492	-1.24056948988747	0.677728202370875	0.970197246685883	0.130796221745326	0.119012841978404	0.143392150548135	0	0.284054188841118	0.227658638823683	0.138931927947461
chr15_87886651_87896302_+	Slain1	5UTR	hsa_circ_0100935	1.07148904381562	0.927792235032667	0.997352787300434	0.130796221745326	0.158683789304538	0	0.142956718472236	0	0.227658638823683	0
chr15_88651498_88659273_-	Rnf219	.	hsa_circ_0000498	-2.65082762877116	0.040673843941212	0.577202844852441	0.217993702908877	0.0793418946522691	0.0955947670320897	0.285913436944473	0.142027094420559	0.341487958235524	0.602038354439
chr15_887180_913884_+	Kcnma1	.		2.59006816276729	0.21480521631453	0.824307597838415	0.174394962327102	0.119012841978404	0.0955947670320897	0	0.142027094420559	0.0569146597059207	0
chr15_907064_1011558_+	Kcnma1	.	hsa_circ_0018919	1.07576137533073	0.940181283755518	0.997352787300434	0	0.0396709473261345	0.191189534064179	0	0	0.170743979117762	0.0926212852983076
chr15_907064_977590_+	Kcnma1	.		-1.08737926645933	0.865512399498854	0.989810868227328	0.130796221745326	0.238025683956807	0.238986917580224	0.214435077708354	0	0.512231937353286	0.138931927947461
chr15_93748601_93758821_-	Mycbp2	.	hsa_circ_0100890	1.14518235245968	0.816550668560738	0.985677204034779	0.130796221745326	0.119012841978404	0.191189534064179	0.142956718472236	0.355067736051398	0.0569146597059207	0
chr15_93748601_93855455_-	Mycbp2	.	hsa_circ_0030492	1.60827642500319	0.461124359114776	0.940603946257645	0.130796221745326	0.198354736630673	0.143392150548135	0.0714783592361181	0.355067736051398	0	0
chr15_954139_1011558_+	Kcnma1	.	hsa_circ_0018918	1.00780711837205	0.985467782326158	0.997352787300434	0.392388665235979	0.158683789304538	0.143392150548135	0.428870155416709	0.213040641630839	0.227658638823683	0.0926212852983076
chr15_954139_977590_+	Kcnma1	.	hsa_circ_0006561	1.2198460936918	0.552331980000817	0.95691841621148	0.566783627563081	0.43638042058748	1.29052935493321	0.285913436944473	0.710135472102796	0.853719895588811	0.602038354439
chr15_96711665_96720961_-	not_annotated	.		2.31201533146736	0.188979511841311	0.794797148573129	0.174394962327102	0.119012841978404	0.143392150548135	0.0714783592361181	0.0710135472102796	0	0.0926212852983076
chr15_96717421_96720961_-	not_annotated	.		-1.03982159371428	0.845194419763104	0.987763770771591	2.79031939723363	2.41992778689421	3.58480376370337	2.28730749555578	3.8347315493551	2.10584240911907	3.89009398252892
chr15_96717421_96729323_-	not_annotated	.		1.92330780978758	0.545365983009456	0.955500301808914	0.217993702908877	0.0396709473261345	0.0477973835160449	0	0.213040641630839	0	0
chr15_96717421_96735959_-	not_annotated	.		1.27802180842305	0.494109764212604	0.948578042067597	0.392388665235979	0.595064209892018	0.334581684612314	0.357391796180591	0.426081283261677	0.398402617941445	0.231553213245769
chr15_96720322_96720961_-	not_annotated	.		-1.48642241837266	0.118057068161625	0.722058104556959	1.00277103338084	1.30914126176244	0.812555519772763	1.71548062166684	1.70432513304671	1.3659518329421	1.48194056477292
chr15_96720322_96735959_-	not_annotated	.		1.06622765501855	0.907272551675149	0.996147216894567	0.261592443490653	0.0793418946522691	0.143392150548135	0.214435077708354	0.0710135472102796	0.227658638823683	0.0926212852983076
chr15_96720322_96790516_-	not_annotated	.		-2.60746626230902	0.0276502447826448	0.507343300111776	0.130796221745326	0.119012841978404	0.143392150548135	0.285913436944473	0.213040641630839	0.398402617941445	0.463106426491538
chr16_10585948_10603855_-	Fam35a	5UTR		2.52546041485371	0.104199702624686	0.7116718800642	0.174394962327102	0.238025683956807	0.191189534064179	0.214435077708354	0	0.113829319411841	0
chr16_10766350_10802548_-	Bmpr1a	5UTR		-1.05700593445583	0.950442740291167	0.997352787300434	0	0.0793418946522691	0.0955947670320897	0	0.142027094420559	0.113829319411841	0
chr16_11046371_11051389_+	not_annotated	.		-1.01248741975028	0.981237050288249	0.997352787300434	0.217993702908877	0.119012841978404	0.0955947670320897	0.0714783592361181	0.0710135472102796	0.284573298529604	0.138931927947461
chr16_11079316_11080627_+	not_annotated	.		-2.53550690572506	0.146762605357989	0.748901925958962	0.174394962327102	0.0396709473261345	0	0.142956718472236	0	0.113829319411841	0.463106426491538
chr16_14184371_14186953_-	not_annotated	.	hsa_circ_0018992	1.48140581546389	0.165277021038659	0.776140890797545	0.959172292799061	0.674406104544287	1.14713720438508	0.571826873888945	0.213040641630839	0.626061256765128	0.97252349563223
chr16_14184371_14197349_-	not_annotated	.		-1.20836346706939	0.668801944620071	0.970197246685883	0.217993702908877	0.119012841978404	0.191189534064179	0.357391796180591	0.213040641630839	0.227658638823683	0.0926212852983076
chr16_20404293_20404936_+	Mast3	.		-1.32852209449674	0.697436759518295	0.976410463258174	0.0435987405817755	0.0396709473261345	0.238986917580224	0.214435077708354	0.142027094420559	0.227658638823683	0
chr16_20404293_20406184_+	Mast3	.		-7.93334677631372	0.0997284924027274	0.7089695074097	0	0	0	0	0	0.170743979117762	0
chr16_20648971_20651346_-	Fkbp8	5UTR		-1.40936209160828	0.722793459583726	0.977689185021321	0.130796221745326	0	0	0.142956718472236	0.0710135472102796	0.0569146597059207	0
chr16_2138231_2171786_-	Slmap	.	hsa_circ_0124362	1.71612596176959	0.161449582084828	0.769601314137537	0.435987405817755	0.357038525935211	0.573568602192538	0.643305233125063	0.213040641630839	0.113829319411841	0.138931927947461
chr16_2158110_2171786_-	Slmap	.	hsa_circ_0066273	2.73263575474255	0.212661754069253	0.824307597838415	0.0435987405817755	0	0.238986917580224	0	0	0.0569146597059207	0.0463106426491538
chr16_22715017_22787198_+	not_annotated	.		-1.92744041698631	0.296604327247891	0.873951727913647	0.087197481163551	0.0793418946522691	0	0	0.142027094420559	0.113829319411841	0.185242570596615
chr16_22715017_22891568_+	not_annotated	.		-4.09074954437524	0.175634723416114	0.786385869751508	0	0.0793418946522691	0	0	0.142027094420559	0	0.370485141193231
chr16_2289438_2298816_+	Dennd6a	.	hsa_circ_0124355	-1.20794125790319	0.675178136934413	0.970197246685883	0.261592443490653	0.158683789304538	0.0955947670320897	0.214435077708354	0.284054188841118	0.227658638823683	0.138931927947461
chr16_2297906_2304875_+	Dennd6a	.	hsa_circ_0124354	2.04647419697066	0.375100110473595	0.924724222718549	0.0435987405817755	0.119012841978404	0.143392150548135	0	0.142027094420559	0.0569146597059207	0
chr16_22979367_22980295_+	Csgalnact1	.	hsa_circ_0136105	1.63712020590156	0.324321551911226	0.890294766972777	0.130796221745326	0.357038525935211	0.238986917580224	0.0714783592361181	0.213040641630839	0.0569146597059207	0.231553213245769
chr16_23487934_23492639_+	not_annotated	.	hsa_circ_0136098	-1.71149853250313	0.412641541926015	0.936651621905397	0.130796221745326	0.0396709473261345	0.0477973835160449	0.142956718472236	0	0.113829319411841	0.231553213245769
chr16_23555918_23600154_+	not_annotated	.		1.37426018579286	0.355898267829604	0.915173600115326	0.697579849308408	0.952102735827229	0.955947670320897	0.428870155416709	0.213040641630839	1.02446387470657	0.787280925035615
chr16_23555918_23624759_+	not_annotated	.		-1.02576848818726	0.926720326732554	0.997352787300434	0.653981108726632	0.991773683153363	1.05154243735299	0.929218670069536	1.34925739699531	0.626061256765128	0.833591567684769
chr16_23555918_23729219_+	not_annotated	.		-1.95941327417232	0.276549115545591	0.863797368444445	0.174394962327102	0.0396709473261345	0.0477973835160449	0.285913436944473	0	0.227658638823683	0.185242570596615
chr16_23751710_23759060_+	not_annotated	.	hsa_circ_0136082	-1.02738983156463	0.979349797464105	0.997352787300434	0	0	0.143392150548135	0	0.142027094420559	0.0569146597059207	0
chr16_2578901_2581762_-	not_annotated	.		4.11340998590507	0.0145649262717889	0.444243665806424	0.261592443490653	0.119012841978404	0.238986917580224	0	0.0710135472102796	0.113829319411841	0
chr16_26623727_26633439_-	Tmem192	.	hsa_circ_0071369	-1.37484152219273	0.435620145723852	0.939215218832179	0.174394962327102	0.595064209892018	0.0477973835160449	0.357391796180591	0.426081283261677	0.455317277647366	0.324174498544077
chr16_26625023_26633439_-	Tmem192	.	hsa_circ_0071370	3.14829064711319	0.0208222379228325	0.469482453012553	0.261592443490653	0.238025683956807	0.238986917580224	0.0714783592361181	0	0.113829319411841	0.0926212852983076
chr16_26628564_26633439_-	Tmem192	.	hsa_circ_0125711	-3.42466152981581	0.135237142209958	0.741908434366778	0	0	0.0955947670320897	0	0.0710135472102796	0.341487958235524	0.0463106426491538
chr16_26755421_26767549_+	not_annotated	.	hsa_circ_0005669	-1.66746424741029	0.523360705382212	0.954678753256868	0	0.0396709473261345	0.0955947670320897	0.142956718472236	0.0710135472102796	0.113829319411841	0
chr16_26755421_26780008_+	not_annotated	.	hsa_circ_0071374	1.56664292562165	0.0560798710425995	0.620212424625725	1.91834458559812	1.22979936711017	1.57731365602948	0.571826873888945	1.13621675536447	1.13829319411841	1.11145542357969
chr16_26870179_26875954_+	Msmo1	3UTR		1.51986429602082	0.471694340850132	0.944122210559784	0.087197481163551	0.119012841978404	0.143392150548135	0.142956718472236	0	0.0569146597059207	0.0926212852983076
chr16_3060712_3064512_+	not_annotated	.	hsa_circ_0124315	-1.06180874914859	0.814890873382469	0.985677204034779	0.741178589890183	1.46782505106698	1.62511103954553	1.50104554395848	1.27824384978503	0.910634555294731	1.71349377801869
chr16_3060712_3068143_+	not_annotated	.	hsa_circ_0066241	-3.05217340061655	0.0891145671992357	0.699561106029668	0.087197481163551	0	0.0477973835160449	0.214435077708354	0.0710135472102796	0.0569146597059207	0.231553213245769
chr16_3060712_3070849_+	not_annotated	.	hsa_circ_0124314	1.55431951205197	0.468591587576728	0.944122210559784	0.087197481163551	0.317367578609076	0.0955947670320897	0.0714783592361181	0.284054188841118	0	0.0926212852983076
chr16_3060712_3072642_+	not_annotated	.	hsa_circ_0001315	-1.27809375938141	0.276190053617501	0.863797368444445	2.00554206676167	2.81663726015555	3.7281959142515	4.21722319493097	3.90574509656538	3.81328220029669	2.68601727365092
chr16_3060712_3083794_+	not_annotated	.	hsa_circ_0066231	1.20755476536968	0.621084156685293	0.969618085037944	0.261592443490653	0.43638042058748	0.573568602192538	0.285913436944473	0.355067736051398	0.113829319411841	0.602038354439
chr16_3060712_3089983_+	not_annotated	.	hsa_circ_0124308	-1.18953453765295	0.566468322939478	0.960817614673136	0.435987405817755	0.714077051870422	0.621365985708583	0.714783592361181	0.639121924892516	0.512231937353286	0.926212852983076
chr16_3060712_3091054_+	not_annotated	.	hsa_circ_0124307	-2.32207610876252	0.223912222006739	0.828131927839897	0.174394962327102	0	0.143392150548135	0.142956718472236	0	0.455317277647366	0.370485141193231
chr16_3060712_3104760_+	not_annotated	.	hsa_circ_0124298	-1.10115997599308	0.806511796799465	0.982786765435647	0.217993702908877	0.198354736630673	0.191189534064179	0.142956718472236	0.355067736051398	0.227658638823683	0.185242570596615
chr16_3060712_3107338_+	not_annotated	.		-1.00119810572827	0.99676698085769	0.999938564345558	0.697579849308408	1.50749599839311	0.860352903288808	1.07217538854177	0.852162566523355	0.569146597059207	1.57456185007123
chr16_3068021_3072642_+	not_annotated	.	hsa_circ_0066234	-2.0848060676555	0.362390993431729	0.916986428570992	0	0.119012841978404	0.0477973835160449	0.0714783592361181	0.355067736051398	0	0.0926212852983076
chr16_32100486_32121085_-	Sh3rf1	.		-1.38558062585363	0.747073875680048	0.97881827348543	0.0435987405817755	0.0396709473261345	0.0955947670320897	0.357391796180591	0	0	0
chr16_32120309_32121085_-	Sh3rf1	.	hsa_circ_0071422	1.01481924574133	0.968317268434301	0.997352787300434	0.348789924654204	0.396709473261345	0.238986917580224	0.571826873888945	0.0710135472102796	0.284573298529604	0.370485141193231
chr16_34987502_35116593_+	Galntl6	.		1.61648729137046	0.145873544483856	0.748901925958962	0.566783627563081	1.42815410374084	0.621365985708583	0.714783592361181	0.426081283261677	0.170743979117762	0.833591567684769
chr16_34987502_35116919_+	Galntl6	.		2.15181800770047	0.136627291924072	0.743997186377689	0.087197481163551	0.317367578609076	0.621365985708583	0.357391796180591	0.142027094420559	0.0569146597059207	0.0926212852983076
chr16_34987502_35206830_+	Galntl6	.		1.3373082254968	0.736509623723091	0.97881827348543	0.0435987405817755	0	0.143392150548135	0	0.0710135472102796	0	0.0926212852983076
chr16_39367334_39375826_-	Gpm6a	3UTR		1.19050004684676	0.752017599727921	0.97881827348543	0	0.198354736630673	0.382379068128359	0.214435077708354	0	0.170743979117762	0.231553213245769
chr16_39846634_39885415_+	not_annotated	.		1.133037149085	0.857641815243379	0.987763770771591	0	0.198354736630673	0.477973835160449	0.285913436944473	0	0.455317277647366	0.0463106426491538
chr16_39881895_39884207_+	not_annotated	.		-1.37667343262369	0.643442447274301	0.970197246685883	0.0435987405817755	0.0793418946522691	0.286784301096269	0.142956718472236	0	0.0569146597059207	0.509417069140692
chr16_4000862_4283627_+	Erc2	3UTR		-1.50604389396068	0.243253320263241	0.838832869111922	0.348789924654204	0.357038525935211	0.191189534064179	0.214435077708354	0.497094830471957	0.682975916471048	0.416795783842384
chr16_4041086_4222323_+	Erc2	.		2.35231426016579	0.309819905696025	0.883448988553065	0.130796221745326	0.0396709473261345	0.286784301096269	0.0714783592361181	0	0.170743979117762	0
chr16_40661460_40678161_+	not_annotated	.		3.39518071697935	0.0826955438350198	0.696303257414132	0.261592443490653	0.476051367913614	0.238986917580224	0	0	0	0.324174498544077
chr16_4222175_4283627_+	Erc2	3UTR	hsa_circ_0124259	-5.4453561778375	0.108688975220167	0.713154782056357	0	0.0396709473261345	0	0	0	0.113829319411841	0.277863855894923
chr16_4283561_4351455_+	Erc2	3UTR	hsa_circ_0124254	1.44207890237598	0.546533827413507	0.956434197973637	0.130796221745326	0.158683789304538	0.0955947670320897	0.142956718472236	0	0.0569146597059207	0.138931927947461
chr16_46731406_46781431_+	Tenm3	.	hsa_circ_0125881	1.03989955277445	0.955930209680765	0.997352787300434	0.392388665235979	0	0.0955947670320897	0	0.0710135472102796	0.341487958235524	0.185242570596615
chr16_48591411_48634964_-	Irf2	5UTR		-1.71234991486436	0.363435062883143	0.917112985723445	0.0435987405817755	0.0396709473261345	0.191189534064179	0.0714783592361181	0.0710135472102796	0.113829319411841	0.324174498544077
chr16_48610389_48634964_-	Irf2	5UTR	hsa_circ_0071526	-1.76637675960681	0.550251553540007	0.956887737493586	0.0435987405817755	0	0.0955947670320897	0.142956718472236	0	0	0.185242570596615
chr16_4908088_5032948_-	Cacna2d3	.		1.60696207032744	0.433883967973973	0.939215218832179	0.305191184072428	0.119012841978404	0.0955947670320897	0	0.213040641630839	0.170743979117762	0.0463106426491538
chr16_4908088_5043339_-	Cacna2d3	.		1.14643717947518	0.60806511760694	0.967397076154166	0.784777330471959	0.87276084117496	0.621365985708583	0.714783592361181	0.568108377682237	0.569146597059207	0.787280925035615
chr16_4915414_5032948_-	Cacna2d3	.		4.47859532194804	0.141750641696475	0.748901925958962	0	0.158683789304538	0.286784301096269	0	0	0.0569146597059207	0.0463106426491538
chr16_4915414_5043339_-	Cacna2d3	.		-1.87688605214199	0.301239174009821	0.875320587305914	0.174394962327102	0.119012841978404	0	0.0714783592361181	0.355067736051398	0.113829319411841	0.231553213245769
chr16_4932485_5043339_-	Cacna2d3	.		-1.29848393347658	0.588365576692206	0.965620097967543	0.261592443490653	0.119012841978404	0.0477973835160449	0	0.213040641630839	0.227658638823683	0.277863855894923
chr16_4932485_5167428_-	Cacna2d3	.		-2.87915809371951	0.214278534222253	0.824307597838415	0	0.0396709473261345	0.0955947670320897	0.214435077708354	0	0	0.324174498544077
chr16_49648476_49654730_-	Sorbs2	.	hsa_circ_0125945	-14.6238183083399	0.053993245369196	0.61932616915468	0	0	0	0.214435077708354	0.142027094420559	0	0
chr16_5104153_5167428_-	Cacna2d3	.		2.81487497640002	0.0686733018458184	0.65319119741775	0.217993702908877	0.43638042058748	0.143392150548135	0.142956718472236	0.142027094420559	0.0569146597059207	0.0463106426491538
chr16_5355865_5407188_-	Cacna2d3	.	hsa_circ_0124240	1.41500234660556	0.523799946818601	0.954678753256868	0.348789924654204	0.198354736630673	0.238986917580224	0	0	0.455317277647366	0.231553213245769
chr16_54054980_54061837_-	Pcm1	.		1.25371063659661	0.565044587311165	0.960817614673136	0.174394962327102	0.595064209892018	0.669163369224628	0.500348514652827	0.284054188841118	0.626061256765128	0.138931927947461
chr16_54057182_54100069_-	Pcm1	.	hsa_circ_0136051	1.66936111082538	0.598223301361562	0.966224435996826	0	0.0793418946522691	0	0	0	0	0.0463106426491538
chr16_5407113_5422411_-	Cacna2d3	.	hsa_circ_0124238	-1.08471663328813	0.844456226850706	0.987763770771591	0.174394962327102	0.357038525935211	0.143392150548135	0.0714783592361181	0.213040641630839	0.398402617941445	0.277863855894923
chr16_54080266_54093004_-	Pcm1	.		-2.2299103857788	0.0786528866666632	0.692009760807181	0.0435987405817755	0.158683789304538	0.191189534064179	0.357391796180591	0.142027094420559	0.512231937353286	0.185242570596615
chr16_54080266_54100069_-	Pcm1	.		-2.24553585988964	0.274016639472639	0.863797368444445	0.087197481163551	0.0396709473261345	0.0477973835160449	0.0714783592361181	0	0.170743979117762	0.277863855894923
chr16_54792658_54804208_+	Mtmr7	.		1.68818848613649	0.186335972754541	0.794247419137354	0.305191184072428	0.555393262565883	0.286784301096269	0.142956718472236	0.426081283261677	0.227658638823683	0.138931927947461
chr16_54792658_54815046_+	Mtmr7	.	hsa_circ_0136033	-1.14610364694631	0.826155339667992	0.985677204034779	0.087197481163551	0.119012841978404	0.143392150548135	0.214435077708354	0	0.227658638823683	0.0926212852983076
chr16_54792658_54820480_+	Mtmr7	.	hsa_circ_0136031	-1.45214098928856	0.155131046883449	0.756247876608887	1.04636977396261	0.753747999196556	0.477973835160449	1.64400226243072	0.852162566523355	0.967549215000652	1.01883413828138
chr16_54792658_54826033_+	Mtmr7	.	hsa_circ_0136026	1.13707187572279	0.53407250047658	0.955050703352517	1.56955466094392	2.062889260959	2.38986917580224	1.35808882548624	2.20141996351867	1.47978115235394	1.99135763391361
chr16_56313380_56326806_+	Tusc3	.	hsa_circ_0083391	1.13998188948158	0.763057487714796	0.978895790515173	0.217993702908877	0.158683789304538	0.191189534064179	0.285913436944473	0.142027094420559	0.113829319411841	0.138931927947461
chr16_60310911_60317529_+	Eri1	.		1.00734998301964	0.991126038466297	0.997352787300434	0	0.158683789304538	0.286784301096269	0.0714783592361181	0.426081283261677	0.113829319411841	0
chr16_62207670_62226896_-	Gsr	5UTR		-2.59813228617173	0.454286812520924	0.939215218832179	0.087197481163551	0	0	0	0.355067736051398	0	0
chr16_63915077_63933482_+	Nrg1	.	hsa_circ_0007279	-1.53874654637695	0.534136709141624	0.955050703352517	0.217993702908877	0.158683789304538	0	0.500348514652827	0	0.170743979117762	0.138931927947461
chr16_67504864_67531331_+	Unc5d	.		-3.90258714665748	0.0917125730958132	0.699561106029668	0	0.119012841978404	0	0.142956718472236	0.142027094420559	0.398402617941445	0.0463106426491538
chr16_67522400_67581160_+	Unc5d	.		1.96145663350336	0.372506551827386	0.924724222718549	0.087197481163551	0.238025683956807	0.0477973835160449	0	0.142027094420559	0.113829319411841	0
chr16_6853711_6865217_+	Sfmbt1	.		-1.57631791791086	0.487692904137509	0.947484701229799	0.130796221745326	0.0793418946522691	0.0477973835160449	0.142956718472236	0.355067736051398	0	0.0926212852983076
chr16_7047884_7057289_+	Nek4	.		3.3168817701612	0.0491234288566424	0.612127388150648	0.392388665235979	0.0793418946522691	0.334581684612314	0	0.213040641630839	0.0569146597059207	0.0463106426491538
chr16_70497383_70511221_-	not_annotated	.		1.61153800888853	0.707051239551896	0.976713414338716	0	0	0.238986917580224	0	0.142027094420559	0	0.0463106426491538
chr16_7060973_7067145_+	Nek4	.		2.2072166727858	0.135676236283472	0.743009743130588	0.217993702908877	0.158683789304538	0.238986917580224	0	0.142027094420559	0.113829319411841	0.0926212852983076
chr16_70754389_70761776_+	Hook3	.		-1.38699318825187	0.362071899015281	0.916986428570992	0.87197481163551	0.753747999196556	1.33832673844926	1.28661046625013	0.710135472102796	2.67498900617827	0.787280925035615
chr16_71013766_71016529_+	Ash2l	.		2.50177139383051	0.268658586360924	0.857715606428592	0.174394962327102	0.277696631282942	0	0	0	0.170743979117762	0.0463106426491538
chr16_71094507_71101903_+	not_annotated	.		16.8564804164546	0.0098117185460768	0.427843267792958	0.130796221745326	0.119012841978404	0.0477973835160449	0	0	0	0
chr16_71094507_71107647_+	not_annotated	.		1.85131304323503	0.0813090805452454	0.694557799113546	0.523184886981306	0.43638042058748	0.764758136256718	0.428870155416709	0.568108377682237	0.0569146597059207	0.231553213245769
chr16_71097097_71104753_+	not_annotated	.		-1.03029800168841	0.959921855529587	0.997352787300434	0.087197481163551	0.0793418946522691	0.143392150548135	0.142956718472236	0.0710135472102796	0.170743979117762	0.0463106426491538
chr16_71097097_71107647_+	not_annotated	.		-2.03433747853497	0.343126318628088	0.905527323855371	0	0.158683789304538	0.0955947670320897	0.142956718472236	0.142027094420559	0	0.416795783842384
chr16_71097097_71109349_+	not_annotated	.	hsa_circ_0136479	-1.86107517924371	0.499848701018708	0.948578042067597	0	0.119012841978404	0	0.0714783592361181	0	0.0569146597059207	0.185242570596615
chr16_71106268_71107647_+	not_annotated	.		1.03455321349534	0.929612377820525	0.997352787300434	0.392388665235979	0.198354736630673	0.334581684612314	0.285913436944473	0.355067736051398	0.113829319411841	0.416795783842384
chr16_7126590_7138308_+	not_annotated	.		-1.28941080754228	0.333709038990527	0.90210153032284	0.87197481163551	0.555393262565883	0.525771218676494	1.00069702930565	0.710135472102796	0.569146597059207	1.06514478093054
chr16_7146274_7177048_+	not_annotated	.		1.20153857843896	0.746194842971236	0.97881827348543	0.130796221745326	0.119012841978404	0.191189534064179	0.0714783592361181	0.213040641630839	0.113829319411841	0.0926212852983076
chr16_7146274_7187526_+	not_annotated	.		1.17732152286477	0.877955651613586	0.991012806363026	0	0.158683789304538	0.0477973835160449	0	0	0.227658638823683	0
chr16_71849833_71853546_+	Adam9	.	hsa_circ_0084045	3.47294188060581	0.0441250854162703	0.587005990233474	0.087197481163551	0.238025683956807	0.191189534064179	0.0714783592361181	0.0710135472102796	0.0569146597059207	0
chr16_74219790_74228826_+	Ikbkb	.		21.9897990393647	0.00296426457523658	0.355121272676948	0.217993702908877	0.0396709473261345	0.143392150548135	0	0	0	0
chr16_7438794_7463395_+	Capn7	.		-1.00656648486683	0.970970134741278	0.997352787300434	2.52872695374298	2.93565010213396	3.2980194626071	2.07287241784743	2.48547415235979	3.52870890176708	3.51960884133569
chr16_7438798_7463395_+	Capn7	.		-1.2752815802505	0.753330337669273	0.97881827348543	0.0435987405817755	0.119012841978404	0	0	0.0710135472102796	0.170743979117762	0.0463106426491538
chr16_74573011_74617254_-	Tpte2	.		-1.72695241837383	0.195552146629987	0.809206116911674	0.523184886981306	0.119012841978404	0.286784301096269	0.357391796180591	0.568108377682237	0.398402617941445	0.787280925035615
chr16_7464233_7469429_+	Capn7	.		1.12260684494509	0.843408004731664	0.987763770771591	0.174394962327102	0.119012841978404	0.0477973835160449	0.142956718472236	0	0.0569146597059207	0.185242570596615
chr16_7577725_7581467_-	Mettl6	.	hsa_circ_0008277	1.2663217304656	0.742162962421073	0.97881827348543	0.0435987405817755	0.0793418946522691	0.286784301096269	0	0.284054188841118	0	0.138931927947461
chr16_7577725_7586144_-	Mettl6	.	hsa_circ_0122465	-1.25922430989163	0.541849097595587	0.955500301808914	0.697579849308408	0.714077051870422	0.143392150548135	0.857740310833418	0.639121924892516	0.170743979117762	0.97252349563223
chr16_78565537_78584017_+	Csmd1	.	hsa_circ_0136396	1.38818535945397	0.498144687873274	0.948578042067597	0.261592443490653	0.357038525935211	0.382379068128359	0.500348514652827	0.355067736051398	0.113829319411841	0.0463106426491538
chr16_78697704_78725075_+	Csmd1	.	hsa_circ_0136299	1.02445118142882	0.969444523133802	0.997352787300434	0.348789924654204	0.158683789304538	0.0477973835160449	0	0.355067736051398	0.284573298529604	0.0926212852983076
chr16_80907649_81060209_+	Tmco3	5UTR		1.27362119742795	0.779336805821081	0.981279746398418	0	0.119012841978404	0.191189534064179	0	0	0.0569146597059207	0.231553213245769
chr16_81358582_81382504_-	Rasa3	.	hsa_circ_0004096	1.13337269314364	0.758195003409462	0.97881827348543	0.261592443490653	0.238025683956807	0.382379068128359	0.285913436944473	0.284054188841118	0.341487958235524	0.138931927947461
chr16_83037946_83063511_-	Arhgef7	5UTR	hsa_circ_0099895	1.09057968886776	0.871804686486959	0.991012806363026	0.217993702908877	0.158683789304538	0.0477973835160449	0	0.142027094420559	0.170743979117762	0.185242570596615
chr16_83589886_83598774_+	Col4a1	.		-1.68236637008734	0.636089152488205	0.970197246685883	0.130796221745326	0	0	0	0.213040641630839	0.0569146597059207	0.0463106426491538
chr16_8396762_8400882_+	Parg	.		2.9658067477662	0.0984692583132845	0.707360458757493	0.087197481163551	0.238025683956807	0.0955947670320897	0	0	0.113829319411841	0.0463106426491538
chr16_8396762_8413015_+	Parg	.		-1.22717097376155	0.78630301547117	0.982574626514211	0	0.0793418946522691	0.0955947670320897	0	0.142027094420559	0	0.138931927947461
chr16_8396762_8421217_+	Parg	.		-2.95813021438175	0.0386241284545879	0.567971685765103	0	0.158683789304538	0.0477973835160449	0.214435077708354	0.284054188841118	0.227658638823683	0.185242570596615
chr16_8396762_8444561_+	Parg	.		1.11380030151996	0.870661571627982	0.991012806363026	0.087197481163551	0.0793418946522691	0.0955947670320897	0	0.284054188841118	0.0569146597059207	0
chr16_8416755_8421217_+	Parg	.		1.25134777434112	0.456466982936125	0.939215218832179	0.741178589890183	0.43638042058748	1.14713720438508	0.357391796180591	0.639121924892516	1.02446387470657	0.416795783842384
chr16_84742791_84842321_-	Myo16	.		1.07355600432497	0.943214377658914	0.997352787300434	0	0.198354736630673	0	0	0.213040641630839	0	0.0463106426491538
chr16_85333904_85334060_+	not_annotated	.		1.29254361609942	0.680189736106334	0.970197246685883	0.087197481163551	0.119012841978404	0.0955947670320897	0.142956718472236	0.142027094420559	0.0569146597059207	0
chr16_85590482_85595037_+	not_annotated	.		1.56428745190034	0.298194286331208	0.873951727913647	0.305191184072428	0.396709473261345	0.334581684612314	0.285913436944473	0.142027094420559	0.0569146597059207	0.370485141193231
chr16_85590482_85597220_+	not_annotated	.		-2.41893204583325	0.183841743696356	0.791700172720016	0.130796221745326	0.0396709473261345	0.143392150548135	0.428870155416709	0.426081283261677	0.170743979117762	0.0463106426491538
chr16_8779582_8780347_+	Ercc6	.		-2.13676018706313	0.263021722700577	0.857715606428592	0	0.158683789304538	0.0477973835160449	0.142956718472236	0.142027094420559	0.0569146597059207	0.277863855894923
chr16_9650674_9658531_-	Mapk8	5UTR	hsa_circ_0002968	-1.39489015100296	0.318708895779553	0.88940170995962	0.653981108726632	0.634735157218153	0.334581684612314	1.00069702930565	0.355067736051398	0.341487958235524	1.29669799417631
chr17_10090030_10107746_+	Uimc1	.		-1.80053589084558	0.375339127173206	0.924724222718549	0.087197481163551	0.238025683956807	0	0.285913436944473	0.213040641630839	0	0.324174498544077
chr17_10096738_10107746_+	Uimc1	.	hsa_circ_0128655	-1.21684794697291	0.762903972189998	0.978895790515173	0.130796221745326	0.0396709473261345	0.0477973835160449	0.142956718472236	0	0.170743979117762	0.0463106426491538
chr17_10096738_10124159_+	Uimc1	.	hsa_circ_0075129	1.81394169849667	0.325347534112383	0.890294766972777	0.174394962327102	0.357038525935211	0.143392150548135	0	0	0.113829319411841	0.324174498544077
chr17_1057870_1065593_-	Ptch1	.		-1.71378493279397	0.193481123374115	0.805650032026277	0.130796221745326	0.277696631282942	0.286784301096269	0.571826873888945	0.639121924892516	0.227658638823683	0.231553213245769
chr17_10644963_10645926_+	not_annotated	.		2.54407892086984	0.143840606631726	0.748901925958962	0.261592443490653	0.0793418946522691	0.143392150548135	0.0714783592361181	0	0.113829319411841	0.0463106426491538
chr17_12322145_12352876_+	Auh	.	hsa_circ_0003518	1.91749807768923	0.315217761662764	0.886763315832819	0.174394962327102	0.158683789304538	0.0955947670320897	0	0	0.170743979117762	0.0926212852983076
chr17_16124899_16129065_+	Fam120a	.	hsa_circ_0008193	1.08401994398465	0.80085929027617	0.982574626514211	0.305191184072428	0.912431788501094	0.525771218676494	0.428870155416709	0.355067736051398	0.682975916471048	0.648348997088153
chr17_16124899_16143144_+	Fam120a	.	hsa_circ_0001875	-24.0192848878898	0.000745565819255541	0.20883194956958	0	0	0	0	0.213040641630839	0.113829319411841	0.231553213245769
chr17_18369554_18375993_+	Nup153	.	hsa_circ_0075741	-1.38151064764341	0.49575344720902	0.948578042067597	0.174394962327102	0.0793418946522691	0.191189534064179	0.142956718472236	0.0710135472102796	0.284573298529604	0.277863855894923
chr17_18447350_18457998_-	Cap2	.	hsa_circ_0131372	1.00341278258955	0.993301573477876	0.998648437832296	0.217993702908877	0.43638042058748	0.0955947670320897	0.285913436944473	0.142027094420559	0.455317277647366	0.138931927947461
chr17_19160993_19219406_+	Atxn1	5UTR		-1.04411632416896	0.953528927601859	0.997352787300434	0.130796221745326	0.0396709473261345	0.0477973835160449	0.142956718472236	0	0.170743979117762	0
chr17_19160993_19225009_+	Atxn1	5UTR		1.13769553594601	0.803448465078664	0.982574626514211	0.348789924654204	0.0793418946522691	0.238986917580224	0.0714783592361181	0.142027094420559	0.455317277647366	0.0926212852983076
chr17_19160993_19250082_+	Atxn1	5UTR		2.28734903393579	0.0134142162517275	0.444243665806424	0.523184886981306	0.555393262565883	0.477973835160449	0.428870155416709	0.0710135472102796	0.227658638823683	0.185242570596615
chr17_19160993_19321551_+	Atxn1	5UTR		1.26113894481929	0.299830542984964	0.875320587305914	2.00554206676167	2.69762441817715	2.15088225822202	1.50104554395848	1.27824384978503	2.50424502706051	1.89873634861531
chr17_19160993_19352147_+	Atxn1	5UTR		1.21820821380623	0.714291508904318	0.976713414338716	0.130796221745326	0.0793418946522691	0.238986917580224	0.142956718472236	0.142027094420559	0.0569146597059207	0.138931927947461
chr17_19160993_19378495_+	Atxn1	5UTR		1.07996325337565	0.746023811179984	0.97881827348543	1.04636977396261	0.833089893848825	0.860352903288808	0.714783592361181	0.781149019313075	1.02446387470657	0.833591567684769
chr17_19160993_19417560_+	Atxn1	5UTR		-1.25165406268939	0.246258296355711	0.84090993764502	2.3107332508341	1.62650884037152	3.25022207909105	2.85913436944473	3.19560962446258	3.35796492264932	2.54708534570346
chr17_22299436_22400253_-	Hivep1	5UTR		1.82376900539184	0.475201438927015	0.944122210559784	0	0.119012841978404	0.238986917580224	0.142956718472236	0	0.113829319411841	0
chr17_2231833_2280560_-	not_annotated	.		-1.13848599602211	0.766374271948572	0.979851506255444	0.174394962327102	0.158683789304538	0.286784301096269	0.214435077708354	0.0710135472102796	0.284573298529604	0.324174498544077
chr17_23684382_23701761_+	Phactr1	.		-1.13203095844245	0.8592996255352	0.987763770771591	0.174394962327102	0	0.0477973835160449	0	0	0.113829319411841	0.185242570596615
chr17_23699766_23701761_+	Phactr1	.	hsa_circ_0002268	3.8425554491304	0.0860719968328458	0.697667787484537	0.087197481163551	0.158683789304538	0.477973835160449	0.0714783592361181	0	0.0569146597059207	0.0926212852983076
chr17_24024688_24045965_-	not_annotated	.		2.15612417479158	0.419515897629081	0.939215218832179	0	0.198354736630673	0	0	0	0.0569146597059207	0.0463106426491538
chr17_24032669_24045965_-	not_annotated	.	hsa_circ_0001577	-1.15948411078447	0.445317339870053	0.939215218832179	2.61592443490653	2.3009149449158	2.00749010767388	2.57322093250025	1.77533868025699	2.67498900617827	3.56591948398484
chr17_24045780_24058139_-	not_annotated	.		-1.46867147444601	0.539258823987695	0.955050703352517	0.130796221745326	0.119012841978404	0.0477973835160449	0.285913436944473	0.142027094420559	0	0.185242570596615
chr17_26968191_26969252_-	Bmp6	.	hsa_circ_0132347	-1.42370200777869	0.553380996066952	0.95691841621148	0.174394962327102	0.119012841978404	0.0477973835160449	0	0.355067736051398	0.227658638823683	0.0926212852983076
chr17_27440590_27442626_-	Riok1	.		5.36017464073844	0.114850849000186	0.720345920147236	0.305191184072428	0	0	0	0	0	0.0463106426491538
chr17_27592202_27602936_-	Rreb1	5UTR	hsa_circ_0001573	-6.93939307877507	0.00548584809019398	0.384286164903617	0.0435987405817755	0.0396709473261345	0	0.142956718472236	0.284054188841118	0.284573298529604	0.231553213245769
chr17_29311091_29326218_-	Fars2	.	hsa_circ_0075533	2.14768326592769	0.222598835528358	0.827745353109523	0.174394962327102	0.158683789304538	0.191189534064179	0.214435077708354	0.0710135472102796	0.0569146597059207	0
chr17_29730436_29731094_-	Cdyl	.	hsa_circ_0008285	-1.03910818957184	0.902112410675925	0.994410436092576	0.784777330471959	0.515722315239749	0.573568602192538	0.285913436944473	0.284054188841118	1.19520785382433	0.740970282386461
chr17_29730436_29737981_-	Cdyl	.		-1.31291862756592	0.714243567623803	0.976713414338716	0.087197481163551	0.0793418946522691	0	0	0.213040641630839	0.113829319411841	0
chr17_29730436_29757605_-	Cdyl	.		1.67958945565998	0.188376215461958	0.794700071183967	0.87197481163551	1.07111557780563	0.334581684612314	0.357391796180591	0	0.739890576176969	0.648348997088153
chr17_33515857_33659382_+	Gmds	.	hsa_circ_0075448	-1.36504679031667	0.706061142040751	0.976713414338716	0.087197481163551	0	0.0477973835160449	0	0.213040641630839	0.0569146597059207	0
chr17_34787651_34799549_+	Exoc2	.		1.50749218374696	0.340968585047594	0.905527323855371	0.261592443490653	0.238025683956807	0.621365985708583	0.285913436944473	0.284054188841118	0.284573298529604	0.138931927947461
chr17_36602133_36627167_+	not_annotated	.	hsa_circ_0131448	-1.90356029668104	0.40074371930679	0.935418903263073	0.0435987405817755	0.0396709473261345	0.0955947670320897	0.0714783592361181	0	0.341487958235524	0.0463106426491538
chr17_43199060_43220414_+	Lrrc16a	.	hsa_circ_0131561	1.02256213491979	0.9593869029522	0.997352787300434	0.653981108726632	0.595064209892018	0.382379068128359	0.500348514652827	0.0710135472102796	0.626061256765128	0.879902210333923
chr17_43199060_43233785_+	Lrrc16a	.	hsa_circ_0131562	-1.00299450387978	0.994321145826489	0.999184541012728	0.174394962327102	0.277696631282942	0.334581684612314	0	0.497094830471957	0.113829319411841	0.416795783842384
chr17_43258445_43263901_+	Lrrc16a	.	hsa_circ_0075872	7.91069818525857	0.097987803693481	0.707100993281078	0.130796221745326	0	0	0	0	0	0
chr17_43258445_43290432_+	Lrrc16a	.	hsa_circ_0075875	-2.78579772035211	0.193912845381842	0.805650032026277	0	0.0396709473261345	0.0477973835160449	0.142956718472236	0.0710135472102796	0.170743979117762	0
chr17_46358415_46378312_-	Elmo1	.	hsa_circ_0134229	-1.57162490522548	0.519940304612412	0.953129580545982	0.174394962327102	0	0.0955947670320897	0.285913436944473	0.142027094420559	0.170743979117762	0
chr17_48371360_48399245_-	Amph	.		-1.76733334665812	0.4391155942827	0.939215218832179	0.087197481163551	0.0396709473261345	0.0477973835160449	0.142956718472236	0.142027094420559	0.113829319411841	0.0463106426491538
chr17_48391649_48399245_-	Amph	.	hsa_circ_0079900	1.46481938610945	0.538594666121758	0.955050703352517	0	0.198354736630673	0.191189534064179	0	0.0710135472102796	0.113829319411841	0.138931927947461
chr17_48705875_48741397_-	Vps41	.	hsa_circ_0001698	-1.51558874463798	0.540727393779041	0.955223070093758	0	0.158683789304538	0.191189534064179	0.0714783592361181	0.142027094420559	0.0569146597059207	0.416795783842384
chr17_51948916_51981081_+	not_annotated	.		1.16223189177137	0.874750649393934	0.991012806363026	0	0.0793418946522691	0.0955947670320897	0.214435077708354	0	0	0
chr17_51972800_51981081_+	not_annotated	.		-1.94517022590701	0.207632152347763	0.820346648073998	0.087197481163551	0.0793418946522691	0.143392150548135	0.142956718472236	0.213040641630839	0.113829319411841	0.324174498544077
chr17_52477331_52555114_-	Gli3	5UTR	hsa_circ_0134318	-1.36126766340743	0.544313522890813	0.955500301808914	0.217993702908877	0.119012841978404	0.0955947670320897	0.357391796180591	0.284054188841118	0.0569146597059207	0.138931927947461
chr17_53483963_53499989_+	Hecw1	.	hsa_circ_0134335	-1.00837050085754	0.984539257711253	0.997352787300434	0.087197481163551	0.158683789304538	0.382379068128359	0.0714783592361181	0.284054188841118	0.227658638823683	0.231553213245769
chr17_53483963_53502778_+	Hecw1	.	hsa_circ_0134336	1.86846056411118	0.128691464655092	0.736480819314449	0.392388665235979	0.158683789304538	0.477973835160449	0.142956718472236	0.142027094420559	0.227658638823683	0.185242570596615
chr17_53483963_53542696_+	Hecw1	.	hsa_circ_0134339	1.2149885593666	0.719885181623131	0.977689185021321	0.174394962327102	0.119012841978404	0.143392150548135	0	0.142027094420559	0.227658638823683	0.0926212852983076
chr17_53483963_53563999_+	Hecw1	.		-1.16818623596501	0.439915081554298	0.939215218832179	3.61869546828737	3.37203052272144	3.58480376370337	3.71687468027814	3.69270445493454	3.07339162411972	5.88145161644253
chr17_53489460_53499989_+	Hecw1	.	hsa_circ_0134345	1.24637621837225	0.657451871597824	0.970197246685883	0.348789924654204	0.158683789304538	0.191189534064179	0	0.142027094420559	0.227658638823683	0.324174498544077
chr17_53489460_53563999_+	Hecw1	.	hsa_circ_0134348	-1.86511204201396	0.216588710314849	0.826287630693631	0.087197481163551	0.0793418946522691	0.382379068128359	0.285913436944473	0.213040641630839	0.113829319411841	0.694659639737307
chr17_53502592_53563999_+	Hecw1	.		1.13926261327289	0.660015367304115	0.970197246685883	1.39515969861682	1.11078652513177	2.19867964173806	1.5725239031946	1.34925739699531	1.42286649264802	1.15776606622885
chr17_53528579_53563999_+	Hecw1	.		1.42625402616677	0.437697480658052	0.939215218832179	0.087197481163551	0.357038525935211	0.430176451644404	0.0714783592361181	0.213040641630839	0.113829319411841	0.370485141193231
chr17_53540126_53563999_+	Hecw1	.		1.35050383350519	0.464066994616837	0.942333937431339	0.566783627563081	0.396709473261345	0.191189534064179	0.142956718472236	0.426081283261677	0.398402617941445	0.185242570596615
chr17_53963184_53966929_+	Ggps1	5UTR		2.68130110880481	0.00989404124007507	0.427843267792958	1.00277103338084	0.952102735827229	0.191189534064179	0.142956718472236	0.355067736051398	0.227658638823683	0.324174498544077
chr17_53963184_53968528_+	Ggps1	3UTR,5UTR		1.23505671115143	0.617503451870669	0.969618085037944	0.217993702908877	0.555393262565883	0.430176451644404	0.285913436944473	0.568108377682237	0.398402617941445	0.0926212852983076
chr17_53965571_53968528_+	Ggps1	3UTR		1.711909477642	0.389846425916975	0.931866762124986	0.087197481163551	0.238025683956807	0.477973835160449	0.428870155416709	0	0.0569146597059207	0.138931927947461
chr17_5429864_5436758_-	Naa35	.		3.7955837949338	0.00675586584429379	0.386212332826733	0.566783627563081	0.198354736630673	0.334581684612314	0.214435077708354	0.142027094420559	0	0.0463106426491538
chr17_5429864_5441885_-	Naa35	.		-1.70160323680899	0.421197641316854	0.939215218832179	0.0435987405817755	0.0793418946522691	0.0477973835160449	0.0714783592361181	0	0.227658638823683	0.0926212852983076
chr17_54658434_54714913_-	Zeb1	3UTR		-18.6541909186271	0.0170190540058072	0.448744477979969	0	0	0	0.142956718472236	0.142027094420559	0.170743979117762	0
chr17_5511385_5571375_+	Agtpbp1	5UTR		-2.83399387920463	0.127245746750037	0.735525440552908	0.087197481163551	0.0396709473261345	0	0.142956718472236	0.0710135472102796	0.227658638823683	0.0926212852983076
chr17_5514016_5571375_+	Agtpbp1	5UTR	hsa_circ_0087388	1.83825485403311	0.442353787493975	0.939215218832179	0.130796221745326	0	0.334581684612314	0	0	0.0569146597059207	0.231553213245769
chr17_5524116_5548199_+	Agtpbp1	.	hsa_circ_0139216	-1.55767354918934	0.44905475011904	0.939215218832179	0.0435987405817755	0.0793418946522691	0.0955947670320897	0	0.0710135472102796	0.170743979117762	0.185242570596615
chr17_5546406_5571375_+	Agtpbp1	.	hsa_circ_0139198	-1.11009709777681	0.929668968970009	0.997352787300434	0	0.119012841978404	0	0.142956718472236	0	0	0.0463106426491538
chr17_5559656_5564210_+	Agtpbp1	.		-1.25679463187284	0.764249195457262	0.979201728760178	0.087197481163551	0.158683789304538	0	0.0714783592361181	0	0	0.324174498544077
chr17_5582855_5591590_+	Agtpbp1	.		-1.00904221779182	0.986457654024435	0.997352787300434	0.130796221745326	0.0793418946522691	0.191189534064179	0.142956718472236	0	0.284573298529604	0.0926212852983076
chr17_5582855_5606503_+	Agtpbp1	.	hsa_circ_0005202	1.7549141218655	0.365858415838949	0.919965190154148	0.130796221745326	0.119012841978404	0.143392150548135	0	0	0.113829319411841	0.138931927947461
chr17_56047310_56064209_-	Mtpap	3UTR,5UTR		-1.02141160922628	0.969174480584154	0.997352787300434	0.130796221745326	0.119012841978404	0.0477973835160449	0	0.142027094420559	0.113829319411841	0.138931927947461
chr17_58006110_58023915_+	Wdr37	5UTR	hsa_circ_0000205	1.94713934149404	0.187922442092347	0.794700071183967	0.130796221745326	0.238025683956807	0.764758136256718	0.214435077708354	0	0.284573298529604	0.231553213245769
chr17_58006110_58029779_+	Wdr37	5UTR		1.47942155052876	0.266494124135763	0.857715606428592	0.305191184072428	0.317367578609076	0.382379068128359	0.214435077708354	0.213040641630839	0.284573298529604	0.185242570596615
chr17_58006110_58031197_+	Wdr37	5UTR	hsa_circ_0017441	-1.2930305643188	0.669437001798665	0.970197246685883	0.087197481163551	0.238025683956807	0.0477973835160449	0.214435077708354	0.0710135472102796	0.341487958235524	0.0463106426491538
chr17_58279255_58280166_-	Adarb2	.		1.28567082954987	0.653302421529558	0.970197246685883	0.130796221745326	0.317367578609076	0.0477973835160449	0.0714783592361181	0	0.284573298529604	0.138931927947461
chr17_5992915_6013644_-	Ntrk2	.	hsa_circ_0087379	-1.47616544273912	0.712221733456163	0.976713414338716	0.087197481163551	0	0	0.142956718472236	0	0	0.0463106426491538
chr17_599905_610676_+	Npepo	.	hsa_circ_0087589	1.54582000631215	0.60703245485198	0.967156400537722	0.087197481163551	0.158683789304538	0.0477973835160449	0	0.142027094420559	0.113829319411841	0
chr17_6132412_6139058_-	not_annotated	.		-1.04488968550092	0.956028411557019	0.997352787300434	0.0435987405817755	0.238025683956807	0	0.0714783592361181	0.142027094420559	0	0.185242570596615
chr17_6169816_6189453_-	Ntrk2	.	hsa_circ_0087377	-1.33097786544913	0.388428837417239	0.929968414278775	0.523184886981306	0.595064209892018	0.382379068128359	0.357391796180591	0.497094830471957	0.682975916471048	1.06514478093054
chr17_6169816_6206746_-	Ntrk2	.	hsa_circ_0139145	-1.34335016828663	0.363729382534998	0.917112985723445	0.959172292799061	1.1504574724579	1.19493458790112	0.428870155416709	0.994189660943914	2.84573298529604	1.57456185007123
chr17_6169816_6211699_-	Ntrk2	.	hsa_circ_0087374	1.13726731462901	0.85871906106954	0.987763770771591	0.130796221745326	0	0.191189534064179	0.142956718472236	0.0710135472102796	0.113829319411841	0.0463106426491538
chr17_6187112_6189453_-	Ntrk2	.	hsa_circ_0087375	3.65891631729174	0.221669675120084	0.826287630693631	0.130796221745326	0.0793418946522691	0	0	0	0.0569146597059207	0
chr17_6187112_6211699_-	Ntrk2	.	hsa_circ_0139143	3.7164292575544	0.196357636085095	0.810913209082657	0.130796221745326	0	0.238986917580224	0	0	0.0569146597059207	0.0463106426491538
chr17_6203225_6211699_-	Ntrk2	.	hsa_circ_0139142	1.29722756088084	0.643726984450475	0.970197246685883	0.261592443490653	0.119012841978404	0.143392150548135	0.285913436944473	0	0.0569146597059207	0.185242570596615
chr17_63278516_63288259_+	Larp4b	.	hsa_circ_0094323	1.82131292581554	0.40775141886836	0.935418903263073	0	0.198354736630673	0.143392150548135	0.0714783592361181	0.0710135472102796	0.0569146597059207	0.0463106426491538
chr17_63700911_63716786_+	Dip2c	.		1.84666985829882	0.394722052933465	0.935418903263073	0.0435987405817755	0.0396709473261345	0.191189534064179	0.0714783592361181	0.0710135472102796	0	0.0463106426491538
chr17_63849304_63879166_-	Zmynd11	5UTR	hsa_circ_0008225	1.33162594031742	0.386174642141564	0.929600664093841	1.00277103338084	0.43638042058748	0.716960752740673	0.428870155416709	0.426081283261677	0.910634555294731	0.370485141193231
chr17_63860367_63879166_-	Zmynd11	5UTR	hsa_circ_0017359	-1.21758318190994	0.787849891219703	0.982574626514211	0.087197481163551	0	0.191189534064179	0.0714783592361181	0.0710135472102796	0	0.277863855894923
chr17_65725936_65728879_-	Ryr2	.	hsa_circ_0112652	19.0441242472887	0.00512370627919611	0.384286164903617	0.130796221745326	0.158683789304538	0.0477973835160449	0	0	0	0
chr17_65735986_65781009_-	Ryr2	.		1.1253502767674	0.84805801688604	0.987763770771591	0.392388665235979	0.119012841978404	0	0.142956718472236	0.213040641630839	0.170743979117762	0.0926212852983076
chr17_65750061_65781009_-	Ryr2	.		1.34620649898895	0.580557745265196	0.963211844533344	0.174394962327102	0.198354736630673	0.0955947670320897	0	0	0.284573298529604	0.138931927947461
chr17_65780905_65789756_-	Ryr2	.		-2.84806683276173	0.224516662840994	0.828131927839897	0.0435987405817755	0.0793418946522691	0	0	0.284054188841118	0.0569146597059207	0.185242570596615
chr17_65805384_65837282_-	Ryr2	.		-1.90355830474434	0.319797358646212	0.88940170995962	0.174394962327102	0.0396709473261345	0.0477973835160449	0.214435077708354	0	0.170743979117762	0.277863855894923
chr17_65826668_65837282_-	Ryr2	.		-1.58296787717015	0.219341651963132	0.826287630693631	0.130796221745326	0.357038525935211	0.430176451644404	0.643305233125063	0.355067736051398	0.284573298529604	0.648348997088153
chr17_65837117_65857795_-	Ryr2	.		3.79387801645264	0.0609063312765996	0.63747427066875	0.130796221745326	0.0793418946522691	0.191189534064179	0.0714783592361181	0	0.0569146597059207	0
chr17_65837117_65873042_-	Ryr2	.		3.06430654948356	0.0420446104380885	0.579735920436597	0.174394962327102	0.396709473261345	0.143392150548135	0	0.0710135472102796	0.227658638823683	0
chr17_65855660_65873042_-	Ryr2	.		3.67902012836334	0.140763126421249	0.748901925958962	0.130796221745326	0.0793418946522691	0	0	0	0.0569146597059207	0
chr17_66241695_66243020_-	Mtr	.		-3.00109472657578	0.128147322534009	0.735586788021041	0	0.0396709473261345	0.143392150548135	0.142956718472236	0	0.512231937353286	0.0926212852983076
chr17_66248742_66262248_-	Mtr	.		-14.66575486753	0.0232676550235434	0.482869238068465	0	0	0	0.142956718472236	0	0.0569146597059207	0.138931927947461
chr17_6857809_6864981_+	Ubqln1	.	hsa_circ_0003715	1.42051613040251	0.63145390364482	0.970197246685883	0.130796221745326	0.119012841978404	0	0.0714783592361181	0	0.0569146597059207	0.0926212852983076
chr17_694608_728329_+	Npepo	.	hsa_circ_0139386	1.39158330094115	0.435125143940359	0.939215218832179	0.305191184072428	0.238025683956807	0.430176451644404	0.214435077708354	0.355067736051398	0.341487958235524	0.0463106426491538
chr17_694608_739440_+	Npepo	.	hsa_circ_0139387	1.67272441380623	0.0896586467064157	0.699561106029668	1.48235717978037	1.19012841978404	0.477973835160449	0.7862619515973	0.355067736051398	0.967549215000652	0.416795783842384
chr17_694608_764010_+	Npepo	.		-1.35694193350346	0.340102074132397	0.905527323855371	0.47958614639953	0.753747999196556	0.382379068128359	0.643305233125063	0.639121924892516	0.967549215000652	0.694659639737307
chr17_70309151_70310609_-	Gdi2	.	hsa_circ_0017588	1.1904099389663	0.797229518971662	0.982574626514211	0.174394962327102	0.0793418946522691	0.191189534064179	0.214435077708354	0	0.284573298529604	0
chr17_70386827_70394646_-	Ankrd16	3UTR		4.41200514012938	0.113395820097994	0.720345920147236	0.130796221745326	0	0.143392150548135	0	0.0710135472102796	0	0
chr17_718533_739440_+	Npepo	.	hsa_circ_0139391	1.860607238932	0.287441753715258	0.867320488147689	0.087197481163551	0.43638042058748	0.0477973835160449	0.0714783592361181	0.0710135472102796	0.113829319411841	0.138931927947461
chr17_75579711_75600855_+	Celf2	.	hsa_circ_0092679	-2.13672317124048	0.247570149280081	0.84090993764502	0.130796221745326	0.0396709473261345	0	0.142956718472236	0	0.170743979117762	0.185242570596615
chr17_75579711_75604406_+	Celf2	.	hsa_circ_0092680	1.29119938465272	0.631246125170444	0.970197246685883	0.130796221745326	0.158683789304538	0.238986917580224	0	0.142027094420559	0.341487958235524	0.0463106426491538
chr17_75579711_75616081_+	Celf2	.	hsa_circ_0092681	-2.455592488713	0.00354952637703555	0.355121272676948	0.261592443490653	0.277696631282942	0.191189534064179	0.714783592361181	0.639121924892516	0.569146597059207	0.555727711789846
chr17_75588945_75604406_+	Celf2	.	hsa_circ_0092684	3.3168377077469	0.0187836492484572	0.456698312200654	0.305191184072428	0.119012841978404	0.669163369224628	0.0714783592361181	0.0710135472102796	0.170743979117762	0.0926212852983076
chr17_75588945_75616081_+	Celf2	.	hsa_circ_0092685	-1.413591511021	0.267329035533034	0.857715606428592	0.261592443490653	0.476051367913614	0.430176451644404	0.428870155416709	0.639121924892516	0.79680523588289	0.370485141193231
chr17_76245626_76265943_-	Upf2	.	hsa_circ_0000213	-1.13302789021197	0.534010826908388	0.955050703352517	3.00831310014251	1.98354736630673	4.1583723658959	3.28800452486143	2.91155543562146	4.09785549882629	3.42698755603738
chr17_76260635_76265943_-	Upf2	.		1.48537834202839	0.663108478546536	0.970197246685883	0	0	0.143392150548135	0	0	0	0.0926212852983076
chr17_78773188_78775690_+	Suv39h2	.		-1.92204253249486	0.331388317070978	0.897970783004362	0.217993702908877	0	0.0477973835160449	0.142956718472236	0.142027094420559	0.170743979117762	0.231553213245769
chr17_78922771_78942311_-	Nmt2	.		-4.02996644463099	2.0179890340702e-07	0.000829191694099446	0.523184886981306	0.595064209892018	0.573568602192538	2.50174257326413	2.7695283412009	2.16275706882499	1.806115063317
chr17_78930725_78937553_-	Nmt2	.	hsa_circ_0093199	3.86941931446238	0.195556503794912	0.809206116911674	0	0.0396709473261345	0.191189534064179	0	0	0.0569146597059207	0
chr17_79740145_79777211_-	Fam188a	.		1.21802039707691	0.644854778702704	0.970197246685883	0.348789924654204	0.357038525935211	0.477973835160449	0.214435077708354	0.0710135472102796	0.739890576176969	0.231553213245769
chr17_79740145_79789485_-	Fam188a	.	hsa_circ_0017848	-1.34032115772157	0.619747541406209	0.969618085037944	0.130796221745326	0.0793418946522691	0.0477973835160449	0.0714783592361181	0.142027094420559	0.113829319411841	0.138931927947461
chr17_79761094_79789485_-	Fam188a	.	hsa_circ_0000219	-1.25965507749159	0.686261706082166	0.972968674508389	0.174394962327102	0.158683789304538	0.0955947670320897	0.214435077708354	0.284054188841118	0.113829319411841	0.138931927947461
chr17_81173779_81187710_-	Hacd1	3UTR	hsa_circ_0002091	-1.03076990293138	0.929796037756987	0.997352787300434	0.697579849308408	0.991773683153363	0.334581684612314	0.857740310833418	0.710135472102796	0.512231937353286	0.740970282386461
chr17_81177594_81187710_-	Hacd1	.	hsa_circ_0093247	1.70479176395934	0.346658532970855	0.908477611380847	0.305191184072428	0.357038525935211	0.0955947670320897	0.142956718472236	0	0.341487958235524	0.0926212852983076
chr17_81990546_82003698_+	Cacnb2	.	hsa_circ_0093258	1.78339352433918	0.458029029497215	0.939215218832179	0.130796221745326	0.0793418946522691	0.143392150548135	0	0.213040641630839	0.0569146597059207	0
chr17_83439968_83539887_+	Plxdc2	.		2.69106317550456	0.0620817724256621	0.638509638404286	0.217993702908877	0.555393262565883	0.238986917580224	0.0714783592361181	0.284054188841118	0.113829319411841	0.0463106426491538
chr17_83502434_83539887_+	Plxdc2	.	hsa_circ_0017925	-7.45226230916762	0.0111951429648619	0.444243665806424	0.0435987405817755	0	0	0.142956718472236	0.0710135472102796	0.284573298529604	0.0926212852983076
chr17_84141026_84166072_-	Nebl	.		1.56270704794872	0.394531222597639	0.935418903263073	0.087197481163551	0.396709473261345	0.143392150548135	0.142956718472236	0.142027094420559	0.113829319411841	0.138931927947461
chr17_84230182_84249246_-	Nebl	5UTR	hsa_circ_0093300	-1.53326697474183	0.660520268368458	0.970197246685883	0.130796221745326	0	0.0477973835160449	0	0	0.170743979117762	0.185242570596615
chr17_84236498_84249246_-	Nebl	5UTR	hsa_circ_0093302	-2.24374206828153	0.358227641071715	0.915600085291901	0.0435987405817755	0.119012841978404	0	0	0.0710135472102796	0.455317277647366	0
chr17_84295581_84299839_-	not_annotated	.		1.14150964913005	0.887136048268756	0.991996220461091	0	0.158683789304538	0	0.142956718472236	0	0.0569146597059207	0
chr17_84296196_84299839_-	not_annotated	.	hsa_circ_0093307	-1.15138056555843	0.551632036299257	0.95691841621148	1.26436347687149	0.991773683153363	1.76850319009366	1.35808882548624	1.27824384978503	1.59361047176578	1.85242570596615
chr17_84855704_84888911_+	Mllt10	5UTR		1.79198280838463	0.016166530073594	0.444243665806424	1.65675214210747	2.41992778689421	1.62511103954553	1.42956718472236	0.639121924892516	1.30903717323618	0.879902210333923
chr17_84855704_84901793_+	Mllt10	5UTR		1.35245140781373	0.327746572507365	0.894230190194398	1.13356725512616	1.42815410374084	0.764758136256718	0.500348514652827	0.426081283261677	0.967549215000652	1.29669799417631
chr17_84881615_84904355_+	Mllt10	.		3.40138604688037	0.0661184750905189	0.653078880160919	0.174394962327102	0.119012841978404	0.191189534064179	0	0	0	0.138931927947461
chr17_84888801_84922765_+	Mllt10	.	hsa_circ_0017939	1.42284946894782	0.594060246556701	0.965771694757751	0.087197481163551	0.0396709473261345	0.143392150548135	0	0.142027094420559	0.0569146597059207	0.0463106426491538
chr17_85009877_85057912_-	not_annotated	.		1.01959467254843	0.881661477237928	0.991348888193389	7.1065947148294	5.95064209892018	7.07401276037464	5.28939858347274	7.95351728755131	7.11433246324009	5.97407290174084
chr17_85036936_85057912_-	not_annotated	.	hsa_circ_0002618	1.00821929117201	0.960986952557791	0.997352787300434	6.36541612493922	5.03821031041909	4.73194096808844	4.93200678729215	5.25500249356069	4.55317277647366	6.52980061353069
chr17_85036936_85064621_-	not_annotated	.	hsa_circ_0017962	1.76292865388035	0.376517346149303	0.924724222718549	0.435987405817755	0.158683789304538	0.0477973835160449	0.214435077708354	0	0.170743979117762	0.0926212852983076
chr17_85046028_85057912_-	not_annotated	.	hsa_circ_0004306	-1.42429230597884	0.442899717733918	0.939215218832179	0.217993702908877	0.317367578609076	0.191189534064179	0.285913436944473	0.497094830471957	0.455317277647366	0.185242570596615
chr17_85046028_85064621_-	not_annotated	.	hsa_circ_0093323	-4.21134315095183	0.119287025105964	0.72400352460917	0	0	0.0477973835160449	0	0	0.113829319411841	0.185242570596615
chr17_87396007_87396291_+	not_annotated	.	hsa_circ_0093343	-1.4562102128758	0.42788268367208	0.939215218832179	0.174394962327102	0.119012841978404	0.238986917580224	0.142956718472236	0	0.512231937353286	0.324174498544077
chr17_87758881_87771508_-	Arhgap21	.	hsa_circ_0093354	1.22011574228182	0.490512761340181	0.948578042067597	0.828376071053734	1.42815410374084	0.764758136256718	0.571826873888945	0.639121924892516	0.626061256765128	1.38931927947461
chr17_88451146_88506410_+	Gpr158	.	hsa_circ_0093371	1.1751706857736	0.79643990298429	0.982574626514211	0.087197481163551	0.0793418946522691	0.0955947670320897	0	0	0.170743979117762	0.0926212852983076
chr17_90327971_90334785_-	Lyst	.		-1.29301101614153	0.617525009161336	0.969618085037944	0.261592443490653	0.119012841978404	0.0477973835160449	0.214435077708354	0	0.227658638823683	0.277863855894923
chr17_9490017_9496416_-	Ddx46	.		-1.02377480204732	0.97220202541299	0.997352787300434	0.174394962327102	0	0.0955947670320897	0	0	0	0.324174498544077
chr17_9613029_9614622_+	Fam193b	.		1.06514566550942	0.913390665066787	0.997352787300434	0.130796221745326	0.238025683956807	0.0477973835160449	0.285913436944473	0	0.0569146597059207	0.185242570596615
chr17_9863837_9895322_-	Nsd1	.		-1.91241040733352	0.257830845454221	0.853688109565992	0.087197481163551	0.119012841978404	0.0955947670320897	0.428870155416709	0.142027094420559	0.113829319411841	0.138931927947461
chr17_9875748_9929565_-	Nsd1	.		-2.1620836428411	0.031417211452875	0.522645027772726	0.348789924654204	0.158683789304538	0.334581684612314	0.428870155416709	0.568108377682237	0.398402617941445	0.97252349563223
chr17_9888309_9929565_-	Nsd1	.		2.05351735269226	0.308873924260136	0.882682446412521	0.130796221745326	0.119012841978404	0.0477973835160449	0.142956718472236	0	0.0569146597059207	0
chr17_9893226_9929565_-	Nsd1	.	hsa_circ_0128662	1.09247561275502	0.889598811122465	0.993730058727032	0	0.119012841978404	0.238986917580224	0.0714783592361181	0.213040641630839	0.113829319411841	0.0463106426491538
chr17_9912157_9920790_-	Nsd1	.	hsa_circ_0075160	-1.0285400971969	0.980300273735396	0.997352787300434	0	0	0.143392150548135	0	0.142027094420559	0.0569146597059207	0
chr17_9912157_9929565_-	Nsd1	.	hsa_circ_0075158	-1.03308574957312	0.895080043202997	0.994019598673026	1.08996851454439	1.46782505106698	1.76850319009366	2.07287241784743	1.77533868025699	0.739890576176969	1.43562992212377
chr18_1337227_1354828_-	Rock1	.	hsa_circ_0108022	1.73157604885169	0.265707007667442	0.857715606428592	0.261592443490653	0.317367578609076	0.191189534064179	0.0714783592361181	0.0710135472102796	0.284573298529604	0.138931927947461
chr18_1344260_1346489_-	Rock1	.	hsa_circ_0047063	1.42241026257496	0.715885385262411	0.977591574623877	0	0.0396709473261345	0.143392150548135	0	0	0	0.138931927947461
chr18_13686583_13741456_-	Nol4	.		-1.78905085467021	0.570961473570594	0.960817614673136	0.174394962327102	0	0	0.0714783592361181	0.142027094420559	0.227658638823683	0
chr18_13721356_13741456_-	Nol4	.	hsa_circ_0108285	1.28051621958634	0.558057170776048	0.958183106011881	0.261592443490653	0.198354736630673	0.286784301096269	0.0714783592361181	0.284054188841118	0.113829319411841	0.277863855894923
chr18_13881300_13892278_-	Nol4	.	hsa_circ_0108289	1.06843751126639	0.872582493631068	0.991012806363026	0.435987405817755	0.317367578609076	0.191189534064179	0.0714783592361181	0.426081283261677	0.398402617941445	0.277863855894923
chr18_13881300_13903620_-	Nol4	.		-4.07720680668054	0.0949883639087167	0.703256193334986	0.0435987405817755	0.0396709473261345	0	0	0.355067736051398	0.0569146597059207	0.138931927947461
chr18_13881300_13923877_-	Nol4	.	hsa_circ_0108292	-1.28306395838031	0.666382357787292	0.970197246685883	0.130796221745326	0.119012841978404	0.143392150548135	0.357391796180591	0.213040641630839	0	0.138931927947461
chr18_14595549_14610978_+	not_annotated	.	hsa_circ_0108311	1.80583188563778	0.394812715465146	0.935418903263073	0.305191184072428	0.0793418946522691	0.143392150548135	0	0.355067736051398	0	0.0463106426491538
chr18_14595549_14616707_+	not_annotated	.	hsa_circ_0108312	-1.56485994945398	0.134220726822098	0.740285861089936	0.741178589890183	0.555393262565883	0.286784301096269	1.07217538854177	0.923176113733635	0.853719895588811	0.555727711789846
chr18_14595549_14643454_+	not_annotated	.		-1.0578941907826	0.943589713876648	0.997352787300434	0.174394962327102	0.0396709473261345	0	0.214435077708354	0	0.0569146597059207	0.0463106426491538
chr18_15319798_15325412_+	Trappc8	.		1.28703660215371	0.742828560831241	0.97881827348543	0.087197481163551	0.158683789304538	0	0.214435077708354	0.0710135472102796	0	0
chr18_15480331_15490831_+	B4galt6	.		1.25989051443071	0.59394693922563	0.965771694757751	0.610382368144857	0.357038525935211	0.430176451644404	0.142956718472236	0.426081283261677	0.113829319411841	0.740970282386461
chr18_17175977_17196811_+	Fhod3	.	hsa_circ_0108362	-2.06603336431736	0.360051086634618	0.916986428570992	0.0435987405817755	0.0793418946522691	0.143392150548135	0	0.426081283261677	0.341487958235524	0
chr18_17182717_17196811_+	Fhod3	.		-25.0334442058884	0.00887966017561766	0.400950809468274	0	0	0	0	0.426081283261677	0	0.185242570596615
chr18_17182717_17224348_+	Fhod3	.		-1.97860947089554	0.481672657122719	0.945173327658669	0.087197481163551	0	0.0477973835160449	0	0.213040641630839	0.170743979117762	0
chr18_17224243_17258865_+	Fhod3	.		1.04412310043101	0.947362312048864	0.997352787300434	0.087197481163551	0.198354736630673	0.191189534064179	0.214435077708354	0	0.398402617941445	0
chr18_17224243_17289722_+	Fhod3	.		1.32102536892593	0.469718313362751	0.944122210559784	0.47958614639953	0.991773683153363	1.05154243735299	0.571826873888945	0.142027094420559	1.47978115235394	0.324174498544077
chr18_17300167_17312861_+	Fhod3	.		-1.15757669597912	0.794196974919547	0.982574626514211	0.741178589890183	0.0793418946522691	0	0.142956718472236	0.568108377682237	0.341487958235524	0.231553213245769
chr18_17404076_17496916_+	RGD1562608	5UTR		1.30736673141503	0.545535095654347	0.955500301808914	0.174394962327102	0.317367578609076	0.334581684612314	0.357391796180591	0.142027094420559	0.113829319411841	0.231553213245769
chr18_17404076_17556889_+	RGD1562608	5UTR		1.28350211125345	0.490140505718587	0.948578042067597	0.348789924654204	0.277696631282942	0.286784301096269	0.142956718472236	0.142027094420559	0.284573298529604	0.324174498544077
chr18_17404076_17625862_+	RGD1562608	5UTR		1.35123545728808	0.315701240983313	0.886763315832819	0.653981108726632	0.912431788501094	1.33832673844926	1.21513210701401	0.284054188841118	0.512231937353286	0.833591567684769
chr18_1796720_1821146_-	Esco1	.		-1.36933949170473	0.547057701935891	0.956887737493586	0.305191184072428	0.238025683956807	0.0477973835160449	0.357391796180591	0.426081283261677	0.113829319411841	0.231553213245769
chr18_1803204_1819028_-	Esco1	.	hsa_circ_0047073	1.37213798622055	0.156994701964009	0.761639030116659	1.39515969861682	1.94387641898059	2.29427440877015	1.71548062166684	1.56229803862615	1.19520785382433	1.06514478093054
chr18_1803204_1821146_-	Esco1	.	hsa_circ_0008520	-1.05371772587872	0.877113028413029	0.991012806363026	0.435987405817755	0.396709473261345	1.48171888899739	1.00069702930565	0.852162566523355	0.739890576176969	0.648348997088153
chr18_18435439_18499169_+	not_annotated	.		1.66236254638041	0.541361375210453	0.955500301808914	0.0435987405817755	0.198354736630673	0.143392150548135	0.0714783592361181	0	0.227658638823683	0
chr18_2005293_2038143_+	Mib1	.	hsa_circ_0007504	1.58730317272331	0.290405104576751	0.87163957246594	0.217993702908877	0.238025683956807	0.191189534064179	0.0714783592361181	0.213040641630839	0.170743979117762	0.0926212852983076
chr18_2005293_2047808_+	Mib1	.	hsa_circ_0000836	1.75708129827381	0.45911033026823	0.939215218832179	0	0.158683789304538	0.238986917580224	0.0714783592361181	0	0.113829319411841	0.0926212852983076
chr18_2016345_2032491_+	Mib1	.		2.41827999524043	0.174779853475629	0.786385869751508	0.392388665235979	0.277696631282942	0	0	0.213040641630839	0.0569146597059207	0.0926212852983076
chr18_2078440_2094854_+	Mib1	3UTR		2.26968773047868	0.377179706440119	0.924724222718549	0	0.0396709473261345	0.191189534064179	0	0	0.113829319411841	0
chr18_23881263_23979930_-	Rit2	.		-1.4830119943599	0.484492697157962	0.947088721513828	0.305191184072428	0.119012841978404	0.334581684612314	0	0.426081283261677	0.682975916471048	0.370485141193231
chr18_23881263_24026666_-	Rit2	.		-1.21403640737317	0.75754607376434	0.97881827348543	0.0435987405817755	0.158683789304538	0.0477973835160449	0.0714783592361181	0.142027094420559	0.170743979117762	0.0463106426491538
chr18_24611732_24620738_+	Wdr33	5UTR	hsa_circ_0003192	-1.04230620004183	0.943759874344982	0.997352787300434	0.174394962327102	0.158683789304538	0	0.142956718472236	0.142027094420559	0.0569146597059207	0.138931927947461
chr18_26639287_26660117_-	Epb41l4a	5UTR	hsa_circ_0127593	1.99130124007333	0.341783243543908	0.905527323855371	0.087197481163551	0.198354736630673	0.0955947670320897	0.214435077708354	0	0	0.0463106426491538
chr18_27054581_27058458_+	Apc	.	hsa_circ_0127610	1.27785218157233	0.751982971312148	0.97881827348543	0.0435987405817755	0.0793418946522691	0.238986917580224	0.0714783592361181	0.213040641630839	0	0.0926212852983076
chr18_27054581_27078016_+	Apc	.	hsa_circ_0073587	-1.9647735871373	0.31565898509604	0.886763315832819	0.087197481163551	0.119012841978404	0	0.0714783592361181	0.0710135472102796	0.284573298529604	0.138931927947461
chr18_27054581_27092803_+	Apc	.	hsa_circ_0127613	-1.44597098433984	0.645628877692896	0.970197246685883	0.0435987405817755	0.0396709473261345	0	0.0714783592361181	0	0.0569146597059207	0.0463106426491538
chr18_27261575_27278436_-	Fam13b	.	hsa_circ_0128069	-1.19523906195344	0.773885252828804	0.980541012603625	0.087197481163551	0.0396709473261345	0.143392150548135	0.0714783592361181	0.213040641630839	0.113829319411841	0.0463106426491538
chr18_27445383_27449360_-	Cdc23	.		2.17629668110285	0.232113890168383	0.829971025190997	0	0.317367578609076	0.430176451644404	0.0714783592361181	0.284054188841118	0.113829319411841	0
chr18_27736955_27743472_-	Hspa9	.	hsa_circ_0008356	-1.19640070694122	0.84418619778251	0.987763770771591	0.087197481163551	0	0.0477973835160449	0	0	0.0569146597059207	0.138931927947461
chr18_28120617_28149565_-	Sil1	.		1.03894689210578	0.95862508767652	0.997352787300434	0.087197481163551	0.198354736630673	0.0477973835160449	0	0.355067736051398	0	0.0926212852983076
chr18_28380179_28383317_+	Matr3	.		-1.74319310320884	0.31556597955324	0.886763315832819	0.174394962327102	0.158683789304538	0	0.142956718472236	0.213040641630839	0.113829319411841	0.324174498544077
chr18_29406094_29428707_+	Ankhd1	.		-1.96105546525694	0.351251886775618	0.912667333112631	0.0435987405817755	0.0396709473261345	0.0955947670320897	0.0714783592361181	0.284054188841118	0	0.138931927947461
chr18_29406094_29440885_+	Ankhd1	.		-1.09213134209754	0.922392215373101	0.997352787300434	0.0435987405817755	0.0793418946522691	0	0	0.213040641630839	0	0
chr18_29409769_29412096_+	Ankhd1	.		-1.42321286597587	0.645729531230541	0.970197246685883	0	0.158683789304538	0.0477973835160449	0.142956718472236	0.0710135472102796	0.0569146597059207	0.138931927947461
chr18_29457227_29457626_+	Ankhd1	.		1.13117963678537	0.875094185239915	0.991012806363026	0	0.158683789304538	0.0955947670320897	0	0.0710135472102796	0.227658638823683	0
chr18_29457227_29460414_+	Ankhd1	.		-1.40111982189491	0.661339962476533	0.970197246685883	0.087197481163551	0.119012841978404	0	0.142956718472236	0	0.113829319411841	0.138931927947461
chr18_29457227_29467998_+	Ankhd1	.	hsa_circ_0128130	-1.33301227144856	0.723091431827969	0.977689185021321	0	0.119012841978404	0.0477973835160449	0.0714783592361181	0.142027094420559	0.113829319411841	0
chr18_29633807_29634585_+	Hars2	.		-1.09956901595335	0.747563528071084	0.97881827348543	1.08996851454439	1.1504574724579	0.955947670320897	0.571826873888945	0.923176113733635	2.27658638823683	0.879902210333923
chr18_301857_306376_-	Mtmr1	.		1.55653550039652	0.108165249142303	0.713154782056357	1.26436347687149	0.793418946522691	0.621365985708583	0.357391796180591	0.568108377682237	0.626061256765128	0.694659639737307
chr18_307051_312848_-	Mtmr1	.		-1.06602208647341	0.885544899917352	0.991996220461091	0.47958614639953	0.238025683956807	0.0955947670320897	0.357391796180591	0.426081283261677	0.284573298529604	0.138931927947461
chr18_31447704_31463598_+	Rnf14	5UTR		-3.14091904923161	0.0311263858566227	0.522033957081073	0	0.0793418946522691	0.143392150548135	0.142956718472236	0.426081283261677	0.284573298529604	0.138931927947461
chr18_31447704_31467469_+	Rnf14	3UTR,5UTR		-1.03653091746941	0.945033902213869	0.997352787300434	0.261592443490653	0.317367578609076	0.0477973835160449	0	0.142027094420559	0.170743979117762	0.509417069140692
chr18_3166464_3204722_+	Rbbp8	5UTR		-2.09158144313427	0.313534354397225	0.886763315832819	0	0.0396709473261345	0.143392150548135	0	0.142027094420559	0.227658638823683	0.138931927947461
chr18_31733543_31749642_-	Nr3c1	.		1.80765687530651	0.309336267421278	0.882682446412521	0.348789924654204	0.238025683956807	0.143392150548135	0	0.0710135472102796	0.398402617941445	0.0463106426491538
chr18_3175482_3176344_+	Rbbp8	.		-1.38677557854578	0.428536157119808	0.939215218832179	1.26436347687149	0.793418946522691	1.09933982086903	3.07356944715308	1.49128449141587	0.227658638823683	1.11145542357969
chr18_32047891_32072938_-	Arhgap26	.	hsa_circ_0128193	-1.42924133043309	0.62297348310763	0.970197246685883	0.0435987405817755	0.158683789304538	0	0	0.142027094420559	0.170743979117762	0.0926212852983076
chr18_32047891_32094303_-	Arhgap26	.	hsa_circ_0128189	-2.76065511141014	0.188883435335947	0.794797148573129	0.0435987405817755	0	0.0955947670320897	0.214435077708354	0	0.227658638823683	0.0926212852983076
chr18_32064530_32094303_-	Arhgap26	.		1.72021002527441	0.407911237909039	0.935418903263073	0.174394962327102	0.158683789304538	0.143392150548135	0.142956718472236	0.0710135472102796	0.0569146597059207	0.0926212852983076
chr18_32069616_32094303_-	Arhgap26	.		-3.73286733042437	0.074509875989627	0.675852274705028	0.130796221745326	0	0	0	0.355067736051398	0.227658638823683	0.138931927947461
chr18_36640588_36645658_+	not_annotated	.	hsa_circ_0074442	1.1849784430637	0.701695771847851	0.976410463258174	0.348789924654204	0.158683789304538	0.908150286804853	0.0714783592361181	0.213040641630839	0.569146597059207	0.648348997088153
chr18_37046699_37093178_-	Ppp2r2b	.		9.43813012169798	0.00388316135524751	0.355121272676948	0.217993702908877	0.119012841978404	0.238986917580224	0	0	0	0.0463106426491538
chr18_37281668_37308236_-	Ppp2r2b	.		-1.46220152819505	0.527435495409519	0.954900518348795	0.087197481163551	0.0396709473261345	0.238986917580224	0.0714783592361181	0.213040641630839	0.227658638823683	0.185242570596615
chr18_40096202_40111085_-	Trim36	.	hsa_circ_0127672	1.59544766365814	0.478935429968285	0.94423097800303	0.0435987405817755	0.0793418946522691	0.191189534064179	0.142956718472236	0.142027094420559	0	0
chr18_40919440_40925294_+	not_annotated	.		1.68411452453973	0.443748197652375	0.939215218832179	0.130796221745326	0.198354736630673	0.143392150548135	0.285913436944473	0	0	0.0926212852983076
chr18_4163993_4246828_-	Osbpl1a	.		1.18225113837881	0.755866523632447	0.97881827348543	0.261592443490653	0.0793418946522691	0.0955947670320897	0.214435077708354	0.0710135472102796	0.227658638823683	0
chr18_4163993_4265124_-	Osbpl1a	.		-2.55108651132977	0.372563154138502	0.924724222718549	0.087197481163551	0	0	0.142956718472236	0.213040641630839	0	0
chr18_4186494_4246828_-	Osbpl1a	.		1.29636523918517	0.383699357850679	0.927423918475554	0.610382368144857	0.476051367913614	0.716960752740673	0.571826873888945	0.213040641630839	0.569146597059207	0.463106426491538
chr18_4186494_4265124_-	Osbpl1a	.		-1.46518029606557	0.522990655963966	0.954678753256868	0.174394962327102	0.238025683956807	0.0477973835160449	0.0714783592361181	0.426081283261677	0.398402617941445	0.0463106426491538
chr18_4217009_4246828_-	Osbpl1a	.	hsa_circ_0108094	1.61140596445871	0.169388360567129	0.78116360670071	0.435987405817755	0.595064209892018	0.908150286804853	0.428870155416709	0.0710135472102796	0.682975916471048	0.370485141193231
chr18_4217009_4265124_-	Osbpl1a	.	hsa_circ_0108096	-1.02298871203213	0.971182494108278	0.997352787300434	0.130796221745326	0.0793418946522691	0.0477973835160449	0	0.0710135472102796	0.227658638823683	0.0463106426491538
chr18_4246729_4265124_-	Osbpl1a	.		1.05790302505272	0.953295732450209	0.997352787300434	0.087197481163551	0	0.0955947670320897	0	0.0710135472102796	0	0.138931927947461
chr18_44477274_44483422_+	not_annotated	.	hsa_circ_0073652	4.74938558438	0.0428822446447678	0.58345411670646	0.087197481163551	0.277696631282942	0.143392150548135	0	0.142027094420559	0	0
chr18_44477274_44489940_+	not_annotated	.		4.05424908404993	0.0190972615744477	0.459957758892627	0.130796221745326	0.396709473261345	0.430176451644404	0	0	0.284573298529604	0
chr18_44503686_44532874_+	not_annotated	.		-3.82109177281023	0.0621045725739517	0.638509638404286	0.0435987405817755	0	0.0477973835160449	0.0714783592361181	0.0710135472102796	0.113829319411841	0.231553213245769
chr18_44514908_44532874_+	not_annotated	.		1.59956269903697	0.592137512563888	0.965771694757751	0.217993702908877	0	0	0	0.0710135472102796	0	0.0926212852983076
chr18_44529811_44532874_+	not_annotated	.		-1.13465028921717	0.856046140573897	0.987763770771591	0.087197481163551	0.0396709473261345	0.0955947670320897	0.0714783592361181	0	0	0.231553213245769
chr18_46148851_46149758_+	Prr16	3UTR		1.16891197323507	0.760354337690763	0.97881827348543	0.217993702908877	0.198354736630673	0.0477973835160449	0.285913436944473	0	0.113829319411841	0.138931927947461
chr18_48151633_48171467_+	Snx2	.	hsa_circ_0073693	2.47843491477164	0.417446238338397	0.938854183542677	0.174394962327102	0	0.143392150548135	0	0	0	0.138931927947461
chr18_48853172_48874963_+	Csnk1g3	5UTR	hsa_circ_0073706	-1.85234585347723	0.405239329346992	0.935418903263073	0	0.0793418946522691	0.143392150548135	0	0.0710135472102796	0.284573298529604	0.185242570596615
chr18_52934748_52944227_+	Slc12a2	.	hsa_circ_0073760	1.39986560131312	0.645031457743554	0.970197246685883	0.174394962327102	0.0396709473261345	0.0955947670320897	0	0.0710135472102796	0.0569146597059207	0.138931927947461
chr18_59190040_59192425_+	Wdr7	.	hsa_circ_0000852	1.04167240426894	0.881517467429481	0.991348888193389	0.784777330471959	0.991773683153363	0.477973835160449	0.7862619515973	0.923176113733635	0.853719895588811	0.416795783842384
chr18_59190040_59209831_+	Wdr7	.	hsa_circ_0047747	-1.29022938239551	0.434909310940773	0.939215218832179	0.261592443490653	0.396709473261345	0.812555519772763	0.500348514652827	0.923176113733635	0.398402617941445	0.694659639737307
chr18_59190040_59283798_+	Wdr7	.		3.13135682767895	0.341299305183977	0.905527323855371	0.305191184072428	0	0.0477973835160449	0.142956718472236	0	0	0
chr18_60572934_60578301_+	Nedd4l	.	hsa_circ_0108704	1.54577361503955	0.450225702704853	0.939215218832179	0.174394962327102	0.238025683956807	0.0955947670320897	0.285913436944473	0.142027094420559	0	0.0463106426491538
chr18_60691027_60702777_+	Nedd4l	.		1.65297219958665	0.45605097708345	0.939215218832179	0.217993702908877	0.0793418946522691	0.143392150548135	0	0	0.227658638823683	0.0926212852983076
chr18_61308851_61311205_+	Zfp532	.	hsa_circ_0047814	1.22779676616889	0.468782938571646	0.944122210559784	0.959172292799061	0.595064209892018	0.573568602192538	0.500348514652827	0.710135472102796	0.341487958235524	0.740970282386461
chr18_61323688_61340634_+	Zfp532	.	hsa_circ_0003423	1.18032337371256	0.251411688385526	0.844109308050895	5.10105264806773	5.23656504704976	4.97092788566867	4.36017991340321	4.11878573819622	3.75636754059077	5.00154940610861
chr18_61323688_61364719_+	Zfp532	.	hsa_circ_0047820	2.40819566713659	0.0675192265171765	0.65319119741775	0.697579849308408	0.119012841978404	0.382379068128359	0.142956718472236	0.0710135472102796	0.227658638823683	0.185242570596615
chr18_61328527_61340634_+	Zfp532	.		2.01325171253574	0.0300463831663284	0.515226134936134	0.523184886981306	1.11078652513177	0.955947670320897	0.500348514652827	0.426081283261677	0.113829319411841	0.648348997088153
chr18_61335535_61340634_+	Zfp532	.		1.7080633411535	0.133728969045317	0.738872558533282	0.915573552217285	0.317367578609076	0.764758136256718	0.285913436944473	0.355067736051398	0.512231937353286	0.370485141193231
chr18_6249296_6279570_+	not_annotated	.		3.72974011284505	0.153215814192036	0.752167001810128	0.087197481163551	0.119012841978404	0	0	0	0	0.0463106426491538
chr18_63178381_63181395_-	Afg3l2	.	hsa_circ_0006400	-4.85755708424249	0.0942055150545177	0.701450738907984	0	0.0396709473261345	0	0.214435077708354	0.0710135472102796	0.0569146597059207	0.0463106426491538
chr18_63784567_63844188_+	Ldlrad4	5UTR	hsa_circ_0047037	-3.54385772881616	0.182519927087242	0.791106783094905	0	0.0793418946522691	0	0	0.426081283261677	0.0569146597059207	0
chr18_64053009_64060739_-	Fam210a	3UTR,5UTR		1.22989860605693	0.804286342362286	0.982574626514211	0.0435987405817755	0.198354736630673	0.0477973835160449	0.0714783592361181	0.142027094420559	0.113829319411841	0
chr18_65285319_65389384_+	Tcf4	5UTR	hsa_circ_0047734	1.14802271645148	0.912773949139392	0.997352787300434	0.130796221745326	0	0.0477973835160449	0	0.213040641630839	0	0
chr18_65456671_65481249_+	Tcf4	.	hsa_circ_0108646	1.62784626619717	0.412773813298209	0.936651621905397	0.305191184072428	0.119012841978404	0.334581684612314	0.0714783592361181	0.142027094420559	0.398402617941445	0
chr18_65825829_65841509_+	Mbd2	.	hsa_circ_0002825	2.23312710456302	0.209811644293544	0.823134564203682	0.174394962327102	0.277696631282942	0.0955947670320897	0.285913436944473	0.0710135472102796	0	0
chr18_66581615_66603887_-	Dcc	.		-1.3576896229178	0.322972558388661	0.890114107211603	0.523184886981306	0.357038525935211	0.382379068128359	0.643305233125063	0.426081283261677	0.398402617941445	0.787280925035615
chr18_66581615_66632117_-	Dcc	.		1.19298980607515	0.813352173641277	0.984670446154326	0.0435987405817755	0.0793418946522691	0.191189534064179	0	0.142027094420559	0	0.185242570596615
chr18_69626215_69657373_-	Smad4	3UTR,5UTR		-1.52374862294736	0.609737392522737	0.967629921261931	0	0.119012841978404	0.0477973835160449	0	0.142027094420559	0.170743979117762	0.0463106426491538
chr18_69634005_69657373_-	Smad4	5UTR	hsa_circ_0108590	-1.15406208913366	0.619833629898242	0.969618085037944	0.697579849308408	0.674406104544287	0.860352903288808	1.21513210701401	0.426081283261677	1.25212251353026	0.555727711789846
chr18_69642129_69657373_-	Smad4	5UTR	hsa_circ_0047709	-1.06872221214469	0.80232946809465	0.982574626514211	0.828376071053734	0.595064209892018	0.525771218676494	0.714783592361181	0.568108377682237	0.739890576176969	0.740970282386461
chr18_69647501_69657373_-	Smad4	5UTR	hsa_circ_0047707	-1.26321764888637	0.509420588526056	0.948578042067597	0.653981108726632	0.277696631282942	0.430176451644404	0.142956718472236	0.497094830471957	1.19520785382433	0.416795783842384
chr18_69654504_69657373_-	Smad4	5UTR	hsa_circ_0047705	-1.30133582584815	0.55103133002318	0.95691841621148	0.217993702908877	0.119012841978404	0.143392150548135	0.357391796180591	0.142027094420559	0.170743979117762	0.185242570596615
chr18_69755946_69761967_-	Me2	.		-3.44665308791985	0.15726889804678	0.761639030116659	0.0435987405817755	0.0396709473261345	0	0	0.142027094420559	0.113829319411841	0.185242570596615
chr18_69943104_69944476_-	Mapk4	.	hsa_circ_0047688	1.15556036082319	0.572601897757247	0.960817614673136	2.74672065665186	3.01499199678622	2.19867964173806	1.14365374777789	1.77533868025699	2.95956230470788	3.19543434279161
chr18_71053203_71086703_+	Dym	.		-2.06418271447461	0.274820047493967	0.863797368444445	0.0435987405817755	0.0793418946522691	0.0955947670320897	0.142956718472236	0.284054188841118	0.227658638823683	0
chr18_71053203_71102151_+	Dym	.		-1.59556914460063	0.479614529350269	0.944291375706879	0	0.277696631282942	0.0955947670320897	0.428870155416709	0	0.113829319411841	0.277863855894923
chr18_71053203_71104420_+	Dym	.	hsa_circ_0047652	-16.571630933789	0.025544286956323	0.497447749305835	0	0	0	0.142956718472236	0	0.0569146597059207	0.185242570596615
chr18_71136035_71149287_+	Dym	.	hsa_circ_0047642	1.1942936641305	0.388375817302234	0.929968414278775	1.65675214210747	2.89597915480782	2.62885609338247	2.43026421402802	1.34925739699531	1.9350984300013	2.26922148980854
chr18_71136035_71221192_+	Dym	.	hsa_circ_0047638	1.55536193271929	0.282513315782992	0.866097762672469	0.523184886981306	0.317367578609076	0.286784301096269	0.285913436944473	0.0710135472102796	0.512231937353286	0.0926212852983076
chr18_71136035_71271909_+	Dym	.		-1.30418958370952	0.785439288398215	0.982574626514211	0.130796221745326	0.0793418946522691	0	0.214435077708354	0	0.170743979117762	0
chr18_71141381_71149287_+	Dym	.	hsa_circ_0007006	1.10062362678432	0.59026094271427	0.965771694757751	2.44152947257943	2.34058589224194	2.10308487470597	1.92991569937519	1.84635222746727	2.44733036735459	2.08397891921192
chr18_71141381_71221192_+	Dym	.		-2.6677751019693	0.116104659077469	0.721221549444132	0.087197481163551	0.0793418946522691	0	0.0714783592361181	0.284054188841118	0.113829319411841	0.185242570596615
chr18_72571324_72597936_+	Smad2	5UTR	hsa_circ_0000847	-4.75355359836439	0.0570783009659532	0.624212678486111	0.087197481163551	0	0	0.285913436944473	0	0.170743979117762	0.185242570596615
chr18_72571324_72611211_+	Smad2	3UTR,5UTR		1.65544474304801	0.441686436833588	0.939215218832179	0.087197481163551	0.119012841978404	0.238986917580224	0	0.0710135472102796	0.113829319411841	0.138931927947461
chr18_72592999_72611211_+	Smad2	3UTR		-1.37261216174244	0.623404869519153	0.970197246685883	0.174394962327102	0.198354736630673	0	0.0714783592361181	0.0710135472102796	0.0569146597059207	0.463106426491538
chr18_73479862_73480337_+	Pias2	.	hsa_circ_0047596	1.61590737470734	0.179838177576805	0.787158158730619	0.697579849308408	0.43638042058748	0.334581684612314	0.0714783592361181	0.142027094420559	0.398402617941445	0.509417069140692
chr18_73479862_73498648_+	Pias2	.	hsa_circ_0108505	1.57501325882741	0.251434547560172	0.844109308050895	0.741178589890183	0.317367578609076	0.191189534064179	0.214435077708354	0.142027094420559	0.341487958235524	0.324174498544077
chr18_74311273_74313999_+	not_annotated	.		-2.34992581246913	0.12518543744017	0.735525440552908	0.087197481163551	0.0793418946522691	0.143392150548135	0	0.426081283261677	0.227658638823683	0.324174498544077
chr18_74311273_74332122_+	not_annotated	.		-1.01399827568053	0.983452693288666	0.997352787300434	0.217993702908877	0.0396709473261345	0.0477973835160449	0.0714783592361181	0.142027094420559	0.0569146597059207	0.138931927947461
chr18_75263315_75430443_-	not_annotated	.		2.26528617829822	0.284062134061103	0.866097762672469	0.217993702908877	0.119012841978404	0.0955947670320897	0.0714783592361181	0	0.170743979117762	0
chr18_75429813_75430443_-	not_annotated	.		1.22831845035684	0.171413883716199	0.786130868614858	5.49344131330371	3.76873999598278	5.49669910434516	3.57391796180591	3.62169090772426	4.04094083912037	4.63106426491538
chr18_77440715_77477111_-	Atp9b	.	hsa_circ_0108911	1.15886330422968	0.837762532876766	0.987758714182417	0.130796221745326	0.0793418946522691	0	0.0714783592361181	0.142027094420559	0	0.0463106426491538
chr18_77440715_77484297_-	Atp9b	.	hsa_circ_0108908	1.79121796313232	0.297480300090558	0.873951727913647	0.174394962327102	0.0793418946522691	0.525771218676494	0.142956718472236	0.355067736051398	0	0.0926212852983076
chr18_77447511_77489468_-	Atp9b	.	hsa_circ_0007955	-2.45261706352853	0.159720210788065	0.766205966434373	0	0.0793418946522691	0.143392150548135	0.357391796180591	0	0.0569146597059207	0.324174498544077
chr18_77466019_77520779_-	Atp9b	.	hsa_circ_0048000	-1.99081573778889	0.237528565559307	0.834833947703344	0.087197481163551	0.119012841978404	0	0.0714783592361181	0.142027094420559	0.284573298529604	0.0926212852983076
chr18_77477059_77520779_-	Atp9b	.	hsa_circ_0004057	-1.23329250476578	0.635235797097342	0.970197246685883	0.087197481163551	0.396709473261345	0.573568602192538	0.714783592361181	0.142027094420559	0.512231937353286	0.370485141193231
chr18_77512806_77520779_-	Atp9b	.	hsa_circ_0108900	1.23831724747951	0.664526535307847	0.970197246685883	0.523184886981306	0.158683789304538	0.477973835160449	0.357391796180591	0.355067736051398	0.455317277647366	0.0926212852983076
chr18_79473310_79474725_-	not_annotated	.		-2.01498449683475	0.17549177331709	0.786385869751508	0.130796221745326	0.317367578609076	0	0.214435077708354	0.568108377682237	0.227658638823683	0.277863855894923
chr18_79516976_79532387_-	not_annotated	.		-1.81868873315643	0.409608641196394	0.935418903263073	0.0435987405817755	0.119012841978404	0.0477973835160449	0	0.0710135472102796	0.0569146597059207	0.370485141193231
chr18_79525397_79532387_-	not_annotated	.	hsa_circ_0002799	-1.27066960740857	0.636687344055806	0.970197246685883	0.435987405817755	0.119012841978404	0.191189534064179	0.643305233125063	0.284054188841118	0.341487958235524	0.0463106426491538
chr18_79530860_79532387_-	not_annotated	.	hsa_circ_0004979	-1.6993218599166	0.510352195526506	0.948578042067597	0.087197481163551	0.0396709473261345	0	0.214435077708354	0	0.113829319411841	0
chr18_81170023_81208554_-	not_annotated	.	hsa_circ_0108876	1.08526900961621	0.871166328574159	0.991012806363026	0.130796221745326	0.198354736630673	0.191189534064179	0.0714783592361181	0.142027094420559	0.113829319411841	0.277863855894923
chr18_81170023_81289889_-	not_annotated	.		-1.94859717708789	0.31476072004052	0.886763315832819	0.087197481163551	0.119012841978404	0	0.214435077708354	0	0.113829319411841	0.231553213245769
chr18_81170023_81428974_-	not_annotated	.		-1.11270542267299	0.758269987634625	0.97881827348543	0.174394962327102	0.396709473261345	0.430176451644404	0.428870155416709	0.355067736051398	0.284573298529604	0.416795783842384
chr18_81289814_81428974_-	not_annotated	.	hsa_circ_0047959	1.30858641803067	0.375155430273156	0.924724222718549	1.9619433261799	1.30914126176244	1.95969272415784	0.643305233125063	1.06520320815419	2.44733036735459	1.11145542357969
chr18_81418661_81428974_-	not_annotated	.	hsa_circ_0047958	-1.10852815429426	0.820854303566296	0.985677204034779	0.697579849308408	0.991773683153363	0.908150286804853	0.7862619515973	0.142027094420559	2.33350104794275	0.555727711789846
chr18_81424259_81428974_-	not_annotated	.		1.20046883998165	0.809317706518019	0.983846048310216	0.0435987405817755	0.0793418946522691	0.238986917580224	0	0.0710135472102796	0.113829319411841	0.185242570596615
chr18_81724769_81726644_+	Cyb5a	3UTR		1.56772820443464	0.142816306531617	0.748901925958962	0.610382368144857	0.555393262565883	1.14713720438508	0.357391796180591	0.710135472102796	0.682975916471048	0.231553213245769
chr18_8179578_8207099_-	Cdh2	.	hsa_circ_0047331	-5.49121377717034	0.118469015513854	0.722058104556959	0	0.0396709473261345	0	0.285913436944473	0	0	0.138931927947461
chr18_81821140_81834782_+	Fbxo15	5UTR		1.45059929946805	0.58745502521096	0.965541079436734	0.174394962327102	0.119012841978404	0.0477973835160449	0.0714783592361181	0.142027094420559	0.113829319411841	0
chr18_83542805_83556790_+	Neto1	.		1.09865559199421	0.830547052827046	0.986102296513349	0.348789924654204	0.396709473261345	0.238986917580224	0.142956718472236	0.355067736051398	0.0569146597059207	0.602038354439
chr18_83556561_83587947_+	Neto1	3UTR		-6.5959254143881	0.0277864253610614	0.507343300111776	0	0.0396709473261345	0	0.0714783592361181	0.142027094420559	0.0569146597059207	0.231553213245769
chr19_10788034_10804167_-	Rspry1	.		-1.7473978308579	0.465926375910925	0.943099250550735	0	0.0793418946522691	0.0955947670320897	0.142956718472236	0.0710135472102796	0.170743979117762	0.0463106426491538
chr19_10842289_10844559_+	Fam192a	5UTR		-1.02845826758776	0.939569024218499	0.997352787300434	0.348789924654204	0.277696631282942	0.143392150548135	0.285913436944473	0.213040641630839	0.284573298529604	0.277863855894923
chr19_11178908_11193630_-	Nup93	.	hsa_circ_0105638	-1.06370139200105	0.915302230778756	0.997352787300434	0	0.238025683956807	0.238986917580224	0.214435077708354	0.284054188841118	0.113829319411841	0.0926212852983076
chr19_11530048_11582689_-	Gnao1	.	hsa_circ_0105616	1.88763594427824	0.325094142039008	0.890294766972777	0.130796221745326	0.0396709473261345	0.286784301096269	0.0714783592361181	0.0710135472102796	0.170743979117762	0
chr19_12481936_12485288_-	Large	3UTR	hsa_circ_0116495	1.0085596844715	0.982072680409875	0.997352787300434	0.566783627563081	0.238025683956807	0.430176451644404	0.714783592361181	0.213040641630839	0.341487958235524	0.370485141193231
chr19_12481936_12491559_-	Large	3UTR		1.06575218202734	0.87743280786882	0.991012806363026	0.305191184072428	0.476051367913614	0.430176451644404	0.285913436944473	0.213040641630839	0.113829319411841	0.833591567684769
chr19_12536113_12555807_-	Large	.		-1.78598118765495	0.269112186760156	0.857715606428592	0.130796221745326	0.277696631282942	0	0.0714783592361181	0.284054188841118	0.170743979117762	0.463106426491538
chr19_12652624_12702430_-	Large	.	hsa_circ_0063008	2.03975638482619	0.369965282594394	0.924126046310251	0.174394962327102	0.198354736630673	0.0477973835160449	0	0	0	0.231553213245769
chr19_12652624_12713398_-	Large	.	hsa_circ_0063009	2.21204299532542	0.174873224466334	0.786385869751508	0.174394962327102	0.198354736630673	0.143392150548135	0.0714783592361181	0.0710135472102796	0.113829319411841	0.0463106426491538
chr19_12691065_12713398_-	Large	.	hsa_circ_0063013	1.34374921173837	0.341168916716442	0.905527323855371	0.959172292799061	1.22979936711017	0.430176451644404	0.643305233125063	0.710135472102796	0.569146597059207	0.694659639737307
chr19_14357238_14388674_+	Hmgxb4	5UTR	hsa_circ_0116508	1.55026109246135	0.507612636488183	0.948578042067597	0.130796221745326	0.158683789304538	0.143392150548135	0	0.213040641630839	0.113829319411841	0.0463106426491538
chr19_15504039_15516663_-	Lpcat2	.		-1.31691413921561	0.45446236593524	0.939215218832179	0.261592443490653	0.277696631282942	0.238986917580224	0.214435077708354	0.497094830471957	0.455317277647366	0.231553213245769
chr19_15504039_15532091_-	Lpcat2	.		1.973714209144	0.296495471147388	0.873951727913647	0.130796221745326	0.198354736630673	0.430176451644404	0	0.142027094420559	0	0.324174498544077
chr19_16955421_16972431_-	Fto	.	hsa_circ_0005941	2.75940111030739	0.187937327828472	0.794700071183967	0.0435987405817755	0.158683789304538	0.191189534064179	0	0	0.113829319411841	0.0463106426491538
chr19_16996752_17024145_-	Fto	.	hsa_circ_0039393	1.81726929532903	0.442605925196225	0.939215218832179	0.087197481163551	0.119012841978404	0.238986917580224	0	0.213040641630839	0.113829319411841	0
chr19_17015534_17024145_-	Fto	.		-1.11214586038287	0.896741019185216	0.994357103267953	0.130796221745326	0.0793418946522691	0	0	0	0.0569146597059207	0.231553213245769
chr19_17301473_17315128_-	Rbl2	3UTR		1.24982289022414	0.701573693801467	0.976410463258174	0.087197481163551	0.158683789304538	0.0955947670320897	0.142956718472236	0.142027094420559	0.0569146597059207	0.0463106426491538
chr19_17320279_17323330_-	Rbl2	.		10.2087973089681	0.035395562920802	0.550910485005968	0.174394962327102	0	0	0	0	0	0
chr19_17330547_17341848_-	Rbl2	.	hsa_circ_0105578	1.21452389450371	0.819012699464753	0.985677204034779	0	0.238025683956807	0.0955947670320897	0	0	0.0569146597059207	0.277863855894923
chr19_17392298_17396151_-	not_annotated	.		12.1480724024081	0.0254053218662679	0.497097464516641	0	0.158683789304538	0.0477973835160449	0	0	0	0
chr19_17424612_17440665_-	not_annotated	.	hsa_circ_0105543	3.03991866376841	0.0436725099882832	0.586439031182535	0.217993702908877	0.158683789304538	0.334581684612314	0	0	0.170743979117762	0.0926212852983076
chr19_17431000_17440665_-	not_annotated	.	hsa_circ_0105541	1.31107027007384	0.702152722270055	0.976691108939626	0.174394962327102	0.0396709473261345	0.143392150548135	0	0.0710135472102796	0.227658638823683	0.0463106426491538
chr19_17466979_17494680_-	not_annotated	.	hsa_circ_0105530	1.17765558380115	0.73596928528529	0.97881827348543	0.348789924654204	0.476051367913614	0.0955947670320897	0.357391796180591	0.0710135472102796	0.284573298529604	0.324174498544077
chr19_17493067_17494680_-	not_annotated	.	hsa_circ_0039353	-1.06543951322761	0.820016801540944	0.985677204034779	0.523184886981306	0.714077051870422	0.430176451644404	0.857740310833418	0.426081283261677	0.626061256765128	0.509417069140692
chr19_18649003_18651186_-	not_annotated	.		2.92482853973337	0.11472001602374	0.720345920147236	0.174394962327102	0.158683789304538	0.0955947670320897	0	0.142027094420559	0	0.0463106426491538
chr19_19872832_19874612_-	not_annotated	.	hsa_circ_0105507	1.53620373429996	0.202389704470879	0.818557147861882	0.566783627563081	0.833089893848825	0.334581684612314	0.571826873888945	0.497094830471957	0.170743979117762	0.324174498544077
chr19_19881334_19881618_-	not_annotated	.	hsa_circ_0105504	4.27043449198622	0.0462572615473463	0.609064621342885	0.087197481163551	0.158683789304538	0.191189534064179	0	0	0.0569146597059207	0.0463106426491538
chr19_21245663_21247348_+	N4bp1	.	hsa_circ_0105477	1.0996910653456	0.685111206329934	0.972968674508389	1.22076473628971	1.58683789304538	0.908150286804853	1.07217538854177	0.994189660943914	1.08137853441249	1.34300863682546
chr19_21245663_21250377_+	N4bp1	.		3.86994806788822	0.196418699817622	0.810913209082657	0.087197481163551	0	0.143392150548135	0	0	0.0569146597059207	0
chr19_22113524_22179584_-	Phkb	.	hsa_circ_0039264	2.84555458390948	0.0305149788130647	0.518124165053235	0.392388665235979	0.476051367913614	0.286784301096269	0.142956718472236	0.142027094420559	0	0.231553213245769
chr19_22143682_22179584_-	Phkb	.	hsa_circ_0004791	1.15828923552209	0.542319125922058	0.955500301808914	1.9619433261799	3.17367578609076	3.01123516151083	2.57322093250025	2.41446060514951	1.3659518329421	3.010191772195
chr19_22158620_22179584_-	Phkb	.	hsa_circ_0000698	-1.05449717984582	0.872325508335921	0.991012806363026	0.261592443490653	0.396709473261345	0.382379068128359	0.285913436944473	0.213040641630839	0.398402617941445	0.509417069140692
chr19_22172780_22179584_-	Phkb	.	hsa_circ_0039261	-1.26420918956959	0.676207491880225	0.970197246685883	0.261592443490653	0.357038525935211	0	0.285913436944473	0.0710135472102796	0.170743979117762	0.509417069140692
chr19_22373972_22382073_+	Itfg1	.	hsa_circ_0105434	1.50524354925417	0.5706197795923	0.960817614673136	0.0435987405817755	0.119012841978404	0.0477973835160449	0.142956718472236	0	0.0569146597059207	0
chr19_22450580_22461425_+	Neto2	.	hsa_circ_0039237	1.20848155504488	0.734747882946174	0.97881827348543	0.261592443490653	0.119012841978404	0.0955947670320897	0	0.0710135472102796	0.284573298529604	0.138931927947461
chr19_24181886_24197730_+	Rnf150	.	hsa_circ_0071013	-1.16370144508647	0.768417301877339	0.980398595181362	0.174394962327102	0.198354736630673	0.0477973835160449	0.285913436944473	0.213040641630839	0.113829319411841	0.0926212852983076
chr19_24181886_24221057_+	Rnf150	.	hsa_circ_0125410	1.60882194676806	0.2387271571067	0.834833947703344	0.261592443490653	0.357038525935211	0.525771218676494	0.214435077708354	0.142027094420559	0.170743979117762	0.370485141193231
chr19_25886355_25886887_-	Nfix	.	hsa_circ_0005660	1.43325545464187	0.0518638405876438	0.617733842970219	14.4747818731495	17.6535715601299	18.2108031196131	10.2214053707649	9.65784242059802	12.5212251353026	14.3099885785885
chr19_27488169_27499018_+	Vps35	.		-1.8714961935348	0.535730589166759	0.955050703352517	0	0	0.143392150548135	0	0	0.113829319411841	0.231553213245769
chr19_29642343_29645344_-	Inpp4b	.	hsa_circ_0071020	1.02905458830048	0.967177866602457	0.997352787300434	0	0.277696631282942	0.334581684612314	0.214435077708354	0.355067736051398	0	0.231553213245769
chr19_31878181_31886209_+	Abce1	.		-1.78006052514019	0.282540493617132	0.866097762672469	0.087197481163551	0.0396709473261345	0.334581684612314	0.357391796180591	0.355067736051398	0.0569146597059207	0.324174498544077
chr19_32214550_32215127_+	Smad1	5UTR	hsa_circ_0007970	-1.44393948687811	0.387088521845842	0.929600664093841	0.348789924654204	0.277696631282942	0.143392150548135	0.7862619515973	0.142027094420559	0.227658638823683	0.370485141193231
chr19_32236090_32247599_+	Smad1	3UTR		-1.02307596031877	0.961343629201631	0.997352787300434	0.217993702908877	0.238025683956807	0.0955947670320897	0.214435077708354	0	0.341487958235524	0.185242570596615
chr19_32450973_32497560_-	not_annotated	.	hsa_circ_0001448	-1.32739324122485	0.649365394680854	0.970197246685883	0.0435987405817755	0.119012841978404	0.0955947670320897	0	0.213040641630839	0.0569146597059207	0.185242570596615
chr19_32470119_32472456_-	not_annotated	.	hsa_circ_0003187	-1.68071537708325	0.543515087192323	0.955500301808914	0	0.0793418946522691	0.0477973835160449	0	0.142027094420559	0.170743979117762	0
chr19_32497326_32528958_-	not_annotated	.	hsa_circ_0071088	1.69099110900003	0.269484265733588	0.857715606428592	0.174394962327102	0.158683789304538	0.286784301096269	0	0.213040641630839	0.0569146597059207	0.185242570596615
chr19_32512908_32528958_-	not_annotated	.	hsa_circ_0002293	-1.01687053814147	0.973380176946776	0.997352787300434	0.130796221745326	0.0793418946522691	0.143392150548135	0.0714783592361181	0.0710135472102796	0.170743979117762	0.138931927947461
chr19_32513263_32528958_-	not_annotated	.		-4.5453221643986	0.096188020347535	0.703705335305088	0	0.0396709473261345	0	0.142956718472236	0	0.0569146597059207	0.138931927947461
chr19_32518767_32528958_-	not_annotated	.		-3.39910812578955	0.116770471167794	0.721221549444132	0.0435987405817755	0.0793418946522691	0	0	0.284054188841118	0.113829319411841	0.231553213245769
chr19_32527920_32528958_-	not_annotated	.	hsa_circ_0006204	-2.43534226690215	0.00293166325546521	0.355121272676948	0.261592443490653	0.674406104544287	0.430176451644404	0.857740310833418	0.923176113733635	1.47978115235394	1.204076708878
chr19_34207715_34305849_+	Arhgap10	.	hsa_circ_0071102	-1.0361888180904	0.969828698845692	0.997352787300434	0.130796221745326	0	0.0955947670320897	0.214435077708354	0	0.0569146597059207	0.0463106426491538
chr19_34207715_34312530_+	Arhgap10	.		-1.55272868196533	0.440086403511539	0.939215218832179	0.130796221745326	0.158683789304538	0.0477973835160449	0.285913436944473	0.213040641630839	0.0569146597059207	0.185242570596615
chr19_34249086_34253181_+	Arhgap10	.		-1.02988874733969	0.966536943199322	0.997352787300434	0.217993702908877	0.0793418946522691	0.0477973835160449	0	0.142027094420559	0.284573298529604	0.0463106426491538
chr19_34249086_34272145_+	Arhgap10	.		-1.74285815029912	0.516011387464131	0.952459921036327	0.087197481163551	0	0.0477973835160449	0	0	0.113829319411841	0.185242570596615
chr19_34249086_34312530_+	Arhgap10	.		1.20123036058311	0.681196638965546	0.97020346256826	0.566783627563081	0.119012841978404	0.334581684612314	0.214435077708354	0.355067736051398	0.170743979117762	0.370485141193231
chr19_34270068_34312530_+	Arhgap10	.		1.78192494967458	0.150777920236936	0.74917748935794	0.392388665235979	0.238025683956807	0.573568602192538	0.0714783592361181	0.213040641630839	0.284573298529604	0.277863855894923
chr19_34292208_34312530_+	Arhgap10	.	hsa_circ_0007265	-1.13958549068799	0.683615181185901	0.972968674508389	0.523184886981306	0.357038525935211	0.382379068128359	0.214435077708354	0.426081283261677	0.512231937353286	0.694659639737307
chr19_34298522_34312530_+	Arhgap10	.	hsa_circ_0006473	-2.22982274758338	0.0612806855473732	0.63747427066875	0.217993702908877	0.119012841978404	0.0477973835160449	0.285913436944473	0.213040641630839	0.455317277647366	0.231553213245769
chr19_34298522_34346224_+	Arhgap10	.	hsa_circ_0071121	1.35090161702909	0.731929027997328	0.97881827348543	0.217993702908877	0.119012841978404	0	0	0	0.170743979117762	0.138931927947461
chr19_34750935_34752697_-	Nr3c2	5UTR	hsa_circ_0071127	2.23362275787579	0.0137109323164964	0.444243665806424	0.610382368144857	0.476051367913614	0.525771218676494	0.0714783592361181	0.284054188841118	0.284573298529604	0.277863855894923
chr19_37195833_37203485_+	RGD621098	.		-1.01362757616428	0.974843123120761	0.997352787300434	0.697579849308408	0.357038525935211	0.143392150548135	0.857740310833418	0.355067736051398	0.341487958235524	0.138931927947461
chr19_37629882_37633959_+	Ctcf	5UTR	hsa_circ_0039844	-1.59040278315735	0.415428838504994	0.937510753908547	0.305191184072428	0.0793418946522691	0.0955947670320897	0	0.142027094420559	0.227658638823683	0.602038354439
chr19_37629882_37637482_+	Ctcf	5UTR	hsa_circ_0039845	-3.5239539791586	0.237262574490448	0.834833947703344	0	0.158683789304538	0	0.142956718472236	0.710135472102796	0	0
chr19_37857723_37862018_+	Edc4	.	hsa_circ_0039875	2.385146373536	0.243658638337092	0.838832869111922	0.0435987405817755	0.238025683956807	0.0477973835160449	0.0714783592361181	0	0	0.0926212852983076
chr19_37885072_37886099_+	Pskh1	5UTR		-2.57445156311492	0.253685953749886	0.849548153185233	0	0.119012841978404	0	0.214435077708354	0	0.113829319411841	0.138931927947461
chr19_38057556_38062193_+	Nfatc3	.	hsa_circ_0000711	-1.66230063646875	0.253439022332668	0.84941349328298	0.174394962327102	0.198354736630673	0.238986917580224	0.285913436944473	0.568108377682237	0.0569146597059207	0.463106426491538
chr19_38454045_38456078_-	Nfat5	3UTR		-1.28160215611453	0.787542289092229	0.982574626514211	0	0.0793418946522691	0.143392150548135	0	0	0.227658638823683	0.138931927947461
chr19_39164241_39195019_+	Sntb2	.		2.7363912560621	0.0944030807048223	0.701450738907984	0.435987405817755	0.277696631282942	0.238986917580224	0	0	0.227658638823683	0.185242570596615
chr19_39507750_39509834_+	not_annotated	.		1.40923495857884	0.666826186159861	0.970197246685883	0.174394962327102	0.0793418946522691	0	0	0.0710135472102796	0.113829319411841	0.0463106426491538
chr19_39543247_39575438_+	Wwp2	.		5.08671703107857	0.11708563417279	0.721296657895046	0.130796221745326	0	0.191189534064179	0.0714783592361181	0	0	0
chr19_43055208_43066842_+	Glg1	.		-4.70135773838672	0.0102053934390326	0.427843267792958	0.0435987405817755	0.0396709473261345	0.0477973835160449	0.428870155416709	0.142027094420559	0.227658638823683	0.138931927947461
chr19_43061524_43066842_+	Glg1	.		1.11862302852319	0.864341097924845	0.989810868227328	0.087197481163551	0.198354736630673	0.0477973835160449	0.142956718472236	0	0.0569146597059207	0.185242570596615
chr19_43115019_43124021_-	Pdpr	.		8.37359100267993	0.0961667288260835	0.703705335305088	0	0	0.143392150548135	0	0	0	0
chr19_43119867_43124021_-	Pdpr	.		1.87645329380039	0.0928942753798241	0.699561106029668	0.653981108726632	0.396709473261345	0.621365985708583	0.214435077708354	0.213040641630839	0.341487958235524	0.370485141193231
chr19_43120529_43124021_-	Pdpr	.		19.7529583864124	0.010043998998284	0.427843267792958	0.174394962327102	0.0396709473261345	0.143392150548135	0	0	0	0
chr19_43205059_43206857_-	Aars	.	hsa_circ_0040204	1.40656414774869	0.586807606216149	0.965541079436734	0.174394962327102	0.158683789304538	0.0477973835160449	0.214435077708354	0	0.0569146597059207	0.0926212852983076
chr19_47047118_47053599_+	Wwox	.	hsa_circ_0040573	2.09824489030858	0.0137543615527842	0.444243665806424	0.523184886981306	0.714077051870422	0.764758136256718	0.285913436944473	0.355067736051398	0.455317277647366	0.185242570596615
chr19_49093441_49108025_-	Cdyl2	3UTR	hsa_circ_0106031	-5.54805058474841	0.106327229914085	0.7116718800642	0	0.0396709473261345	0	0	0.213040641630839	0.170743979117762	0.0463106426491538
chr19_49158645_49159228_-	Cdyl2	5UTR	hsa_circ_0004087	-1.27128006561066	0.567288735007947	0.960817614673136	0.392388665235979	0.238025683956807	0.477973835160449	0.142956718472236	0.710135472102796	0.79680523588289	0.231553213245769
chr19_54574633_54575411_+	Jph3	.	hsa_circ_0106099	1.33759452684478	0.445553491018355	0.939215218832179	0.47958614639953	0.43638042058748	0.286784301096269	0.0714783592361181	0.639121924892516	0.227658638823683	0.277863855894923
chr19_54604160_54607645_+	Jph3	.		-2.76306682946646	0.293142484427284	0.873201189463978	0.0435987405817755	0	0.0477973835160449	0	0.0710135472102796	0	0.277863855894923
chr19_55882754_55896592_+	Spg7	.		-1.68310481818183	0.530042110484597	0.955050703352517	0	0.0396709473261345	0.143392150548135	0	0.142027094420559	0.227658638823683	0.0463106426491538
chr19_56684650_56697607_-	not_annotated	.		1.20196049380467	0.781904701103362	0.981321446803211	0.0435987405817755	0.0793418946522691	0.143392150548135	0	0	0.113829319411841	0.138931927947461
chr19_56720222_56721427_-	not_annotated	.		-1.70099023944394	0.187985319987681	0.794700071183967	0.174394962327102	0.198354736630673	0.143392150548135	0.357391796180591	0.213040641630839	0.455317277647366	0.185242570596615
chr19_58681044_58688932_-	not_annotated	.	hsa_circ_0005223	-1.68515283239121	0.165939811768794	0.77658564790128	0.087197481163551	0.595064209892018	0.286784301096269	0.214435077708354	0.781149019313075	0.512231937353286	0.694659639737307
chr19_712471_716350_+	not_annotated	.		5.10311598835601	0.0611059133271467	0.63747427066875	0.0435987405817755	0.119012841978404	0.143392150548135	0	0	0.0569146597059207	0
chr2_100696651_100698250_+	Ythdf3	.	hsa_circ_0084620	1.3804950746976	0.576599135935187	0.961647555990957	0.130796221745326	0.0793418946522691	0.286784301096269	0.0714783592361181	0	0.227658638823683	0.138931927947461
chr2_102725949_102734350_-	Cyp7b1	.		1.29977272097883	0.721534549054555	0.977689185021321	0	0.198354736630673	0.0955947670320897	0.0714783592361181	0.142027094420559	0	0.0926212852983076
chr2_104802888_104819490_-	Hps3	.		-2.49736437862962	0.227883203795164	0.829707330995508	0.087197481163551	0.0396709473261345	0.0477973835160449	0.357391796180591	0	0.227658638823683	0.0463106426491538
chr2_104882049_104908155_+	Hltf	.		-1.79424210921113	0.28192987402829	0.866097762672469	0.130796221745326	0.198354736630673	0.238986917580224	0	0.568108377682237	0.227658638823683	0.555727711789846
chr2_111537045_111772738_-	Nlgn1	5UTR		-6.09343839815927	0.0997002174414278	0.7089695074097	0	0.0396709473261345	0	0	0.284054188841118	0	0.185242570596615
chr2_111771429_111772738_-	Nlgn1	5UTR	hsa_circ_0122744	1.99921112205272	0.18039474727609	0.787158158730619	0.217993702908877	0.277696631282942	0.382379068128359	0	0	0.341487958235524	0.185242570596615
chr2_111771931_111772738_-	Nlgn1	5UTR	hsa_circ_0003046	1.1598671275752	0.497531251331448	0.948578042067597	1.70035088268924	1.11078652513177	1.52951627251344	1.21513210701401	1.34925739699531	1.3659518329421	1.06514478093054
chr2_112910391_112914410_+	Nceh1	.	hsa_circ_0007042	2.04154268975375	0.388724497793551	0.929968414278775	0.130796221745326	0.0793418946522691	0.0955947670320897	0	0.142027094420559	0.0569146597059207	0
chr2_11482467_11492268_-	not_annotated	.		2.89153006653161	0.0653128722942603	0.649129349249765	0.087197481163551	0.158683789304538	0.573568602192538	0.142956718472236	0	0.113829319411841	0.0926212852983076
chr2_116070153_116081913_+	Phc3	.	hsa_circ_0006893	-1.44227137445542	0.595358360249664	0.965771694757751	0.174394962327102	0.0396709473261345	0.0955947670320897	0	0.355067736051398	0.113829319411841	0.138931927947461
chr2_116586008_116591616_+	Egfem1	.		5.77291205184318	0.00320884575525426	0.355121272676948	0.130796221745326	0.357038525935211	0.382379068128359	0	0.0710135472102796	0.113829319411841	0
chr2_116586879_116591616_+	Egfem1	.	hsa_circ_0122641	1.38091327130154	0.34215726319797	0.905527323855371	1.78754836385279	2.10256020828513	2.00749010767388	1.28661046625013	0.994189660943914	2.61807434647235	0.787280925035615
chr2_116586879_116594945_+	Egfem1	.		-1.94718731876285	0.432525135572103	0.939215218832179	0.0435987405817755	0.0793418946522691	0.0477973835160449	0.0714783592361181	0.213040641630839	0	0.185242570596615
chr2_116586879_116598683_+	Egfem1	.		-2.80477587610202	0.0127838201206603	0.444243665806424	0.305191184072428	0.238025683956807	0.191189534064179	0.428870155416709	1.27824384978503	0.569146597059207	0.555727711789846
chr2_116586879_116607623_+	Egfem1	.		-1.0308659629154	0.975722368924683	0.997352787300434	0.0435987405817755	0	0.286784301096269	0.285913436944473	0	0.170743979117762	0
chr2_116586879_116607796_+	Egfem1	.		1.33236860353351	0.821260506829301	0.985677204034779	0	0	0.143392150548135	0.142956718472236	0	0	0
chr2_11729893_11747274_+	not_annotated	.	hsa_circ_0129931	-1.44985034820769	0.481495683979334	0.945173327658669	0.174394962327102	0.119012841978404	0.143392150548135	0.0714783592361181	0.426081283261677	0.284573298529604	0.0926212852983076
chr2_11780888_11788632_+	not_annotated	.	hsa_circ_0129928	1.29572428396688	0.408642244460117	0.935418903263073	0.610382368144857	1.1504574724579	0.908150286804853	0.214435077708354	0.426081283261677	1.13829319411841	0.879902210333923
chr2_11780888_11790870_+	not_annotated	.	hsa_circ_0129926	-1.28151120067365	0.505730952174958	0.948578042067597	0.348789924654204	0.833089893848825	0.286784301096269	1.28661046625013	0.213040641630839	0.569146597059207	0.509417069140692
chr2_119244120_119247743_+	Usp13	.	hsa_circ_0068108	1.53868814038771	0.660580865403619	0.970197246685883	0	0.119012841978404	0.191189534064179	0.214435077708354	0	0.0569146597059207	0
chr2_119374435_119405809_-	Pex5l	.	hsa_circ_0122854	2.74098039422323	0.0372438140908688	0.561372619081554	0.435987405817755	1.0314446304795	0.0955947670320897	0.214435077708354	0.0710135472102796	0.170743979117762	0.277863855894923
chr2_121153378_121191781_+	Sox2	3UTR,5UTR		1.40159554101791	0.737444789366192	0.97881827348543	0	0.119012841978404	0.143392150548135	0.0714783592361181	0	0.170743979117762	0
chr2_122671135_122683426_-	Mccc1	.		1.26174113166614	0.703820574863028	0.976713414338716	0.217993702908877	0.0793418946522691	0.0955947670320897	0	0.142027094420559	0.113829319411841	0.138931927947461
chr2_123576588_123600232_+	not_annotated	.		-1.11672212807479	0.780374243826611	0.981279746398418	0.305191184072428	0.198354736630673	0.430176451644404	0.214435077708354	0.213040641630839	0.284573298529604	0.602038354439
chr2_123576588_123644854_+	not_annotated	.	hsa_circ_0070842	-2.94314059893867	0.249246547879026	0.844051669601369	0	0	0.143392150548135	0.142956718472236	0.213040641630839	0	0.231553213245769
chr2_123582303_123590459_+	not_annotated	.		1.22130348545694	0.893051025815847	0.994019598673026	0	0	0.143392150548135	0	0	0	0.138931927947461
chr2_123582303_123600232_+	not_annotated	.		-1.12240335009008	0.758925420525808	0.97881827348543	0.130796221745326	0.515722315239749	0.334581684612314	0.428870155416709	0.355067736051398	0.284573298529604	0.416795783842384
chr2_123597468_123644854_+	not_annotated	.		1.16666115481371	0.822869988024432	0.985677204034779	0.0435987405817755	0.158683789304538	0	0.142956718472236	0	0.0569146597059207	0.0463106426491538
chr2_123597468_123665593_+	not_annotated	.		1.15673882281828	0.828008597845027	0.985704304341559	0.0435987405817755	0.119012841978404	0.0955947670320897	0.142956718472236	0	0.0569146597059207	0.0926212852983076
chr2_123597468_123696686_+	not_annotated	.		-1.41605233166341	0.422420897991853	0.939215218832179	0.261592443490653	0.119012841978404	0.191189534064179	0.500348514652827	0.213040641630839	0.113829319411841	0.277863855894923
chr2_123631557_123644854_+	not_annotated	.		-1.15611027697444	0.886164065545282	0.991996220461091	0.261592443490653	0	0	0.214435077708354	0.213040641630839	0	0
chr2_123689228_123696686_+	not_annotated	.		-1.24273519375118	0.752907147803076	0.97881827348543	0.0435987405817755	0.0396709473261345	0.0955947670320897	0	0.0710135472102796	0.170743979117762	0.0463106426491538
chr2_123689228_123700718_+	not_annotated	.		-1.42683420281744	0.595755082815088	0.965771694757751	0	0.0793418946522691	0.143392150548135	0.142956718472236	0.213040641630839	0	0.0926212852983076
chr2_123698201_123700718_+	not_annotated	.		2.08087079837074	0.138468372271593	0.743997186377689	0.261592443490653	0.515722315239749	0.0477973835160449	0.142956718472236	0.0710135472102796	0.113829319411841	0.185242570596615
chr2_127632147_127634741_+	Hspa4l	.		16.4387312794489	0.0306742643073042	0.518685399336268	0.130796221745326	0.158683789304538	0	0	0	0	0
chr2_127632147_127646485_+	Hspa4l	.		1.4277829679095	0.407333657927981	0.935418903263073	0.47958614639953	0.317367578609076	0.0955947670320897	0.357391796180591	0.142027094420559	0.113829319411841	0.231553213245769
chr2_128562841_128626488_-	Sclt1	.	hsa_circ_0125322	-1.45071613732421	0.543421217302194	0.955500301808914	0.217993702908877	0.119012841978404	0	0.0714783592361181	0.0710135472102796	0.170743979117762	0.324174498544077
chr2_128562841_128636642_-	Sclt1	.	hsa_circ_0125323	1.64125938454986	0.115432540866492	0.720345920147236	0.697579849308408	1.22979936711017	0.669163369224628	0.357391796180591	0.426081283261677	0.739890576176969	0.555727711789846
chr2_128599094_128626488_-	Sclt1	.		-1.09844415763799	0.890457166769666	0.994019598673026	0.087197481163551	0.0793418946522691	0.334581684612314	0.142956718472236	0.0710135472102796	0.512231937353286	0
chr2_128599094_128636642_-	Sclt1	.		1.83842718345281	0.337272004933767	0.90401217760786	0.261592443490653	0.277696631282942	0.0955947670320897	0	0	0.284573298529604	0.138931927947461
chr2_128619073_128668115_-	Sclt1	.	hsa_circ_0070962	2.67731014804744	0.235973416969582	0.834833947703344	0.0435987405817755	0.198354736630673	0.143392150548135	0	0	0.170743979117762	0
chr2_13599772_13608846_+	Ccnh	.		1.2601416430921	0.725140055851236	0.977689185021321	0.392388665235979	0.158683789304538	0.143392150548135	0.0714783592361181	0.0710135472102796	0.284573298529604	0.277863855894923
chr2_13644131_13658273_-	Rasa1	.	hsa_circ_0004317	1.36339277209053	0.680101482431312	0.970197246685883	0.174394962327102	0.158683789304538	0	0.214435077708354	0.142027094420559	0	0
chr2_139502623_139520450_-	Slc7a11	.	hsa_circ_0070979	1.24847228435594	0.727158215569744	0.977689185021321	0.0435987405817755	0.277696631282942	0.238986917580224	0.214435077708354	0	0.284573298529604	0.0926212852983076
chr2_140357773_140387503_-	Elf2	5UTR		1.0812485680973	0.797240179863262	0.982574626514211	0.915573552217285	0.476051367913614	0.812555519772763	0.7862619515973	0.213040641630839	0.967549215000652	0.694659639737307
chr2_140366056_140387500_-	Elf2	5UTR	hsa_circ_0001441	-1.16007784308872	0.804306570879235	0.982574626514211	0	0.277696631282942	0.0955947670320897	0.0714783592361181	0.284054188841118	0.0569146597059207	0.185242570596615
chr2_140366056_140387503_-	Elf2	5UTR		1.0680501401024	0.779529502585338	0.981279746398418	2.17993702908877	1.86453452432832	1.67290842306157	1.5725239031946	1.27824384978503	1.59361047176578	2.59339598835261
chr2_140588853_140597578_-	Setd7	.	hsa_circ_0125388	1.35421612435014	0.630064018237943	0.970197246685883	0.130796221745326	0.119012841978404	0.0477973835160449	0.0714783592361181	0	0.0569146597059207	0.138931927947461
chr2_141024599_141026192_-	Maml3	.	hsa_circ_0125392	1.24255934471441	0.672518901802363	0.970197246685883	0.0435987405817755	0.357038525935211	0.143392150548135	0.0714783592361181	0.213040641630839	0.113829319411841	0.185242570596615
chr2_143568541_143590167_+	Trpc4	.	hsa_circ_0100427	2.95694887248955	0.209021802579104	0.823134564203682	0.305191184072428	0.158683789304538	0	0.214435077708354	0	0	0
chr2_144650946_144660077_+	not_annotated	.	hsa_circ_0100413	1.6838902134028	0.487462987509041	0.947484701229799	0.305191184072428	0.0396709473261345	0.0477973835160449	0.142956718472236	0	0.113829319411841	0.0463106426491538
chr2_144876415_144917472_+	Dclk1	.	hsa_circ_0100389	1.54061148088441	0.352747444443278	0.913763260961315	0.174394962327102	0.357038525935211	0.143392150548135	0	0.142027094420559	0.227658638823683	0.185242570596615
chr2_144876415_144922355_+	Dclk1	.		1.17145486843346	0.84329330683228	0.987763770771591	0.087197481163551	0	0.143392150548135	0.0714783592361181	0.142027094420559	0.0569146597059207	0
chr2_145094248_145114677_-	not_annotated	.	hsa_circ_0100375	-9.80505611967993	0.0498564428355565	0.612127388150648	0	0	0	0	0.0710135472102796	0	0.138931927947461
chr2_145211972_145251721_-	not_annotated	.		-1.36996266766711	0.691889112232059	0.975290690278398	0	0.0396709473261345	0.191189534064179	0.142956718472236	0.142027094420559	0	0.138931927947461
chr2_145248470_145285909_-	not_annotated	.	hsa_circ_0100369	-1.83832286598444	0.429939957800769	0.939215218832179	0.0435987405817755	0.158683789304538	0	0	0.142027094420559	0.341487958235524	0.0463106426491538
chr2_145248470_145297502_-	not_annotated	.	hsa_circ_0100368	-1.3314227831612	0.409772213646515	0.935418903263073	0.305191184072428	0.43638042058748	0.621365985708583	1.07217538854177	0.0710135472102796	0.512231937353286	0.740970282386461
chr2_145248470_145331165_-	not_annotated	.		2.11656289192918	0.358530186720532	0.915600085291901	0.0435987405817755	0.198354736630673	0.0477973835160449	0	0	0.113829319411841	0.0463106426491538
chr2_145427373_145450818_-	not_annotated	.		-2.18422470819581	0.279456498145585	0.865977941840279	0	0.0793418946522691	0.0955947670320897	0.142956718472236	0.213040641630839	0	0.185242570596615
chr2_145443085_145450818_-	not_annotated	.	hsa_circ_0100331	1.31661492934005	0.816089503019998	0.985677204034779	0	0.0396709473261345	0.238986917580224	0.285913436944473	0	0	0
chr2_145443085_145486600_-	not_annotated	.	hsa_circ_0100324	-1.72376693592846	0.363809726631593	0.917112985723445	0.305191184072428	0.119012841978404	0	0.142956718472236	0.213040641630839	0.455317277647366	0.185242570596615
chr2_145466307_145486600_-	not_annotated	.		-1.18375614845963	0.725357910861276	0.977689185021321	0.130796221745326	0.238025683956807	0.143392150548135	0	0.284054188841118	0.284573298529604	0.231553213245769
chr2_145485715_145513090_-	not_annotated	.	hsa_circ_0029976	1.0052586696862	0.986293525858597	0.997352787300434	0.697579849308408	0.634735157218153	0.477973835160449	0.571826873888945	0.213040641630839	1.02446387470657	0.555727711789846
chr2_145501969_145513090_-	not_annotated	.	hsa_circ_0029975	1.03691281138643	0.942683973061124	0.997352787300434	0.130796221745326	0.198354736630673	0.143392150548135	0.142956718472236	0.284054188841118	0.170743979117762	0.0463106426491538
chr2_147877034_147890274_+	Rnf13	5UTR	hsa_circ_0067716	-1.42952141092336	0.708770713501174	0.976713414338716	0	0.0396709473261345	0.0477973835160449	0	0	0.170743979117762	0
chr2_149214175_149533042_+	Med12l	3UTR,5UTR		17.8903250588411	0.0121569504195423	0.444243665806424	0	0.0396709473261345	0.286784301096269	0	0	0	0
chr2_149239075_149249651_+	Med12l	.	hsa_circ_0067735	1.19711364110461	0.845108172566105	0.987763770771591	0.0435987405817755	0.119012841978404	0	0.0714783592361181	0	0.113829319411841	0
chr2_149244822_149315205_+	Med12l	.		1.39600039163254	0.593204113084969	0.965771694757751	0.47958614639953	0.119012841978404	0.143392150548135	0.571826873888945	0.0710135472102796	0	0.0926212852983076
chr2_149273118_149315205_+	Med12l	.		-1.41051809107489	0.284684639494905	0.866097762672469	0.261592443490653	0.317367578609076	0.477973835160449	0.357391796180591	0.781149019313075	0.455317277647366	0.416795783842384
chr2_149304804_149315205_+	Med12l	.	hsa_circ_0122396	-2.04135687562564	0.256450339869507	0.852290260843602	0.130796221745326	0	0.0955947670320897	0.142956718472236	0.0710135472102796	0.0569146597059207	0.324174498544077
chr2_154520978_154526697_-	Slc33a1	3UTR	hsa_circ_0122479	12.384450456461	0.0128070606789532	0.444243665806424	0.0435987405817755	0.119012841978404	0.0477973835160449	0	0	0	0
chr2_154520978_154532393_-	Slc33a1	3UTR	hsa_circ_0122480	-2.25591951009119	0.11247765323802	0.720345920147236	0.174394962327102	0.317367578609076	0.0477973835160449	0.929218670069536	0.355067736051398	0.170743979117762	0.277863855894923
chr2_154522318_154526697_-	Slc33a1	.	hsa_circ_0001350	1.83450476632834	0.321775180334791	0.88940170995962	0.130796221745326	0.277696631282942	0	0.0714783592361181	0.0710135472102796	0.0569146597059207	0.0926212852983076
chr2_154522318_154532393_-	Slc33a1	.	hsa_circ_0067772	-1.31701509397044	0.619597944982755	0.969618085037944	0.130796221745326	0.0793418946522691	0.0955947670320897	0.214435077708354	0.142027094420559	0.113829319411841	0.0926212852983076
chr2_154615330_154619566_+	Vom2r44	.		1.65643496467536	0.467550081080022	0.944122210559784	0.0435987405817755	0.119012841978404	0.238986917580224	0	0.284054188841118	0	0.0463106426491538
chr2_157066594_157082251_-	not_annotated	.		-1.00064972194293	0.999391307126509	0.999938564345558	0.217993702908877	0.119012841978404	0.573568602192538	0.7862619515973	0.213040641630839	0.0569146597059207	0.185242570596615
chr2_165684850_165712964_-	Kpna4	.		1.53479009930803	0.473162028715643	0.944122210559784	0.261592443490653	0.0793418946522691	0.286784301096269	0	0.284054188841118	0.0569146597059207	0.185242570596615
chr2_166206857_166211172_+	Ppm1l	3UTR		1.2696386043339	0.84742542085699	0.987763770771591	0.130796221745326	0.0396709473261345	0	0	0	0.170743979117762	0
chr2_166406957_166423542_+	Nmd3	.		-1.08612984627222	0.861497964092715	0.988714140137376	0.261592443490653	0.198354736630673	0.238986917580224	0.214435077708354	0	0.227658638823683	0.509417069140692
chr2_170693902_170905590_+	not_annotated	.		-1.18240998191726	0.885802932601263	0.991996220461091	0	0.158683789304538	0	0.214435077708354	0	0.0569146597059207	0
chr2_170842069_170905590_+	not_annotated	.		-7.38422700044431	0.0114407799616356	0.444243665806424	0	0.0396709473261345	0	0.0714783592361181	0.142027094420559	0.170743979117762	0.185242570596615
chr2_172312782_172322184_-	Schip1	3UTR		-4.8093603228077	0.0726725391063737	0.669041905630752	0.0435987405817755	0.0396709473261345	0	0.214435077708354	0.284054188841118	0.170743979117762	0
chr2_172312782_172350004_-	Schip1	3UTR		1.18911456886553	0.617039160084825	0.969618085037944	0.87197481163551	0.476051367913614	0.238986917580224	0.285913436944473	0.284054188841118	0.455317277647366	0.694659639737307
chr2_172458482_172459169_-	Schip1	.	hsa_circ_0122561	1.23738081758876	0.595473735815085	0.965771694757751	0.174394962327102	0.357038525935211	0.477973835160449	0.285913436944473	0.284054188841118	0.284573298529604	0.231553213245769
chr2_173488960_173502708_-	Zbbx	.		-1.37359494161491	0.662261063966728	0.970197246685883	0	0.317367578609076	0	0.214435077708354	0.213040641630839	0.0569146597059207	0.138931927947461
chr2_173488960_173502723_-	Zbbx	.		-9.44468156931543	0.0154550186756435	0.444243665806424	0	0	0.0477973835160449	0.142956718472236	0.355067736051398	0	0.277863855894923
chr2_173977729_173991228_-	Pdcd10	5UTR		1.33611206830661	0.685513313444952	0.972968674508389	0.174394962327102	0.0793418946522691	0.143392150548135	0	0.0710135472102796	0.0569146597059207	0.231553213245769
chr2_174065228_174081695_+	Serpini1	5UTR	hsa_circ_0122634	-1.43809019953967	0.249801488472113	0.844107167871639	0.653981108726632	0.674406104544287	0.286784301096269	0.357391796180591	0.568108377682237	0.910634555294731	1.204076708878
chr2_174071057_174081695_+	Serpini1	.		1.91566015777667	0.464172277770998	0.942333937431339	0.217993702908877	0	0.0477973835160449	0	0.0710135472102796	0	0.0926212852983076
chr2_177878124_177973555_-	Rapgef2	5UTR		2.11179716130651	0.299432130784669	0.875320587305914	0.174394962327102	0.0396709473261345	0.0955947670320897	0	0.142027094420559	0	0.0463106426491538
chr2_177947847_177973555_-	Rapgef2	5UTR		1.2444971969727	0.763945461226068	0.979201728760178	0.087197481163551	0.0396709473261345	0.0477973835160449	0.142956718472236	0	0.0569146597059207	0
chr2_177947847_177988315_-	Rapgef2	5UTR		2.57381278710362	0.0658358917249089	0.651854648428074	0.217993702908877	0.238025683956807	0.716960752740673	0.214435077708354	0.0710135472102796	0.0569146597059207	0.231553213245769
chr2_178408988_178436951_-	Rxfp1	.		-1.82028255817986	0.670504467816702	0.970197246685883	0.130796221745326	0	0	0	0	0	0.324174498544077
chr2_179638564_179648816_-	Gria2	.		-2.84651111333774	0.236838869255016	0.834833947703344	0	0.0793418946522691	0	0.214435077708354	0	0.113829319411841	0.0463106426491538
chr2_17982674_17989217_+	not_annotated	.	hsa_circ_0073244	1.54289518498016	0.240983218154435	0.838361289565798	0.653981108726632	0.555393262565883	0.286784301096269	0.285913436944473	0.355067736051398	0.170743979117762	0.463106426491538
chr2_183120902_183128932_-	not_annotated	.	hsa_circ_0125561	1.21618612147612	0.8534272998297	0.987763770771591	0	0.119012841978404	0	0.0714783592361181	0.0710135472102796	0	0
chr2_183472687_183483135_-	Fhdc1	5UTR		-1.47396322916464	0.568378536621877	0.960817614673136	0.0435987405817755	0.119012841978404	0	0	0.0710135472102796	0.113829319411841	0.138931927947461
chr2_183520239_183555315_-	Arfip1	5UTR	hsa_circ_0071279	3.13345216160747	0.0839611695660896	0.697667787484537	0.174394962327102	0.238025683956807	0.0477973835160449	0.142956718472236	0	0.0569146597059207	0
chr2_184309073_184309661_-	not_annotated	.		1.0976690213419	0.881815572243085	0.991348888193389	0.130796221745326	0.0793418946522691	0.238986917580224	0.0714783592361181	0.0710135472102796	0.341487958235524	0.0463106426491538
chr2_184381299_184700067_-	Fam160a1	3UTR		1.81868448967314	0.381149860149525	0.927397945325807	0.130796221745326	0.158683789304538	0.0477973835160449	0	0.142027094420559	0.0569146597059207	0.0463106426491538
chr2_184401475_184700067_-	Fam160a1	3UTR		3.17414335526617	0.0282908309323245	0.508668299595642	0.174394962327102	0.198354736630673	0.238986917580224	0	0.142027094420559	0.0569146597059207	0.0463106426491538
chr2_184413116_184700067_-	Fam160a1	3UTR		1.15775368660298	0.801346547098339	0.982574626514211	0.130796221745326	0.396709473261345	0.0477973835160449	0.142956718472236	0.284054188841118	0.170743979117762	0.0926212852983076
chr2_184984061_184993665_-	Fam160a1	5UTR		1.03795011491494	0.978070105028519	0.997352787300434	0	0.158683789304538	0	0	0.213040641630839	0	0
chr2_185599194_185635510_+	Lrba	.		-1.28830936964414	0.730956339142292	0.97881827348543	0.0435987405817755	0.0793418946522691	0.0955947670320897	0.214435077708354	0.142027094420559	0.0569146597059207	0
chr2_185667938_185698412_+	Lrba	.	hsa_circ_0071186	4.78777293087967	0.0896555108343502	0.699561106029668	0	0.238025683956807	0.0477973835160449	0.0714783592361181	0	0	0
chr2_185908548_185922150_+	Lrba	.	hsa_circ_0006867	-1.30429485827551	0.753209833705565	0.97881827348543	0.130796221745326	0.0396709473261345	0	0.214435077708354	0	0.0569146597059207	0.0463106426491538
chr2_186129598_186137351_-	Dclk2	.		4.5137713283301	0.0204031426236415	0.463185154920126	0.174394962327102	0.198354736630673	0.0955947670320897	0.142956718472236	0	0	0
chr2_187525294_187532740_+	Mef2d	5UTR		-1.23837784322387	0.709916726357821	0.976713414338716	0.130796221745326	0.317367578609076	0.0477973835160449	0	0.355067736051398	0.398402617941445	0.0926212852983076
chr2_187527682_187529234_+	Mef2d	.		-2.23298525400376	0.256469319041489	0.852290260843602	0	0.158683789304538	0.0477973835160449	0.428870155416709	0	0.0569146597059207	0.185242570596615
chr2_188055408_188059148_+	not_annotated	.	hsa_circ_0014643	2.97486150552477	0.138112192860302	0.743997186377689	0.130796221745326	0.158683789304538	0.143392150548135	0	0	0.170743979117762	0
chr2_188061934_188064840_+	not_annotated	.	hsa_circ_0000140	1.78805432266048	0.202031707573976	0.818557147861882	0.217993702908877	0.753747999196556	0.334581684612314	0.0714783592361181	0.497094830471957	0.284573298529604	0.138931927947461
chr2_188127806_188128630_-	Syt11	.	hsa_circ_0110911	-1.34216295151549	0.370896129877583	0.924724222718549	0.305191184072428	0.476051367913614	0.573568602192538	0.357391796180591	0.568108377682237	0.967549215000652	0.509417069140692
chr2_188269008_188286112_+	Ash1l	5UTR	hsa_circ_0014591	1.08751874558786	0.741535020765106	0.97881827348543	2.136338288507	1.74552168234992	1.76850319009366	0.857740310833418	1.49128449141587	2.44733036735459	2.03766827656277
chr2_188269008_188301124_+	Ash1l	5UTR	hsa_circ_0014589	1.05500244092461	0.859099430577229	0.987763770771591	0.392388665235979	0.555393262565883	0.669163369224628	0.428870155416709	0.568108377682237	0.682975916471048	0.370485141193231
chr2_188269008_188330330_+	Ash1l	5UTR		1.23406605427783	0.579752912263184	0.962865115103875	0.435987405817755	0.714077051870422	0.382379068128359	0.7862619515973	0.142027094420559	0.227658638823683	0.509417069140692
chr2_188281554_188286112_+	Ash1l	.	hsa_circ_0014590	1.93041445110981	0.0912042725793918	0.699561106029668	0.435987405817755	0.396709473261345	0.573568602192538	0.428870155416709	0.142027094420559	0.113829319411841	0.277863855894923
chr2_188281554_188301124_+	Ash1l	.	hsa_circ_0014588	-1.58947447860534	0.46707377008996	0.944026621396777	0.130796221745326	0.119012841978404	0.0477973835160449	0.0714783592361181	0.142027094420559	0.341487958235524	0.0926212852983076
chr2_188301022_188330330_+	Ash1l	.		1.28160975677154	0.431160644770735	0.939215218832179	0.915573552217285	1.1504574724579	0.430176451644404	0.714783592361181	0.426081283261677	0.455317277647366	0.97252349563223
chr2_188337237_188387007_+	Ash1l	3UTR		1.12690900116372	0.781516366498702	0.981279746398418	0.435987405817755	0.158683789304538	0.382379068128359	0.142956718472236	0.426081283261677	0.398402617941445	0.185242570596615
chr2_188348238_188364907_+	Ash1l	.		-1.34126194948732	0.282189028020229	0.866097762672469	0.47958614639953	0.634735157218153	0.621365985708583	0.571826873888945	0.994189660943914	0.967549215000652	0.602038354439
chr2_188378865_188380644_+	Ash1l	.		1.83148347500839	0.447735031119694	0.939215218832179	0.130796221745326	0.0793418946522691	0.0477973835160449	0	0	0.170743979117762	0
chr2_188485332_188486213_+	Clk2	.	hsa_circ_0014528	-3.67551515975623	0.0845787254726137	0.697667787484537	0.0435987405817755	0	0.0477973835160449	0.142956718472236	0.213040641630839	0.170743979117762	0
chr2_189066476_189067899_+	Adar	.	hsa_circ_0014442	-3.35167556415762	0.246644562574184	0.84090993764502	0	0	0	0	0	0.0569146597059207	0
chr2_189226432_189230967_-	Il6r	.		-1.44817334887262	0.430459815363133	0.939215218832179	0.174394962327102	0.158683789304538	0.0955947670320897	0.428870155416709	0.142027094420559	0.170743979117762	0.138931927947461
chr2_189364001_189369293_-	Atp8b2	.		-1.1763454769718	0.801967727320312	0.982574626514211	0.087197481163551	0.158683789304538	0	0.0714783592361181	0	0.170743979117762	0.138931927947461
chr2_189383398_189395748_-	Atp8b2	5UTR	hsa_circ_0110841	2.75500533813832	0.215002662102935	0.824307597838415	0.130796221745326	0	0.143392150548135	0	0	0	0.0926212852983076
chr2_189405957_189406741_+	LOC361985	.		1.04790520752174	0.966480260668848	0.997352787300434	0.0435987405817755	0.0793418946522691	0	0	0	0	0.138931927947461
chr2_189721671_189729005_+	Gatad2b	.		1.26658153926985	0.8022194540062	0.982574626514211	0.0435987405817755	0	0.191189534064179	0	0.142027094420559	0	0.0926212852983076
chr2_189723523_189729005_+	Gatad2b	.		-1.42418285325387	0.17854697733932	0.787158158730619	0.392388665235979	0.634735157218153	0.716960752740673	0.7862619515973	0.781149019313075	0.79680523588289	0.926212852983076
chr2_195743897_195795666_-	Snx27	.	hsa_circ_0014187	-1.10072008637934	0.907828551799244	0.996147216894567	0	0.198354736630673	0.0955947670320897	0	0.142027094420559	0	0.277863855894923
chr2_195751902_195776017_-	Snx27	.	hsa_circ_0014191	-2.98548298772434	0.0931818388607151	0.699561106029668	0	0.158683789304538	0.0477973835160449	0.0714783592361181	0.497094830471957	0.0569146597059207	0.277863855894923
chr2_195751902_195795666_-	Snx27	.	hsa_circ_0014186	-1.03176837258707	0.901124782951244	0.994410436092576	0.697579849308408	0.87276084117496	0.812555519772763	0.714783592361181	0.781149019313075	0.569146597059207	1.15776606622885
chr2_195761078_195776017_-	Snx27	.	hsa_circ_0002394	3.09712924827706	0.229602854629204	0.829707330995508	0	0.0396709473261345	0.143392150548135	0	0	0.0569146597059207	0
chr2_195761078_195795666_-	Snx27	.	hsa_circ_0000131	-1.42725363698289	0.301783458973614	0.875320587305914	0.348789924654204	0.238025683956807	0.334581684612314	0.357391796180591	0.710135472102796	0.455317277647366	0.277863855894923
chr2_195768839_195795666_-	Snx27	.	hsa_circ_0014184	1.23798958150809	0.654218457955546	0.970197246685883	0.435987405817755	0.0396709473261345	0.573568602192538	0.214435077708354	0.568108377682237	0.170743979117762	0.185242570596615
chr2_195773264_195795666_-	Snx27	.	hsa_circ_0014183	-1.73307334127065	0.631188594152944	0.970197246685883	0	0	0.143392150548135	0.0714783592361181	0.284054188841118	0	0
chr2_199880861_199882743_-	Pde4dip	.		1.86464116706514	0.168836526001747	0.78116360670071	0.47958614639953	0.476051367913614	0.191189534064179	0.142956718472236	0.0710135472102796	0.341487958235524	0.231553213245769
chr2_202479063_202480189_+	Gdap2	5UTR	hsa_circ_0013755	1.02352688813341	0.974184848105793	0.997352787300434	0.087197481163551	0.238025683956807	0.0955947670320897	0	0.426081283261677	0	0.138931927947461
chr2_202479063_202489616_+	Gdap2	5UTR	hsa_circ_0110615	1.20317039524831	0.764114951756024	0.979201728760178	0.217993702908877	0.158683789304538	0.0477973835160449	0	0.142027094420559	0.227658638823683	0.0926212852983076
chr2_202902837_202914789_-	Man1a2	.	hsa_circ_0110604	1.79358479154326	0.231385387969556	0.829971025190997	0.348789924654204	0.0793418946522691	0.334581684612314	0.142956718472236	0.213040641630839	0.170743979117762	0.0463106426491538
chr2_202902837_202944395_-	Man1a2	.	hsa_circ_0002059	-1.32442401761816	0.550664697863668	0.95691841621148	0.087197481163551	0.198354736630673	0.143392150548135	0.214435077708354	0.213040641630839	0.113829319411841	0.231553213245769
chr2_202970799_202998292_-	Man1a2	.	hsa_circ_0000119	-3.95013650465977	0.21301043398717	0.824307597838415	0.0435987405817755	0	0	0	0	0	0.277863855894923
chr2_20488616_20531444_+	not_annotated	.		1.03485995014113	0.954500782033633	0.997352787300434	0.174394962327102	0.0793418946522691	0.191189534064179	0.357391796180591	0.0710135472102796	0.170743979117762	0
chr2_20507149_20519067_+	not_annotated	.	hsa_circ_0129840	1.37792775769264	0.236330493665399	0.834833947703344	0.959172292799061	0.595064209892018	0.908150286804853	0.500348514652827	0.497094830471957	0.682975916471048	0.648348997088153
chr2_20507149_20531444_+	not_annotated	.	hsa_circ_0073222	-1.09220050247491	0.697407978203257	0.976410463258174	1.74394962327102	2.10256020828513	2.86784301096269	1.78695898090295	2.13040641630839	3.13030628382564	2.63970663100177
chr2_20507149_20555751_+	not_annotated	.		1.10482124300029	0.780967763307643	0.981279746398418	0.697579849308408	0.43638042058748	0.477973835160449	0.142956718472236	0.142027094420559	0.512231937353286	1.01883413828138
chr2_20507149_20649110_+	not_annotated	.	hsa_circ_0073219	5.56800266641737	0.105464664057278	0.7116718800642	0.0435987405817755	0.0396709473261345	0	0	0	0	0
chr2_205850280_205856697_+	not_annotated	.		1.18286834274474	0.744546072893837	0.97881827348543	0.217993702908877	0.119012841978404	0.143392150548135	0.214435077708354	0.142027094420559	0	0.185242570596615
chr2_206534103_206536360_-	Magi3	.		-1.00885845069169	0.977118413067368	0.997352787300434	0.610382368144857	1.11078652513177	0.430176451644404	0.357391796180591	0.923176113733635	1.13829319411841	0.509417069140692
chr2_206936458_206958869_-	Lrig2	.		1.65036126916644	0.60416621715524	0.967131001355277	0.174394962327102	0.0793418946522691	0	0.142956718472236	0.0710135472102796	0	0
chr2_206942824_206957036_-	Lrig2	.		-4.51078859487578	0.0440610688353048	0.587005990233474	0	0.119012841978404	0	0.357391796180591	0.213040641630839	0.0569146597059207	0.231553213245769
[truncated: 2,154 more rows]
