# Supplementary material for: Comprehensive Evaluation of White Matter Damage and Neuron Death and Whole-Transcriptome Analysis of Rats With Chronic Cerebral Hypoperfusion
Source: Front Cell Neurosci. 2019 Jul 17;13:310. doi: 10.3389/fncel.2019.00310 (PMC6653095; doi:10.3389/fncel.2019.00310)
Supplement: Supplementary file 2 [file Data_Sheet_1.zip › Whole-transcriptome data/circRNA_expression_analysis/Group_4WvsGroup_Control_atfc1.5p0.05_205_circRNA.txt]

circRNA_ID	Gene	UTR_region	human_conserved_circRNA	Foldchange	PValue	FDR	4wC2-1	4wC2-2	4wC2-3	kong1C1-4	kong2C1-4	kong2C1	kong2C2-4
chr1_139924804_139956356_-	Ntrk3	.		5.01751095189487	0.016283076680917	0.444243665806424	0.261592443490653	0.119012841978404	0.143392150548135	0	0.0710135472102796	0	0.0463106426491538
chr1_142160924_142161359_-	Man2a2	.		-3.63589644730303	0.0145711624352555	0.444243665806424	0.0435987405817755	0.0793418946522691	0.0477973835160449	0.428870155416709	0.213040641630839	0.170743979117762	0.138931927947461
chr1_16859046_16875754_+	Hbs1l	.		2.77687124884796	0.0152602394111184	0.444243665806424	0.47958614639953	0.714077051870422	0.525771218676494	0.0714783592361181	0.0710135472102796	0.398402617941445	0.231553213245769
chr1_175171302_175218889_-	Sbf2	.		2.92012270654475	0.00748727777054538	0.394425953322705	0.435987405817755	0.515722315239749	0.621365985708583	0.0714783592361181	0.142027094420559	0.170743979117762	0.277863855894923
chr1_184008118_184055555_+	Pde3b	.	hsa_circ_0021338	-3.06697328281403	0.0491305310130377	0.612127388150648	0.087197481163551	0	0.143392150548135	0.428870155416709	0.142027094420559	0.113829319411841	0.277863855894923
chr1_235393348_235395737_-	Vps13a	.		1.79886171625888	0.0185976969950101	0.454868672336288	1.78754836385279	1.38848315641471	1.52951627251344	1.14365374777789	0.923176113733635	0.512231937353286	0.926212852983076
chr1_235399854_235654280_-	Vps13a	.		-45.8151567273857	8.68896279729643e-05	0.0892573703352276	0	0	0	0.285913436944473	0.426081283261677	0.398402617941445	0.0463106426491538
chr1_247931325_247960553_-	not_annotated	.	hsa_circ_0138870	-2.04082067208216	0.0128891165869881	0.444243665806424	0.523184886981306	0.238025683956807	0.477973835160449	0.929218670069536	0.923176113733635	0.79680523588289	0.740970282386461
chr1_25216048_25284394_+	Clvs2	3UTR		-2.19183601393286	0.0397779382194233	0.575519535716937	0.217993702908877	0.158683789304538	0.143392150548135	0.571826873888945	0.284054188841118	0.341487958235524	0.370485141193231
chr1_255727111_255774681_-	not_annotated	.	hsa_circ_0019147	-5.17455058571861	0.00261917492491332	0.355121272676948	0.174394962327102	0	0.0955947670320897	0.214435077708354	0.639121924892516	0.455317277647366	0.602038354439
chr1_256277196_256299276_+	Exoc6	.	hsa_circ_0094517	2.13954929098756	0.0174368182694994	0.448744477979969	0.784777330471959	0.952102735827229	0.573568602192538	0.500348514652827	0.142027094420559	0.569146597059207	0.231553213245769
chr1_259410525_259411992_-	not_annotated	.		-3.42421389454694	0.045039289514693	0.596988518115722	0.087197481163551	0.0396709473261345	0	0.142956718472236	0.142027094420559	0.227658638823683	0.138931927947461
chr1_265724151_265729099_-	not_annotated	.		-20.3073871900496	0.00826983420501081	0.395124985446389	0	0	0	0.142956718472236	0.213040641630839	0	0.138931927947461
chr1_278698311_278731755_+	not_annotated	.	hsa_circ_0020097	1.88222498492548	0.0174736228953018	0.448744477979969	1.04636977396261	1.34881220908857	0.860352903288808	0.643305233125063	0.426081283261677	0.569146597059207	0.648348997088153
chr1_37507278_37535617_+	Adcy2	.	hsa_circ_0129683	-19.6605542828418	0.00860126880742448	0.400950809468274	0	0	0	0.142956718472236	0.142027094420559	0	0.185242570596615
chr1_8846800_8860029_-	Vta1	.	hsa_circ_0130865	3.68065449689943	0.00604000960600894	0.384286164903617	0.348789924654204	0.238025683956807	0.286784301096269	0.142956718472236	0	0.0569146597059207	0.0926212852983076
chr10_107845993_107850764_-	not_annotated	.		1.75188574589388	0.0209090505965678	0.469482453012553	2.00554206676167	1.46782505106698	1.81630057360971	1.28661046625013	0.568108377682237	1.42286649264802	0.740970282386461
chr10_37764316_37764822_+	RGD1310352	.		2.87193916936148	0.0234973192402384	0.482869238068465	0.523184886981306	0.357038525935211	0.430176451644404	0.0714783592361181	0.0710135472102796	0.341487958235524	0.0926212852983076
chr10_38617280_38633058_-	Hspa4	.		-5.86363115212731	0.0243165182315072	0.494636502045856	0	0.0396709473261345	0.0477973835160449	0	0.568108377682237	0.113829319411841	0.138931927947461
chr10_46630461_46651996_-	Tom1l2	5UTR	hsa_circ_0042264	4.70418362740424	0.0127776507747143	0.444243665806424	0.305191184072428	0.238025683956807	0.143392150548135	0	0	0.113829319411841	0.0463106426491538
chr10_55283299_55305080_+	Myh10	5UTR		4.50745068556754	0.0251625260284334	0.497097464516641	0.130796221745326	0.357038525935211	0.143392150548135	0	0	0	0.138931927947461
chr10_61466937_61498597_-	Pafah1b1	5UTR		-31.6276740072079	3.26323865192843e-05	0.0670432381038696	0	0	0	0.142956718472236	0.213040641630839	0.227658638823683	0.185242570596615
chr10_65193461_65195174_-	not_annotated	.	hsa_circ_0106467	-4.0431469678978	0.0466914956736454	0.609064621342885	0.087197481163551	0	0.0477973835160449	0.285913436944473	0.284054188841118	0	0.231553213245769
chr10_71322146_71323079_+	Synrg	.	hsa_circ_0002455	-1.72175875088077	0.0300935196847584	0.515226134936134	0.523184886981306	0.753747999196556	0.573568602192538	0.929218670069536	0.923176113733635	1.08137853441249	1.29669799417631
chr10_71515699_71519615_+	Acaca	.		2.4826822749761	0.0283627262332725	0.508668299595642	0.435987405817755	0.595064209892018	0.191189534064179	0.142956718472236	0.142027094420559	0.170743979117762	0.185242570596615
chr10_72171106_72179123_-	Ggnbp2	.	hsa_circ_0003930	2.64417579273475	0.0195386570100744	0.459957758892627	0.348789924654204	0.595064209892018	0.382379068128359	0.285913436944473	0.142027094420559	0.0569146597059207	0.185242570596615
chr10_72203090_72209962_+	Myo19	.		-51.3094754481007	0.000139608600483092	0.0956086232308374	0	0	0	0	0.568108377682237	0.227658638823683	0.463106426491538
chr10_72203090_72212356_+	Myo19	.	hsa_circ_0043178	-59.620451844873	4.99786601893735e-05	0.0684541049060452	0	0	0	0	0.639121924892516	0.512231937353286	0.324174498544077
chr10_73980840_73985026_-	Vmp1	5UTR	hsa_circ_0006508	3.5997368033562	0.0266119063952935	0.501597813661748	0.653981108726632	0.357038525935211	0.0955947670320897	0	0.0710135472102796	0.0569146597059207	0.231553213245769
chr10_98420454_98485187_-	not_annotated	.		-27.1735730415817	0.000762345885505889	0.20883194956958	0	0	0	0.214435077708354	0.142027094420559	0.170743979117762	0.138931927947461
chr11_16669828_16705235_-	not_annotated	.		-5.97969441243648	0.0266054503790865	0.501597813661748	0.0435987405817755	0	0	0	0.213040641630839	0.113829319411841	0.138931927947461
chr11_20501665_20531756_+	Ncam2	.		1.95138399706219	0.0235030050167177	0.482869238068465	0.741178589890183	1.38848315641471	0.764758136256718	0.428870155416709	0.142027094420559	0.739890576176969	0.602038354439
chr11_24479963_24550752_-	App	.		-17.0678406869965	0.00842648877360659	0.397982096215511	0	0	0	0.142956718472236	0	0.113829319411841	0.138931927947461
chr11_66454713_66473675_+	Stxbp5l	.		2.2136676707996	0.0407371197389165	0.577202844852441	0.348789924654204	0.396709473261345	0.812555519772763	0.214435077708354	0.355067736051398	0.341487958235524	0.0463106426491538
chr11_66793794_66807696_-	Golgb1	5UTR	hsa_circ_0066965	6.39618005152275	0.0184430642218668	0.454868672336288	0.130796221745326	0.119012841978404	0.143392150548135	0.0714783592361181	0	0	0
chr11_70539678_70585055_-	Zfp148	5UTR	hsa_circ_0067098	-2.36803903375751	0.0380593400173802	0.56428677257305	0.0435987405817755	0.238025683956807	0.238986917580224	0.142956718472236	0.426081283261677	0.455317277647366	0.602038354439
chr11_74759324_74786639_-	Opa1	.		2.54182296790404	0.0144760135587454	0.444243665806424	1.13356725512616	0.555393262565883	0.621365985708583	0.0714783592361181	0.710135472102796	0.0569146597059207	0.370485141193231
chr12_24672111_24675150_+	Wbscr22	.	hsa_circ_0080503	2.86705504292988	0.0475219895375144	0.612127388150648	0.174394962327102	0.43638042058748	0.191189534064179	0.214435077708354	0.0710135472102796	0	0.0926212852983076
chr12_40827650_40828168_-	not_annotated	.	hsa_circ_0002584	-2.82508022705646	0.0112854875259744	0.444243665806424	0.130796221745326	0.0396709473261345	0.238986917580224	0.214435077708354	0.426081283261677	0.398402617941445	0.463106426491538
chr12_43501059_43576734_-	not_annotated	.	hsa_circ_0003059	1.60656407875582	0.0272417349503704	0.507343300111776	1.43875843919859	1.34881220908857	1.48171888899739	0.857740310833418	0.923176113733635	1.08137853441249	0.694659639737307
chr13_105699058_105701842_+	Gpatch2	.	hsa_circ_0002843	-5.06225288833911	0.0126367276440714	0.444243665806424	0.130796221745326	0.0396709473261345	0	0.214435077708354	0.213040641630839	0.79680523588289	0.0463106426491538
chr13_25672723_25691066_+	RGD1307235	.	hsa_circ_0047869	-9.2378309232788	0.00106269714834864	0.265586245278604	0	0.0396709473261345	0.0477973835160449	0.357391796180591	0.284054188841118	0.113829319411841	0.509417069140692
chr13_26340135_26366629_+	Phlpp1	.		-3.66773645607559	0.0481698534059832	0.612127388150648	0.0435987405817755	0.0793418946522691	0	0.214435077708354	0.0710135472102796	0.113829319411841	0.277863855894923
chr13_34399885_34400364_+	not_annotated	.	hsa_circ_0007052	-2.33820045308919	0.0350486569537757	0.547585290581994	0.087197481163551	0.158683789304538	0.143392150548135	0.428870155416709	0.284054188841118	0.227658638823683	0.324174498544077
chr13_40882113_41042543_-	not_annotated	.		4.49233161067781	0.0498598776688421	0.612127388150648	0.261592443490653	0.119012841978404	0.286784301096269	0.0714783592361181	0	0.0569146597059207	0.0463106426491538
chr13_56096833_56129496_+	not_annotated	.	hsa_circ_0111650	1.81683391188084	0.0411753928663205	0.579735920436597	0.653981108726632	1.11078652513177	0.573568602192538	0.357391796180591	0.426081283261677	0.512231937353286	0.416795783842384
chr13_56114437_56183125_+	not_annotated	.	hsa_circ_0111647	2.41569050168035	0.00144498018892732	0.282734456966778	1.48235717978037	1.70585073502378	1.09933982086903	0.929218670069536	0.355067736051398	0.79680523588289	0.324174498544077
chr13_57226408_57266236_+	Kcnt2	.	hsa_circ_0111617	-7.39901243741937	0.0127547254593816	0.444243665806424	0	0	0.0477973835160449	0.214435077708354	0.0710135472102796	0.170743979117762	0.138931927947461
chr13_57308609_57315386_+	Kcnt2	.	hsa_circ_0015751	-3.33363593857375	0.00351889715015666	0.355121272676948	0.130796221745326	0.238025683956807	0.0477973835160449	0.714783592361181	0.284054188841118	0.512231937353286	0.463106426491538
chr13_77000104_77051919_+	Rfwd2	.	hsa_circ_0015353	3.67631812110996	0.0222897108309152	0.482869238068465	0.348789924654204	0.198354736630673	0.143392150548135	0.0714783592361181	0	0	0.138931927947461
chr13_94898231_94940332_+	Sdccag8	.	hsa_circ_0112753	9.10871459712766	0.00165617243215663	0.295878805379635	0.217993702908877	0.198354736630673	0.143392150548135	0	0.0710135472102796	0	0
chr13_95193008_95348984_-	Akt3	5UTR	hsa_circ_0017253	-2.7069440331743	0.0203383002196285	0.463185154920126	0.130796221745326	0.0793418946522691	0.143392150548135	0.357391796180591	0.142027094420559	0.455317277647366	0.324174498544077
chr14_106153574_106167943_+	Vps54	5UTR		3.52908067622886	0.0336757361041257	0.532720976888909	0.130796221745326	0.396709473261345	0.143392150548135	0	0.142027094420559	0.0569146597059207	0.0463106426491538
chr14_10786398_10787114_+	Lin54	5UTR	hsa_circ_0070262	4.83206733930957	0.0280279700962213	0.507343300111776	0.0435987405817755	0.43638042058748	0.191189534064179	0	0	0	0.138931927947461
chr14_108168030_108181540_+	Usp34	.		3.26420123462406	0.00582603804449009	0.384286164903617	0.348789924654204	0.476051367913614	0.716960752740673	0.0714783592361181	0.355067736051398	0.170743979117762	0.0463106426491538
chr14_15086542_15091475_+	Cnot6l	5UTR	hsa_circ_0006168	1.76438700283799	0.046627099593472	0.609064621342885	0.87197481163551	0.753747999196556	0.669163369224628	0.643305233125063	0.284054188841118	0.341487958235524	0.463106426491538
chr14_28418125_28536253_-	Adgrl3	.		3.2005444454609	0.0174010447594604	0.448744477979969	0.348789924654204	0.357038525935211	0.716960752740673	0	0	0.341487958235524	0.185242570596615
chr14_37228631_37254001_-	Dcun1d4	.	hsa_circ_0126581	-1.78109452460982	0.0489576643627081	0.612127388150648	0.47958614639953	0.357038525935211	0.382379068128359	0.285913436944473	0.639121924892516	0.967549215000652	0.926212852983076
chr14_79281828_79296044_+	LOC680039	5UTR	hsa_circ_0069097	-6.47949966157459	0.00637688803784755	0.384286164903617	0.087197481163551	0	0	0.357391796180591	0.0710135472102796	0.227658638823683	0.231553213245769
chr14_82146665_82171569_-	Whsc1	.	hsa_circ_0005881	8.04910870352221	0.0091667727941072	0.409415971858549	0.130796221745326	0.119012841978404	0.238986917580224	0	0	0	0.0463106426491538
chr15_104270169_104283452_-	not_annotated	.	hsa_circ_0101058	4.72959783116163	0.00388913537855017	0.355121272676948	0.566783627563081	0.277696631282942	0.286784301096269	0.142956718472236	0.0710135472102796	0	0.0926212852983076
chr15_109125712_109141568_+	Pcca	.	hsa_circ_0030766	-5.80556480238941	0.0199438253367345	0.459957758892627	0.0435987405817755	0.0396709473261345	0	0.357391796180591	0.142027094420559	0.113829319411841	0.185242570596615
chr15_37714719_37725296_+	Ift88	.		-3.21969075845089	0.0413087769599585	0.579735920436597	0.261592443490653	0.158683789304538	0	0.929218670069536	0.355067736051398	0.113829319411841	0.509417069140692
chr15_88651498_88659273_-	Rnf219	.	hsa_circ_0000498	-2.65082762877116	0.040673843941212	0.577202844852441	0.217993702908877	0.0793418946522691	0.0955947670320897	0.285913436944473	0.142027094420559	0.341487958235524	0.602038354439
chr15_96720322_96790516_-	not_annotated	.		-2.60746626230902	0.0276502447826448	0.507343300111776	0.130796221745326	0.119012841978404	0.143392150548135	0.285913436944473	0.213040641630839	0.398402617941445	0.463106426491538
chr16_2578901_2581762_-	not_annotated	.		4.11340998590507	0.0145649262717889	0.444243665806424	0.261592443490653	0.119012841978404	0.238986917580224	0	0.0710135472102796	0.113829319411841	0
chr16_26625023_26633439_-	Tmem192	.	hsa_circ_0071370	3.14829064711319	0.0208222379228325	0.469482453012553	0.261592443490653	0.238025683956807	0.238986917580224	0.0714783592361181	0	0.113829319411841	0.0926212852983076
chr16_7047884_7057289_+	Nek4	.		3.3168817701612	0.0491234288566424	0.612127388150648	0.392388665235979	0.0793418946522691	0.334581684612314	0	0.213040641630839	0.0569146597059207	0.0463106426491538
chr16_8396762_8421217_+	Parg	.		-2.95813021438175	0.0386241284545879	0.567971685765103	0	0.158683789304538	0.0477973835160449	0.214435077708354	0.284054188841118	0.227658638823683	0.185242570596615
chr17_16124899_16143144_+	Fam120a	.	hsa_circ_0001875	-24.0192848878898	0.000745565819255541	0.20883194956958	0	0	0	0	0.213040641630839	0.113829319411841	0.231553213245769
chr17_19160993_19250082_+	Atxn1	5UTR		2.28734903393579	0.0134142162517275	0.444243665806424	0.523184886981306	0.555393262565883	0.477973835160449	0.428870155416709	0.0710135472102796	0.227658638823683	0.185242570596615
chr17_27592202_27602936_-	Rreb1	5UTR	hsa_circ_0001573	-6.93939307877507	0.00548584809019398	0.384286164903617	0.0435987405817755	0.0396709473261345	0	0.142956718472236	0.284054188841118	0.284573298529604	0.231553213245769
chr17_53963184_53966929_+	Ggps1	5UTR		2.68130110880481	0.00989404124007507	0.427843267792958	1.00277103338084	0.952102735827229	0.191189534064179	0.142956718472236	0.355067736051398	0.227658638823683	0.324174498544077
chr17_5429864_5436758_-	Naa35	.		3.7955837949338	0.00675586584429379	0.386212332826733	0.566783627563081	0.198354736630673	0.334581684612314	0.214435077708354	0.142027094420559	0	0.0463106426491538
chr17_54658434_54714913_-	Zeb1	3UTR		-18.6541909186271	0.0170190540058072	0.448744477979969	0	0	0	0.142956718472236	0.142027094420559	0.170743979117762	0
chr17_65837117_65873042_-	Ryr2	.		3.06430654948356	0.0420446104380885	0.579735920436597	0.174394962327102	0.396709473261345	0.143392150548135	0	0.0710135472102796	0.227658638823683	0
chr17_75579711_75616081_+	Celf2	.	hsa_circ_0092681	-2.455592488713	0.00354952637703555	0.355121272676948	0.261592443490653	0.277696631282942	0.191189534064179	0.714783592361181	0.639121924892516	0.569146597059207	0.555727711789846
chr17_75588945_75604406_+	Celf2	.	hsa_circ_0092684	3.3168377077469	0.0187836492484572	0.456698312200654	0.305191184072428	0.119012841978404	0.669163369224628	0.0714783592361181	0.0710135472102796	0.170743979117762	0.0926212852983076
chr17_78922771_78942311_-	Nmt2	.		-4.02996644463099	2.0179890340702e-07	0.000829191694099446	0.523184886981306	0.595064209892018	0.573568602192538	2.50174257326413	2.7695283412009	2.16275706882499	1.806115063317
chr17_84855704_84888911_+	Mllt10	5UTR		1.79198280838463	0.016166530073594	0.444243665806424	1.65675214210747	2.41992778689421	1.62511103954553	1.42956718472236	0.639121924892516	1.30903717323618	0.879902210333923
chr17_9875748_9929565_-	Nsd1	.		-2.1620836428411	0.031417211452875	0.522645027772726	0.348789924654204	0.158683789304538	0.334581684612314	0.428870155416709	0.568108377682237	0.398402617941445	0.97252349563223
chr18_31447704_31463598_+	Rnf14	5UTR		-3.14091904923161	0.0311263858566227	0.522033957081073	0	0.0793418946522691	0.143392150548135	0.142956718472236	0.426081283261677	0.284573298529604	0.138931927947461
chr18_37046699_37093178_-	Ppp2r2b	.		9.43813012169798	0.00388316135524751	0.355121272676948	0.217993702908877	0.119012841978404	0.238986917580224	0	0	0	0.0463106426491538
chr18_44477274_44483422_+	not_annotated	.	hsa_circ_0073652	4.74938558438	0.0428822446447678	0.58345411670646	0.087197481163551	0.277696631282942	0.143392150548135	0	0.142027094420559	0	0
chr18_44477274_44489940_+	not_annotated	.		4.05424908404993	0.0190972615744477	0.459957758892627	0.130796221745326	0.396709473261345	0.430176451644404	0	0	0.284573298529604	0
chr18_61328527_61340634_+	Zfp532	.		2.01325171253574	0.0300463831663284	0.515226134936134	0.523184886981306	1.11078652513177	0.955947670320897	0.500348514652827	0.426081283261677	0.113829319411841	0.648348997088153
chr19_17424612_17440665_-	not_annotated	.	hsa_circ_0105543	3.03991866376841	0.0436725099882832	0.586439031182535	0.217993702908877	0.158683789304538	0.334581684612314	0	0	0.170743979117762	0.0926212852983076
chr19_22113524_22179584_-	Phkb	.	hsa_circ_0039264	2.84555458390948	0.0305149788130647	0.518124165053235	0.392388665235979	0.476051367913614	0.286784301096269	0.142956718472236	0.142027094420559	0	0.231553213245769
chr19_32527920_32528958_-	not_annotated	.	hsa_circ_0006204	-2.43534226690215	0.00293166325546521	0.355121272676948	0.261592443490653	0.674406104544287	0.430176451644404	0.857740310833418	0.923176113733635	1.47978115235394	1.204076708878
chr19_34750935_34752697_-	Nr3c2	5UTR	hsa_circ_0071127	2.23362275787579	0.0137109323164964	0.444243665806424	0.610382368144857	0.476051367913614	0.525771218676494	0.0714783592361181	0.284054188841118	0.284573298529604	0.277863855894923
chr19_43055208_43066842_+	Glg1	.		-4.70135773838672	0.0102053934390326	0.427843267792958	0.0435987405817755	0.0396709473261345	0.0477973835160449	0.428870155416709	0.142027094420559	0.227658638823683	0.138931927947461
chr19_47047118_47053599_+	Wwox	.	hsa_circ_0040573	2.09824489030858	0.0137543615527842	0.444243665806424	0.523184886981306	0.714077051870422	0.764758136256718	0.285913436944473	0.355067736051398	0.455317277647366	0.185242570596615
chr2_116586008_116591616_+	Egfem1	.		5.77291205184318	0.00320884575525426	0.355121272676948	0.130796221745326	0.357038525935211	0.382379068128359	0	0.0710135472102796	0.113829319411841	0
chr2_116586879_116598683_+	Egfem1	.		-2.80477587610202	0.0127838201206603	0.444243665806424	0.305191184072428	0.238025683956807	0.191189534064179	0.428870155416709	1.27824384978503	0.569146597059207	0.555727711789846
chr2_119374435_119405809_-	Pex5l	.	hsa_circ_0122854	2.74098039422323	0.0372438140908688	0.561372619081554	0.435987405817755	1.0314446304795	0.0955947670320897	0.214435077708354	0.0710135472102796	0.170743979117762	0.277863855894923
chr2_170842069_170905590_+	not_annotated	.		-7.38422700044431	0.0114407799616356	0.444243665806424	0	0.0396709473261345	0	0.0714783592361181	0.142027094420559	0.170743979117762	0.185242570596615
chr2_173488960_173502723_-	Zbbx	.		-9.44468156931543	0.0154550186756435	0.444243665806424	0	0	0.0477973835160449	0.142956718472236	0.355067736051398	0	0.277863855894923
chr2_184401475_184700067_-	Fam160a1	3UTR		3.17414335526617	0.0282908309323245	0.508668299595642	0.174394962327102	0.198354736630673	0.238986917580224	0	0.142027094420559	0.0569146597059207	0.0463106426491538
chr2_186129598_186137351_-	Dclk2	.		4.5137713283301	0.0204031426236415	0.463185154920126	0.174394962327102	0.198354736630673	0.0955947670320897	0.142956718472236	0	0	0
chr2_206942824_206957036_-	Lrig2	.		-4.51078859487578	0.0440610688353048	0.587005990233474	0	0.119012841978404	0	0.357391796180591	0.213040641630839	0.0569146597059207	0.231553213245769
chr2_20910465_20918516_-	Zcchc9	5UTR		-4.08950277596656	0.0101741102894335	0.427843267792958	0.0435987405817755	0.0793418946522691	0.0477973835160449	0.142956718472236	0.426081283261677	0.284573298529604	0.185242570596615
chr2_219955666_219959360_-	Lppr5	.	hsa_circ_0013270	3.3211948235516	0.0122503118220979	0.444243665806424	0.348789924654204	0.357038525935211	0.238986917580224	0.142956718472236	0.142027094420559	0.113829319411841	0
chr2_2494598_2523834_+	not_annotated	.		2.51840163116058	0.0475541192547349	0.612127388150648	0.305191184072428	0.238025683956807	0.382379068128359	0.142956718472236	0.0710135472102796	0.0569146597059207	0.185242570596615
chr2_252807922_252811538_+	not_annotated	.		1.58552212244214	0.04269774498487	0.582873867584156	5.66783627563081	4.44314610052707	4.44515666699217	1.78695898090295	2.48547415235979	2.84573298529604	4.95523876345946
chr2_25924931_25927179_-	Arhgef28	.	hsa_circ_0072992	2.08489834572322	0.0494159028225767	0.612127388150648	0.610382368144857	0.634735157218153	0.764758136256718	0.142956718472236	0.284054188841118	0.284573298529604	0.509417069140692
chr2_29105949_29114770_-	Tnpo1	.	hsa_circ_0007174	2.04338895567816	0.0318145558753908	0.526735290889032	0.47958614639953	0.515722315239749	0.764758136256718	0.357391796180591	0.142027094420559	0.341487958235524	0.277863855894923
chr2_32632862_32636300_-	not_annotated	.		1.85051244292859	0.04032441323326	0.577202844852441	1.26436347687149	1.46782505106698	1.29052935493321	0.428870155416709	0.852162566523355	1.25212251353026	0.370485141193231
chr2_33950933_33955969_-	not_annotated	.	hsa_circ_0001492	1.84197937317227	0.00198131271671468	0.339217248040859	3.83668917119624	3.49104336469984	4.92313050215262	1.35808882548624	2.27243351072895	2.67498900617827	2.45446406040515
chr2_36936347_36969646_-	not_annotated	.		5.46845973815046	0.0147770546157693	0.444243665806424	0.217993702908877	0.119012841978404	0.238986917580224	0	0.0710135472102796	0	0.0463106426491538
chr2_4143949_4188168_-	Ankrd32	.	hsa_circ_0130039	-6.7756405983045	0.00380149536974878	0.355121272676948	0.0435987405817755	0	0.0477973835160449	0.142956718472236	0.284054188841118	0.170743979117762	0.324174498544077
chr2_57212774_57217628_+	Nup155	.	hsa_circ_0072274	-2.97483049610597	0.0261237190501293	0.501597813661748	0.087197481163551	0.0793418946522691	0.0955947670320897	0.142956718472236	0.426081283261677	0.398402617941445	0.138931927947461
chr20_32513667_32523997_+	Kpna5	.	hsa_circ_0130438	-2.93512439866832	0.0297928319604123	0.515226134936134	0.0435987405817755	0.0793418946522691	0.191189534064179	0.214435077708354	0.142027094420559	0.227658638823683	0.602038354439
chr20_50659750_50699734_+	Hace1	.	hsa_circ_0077517	2.65270754945635	0.023101774251613	0.482869238068465	0.392388665235979	0.277696631282942	0.430176451644404	0.0714783592361181	0.0710135472102796	0.284573298529604	0.0926212852983076
chr3_104886424_105085171_+	not_annotated	.		4.12295411687715	0.0125685106189146	0.444243665806424	0.47958614639953	0.357038525935211	0.621365985708583	0.0714783592361181	0	0.113829319411841	0.231553213245769
chr3_119264195_119265879_-	Trpm7	.	hsa_circ_0103769	2.62949113238888	0.0277324255913321	0.507343300111776	0.523184886981306	0.515722315239749	0.143392150548135	0.142956718472236	0.142027094420559	0.113829319411841	0.185242570596615
chr3_128236233_128272114_+	Plcb1	.		-3.20294059344982	0.0147100492051425	0.444243665806424	0.130796221745326	0.0396709473261345	0.0955947670320897	0.214435077708354	0.213040641630839	0.341487958235524	0.370485141193231
chr3_129779761_129789947_+	Snap25	3UTR		1.5835131772999	0.0487353595856167	0.612127388150648	1.17716599570794	1.22979936711017	1.52951627251344	0.7862619515973	0.994189660943914	0.853719895588811	0.694659639737307
chr3_13146570_13147147_-	not_annotated	.		-4.69611188756932	0.0327398876234638	0.526735290889032	0	0.158683789304538	0.0955947670320897	0.0714783592361181	1.13621675536447	0.284573298529604	0.231553213245769
chr3_13496852_13522529_+	Mapkap1	5UTR		-3.50073163555181	0.0101720775129489	0.427843267792958	0.217993702908877	0.0396709473261345	0.0477973835160449	0.214435077708354	0.639121924892516	0.170743979117762	0.463106426491538
chr3_153025986_153036000_-	Ndrg3	.		-1.72535467642476	0.0392525019870619	0.573400321031645	0.653981108726632	1.38848315641471	0.955947670320897	1.28661046625013	1.56229803862615	1.3659518329421	2.63970663100177
chr3_154869698_154870401_+	not_annotated	.		-5.22806070913769	0.0113866032715929	0.444243665806424	0.087197481163551	0.0396709473261345	0	0.142956718472236	0.213040641630839	0.0569146597059207	0.555727711789846
chr3_156775154_156778136_-	Zhx3	.	hsa_circ_0060394	-5.00843483792956	0.00510319857688819	0.384286164903617	0	0.119012841978404	0.0477973835160449	0.357391796180591	0.355067736051398	0.170743979117762	0.370485141193231
chr3_25326877_25335867_-	Lrp1b	.		4.22926587051834	0.0432373679269448	0.586061598874811	0.087197481163551	0.555393262565883	0.143392150548135	0	0	0.170743979117762	0.0463106426491538
chr3_25350826_25414590_-	Lrp1b	.		-3.90500454166714	0.0371657750080945	0.561372619081554	0.087197481163551	0.119012841978404	0	0	0.355067736051398	0.284573298529604	0.509417069140692
chr3_25744546_25746608_-	Lrp1b	.	hsa_circ_0117454	3.94838796185747	0.00722061493927626	0.390388247177449	0.392388665235979	0.317367578609076	0.525771218676494	0.0714783592361181	0	0	0.277863855894923
chr3_29584277_29597359_-	Gtdc1	.		-2.92713840209921	0.0477064619893146	0.612127388150648	0.130796221745326	0.119012841978404	0.0955947670320897	0	0.639121924892516	0.284573298529604	0.463106426491538
chr3_29584277_29660977_-	Gtdc1	5UTR		-4.43226990505496	0.0253145917422727	0.497097464516641	0.0435987405817755	0	0.0955947670320897	0.142956718472236	0.426081283261677	0.284573298529604	0.0463106426491538
chr3_33003597_33006797_+	Acvr2a	.	hsa_circ_0001073	-8.31197223570828	0.00746467918391652	0.394425953322705	0.0435987405817755	0	0	0.285913436944473	0.213040641630839	0	0.185242570596615
chr3_54509940_54548558_-	Stk39	.		-2.40298282775805	0.0407348221186522	0.577202844852441	0.174394962327102	0.198354736630673	0.0477973835160449	0.142956718472236	0.355067736051398	0.569146597059207	0.324174498544077
chr3_54547245_54554495_-	Stk39	.	hsa_circ_0007082	4.64569955634899	0.0251023051367381	0.497097464516641	0.130796221745326	0.119012841978404	0.238986917580224	0.0714783592361181	0	0	0.0463106426491538
chr3_54547245_54566332_-	Stk39	.	hsa_circ_0001079	2.43302541373343	0.000356307400964488	0.183008388820385	1.39515969861682	1.78519262967605	1.19493458790112	0.643305233125063	0.710135472102796	0.512231937353286	0.555727711789846
chr3_63416256_63433816_+	Osbpl6	.		2.27291524825867	0.045767273201256	0.604687220527205	0.47958614639953	0.277696631282942	0.382379068128359	0.142956718472236	0.213040641630839	0.0569146597059207	0.231553213245769
chr3_8547345_8553003_+	Sptan1	5UTR		2.75285747243627	0.0415958436876236	0.579735920436597	0.174394962327102	0.595064209892018	0.382379068128359	0.285913436944473	0.0710135472102796	0.113829319411841	0.0926212852983076
chr4_115624886_115626399_+	Zfp638	5UTR	hsa_circ_0055148	3.07969597070543	0.0231682413182631	0.482869238068465	0.217993702908877	0.238025683956807	0.430176451644404	0.214435077708354	0.0710135472102796	0.0569146597059207	0.0463106426491538
chr4_125762256_125764188_-	Magi1	.	hsa_circ_0066452	3.77687623298611	0.0360203794975939	0.556420072765464	0.174394962327102	0.277696631282942	0.525771218676494	0	0	0	0.277863855894923
chr4_140176028_140185951_-	Sumf1	.	hsa_circ_0001260	4.78030888911511	0.0211891879730935	0.470629045305087	0.435987405817755	0.119012841978404	0.143392150548135	0.0714783592361181	0	0	0.0926212852983076
chr4_170518671_170520365_+	not_annotated	.	hsa_circ_0097977	3.45567316952156	0.0415165659112805	0.579735920436597	0.348789924654204	0.0793418946522691	0.238986917580224	0	0.0710135472102796	0.113829319411841	0.0463106426491538
chr4_30891940_31017624_+	Dync1i1	.		-3.42075241947374	0.00820525422658397	0.395124985446389	0.087197481163551	0.119012841978404	0.143392150548135	0.7862619515973	0.284054188841118	0.341487958235524	0.277863855894923
chr4_64451678_64509577_-	Dgki	.	hsa_circ_0133447	3.97680964610901	0.0478737983173616	0.612127388150648	0.217993702908877	0.0793418946522691	0.286784301096269	0	0	0.113829319411841	0.0463106426491538
chr4_65598099_65613754_+	not_annotated	.	hsa_circ_0133485	1.93231347878863	0.0381775427258936	0.56428677257305	0.697579849308408	0.595064209892018	1.05154243735299	0.214435077708354	0.497094830471957	0.398402617941445	0.463106426491538
chr4_66193730_66214585_+	Ubn2	.		-4.56058151770215	0.00302125391295749	0.355121272676948	0.174394962327102	0.0396709473261345	0	0.214435077708354	0.355067736051398	0.398402617941445	0.416795783842384
chr4_8223839_8242710_-	Kmt2e	5UTR	hsa_circ_0081808	2.55151825320647	0.000331241805591739	0.183008388820385	1.39515969861682	1.1504574724579	1.67290842306157	0.428870155416709	0.497094830471957	0.569146597059207	0.648348997088153
chr4_84350149_84376531_+	not_annotated	.	hsa_circ_0134051	-7.44666069839847	0.00869902197179788	0.400950809468274	0	0.0396709473261345	0	0.142956718472236	0.0710135472102796	0.227658638823683	0.138931927947461
chr4_89120375_89134337_+	Herc3	.	hsa_circ_0127286	3.12757694274543	0.0441433076130795	0.587005990233474	0.087197481163551	0.357038525935211	0.430176451644404	0	0.213040641630839	0	0.138931927947461
chr4_9981941_9997091_+	Napepld	.	hsa_circ_0132838	3.21683878804483	0.0118680451329106	0.444243665806424	0.348789924654204	0.396709473261345	0.286784301096269	0.0714783592361181	0	0.227658638823683	0.0926212852983076
chr5_12171584_12172003_-	Pcmtd1	5UTR	hsa_circ_0001801	-1.86594382075708	0.0287334777280382	0.508668299595642	0.697579849308408	0.476051367913614	0.334581684612314	0.857740310833418	0.852162566523355	1.13829319411841	0.926212852983076
chr5_144916445_144942704_-	Zmym4	.	hsa_circ_0011538	-18.1843369868856	0.00435967953627362	0.365590269684659	0	0	0	0.142956718472236	0.142027094420559	0.170743979117762	0
chr5_146484207_146526210_+	not_annotated	.		2.27644031571471	0.0252268146611068	0.497097464516641	0.392388665235979	0.476051367913614	0.669163369224628	0.214435077708354	0.0710135472102796	0.284573298529604	0.277863855894923
chr5_148844952_148847692_+	Pum1	.	hsa_circ_0000043	4.64237381196995	0.00207108577089542	0.340403657304371	0.305191184072428	0.43638042058748	0.334581684612314	0	0	0.113829319411841	0.138931927947461
chr5_167516580_167547741_+	Rere	.	hsa_circ_0005829	1.87745142959919	0.016942823991924	0.448744477979969	1.52595592036214	1.54716694571925	1.3861241219653	1.00069702930565	0.426081283261677	1.08137853441249	0.648348997088153
chr5_75990186_76032992_-	not_annotated	.		2.85443133982488	0.0363227542207643	0.558989502221426	0.305191184072428	0.43638042058748	0.191189534064179	0.214435077708354	0.0710135472102796	0.113829319411841	0.0463106426491538
chr5_90827409_90892934_+	Kdm4c	.		31.1772487794575	0.000119855769899279	0.0956086232308374	0.174394962327102	0.119012841978404	0.286784301096269	0	0	0	0
chr6_100382903_100397255_+	Fut8	.		4.79413171230432	0.0405673674096783	0.577202844852441	0.174394962327102	0.555393262565883	0	0.142956718472236	0	0.0569146597059207	0
chr6_109729889_109745287_+	not_annotated	.	hsa_circ_0032704	1.71415279829784	0.0435017735840392	0.586061598874811	2.39793073199765	2.65795347085101	1.67290842306157	0.857740310833418	0.710135472102796	2.04892774941315	1.52825120742208
chr6_111098514_111106551_+	Tmem63c	.	hsa_circ_0032756	2.95393447450701	0.0466802468916857	0.609064621342885	0.130796221745326	0.238025683956807	0.191189534064179	0	0.0710135472102796	0.113829319411841	0.0463106426491538
chr6_113191384_113194036_+	not_annotated	.		11.5586834934626	0.00231165464985046	0.351752954010232	0.174394962327102	0.119012841978404	0.430176451644404	0	0	0.0569146597059207	0
chr6_124625935_124652103_-	Rps6ka5	.	hsa_circ_0102869	5.44998551843353	0.0145744044874424	0.444243665806424	0.130796221745326	0.238025683956807	0.191189534064179	0	0	0.0569146597059207	0.0463106426491538
chr6_129621582_129636485_+	Papola	.	hsa_circ_0103019	2.42826734346043	0.0416555274246068	0.579735920436597	0.348789924654204	0.43638042058748	0.191189534064179	0.0714783592361181	0.0710135472102796	0.170743979117762	0.185242570596615
chr6_129642003_129660096_+	Papola	3UTR		-4.12670392880939	0.0328168007952281	0.526735290889032	0.0435987405817755	0.0396709473261345	0.0477973835160449	0.142956718472236	0.426081283261677	0.113829319411841	0.138931927947461
chr6_129864988_129898091_+	Vrk1	5UTR	hsa_circ_0103036	-6.95414563404379	0.0127208825310981	0.444243665806424	0.0435987405817755	0	0	0.214435077708354	0.213040641630839	0.113829319411841	0.0463106426491538
chr6_136059671_136093254_+	Mark3	.		3.714853388715	0.0160133012918338	0.444243665806424	0.174394962327102	0.43638042058748	0.621365985708583	0	0.213040641630839	0.170743979117762	0.0463106426491538
chr6_136102012_136107031_+	Mark3	.	hsa_circ_0101361	4.94058782785831	0.0103082218329284	0.427843267792958	0.305191184072428	0.119012841978404	0.334581684612314	0.142956718472236	0	0.0569146597059207	0
chr6_22362487_22407626_+	Memo1	.		2.44935119374163	0.00063788053692592	0.20883194956958	1.04636977396261	1.34881220908857	1.43392150548135	0.500348514652827	0.284054188841118	0.739890576176969	0.509417069140692
chr6_3807345_4520635_-	Slc8a1	3UTR,5UTR		1.67851719196748	0.00785883564931599	0.395124985446389	3.09551058130606	4.04643662726572	2.72445086041456	1.28661046625013	2.27243351072895	2.16275706882499	2.08397891921192
chr6_38607520_38619590_+	not_annotated	.		3.08492703754601	0.0252635655264966	0.497097464516641	0.566783627563081	0.238025683956807	0.525771218676494	0.0714783592361181	0.284054188841118	0.227658638823683	0
chr6_60609625_60618957_+	not_annotated	.	hsa_circ_0005937	1.6722842548801	0.0370619955192274	0.561372619081554	2.22353576967055	1.58683789304538	1.72070580657762	0.571826873888945	0.994189660943914	1.70743979117762	1.06514478093054
chr6_64852692_64861750_+	Nrcam	.		-1.96166361632307	0.0159905227242166	0.444243665806424	0.87197481163551	0.515722315239749	0.812555519772763	0.857740310833418	1.34925739699531	1.3659518329421	2.08397891921192
chr6_76591790_76626199_-	Ralgapa1	.		-4.09496213757769	0.00808468566707364	0.395124985446389	0.087197481163551	0.0793418946522691	0	0.428870155416709	0.213040641630839	0.170743979117762	0.231553213245769
chr6_83421861_83431902_+	Lrfn5	5UTR	hsa_circ_0101826	-3.19085184946987	0.0170894138413478	0.448744477979969	0.130796221745326	0.317367578609076	0.0477973835160449	0.0714783592361181	0.994189660943914	0.398402617941445	0.740970282386461
chr6_86846325_86859273_+	not_annotated	.		5.14629893977004	0.000724686178588418	0.20883194956958	1.04636977396261	0.277696631282942	0.382379068128359	0.142956718472236	0.0710135472102796	0.170743979117762	0.0463106426491538
chr7_103024403_103025030_+	not_annotated	.		-2.28965863361363	0.00551498085350761	0.384286164903617	0.610382368144857	0.595064209892018	0.573568602192538	1.92991569937519	1.70432513304671	1.19520785382433	0.740970282386461
chr7_110105482_110121093_+	Khdrbs3	.	hsa_circ_0006059	3.75529017839934	0.00326317858687677	0.355121272676948	0.610382368144857	0.87276084117496	0.334581684612314	0	0.0710135472102796	0.284573298529604	0.231553213245769
chr7_118173409_118179266_-	Rbfox2	.		-29.7080231097698	0.00239695369001862	0.351752954010232	0	0	0	0.357391796180591	0.142027094420559	0	0.231553213245769
chr7_126265887_126283984_+	Atxn10	.	hsa_circ_0001246	3.20566294063636	0.0266099100707934	0.501597813661748	0.217993702908877	0.238025683956807	0.286784301096269	0	0	0.113829319411841	0.138931927947461
chr7_142608216_142624550_+	Scn8a	.		-12.9056833003598	0.00687906273503081	0.386212332826733	0	0	0.0477973835160449	0	0.355067736051398	0.569146597059207	0.138931927947461
chr7_2440627_2448053_+	Prim1	.		5.848351981665	0.000681557073642619	0.20883194956958	0.174394962327102	0.43638042058748	0.525771218676494	0.0714783592361181	0	0.113829319411841	0.0463106426491538
chr7_26522314_26582088_+	Slc41a2	5UTR	hsa_circ_0027966	-4.84991643912119	0.0182682959327108	0.454868672336288	0.0435987405817755	0	0.0477973835160449	0.142956718472236	0.284054188841118	0.113829319411841	0.138931927947461
chr7_27108141_27134842_-	Hcfc2	.		4.05445707747366	0.0120732261052104	0.444243665806424	0.653981108726632	0.119012841978404	0.334581684612314	0	0.0710135472102796	0.0569146597059207	0.185242570596615
chr7_29603868_29624094_-	Ano4	5UTR	hsa_circ_0008008	2.54549966833457	0.00579516065638095	0.384286164903617	1.13356725512616	1.34881220908857	0.573568602192538	0.214435077708354	0.213040641630839	0.910634555294731	0.231553213245769
chr7_52377076_52380182_-	Nav3	.	hsa_circ_0005543	-4.55702657062092	0.0387033516705352	0.567971685765103	0	0.0396709473261345	0.0955947670320897	0.0714783592361181	0.213040641630839	0.113829319411841	0.463106426491538
chr7_53979119_54012529_+	Osbpl8	.		-3.76129372002653	0.0331980368560841	0.530781063975291	0	0.0396709473261345	0.0955947670320897	0.285913436944473	0.213040641630839	0.113829319411841	0.138931927947461
chr7_73684649_73848871_-	Stk3	.	hsa_circ_0085042	-7.8129274514572	0.0221542233328868	0.482869238068465	0	0.0396709473261345	0.0477973835160449	0.7862619515973	0.213040641630839	0.113829319411841	0
chr8_107345316_107363541_-	Pik3cb	.		-5.87533011070246	0.0470858743970919	0.612127388150648	0.0435987405817755	0	0	0	0.142027094420559	0.170743979117762	0.138931927947461
chr8_120417571_120446457_-	Arpp21	3UTR,5UTR	hsa_circ_0123617	3.52748376314097	0.0372973290360828	0.561372619081554	0.261592443490653	0.198354736630673	0.238986917580224	0.142956718472236	0.0710135472102796	0.0569146597059207	0
chr8_123340908_123344508_-	Stt3b	.	hsa_circ_0001278	-3.53602224091944	0.0251738479340387	0.497097464516641	0.130796221745326	0.0396709473261345	0	0.142956718472236	0.213040641630839	0.227658638823683	0.277863855894923
chr8_131141132_131462801_+	not_annotated	.		5.81009564625859	0.00126631389403269	0.271665077161102	0.174394962327102	0.357038525935211	0.334581684612314	0	0.0710135472102796	0.0569146597059207	0.0463106426491538
chr8_23048109_23048640_-	Elavl3	.	hsa_circ_0049478	1.84587905496909	0.0229243208442121	0.482869238068465	1.35156095803504	1.62650884037152	1.86409795712575	0.428870155416709	0.568108377682237	1.47978115235394	0.926212852983076
chr8_32188560_32189634_+	Zbtb44	5UTR	hsa_circ_0002484	2.41189848827879	0.0420059990381944	0.579735920436597	0.610382368144857	0.833089893848825	0.573568602192538	0.0714783592361181	0.0710135472102796	0.739890576176969	0.185242570596615
chr8_48583630_48597919_-	Nlrx1	3UTR,5UTR		2.52611033852505	0.0417833856235131	0.579735920436597	0.741178589890183	0.476051367913614	0.143392150548135	0.214435077708354	0	0.341487958235524	0.138931927947461
chr8_60260288_60482747_-	not_annotated	.		-5.58287706553179	0.0069543270794037	0.386212332826733	0	0	0.0955947670320897	0.142956718472236	0.213040641630839	0.170743979117762	0.231553213245769
chr8_64610880_64624646_+	Myo9a	5UTR	hsa_circ_0036176	-4.48019973024647	0.0495582048868853	0.612127388150648	0	0.0396709473261345	0.0477973835160449	0.142956718472236	0.142027094420559	0.284573298529604	0.0463106426491538
chr8_71601457_71601850_+	Csnk1g1	5UTR	hsa_circ_0007949	-5.09166132537032	0.0272339415575042	0.507343300111776	0.0435987405817755	0.0396709473261345	0.0477973835160449	0	0.710135472102796	0.113829319411841	0.185242570596615
chr8_82038972_82045524_+	Myo5a	.	hsa_circ_0002207	1.97063295094188	0.0323707373009502	0.526735290889032	1.17716599570794	0.87276084117496	0.573568602192538	0.7862619515973	0.355067736051398	0.455317277647366	0.231553213245769
chr8_90450689_90471046_-	not_annotated	.	hsa_circ_0132357	-3.31999729059293	0.00773654597345231	0.395124985446389	0.130796221745326	0.158683789304538	0.0477973835160449	0.214435077708354	0.568108377682237	0.227658638823683	0.555727711789846
chr9_112317484_112318444_+	Man2a1	.	hsa_circ_0008058	3.81226485603078	0.0225745600600029	0.482869238068465	0.392388665235979	0.119012841978404	0.238986917580224	0	0.142027094420559	0.113829319411841	0
chr9_118986480_118991497_+	Dlgap1	.	hsa_circ_0108392	4.55444318500926	0.000738614179916552	0.20883194956958	0.435987405817755	0.238025683956807	0.621365985708583	0.0714783592361181	0.0710135472102796	0.0569146597059207	0.138931927947461
chr9_21275899_21276380_-	not_annotated	.	hsa_circ_0076710	-4.80531056322546	0.00651252768280817	0.384286164903617	0.087197481163551	0.0396709473261345	0.0477973835160449	0.357391796180591	0.426081283261677	0.170743979117762	0.277863855894923
chr9_53129624_53155776_+	Pms1	5UTR		1.72932718943363	0.0200370987689901	0.459957758892627	1.39515969861682	1.78519262967605	1.09933982086903	1.07217538854177	0.852162566523355	0.739890576176969	0.694659639737307
chr9_73766838_73805835_-	not_annotated	.		-4.89152220768786	0.0341664892078683	0.535840092195156	0	0.158683789304538	0	0.0714783592361181	0.710135472102796	0.284573298529604	0.138931927947461
chrX_114972098_114978572_+	Pak3	.	hsa_circ_0091336	3.83248062232366	0.0169114098322936	0.448744477979969	0.392388665235979	0.396709473261345	0.0955947670320897	0	0.0710135472102796	0.113829319411841	0.0926212852983076
chrX_143419759_143443355_-	not_annotated	.		-8.47259163778184	0.0312777254660352	0.522439731463165	0	0	0.0477973835160449	0.428870155416709	0.142027094420559	0	0.138931927947461
chrX_2104887_2105553_-	Rp2	.		-8.47339334434016	0.00795229871375888	0.395124985446389	0	0	0.0477973835160449	0.357391796180591	0.142027094420559	0.170743979117762	0.0463106426491538
chrX_35654902_35693571_+	not_annotated	.		-19.186012694529	0.014847457135766	0.444243665806424	0	0	0	0	0.142027094420559	0.170743979117762	0.138931927947461
chrX_4856244_4898806_-	not_annotated	.		1.83486899651372	0.0302620862837568	0.515962292696917	0.697579849308408	0.753747999196556	0.764758136256718	0.500348514652827	0.284054188841118	0.284573298529604	0.509417069140692
chrX_64301510_64367255_-	Arhgef9	.	hsa_circ_0090869	-6.73610116479971	0.0143261190389904	0.444243665806424	0	0.0396709473261345	0	0.142956718472236	0.0710135472102796	0.170743979117762	0.138931927947461
