# Supplementary material for: Comprehensive Evaluation of White Matter Damage and Neuron Death and Whole-Transcriptome Analysis of Rats With Chronic Cerebral Hypoperfusion
Source: Front Cell Neurosci. 2019 Jul 17;13:310. doi: 10.3389/fncel.2019.00310 (PMC6653095; doi:10.3389/fncel.2019.00310)
Supplement: Supplementary file 2 [file Data_Sheet_1.zip › Whole-transcriptome data/circRNA_expression_analysis/Group_8WvsGroup_Control_all_detectable_circRNA.txt]

circRNA_ID	Gene	UTR_region	human_conserved_circRNA	Foldchange	PValue	FDR	8wC1-6	8wC1-7	8wC2-5	kong1C1-4	kong2C1-4	kong2C1	kong2C2-4
chr1_101028249_101029473_-	not_annotated	.	hsa_circ_0109794	1.20514174263931	0.364485849636592	0.938034756793403	1.65739647759416	1.44763728619466	1.3789856054378	1.28661046625013	1.06520320815419	1.25212251353026	1.34300863682546
chr1_102519275_102660697_-	not_annotated	.		-1.37205713557394	0.589159216563269	0.992532590016264	0.0920775820885644	0.0804242936774811	0.131331962422648	0.285913436944473	0.0710135472102796	0.170743979117762	0.0463106426491538
chr1_102527974_102660697_-	not_annotated	.	hsa_circ_0021411	1.29739308922215	0.39161954349581	0.951073848150821	0.966814611929926	1.24657655200096	0.525327849690592	0.857740310833418	0.355067736051398	0.79680523588289	0.833591567684769
chr1_102613967_102660697_-	not_annotated	.	hsa_circ_0095510	-1.01095740902485	0.950832205584073	0.99820174316293	5.80088767157956	6.19267061316604	5.64727438417386	3.64539632104203	5.32601604077097	7.9680523588289	6.7150431841273
chr1_102623025_102660697_-	not_annotated	.		-1.51075500826912	0.308101329767007	0.925053649267879	0.0920775820885644	0.321697174709924	0.262663924845296	0.357391796180591	0.497094830471957	0.170743979117762	0.370485141193231
chr1_102634883_102660697_-	not_annotated	.		1.46551070015622	0.653678458659857	0.994985431960221	0.0920775820885644	0	0.196997943633972	0	0.0710135472102796	0.113829319411841	0.0463106426491538
chr1_102638884_102660697_-	not_annotated	.	hsa_circ_0021412	1.23515800194062	0.193710701426798	0.868948987077195	4.74199547756107	3.69951750916413	4.00562485389076	2.71617765097249	3.19560962446258	4.26859947794405	3.19543434279161
chr1_102643131_102660697_-	not_annotated	.		-2.14540182482985	0.138752684004964	0.80087629936612	0.230193955221411	0.0402121468387405	0.196997943633972	0.428870155416709	0.213040641630839	0.398402617941445	0.277863855894923
chr1_102645519_102660697_-	not_annotated	.		1.31270626148457	0.563049575538178	0.991600074906909	0.368310328354258	0.321697174709924	0.525327849690592	0.0714783592361181	0.497094830471957	0.512231937353286	0.138931927947461
chr1_102650352_102660697_-	not_annotated	.		-1.06339228608843	0.885450611137655	0.99820174316293	0.276232746265693	0.241272881032443	0.131331962422648	0.0714783592361181	0.426081283261677	0.227658638823683	0.231553213245769
chr1_102656456_102660697_-	not_annotated	.		-1.28026944518748	0.59623342899681	0.994985431960221	0.230193955221411	0.281485027871184	0.262663924845296	0.142956718472236	0.142027094420559	0.682975916471048	0.324174498544077
chr1_102658894_102660697_-	not_annotated	.		2.04543190355999	0.364935741845311	0.938034756793403	0.230193955221411	0.0402121468387405	0.131331962422648	0	0.142027094420559	0.113829319411841	0
chr1_104792187_104821976_+	Nav2	.	hsa_circ_0095554	-1.3602501228077	0.715473432852237	0.994985431960221	0.0920775820885644	0.201060734193703	0	0.357391796180591	0	0.227658638823683	0
chr1_107263211_107320767_+	Gas2	5UTR	hsa_circ_0095626	-3.0113310895267	0.122402081435423	0.781263659269119	0.0920775820885644	0.0402121468387405	0	0.214435077708354	0	0.0569146597059207	0.324174498544077
chr1_112435003_112436794_-	Gabrg3	.	hsa_circ_0034186	-1.31110700164805	0.488219841074867	0.974687557281036	0.460387910442822	0.120636440516222	0.393995887267944	0.285913436944473	0.426081283261677	0.569146597059207	0.370485141193231
chr1_113204013_113229405_+	Gabrb3	.	hsa_circ_0103223	3.89429603149987	0.03073146769647	0.563418230769233	0.460387910442822	0.160848587354962	0.262663924845296	0.0714783592361181	0	0	0.185242570596615
chr1_113225967_113256389_+	Gabrb3	.	hsa_circ_0034181	-1.52885693864249	0.650892189672509	0.994985431960221	0.0920775820885644	0	0.065665981211324	0.142956718472236	0.142027094420559	0.0569146597059207	0
chr1_114304820_114311513_+	Cyfip1	.		1.06229079269396	0.903127297635016	0.99820174316293	0.0920775820885644	0.281485027871184	0.196997943633972	0.285913436944473	0.142027094420559	0.170743979117762	0.138931927947461
chr1_114570516_114585367_+	Herc2	.		-27.7535346045751	0.0044179535244135	0.350614318380511	0	0	0	0.500348514652827	0	0	0.185242570596615
chr1_114597219_114599418_+	Herc2	.	hsa_circ_0002959	-3.05374316405868	0.267014976849005	0.905782306609828	0	0.0402121468387405	0	0.142956718472236	0	0.0569146597059207	0.0463106426491538
chr1_116642078_116660509_+	Ube3a	.		1.67750346559047	0.496600638385765	0.974687557281036	0.0920775820885644	0.120636440516222	0	0.0714783592361181	0	0	0.0926212852983076
chr1_116643749_116660509_+	Ube3a	.	hsa_circ_0103210	2.40823010530652	0.202583495645103	0.879164004448254	0.138116373132847	0.0402121468387405	0.196997943633972	0	0.142027094420559	0	0.0463106426491538
chr1_117132662_117188044_-	not_annotated	.		-1.27112272136171	0.610322122359011	0.994985431960221	0.276232746265693	0.0804242936774811	0.262663924845296	0.214435077708354	0.426081283261677	0.113829319411841	0.277863855894923
chr1_117218795_117571221_-	not_annotated	.		1.14636265565967	0.896765041364671	0.99820174316293	0.0920775820885644	0.0402121468387405	0	0	0	0	0.138931927947461
chr1_117270861_117571221_-	not_annotated	.		1.30051395523229	0.712009951535341	0.994985431960221	0.184155164177129	0.0804242936774811	0	0	0.0710135472102796	0	0.185242570596615
chr1_117548734_117571221_-	not_annotated	.		-3.61450365072578	0.0761081183243087	0.72421958458262	0.0460387910442822	0.0402121468387405	0	0.0714783592361181	0.142027094420559	0.113829319411841	0.185242570596615
chr1_120860172_120926055_-	not_annotated	.		-2.52807189394951	0.226840577579084	0.891918599457591	0	0.0402121468387405	0.131331962422648	0	0.355067736051398	0.170743979117762	0.0463106426491538
chr1_120860172_120955517_-	not_annotated	.		1.26779406996734	0.431441001769743	0.960840412716328	0.506426701487104	0.603182202581108	0.590993830901916	0.214435077708354	0.710135472102796	0.341487958235524	0.509417069140692
chr1_120860172_121017638_-	not_annotated	.		-1.3276136885524	0.475113344538743	0.973926945149504	0.138116373132847	0.361909321548665	0.262663924845296	0.571826873888945	0.213040641630839	0.227658638823683	0.370485141193231
chr1_120902817_120935289_-	not_annotated	.		1.25304096940954	0.573929878795677	0.991600074906909	0.598504283575669	0.241272881032443	0.459661868479268	0.142956718472236	0.568108377682237	0.227658638823683	0.416795783842384
chr1_121013224_121018724_-	not_annotated	.		-1.32977165433648	0.598181831629431	0.994985431960221	0.0920775820885644	0.281485027871184	0.131331962422648	0.214435077708354	0.213040641630839	0.113829319411841	0.370485141193231
chr1_121281852_121848753_-	not_annotated	.		1.1927053348804	0.801481796564615	0.99820174316293	0.0920775820885644	0.160848587354962	0	0.0714783592361181	0.142027094420559	0.0569146597059207	0.0463106426491538
chr1_121281852_121848757_-	not_annotated	.		-2.59869809241052	0.170809116178962	0.841552348176684	0.138116373132847	0	0.065665981211324	0.0714783592361181	0.426081283261677	0.0569146597059207	0.185242570596615
chr1_12128637_12134025_+	not_annotated	.		-1.11965914872554	0.818292079780126	0.99820174316293	0.41434911939854	0.201060734193703	0.131331962422648	0.214435077708354	0.0710135472102796	0.398402617941445	0.416795783842384
chr1_121395686_121409783_+	not_annotated	.		5.51938846998156	0.0401671200521101	0.615794524138391	0.0920775820885644	0.160848587354962	0.065665981211324	0	0	0.0569146597059207	0
chr1_121395686_121459328_+	not_annotated	.		1.43913388334214	0.433678459298579	0.960840412716328	0.368310328354258	0.281485027871184	0.196997943633972	0.142956718472236	0.497094830471957	0	0.185242570596615
chr1_121398404_121459328_+	not_annotated	.		-1.09698078730099	0.76503708269521	0.996998849601845	0.460387910442822	0.562970055742367	0.393995887267944	0.285913436944473	0.639121924892516	0.398402617941445	0.740970282386461
chr1_121403791_121459328_+	not_annotated	.		1.26354902282316	0.447703720851147	0.967200099357183	0.460387910442822	0.643394349419849	0.393995887267944	0.357391796180591	0.568108377682237	0.341487958235524	0.370485141193231
chr1_121403791_121489767_+	not_annotated	.		1.24284808838153	0.855155319871707	0.99820174316293	0	0.120636440516222	0	0	0.142027094420559	0	0
chr1_122605869_122678378_-	Mir344i	.		1.27380051318486	0.749964528504069	0.996661363285008	0.0920775820885644	0.120636440516222	0	0.0714783592361181	0	0.113829319411841	0.0463106426491538
chr1_122613644_122680102_-	Mir344i	.		1.09150530457514	0.89420114306787	0.99820174316293	0.230193955221411	0.0402121468387405	0	0	0.0710135472102796	0.113829319411841	0.138931927947461
chr1_123959920_123970510_-	Chrna7	.		1.34361344769344	0.601501037868145	0.994985431960221	0.368310328354258	0.281485027871184	0	0.214435077708354	0.213040641630839	0.170743979117762	0.0926212852983076
chr1_124542324_124543680_+	not_annotated	.	hsa_circ_0034325	-1.21319254707971	0.737396696010169	0.994985431960221	0.184155164177129	0.160848587354962	0.065665981211324	0	0.142027094420559	0.341487958235524	0.185242570596615
chr1_124576793_124584139_+	not_annotated	.		-1.77502408362642	0.287734579821475	0.917892941001867	0.138116373132847	0.0804242936774811	0.196997943633972	0.357391796180591	0.284054188841118	0.0569146597059207	0.277863855894923
chr1_125490828_125491822_+	Apba2	5UTR	hsa_circ_0004695	-1.59388835206326	0.400930114316278	0.951073848150821	0.0460387910442822	0.120636440516222	0.196997943633972	0	0.284054188841118	0.113829319411841	0.324174498544077
chr1_126180594_126195625_-	Tjp1	.	hsa_circ_0034290	-1.39377617077509	0.763733765039567	0.996661363285008	0	0	0.131331962422648	0	0	0.170743979117762	0.0463106426491538
chr1_126573473_126583015_+	Tm2d3	5UTR		-1.42295654501652	0.0172758319561891	0.462662191986328	6.95185744768661	8.04242936774811	6.50093213992107	11.7939292739595	12.0012894785372	6.48827120647496	10.7440690946037
chr1_127025461_127025957_+	Chsy1	.	hsa_circ_0005019	-1.66595346828175	0.321369767434899	0.926999112589046	0.322271537309975	0.120636440516222	0.065665981211324	0.214435077708354	0.213040641630839	0.512231937353286	0.231553213245769
chr1_127814439_127887913_+	not_annotated	.		2.45049927803254	0.22941787407701	0.891918599457591	0	0.281485027871184	0.196997943633972	0.142956718472236	0	0.113829319411841	0
chr1_127881907_127887913_+	not_annotated	.		2.8730683622241	0.0999792250038661	0.775101330867824	0.138116373132847	0.120636440516222	0.32832990605662	0.142956718472236	0	0.113829319411841	0
chr1_128239551_128242835_-	Mef2a	.		-1.54661960838012	0.494673981900871	0.974687557281036	0.0920775820885644	0.0804242936774811	0.065665981211324	0	0.0710135472102796	0.170743979117762	0.231553213245769
chr1_128239551_128243030_-	Mef2a	.	hsa_circ_0003062	-1.12596194118645	0.794145149095671	0.99820174316293	0.368310328354258	0.361909321548665	0.196997943633972	0.0714783592361181	0.710135472102796	0.227658638823683	0.416795783842384
chr1_128501691_128576607_-	Lrrc28	.		8.56110728701772	0.00862125049702987	0.424767233458828	0.230193955221411	0.201060734193703	0.065665981211324	0	0	0	0.0463106426491538
chr1_128513528_128576607_-	Lrrc28	.		-1.7546583244025	0.528726918515143	0.980831830032882	0	0.0402121468387405	0.065665981211324	0.214435077708354	0	0.0569146597059207	0
chr1_128978103_128978649_+	Igf1r	.	hsa_circ_0005035	1.13823430656524	0.816500650858564	0.99820174316293	0.0460387910442822	0.361909321548665	0.459661868479268	0.357391796180591	0.142027094420559	0.113829319411841	0.370485141193231
chr1_131552705_131577776_+	not_annotated	.		-3.80842980246509	0.0175663593629304	0.462662191986328	0.184155164177129	0.0402121468387405	0	0.500348514652827	0.355067736051398	0.227658638823683	0.231553213245769
chr1_13262069_13268495_+	Reps1	.	hsa_circ_0005210	-1.00096907964631	0.998858134411671	0.99970162905485	0.230193955221411	0.281485027871184	0.131331962422648	0.357391796180591	0.142027094420559	0.0569146597059207	0.324174498544077
chr1_133407796_133451349_-	Mctp2	.	hsa_circ_0104944	-2.56406632237463	0.228873125437823	0.891918599457591	0	0.0402121468387405	0.065665981211324	0.214435077708354	0.142027094420559	0.0569146597059207	0
chr1_133407796_133462521_-	Mctp2	.	hsa_circ_0000660	-2.41050134004014	0.437153390755939	0.960840412716328	0.0460387910442822	0	0	0.142956718472236	0	0.0569146597059207	0
chr1_134794263_134848903_-	Chd2	.		-2.98703608175627	0.0886579785352156	0.751674330582295	0	0.0402121468387405	0.131331962422648	0.142956718472236	0.0710135472102796	0.227658638823683	0.185242570596615
chr1_134799595_134813696_-	Chd2	.		-1.08374607919886	0.909823177004885	0.99820174316293	0.368310328354258	0.0402121468387405	0.131331962422648	0	0	0.227658638823683	0.509417069140692
chr1_134843159_134848903_-	Chd2	.	hsa_circ_0007262	-2.19953211430026	0.166550644008218	0.839368575219077	0.0460387910442822	0.120636440516222	0.065665981211324	0.285913436944473	0.284054188841118	0.113829319411841	0.0926212852983076
chr1_136685583_136699335_-	Sv2b	.		1.11409674373602	0.658550391754092	0.994985431960221	2.02570680594842	1.72912231406584	3.15196709814355	2.28730749555578	1.49128449141587	2.95956230470788	1.43562992212377
chr1_136690161_136699335_-	Sv2b	.		-1.19835657249113	0.510027663473923	0.975653477287873	0.41434911939854	0.924879377291032	0.722325793324564	0.643305233125063	0.781149019313075	1.08137853441249	0.787280925035615
chr1_136697350_136708485_-	Sv2b	.	hsa_circ_0104890	2.73703494119977	0.358362117908564	0.937154194042758	0.138116373132847	0	0.131331962422648	0	0	0.0569146597059207	0.0463106426491538
chr1_136707652_136708485_-	Sv2b	.	hsa_circ_0104889	1.1603059436975	0.826074915078081	0.99820174316293	0.138116373132847	0.0804242936774811	0.196997943633972	0	0	0.341487958235524	0.0926212852983076
chr1_136739006_136739837_-	Sv2b	5UTR	hsa_circ_0104887	-1.70760558086279	0.164467416377585	0.839368575219077	0.138116373132847	0.361909321548665	0.196997943633972	0.500348514652827	0.213040641630839	0.455317277647366	0.463106426491538
chr1_139924804_139956356_-	Ntrk3	.		3.4235818377956	0.0901748330467859	0.757726766849169	0.138116373132847	0.0402121468387405	0.196997943633972	0	0.0710135472102796	0	0.0463106426491538
chr1_139943397_139956356_-	Ntrk3	.	hsa_circ_0036657	-1.02722979588842	0.913320532714894	0.99820174316293	1.01285340297421	1.72912231406584	2.75797121087561	1.42956718472236	1.84635222746727	2.04892774941315	2.03766827656277
chr1_139943397_140142798_-	Ntrk3	.		-1.30021936344355	0.694247164607065	0.994985431960221	0.0920775820885644	0.0402121468387405	0.131331962422648	0	0	0.113829319411841	0.277863855894923
chr1_140044381_140142798_-	Ntrk3	.		1.17662143813988	0.556302030964067	0.991600074906909	0.644543074619951	1.16615225832348	0.525327849690592	0.929218670069536	0.710135472102796	0.682975916471048	0.463106426491538
chr1_140131617_140141583_-	Ntrk3	.		-1.38416585220261	0.550534217708069	0.991600074906909	0.138116373132847	0.0804242936774811	0.131331962422648	0.0714783592361181	0.0710135472102796	0.284573298529604	0.185242570596615
chr1_140131617_140142798_-	Ntrk3	.	hsa_circ_0036665	1.27882607039361	0.422078740566274	0.958699865645002	0.920775820885644	1.00530367096851	0.196997943633972	0.500348514652827	0.710135472102796	0.398402617941445	0.694659639737307
chr1_142160924_142161359_-	Man2a2	.		1.41932550572652	0.377515927091748	0.944709466760043	0.368310328354258	0.281485027871184	0.32832990605662	0.428870155416709	0.213040641630839	0.170743979117762	0.138931927947461
chr1_142682097_142682602_+	not_annotated	.		1.45510361589404	0.603538921100136	0.994985431960221	0.322271537309975	0.0402121468387405	0	0.0714783592361181	0	0.0569146597059207	0.185242570596615
chr1_142849915_142852148_+	Zfp592	5UTR		-1.44416105874493	0.16627097352062	0.839368575219077	2.44005592534696	2.01060734193703	0.787991774535888	2.21582913631966	3.26662317167286	1.53669581205986	3.24174498544077
chr1_143143054_143143524_+	Pde8a	.		1.82768963584877	0.483888940020823	0.974687557281036	0.0920775820885644	0.0804242936774811	0	0.142956718472236	0	0	0
chr1_144154618_144169172_+	Sh3gl3	5UTR	hsa_circ_0104726	1.34188121930546	0.657758752121514	0.994985431960221	0.0460387910442822	0.160848587354962	0.32832990605662	0	0	0.284573298529604	0.185242570596615
chr1_144154618_144177718_+	Sh3gl3	5UTR	hsa_circ_0104727	1.33517952926498	0.397179062298082	0.951073848150821	0.506426701487104	0.442333615226146	0.196997943633972	0.357391796180591	0.213040641630839	0.284573298529604	0.324174498544077
chr1_144176482_144177718_+	Sh3gl3	.	hsa_circ_0104737	-2.93240942001864	0.105750461267794	0.775101330867824	0.0460387910442822	0.0804242936774811	0	0.285913436944473	0.0710135472102796	0.170743979117762	0.0926212852983076
chr1_144610818_144627268_+	Eftud1	.	hsa_circ_0036555	-1.17562788879805	0.891833461893814	0.99820174316293	0.0920775820885644	0	0	0	0	0	0.138931927947461
chr1_144710108_144726484_+	Eftud1	.	hsa_circ_0036548	2.23093957639226	0.218050651928611	0.886903006921647	0.230193955221411	0.120636440516222	0.065665981211324	0.142956718472236	0	0.113829319411841	0
chr1_144715048_144735467_+	Eftud1	.		-2.19622560680035	0.192577084655594	0.868860706135754	0.0920775820885644	0.120636440516222	0.065665981211324	0.0714783592361181	0.568108377682237	0.170743979117762	0.0926212852983076
chr1_146492560_146510287_-	Arnt2	.	hsa_circ_0036516	-2.52633445505652	0.307663759833261	0.925053649267879	0	0.0804242936774811	0	0	0.142027094420559	0.0569146597059207	0.138931927947461
chr1_150343284_150365730_-	Folh1	.		1.60852907335437	0.0610585308092462	0.678970519432492	1.42720252237275	1.20636440516222	0.853657755747212	0.571826873888945	0.426081283261677	0.967549215000652	0.879902210333923
chr1_150357366_150382015_-	Folh1	.		1.31227669786607	0.660093384700411	0.994985431960221	0.0920775820885644	0.201060734193703	0.262663924845296	0.214435077708354	0	0.341487958235524	0
chr1_151225343_151226199_+	Grm5	5UTR		-1.6042380453875	0.296689056778938	0.919750840486134	0.230193955221411	0.281485027871184	0.196997943633972	0.0714783592361181	0.142027094420559	0.512231937353286	0.740970282386461
chr1_151729248_151730188_+	Grm5	.	hsa_circ_0096697	-2.52841376756357	0.230452991501557	0.893714941007278	0.0460387910442822	0.120636440516222	0	0.285913436944473	0	0.227658638823683	0.138931927947461
chr1_154405930_154425509_+	Picalm	.	hsa_circ_0023923	2.06550862979577	0.266731171940053	0.905782306609828	0.368310328354258	0.160848587354962	0	0.0714783592361181	0.0710135472102796	0	0.185242570596615
chr1_154405930_154447475_+	Picalm	.	hsa_circ_0023891	1.16299700850293	0.783698406391812	0.99820174316293	0.0460387910442822	0.603182202581108	0.32832990605662	0	0.426081283261677	0.512231937353286	0.185242570596615
chr1_154406806_154418787_+	Picalm	.	hsa_circ_0096665	1.11726704133124	0.832558237095212	0.99820174316293	0.41434911939854	0.402121468387405	0.196997943633972	0	0.710135472102796	0.398402617941445	0.138931927947461
chr1_15474912_15494771_+	Map3k5	.	hsa_circ_0007798	-1.03836631495916	0.965684096588313	0.999410408244164	0.230193955221411	0.0402121468387405	0	0	0.142027094420559	0	0.231553213245769
chr1_15488391_15494771_+	Map3k5	.	hsa_circ_0006856	1.50770400023907	0.203959251279955	0.879164004448254	1.01285340297421	0.562970055742367	0.919323736958536	0.500348514652827	0.284054188841118	0.341487958235524	0.97252349563223
chr1_156339471_156345744_-	not_annotated	.		-3.7449146137343	0.25189179117742	0.898457786413209	0.0460387910442822	0	0	0	0.142027094420559	0.170743979117762	0
chr1_156552339_156730562_+	Dlg2	.		-1.10500735064258	0.873526797287508	0.99820174316293	0.0920775820885644	0.281485027871184	0.065665981211324	0.214435077708354	0.284054188841118	0.113829319411841	0.0926212852983076
chr1_156552339_156969428_+	Dlg2	.		-1.04322545599206	0.94442688326022	0.99820174316293	0.0920775820885644	0.241272881032443	0.131331962422648	0.142956718472236	0	0.0569146597059207	0.416795783842384
chr1_156552339_157125505_+	Dlg2	.		1.12123216257699	0.898802178931404	0.99820174316293	0	0.0402121468387405	0.196997943633972	0.0714783592361181	0.142027094420559	0.0569146597059207	0
chr1_157422217_157440238_-	Ankrd42	.	hsa_circ_0023861	1.05987773692903	0.876495857284219	0.99820174316293	0.322271537309975	0.562970055742367	0.525327849690592	0.357391796180591	0.142027094420559	0.455317277647366	0.740970282386461
chr1_157468624_157490006_-	not_annotated	.	hsa_circ_0096564	-1.67421715802601	0.116708422660779	0.781263659269119	0.782659447752798	1.24657655200096	0.196997943633972	1.64400226243072	1.56229803862615	0.569146597059207	1.43562992212377
chr1_157470070_157490006_-	not_annotated	.		-1.28997717823606	0.434803796424045	0.960840412716328	1.15096977610706	1.04551581780725	0.262663924845296	1.5725239031946	1.20723030257475	0.512231937353286	1.11145542357969
chr1_157646234_157659236_+	Rab30	5UTR		-1.19007517150624	0.87085119381872	0.99820174316293	0	0.120636440516222	0	0	0	0.0569146597059207	0.138931927947461
chr1_157646234_157659725_+	Rab30	3UTR,5UTR		1.09253433122094	0.806862980772024	0.99820174316293	0.41434911939854	0.361909321548665	0.590993830901916	0	0.426081283261677	0.682975916471048	0.463106426491538
chr1_157730342_157753957_+	Prcp	3UTR		-1.29616683201896	0.653526847348241	0.994985431960221	0.230193955221411	0.0402121468387405	0.065665981211324	0	0.284054188841118	0.170743979117762	0.138931927947461
chr1_161681206_161714217_+	Tenm4	.	hsa_circ_0096543	-3.04088648460413	0.164361117383338	0.839368575219077	0.0460387910442822	0	0.065665981211324	0.0714783592361181	0	0.227658638823683	0.138931927947461
chr1_161705912_161714217_+	Tenm4	.	hsa_circ_0096542	1.41509659310409	0.678952956825757	0.994985431960221	0	0.0804242936774811	0.131331962422648	0.142956718472236	0	0	0.0463106426491538
chr1_161928870_161932898_+	Nars2	.	hsa_circ_0023816	1.24594446489941	0.810116226613015	0.99820174316293	0.138116373132847	0.0402121468387405	0	0.214435077708354	0	0	0
chr1_161988634_162006381_+	Nars2	.	hsa_circ_0005935	1.731138287576	0.382155061887498	0.947197039914948	0.41434911939854	0.201060734193703	0	0.214435077708354	0.142027094420559	0	0.138931927947461
chr1_162684056_162691242_+	Clns1a	.	hsa_circ_0023696	1.30920571307579	0.600266412297662	0.994985431960221	0.184155164177129	0.201060734193703	0.196997943633972	0	0.213040641630839	0.170743979117762	0.185242570596615
chr1_162684056_162696070_+	Clns1a	3UTR		-1.17023778353181	0.605943727838456	0.994985431960221	0.41434911939854	0.562970055742367	1.18198766180383	0.571826873888945	1.13621675536447	0.455317277647366	1.06514478093054
chr1_162830919_162843974_+	Pak1	5UTR	hsa_circ_0023685	2.02113266293044	0.425526484777009	0.958867074912084	0.0460387910442822	0.0402121468387405	0.131331962422648	0	0.0710135472102796	0.0569146597059207	0
chr1_163203869_163216364_-	not_annotated	.		1.44427555996855	0.493071978506371	0.974687557281036	0.0460387910442822	0.361909321548665	0.262663924845296	0.0714783592361181	0	0.113829319411841	0.370485141193231
chr1_164025517_164055455_-	Uvrag	.	hsa_circ_0023637	2.77363028596674	0.173168068212874	0.841744239600155	0.0920775820885644	0.281485027871184	0.131331962422648	0	0	0.170743979117762	0.0463106426491538
chr1_164025517_164064815_-	Uvrag	.	hsa_circ_0023634	1.52213386818601	0.163978085022907	0.839368575219077	1.24304735819562	0.884667230452292	0.65665981211324	0.214435077708354	0.852162566523355	0.569146597059207	0.787280925035615
chr1_164046101_164064815_-	Uvrag	.		-1.09379182133504	0.88115635458698	0.99820174316293	0.276232746265693	0.0402121468387405	0.065665981211324	0.0714783592361181	0	0.227658638823683	0.231553213245769
chr1_16492928_16530121_+	Ahi1	.		-1.30658709386522	0.685044869984173	0.994985431960221	0.0460387910442822	0.120636440516222	0.196997943633972	0	0	0.398402617941445	0.185242570596615
chr1_164931729_164947123_-	not_annotated	.	hsa_circ_0006705	1.0448314177833	0.932808428840361	0.99820174316293	0.230193955221411	0.0804242936774811	0.262663924845296	0.0714783592361181	0.142027094420559	0.227658638823683	0.231553213245769
chr1_16499950_16530121_+	Ahi1	.		-3.03938247788421	0.138729399671776	0.80087629936612	0.0460387910442822	0	0.131331962422648	0	0.284054188841118	0.0569146597059207	0.324174498544077
chr1_16514096_16530121_+	Ahi1	.		11.8778970660702	0.0302917578819419	0.561526077276769	0.0460387910442822	0.0402121468387405	0.131331962422648	0	0	0	0
chr1_16530000_16582189_+	Ahi1	.	hsa_circ_0077911	12.9251610836319	0.0257442822438526	0.539221770278066	0.0920775820885644	0.120636440516222	0	0	0	0	0
chr1_16530000_16601769_+	Ahi1	.		1.1158815720681	0.904818455545789	0.99820174316293	0.0920775820885644	0	0.131331962422648	0.142956718472236	0.0710135472102796	0	0.0463106426491538
chr1_165414770_165415667_+	C2cd3	.		1.45777484926686	0.279818317230258	0.913493211353449	0.736620656708515	0.76403078993607	0.590993830901916	0.0714783592361181	0.426081283261677	0.910634555294731	0.463106426491538
chr1_165646260_165654319_+	Rab6a	.	hsa_circ_0096403	-1.02986203431452	0.944035782651438	0.99820174316293	0.506426701487104	0.0804242936774811	0.393995887267944	0.285913436944473	0.355067736051398	0.341487958235524	0.324174498544077
chr1_166208848_166259335_+	Fchsd2	5UTR		-1.07819449235869	0.925104930060769	0.99820174316293	0.230193955221411	0.160848587354962	0	0	0.142027094420559	0	0.416795783842384
chr1_166231692_166259335_+	Fchsd2	5UTR	hsa_circ_0096393	3.08240048828127	0.0488467554111599	0.644649208561458	0.230193955221411	0.241272881032443	0.262663924845296	0.142956718472236	0	0.113829319411841	0.0463106426491538
chr1_166351173_166368428_+	Fchsd2	.	hsa_circ_0023475	-1.18284925342542	0.725592294377362	0.994985431960221	0.322271537309975	0.201060734193703	0.065665981211324	0.142956718472236	0.568108377682237	0.113829319411841	0.185242570596615
chr1_166378661_166385907_+	Fchsd2	.		-1.04329133963547	0.913826027852984	0.99820174316293	0.368310328354258	0.321697174709924	0.262663924845296	0.714783592361181	0.213040641630839	0.284573298529604	0.185242570596615
chr1_167506835_167514018_+	Stim1	.	hsa_circ_0020935	2.83161133973184	0.300806318019225	0.921503376393774	0.184155164177129	0	0.131331962422648	0.142956718472236	0	0	0
chr1_16830659_16831852_+	not_annotated	.	hsa_circ_0130747	-1.30777175695958	0.754391929720548	0.996661363285008	0.0460387910442822	0.160848587354962	0	0.214435077708354	0.213040641630839	0	0
chr1_16859046_16873397_+	Hbs1l	.		1.23762261151932	0.688419515716846	0.994985431960221	0.184155164177129	0.120636440516222	0.131331962422648	0.0714783592361181	0.0710135472102796	0.0569146597059207	0.231553213245769
chr1_16859046_16875754_+	Hbs1l	.		2.7992462107758	0.0151942163893419	0.456779674238045	1.05889219401849	0.442333615226146	0.196997943633972	0.0714783592361181	0.0710135472102796	0.398402617941445	0.231553213245769
chr1_16859046_16879498_+	Hbs1l	.	hsa_circ_0077901	1.34659594909332	0.378406768914982	0.945696889605572	0.276232746265693	0.482545762064886	0.590993830901916	0.285913436944473	0.213040641630839	0.455317277647366	0.324174498544077
chr1_170448672_170450980_-	Trim3	.		-3.00069292159722	0.257161988038946	0.899970281902704	0.0920775820885644	0	0	0	0.213040641630839	0.227658638823683	0
chr1_173654338_173661832_-	Ric3	.		1.60408571625328	0.457585145872985	0.970723545676995	0.138116373132847	0.160848587354962	0.065665981211324	0.285913436944473	0	0	0.0463106426491538
chr1_1742557_1750895_-	Pcmt1	.	hsa_circ_0001984	-1.32288243358752	0.702395288280282	0.994985431960221	0	0.120636440516222	0.065665981211324	0.0714783592361181	0.0710135472102796	0	0.185242570596615
chr1_174609599_174613577_-	Tmem41b	.	hsa_circ_0021155	1.65543213481717	0.135471289418406	0.800512144696862	2.94648262683406	1.36721299251718	2.49530728603031	2.21582913631966	0.852162566523355	0.341487958235524	2.03766827656277
chr1_174772241_174778064_+	Wee1	.		-4.67313862549683	0.0476734294541457	0.642697588992938	0	0.120636440516222	0	0.571826873888945	0.142027094420559	0.113829319411841	0.138931927947461
chr1_175005899_175011736_-	Sbf2	.	hsa_circ_0096875	-1.11907763166231	0.864228648253631	0.99820174316293	0.138116373132847	0.0402121468387405	0.131331962422648	0	0	0.227658638823683	0.185242570596615
chr1_175171302_175218889_-	Sbf2	.		1.15944320578116	0.748662879440318	0.996661363285008	0.322271537309975	0.241272881032443	0	0.0714783592361181	0.142027094420559	0.170743979117762	0.277863855894923
chr1_175200413_175218889_-	Sbf2	.	hsa_circ_0096901	-2.48911565963798	0.10351878796688	0.775101330867824	0.276232746265693	0.0804242936774811	0.196997943633972	0.0714783592361181	0.781149019313075	0.284573298529604	0.694659639737307
chr1_175225209_175284224_-	Sbf2	.		-1.23774862992816	0.865073739978507	0.99820174316293	0	0.120636440516222	0	0.0714783592361181	0	0	0.138931927947461
chr1_175252581_175284224_-	Sbf2	.	hsa_circ_0021237	4.48591829717335	0.123300191197319	0.781263659269119	0	0.241272881032443	0.262663924845296	0	0.142027094420559	0	0
chr1_17536370_17554677_-	Ptprk	.	hsa_circ_0130630	1.48664188559988	0.632455915401741	0.994985431960221	0	0.241272881032443	0.196997943633972	0.285913436944473	0	0.113829319411841	0
chr1_175646899_175650721_-	rnf141	5UTR		1.12240709483179	0.784297268909171	0.99820174316293	0.230193955221411	0.402121468387405	0.262663924845296	0.500348514652827	0.213040641630839	0.0569146597059207	0.324174498544077
chr1_176334638_176346651_-	Galnt18	.	hsa_circ_0095025	-1.29179546127947	0.720118413943655	0.994985431960221	0.0460387910442822	0.120636440516222	0.065665981211324	0	0.142027094420559	0.227658638823683	0.0463106426491538
chr1_176886372_176895621_+	Usp47	.		-1.9558333103813	0.369920979196577	0.942748505475277	0.0460387910442822	0.120636440516222	0.065665981211324	0.571826873888945	0	0.0569146597059207	0.0463106426491538
chr1_17740071_17769428_-	Ptprk	.	hsa_circ_0077813	-1.17713077526674	0.719178168859848	0.994985431960221	0.230193955221411	0.241272881032443	0.065665981211324	0.285913436944473	0.142027094420559	0.341487958235524	0.138931927947461
chr1_17740071_17789789_-	Ptprk	.	hsa_circ_0130639	-1.18924771013019	0.887285987979336	0.99820174316293	0	0.120636440516222	0	0	0	0.0569146597059207	0.138931927947461
chr1_17740071_17913924_-	Ptprk	.		-1.92789876658417	0.424935516035797	0.958867074912084	0.138116373132847	0.0402121468387405	0	0.142956718472236	0	0.113829319411841	0.231553213245769
chr1_17854008_17913924_-	Ptprk	.	hsa_circ_0130645	-1.15038925655708	0.883882558952156	0.99820174316293	0.0920775820885644	0.0402121468387405	0.196997943633972	0	0	0	0.463106426491538
chr1_1795667_1807003_+	Lats1	5UTR		1.99157751091554	0.345970453266668	0.93061255032572	0.184155164177129	0.120636440516222	0.131331962422648	0.0714783592361181	0	0	0.185242570596615
chr1_182112347_182116502_-	not_annotated	.		-1.91593970567189	0.437529198492988	0.960840412716328	0.0460387910442822	0	0.196997943633972	0	0.142027094420559	0.341487958235524	0.0926212852983076
chr1_184008118_184017761_+	Pde3b	.	hsa_circ_0095413	1.32752612257529	0.237764850040797	0.895771837395179	1.15096977610706	1.00530367096851	0.98498971816986	0.929218670069536	0.639121924892516	0.853719895588811	0.740970282386461
chr1_184008118_184042715_+	Pde3b	.	hsa_circ_0021337	1.76221943293186	0.30576211498545	0.924161555154893	0.506426701487104	0.160848587354962	0.196997943633972	0.0714783592361181	0.142027094420559	0.284573298529604	0.138931927947461
chr1_184008118_184055555_+	Pde3b	.	hsa_circ_0021338	-2.34506046233768	0.126437243272974	0.782006082630404	0.0920775820885644	0.0804242936774811	0.131331962422648	0.428870155416709	0.142027094420559	0.113829319411841	0.277863855894923
chr1_184008118_184061174_+	Pde3b	.	hsa_circ_0095414	3.85868444844936	0.186677869301643	0.86334000229074	0.0920775820885644	0.120636440516222	0	0	0	0.0569146597059207	0
chr1_184041763_184055555_+	Pde3b	.		2.03666742511906	0.0792275678292796	0.72421958458262	0.552465492531387	0.361909321548665	0.262663924845296	0.0714783592361181	0.284054188841118	0.227658638823683	0.185242570596615
chr1_184041763_184061174_+	Pde3b	.	hsa_circ_0095424	1.13644088101881	0.644875697368524	0.994985431960221	0.598504283575669	0.844455083613551	1.05065569938118	0.357391796180591	1.20723030257475	0.739890576176969	0.602038354439
chr1_1841451_1846589_+	Katna1	5UTR	hsa_circ_0131018	-1.11267967295137	0.854202426498281	0.99820174316293	0.0460387910442822	0.201060734193703	0.196997943633972	0.214435077708354	0	0.341487958235524	0.0926212852983076
chr1_185233418_185234547_+	Pik3c2a	5UTR	hsa_circ_0003577	-1.43867573052691	0.253724833410154	0.89954033761414	0.644543074619951	0.361909321548665	0.525327849690592	0.857740310833418	0.426081283261677	0.626061256765128	0.97252349563223
chr1_185233418_185252682_+	Pik3c2a	5UTR		-1.81760320715581	0.301178020455554	0.921503376393774	0.276232746265693	0.0804242936774811	0.065665981211324	0.285913436944473	0.497094830471957	0.227658638823683	0.0926212852983076
chr1_185252578_185267832_+	Pik3c2a	.	hsa_circ_0021398	1.27173152687063	0.746398026708158	0.996661363285008	0	0.281485027871184	0.131331962422648	0	0	0.170743979117762	0.231553213245769
chr1_185261105_185264972_+	Pik3c2a	.		1.41700118976574	0.545525856027236	0.990146275601952	0.184155164177129	0.241272881032443	0.065665981211324	0	0.284054188841118	0.0569146597059207	0.138931927947461
chr1_185261105_185267832_+	Pik3c2a	.	hsa_circ_0095498	1.2901987860078	0.541813283949202	0.988317676784414	0.41434911939854	0.321697174709924	0.459661868479268	0.428870155416709	0	0.284573298529604	0.463106426491538
chr1_185263913_185267832_+	Pik3c2a	.		1.26011823766741	0.614047612289347	0.994985431960221	0.322271537309975	0.201060734193703	0.065665981211324	0.214435077708354	0.142027094420559	0.0569146597059207	0.231553213245769
chr1_185263913_185291713_+	Pik3c2a	.		1.79848917382776	0.558375683011828	0.991600074906909	0.0920775820885644	0.120636440516222	0.065665981211324	0.214435077708354	0	0	0
chr1_185263913_185307538_+	Pik3c2a	.		1.52844730701615	0.515634614209498	0.977097787579106	0.230193955221411	0.160848587354962	0.065665981211324	0	0.0710135472102796	0.170743979117762	0.138931927947461
chr1_185298316_185307538_+	Pik3c2a	.		-1.54989696815196	0.545845951787195	0.990146275601952	0.0920775820885644	0.0402121468387405	0.065665981211324	0.0714783592361181	0.213040641630839	0	0.138931927947461
chr1_185306403_185307538_+	Pik3c2a	.	hsa_circ_0095485	1.04690662567464	0.944802894262097	0.99820174316293	0.184155164177129	0.120636440516222	0	0	0.213040641630839	0.0569146597059207	0.138931927947461
chr1_185878822_185902595_+	Sox6	5UTR	hsa_circ_0095454	1.46017068338414	0.70401227542069	0.994985431960221	0.0920775820885644	0.160848587354962	0	0	0	0.227658638823683	0
chr1_186006550_186077730_+	Sox6	.	hsa_circ_0021347	14.1148204552624	0.0312478630198025	0.56365531216323	0	0.120636440516222	0.131331962422648	0	0	0	0
chr1_188087764_188088384_-	Syt17	.	hsa_circ_0038319	1.26103721617701	0.619490715589613	0.994985431960221	0.552465492531387	0.120636440516222	0.393995887267944	0.214435077708354	0.497094830471957	0.284573298529604	0.138931927947461
chr1_188425562_188427210_+	Ccp110	.	hsa_circ_0105131	-1.03055691714607	0.95284738190078	0.998504648172363	0.0460387910442822	0.442333615226146	0.32832990605662	0.0714783592361181	0.497094830471957	0.227658638823683	0.324174498544077
chr1_188510273_188516444_+	LOC361635	.	hsa_circ_0003645	1.1106010436173	0.874412953229954	0.99820174316293	0.0920775820885644	0.0402121468387405	0.196997943633972	0.214435077708354	0.0710135472102796	0	0.0926212852983076
chr1_189679086_189685094_+	Lyrm1	3UTR,5UTR		3.32575293506491	0.0742484746483699	0.719544769646585	0.184155164177129	0.160848587354962	0.131331962422648	0.0714783592361181	0	0	0.0926212852983076
chr1_1901430_1909369_+	Ppil4	.		3.68536491841819	0.0642025430811332	0.679166014544927	0.0920775820885644	0.281485027871184	0.131331962422648	0	0	0	0.138931927947461
chr1_190980863_190991049_+	Mettl9	.	hsa_circ_0002696	1.12967407546815	0.66541353318751	0.994985431960221	1.19700856715134	0.924879377291032	0.853657755747212	0.643305233125063	0.426081283261677	0.853719895588811	1.48194056477292
chr1_192379874_192409606_+	Prkcb	.	hsa_circ_0000681	-1.75573303824445	0.0997204015191009	0.775101330867824	0.230193955221411	0.482545762064886	0.131331962422648	0.357391796180591	0.568108377682237	0.569146597059207	0.602038354439
chr1_192408633_192409606_+	Prkcb	.	hsa_circ_0000682	1.26540215918601	0.776995600256209	0.99820174316293	0.276232746265693	0	0	0.142956718472236	0	0.0569146597059207	0.0926212852983076
chr1_192938630_192948640_+	not_annotated	.		-2.69070201973792	0.0219628425174781	0.500883300820969	0.0920775820885644	0.281485027871184	0.065665981211324	0.285913436944473	0.426081283261677	0.284573298529604	0.694659639737307
chr1_192952649_192955267_+	not_annotated	.		3.34495176949024	0.0158808443099848	0.462662191986328	0.506426701487104	0.160848587354962	0.590993830901916	0.214435077708354	0	0.0569146597059207	0.185242570596615
chr1_194837990_194843982_-	not_annotated	.		-1.12266876740788	0.860814051828934	0.99820174316293	0.0920775820885644	0.201060734193703	0	0.214435077708354	0.0710135472102796	0.113829319411841	0.0926212852983076
chr1_194858108_194930165_-	not_annotated	.		-3.13380018473023	0.251677201792013	0.898457786413209	0.0920775820885644	0	0	0.142956718472236	0.0710135472102796	0	0.231553213245769
chr1_194861223_194918102_-	not_annotated	.		1.53667737473051	0.240889856138586	0.896572843182472	0.506426701487104	0.603182202581108	0.525327849690592	0.142956718472236	0.568108377682237	0.227658638823683	0.463106426491538
chr1_194861223_194922492_-	not_annotated	.		-1.627475419551	0.336489548392325	0.93061255032572	0.138116373132847	0.160848587354962	0.262663924845296	0.571826873888945	0.213040641630839	0.0569146597059207	0.370485141193231
chr1_195009268_195011851_-	not_annotated	.		1.82836830990239	0.311272927933401	0.925053649267879	0.184155164177129	0.160848587354962	0.065665981211324	0	0.142027094420559	0.170743979117762	0
chr1_195034671_195064198_-	not_annotated	.		1.66945574008457	0.455343289619592	0.969181058209663	0.0460387910442822	0.361909321548665	0.131331962422648	0.214435077708354	0.142027094420559	0	0.0926212852983076
chr1_195060107_195064198_-	not_annotated	.		-1.30119748562159	0.484344191134646	0.974687557281036	0.368310328354258	0.522757908903627	0.131331962422648	0.857740310833418	0.710135472102796	0.170743979117762	0.231553213245769
chr1_197526939_197549861_-	Xpo6	.	hsa_circ_0038810	-16.7874220764076	0.0115108839372188	0.424767233458828	0	0	0	0	0.0710135472102796	0.170743979117762	0.138931927947461
chr1_197536820_197549861_-	Xpo6	.	hsa_circ_0038816	-5.89560711192778	0.0036490893767475	0.334836720907432	0.0460387910442822	0.0402121468387405	0.065665981211324	0.500348514652827	0.213040641630839	0.398402617941445	0.185242570596615
chr1_197545741_197549861_-	Xpo6	.	hsa_circ_0007807	2.70812019133228	0.251786346405801	0.898457786413209	0.138116373132847	0.0402121468387405	0.196997943633972	0	0	0	0.138931927947461
chr1_198801174_198801693_+	not_annotated	.		3.73852327645258	0.0786702679599789	0.72421958458262	0.184155164177129	0.0804242936774811	0.32832990605662	0.142956718472236	0	0.0569146597059207	0
chr1_198971730_198972343_+	not_annotated	.		-1.47697685687904	0.426607803997158	0.958934062704771	0.0460387910442822	0.281485027871184	0.196997943633972	0.357391796180591	0.355067736051398	0.341487958235524	0.0463106426491538
chr1_198994746_198995342_+	not_annotated	.	hsa_circ_0006127	1.03344291810293	0.918226781428675	0.99820174316293	1.05889219401849	0.76403078993607	0.525327849690592	0.714783592361181	1.06520320815419	1.02446387470657	0.324174498544077
chr1_200102204_200105174_+	Inpp5f	.		-1.00515278203592	0.998751182407017	0.99970162905485	0	0.120636440516222	0.065665981211324	0.142956718472236	0.0710135472102796	0.0569146597059207	0
chr1_20022791_20047889_+	not_annotated	.		-1.2972497889809	0.603547190958243	0.994985431960221	0.506426701487104	0.321697174709924	0.065665981211324	0.214435077708354	0.0710135472102796	0.569146597059207	0.694659639737307
chr1_200671012_200672411_-	Fgfr2	.	hsa_circ_0020238	-1.62175443062445	0.608934911819399	0.994985431960221	0	0.160848587354962	0	0.0714783592361181	0	0.170743979117762	0.138931927947461
chr1_201442092_201451005_+	Plekha1	5UTR		1.16701173853326	0.733624812098468	0.994985431960221	0.276232746265693	0.241272881032443	0.196997943633972	0	0.213040641630839	0.398402617941445	0.185242570596615
chr1_201523374_201524041_+	Htra1	.		1.41441308689104	0.679519852794235	0.994985431960221	0.0920775820885644	0.0402121468387405	0.065665981211324	0	0	0.170743979117762	0
chr1_204267318_204275972_-	Chst15	5UTR	hsa_circ_0000264	1.21356617634437	0.601169885851983	0.994985431960221	0.276232746265693	1.12594011148473	0.525327849690592	0.428870155416709	0.142027094420559	0.626061256765128	0.879902210333923
chr1_204761726_204780713_-	Fam53b	5UTR	hsa_circ_0002282	-1.7681995674006	0.125304527354893	0.781263659269119	0.322271537309975	0.442333615226146	0.131331962422648	0.571826873888945	0.355067736051398	0.227658638823683	1.01883413828138
chr1_204830813_204842017_-	Mettl10	3UTR,5UTR		1.19194709278859	0.69658487922828	0.994985431960221	0.276232746265693	0.241272881032443	0.32832990605662	0.214435077708354	0.568108377682237	0.113829319411841	0.0926212852983076
chr1_204958605_204961691_+	not_annotated	.		-1.56131884524433	0.600777660595725	0.994985431960221	0.0920775820885644	0.160848587354962	0	0	0.497094830471957	0	0.0926212852983076
chr1_204959154_204961691_+	not_annotated	.		1.35939766871756	0.409655920134954	0.95775837957863	0.598504283575669	0.321697174709924	0.262663924845296	0.142956718472236	0.355067736051398	0.227658638823683	0.416795783842384
chr1_204959172_204961691_+	not_annotated	.	hsa_circ_0006545	1.0797778230577	0.577284411966568	0.991600074906909	7.91867205961654	6.07203417264982	8.01124970778152	5.71826873888945	5.82311087124293	8.87868691412363	6.52980061353069
chr1_204959172_204975227_+	not_annotated	.	hsa_circ_0093044	-1.26488597852065	0.793763987608801	0.99820174316293	0.0920775820885644	0	0.196997943633972	0.0714783592361181	0	0.341487958235524	0.0463106426491538
chr1_204959172_204980121_+	not_annotated	.		-2.21508606510086	0.152678501671998	0.81158598107405	0.0920775820885644	0.0402121468387405	0.32832990605662	0.714783592361181	0	0.284573298529604	0.277863855894923
chr1_204959172_204988430_+	not_annotated	.		1.14121166422372	0.773381173816977	0.99820174316293	0.276232746265693	0.201060734193703	0.393995887267944	0.285913436944473	0.284054188841118	0.455317277647366	0
chr1_204960840_204961691_+	not_annotated	.	hsa_circ_0000268	-1.71080443083355	0.065288531454185	0.679166014544927	0.82869823879708	0.402121468387405	0.65665981211324	1.14365374777789	1.20723030257475	1.08137853441249	0.879902210333923
chr1_204960840_204975227_+	not_annotated	.	hsa_circ_0004451	1.0520323190503	0.938286441516808	0.99820174316293	0.0920775820885644	0.201060734193703	0.131331962422648	0.285913436944473	0	0.170743979117762	0.0926212852983076
chr1_204960840_204980121_+	not_annotated	.	hsa_circ_0008915	1.50621118474567	0.203516679441775	0.879164004448254	0.368310328354258	0.76403078993607	0.853657755747212	0.571826873888945	0.142027094420559	0.682975916471048	0.324174498544077
chr1_204960840_204988430_+	not_annotated	.	hsa_circ_0020336	1.37410049978538	0.520946209274147	0.978452003248947	0.644543074619951	0.120636440516222	0.131331962422648	0.214435077708354	0.142027094420559	0.227658638823683	0.277863855894923
chr1_204979933_204988430_+	not_annotated	.	hsa_circ_0020337	-1.52247285514234	0.305953427178619	0.924161555154893	0.598504283575669	0.0804242936774811	0.262663924845296	0.643305233125063	0.355067736051398	0.455317277647366	0.463106426491538
chr1_21142144_21164430_+	Akap7	.	hsa_circ_0130687	-1.28714365773154	0.471115921008601	0.973926945149504	0.368310328354258	0.321697174709924	0.459661868479268	0.214435077708354	0.497094830471957	0.739890576176969	0.463106426491538
chr1_21142144_21211619_+	Akap7	.	hsa_circ_0130689	1.35490131677672	0.469641704471942	0.973270263963571	0.184155164177129	0.361909321548665	0.393995887267944	0.142956718472236	0.497094830471957	0.113829319411841	0.185242570596615
chr1_21149312_21211619_+	Akap7	.	hsa_circ_0130693	1.46226216621466	0.485174064741235	0.974687557281036	0.138116373132847	0.160848587354962	0.262663924845296	0.285913436944473	0	0.227658638823683	0
chr1_21160904_21211619_+	Akap7	.		2.59561000763186	0.126796066385378	0.782006082630404	0.184155164177129	0.160848587354962	0.131331962422648	0	0.0710135472102796	0	0.138931927947461
chr1_212176426_212187819_+	not_annotated	.		1.03318046472004	0.9587213024404	0.999088752476741	0.0460387910442822	0.201060734193703	0	0.0714783592361181	0.0710135472102796	0.113829319411841	0.0926212852983076
chr1_214562894_214581660_+	Ap2a2	.		-1.01247978550088	0.980967861549618	0.999410408244164	0.322271537309975	0.160848587354962	0.196997943633972	0.142956718472236	0.568108377682237	0.0569146597059207	0.185242570596615
chr1_214562894_214605872_+	Ap2a2	3UTR		1.11390150185812	0.785424654429666	0.99820174316293	0.552465492531387	0.201060734193703	0.262663924845296	0.357391796180591	0.497094830471957	0.227658638823683	0.185242570596615
chr1_214933394_214938246_+	not_annotated	.		1.09554919197764	0.663148270259404	0.994985431960221	1.51928010446131	2.29209236980821	2.29830934239634	1.64400226243072	1.56229803862615	2.50424502706051	1.66718313536954
chr1_218727734_218755192_-	Ppp6r3	.		1.07554175528208	0.931880335143866	0.99820174316293	0.230193955221411	0.0402121468387405	0	0	0.142027094420559	0.0569146597059207	0.138931927947461
chr1_218731772_218748117_-	Ppp6r3	.		1.06169991189746	0.942360553128461	0.99820174316293	0.138116373132847	0.0804242936774811	0	0	0.142027094420559	0	0.138931927947461
chr1_218776097_218778447_-	not_annotated	.		1.70507579820243	0.592472438675811	0.99447273305511	0	0.241272881032443	0	0	0.142027094420559	0.0569146597059207	0
chr1_219018598_219028923_+	Suv420h1	5UTR	hsa_circ_0096279	2.17429969396965	0.104657877342825	0.775101330867824	0.644543074619951	0.442333615226146	0.131331962422648	0	0.355067736051398	0.0569146597059207	0.324174498544077
chr1_219199572_219205163_+	not_annotated	.		2.37188803789259	0.445257310549893	0.966488266798474	0	0.120636440516222	0	0	0	0.0569146597059207	0
chr1_219199858_219201639_+	not_annotated	.		-1.18564544776137	0.8235103424071	0.99820174316293	0	0.0402121468387405	0.131331962422648	0.142956718472236	0	0.113829319411841	0
chr1_219570014_219571238_-	Kdm2a	.		1.21487430633917	0.782936896173527	0.99820174316293	0	0.120636440516222	0.262663924845296	0	0	0.170743979117762	0.185242570596615
chr1_219592035_219638528_-	Kdm2a	5UTR		-1.10014964262047	0.892370587610539	0.99820174316293	0.0920775820885644	0	0.131331962422648	0.142956718472236	0	0.113829319411841	0.0463106426491538
chr1_220015522_220016193_+	Rbm4b	3UTR	hsa_circ_0004168	4.61151698327068	0.0125874833201065	0.424767233458828	0.184155164177129	0.522757908903627	0.459661868479268	0.0714783592361181	0.284054188841118	0	0
chr1_220032745_220042767_-	Rbm4	3UTR		1.09582398412404	0.889103233224717	0.99820174316293	0.0920775820885644	0.120636440516222	0.131331962422648	0.0714783592361181	0	0.284573298529604	0.0463106426491538
chr1_220039307_220040146_-	Rbm4	3UTR		5.31826360932865	0.0263057676950902	0.543167836478018	0.276232746265693	0.160848587354962	0.131331962422648	0.142956718472236	0	0	0
chr1_220039307_220042767_-	Rbm4	3UTR		-1.10325527875918	0.83316023772994	0.99820174316293	0.0920775820885644	0.120636440516222	0.393995887267944	0.142956718472236	0.142027094420559	0.227658638823683	0.277863855894923
chr1_220039307_220049075_-	Rbm4	3UTR,5UTR		1.16683570205602	0.701189829748905	0.994985431960221	0.41434911939854	0.201060734193703	0.590993830901916	0.214435077708354	0.213040641630839	0.284573298529604	0.555727711789846
chr1_220047470_220049075_-	Rbm4	5UTR		1.13787898343409	0.567613454765297	0.991600074906909	2.30193955221411	2.41272881032443	1.57598354907178	1.92991569937519	2.48547415235979	1.08137853441249	1.99135763391361
chr1_221185800_221186464_-	not_annotated	.		1.35339945582854	0.65884319108444	0.994985431960221	0.0920775820885644	0.0402121468387405	0.131331962422648	0.0714783592361181	0	0.113829319411841	0.0463106426491538
chr1_222318742_222319656_+	Macrod1	.	hsa_circ_0096088	9.29467474876332	1.83101746556139e-05	0.0752365076599174	0.368310328354258	0.76403078993607	1.44465158664913	0	0	0.113829319411841	0.185242570596615
chr1_222619895_222621077_-	RGD1308106	.	hsa_circ_0009159	-2.48249841309131	0.0859597166374782	0.742034612738231	0.138116373132847	0.0804242936774811	0.065665981211324	0.142956718472236	0.213040641630839	0.341487958235524	0.277863855894923
chr1_222707086_222709195_-	Rtn3	.	hsa_circ_0022602	-1.00753004859736	0.982803731154502	0.999410408244164	0.184155164177129	0.844455083613551	0.98498971816986	0.428870155416709	0.497094830471957	1.25212251353026	0.463106426491538
chr1_225019522_225021984_+	Hnrnpul2	.		-1.05370589409306	0.896698351340503	0.99820174316293	0.184155164177129	0.482545762064886	0.32832990605662	0.571826873888945	0.0710135472102796	0.341487958235524	0.416795783842384
chr1_225201272_225210797_+	Ahnak	.		3.042200347275	0.134828294245729	0.799436451739827	0.276232746265693	0.241272881032443	0.32832990605662	0	0	0.341487958235524	0
chr1_226566337_226566744_-	Sdhaf2	.	hsa_circ_0000311	1.57907468449577	0.389399045973417	0.951073848150821	0.0460387910442822	0.442333615226146	0.787991774535888	0.0714783592361181	0.0710135472102796	0.284573298529604	0.555727711789846
chr1_22716587_22735761_-	not_annotated	.		-1.10897747116789	0.753980599108746	0.996661363285008	0.41434911939854	0.281485027871184	0.393995887267944	0.285913436944473	0.426081283261677	0.284573298529604	0.555727711789846
chr1_231411885_231415776_-	Tle4	.	hsa_circ_0087302	-1.93286438298735	0.547978519930599	0.990933931794248	0.138116373132847	0	0	0.142956718472236	0.213040641630839	0	0.0463106426491538
chr1_231457045_231498197_-	Tle4	.	hsa_circ_0087284	2.74469798732316	0.215471231400915	0.886903006921647	0.0920775820885644	0.0804242936774811	0.262663924845296	0.142956718472236	0	0.0569146597059207	0
chr1_234383454_234538951_-	not_annotated	.		-1.0288708082539	0.97645528039888	0.999410408244164	0.0920775820885644	0.120636440516222	0	0.142956718472236	0.0710135472102796	0.113829319411841	0
chr1_235382074_235654280_-	Vps13a	.		5.44901696999483	0.0582435441329511	0.676013637009001	0	0.201060734193703	0.131331962422648	0	0.0710135472102796	0	0
chr1_235392218_235395737_-	Vps13a	.		2.94768076514928	0.0394641844338531	0.615794524138391	0.184155164177129	0.361909321548665	0.262663924845296	0.0714783592361181	0.0710135472102796	0.0569146597059207	0.138931927947461
chr1_235393348_235395737_-	Vps13a	.		1.82138452255977	0.0174602068750676	0.462662191986328	1.05889219401849	1.76933446090458	1.96997943633972	1.14365374777789	0.923176113733635	0.512231937353286	0.926212852983076
chr1_235399854_235654280_-	Vps13a	.		-12.8877468154877	0.00206105751097425	0.254481671559884	0.0460387910442822	0	0	0.285913436944473	0.426081283261677	0.398402617941445	0.0463106426491538
chr1_235653120_235656288_-	Vps13a	.		1.745702734949	0.448747629614635	0.968201085719858	0.184155164177129	0.201060734193703	0	0.142956718472236	0	0.113829319411841	0.0463106426491538
chr1_235720724_235734344_-	Vps13a	.		1.03887469744387	0.951491085602125	0.99820174316293	0	0.281485027871184	0.131331962422648	0.142956718472236	0.0710135472102796	0.284573298529604	0.0463106426491538
chr1_235720724_235737635_-	Vps13a	.		-1.42614795398996	0.700027311208314	0.994985431960221	0	0.120636440516222	0.131331962422648	0	0	0.227658638823683	0.231553213245769
chr1_235720724_235761819_-	Vps13a	.		-2.95515874913265	0.143977888822072	0.805733555466497	0.0460387910442822	0.120636440516222	0.065665981211324	0	0.284054188841118	0.113829319411841	0.555727711789846
chr1_235720724_235780409_-	Vps13a	.		-12.7217928552265	0.0171021123971339	0.462662191986328	0	0	0	0.142956718472236	0	0.0569146597059207	0.0926212852983076
chr1_235737498_235761819_-	Vps13a	.		4.96222061567242	0.106551768688453	0.775101330867824	0	0.120636440516222	0.196997943633972	0	0.0710135472102796	0	0
chr1_235750192_235761819_-	Vps13a	.		3.41140109242319	0.00506781092508634	0.350614318380511	0.322271537309975	0.72381864309733	0.459661868479268	0.0714783592361181	0.0710135472102796	0.113829319411841	0.277863855894923
chr1_235750192_235789332_-	Vps13a	.		-5.76040372179691	0.0636336839217306	0.679166014544927	0.0460387910442822	0	0	0.0714783592361181	0.142027094420559	0.284573298529604	0
chr1_235757648_235761819_-	Vps13a	.		2.459210558405	0.257153172737036	0.899970281902704	0	0.120636440516222	0.262663924845296	0	0.0710135472102796	0.113829319411841	0
chr1_236196242_236229567_+	Pcsk5	.	hsa_circ_0087234	-1.20362972518656	0.616508005079103	0.994985431960221	0.276232746265693	0.201060734193703	0.32832990605662	0.500348514652827	0.284054188841118	0.284573298529604	0.231553213245769
chr1_239293163_239299795_+	Abhd17b	5UTR	hsa_circ_0006383	3.62679438826739	0.0900619062136766	0.757726766849169	0.368310328354258	0.120636440516222	0.065665981211324	0.142956718472236	0.0710135472102796	0	0
chr1_241731333_241732616_+	Apba1	5UTR	hsa_circ_0005976	-1.29021992528138	0.813831990775862	0.99820174316293	0	0	0.262663924845296	0	0.142027094420559	0.284573298529604	0
chr1_245079320_245099556_-	not_annotated	.		-1.06904631424739	0.968026488605379	0.999410408244164	0.0920775820885644	0	0	0.142956718472236	0	0	0
chr1_245895406_245937626_-	Rfx3	3UTR	hsa_circ_0138619	3.1892508724819	0.112198165768765	0.781233233180794	0.0460387910442822	0.120636440516222	0.32832990605662	0	0	0.170743979117762	0
chr1_245926332_245937626_-	Rfx3	.	hsa_circ_0138624	1.02469436674182	0.956799231949024	0.998853669735401	0.552465492531387	0.241272881032443	0.590993830901916	0	0.923176113733635	0.284573298529604	0.555727711789846
chr1_245955040_246010590_-	Rfx3	5UTR	hsa_circ_0086242	1.93750006285696	0.459135842600672	0.970723545676995	0.0920775820885644	0.0804242936774811	0.131331962422648	0	0.213040641630839	0	0
chr1_246472166_246476440_-	not_annotated	.	hsa_circ_0138784	1.06562958298758	0.942084288109287	0.99820174316293	0.138116373132847	0.120636440516222	0	0	0.142027094420559	0	0.185242570596615
chr1_246648293_246649407_-	not_annotated	.	hsa_circ_0006370	1.03530680690269	0.928492182257273	0.99820174316293	0.41434911939854	0.241272881032443	0.459661868479268	0.214435077708354	0.426081283261677	0.170743979117762	0.555727711789846
chr1_246648293_246657760_-	not_annotated	.	hsa_circ_0007368	-2.63687811832474	0.168931012259911	0.841095292767093	0.276232746265693	0	0	0	0.497094830471957	0.170743979117762	0.370485141193231
chr1_247711958_247745292_+	not_annotated	.		-1.28720827857648	0.752983421600631	0.996661363285008	0	0	0.262663924845296	0.0714783592361181	0	0.170743979117762	0.138931927947461
chr1_247743813_247766953_+	not_annotated	.		1.18085128020435	0.614957957644822	0.994985431960221	0.368310328354258	0.844455083613551	0.525327849690592	0.500348514652827	0.426081283261677	0.284573298529604	0.740970282386461
chr1_247922779_247945662_-	not_annotated	.	hsa_circ_0138867	1.12571007793245	0.730244125675624	0.994985431960221	0.690581865664233	0.402121468387405	0.32832990605662	0.357391796180591	0.568108377682237	0.113829319411841	0.648348997088153
chr1_247922779_247960553_-	not_annotated	.	hsa_circ_0138868	-1.02899660955999	0.920831062352991	0.99820174316293	0.782659447752798	0.683606496258589	1.24765364301516	0.643305233125063	0.568108377682237	1.59361047176578	0.787280925035615
chr1_247931325_247945662_-	not_annotated	.	hsa_circ_0138869	1.11260189122589	0.892099767060679	0.99820174316293	0.138116373132847	0.0402121468387405	0.065665981211324	0.0714783592361181	0.0710135472102796	0	0.138931927947461
chr1_247931325_247960553_-	not_annotated	.	hsa_circ_0138870	-1.54987647508896	0.118082112712043	0.781263659269119	0.690581865664233	0.361909321548665	0.590993830901916	0.929218670069536	0.923176113733635	0.79680523588289	0.740970282386461
chr1_247944244_247945662_-	not_annotated	.	hsa_circ_0138871	-1.14714238946434	0.401708698863928	0.951073848150821	7.08997382081946	8.12285366142559	7.61725382051358	9.57810013763983	10.0129101566494	4.6670020958855	10.6977584519545
chr1_247944244_247960553_-	not_annotated	.	hsa_circ_0138872	1.04556912902162	0.897017492762266	0.99820174316293	0.41434911939854	0.482545762064886	0.525327849690592	0.214435077708354	0.213040641630839	0.79680523588289	0.509417069140692
chr1_251262191_251269854_-	Atad1	.		1.47808264436496	0.171211763260587	0.841711495529523	0.736620656708515	0.924879377291032	0.853657755747212	0.929218670069536	0.355067736051398	0.341487958235524	0.648348997088153
chr1_251455608_251463748_+	Pten	.	hsa_circ_0002934	-1.0599838177652	0.959989723547206	0.999088752476741	0	0.120636440516222	0	0.142956718472236	0	0.0569146597059207	0
chr1_251455608_251485480_+	Pten	.		-1.06151485265595	0.91819177175793	0.99820174316293	0.138116373132847	0.120636440516222	0.065665981211324	0.214435077708354	0	0.170743979117762	0.0926212852983076
chr1_25216048_25284394_+	Clvs2	3UTR		-1.99578469910305	0.0717792464696611	0.706020657650912	0.230193955221411	0.241272881032443	0.065665981211324	0.571826873888945	0.284054188841118	0.341487958235524	0.370485141193231
chr1_252819308_252847455_-	Lipa	5UTR		2.50112892801529	0.0957006816283879	0.774082875612295	0.276232746265693	0.160848587354962	0.262663924845296	0	0.142027094420559	0.0569146597059207	0.138931927947461
chr1_25284173_25284394_+	not_annotated	.		-3.90231721144898	0.23947495333802	0.895771837395179	0	0.0402121468387405	0	0.142956718472236	0	0.170743979117762	0
chr1_255059184_255085759_+	Pcgf5	3UTR		1.0283883612564	0.92528769278877	0.99820174316293	0.598504283575669	0.442333615226146	0.722325793324564	0.428870155416709	0.355067736051398	0.79680523588289	0.602038354439
chr1_255685047_255694514_-	not_annotated	.	hsa_circ_0004224	2.21516502743166	0.295293040648642	0.919750840486134	0.184155164177129	0.0402121468387405	0.196997943633972	0.0714783592361181	0	0.0569146597059207	0.0926212852983076
chr1_255685047_255707098_-	not_annotated	.	hsa_circ_0094445	2.40434212222069	0.407960336235926	0.956350261506868	0.0920775820885644	0.0402121468387405	0	0.0714783592361181	0	0	0
chr1_255685047_255728514_-	not_annotated	.	hsa_circ_0094447	2.32887170268948	0.180455286424206	0.858032676787447	0.138116373132847	0.120636440516222	0.196997943633972	0	0.0710135472102796	0.170743979117762	0
chr1_255685047_255774681_-	not_annotated	.	hsa_circ_0019143	2.50499748702721	0.19688042750638	0.875690870438651	0.276232746265693	0.0804242936774811	0.131331962422648	0	0.142027094420559	0.113829319411841	0
chr1_255706979_255728514_-	not_annotated	.	hsa_circ_0019145	-1.37839718544473	0.665517920559791	0.994985431960221	0.0920775820885644	0.0402121468387405	0.065665981211324	0.214435077708354	0	0.170743979117762	0
chr1_255706979_255764689_-	not_annotated	.	hsa_circ_0094451	2.98068692452671	0.0606036082612843	0.678529227099775	0.184155164177129	0.281485027871184	0.262663924845296	0.142956718472236	0.142027094420559	0.0569146597059207	0
chr1_255706979_255774681_-	not_annotated	.	hsa_circ_0094452	1.42264526414006	0.485823956408165	0.974687557281036	0.368310328354258	0.0804242936774811	0.196997943633972	0.0714783592361181	0.0710135472102796	0.341487958235524	0.0926212852983076
chr1_255727111_255728514_-	not_annotated	.	hsa_circ_0002435	1.37904259630039	0.824714555124852	0.99820174316293	0.184155164177129	0	0	0	0	0.170743979117762	0
chr1_255727111_255764689_-	not_annotated	.	hsa_circ_0019146	1.26204796598235	0.690337611135602	0.994985431960221	0.184155164177129	0.160848587354962	0.196997943633972	0.142956718472236	0.355067736051398	0.0569146597059207	0.0463106426491538
chr1_255727111_255774681_-	not_annotated	.	hsa_circ_0019147	-3.29690374221178	0.0213492710948428	0.498432698458573	0.322271537309975	0.0804242936774811	0	0.214435077708354	0.639121924892516	0.455317277647366	0.602038354439
chr1_255942366_255958835_-	Ide	.		1.38807783078071	0.680990338661035	0.994985431960221	0	0.201060734193703	0.131331962422648	0.214435077708354	0.0710135472102796	0	0.0463106426491538
chr1_256255355_256299276_+	Exoc6	.	hsa_circ_0094494	1.32374941850988	0.561041140981048	0.991600074906909	0.0920775820885644	0.201060734193703	0.262663924845296	0.142956718472236	0.142027094420559	0.113829319411841	0.138931927947461
chr1_256255355_256324263_+	Exoc6	.		-1.16632603545866	0.79954225933693	0.99820174316293	0	0.201060734193703	0.131331962422648	0.142956718472236	0	0.227658638823683	0.138931927947461
chr1_256263403_256274818_+	Exoc6	.		-1.29886772379237	0.710646593152002	0.994985431960221	0.184155164177129	0.0402121468387405	0	0.142956718472236	0.0710135472102796	0.113829319411841	0.0926212852983076
chr1_256263403_256299276_+	Exoc6	.		1.52195277445778	0.120272794696722	0.781263659269119	1.05889219401849	0.683606496258589	0.787991774535888	0.571826873888945	0.497094830471957	0.682975916471048	0.463106426491538
chr1_256263403_256324263_+	Exoc6	.		-1.43892140316078	0.696508626481076	0.994985431960221	0.0460387910442822	0	0.196997943633972	0	0	0.284573298529604	0.138931927947461
chr1_256263403_256337357_+	Exoc6	.		1.08315578640992	0.938001485416267	0.99820174316293	0	0.201060734193703	0	0	0.213040641630839	0.0569146597059207	0
chr1_256277196_256299276_+	Exoc6	.	hsa_circ_0094517	2.200597021741	0.0148689808540989	0.452567720959201	0.460387910442822	0.965091524129773	0.98498971816986	0.500348514652827	0.142027094420559	0.569146597059207	0.231553213245769
chr1_257488391_257491755_-	Noc3l	.		1.94947915826691	0.419369450492206	0.95775837957863	0.230193955221411	0.0402121468387405	0.131331962422648	0.142956718472236	0.142027094420559	0	0
chr1_259396272_259409897_-	not_annotated	.		1.45390942335868	0.710395980087383	0.994985431960221	0	0.160848587354962	0.131331962422648	0.214435077708354	0	0.0569146597059207	0
chr1_259410525_259411992_-	not_annotated	.		-1.21607768516423	0.70693931494666	0.994985431960221	0.0920775820885644	0.0804242936774811	0.262663924845296	0.142956718472236	0.142027094420559	0.227658638823683	0.138931927947461
chr1_260791755_260801171_+	not_annotated	.	hsa_circ_0008102	2.26299938803087	0.0107216720971792	0.424767233458828	0.966814611929926	0.76403078993607	0.65665981211324	0.714783592361181	0.355067736051398	0.227658638823683	0.185242570596615
chr1_260968222_260976951_-	Slit1	.	hsa_circ_0094672	-1.65984762101718	0.323602527340493	0.926999112589046	0.0460387910442822	0.160848587354962	0.393995887267944	0.0714783592361181	0.568108377682237	0.398402617941445	0.231553213245769
chr1_261347527_261350203_+	Pi4k2a	.		1.56873114274416	0.563665159328733	0.991600074906909	0.0460387910442822	0.120636440516222	0.131331962422648	0	0.0710135472102796	0.170743979117762	0
chr1_263677853_263687576_-	not_annotated	.		10.9716330437694	0.0441243789957617	0.619125465988898	0	0.120636440516222	0.065665981211324	0	0	0	0
chr1_263867358_263876614_-	Chuk	.		1.36745365643998	0.528663726969272	0.980831830032882	0.322271537309975	0.442333615226146	0.065665981211324	0.0714783592361181	0.142027094420559	0.113829319411841	0.463106426491538
chr1_264674064_264678002_+	Fam178a	.		1.16280971863321	0.807643129650216	0.99820174316293	0.0920775820885644	0.281485027871184	0.196997943633972	0.357391796180591	0	0.113829319411841	0.185242570596615
chr1_264674064_264689905_+	Fam178a	.		-1.26014134017332	0.488499622994893	0.974687557281036	0.460387910442822	0.442333615226146	0.525327849690592	0.500348514652827	0.284054188841118	0.341487958235524	1.15776606622885
chr1_264674064_264692492_+	Fam178a	.	hsa_circ_0019529	-17.6088680501103	0.0124509579547774	0.424767233458828	0	0	0	0	0.284054188841118	0	0.138931927947461
chr1_264682393_264689905_+	Fam178a	.		1.3370879259561	0.730191692836104	0.994985431960221	0	0.160848587354962	0	0	0	0.113829319411841	0.0463106426491538
chr1_264683358_264683817_+	Fam178a	.		-1.80266588183586	0.360985834903679	0.93760480127637	0.138116373132847	0.0402121468387405	0	0.142956718472236	0.142027094420559	0.113829319411841	0.0926212852983076
chr1_265331903_265401005_-	Fbxw4	.	hsa_circ_0005741	1.11696165144761	0.717385167962642	0.994985431960221	0.644543074619951	1.00530367096851	0.459661868479268	0.643305233125063	0.923176113733635	0.398402617941445	0.648348997088153
chr1_265386051_265401005_-	Fbxw4	.	hsa_circ_0008362	-1.72599558236473	0.223186135490187	0.891918599457591	0.138116373132847	0.321697174709924	0.131331962422648	0.285913436944473	0.0710135472102796	0.512231937353286	0.509417069140692
chr1_265396239_265401005_-	Fbxw4	.	hsa_circ_0000255	1.47469224515233	0.29268999839972	0.919750840486134	0.874737029841362	0.522757908903627	0.196997943633972	0.214435077708354	0.426081283261677	0.455317277647366	0.370485141193231
chr1_265511408_265524404_-	Mgea5	.		-2.74869804650432	0.11429087271791	0.781263659269119	0.138116373132847	0.0804242936774811	0	0.428870155416709	0.213040641630839	0	0.277863855894923
chr1_265514722_265534552_-	Mgea5	.		-1.75653394822499	0.461146838929543	0.970723545676995	0.276232746265693	0.0804242936774811	0	0.214435077708354	0.142027094420559	0	0.509417069140692
chr1_265518156_265524404_-	Mgea5	.		-1.06001363217265	0.933000711205278	0.99820174316293	0.138116373132847	0.201060734193703	0.262663924845296	0.714783592361181	0	0.113829319411841	0.0463106426491538
chr1_265605455_265653628_-	not_annotated	.	hsa_circ_0007564	2.3978171393937	0.21855191068633	0.886903006921647	0.0920775820885644	0.0804242936774811	0.196997943633972	0	0.0710135472102796	0.113829319411841	0
chr1_265646931_265653628_-	not_annotated	.	hsa_circ_0004117	1.06532675347341	0.929787933897559	0.99820174316293	0	0.0804242936774811	0.32832990605662	0.142956718472236	0	0.170743979117762	0.138931927947461
chr1_265714698_265724208_-	not_annotated	.	hsa_circ_0019650	-1.07870701104498	0.903860208072499	0.99820174316293	0.276232746265693	0	0.196997943633972	0	0.355067736051398	0.170743979117762	0.138931927947461
chr1_265724151_265729099_-	not_annotated	.		-5.72782507054679	0.084695037560457	0.740615396722073	0.0460387910442822	0	0	0.142956718472236	0.213040641630839	0	0.138931927947461
chr1_266201078_266206952_+	Sufu	.	hsa_circ_0003779	-5.90146755798965	0.00539040810006103	0.351574394970647	0.0920775820885644	0	0	0.285913436944473	0.0710135472102796	0.284573298529604	0.231553213245769
chr1_268455470_268536504_+	Sorcs3	.		1.47308753188026	0.587780676399958	0.991992884374789	0.184155164177129	0.0804242936774811	0.131331962422648	0	0	0.284573298529604	0.0463106426491538
chr1_268505991_268536504_+	Sorcs3	.		-4.77823602221804	0.161267385985224	0.836376369917814	0	0.0402121468387405	0	0.142956718472236	0.142027094420559	0.113829319411841	0
chr1_269988531_270012416_-	Sorcs1	.	hsa_circ_0092585	-1.43987962540986	0.715521674171724	0.994985431960221	0	0.160848587354962	0	0.142956718472236	0	0.0569146597059207	0.138931927947461
chr1_270073074_270093865_-	Sorcs1	.	hsa_circ_0019983	1.31746807823763	0.32552235164797	0.927612716889533	1.65739647759416	0.683606496258589	0.919323736958536	0.714783592361181	1.06520320815419	0.79680523588289	0.740970282386461
chr1_270084939_270093865_-	Sorcs1	.	hsa_circ_0019985	-1.29675526231643	0.508336684169691	0.974687557281036	0.276232746265693	0.321697174709924	0.065665981211324	0.142956718472236	0.284054188841118	0.455317277647366	0.324174498544077
chr1_274539096_274543891_+	Rbm20	.	hsa_circ_0092655	-2.88707997231312	0.0702661598808875	0.700785560559628	0.0460387910442822	0.120636440516222	0	0.142956718472236	0.284054188841118	0.170743979117762	0.185242570596615
chr1_274539096_274557144_+	Rbm20	.	hsa_circ_0092656	1.01804024727653	0.982975708822315	0.999410408244164	0.0920775820885644	0.160848587354962	0.065665981211324	0	0	0.113829319411841	0.277863855894923
chr1_274628954_274647456_+	Pdcd4	.		1.58223527435494	0.1997318495146	0.879164004448254	0.368310328354258	0.643394349419849	0.393995887267944	0.428870155416709	0.284054188841118	0.227658638823683	0.277863855894923
chr1_274688578_274701534_+	Shoc2	5UTR		1.75916360577889	0.379252287175571	0.945696889605572	0.276232746265693	0.321697174709924	0	0.142956718472236	0.0710135472102796	0.0569146597059207	0.185242570596615
chr1_275999820_276141673_-	not_annotated	.		1.38616988294102	0.661341024483083	0.994985431960221	0.322271537309975	0	0.131331962422648	0.142956718472236	0.0710135472102796	0.170743979117762	0.0463106426491538
chr1_276011499_276141673_-	not_annotated	.		-1.50956201824342	0.612686498003117	0.994985431960221	0.276232746265693	0	0	0	0.213040641630839	0.227658638823683	0.138931927947461
chr1_276295099_276296247_-	Zdhhc6	.		2.98637307299452	0.224286787262286	0.891918599457591	0.138116373132847	0.0402121468387405	0.131331962422648	0	0	0.113829319411841	0
chr1_276373380_276384367_+	Vti1a	.	hsa_circ_0002533	-3.35126405507909	0.224014325372457	0.891918599457591	0	0	0.065665981211324	0	0.0710135472102796	0.170743979117762	0.0463106426491538
chr1_276379762_276487666_+	Vti1a	.		1.16545662607295	0.835442590111739	0.99820174316293	0.0460387910442822	0.0804242936774811	0.131331962422648	0	0	0.0569146597059207	0.185242570596615
chr1_278580845_278594581_+	not_annotated	.	hsa_circ_0020093	-1.20694023292527	0.175133857446938	0.846890064282149	3.40687053727688	4.78524547381012	4.85928260963797	4.7175717095838	5.75209732403265	5.57763665118023	4.9089281208103
chr1_278580845_278620822_+	not_annotated	.		1.10264702157607	0.585156641653737	0.991600074906909	4.05141361189683	5.30800338271375	6.76359606476637	4.14574483569485	4.33182637982705	6.94358848412233	3.93640462517807
chr1_278580845_278633931_+	not_annotated	.		-1.11408279605225	0.836282120178209	0.99820174316293	0.0460387910442822	0.120636440516222	0.459661868479268	0.428870155416709	0.142027094420559	0.170743979117762	0.138931927947461
chr1_278580845_278639634_+	not_annotated	.		2.83546936049498	0.088790898916042	0.751674330582295	0.0920775820885644	0.522757908903627	0.262663924845296	0	0	0.284573298529604	0.0926212852983076
chr1_278580845_278661960_+	not_annotated	.		1.50428817387249	0.332885898251398	0.93061255032572	0.0460387910442822	1.20636440516222	1.11632168059251	0.285913436944473	0.497094830471957	0.569146597059207	0.694659639737307
chr1_278580845_278701866_+	not_annotated	.		2.70063722540884	0.40232313112114	0.951073848150821	0.0920775820885644	0	0.262663924845296	0	0	0	0.138931927947461
chr1_278580845_278731755_+	not_annotated	.		-1.09336716767658	0.875106719463623	0.99820174316293	0.230193955221411	0.0804242936774811	0.262663924845296	0.285913436944473	0.142027094420559	0	0.370485141193231
chr1_278580845_278749829_+	not_annotated	.		1.02983683189032	0.917970150273366	0.99820174316293	0.644543074619951	0.884667230452292	0.722325793324564	1.14365374777789	0.994189660943914	0.284573298529604	0.602038354439
chr1_278580845_278773472_+	not_annotated	.		-1.22801747975891	0.827275817898442	0.99820174316293	0	0.160848587354962	0	0	0.0710135472102796	0.170743979117762	0.0463106426491538
chr1_278580845_278900769_+	not_annotated	.		-2.25708315515524	0.231228469059259	0.893807882751173	0	0.0804242936774811	0.065665981211324	0.142956718472236	0.0710135472102796	0.0569146597059207	0.185242570596615
chr1_278601851_278620822_+	not_annotated	.	hsa_circ_0092770	4.32724850889843	0.0164688637866058	0.462662191986328	0.0920775820885644	0.321697174709924	0.459661868479268	0.142956718472236	0.0710135472102796	0	0.0463106426491538
chr1_278639501_278731755_+	not_annotated	.		-1.11481824518214	0.920819246646126	0.99820174316293	0	0.120636440516222	0.065665981211324	0	0	0.227658638823683	0.0463106426491538
chr1_278639501_278749829_+	not_annotated	.		-1.73953880892286	0.378097913235464	0.945589972905978	0.0920775820885644	0.201060734193703	0	0.500348514652827	0.142027094420559	0.113829319411841	0.0463106426491538
chr1_278656260_278731755_+	not_annotated	.		-1.09498360682998	0.90198567086628	0.99820174316293	0.0460387910442822	0.0402121468387405	0.196997943633972	0.0714783592361181	0.284054188841118	0.0569146597059207	0
chr1_278679021_278701866_+	not_annotated	.	hsa_circ_0092793	1.21050293893556	0.311683850244776	0.925053649267879	2.20986197012555	2.53336525084065	3.93995887267944	2.21582913631966	2.7695283412009	2.39041570764867	2.08397891921192
chr1_278679021_278731755_+	not_annotated	.		1.00472469331686	0.986267858166948	0.999648403850022	0.736620656708515	2.41272881032443	2.23264336118502	1.28661046625013	2.34344705793923	1.53669581205986	1.94504699126446
chr1_278679021_278749829_+	not_annotated	.	hsa_circ_0020096	1.10299731360397	0.677312209335709	0.994985431960221	3.45290932832117	6.23288276000478	4.46528672237003	2.64469929173637	4.40283992703733	2.78881832559011	7.17814961061884
chr1_278679021_278773472_+	not_annotated	.		1.5648208035118	0.183968030233969	0.863180423887597	0.460387910442822	0.72381864309733	0.32832990605662	0.428870155416709	0.284054188841118	0.455317277647366	0.185242570596615
chr1_278687270_278749829_+	not_annotated	.		1.12466130707876	0.801567237829496	0.99820174316293	0.184155164177129	0.321697174709924	0.590993830901916	0.500348514652827	0.284054188841118	0.113829319411841	0.370485141193231
chr1_278698311_278701866_+	not_annotated	.	hsa_circ_0092796	1.37239252573751	0.576285827774684	0.991600074906909	0.0460387910442822	0.201060734193703	0.262663924845296	0	0.142027094420559	0.227658638823683	0.0926212852983076
chr1_278698311_278731755_+	not_annotated	.	hsa_circ_0020097	2.18538157675167	0.00324691775954771	0.334836720907432	0.82869823879708	1.4878494330334	1.51031756786045	0.643305233125063	0.426081283261677	0.569146597059207	0.648348997088153
chr1_278698311_278749829_+	not_annotated	.	hsa_circ_0092798	1.44852076688676	0.0267389682620527	0.545818238639103	5.20238338800389	9.49006665394277	7.61725382051358	4.64609335034768	3.8347315493551	5.29306335265063	6.622421898829
chr1_278698311_278773472_+	not_annotated	.		1.73359191877668	0.150737906152923	0.80776940747022	0.368310328354258	0.562970055742367	0.525327849690592	0.214435077708354	0.142027094420559	0.341487958235524	0.370485141193231
chr1_278698311_278900769_+	not_annotated	.		4.89444375982648	0.036543372595969	0.610393162588768	0.230193955221411	0.160848587354962	0.131331962422648	0.142956718472236	0	0	0
chr1_278731693_278773472_+	not_annotated	.		5.55890135773038	0.147467380600359	0.80776940747022	0	0.160848587354962	0.196997943633972	0	0.0710135472102796	0	0
chr1_27936931_27941577_+	not_annotated	.		1.59993384683456	0.687630527854861	0.994985431960221	0	0.160848587354962	0	0.142956718472236	0	0	0
chr1_280461468_280467009_-	Pdzd8	3UTR		1.04151023596655	0.942727735881986	0.99820174316293	0.0460387910442822	0.160848587354962	0.919323736958536	0.142956718472236	0.0710135472102796	0.398402617941445	0.694659639737307
chr1_280466846_280496241_-	Pdzd8	.	hsa_circ_0092826	-2.17687168285412	0.227484649921288	0.891918599457591	0.138116373132847	0.0402121468387405	0.131331962422648	0.571826873888945	0	0.0569146597059207	0.277863855894923
chr1_281093684_281095506_-	Rab11fip2	.	hsa_circ_0092835	-1.3053587656108	0.701836580505271	0.994985431960221	0	0.0402121468387405	0.262663924845296	0.0714783592361181	0.142027094420559	0.113829319411841	0.138931927947461
chr1_281834155_281857037_-	Cacul1	.	hsa_circ_0002028	1.28591025571945	0.623100707844467	0.994985431960221	0.598504283575669	0.0804242936774811	0.590993830901916	0.500348514652827	0.639121924892516	0.0569146597059207	0.138931927947461
chr1_282156810_282160859_-	Eif3a	.		2.26848787413141	0.282636266631854	0.914299660814849	0.0460387910442822	0.160848587354962	0.131331962422648	0.142956718472236	0	0.0569146597059207	0
chr1_282190789_282202180_+	Fam45a	5UTR	hsa_circ_0020154	3.65880328475123	0.151839417311525	0.808541210396984	0.230193955221411	0.0402121468387405	0.131331962422648	0	0.142027094420559	0	0
chr1_282225915_282231487_-	Sfxn4	.		1.79368475515956	0.417865322412725	0.95775837957863	0.138116373132847	0.120636440516222	0.065665981211324	0	0	0.227658638823683	0
chr1_28362166_28391305_+	Rnf217	3UTR		4.71915751623213	0.00316451049456537	0.334836720907432	0.322271537309975	0.482545762064886	0.32832990605662	0.285913436944473	0	0	0.0463106426491538
chr1_28386778_28391305_+	Rnf217	3UTR		2.22168435464024	0.439731061926469	0.96280044930164	0	0.522757908903627	0	0	0.142027094420559	0.170743979117762	0
chr1_29322016_29331518_+	not_annotated	.		-1.10865818152465	0.720533803721928	0.994985431960221	0.460387910442822	0.482545762064886	0.853657755747212	0.357391796180591	0.568108377682237	0.682975916471048	0.879902210333923
chr1_29322016_29369105_+	not_annotated	.		-1.98666123326448	0.370650645149686	0.942748505475277	0.138116373132847	0	0	0.142956718472236	0	0.113829319411841	0.138931927947461
chr1_31950616_31962268_-	Brd9	.		-2.61317270286241	0.293621598228529	0.919750840486134	0	0.160848587354962	0	0.214435077708354	0	0.341487958235524	0.0926212852983076
chr1_37507278_37535617_+	Adcy2	.	hsa_circ_0129683	-5.70490751022204	0.0834091328446008	0.73738083085149	0	0.0402121468387405	0	0.142956718472236	0.142027094420559	0	0.185242570596615
chr1_37512285_37535617_+	Adcy2	.		1.115707179355	0.758464130275981	0.996661363285008	0.368310328354258	0.482545762064886	0.196997943633972	0.142956718472236	0.426081283261677	0.398402617941445	0.324174498544077
chr1_37512285_37569356_+	Adcy2	.		10.9793598236098	0.0418122833377004	0.615794524138391	0	0.120636440516222	0.065665981211324	0	0	0	0
chr1_37522469_37535617_+	Adcy2	.	hsa_circ_0071786	-1.37194709598017	0.633273321533339	0.994985431960221	0	0.120636440516222	0.131331962422648	0.0714783592361181	0	0.170743979117762	0.185242570596615
chr1_3941649_3949063_-	Stxbp5	.	hsa_circ_0007762	3.01424832380041	0.156470560246036	0.820955627126147	0.184155164177129	0	0.262663924845296	0	0	0.0569146597059207	0.0926212852983076
chr1_41787938_41796360_-	not_annotated	.		-2.69591273034022	0.257921420595409	0.899970281902704	0.0460387910442822	0	0.131331962422648	0.214435077708354	0.0710135472102796	0.341487958235524	0
chr1_42508954_42530725_-	Rgs17	5UTR	hsa_circ_0131103	2.77116224054027	0.0592272838460064	0.676013637009001	0.230193955221411	0.482545762064886	0.131331962422648	0.0714783592361181	0	0.170743979117762	0.138931927947461
chr1_44343616_44372134_+	not_annotated	.		-1.2402653680687	0.81809704513511	0.99820174316293	0.0460387910442822	0	0.196997943633972	0.142956718472236	0.0710135472102796	0.170743979117762	0
chr1_46605519_46625107_+	Zdhhc14	.	hsa_circ_0078430	1.17502599325887	0.85868286129794	0.99820174316293	0.0460387910442822	0.0402121468387405	0.131331962422648	0	0	0.170743979117762	0.0463106426491538
chr1_47030543_47032563_+	Tulp4	.	hsa_circ_0131202	1.40137934245788	0.460806749748587	0.970723545676995	0.41434911939854	0.281485027871184	0.262663924845296	0	0.284054188841118	0.113829319411841	0.463106426491538
chr1_47030543_47077979_+	Tulp4	.		1.10685043081851	0.802801512220004	0.99820174316293	0.276232746265693	0.402121468387405	0.065665981211324	0.357391796180591	0.213040641630839	0.227658638823683	0.185242570596615
chr1_4785925_4815974_-	Grm1	.		3.38503033144528	0.112145663989756	0.781233233180794	0.0920775820885644	0.0804242936774811	0.196997943633972	0.0714783592361181	0	0.0569146597059207	0
chr1_56859783_56880795_-	not_annotated	.		-1.02889465972295	0.969138972082321	0.999410408244164	0.184155164177129	0	0.065665981211324	0	0	0.227658638823683	0.0926212852983076
chr1_56864513_56873248_-	not_annotated	.		-2.24823499007057	0.186167015963385	0.86334000229074	0	0.160848587354962	0.131331962422648	0.285913436944473	0.0710135472102796	0.455317277647366	0.0926212852983076
chr1_59297443_59339853_-	Lnpep	3UTR		-1.04498296265867	0.939032183783444	0.99820174316293	0.230193955221411	0.120636440516222	0.131331962422648	0.142956718472236	0.0710135472102796	0.0569146597059207	0.370485141193231
chr1_59304989_59339853_-	Lnpep	.		1.27985567030822	0.635873825828264	0.994985431960221	0.41434911939854	0.160848587354962	0.131331962422648	0.142956718472236	0	0.284573298529604	0.277863855894923
chr1_62315864_62374657_-	not_annotated	.		3.19029955410958	0.105537657896902	0.775101330867824	0.0920775820885644	0.241272881032443	0.131331962422648	0	0.142027094420559	0	0.0463106426491538
chr1_62532595_62562097_-	Zfp40	3UTR		1.73756096696619	0.238974864812779	0.895771837395179	0.41434911939854	0.160848587354962	0.196997943633972	0	0.142027094420559	0.227658638823683	0.185242570596615
chr1_65115126_65166133_-	not_annotated	.		1.06583511010399	0.892102348841399	0.99820174316293	0.41434911939854	0.361909321548665	0.196997943633972	0.714783592361181	0.142027094420559	0.284573298529604	0.138931927947461
chr1_65154292_65154748_-	not_annotated	.		-3.06692783569171	0.256600951641959	0.899970281902704	0	0.0804242936774811	0	0.142956718472236	0.142027094420559	0	0.138931927947461
chr1_65154292_65166133_-	not_annotated	.		-1.78430411994654	0.250487733744942	0.898385368329381	0	0.361909321548665	0.196997943633972	0.285913436944473	0.213040641630839	0.284573298529604	0.555727711789846
chr1_65163811_65166133_-	not_annotated	.		1.62028640410527	0.360129169373867	0.937154194042758	0.41434911939854	0.241272881032443	0.196997943633972	0.428870155416709	0.284054188841118	0	0.0463106426491538
chr1_65850467_65852263_+	not_annotated	.		-1.05888994540089	0.86124771086309	0.99820174316293	0.782659447752798	0.522757908903627	0.722325793324564	0.214435077708354	0.639121924892516	0.739890576176969	1.15776606622885
chr1_69801074_69807319_+	Hiat1	.	hsa_circ_0110148	1.7299140666994	0.419558306946102	0.95775837957863	0.0460387910442822	0.201060734193703	0.065665981211324	0.142956718472236	0	0.113829319411841	0
chr1_72958562_72980019_+	Rdh13	.		-1.02560311269006	0.964971729713912	0.999410408244164	0.230193955221411	0.0804242936774811	0.065665981211324	0.214435077708354	0	0.113829319411841	0.185242570596615
chr1_72975359_72980019_+	Rdh13	.	hsa_circ_0052174	-1.19136353582524	0.833036483097761	0.99820174316293	0	0.241272881032443	0.065665981211324	0.142956718472236	0.213040641630839	0.170743979117762	0
chr1_73860062_73867801_+	Lair1	.		1.46521002077845	0.578097746967417	0.991600074906909	0.184155164177129	0.201060734193703	0	0.214435077708354	0	0.113829319411841	0.0463106426491538
chr1_78518318_78522187_-	Arhgap35	5UTR	hsa_circ_0109744	-1.15213607155041	0.846349447532382	0.99820174316293	0.0920775820885644	0.0402121468387405	0.262663924845296	0.285913436944473	0.142027094420559	0.170743979117762	0
chr1_78772569_78776058_+	Prkd2	.		1.05211798567875	0.95108375343344	0.99820174316293	0.0920775820885644	0.160848587354962	0	0.0714783592361181	0.0710135472102796	0	0.185242570596615
chr1_84418343_84431239_+	Akt2	5UTR	hsa_circ_0008719	-2.63409678887054	0.400831026760133	0.951073848150821	0	0.120636440516222	0	0	0	0.0569146597059207	0.416795783842384
chr1_86877735_86888952_+	Fbxo27	3UTR		-1.39535947461852	0.273479882730127	0.907441554452949	0.368310328354258	0.402121468387405	0.459661868479268	0.7862619515973	0.426081283261677	0.626061256765128	0.463106426491538
chr1_8846800_8860029_-	Vta1	.	hsa_circ_0130865	2.87291126647493	0.0366977855845367	0.610490692173528	0.184155164177129	0.281485027871184	0.196997943633972	0.142956718472236	0	0.0569146597059207	0.0926212852983076
chr1_88583265_88587175_+	Zfp382	5UTR	hsa_circ_0109507	-1.48065832846278	0.504553964413504	0.974687557281036	0.184155164177129	0.0402121468387405	0.262663924845296	0.0714783592361181	0	0.284573298529604	0.509417069140692
chr1_90116533_90126552_-	RGD1308428	.		-1.784066828689	0.409561506004098	0.95775837957863	0.230193955221411	0	0.065665981211324	0.142956718472236	0.355067736051398	0	0.231553213245769
chr1_91058530_91069789_-	not_annotated	.		1.18416624828335	0.804649196974672	0.99820174316293	0.0460387910442822	0.201060734193703	0.065665981211324	0.0714783592361181	0.142027094420559	0.113829319411841	0.0463106426491538
chr1_91560397_91562180_-	Gpatch1	.		1.28743191287639	0.716576802951662	0.994985431960221	0.138116373132847	0.120636440516222	0	0	0	0.113829319411841	0.138931927947461
chr1_91873486_91879026_+	Ankrd27	.		1.01601338519484	0.970358679851438	0.999410408244164	0.138116373132847	0.201060734193703	0.32832990605662	0.214435077708354	0.284054188841118	0.170743979117762	0.185242570596615
chr1_91873486_91883284_+	Ankrd27	.		1.19758681822568	0.653606090197925	0.994985431960221	0.506426701487104	0.482545762064886	0.131331962422648	0.214435077708354	0.213040641630839	0.569146597059207	0.277863855894923
chr1_93851662_93853240_-	not_annotated	.	hsa_circ_0000922	2.01878844191373	0.0584148368685344	0.676013637009001	1.24304735819562	0.522757908903627	0.196997943633972	0.428870155416709	0.355067736051398	0.227658638823683	0.324174498544077
chr1_93851662_93866719_-	not_annotated	.	hsa_circ_0109371	1.37486517072957	0.609245815270231	0.994985431960221	0.230193955221411	0.120636440516222	0.065665981211324	0.142956718472236	0	0.113829319411841	0.138931927947461
chr1_93946818_93948996_-	not_annotated	.	hsa_circ_0109368	-1.49858040041745	0.672001332635245	0.994985431960221	0.0920775820885644	0.0804242936774811	0	0	0.284054188841118	0.0569146597059207	0.0463106426491538
chr1_93946818_94028395_-	not_annotated	.	hsa_circ_0109367	2.79509201819947	0.354867439021736	0.935911621912909	0.138116373132847	0.160848587354962	0	0	0.142027094420559	0	0
chr1_94346552_94368553_-	Uri1	3UTR		4.1358690477473	0.129980655505108	0.785427225691895	0	0.160848587354962	0.262663924845296	0	0	0.0569146597059207	0.0463106426491538
chr10_101554370_101556048_-	not_annotated	.		1.42355239390247	0.662311308231142	0.994985431960221	0.0920775820885644	0	0.131331962422648	0	0.142027094420559	0.0569146597059207	0
chr10_101555381_101556048_-	not_annotated	.		1.82064445831972	0.351948112963904	0.933605420380041	0.0920775820885644	0.160848587354962	0.065665981211324	0	0	0.113829319411841	0.0926212852983076
chr10_103910524_103913577_-	Hid1	.		10.879866588191	0.00134280225772905	0.248774544986031	0.138116373132847	0.281485027871184	0.262663924845296	0	0.0710135472102796	0	0
chr10_105887010_105890450_+	Mgat5b	5UTR		-1.19927384256091	0.787314867299997	0.99820174316293	0.0920775820885644	0.241272881032443	0.065665981211324	0.0714783592361181	0.355067736051398	0.113829319411841	0.138931927947461
chr10_107845993_107850764_-	not_annotated	.		1.34177698318264	0.242288345289066	0.897168138795509	1.24304735819562	1.52806157987214	1.24765364301516	1.28661046625013	0.568108377682237	1.42286649264802	0.740970282386461
chr10_108055096_108321594_-	Cbx8	3UTR,5UTR		-1.10411429706887	0.721440919297143	0.994985431960221	0.782659447752798	0.522757908903627	0.919323736958536	1.35808882548624	0.639121924892516	0.626061256765128	0.648348997088153
chr10_108486116_108494849_+	not_annotated	.		-1.16764336558008	0.697520740313833	0.994985431960221	0.368310328354258	0.442333615226146	0.525327849690592	0.214435077708354	0.355067736051398	1.19520785382433	0.277863855894923
chr10_110101465_110101880_-	not_annotated	.		1.09355415441282	0.865861544394696	0.99820174316293	0.0920775820885644	0.160848587354962	0.131331962422648	0.0714783592361181	0.0710135472102796	0.113829319411841	0.185242570596615
chr10_110495071_110508344_+	Foxk2	5UTR	hsa_circ_0046429	-1.11137467803962	0.871085526617261	0.99820174316293	0.322271537309975	0.0804242936774811	0.065665981211324	0.142956718472236	0	0.512231937353286	0.0463106426491538
chr10_110505761_110509297_+	Foxk2	.	hsa_circ_0046435	-1.00512314508463	0.99821430086249	0.99970162905485	0.0920775820885644	0.0804242936774811	0	0.0714783592361181	0	0.170743979117762	0
chr10_110680098_110690679_+	Tbcd	.	hsa_circ_0046499	3.01959890995337	0.186517756980714	0.86334000229074	0.138116373132847	0	0.196997943633972	0.0714783592361181	0	0.0569146597059207	0
chr10_11487677_11505546_+	not_annotated	.		-1.11296920790388	0.882009428109567	0.99820174316293	0.138116373132847	0.0804242936774811	0.131331962422648	0.214435077708354	0	0.0569146597059207	0.231553213245769
chr10_11626518_11627228_+	Crebbp	.	hsa_circ_0007637	4.38438643353028	0.0254471497076047	0.538981124477049	0.230193955221411	0.482545762064886	0.131331962422648	0.214435077708354	0	0	0.0463106426491538
chr10_11626518_11651092_+	Crebbp	.	hsa_circ_0037682	1.06844081744943	0.947769726942035	0.99820174316293	0.0920775820885644	0	0	0	0	0.113829319411841	0
chr10_13931235_13933066_+	Pkd1	.		-2.34081440420259	0.0718220089798202	0.706020657650912	0.0920775820885644	0.0804242936774811	0.262663924845296	0.428870155416709	0.0710135472102796	0.284573298529604	0.463106426491538
chr10_13931235_13935484_+	Pkd1	.		1.11160849305288	0.728717111175435	0.994985431960221	0.506426701487104	0.402121468387405	0.65665981211324	0.357391796180591	0.284054188841118	0.626061256765128	0.509417069140692
chr10_1480443_1493208_+	Bfar	5UTR	hsa_circ_0037979	-16.0703553379166	0.0535237630743095	0.65455101926291	0	0	0	0.214435077708354	0	0.170743979117762	0
chr10_1491890_1493208_+	Bfar	.		-1.07760477488327	0.89067218708348	0.99820174316293	0.230193955221411	0.201060734193703	0.131331962422648	0.428870155416709	0	0.113829319411841	0.277863855894923
chr10_15989959_16027391_-	Cpeb4	.	hsa_circ_0075067	1.75896384062945	0.558172589257676	0.991600074906909	0.0920775820885644	0.0402121468387405	0.131331962422648	0.142956718472236	0	0	0.0463106426491538
chr10_16699070_16730140_-	Crebrf	3UTR,5UTR		-1.20695367078522	0.839366025130076	0.99820174316293	0.0460387910442822	0.120636440516222	0	0	0.142027094420559	0.0569146597059207	0.0926212852983076
chr10_16706377_16730140_-	Crebrf	5UTR	hsa_circ_0075061	-2.11923591137077	0.327562410801835	0.928473786291104	0	0.201060734193703	0.065665981211324	0	0.213040641630839	0.0569146597059207	0.509417069140692
chr10_16724061_16725151_-	Crebrf	.	hsa_circ_0128615	-1.42298228345095	0.260565789527212	0.90199227394045	1.05889219401849	1.52806157987214	1.18198766180383	0.428870155416709	1.63331158583643	2.95956230470788	2.08397891921192
chr10_16724061_16727861_-	Crebrf	.	hsa_circ_0128614	1.44012331579938	0.436938594087963	0.960840412716328	0.552465492531387	0.120636440516222	0.32832990605662	0.142956718472236	0.0710135472102796	0.227658638823683	0.416795783842384
chr10_16724061_16730113_-	Crebrf	5UTR		1.18123589834071	0.880584195040856	0.99820174316293	0.138116373132847	0	0	0	0	0	0.138931927947461
chr10_16724061_16730140_-	Crebrf	5UTR	hsa_circ_0008140	1.00748115323353	0.950076590919756	0.99820174316293	7.504322940218	7.76094433987692	5.97560429023048	7.36227100132017	7.59844955149991	5.57763665118023	7.78018796505784
chr10_16724061_16731902_-	Crebrf	5UTR		1.09143089093495	0.776627016543288	0.99820174316293	0.966814611929926	0.924879377291032	0.919323736958536	0.428870155416709	0.355067736051398	1.53669581205986	1.01883413828138
chr10_16724061_16732436_-	Crebrf	5UTR		-2.02955236871543	0.54675985689145	0.990146275601952	0.0460387910442822	0	0	0	0	0	0.138931927947461
chr10_16769712_16774652_-	Atp6v0e1	3UTR		1.32782146244199	0.466100881999896	0.971111649141678	0.230193955221411	0.361909321548665	0.525327849690592	0.285913436944473	0.426081283261677	0.170743979117762	0.231553213245769
chr10_18326420_18435415_-	Ranbp17	.		-1.18092258774743	0.846001643725466	0.99820174316293	0.138116373132847	0.0402121468387405	0.065665981211324	0	0.142027094420559	0	0.231553213245769
chr10_18359719_18435415_-	Ranbp17	.	hsa_circ_0128574	-1.08082923062481	0.913534352367209	0.99820174316293	0.0920775820885644	0	0.131331962422648	0.142956718472236	0	0.0569146597059207	0.0926212852983076
chr10_1934363_1955250_+	not_annotated	.		1.43412952164947	0.503026978166762	0.974687557281036	0.368310328354258	0.201060734193703	0.065665981211324	0.0714783592361181	0.355067736051398	0.0569146597059207	0.138931927947461
chr10_20643644_20650099_-	Rars	.		3.46999189344231	0.0914030623393687	0.762427415197107	0.138116373132847	0.0402121468387405	0.196997943633972	0	0	0.0569146597059207	0.0463106426491538
chr10_21109520_21216881_-	Tenm2	.		-1.53194583689211	0.707814202970201	0.994985431960221	0	0	0.131331962422648	0.142956718472236	0	0.113829319411841	0
chr10_21189517_21216881_-	Tenm2	.		-1.49861430787373	0.432629866328578	0.960840412716328	0.184155164177129	0.160848587354962	0.853657755747212	0.0714783592361181	0.355067736051398	1.42286649264802	0.416795783842384
chr10_26258278_26362287_+	not_annotated	.		1.35991121891309	0.603171360835671	0.994985431960221	0	0.804242936774811	0.853657755747212	0.0714783592361181	0.852162566523355	0.512231937353286	0.185242570596615
chr10_27101042_27145161_-	Gabrg2	.		-1.01279068200206	0.992706232177898	0.99970162905485	0.0460387910442822	0.120636440516222	0	0.0714783592361181	0.142027094420559	0.0569146597059207	0
chr10_27142525_27153770_-	Gabrg2	.	hsa_circ_0128491	1.04003532485281	0.903314656035843	0.99820174316293	0.644543074619951	1.80954660774332	1.05065569938118	0.929218670069536	1.13621675536447	0.512231937353286	1.89873634861531
chr10_29318808_29319752_+	Pwwp2a	.	hsa_circ_0074837	-1.02676969219789	0.862906467706772	0.99820174316293	4.74199547756107	6.83606496258589	5.71294036538518	6.14713889430616	6.10716506008404	5.12231937353286	6.34455804293407
chr10_29318808_29330456_+	Pwwp2a	.	hsa_circ_0128473	1.08831611580255	0.844790332321756	0.99820174316293	0.0920775820885644	0.844455083613551	0.525327849690592	0.357391796180591	0.213040641630839	0.341487958235524	0.833591567684769
chr10_29318808_29333371_+	Pwwp2a	3UTR		1.03159225381069	0.938548582433806	0.99820174316293	0.276232746265693	0.281485027871184	0.459661868479268	0.214435077708354	0.0710135472102796	0.569146597059207	0.370485141193231
chr10_30980708_30993573_+	Clint1	.	hsa_circ_0074813	1.5315863254033	0.515505417923364	0.977097787579106	0.368310328354258	0.0804242936774811	0.065665981211324	0.0714783592361181	0.0710135472102796	0	0.277863855894923
chr10_31308008_31310945_-	Cyfip2	.	hsa_circ_0003506	-1.35163601504686	0.630290789803194	0.994985431960221	0.0920775820885644	0.120636440516222	0.065665981211324	0.0714783592361181	0	0.341487958235524	0.0926212852983076
chr10_31308008_31406107_-	Cyfip2	5UTR		-1.13578100173861	0.844595598181003	0.99820174316293	0.0920775820885644	0.0402121468387405	0.065665981211324	0	0.142027094420559	0.113829319411841	0.0463106426491538
chr10_3191466_3204962_+	Rrn3	.		1.03670510681725	0.930971313766063	0.99820174316293	0.460387910442822	0.321697174709924	0.393995887267944	0.571826873888945	0.142027094420559	0.113829319411841	0.648348997088153
chr10_3264794_3296133_-	Pdxdc1	.		-2.33075434146015	0.256948411031872	0.899970281902704	0	0.160848587354962	0	0.142956718472236	0.213040641630839	0.0569146597059207	0.185242570596615
chr10_35815475_35819778_-	Canx	5UTR		1.82517045101004	0.0241795520535348	0.522914628357761	1.19700856715134	0.844455083613551	0.853657755747212	0.500348514652827	0.781149019313075	0.569146597059207	0.324174498544077
chr10_35876012_35876397_+	Hnrnph1	.		-1.00781144756547	0.983672854062416	0.999410408244164	0.322271537309975	0.76403078993607	0.787991774535888	0	0.781149019313075	1.08137853441249	0.602038354439
chr10_35876033_35876397_+	Hnrnph1	.		1.12142541279723	0.736140529789581	0.994985431960221	0.322271537309975	0.603182202581108	0.590993830901916	0.285913436944473	0.497094830471957	0.682975916471048	0.324174498544077
chr10_37166066_37178344_-	Sec24a	.		1.80199162352872	0.257965653062101	0.899970281902704	0.322271537309975	0.241272881032443	0.065665981211324	0.214435077708354	0.0710135472102796	0.0569146597059207	0.138931927947461
chr10_37167399_37172772_-	Sec24a	.		1.80993649665709	0.510682984481935	0.976452481729303	0.184155164177129	0	0.32832990605662	0.214435077708354	0	0	0.138931927947461
chr10_37764316_37764822_+	RGD1310352	.		2.03619473950323	0.143681110642032	0.805733555466497	0.184155164177129	0.562970055742367	0.131331962422648	0.0714783592361181	0.0710135472102796	0.341487958235524	0.0926212852983076
chr10_38617280_38633058_-	Hspa4	.		-1.7853196599158	0.392770446987315	0.951073848150821	0.0920775820885644	0.160848587354962	0.065665981211324	0	0.568108377682237	0.113829319411841	0.138931927947461
chr10_38622807_38633058_-	Hspa4	.	hsa_circ_0002633	-1.64318085572468	0.203386644515357	0.879164004448254	0.322271537309975	0.281485027871184	0.525327849690592	1.14365374777789	0.284054188841118	0.512231937353286	0.509417069140692
chr10_38625386_38633058_-	Hspa4	.	hsa_circ_0008513	-2.58562060385255	0.239866081342533	0.895771837395179	0	0	0.131331962422648	0	0.142027094420559	0.0569146597059207	0.185242570596615
chr10_38712830_38720071_+	Aff4	5UTR		1.11409196973339	0.797227397413857	0.99820174316293	0.138116373132847	0.442333615226146	0.32832990605662	0.285913436944473	0.355067736051398	0.341487958235524	0.138931927947461
chr10_38712830_38725063_+	Aff4	5UTR	hsa_circ_0127945	1.41242633898377	0.172932446418594	0.841744239600155	0.966814611929926	1.32700084567844	1.11632168059251	0.7862619515973	0.355067736051398	1.13829319411841	0.879902210333923
chr10_39004095_39019660_-	Rad50	.		1.59003230402433	0.564449397497472	0.991600074906909	0.138116373132847	0.120636440516222	0	0	0	0.0569146597059207	0.138931927947461
chr10_39683305_39705408_+	Acsl6	.		1.48992025113792	0.314662682811779	0.92565631346006	0.552465492531387	0.160848587354962	0.65665981211324	0.357391796180591	0.497094830471957	0.284573298529604	0.0926212852983076
chr10_43503194_43504147_+	not_annotated	.		-1.31294462632523	0.746133494731357	0.996661363285008	0.138116373132847	0.0804242936774811	0.065665981211324	0.357391796180591	0	0.170743979117762	0
chr10_45771831_45778634_-	Snap47	.		-1.48622968630825	0.628800924627865	0.994985431960221	0.0920775820885644	0.0804242936774811	0	0.214435077708354	0.0710135472102796	0.113829319411841	0
chr10_4583895_4592469_+	Txndc11	.	hsa_circ_0006559	-1.56995038713965	0.672840747947197	0.994985431960221	0.0920775820885644	0	0.065665981211324	0.142956718472236	0	0	0.185242570596615
chr10_4583895_4605111_+	Txndc11	.	hsa_circ_0009128	1.85836755231301	0.314901140561097	0.92565631346006	0.41434911939854	0.160848587354962	0.065665981211324	0.142956718472236	0	0.113829319411841	0.185242570596615
chr10_4586518_4605111_+	Txndc11	.	hsa_circ_0037872	4.27082311371355	0.0381480213634348	0.615794524138391	0.322271537309975	0.321697174709924	0.131331962422648	0	0	0.113829319411841	0.0926212852983076
chr10_4624613_4629886_+	Txndc11	.	hsa_circ_0037862	1.63189637048494	0.237393682920873	0.895771837395179	0.322271537309975	0.241272881032443	0.32832990605662	0.0714783592361181	0.142027094420559	0.284573298529604	0.185242570596615
chr10_46630461_46646542_-	Tom1l2	5UTR		-2.14826958074417	0.0495798400169313	0.64736680286612	0.276232746265693	0.160848587354962	0.131331962422648	0.500348514652827	0.497094830471957	0.455317277647366	0.277863855894923
chr10_46630461_46651996_-	Tom1l2	5UTR	hsa_circ_0042264	3.18446756303417	0.0840241361761819	0.740615396722073	0.0920775820885644	0.0804242936774811	0.32832990605662	0	0	0.113829319411841	0.0463106426491538
chr10_46824806_46826650_+	not_annotated	.		1.01139729284981	0.985200863157751	0.999410408244164	0.184155164177129	0.0402121468387405	0	0	0.213040641630839	0.113829319411841	0
chr10_48165218_48194542_-	Akap10	.	hsa_circ_0042409	1.21405501935808	0.774591944570945	0.99820174316293	0.184155164177129	0.241272881032443	0	0.0714783592361181	0	0.0569146597059207	0.324174498544077
chr10_48165218_48200848_-	Akap10	.		1.04279430911498	0.940451278049231	0.99820174316293	0.0920775820885644	0.160848587354962	0.065665981211324	0.0714783592361181	0.284054188841118	0.0569146597059207	0.0463106426491538
chr10_48169358_48194542_-	Akap10	.	hsa_circ_0042410	1.81402991733962	0.306558857264537	0.924853410058724	0.184155164177129	0.241272881032443	0.196997943633972	0.0714783592361181	0	0.0569146597059207	0.277863855894923
chr10_48460655_48470732_+	not_annotated	.		1.9026389582908	0.301411011890739	0.921503376393774	0.322271537309975	0.442333615226146	0	0.0714783592361181	0.142027094420559	0.341487958235524	0
chr10_48460655_48484868_+	not_annotated	.	hsa_circ_0042437	-1.23921898444799	0.670594481980056	0.994985431960221	0.138116373132847	0.120636440516222	0.131331962422648	0.142956718472236	0.0710135472102796	0.227658638823683	0.185242570596615
chr10_48728450_48753281_-	Ncor1	5UTR	hsa_circ_0042179	21.5437495999968	0.00125729287799889	0.248774544986031	0.138116373132847	0.120636440516222	0.131331962422648	0	0	0	0
chr10_48881489_48881717_+	Ubb	.		-1.10011301975268	0.798810743346661	0.99820174316293	0.460387910442822	0.683606496258589	1.3789856054378	0.7862619515973	0.639121924892516	1.87818377029538	0.324174498544077
chr10_49097734_49098219_+	not_annotated	.		1.00281647198107	0.997265029436345	0.99970162905485	0	0.0804242936774811	0.131331962422648	0	0	0.0569146597059207	0.185242570596615
chr10_49145664_49149656_-	Zfp287	.		2.40680813523721	0.189274834889837	0.866293493067568	0	0.603182202581108	0.131331962422648	0	0.0710135472102796	0.227658638823683	0.0926212852983076
chr10_5004602_5016350_-	not_annotated	.		-1.21729486182043	0.650075041373154	0.994985431960221	0.230193955221411	0.281485027871184	0.196997943633972	0.357391796180591	0.213040641630839	0.170743979117762	0.416795783842384
chr10_5049167_5130612_-	not_annotated	.	hsa_circ_0007846	-2.11302285839099	0.489227527300029	0.974687557281036	0	0	0.196997943633972	0.357391796180591	0.142027094420559	0	0.0463106426491538
chr10_5100270_5130612_-	not_annotated	.	hsa_circ_0000672	-1.89015443273372	0.585256349090825	0.991600074906909	0.0920775820885644	0	0.065665981211324	0.0714783592361181	0.355067736051398	0	0
chr10_51724606_51739115_-	Myocd	.	hsa_circ_0042103	4.57133642616428	0.00995129230941967	0.424767233458828	0.276232746265693	0.201060734193703	0.196997943633972	0	0.0710135472102796	0.0569146597059207	0.0463106426491538
chr10_52244574_52270583_-	Map2k4	.	hsa_circ_0007508	-2.07700944051182	0.35029062977621	0.93096821112607	0.0920775820885644	0	0.065665981211324	0.0714783592361181	0.284054188841118	0.113829319411841	0
chr10_55283299_55305080_+	Myh10	5UTR		4.00794995884702	0.0434815286162594	0.619125465988898	0.322271537309975	0.160848587354962	0.065665981211324	0	0	0	0.138931927947461
chr10_55283299_55318653_+	Myh10	5UTR		-1.26957430277302	0.609557751065219	0.994985431960221	0.230193955221411	0.0804242936774811	0.196997943633972	0.142956718472236	0.284054188841118	0.284573298529604	0.138931927947461
chr10_55283299_55338553_+	Myh10	5UTR		1.63655449137404	0.363133758268767	0.938034756793403	0.0920775820885644	0.201060734193703	0.32832990605662	0.214435077708354	0.0710135472102796	0.0569146597059207	0.138931927947461
chr10_55419843_55436069_-	Ndel1	5UTR	hsa_circ_0005869	-1.1222933246628	0.874185646872	0.99820174316293	0.0920775820885644	0.0402121468387405	0.065665981211324	0.142956718472236	0	0.0569146597059207	0.0926212852983076
chr10_574394_593608_-	Abcc1	.		1.69100116390195	0.462257968878413	0.971111649141678	0.138116373132847	0.0402121468387405	0.065665981211324	0.142956718472236	0	0.0569146597059207	0
chr10_57508984_57541484_+	Rabep1	.		-9.75367650456009	0.0138797470104452	0.438706772814763	0	0	0.065665981211324	0	0.568108377682237	0.0569146597059207	0.277863855894923
chr10_57549451_57563686_+	Rabep1	.	hsa_circ_0041684	-1.5478009400899	0.234758470824968	0.895771837395179	0.322271537309975	0.321697174709924	0.262663924845296	0.357391796180591	0.355067736051398	0.341487958235524	0.787280925035615
chr10_57551344_57563686_+	Rabep1	.	hsa_circ_0041685	2.9288497693845	0.0442972717590612	0.619125465988898	0.230193955221411	0.201060734193703	0.393995887267944	0	0.0710135472102796	0.0569146597059207	0.185242570596615
chr10_57592395_57598183_-	Nup88	.		-1.0480199352382	0.9376588078074	0.99820174316293	0.0920775820885644	0.0804242936774811	0.196997943633972	0.0714783592361181	0.284054188841118	0.113829319411841	0.0463106426491538
chr10_57634022_57634588_-	Dhx33	.	hsa_circ_0000740	-1.26064766247628	0.391934820273212	0.951073848150821	0.552465492531387	1.08572796464599	0.525327849690592	0.714783592361181	0.923176113733635	1.30903717323618	0.787280925035615
chr10_58342532_58353726_+	Wscd1	5UTR	hsa_circ_0107325	1.57312859371	0.576103690805411	0.991600074906909	0.0920775820885644	0.0804242936774811	0.196997943633972	0	0.0710135472102796	0.170743979117762	0.0463106426491538
chr10_58762059_58771849_-	not_annotated	.		2.18969490273053	0.416040112723494	0.95775837957863	0.138116373132847	0.160848587354962	0	0	0	0.170743979117762	0
chr10_59211490_59239990_+	Ube2g1	.		1.55823045613051	0.525770424364002	0.980831830032882	0.184155164177129	0.0402121468387405	0.196997943633972	0	0.0710135472102796	0.0569146597059207	0.185242570596615
chr10_59294313_59298784_+	Ankfy1	.	hsa_circ_0005651	1.06232117275525	0.856431993632614	0.99820174316293	0.322271537309975	0.683606496258589	0.919323736958536	0.214435077708354	0.355067736051398	1.02446387470657	0.694659639737307
chr10_59423265_59441831_+	not_annotated	.		-1.50319259946126	0.216520064482064	0.886903006921647	0.41434911939854	0.844455083613551	0.525327849690592	0.571826873888945	0.781149019313075	1.76435445088354	0.509417069140692
chr10_59434625_59441831_+	not_annotated	.		1.41128363887982	0.699742184438811	0.994985431960221	0.0920775820885644	0	0.262663924845296	0	0.142027094420559	0.170743979117762	0
chr10_59486723_59488077_+	not_annotated	.		1.08273730999691	0.893527862993348	0.99820174316293	0.0920775820885644	0.120636440516222	0.065665981211324	0	0.0710135472102796	0.170743979117762	0.0926212852983076
chr10_602904_605946_-	Abcc1	.		1.75284904927973	0.594695395498312	0.994985431960221	0.0920775820885644	0	0	0	0.0710135472102796	0	0
chr10_602904_613131_-	Abcc1	.	hsa_circ_0008502	1.82869243472574	0.261878073108881	0.90424958185243	0.138116373132847	0.442333615226146	0.262663924845296	0.214435077708354	0.142027094420559	0.227658638823683	0.0463106426491538
chr10_61217898_61236946_-	Rap1gap2	5UTR		-2.6352608835292	0.407708393580793	0.956350261506868	0	0.120636440516222	0	0.214435077708354	0	0.284573298529604	0
chr10_61464685_61498597_-	Pafah1b1	5UTR		1.31721494459713	0.293007837987983	0.919750840486134	1.24304735819562	1.36721299251718	0.722325793324564	0.643305233125063	1.42027094420559	0.682975916471048	0.740970282386461
chr10_61466937_61498597_-	Pafah1b1	5UTR		-1.18443294877777	0.697764876767504	0.994985431960221	0.138116373132847	0.160848587354962	0.196997943633972	0.142956718472236	0.213040641630839	0.227658638823683	0.185242570596615
chr10_61882915_61885796_+	Smg6	.	hsa_circ_0041385	-1.82870783425503	0.467433880774803	0.971515334397403	0.0460387910442822	0.0804242936774811	0	0.142956718472236	0	0.170743979117762	0.0463106426491538
chr10_61882915_61897730_+	Smg6	.	hsa_circ_0041383	-1.33564965886092	0.687620272741197	0.994985431960221	0.0920775820885644	0	0.196997943633972	0.142956718472236	0.0710135472102796	0.170743979117762	0.0926212852983076
chr10_62540624_62581037_+	Taok1	5UTR		-1.26396300076856	0.609189038713588	0.994985431960221	0.138116373132847	0.160848587354962	0.262663924845296	0.357391796180591	0.355067736051398	0.170743979117762	0.0926212852983076
chr10_62566641_62575768_+	Taok1	5UTR		1.28473625148237	0.652855177250786	0.994985431960221	0.41434911939854	0.0402121468387405	0.065665981211324	0.142956718472236	0.213040641630839	0.113829319411841	0.0926212852983076
chr10_62566641_62581037_+	Taok1	5UTR		-1.48813454472974	0.259359505813233	0.900852248002175	0.230193955221411	0.281485027871184	0.262663924845296	0.357391796180591	0.426081283261677	0.455317277647366	0.324174498544077
chr10_63332238_63332486_+	Cpd	.		1.42044577280335	0.579685578319001	0.991600074906909	0.138116373132847	0.0804242936774811	0.262663924845296	0	0.142027094420559	0.284573298529604	0
chr10_63908527_63915032_+	Ywhae	.	hsa_circ_0002723	4.60438588061649	0.0390906073458983	0.615794524138391	0.184155164177129	0.281485027871184	0.196997943633972	0	0	0.113829319411841	0.0463106426491538
chr10_65065613_65066693_-	Myo18a	5UTR	hsa_circ_0106466	-3.03746040671782	0.150466203943024	0.80776940747022	0	0.0402121468387405	0.131331962422648	0	0.355067736051398	0.284573298529604	0.0463106426491538
chr10_65193461_65195174_-	not_annotated	.	hsa_circ_0106467	-2.76288624064137	0.135449304947101	0.800512144696862	0.0460387910442822	0.0402121468387405	0.131331962422648	0.285913436944473	0.284054188841118	0	0.231553213245769
chr10_66732461_66738274_+	Nf1	.	hsa_circ_0042880	1.41088559584396	0.528608493560527	0.980831830032882	0.0460387910442822	0.281485027871184	0.196997943633972	0.285913436944473	0.142027094420559	0.0569146597059207	0.0463106426491538
chr10_66766205_66783965_+	Nf1	.		-1.83463743265406	0.0771870841822058	0.72421958458262	0.138116373132847	0.562970055742367	0.32832990605662	0.571826873888945	0.781149019313075	0.341487958235524	0.879902210333923
chr10_66770889_66783965_+	Nf1	.		1.12335620780161	0.837955488284023	0.99820174316293	0.230193955221411	0.201060734193703	0.065665981211324	0.142956718472236	0	0	0.416795783842384
chr10_66779888_66822005_+	Nf1	.		-3.07708155057483	0.292910615180733	0.919750840486134	0	0.0804242936774811	0	0	0.142027094420559	0.227658638823683	0.0463106426491538
chr10_66812206_66822005_+	Nf1	.	hsa_circ_0106570	-1.21244792987741	0.823387773503337	0.99820174316293	0.184155164177129	0	0	0.214435077708354	0.0710135472102796	0	0.0463106426491538
chr10_66891012_66900528_+	Nf1	.		-1.04943177340024	0.909871355998532	0.99820174316293	0.41434911939854	0.160848587354962	0.131331962422648	0.142956718472236	0.355067736051398	0.284573298529604	0.231553213245769
chr10_66897862_66898928_+	Nf1	.		3.21178180716483	0.0179750185617904	0.462662191986328	0.874737029841362	0.160848587354962	0.459661868479268	0.142956718472236	0.0710135472102796	0.341487958235524	0.0463106426491538
chr10_66897862_66900528_+	Nf1	.		-1.25513400269309	0.784228843241087	0.99820174316293	0.0460387910442822	0.120636440516222	0	0.142956718472236	0.142027094420559	0	0.0463106426491538
chr10_66957633_66970781_+	Rab11fip4	.		-16.9925395415005	0.00677489762566395	0.392085272448636	0	0	0	0	0	0.284573298529604	0.0926212852983076
chr10_67579951_67594751_+	Rhot1	.	hsa_circ_0106601	-3.46300081197292	0.116889515376077	0.781263659269119	0.0460387910442822	0.0402121468387405	0	0	0.142027094420559	0	0.324174498544077
chr10_67828229_67846913_+	Psmd11	.		-1.10998835984564	0.852590838445589	0.99820174316293	0.230193955221411	0.0804242936774811	0.196997943633972	0.500348514652827	0	0.170743979117762	0.0926212852983076
chr10_67965486_67982051_-	Myo1d	.	hsa_circ_0043047	1.37531408550534	0.687793786216448	0.994985431960221	0.184155164177129	0	0.131331962422648	0	0.142027094420559	0	0.138931927947461
chr10_69352646_69353626_+	not_annotated	.		1.70102065336901	0.488070099482086	0.974687557281036	0.138116373132847	0.0402121468387405	0.065665981211324	0.0714783592361181	0	0.113829319411841	0
chr10_71297307_71306105_+	Synrg	.	hsa_circ_0106728	1.33320341476931	0.557298326251569	0.991600074906909	0.138116373132847	0.201060734193703	0.131331962422648	0.142956718472236	0.0710135472102796	0.170743979117762	0.0926212852983076
chr10_71303914_71323079_+	Synrg	.		-1.78393934585485	0.229654387497233	0.891918599457591	0.0920775820885644	0.402121468387405	0.065665981211324	0.214435077708354	0.426081283261677	0.170743979117762	0.602038354439
chr10_71322146_71323079_+	Synrg	.	hsa_circ_0002455	-1.08756664886365	0.724436904558968	0.994985431960221	0.966814611929926	1.20636440516222	0.722325793324564	0.929218670069536	0.923176113733635	1.08137853441249	1.29669799417631
chr10_71399722_71408228_-	Tada2a	.	hsa_circ_0043287	-1.37112199624404	0.740364862732677	0.996616316496806	0	0	0.196997943633972	0.285913436944473	0	0.0569146597059207	0
chr10_71515699_71519615_+	Acaca	.		2.09164676542555	0.0890422781464943	0.751674330582295	0.230193955221411	0.321697174709924	0.525327849690592	0.142956718472236	0.142027094420559	0.170743979117762	0.185242570596615
chr10_71546977_71557193_+	Acaca	.		-1.09951640504517	0.698031371723761	0.994985431960221	2.48609471639124	2.49315310400191	4.59661868479268	2.21582913631966	3.1245960772523	5.69146597059207	2.82494920159838
chr10_72171106_72179123_-	Ggnbp2	.	hsa_circ_0003930	1.95178732328969	0.12997769619502	0.785427225691895	0.138116373132847	0.402121468387405	0.459661868479268	0.285913436944473	0.142027094420559	0.0569146597059207	0.185242570596615
chr10_72203090_72209962_+	Myo19	.		-51.3094754481007	0.000221927043146192	0.133001150997704	0	0	0	0	0.568108377682237	0.227658638823683	0.463106426491538
chr10_72203090_72212356_+	Myo19	.	hsa_circ_0043178	-59.620451844873	8.37524191606863e-05	0.121412997977625	0	0	0	0	0.639121924892516	0.512231937353286	0.324174498544077
chr10_72323922_72336388_-	Usp32	.		-1.52351372128594	0.748367791212308	0.996661363285008	0	0.120636440516222	0	0	0.284054188841118	0	0
chr10_72329604_72336388_-	Usp32	.		-1.13559526138934	0.827151063668504	0.99820174316293	0.184155164177129	0.0804242936774811	0.196997943633972	0.142956718472236	0.0710135472102796	0.113829319411841	0.324174498544077
chr10_72365734_72371838_-	Usp32	.		-2.09850747667904	0.312253446467401	0.925053649267879	0.0460387910442822	0.0402121468387405	0.131331962422648	0.0714783592361181	0.284054188841118	0.0569146597059207	0.185242570596615
chr10_72369078_72371838_-	Usp32	.	hsa_circ_0107295	2.15868906144655	0.0683555809047281	0.690105852426358	0.782659447752798	0.281485027871184	0.459661868479268	0.357391796180591	0.284054188841118	0.284573298529604	0.0463106426491538
chr10_72389569_72417059_-	Usp32	5UTR	hsa_circ_0107302	1.47026273374597	0.265244400223501	0.905631558574211	0.230193955221411	0.683606496258589	0.65665981211324	0.214435077708354	0.284054188841118	0.398402617941445	0.463106426491538
chr10_72924682_72938843_+	Ppm1d	.	hsa_circ_0044969	-1.18905068148487	0.783077575523732	0.99820174316293	0.0460387910442822	0.160848587354962	0.131331962422648	0.0714783592361181	0.142027094420559	0.284573298529604	0.0463106426491538
chr10_72951188_72995574_+	not_annotated	.		-1.72991616010434	0.524101033993437	0.980214450923547	0.0920775820885644	0.0402121468387405	0.065665981211324	0.285913436944473	0	0	0.185242570596615
chr10_73574683_73593919_-	not_annotated	.	hsa_circ_0107329	-1.09167637972484	0.905617281584391	0.99820174316293	0.0460387910442822	0.0402121468387405	0.262663924845296	0.285913436944473	0	0	0.185242570596615
chr10_73759987_73764510_-	Med13	.	hsa_circ_0045096	-8.11316815441953	0.0207176450035171	0.494101595065185	0	0	0.065665981211324	0.285913436944473	0	0.113829319411841	0.324174498544077
chr10_73952260_73985026_-	Vmp1	5UTR	hsa_circ_0005077	5.58189273886799	0.0317177872134042	0.564192154371765	0.138116373132847	0.120636440516222	0.065665981211324	0	0	0.0569146597059207	0
chr10_73980840_73985026_-	Vmp1	5UTR	hsa_circ_0006508	-1.8931711863285	0.385803847985361	0.951010292662716	0.0460387910442822	0.0402121468387405	0.065665981211324	0	0.0710135472102796	0.0569146597059207	0.231553213245769
chr10_74336107_74360926_-	Gdpd1	3UTR		3.39779428406084	0.0579811789788236	0.676013637009001	0.322271537309975	0.0402121468387405	0.32832990605662	0.0714783592361181	0.0710135472102796	0.113829319411841	0
chr10_74336160_74360921_-	Gdpd1	3UTR		1.08360418376477	0.929406184072355	0.99820174316293	0.138116373132847	0.0804242936774811	0	0	0.0710135472102796	0.0569146597059207	0.138931927947461
chr10_74336160_74360926_-	Gdpd1	3UTR		1.49369631595882	0.144444304157726	0.805733555466497	1.61135768654988	1.00530367096851	0.787991774535888	1.14365374777789	0.497094830471957	0.853719895588811	0.602038354439
chr10_74338951_74360926_-	Gdpd1	.		3.61625383999867	0.0278965046104983	0.556009298951793	0.598504283575669	0.120636440516222	0.525327849690592	0	0.284054188841118	0.170743979117762	0
chr10_74343129_74346973_-	Gdpd1	.	hsa_circ_0044836	4.82375986187814	0.0918459069741305	0.762427415197107	0.230193955221411	0	0.065665981211324	0.0714783592361181	0	0	0
chr10_74358090_74366475_-	Gdpd1	.		2.98259125695504	0.146128945838027	0.806732038430583	0.184155164177129	0.0804242936774811	0.196997943633972	0.142956718472236	0	0.0569146597059207	0
chr10_74471245_74490078_+	Trim37	.		-5.34447827590857	0.0517201586222385	0.650224857468425	0.0460387910442822	0	0.065665981211324	0.0714783592361181	0.284054188841118	0.341487958235524	0.138931927947461
chr10_74474099_74490078_+	Trim37	.		1.15530526481854	0.761207486525667	0.996661363285008	0.322271537309975	0.241272881032443	0.131331962422648	0.142956718472236	0.213040641630839	0.170743979117762	0.277863855894923
chr10_74555143_74566860_-	Ppm1e	.	hsa_circ_0107205	1.56791455344912	0.624942695488241	0.994985431960221	0.138116373132847	0.160848587354962	0.065665981211324	0	0	0	0.277863855894923
chr10_74892406_74894828_+	Mtmr4	.		-2.04901844453073	0.262141219753328	0.904398213237973	0.230193955221411	0	0.065665981211324	0.285913436944473	0.213040641630839	0.0569146597059207	0.277863855894923
chr10_75337352_75340473_+	Srsf1	3UTR		-1.19975881701362	0.663123474301236	0.994985431960221	0.368310328354258	0.281485027871184	0.262663924845296	0.214435077708354	0.142027094420559	0.398402617941445	0.648348997088153
chr10_75351098_75359108_+	not_annotated	.		-1.34329459865171	0.762969367409132	0.996661363285008	0	0.201060734193703	0	0.142956718472236	0	0.0569146597059207	0.185242570596615
chr10_76253875_76261342_-	Scpep1	.		1.13448718902995	0.882870668028907	0.99820174316293	0.138116373132847	0	0.131331962422648	0	0.142027094420559	0.113829319411841	0.0463106426491538
chr10_76387275_76389141_-	Dgke	3UTR		2.99231468396545	0.101475822639415	0.775101330867824	0.184155164177129	0.120636440516222	0.131331962422648	0.0714783592361181	0	0.0569146597059207	0.0463106426491538
chr10_81605734_81612625_+	not_annotated	.	hsa_circ_0003871	1.7454382303584	0.447446434213065	0.967200099357183	0.184155164177129	0.120636440516222	0.131331962422648	0.142956718472236	0.213040641630839	0	0
chr10_81798930_81805332_+	Spag9	.	hsa_circ_0044643	28.3655680288758	0.000401857468045695	0.183470259577751	0.230193955221411	0.201060734193703	0.065665981211324	0	0	0	0
chr10_83101668_83114195_-	Kat7	.		1.07069123828114	0.888898398044662	0.99820174316293	0.230193955221411	0.160848587354962	0.065665981211324	0.0714783592361181	0.213040641630839	0.170743979117762	0.138931927947461
chr10_85074352_85084347_-	Tbkbp1	5UTR		5.65004383651862	0.0215462215263134	0.498678988555484	0.0920775820885644	0.120636440516222	0.131331962422648	0	0	0.0569146597059207	0
chr10_85164767_85171060_-	Npepps	.		34.3756006091452	8.86441941915004e-05	0.121412997977625	0.0920775820885644	0.281485027871184	0.262663924845296	0	0	0	0
chr10_85164767_85172858_-	Npepps	.		-1.275557807286	0.358750871412235	0.937154194042758	0.782659447752798	0.924879377291032	0.65665981211324	1.35808882548624	1.27824384978503	0.79680523588289	0.740970282386461
chr10_85166707_85178467_-	Npepps	.		-1.44089123951529	0.779725710886328	0.99820174316293	0.0920775820885644	0	0	0	0.142027094420559	0.0569146597059207	0
chr10_85169571_85172858_-	Npepps	.	hsa_circ_0004457	-1.07312291052589	0.901592310755031	0.99820174316293	0.506426701487104	0.120636440516222	0	0.357391796180591	0.142027094420559	0.0569146597059207	0.370485141193231
chr10_86175961_86195240_+	Cdk12	.	hsa_circ_0043448	-1.15705661420123	0.752713700847301	0.996661363285008	0.41434911939854	0.281485027871184	0.131331962422648	0.714783592361181	0.0710135472102796	0.170743979117762	0.370485141193231
chr10_86222509_86227004_+	LOC257650	5UTR		-1.04626559743346	0.928513083281578	0.99820174316293	0.184155164177129	0.0804242936774811	0.262663924845296	0	0.142027094420559	0.341487958235524	0.185242570596615
chr10_86734305_86738981_+	Casc3	.		2.1024455596917	0.264105062578495	0.905631558574211	0.138116373132847	0.0804242936774811	0.196997943633972	0.0714783592361181	0	0.170743979117762	0
chr10_90433262_90444110_-	not_annotated	.		2.59234173579918	0.234318772529008	0.895771837395179	0	0.0402121468387405	0.590993830901916	0	0.0710135472102796	0.113829319411841	0.0926212852983076
chr10_91902764_91917394_-	Nsf	.		1.73762294385562	0.493957788851311	0.974687557281036	0.0920775820885644	0	0.32832990605662	0.0714783592361181	0	0.113829319411841	0.0926212852983076
chr10_91902764_91935180_-	Nsf	.		-1.14299875294485	0.879653163948776	0.99820174316293	0.230193955221411	0.201060734193703	0	0.0714783592361181	0.639121924892516	0	0
chr10_91913304_91935180_-	Nsf	.	hsa_circ_0044213	-2.23401181132844	0.214569708562064	0.886097419579419	0.184155164177129	0	0	0.214435077708354	0.213040641630839	0.0569146597059207	0.138931927947461
chr10_91965973_91973005_-	Nsf	.		1.31296388191236	0.372661120619883	0.942748505475277	1.15096977610706	0.361909321548665	1.11632168059251	0.571826873888945	0.568108377682237	0.79680523588289	0.648348997088153
chr10_9233536_9248214_-	not_annotated	.		2.78903722776725	0.0908971520284695	0.760685127667986	0.276232746265693	0.402121468387405	0.065665981211324	0.142956718472236	0	0.113829319411841	0.0926212852983076
chr10_92406310_92432295_-	not_annotated	.	hsa_circ_0005940	1.70380723441256	0.194617106015288	0.872062910160107	0.460387910442822	0.442333615226146	0.196997943633972	0.285913436944473	0.0710135472102796	0.170743979117762	0.324174498544077
chr10_92474820_92476192_-	not_annotated	.	hsa_circ_0005455	1.47989606957405	0.147195917212543	0.80776940747022	1.5653188955056	2.17145592929199	2.42964130481899	0.7862619515973	0.994189660943914	2.33350104794275	1.34300863682546
chr10_93438714_93451644_+	Tlk2	.	hsa_circ_0045114	-1.18312234910361	0.829695123425529	0.99820174316293	0.0920775820885644	0.0402121468387405	0	0	0.0710135472102796	0	0.138931927947461
chr10_93451476_93471445_+	Tlk2	.	hsa_circ_0045128	-1.27986940669453	0.419315930958574	0.95775837957863	0.368310328354258	0.442333615226146	0.393995887267944	0.428870155416709	0.639121924892516	0.341487958235524	0.648348997088153
chr10_93841360_93901383_+	Tanc2	5UTR		-1.00707648511049	0.986229461704223	0.999648403850022	0.0920775820885644	0	0.131331962422648	0	0	0.0569146597059207	0.185242570596615
chr10_93962608_93996585_+	Tanc2	.	hsa_circ_0045172	-2.09265957976421	0.464723140039441	0.971111649141678	0	0.0402121468387405	0.065665981211324	0	0.142027094420559	0.170743979117762	0
chr10_94029243_94048258_+	Tanc2	.	hsa_circ_0045191	2.56492807570095	0.346439487021842	0.93061255032572	0	0.201060734193703	0.131331962422648	0	0	0	0.138931927947461
chr10_94055571_94059140_+	Tanc2	.	hsa_circ_0045196	1.35473755752386	0.802201660656437	0.99820174316293	0.138116373132847	0	0	0	0.142027094420559	0	0
chr10_94292692_94314584_+	Map3k3	.	hsa_circ_0107405	1.40834239535984	0.457358806119015	0.970723545676995	0.138116373132847	0.361909321548665	0.262663924845296	0.357391796180591	0.142027094420559	0.0569146597059207	0.185242570596615
chr10_94292692_94320863_+	Map3k3	.		1.04355999746683	0.933929540576606	0.99820174316293	0.138116373132847	0.201060734193703	0.065665981211324	0.142956718472236	0.213040641630839	0.170743979117762	0.0463106426491538
chr10_94307815_94320863_+	Map3k3	.		3.26009531833474	0.0927183475763595	0.766558732779198	0.322271537309975	0.0402121468387405	0.131331962422648	0.0714783592361181	0.0710135472102796	0.0569146597059207	0
chr10_94723924_94741510_-	not_annotated	.		1.0007860160851	0.99553320081982	0.99970162905485	0.138116373132847	0.0804242936774811	0	0.142956718472236	0.0710135472102796	0.113829319411841	0
chr10_94758718_94760369_-	not_annotated	.	hsa_circ_0006479	1.9512574531194	0.294124572638584	0.919750840486134	0.138116373132847	0.0804242936774811	0.262663924845296	0.0714783592361181	0.142027094420559	0	0.0926212852983076
chr10_95293890_95299099_-	not_annotated	.		1.85942807018866	0.506203521527899	0.974687557281036	0.0920775820885644	0	0.196997943633972	0.142956718472236	0	0	0.0463106426491538
chr10_95327723_95328546_-	not_annotated	.	hsa_circ_0045431	-1.06104297672956	0.913691586540628	0.99820174316293	0.41434911939854	0.160848587354962	0.065665981211324	0.142956718472236	0	0.227658638823683	0.509417069140692
chr10_95814870_95842303_+	Helz	.		-1.98255825849602	0.412805992528141	0.95775837957863	0	0.0402121468387405	0.065665981211324	0	0	0.170743979117762	0.0926212852983076
chr10_96264759_96266403_-	Prkca	.	hsa_circ_0004576	-2.08159063887845	0.243263684499479	0.897168138795509	0.230193955221411	0.0402121468387405	0	0.285913436944473	0.142027094420559	0.0569146597059207	0.324174498544077
chr10_96672235_96679543_+	Cep112	.		-1.10915568769151	0.874692811971675	0.99820174316293	0.0460387910442822	0.120636440516222	0.131331962422648	0.142956718472236	0.213040641630839	0.113829319411841	0
chr10_97769599_97774086_+	Arsg	.		-1.39971814424109	0.248389194920953	0.898385368329381	0.506426701487104	0.442333615226146	0.525327849690592	0.500348514652827	0.710135472102796	0.967549215000652	0.555727711789846
chr10_98420454_98485187_-	not_annotated	.		-1.81551993112025	0.367880192753756	0.941232697400488	0	0.0402121468387405	0.262663924845296	0.214435077708354	0.142027094420559	0.170743979117762	0.138931927947461
chr11_10020677_10022991_+	Robo1	.	hsa_circ_0066568	1.27269961717593	0.299099479579167	0.921503376393774	3.08459899996691	1.60848587354962	2.56097326724163	1.21513210701401	1.49128449141587	2.33350104794275	2.408153417756
chr11_10020677_10056641_+	Robo1	.	hsa_circ_0066566	1.30509349838701	0.665793801582997	0.994985431960221	0.184155164177129	0.201060734193703	0	0.0714783592361181	0.142027094420559	0.113829319411841	0.0926212852983076
chr11_11103971_11139578_-	Robo2	.	hsa_circ_0124674	1.42695201596409	0.428764152155907	0.960840412716328	0.322271537309975	0.241272881032443	0.196997943633972	0.0714783592361181	0.213040641630839	0.284573298529604	0.138931927947461
chr11_11516553_11516880_-	Robo2	.	hsa_circ_0066556	-1.078457928591	0.901409164776289	0.99820174316293	0.230193955221411	0.120636440516222	0	0.142956718472236	0.0710135472102796	0.284573298529604	0.0463106426491538
chr11_14700872_14721315_-	Nrip1	5UTR	hsa_circ_0004771	4.45071565650949	0.121558570642251	0.781263659269119	0.0460387910442822	0	0.459661868479268	0	0.0710135472102796	0.0569146597059207	0
chr11_15457478_15474826_+	Usp25	.	hsa_circ_0061279	-1.01663134618627	0.979641612703827	0.999410408244164	0.184155164177129	0.160848587354962	0.065665981211324	0.0714783592361181	0	0.341487958235524	0.138931927947461
chr11_16669828_16705235_-	not_annotated	.		-1.04782545548218	0.939184071940348	0.99820174316293	0.184155164177129	0.0804242936774811	0.065665981211324	0	0.213040641630839	0.113829319411841	0.138931927947461
chr11_20474483_20495281_+	Ncam2	.	hsa_circ_0115696	1.82847887056994	0.349873653801729	0.93096821112607	0.138116373132847	0.201060734193703	0.131331962422648	0.0714783592361181	0	0	0.231553213245769
chr11_20474483_20504631_+	Ncam2	.	hsa_circ_0115697	-5.92602734619234	0.0591930519546951	0.676013637009001	0	0	0.065665981211324	0.214435077708354	0	0.227658638823683	0.0926212852983076
chr11_20474483_20531756_+	Ncam2	.	hsa_circ_0115698	-2.34346014645944	0.281418666251266	0.914299660814849	0	0.0402121468387405	0.065665981211324	0	0	0.170743979117762	0.138931927947461
chr11_20474483_20578000_+	Ncam2	.		1.16392845414986	0.842184904294699	0.99820174316293	0	0.0804242936774811	0.262663924845296	0.0714783592361181	0.0710135472102796	0.170743979117762	0.0463106426491538
chr11_20474483_20650229_+	Ncam2	.		2.07514925005996	0.208393401356846	0.881862498635718	0.230193955221411	0.120636440516222	0.525327849690592	0.285913436944473	0	0	0.231553213245769
chr11_20501665_20531756_+	Ncam2	.		1.48851365847299	0.199046133540419	0.878496845024256	0.690581865664233	0.643394349419849	0.919323736958536	0.428870155416709	0.142027094420559	0.739890576176969	0.602038354439
chr11_24297924_24304985_+	Gabpa	5UTR	hsa_circ_0061326	-1.16286023921056	0.773818423905451	0.99820174316293	0.230193955221411	0.120636440516222	0.131331962422648	0	0.142027094420559	0.398402617941445	0.185242570596615
chr11_24297924_24311369_+	Gabpa	5UTR	hsa_circ_0061327	1.27420690913579	0.762361776479729	0.996661363285008	0.0460387910442822	0.160848587354962	0	0	0	0.170743979117762	0.0463106426491538
chr11_24479963_24550752_-	App	.		-1.54634332248991	0.584335396798875	0.991600074906909	0	0.120636440516222	0.065665981211324	0.142956718472236	0	0.113829319411841	0.138931927947461
chr11_24527898_24550752_-	App	.	hsa_circ_0115731	-1.05796805986432	0.934569771460186	0.99820174316293	0.322271537309975	0	0.196997943633972	0.214435077708354	0.0710135472102796	0.341487958235524	0.0926212852983076
chr11_24547989_24550752_-	App	.	hsa_circ_0003038	-1.20968585651008	0.768995766576748	0.998114592069796	0.138116373132847	0.160848587354962	0.065665981211324	0	0.284054188841118	0.341487958235524	0
chr11_29967592_29992834_-	Tiam1	.	hsa_circ_0061404	1.7874302108935	0.065246681685675	0.679166014544927	1.51928010446131	0.522757908903627	0.722325793324564	0.357391796180591	0.568108377682237	0.455317277647366	0.648348997088153
chr11_30029801_30036752_-	Tiam1	.	hsa_circ_0115787	1.12663397080139	0.822676084681726	0.99820174316293	0.506426701487104	0.160848587354962	0.262663924845296	0.142956718472236	0	0.739890576176969	0.185242570596615
chr11_30621225_30642850_+	Hunk	.		5.03014882527128	0.0523500639268831	0.653818883512348	0.0460387910442822	0.0804242936774811	0.196997943633972	0	0	0.0569146597059207	0
chr11_30630765_30647796_+	Hunk	.		1.06667644576167	0.930395571392439	0.99820174316293	0.138116373132847	0.0804242936774811	0.065665981211324	0.0714783592361181	0	0.284573298529604	0
chr11_31118345_31140341_-	Synj1	.		1.47339421087065	0.608722117252603	0.994985431960221	0.0920775820885644	0.120636440516222	0.065665981211324	0.214435077708354	0	0.0569146597059207	0
chr11_31723563_31733245_-	Tmem50b	5UTR	hsa_circ_0115847	1.39222776353264	0.368624974193196	0.941379750751921	0.276232746265693	0.844455083613551	1.24765364301516	1.07217538854177	0.213040641630839	0.341487958235524	0.602038354439
chr11_31727377_31733245_-	Tmem50b	5UTR		-1.66036166864504	0.436219134531261	0.960840412716328	0.0460387910442822	0.0402121468387405	0.196997943633972	0.0714783592361181	0.213040641630839	0.0569146597059207	0.231553213245769
chr11_31943120_31955266_+	Itsn1	5UTR	hsa_circ_0061557	3.42295151275547	0.0995037711125156	0.775101330867824	0.276232746265693	0.120636440516222	0.131331962422648	0.214435077708354	0	0	0
chr11_33952126_33953096_+	Dopey2	.		-2.05306097509015	0.493464084980285	0.974687557281036	0	0.120636440516222	0	0.142956718472236	0	0	0.231553213245769
chr11_33975799_33978833_+	Dopey2	.		-1.63974369818848	0.65264171612341	0.994985431960221	0.0460387910442822	0.0804242936774811	0	0.142956718472236	0	0.170743979117762	0
chr11_34017711_34018067_+	Dopey2	.		1.08437584655852	0.874405220797451	0.99820174316293	0.276232746265693	0.201060734193703	0.32832990605662	0	0.213040641630839	0.398402617941445	0.324174498544077
chr11_34055746_34073206_+	Morc3	5UTR		1.58725214048835	0.676988482686358	0.994985431960221	0	0.160848587354962	0.065665981211324	0	0.142027094420559	0	0.0463106426491538
chr11_34060061_34066034_+	Morc3	5UTR	hsa_circ_0115932	2.64690435764475	0.132409730678644	0.794070690246661	0.230193955221411	0.160848587354962	0.459661868479268	0.0714783592361181	0	0.170743979117762	0.138931927947461
chr11_34060061_34073206_+	Morc3	5UTR	hsa_circ_0006092	1.12521766214482	0.631689513073315	0.994985431960221	2.76232746265693	1.84975875458206	1.57598354907178	1.78695898090295	1.13621675536447	1.76435445088354	2.59339598835261
chr11_34063088_34073206_+	Morc3	5UTR		-1.56415781925066	0.465771685234676	0.971111649141678	0.0460387910442822	0.0804242936774811	0.131331962422648	0	0.142027094420559	0.227658638823683	0.138931927947461
chr11_34065891_34070810_+	Morc3	5UTR	hsa_circ_0001189	-1.31008929555052	0.373932019980028	0.943421607452335	0.322271537309975	0.402121468387405	0.722325793324564	0.714783592361181	0.497094830471957	0.512231937353286	0.694659639737307
chr11_34067715_34073206_+	Morc3	5UTR	hsa_circ_0115939	-4.35036758413708	0.100382036450836	0.775101330867824	0	0.0402121468387405	0	0	0.213040641630839	0.0569146597059207	0.0926212852983076
chr11_34085523_34089430_+	Morc3	.	hsa_circ_0115948	-6.50888599109203	0.0429142223293772	0.619125465988898	0.0460387910442822	0	0	0	0.213040641630839	0	0.324174498544077
chr11_34495232_34500943_-	not_annotated	.	hsa_circ_0061654	1.08831820648798	0.879361561900391	0.99820174316293	0.0460387910442822	0.361909321548665	0.131331962422648	0	0.0710135472102796	0.341487958235524	0.231553213245769
chr11_34611538_34614139_+	Ttc3	.		1.19205422992116	0.630906351034476	0.994985431960221	0.460387910442822	0.442333615226146	0.393995887267944	0.142956718472236	0.497094830471957	0.170743979117762	0.602038354439
chr11_34611538_34631134_+	Ttc3	.		1.36618391474101	0.701367447925583	0.994985431960221	0.138116373132847	0.160848587354962	0	0.142956718472236	0.0710135472102796	0	0.0926212852983076
chr11_34612626_34614139_+	Ttc3	.	hsa_circ_0008572	1.17533326309012	0.303200911179954	0.921503376393774	15.008645880436	12.8276748415582	9.78423120048727	7.43374936055629	12.6404114034298	7.85422303941706	14.7267843624309
chr11_34612626_34616155_+	Ttc3	.		2.02750764661702	0.217800236971478	0.886903006921647	0.41434911939854	0.160848587354962	0.196997943633972	0.142956718472236	0.213040641630839	0.170743979117762	0
chr11_34612626_34621503_+	Ttc3	.	hsa_circ_0115959	1.14982940056977	0.816371971553149	0.99820174316293	0	0.361909321548665	0.065665981211324	0.0714783592361181	0.142027094420559	0.113829319411841	0.185242570596615
chr11_34612626_34631134_+	Ttc3	.	hsa_circ_0061658	1.00259807852646	0.99299911138984	0.99970162905485	1.65739647759416	0.683606496258589	0.787991774535888	1.21513210701401	1.27824384978503	0.455317277647366	1.25038735152715
chr11_34612626_34639821_+	Ttc3	.		4.83575351430609	0.0857025824647181	0.742034612738231	0.230193955221411	0	0.065665981211324	0	0.0710135472102796	0	0
chr11_34631079_34738852_+	Ttc3	3UTR		2.0922211713129	0.17557757673183	0.846979955598017	0.138116373132847	0.482545762064886	0.131331962422648	0.285913436944473	0.0710135472102796	0.0569146597059207	0.0926212852983076
chr11_34668090_34722272_+	Ttc3	.		1.66398950028596	0.328568879410678	0.929173795938387	0.184155164177129	0.160848587354962	0.196997943633972	0.214435077708354	0.0710135472102796	0.0569146597059207	0.0926212852983076
chr11_34879057_34940932_+	Dyrk1a	5UTR	hsa_circ_0061694	-1.1393945902464	0.759711052149187	0.996661363285008	0.276232746265693	0.482545762064886	0.32832990605662	0.357391796180591	0.781149019313075	0.398402617941445	0.185242570596615
chr11_34879057_34949727_+	Dyrk1a	5UTR	hsa_circ_0061695	1.06324796451338	0.932428083330641	0.99820174316293	0.184155164177129	0.0402121468387405	0.065665981211324	0	0.142027094420559	0.227658638823683	0
chr11_34922139_34929247_+	Dyrk1a	.	hsa_circ_0061697	-1.70671685439654	0.482284886446279	0.974687557281036	0.0460387910442822	0	0.131331962422648	0.285913436944473	0	0.0569146597059207	0.0463106426491538
chr11_34922139_34949727_+	Dyrk1a	.	hsa_circ_0061698	-1.77295592334671	0.502753654554988	0.974687557281036	0.0920775820885644	0.120636440516222	0	0	0.213040641630839	0	0.324174498544077
chr11_35014615_35020142_-	Kcnj6	3UTR		1.27775038403392	0.750208273726685	0.996661363285008	0	0.321697174709924	0.262663924845296	0.0714783592361181	0	0.227658638823683	0.277863855894923
chr11_35014615_35020144_-	Kcnj6	3UTR		1.234390656279	0.734546170779557	0.994985431960221	0	0.804242936774811	0.196997943633972	0.142956718472236	0.213040641630839	0.455317277647366	0.277863855894923
chr11_35014615_35020146_-	Kcnj6	3UTR		-1.44481721604892	0.472416821057038	0.973926945149504	0.230193955221411	0.0402121468387405	0.196997943633972	0.142956718472236	0.213040641630839	0.170743979117762	0.324174498544077
chr11_35014615_35020148_-	Kcnj6	3UTR		-1.40364666791563	0.665494762980215	0.994985431960221	0.0460387910442822	0.120636440516222	0	0	0.142027094420559	0.113829319411841	0.0926212852983076
chr11_36327825_36335676_-	Psmg1	3UTR,5UTR		2.24957522547421	0.242800385769299	0.897168138795509	0.368310328354258	0.0402121468387405	0.262663924845296	0.0714783592361181	0.213040641630839	0.113829319411841	0
chr11_36370312_36412645_-	Mir6324	.		-1.56838628586607	0.665822907785052	0.994985431960221	0.0920775820885644	0	0	0	0	0.0569146597059207	0.138931927947461
chr11_36390971_36397722_-	not_annotated	.		-1.5572573588801	0.424172895450657	0.958699865645002	0.0920775820885644	0.201060734193703	0.131331962422648	0.142956718472236	0.0710135472102796	0.284573298529604	0.370485141193231
chr11_37123493_37132531_-	Dscam	.	hsa_circ_0116079	-1.75311587787124	0.217708662991083	0.886903006921647	0.230193955221411	0.0804242936774811	0.196997943633972	0.142956718472236	0.142027094420559	0.569146597059207	0.277863855894923
chr11_37459698_37475255_-	Dscam	.	hsa_circ_0116095	1.07848741058903	0.780992572426673	0.99820174316293	1.5653188955056	1.80954660774332	0.853657755747212	1.85843734013907	0.497094830471957	1.59361047176578	1.34300863682546
chr11_42050183_42050847_+	not_annotated	.	hsa_circ_0124806	-1.37894107868846	0.418321206478137	0.95775837957863	0.322271537309975	0.361909321548665	0.262663924845296	0.500348514652827	0.213040641630839	0.170743979117762	0.833591567684769
chr11_4261639_4397333_-	Cadm2	.		1.00058588093132	0.996412922137064	0.99970162905485	0.0920775820885644	0.0402121468387405	0	0.142956718472236	0	0	0.0463106426491538
chr11_45487964_45497839_-	Tomm70a	.		1.35479142330765	0.472971091905321	0.973926945149504	0.736620656708515	0.482545762064886	0.525327849690592	0.7862619515973	0	0.455317277647366	0.463106426491538
chr11_45492228_45497839_-	Tomm70a	.	hsa_circ_0121330	1.63522203209285	0.222927971191337	0.891918599457591	0.506426701487104	0.281485027871184	0.525327849690592	0.214435077708354	0.568108377682237	0.170743979117762	0.138931927947461
chr11_46896817_46915497_-	Senp7	.		-6.51354312285649	0.00928197285695812	0.424767233458828	0	0.0804242936774811	0	0.357391796180591	0.426081283261677	0.170743979117762	0.0463106426491538
chr11_46896817_46930035_-	Senp7	.		-1.45917683241909	0.628385080584974	0.994985431960221	0.138116373132847	0	0.065665981211324	0	0.0710135472102796	0.170743979117762	0.138931927947461
chr11_47103833_47105670_-	Zbtb11	.	hsa_circ_0003179	2.18509499628466	0.339703210953101	0.93061255032572	0	0.241272881032443	0.065665981211324	0.0714783592361181	0	0.113829319411841	0
chr11_47157560_47169764_+	Cep97	.	hsa_circ_0121371	-1.60322251748363	0.541668059295228	0.988317676784414	0	0.160848587354962	0.065665981211324	0.214435077708354	0	0.0569146597059207	0.231553213245769
chr11_47165425_47169764_+	Cep97	.		1.38700275810693	0.453968758420241	0.969181058209663	0.230193955221411	0.603182202581108	0.32832990605662	0.0714783592361181	0.0710135472102796	0.455317277647366	0.463106426491538
chr11_51068883_51088607_-	Cblb	.		-1.18908134050364	0.73069726845824	0.994985431960221	0.0460387910442822	0.442333615226146	0.131331962422648	0.357391796180591	0.284054188841118	0.227658638823683	0.185242570596615
chr11_53140597_53154994_+	Bbx	5UTR	hsa_circ_0121411	2.2398793942797	0.190712484576404	0.868860706135754	0.552465492531387	0.160848587354962	0.131331962422648	0.357391796180591	0	0.113829319411841	0.0463106426491538
chr11_53140597_53168655_+	Bbx	5UTR		1.04054008940193	0.922115850172157	0.99820174316293	0.322271537309975	0.281485027871184	0.196997943633972	0.571826873888945	0.284054188841118	0.170743979117762	0.0926212852983076
chr11_53515341_53532153_-	Cd47	3UTR		1.22288112643495	0.737430759390954	0.994985431960221	0	0.281485027871184	0.131331962422648	0.0714783592361181	0.0710135472102796	0.0569146597059207	0.231553213245769
chr11_53515341_53563559_-	Cd47	3UTR		-1.98932287119826	0.45069914428492	0.968470697777155	0	0.0402121468387405	0.131331962422648	0.214435077708354	0.0710135472102796	0.170743979117762	0
chr11_53545476_53563559_-	Cd47	.		2.2002971576964	0.225627262272632	0.891918599457591	0.460387910442822	0.281485027871184	0	0	0.142027094420559	0.0569146597059207	0.231553213245769
chr11_57937852_57965693_-	Pvrl3	.	hsa_circ_0121449	1.08456604630102	0.915745187597967	0.99820174316293	0	0.120636440516222	0.196997943633972	0.0714783592361181	0.142027094420559	0.170743979117762	0
chr11_57955723_57965693_-	Pvrl3	.	hsa_circ_0066776	1.07689407974385	0.849540172981687	0.99820174316293	0.184155164177129	0.643394349419849	0.459661868479268	0.214435077708354	0.497094830471957	0.512231937353286	0.370485141193231
chr11_60383242_60388137_+	Cd200	3UTR		-2.58411001027916	0.235544973136039	0.895771837395179	0.0920775820885644	0	0	0.0714783592361181	0.213040641630839	0.113829319411841	0
chr11_61121300_61122547_+	not_annotated	.	hsa_circ_0007897	-1.09047142790053	0.765966639744485	0.997405787468507	1.15096977610706	4.14185112439027	1.44465158664913	2.78765601020861	1.63331158583643	2.16275706882499	3.28805562808992
chr11_61667167_61667878_+	Zdhhc23	.		-2.22428686911754	0.246740240585717	0.897168138795509	0.138116373132847	0.0402121468387405	0.065665981211324	0.0714783592361181	0.0710135472102796	0.455317277647366	0.138931927947461
chr11_64288437_64305268_-	Igsf11	3UTR		1.69137681800164	0.532920887769093	0.982996596081071	0.0920775820885644	0.0804242936774811	0.131331962422648	0	0.0710135472102796	0	0.138931927947461
chr11_64301157_64305268_-	Igsf11	.		3.35858548502032	0.127300965592685	0.782006082630404	0.138116373132847	0.241272881032443	0.065665981211324	0	0	0	0.138931927947461
chr11_66082754_66083227_+	Gtf2e1	5UTR		1.3624793218648	0.766011315301179	0.997405787468507	0	0	0.262663924845296	0	0	0.170743979117762	0.0463106426491538
chr11_66345744_66426089_+	Stxbp5l	.		-1.99088816752617	0.0269244239886837	0.545818238639103	0.276232746265693	0.884667230452292	0.590993830901916	0.643305233125063	1.06520320815419	1.70743979117762	1.25038735152715
chr11_66393647_66426089_+	Stxbp5l	.	hsa_circ_0121594	-2.81688325561828	0.115053504000209	0.781263659269119	0.0920775820885644	0.120636440516222	0	0.0714783592361181	0.355067736051398	0.455317277647366	0.0463106426491538
chr11_66399340_66426089_+	Stxbp5l	.	hsa_circ_0121596	1.66616563925645	0.315652642169915	0.9264405047687	0.138116373132847	0.201060734193703	0.393995887267944	0.214435077708354	0.284054188841118	0	0.0926212852983076
chr11_66406506_66495638_+	Stxbp5l	.		2.49122786240598	0.364391038978389	0.938034756793403	0.138116373132847	0.120636440516222	0	0.142956718472236	0	0	0
chr11_66454713_66473675_+	Stxbp5l	.		2.19823591780629	0.0449270175414957	0.619785202039013	0.552465492531387	0.562970055742367	0.393995887267944	0.214435077708354	0.355067736051398	0.341487958235524	0.0463106426491538
chr11_66454713_66495638_+	Stxbp5l	.		-1.34881455268116	0.45593258347999	0.969181058209663	0.184155164177129	0.361909321548665	0.262663924845296	0.428870155416709	0.710135472102796	0.227658638823683	0.185242570596615
chr11_66484229_66495638_+	Stxbp5l	.	hsa_circ_0121601	1.21893567803167	0.813701803567793	0.99820174316293	0.0920775820885644	0	0.196997943633972	0	0	0.227658638823683	0.0463106426491538
chr11_66793794_66807696_-	Golgb1	5UTR	hsa_circ_0066965	-3.39318828352542	0.257215605368411	0.899970281902704	0	0	0	0.0714783592361181	0	0	0
chr11_66862145_66875553_-	Iqcb1	5UTR		-1.45213182727703	0.413882372071397	0.95775837957863	0.41434911939854	0.0804242936774811	0.196997943633972	0.357391796180591	0.213040641630839	0.284573298529604	0.463106426491538
chr11_66862145_66875558_-	Iqcb1	5UTR		-1.05143766444211	0.948429039822124	0.99820174316293	0	0	0.393995887267944	0.142956718472236	0	0.113829319411841	0.231553213245769
chr11_66944197_66957605_+	Slc15a2	.		-4.81311161042487	0.0855984437766972	0.742034612738231	0.0460387910442822	0	0	0	0.213040641630839	0	0.185242570596615
chr11_67671070_67674360_-	Kpna1	.	hsa_circ_0121637	-1.110136992294	0.884756469232491	0.99820174316293	0.0460387910442822	0.201060734193703	0.065665981211324	0.142956718472236	0.142027094420559	0.113829319411841	0.0926212852983076
chr11_67671070_67697976_-	Kpna1	.	hsa_circ_0066989	1.32934849292639	0.774710985643341	0.99820174316293	0.0920775820885644	0.160848587354962	0	0.214435077708354	0	0.0569146597059207	0
chr11_68894557_68900825_-	not_annotated	.	hsa_circ_0121675	-1.43628581680172	0.746167319999851	0.996661363285008	0.0460387910442822	0.0804242936774811	0	0	0.284054188841118	0	0
chr11_69685734_69706118_+	Kalrn	.	hsa_circ_0121684	1.22189577278192	0.821884101991399	0.99820174316293	0.0460387910442822	0.160848587354962	0.131331962422648	0	0	0.0569146597059207	0.277863855894923
chr11_69762378_69778524_+	Kalrn	.	hsa_circ_0121694	1.76707242760824	0.344227461484691	0.93061255032572	0.0920775820885644	0.160848587354962	0.590993830901916	0.142956718472236	0	0.398402617941445	0.0463106426491538
chr11_69785000_69837765_+	Kalrn	.		2.32855734992305	0.411104302637893	0.95775837957863	0	0.120636440516222	0	0.0714783592361181	0	0	0
chr11_70539678_70550977_-	Zfp148	.	hsa_circ_0067095	2.22018593351552	0.334297786514546	0.93061255032572	0.0920775820885644	0.0402121468387405	0.196997943633972	0.0714783592361181	0	0	0.0926212852983076
chr11_70539678_70585055_-	Zfp148	5UTR	hsa_circ_0067098	1.22473035099414	0.578517814063111	0.991600074906909	0.460387910442822	0.402121468387405	0.722325793324564	0.142956718472236	0.426081283261677	0.455317277647366	0.602038354439
chr11_70570465_70585055_-	Zfp148	5UTR	hsa_circ_0001333	1.45578367761066	0.519677965078951	0.978244521796484	0.138116373132847	0.281485027871184	0.131331962422648	0	0.0710135472102796	0.170743979117762	0.231553213245769
chr11_71056740_71074618_-	not_annotated	.	hsa_circ_0123265	1.68854344731132	0.215118185467179	0.886903006921647	0.644543074619951	0.402121468387405	0.196997943633972	0.214435077708354	0.0710135472102796	0.455317277647366	0.231553213245769
chr11_71069745_71074618_-	not_annotated	.	hsa_circ_0002266	2.26383960112761	0.0504473537959435	0.648217785416324	0.368310328354258	0.482545762064886	0.393995887267944	0.428870155416709	0.0710135472102796	0.113829319411841	0.138931927947461
chr11_71171591_71194361_+	not_annotated	.		-2.46329195568426	0.142678894736483	0.805733555466497	0.0460387910442822	0.0804242936774811	0.065665981211324	0.214435077708354	0.213040641630839	0.227658638823683	0.0463106426491538
chr11_71649616_71665242_-	Ubxn7	3UTR	hsa_circ_0068648	-1.64592874450698	0.533243955382017	0.982996596081071	0.0920775820885644	0.0804242936774811	0	0	0	0.0569146597059207	0.324174498544077
chr11_72228953_72314401_-	Dlg1	.		1.60736695023699	0.473152050079696	0.973926945149504	0.0460387910442822	0.120636440516222	0.131331962422648	0.0714783592361181	0	0	0.138931927947461
chr11_72245129_72264219_-	Dlg1	.	hsa_circ_0123252	-1.05845932557841	0.920823832099357	0.99820174316293	0.0920775820885644	0.201060734193703	0.065665981211324	0	0.284054188841118	0.113829319411841	0.138931927947461
chr11_72245129_72314401_-	Dlg1	.	hsa_circ_0123253	-3.37267625202501	0.165372753946259	0.839368575219077	0.0920775820885644	0	0	0.214435077708354	0.0710135472102796	0.170743979117762	0.0463106426491538
chr11_72892416_72902040_+	not_annotated	.	hsa_circ_0123231	-1.36484076725546	0.609780301408182	0.994985431960221	0.0920775820885644	0.120636440516222	0.131331962422648	0	0.0710135472102796	0.341487958235524	0.185242570596615
chr11_72897286_72902040_+	not_annotated	.	hsa_circ_0068673	16.5497626812975	0.0108533671121661	0.424767233458828	0.0460387910442822	0.120636440516222	0.131331962422648	0	0	0	0
chr11_73126465_73129422_+	Acap2	.		1.13752827880026	0.863081472804525	0.99820174316293	0.0920775820885644	0.0402121468387405	0.131331962422648	0.0714783592361181	0.0710135472102796	0	0.138931927947461
chr11_73151998_73179042_+	Acap2	.	hsa_circ_0123166	1.05764674190398	0.941041283034547	0.99820174316293	0.0920775820885644	0.0402121468387405	0.131331962422648	0.214435077708354	0.0710135472102796	0.0569146597059207	0
chr11_7355303_7362812_+	Gbe1	.	hsa_circ_0066587	1.51413592766313	0.479760106265106	0.974687557281036	0.184155164177129	0.0804242936774811	0.32832990605662	0.357391796180591	0	0.0569146597059207	0.0926212852983076
chr11_74759324_74786639_-	Opa1	.		1.23004058969253	0.618158187960878	0.994985431960221	0.368310328354258	0.402121468387405	0.32832990605662	0.0714783592361181	0.710135472102796	0.0569146597059207	0.370485141193231
chr11_74896792_74907343_+	Atp13a4	.	hsa_circ_0123130	-1.49923001970662	0.574821495024976	0.991600074906909	0.0460387910442822	0	0.262663924845296	0.0714783592361181	0.355067736051398	0.0569146597059207	0.0926212852983076
chr11_76771290_76783665_-	Ccdc50	.		19.0286741488032	0.00370423330007236	0.334836720907432	0.0920775820885644	0.120636440516222	0.131331962422648	0	0	0	0
chr11_77474753_77492608_-	Il1rap	.		-1.47563472706585	0.47435658587821	0.973926945149504	0.0460387910442822	0.321697174709924	0.065665981211324	0.0714783592361181	0.568108377682237	0.170743979117762	0.138931927947461
chr11_77474753_77505725_-	Il1rap	.		-1.79042588802804	0.517973511689553	0.978103474049804	0	0.0804242936774811	0.065665981211324	0	0	0.0569146597059207	0.277863855894923
chr11_83939844_83940879_-	Psmd2	.		2.34114474578735	0.139465904420025	0.80093453630312	0.0920775820885644	0.160848587354962	0.32832990605662	0.0714783592361181	0.0710135472102796	0.113829319411841	0.0463106426491538
chr11_84369372_84379343_-	Yeats2	.		2.34485786315798	0.080781404383309	0.724830588044979	0.322271537309975	0.120636440516222	0.459661868479268	0	0.142027094420559	0.227658638823683	0.0926212852983076
chr11_84571219_84583542_-	Yeats2	5UTR	hsa_circ_0068173	1.21533391269362	0.666287338310285	0.994985431960221	0.184155164177129	0.160848587354962	0.393995887267944	0.0714783592361181	0.142027094420559	0.284573298529604	0.231553213245769
chr11_84619088_84624060_-	Klhl24	.	hsa_circ_0122955	7.80974120418317	0.0114274039552133	0.424767233458828	0.230193955221411	0.120636440516222	0.131331962422648	0	0.0710135472102796	0	0
chr11_84619088_84633565_-	Klhl24	5UTR	hsa_circ_0006667	1.17242033257988	0.498069991094516	0.974687557281036	1.33512494028418	1.16615225832348	1.05065569938118	1.00069702930565	1.20723030257475	0.853719895588811	1.01883413828138
chr11_84619088_84638229_-	Klhl24	5UTR	hsa_circ_0001368	1.00544623697793	0.989314358390246	0.99970162905485	0.138116373132847	0.361909321548665	0.262663924845296	0.142956718472236	0.355067736051398	0.398402617941445	0.138931927947461
chr11_84623875_84638229_-	Klhl24	5UTR	hsa_circ_0068165	1.80266052406169	0.444622879177094	0.965936147053465	0.138116373132847	0.0402121468387405	0.065665981211324	0	0	0	0.138931927947461
chr11_84632584_84633565_-	Klhl24	5UTR	hsa_circ_0001369	8.49225077700312	0.0880026843113057	0.749968440732632	0.138116373132847	0	0	0	0	0	0
chr11_84632584_84638229_-	Klhl24	5UTR	hsa_circ_0001367	1.3174981624889	0.620371841464661	0.994985431960221	0.138116373132847	0.241272881032443	0.525327849690592	0	0.213040641630839	0.512231937353286	0.138931927947461
chr11_86824052_86831108_+	Tango2	.		-1.42592407262571	0.62798029593905	0.994985431960221	0.0920775820885644	0.0402121468387405	0.131331962422648	0.214435077708354	0	0.284573298529604	0
chr11_86824052_86834088_+	Tango2	.		1.8013927807178	0.180917180972285	0.85841650879344	0.230193955221411	0.683606496258589	0.525327849690592	0.714783592361181	0.142027094420559	0.113829319411841	0.138931927947461
chr11_87873016_87886449_+	Pi4ka	5UTR	hsa_circ_0062394	-1.68201094291166	0.40247163739639	0.951073848150821	0.138116373132847	0.241272881032443	0.065665981211324	0.214435077708354	0.781149019313075	0.113829319411841	0
chr11_87898054_87899561_+	Pi4ka	.		1.4120450073974	0.651765872731659	0.994985431960221	0.0460387910442822	0.160848587354962	0.262663924845296	0	0.142027094420559	0.284573298529604	0
chr11_87902731_87908586_+	Pi4ka	.		-1.61989448181621	0.589349757714062	0.992532590016264	0	0.160848587354962	0	0.142956718472236	0	0.0569146597059207	0.185242570596615
chr11_88722937_88742560_+	Fgd4	5UTR		1.69859245435006	0.271697437343203	0.907441554452949	0.184155164177129	0.241272881032443	0.196997943633972	0.214435077708354	0.213040641630839	0	0.0926212852983076
chr11_88722937_88762839_+	Fgd4	5UTR		1.20009148431165	0.783303712091256	0.99820174316293	0.276232746265693	0.0402121468387405	0.131331962422648	0	0.355067736051398	0.0569146597059207	0.0926212852983076
chr11_88846634_88855661_+	Dnm1l	.	hsa_circ_0098432	-5.15233227385786	0.138657052876626	0.80087629936612	0	0	0.065665981211324	0	0.284054188841118	0.0569146597059207	0.138931927947461
chr11_89108653_89110961_-	Spidr	.	hsa_circ_0004511	1.747823804447	0.398065599763531	0.951073848150821	0.184155164177129	0.0804242936774811	0.131331962422648	0	0	0.170743979117762	0.0926212852983076
chr11_89175424_89180448_-	Spidr	.		1.68374788961274	0.0825316649696634	0.735623885814201	1.74947405968272	1.16615225832348	0.919323736958536	0.857740310833418	0.710135472102796	1.25212251353026	0.277863855894923
chr11_89316353_89332868_-	not_annotated	.		1.31493142867867	0.681989449423354	0.994985431960221	0.0920775820885644	0.0804242936774811	0.065665981211324	0.0714783592361181	0	0.170743979117762	0
chr11_89328436_89332868_-	not_annotated	.		-1.36448964626356	0.682729967096423	0.994985431960221	0	0.120636440516222	0.131331962422648	0.0714783592361181	0.0710135472102796	0.113829319411841	0.185242570596615
chr11_9799898_9800225_+	Robo1	.	hsa_circ_0004788	2.08385707227018	0.316785830868309	0.926467979584087	0.0460387910442822	0.0804242936774811	0.196997943633972	0	0.142027094420559	0	0.0463106426491538
chr12_10063116_10080709_+	Usp12	.	hsa_circ_0100155	-1.73081665826711	0.52030483538903	0.978452003248947	0.0920775820885644	0	0.065665981211324	0.142956718472236	0.142027094420559	0	0.0926212852983076
chr12_10063116_10087983_+	Usp12	.		1.65418968828804	0.455748927394497	0.969181058209663	0.138116373132847	0.361909321548665	0	0	0.213040641630839	0.113829319411841	0.0926212852983076
chr12_10498999_10534434_-	Cdk8	.		1.64680389216381	0.340700609624408	0.93061255032572	0.0460387910442822	0.321697174709924	0.459661868479268	0.214435077708354	0	0.170743979117762	0.231553213245769
chr12_10527307_10534434_-	Cdk8	.	hsa_circ_0029803	2.19596673641956	0.00159932634619225	0.248774544986031	1.51928010446131	1.00530367096851	1.57598354907178	0.571826873888945	0.568108377682237	0.79680523588289	0.509417069140692
chr12_12421590_12450318_-	Lmtk2	.		4.02175491568272	0.112903676947387	0.781263659269119	0.0460387910442822	0.120636440516222	0.262663924845296	0	0	0.113829319411841	0
chr12_12761932_12766265_-	Eif2ak1	.	hsa_circ_0079323	1.81232699320966	0.394714600548938	0.951073848150821	0.184155164177129	0.241272881032443	0.131331962422648	0	0	0.341487958235524	0.0463106426491538
chr12_13519925_13528791_+	Rnf216	5UTR		-2.83880922951007	0.436704072484563	0.960840412716328	0.0920775820885644	0	0	0.357391796180591	0	0.0569146597059207	0
chr12_14654705_14703546_-	not_annotated	.		1.98590562810594	0.341828285650022	0.93061255032572	0.0460387910442822	0.241272881032443	0.459661868479268	0	0.142027094420559	0.284573298529604	0.0463106426491538
chr12_14689165_14703546_-	not_annotated	.		1.14923096845339	0.801428331464188	0.99820174316293	0.322271537309975	0.120636440516222	0.065665981211324	0.214435077708354	0.0710135472102796	0.284573298529604	0.0463106426491538
chr12_1711587_1725246_-	Insr	.		-8.63448826769505	0.0134463417095577	0.432193166331053	0	0.0402121468387405	0	0.285913436944473	0	0.0569146597059207	0.370485141193231
chr12_1716877_1729656_-	Insr	.		1.10006504824623	0.885147488137683	0.99820174316293	0.138116373132847	0.0402121468387405	0.196997943633972	0.214435077708354	0.142027094420559	0	0.0926212852983076
chr12_1793317_1793869_-	Insr	.	hsa_circ_0000885	-1.09912827313192	0.862804023271328	0.99820174316293	0.138116373132847	0.201060734193703	0.065665981211324	0	0.0710135472102796	0.227658638823683	0.277863855894923
chr12_24505863_24511621_-	Baz1b	.		1.30930576207891	0.800741752449381	0.99820174316293	0	0.0402121468387405	0.262663924845296	0	0.142027094420559	0	0.138931927947461
chr12_24672111_24675150_+	Wbscr22	.	hsa_circ_0080503	1.55505644290393	0.451895610805537	0.968470697777155	0.0920775820885644	0.201060734193703	0.131331962422648	0.214435077708354	0.0710135472102796	0	0.0926212852983076
chr12_25221353_25223644_+	Clip2	.		1.24052603835681	0.825812614237493	0.99820174316293	0.0920775820885644	0	0.131331962422648	0.0714783592361181	0	0	0.138931927947461
chr12_25226325_25234184_+	Clip2	.		-1.2945709163317	0.722960543515674	0.994985431960221	0.0920775820885644	0.0804242936774811	0	0	0	0.0569146597059207	0.231553213245769
chr12_25431709_25435591_+	Gtf2i	.		1.3856533326092	0.379217906327959	0.945696889605572	0.598504283575669	0.402121468387405	0.525327849690592	0.357391796180591	0.355067736051398	0.626061256765128	0.138931927947461
chr12_25442324_25454041_+	Gtf2i	.	hsa_circ_0005513	3.1401401547869	0.0303828336853609	0.561526077276769	0.41434911939854	0.201060734193703	0.262663924845296	0.0714783592361181	0.0710135472102796	0.113829319411841	0.0926212852983076
chr12_25481348_25483088_+	Gtf2i	.		1.1445837741437	0.879948845622335	0.99820174316293	0.138116373132847	0.0804242936774811	0	0.0714783592361181	0.213040641630839	0	0
chr12_29638048_29655181_-	Caln1	.		1.35389315372652	0.641718897308325	0.994985431960221	0.276232746265693	0	0.32832990605662	0.142956718472236	0.284054188841118	0.113829319411841	0.0463106426491538
chr12_29976308_29988732_-	Rabgef1	.		-1.58673820385196	0.474526550507657	0.973926945149504	0.0460387910442822	0.120636440516222	0.065665981211324	0	0.142027094420559	0.170743979117762	0.185242570596615
chr12_29985631_29988732_-	Rabgef1	.		1.06741363098607	0.917631437070033	0.99820174316293	0.0460387910442822	0.0804242936774811	0.131331962422648	0.142956718472236	0.142027094420559	0.0569146597059207	0
chr12_30068979_30083826_-	Tpst1	5UTR		-1.18410518675702	0.696181036910459	0.994985431960221	0.138116373132847	0.160848587354962	0.525327849690592	0.285913436944473	0.497094830471957	0.227658638823683	0.231553213245769
chr12_30082880_30083826_-	Tpst1	5UTR	hsa_circ_0007672	-1.13608009161292	0.669221430114895	0.994985431960221	0.920775820885644	0.482545762064886	0.919323736958536	1.00069702930565	0.994189660943914	0.512231937353286	0.97252349563223
chr12_32103198_32104084_+	Tmem132d	.	hsa_circ_0097876	-1.14638044242401	0.669536498500144	0.994985431960221	0.598504283575669	1.40742513935592	1.51031756786045	0.857740310833418	0.568108377682237	2.16275706882499	1.66718313536954
chr12_36382619_36398233_-	Tmem132b	5UTR	hsa_circ_0097848	-2.36914031311655	0.238448207422943	0.895771837395179	0	0.0804242936774811	0.065665981211324	0.142956718472236	0.142027094420559	0.227658638823683	0
chr12_36397341_36398233_-	Tmem132b	5UTR	hsa_circ_0097846	-1.06714015846785	0.814733511252766	0.99820174316293	1.5653188955056	1.2867886988397	1.3789856054378	0.857740310833418	1.06520320815419	2.78881832559011	1.25038735152715
chr12_37408161_37412832_-	Tctn2	.		-1.54735825987973	0.430331056558986	0.960840412716328	0.0920775820885644	0.201060734193703	0.262663924845296	0.285913436944473	0.0710135472102796	0.682975916471048	0.0926212852983076
chr12_37625063_37629278_+	Sbno1	.	hsa_circ_0097729	2.08571679109366	0.279232566728779	0.913493211353449	0.0920775820885644	0.0402121468387405	0.196997943633972	0	0.0710135472102796	0.0569146597059207	0.0463106426491538
chr12_37641424_37641929_+	Sbno1	.	hsa_circ_0097722	-1.82390260119317	0.623542528589725	0.994985431960221	0	0.0402121468387405	0	0.142956718472236	0	0	0
chr12_39056071_39093122_+	Kdm2b	.		-2.40513308694242	0.262977332692359	0.905631558574211	0.138116373132847	0	0	0.142956718472236	0.284054188841118	0	0.0926212852983076
chr12_39428_108383_-	not_annotated	.		-1.28944335420916	0.624665447146099	0.994985431960221	0	0.241272881032443	0.32832990605662	0.357391796180591	0	0.398402617941445	0.185242570596615
chr12_39627015_39635912_-	Anapc7	.	hsa_circ_0028193	1.96013918916288	0.0961540568447941	0.774734508341095	0.368310328354258	0.402121468387405	0.722325793324564	0.142956718472236	0.0710135472102796	0.284573298529604	0.416795783842384
chr12_40307164_40332371_-	not_annotated	.	hsa_circ_0097333	-1.01576840349404	0.990306328971222	0.99970162905485	0.0920775820885644	0.0804242936774811	0	0	0.213040641630839	0	0.0463106426491538
chr12_40329453_40332371_-	not_annotated	.	hsa_circ_0002457	-1.1032921019245	0.851364360730493	0.99820174316293	0	0.442333615226146	0.262663924845296	0.214435077708354	0.142027094420559	0.398402617941445	0.277863855894923
chr12_40388298_40397763_-	Brap	.		-1.56096037999355	0.019426270240877	0.477979307902775	3.77518086563114	3.41803248129295	4.00562485389076	5.71826873888945	4.11878573819622	8.42336963647626	4.95523876345946
chr12_40827650_40828168_-	not_annotated	.	hsa_circ_0002584	-1.37431449822965	0.386458043028668	0.95102736573324	0.276232746265693	0.241272881032443	0.32832990605662	0.214435077708354	0.426081283261677	0.398402617941445	0.463106426491538
chr12_40930377_40942395_+	Ptpn11	.		4.94832816482606	0.145887041011549	0.806732038430583	0.184155164177129	0	0.131331962422648	0	0.0710135472102796	0	0
chr12_43501059_43576734_-	not_annotated	.	hsa_circ_0003059	2.001030076193	0.00106758377299764	0.248774544986031	1.88759043281557	1.60848587354962	1.83864747391707	0.857740310833418	0.923176113733635	1.08137853441249	0.694659639737307
chr12_43576496_43576734_-	not_annotated	.	hsa_circ_0028587	1.53876618783101	0.38679037715882	0.951073848150821	0.368310328354258	0.120636440516222	0.196997943633972	0.142956718472236	0.0710135472102796	0.113829319411841	0.231553213245769
chr12_44087176_44106499_+	Fbxw8	.	hsa_circ_0005916	1.64293415992907	0.321958971586731	0.926999112589046	0.460387910442822	0.442333615226146	0.262663924845296	0.0714783592361181	0.710135472102796	0.170743979117762	0.0463106426491538
chr12_44761633_44762147_-	not_annotated	.	hsa_circ_0097489	1.1983410909313	0.643452515636675	0.994985431960221	0.276232746265693	0.321697174709924	0.393995887267944	0.285913436944473	0.213040641630839	0.512231937353286	0.0926212852983076
chr12_44761633_44825909_-	not_annotated	.		-1.02646017378955	0.960671613783305	0.999088752476741	0.41434911939854	0.0804242936774811	0.065665981211324	0.285913436944473	0.213040641630839	0.170743979117762	0.138931927947461
chr12_44821089_44825909_-	not_annotated	.		-1.04848809548586	0.927993495580656	0.99820174316293	0.276232746265693	0.0804242936774811	0.131331962422648	0.0714783592361181	0	0.284573298529604	0.277863855894923
chr12_47286245_47292049_-	not_annotated	.		3.41359499436144	0.100593229251732	0.775101330867824	0	0.201060734193703	0.32832990605662	0.0714783592361181	0	0.113829319411841	0
chr12_49373408_49373996_+	Sgsm1	.		1.52280932655898	0.254081990313922	0.89954033761414	1.33512494028418	0.884667230452292	0.393995887267944	0.714783592361181	0.781149019313075	0.398402617941445	0.463106426491538
chr12_49373408_49374027_+	Sgsm1	.		-1.33236304800561	0.306848852081702	0.925049107266114	0.82869823879708	0.683606496258589	0.32832990605662	1.07217538854177	1.06520320815419	0.569146597059207	0.740970282386461
chr12_49449152_49467896_+	not_annotated	.		1.3083896132443	0.674377715433622	0.994985431960221	0.184155164177129	0.0402121468387405	0.065665981211324	0.0714783592361181	0	0.0569146597059207	0.138931927947461
chr12_50197280_50202120_+	Sez6l	.		1.02099712990783	0.953754489311202	0.998626095047161	0.276232746265693	0.442333615226146	0.590993830901916	0.142956718472236	0.639121924892516	0.569146597059207	0.324174498544077
chr12_51582920_51592889_-	not_annotated	.	hsa_circ_0002804	1.86015078924702	0.360584273736092	0.937154194042758	0.322271537309975	0.0402121468387405	0.065665981211324	0.142956718472236	0	0.113829319411841	0.0463106426491538
chr12_51960259_51963245_+	Ep400	5UTR		-1.99007201104325	0.346743201399046	0.93061255032572	0.184155164177129	0	0.065665981211324	0	0.213040641630839	0.170743979117762	0.277863855894923
chr12_51997166_51998899_+	Ep400	.	hsa_circ_0029463	1.81249032146375	0.278898829165445	0.913143656606227	0.184155164177129	0.120636440516222	0.196997943633972	0	0	0.170743979117762	0.138931927947461
chr12_52140597_52152750_-	Galnt9	.		2.8037938575227	0.192198744656254	0.868860706135754	0	0.160848587354962	0.262663924845296	0.0714783592361181	0	0.0569146597059207	0.0463106426491538
chr12_53626_108383_-	not_annotated	.		-1.59614789415623	0.350029924737417	0.93096821112607	0.138116373132847	0.281485027871184	0.32832990605662	0.285913436944473	0.781149019313075	0.170743979117762	0.370485141193231
chr12_5603315_5604016_-	Fry	.		2.56629425619646	0.180627467856204	0.858032676787447	0.460387910442822	0.0804242936774811	0.065665981211324	0.142956718472236	0	0.170743979117762	0
chr12_5638202_5694342_-	Fry	.		5.0964634379833	0.0284813649269656	0.557285373737628	0.322271537309975	0.120636440516222	0.065665981211324	0	0	0.0569146597059207	0.0463106426491538
chr12_587082_591296_-	not_annotated	.	hsa_circ_0029934	-1.41023391197086	0.24381784039189	0.897168138795509	0.41434911939854	1.20636440516222	0.590993830901916	0.643305233125063	0.923176113733635	1.47978115235394	1.15776606622885
chr12_587082_632694_-	N4bp2l2	3UTR		1.49621563455952	0.265570750718936	0.905631558574211	0.598504283575669	0.804242936774811	0.459661868479268	0.643305233125063	0.0710135472102796	0.739890576176969	0.231553213245769
chr12_589608_591296_-	not_annotated	.	hsa_circ_0100263	1.00036672757675	0.999474384534172	0.99970162905485	0.368310328354258	0.562970055742367	0.393995887267944	0.285913436944473	0.426081283261677	0.227658638823683	0.787280925035615
chr12_589608_632694_-	N4bp2l2	3UTR		-1.68384710023759	0.533887757616437	0.983301118801408	0	0.0402121468387405	0.131331962422648	0.142956718472236	0	0.227658638823683	0
chr12_628707_636629_-	N4bp2l2	.	hsa_circ_0000471	-1.34753733144463	0.53356338186033	0.983144365948026	0.138116373132847	0.120636440516222	0.262663924845296	0.357391796180591	0.142027094420559	0.227658638823683	0.185242570596615
chr12_7904345_7928988_+	Ubl3	3UTR		-1.14723222060363	0.872348116816602	0.99820174316293	0	0.160848587354962	0	0	0	0.113829319411841	0.138931927947461
chr12_8089734_8096761_+	Slc7a1	.		-2.63060459300492	0.232386078281667	0.895754592551002	0.0920775820885644	0	0.131331962422648	0.142956718472236	0.426081283261677	0.227658638823683	0
chr12_8189806_8220963_-	not_annotated	.		1.8939633300566	0.0101425676527613	0.424767233458828	1.79551285072701	1.12594011148473	1.51031756786045	0.500348514652827	0.994189660943914	0.853719895588811	0.740970282386461
chr12_9061580_9062262_+	Flt1	.	hsa_circ_0100186	-1.00216579099011	0.998834012856341	0.99970162905485	0.0460387910442822	0.281485027871184	0.131331962422648	0.357391796180591	0	0.284573298529604	0
chr12_9218692_9234071_-	not_annotated	.	hsa_circ_0029864	-1.73344226056527	0.429397093476448	0.960840412716328	0.0460387910442822	0.0804242936774811	0.131331962422648	0	0.0710135472102796	0.0569146597059207	0.416795783842384
chr12_9229551_9256591_-	not_annotated	.	hsa_circ_0100178	-1.04852277428116	0.941438815841489	0.99820174316293	0.0920775820885644	0.0804242936774811	0.196997943633972	0.142956718472236	0.284054188841118	0	0.0926212852983076
chr12_9229551_9273272_-	not_annotated	.		-1.12326369958598	0.85254773682785	0.99820174316293	0.276232746265693	0.0402121468387405	0.065665981211324	0.142956718472236	0.0710135472102796	0.170743979117762	0.185242570596615
chr12_9229551_9297852_-	not_annotated	.	hsa_circ_0100174	1.29254061268641	0.680521656822046	0.994985431960221	0.322271537309975	0.160848587354962	0	0.0714783592361181	0.0710135472102796	0.170743979117762	0.185242570596615
chr12_9256475_9313769_-	not_annotated	.	hsa_circ_0029834	1.12221851601376	0.606802856420997	0.994985431960221	1.84155164177129	2.01060734193703	2.49530728603031	2.21582913631966	1.70432513304671	1.87818377029538	1.71349377801869
chr12_9273124_9313769_-	not_annotated	.	hsa_circ_0005831	1.08822422867506	0.719525706825734	0.994985431960221	1.51928010446131	1.16615225832348	0.98498971816986	1.50104554395848	1.20723030257475	1.02446387470657	0.879902210333923
chr12_9292179_9313769_-	not_annotated	.		1.82902522949175	0.410272016779918	0.95775837957863	0.506426701487104	0.201060734193703	0	0.357391796180591	0.142027094420559	0	0.0463106426491538
chr12_9297690_9299418_-	not_annotated	.		-4.69127613501332	0.01914343171609	0.473857595912131	0.0460387910442822	0	0.065665981211324	0.0714783592361181	0.213040641630839	0.227658638823683	0.185242570596615
chr12_9297690_9313769_-	not_annotated	.	hsa_circ_0008760	1.26074170481425	0.26805507045289	0.90578806290372	2.76232746265693	1.84975875458206	2.82363719208693	2.50174257326413	1.70432513304671	1.82126911058946	1.806115063317
chr12_9309986_9313769_-	not_annotated	.	hsa_circ_0004372	1.52412928649898	0.658986547454431	0.994985431960221	0.0920775820885644	0.0402121468387405	0	0	0	0.0569146597059207	0.0463106426491538
chr13_100300001_100353039_-	Enah	3UTR		-1.93376872915724	0.10086510145462	0.775101330867824	0.184155164177129	0.321697174709924	0.393995887267944	0.428870155416709	0.923176113733635	0.113829319411841	0.833591567684769
chr13_100347404_100353039_-	Enah	.	hsa_circ_0016662	-1.04212654900507	0.955537508141277	0.998853669735401	0.0920775820885644	0	0.131331962422648	0	0.0710135472102796	0.113829319411841	0.0926212852983076
chr13_100427451_100436465_-	Lbr	.		1.00814347596082	0.976167325053955	0.999410408244164	0.966814611929926	0.844455083613551	0.590993830901916	1.00069702930565	0.284054188841118	0.967549215000652	0.926212852983076
chr13_100885655_100893629_-	Capn2	.		-1.17757034930022	0.842260500184812	0.99820174316293	0	0.201060734193703	0.131331962422648	0.500348514652827	0	0.0569146597059207	0
chr13_101274881_101280792_+	Susd4	.	hsa_circ_0112120	2.55173710484109	0.337269607389332	0.93061255032572	0.184155164177129	0.0804242936774811	0	0	0.142027094420559	0	0
chr13_101704469_101715410_+	Aida	.		-2.74189320941779	0.184922975307929	0.86334000229074	0.0920775820885644	0.0402121468387405	0	0.0714783592361181	0.426081283261677	0	0.0926212852983076
chr13_103324752_103334370_+	Eprs	.		1.32780058654695	0.3415186359277	0.93061255032572	0.82869823879708	0.482545762064886	0.722325793324564	0.7862619515973	0.213040641630839	0.398402617941445	0.602038354439
chr13_103331889_103355802_+	Eprs	.		-1.43883529328946	0.646320235614006	0.994985431960221	0	0.0402121468387405	0.131331962422648	0	0.213040641630839	0.0569146597059207	0.0463106426491538
chr13_105693582_105701842_+	Gpatch2	.		1.21215172883815	0.458120302051001	0.970723545676995	0.782659447752798	1.04551581780725	1.18198766180383	1.14365374777789	0.568108377682237	0.739890576176969	0.833591567684769
chr13_105699058_105701842_+	Gpatch2	.	hsa_circ_0002843	-1.49639286379295	0.475388838650204	0.973926945149504	0.230193955221411	0.201060734193703	0.196997943633972	0.214435077708354	0.213040641630839	0.79680523588289	0.0463106426491538
chr13_106859709_106862333_+	Ush2a	.		-1.81353271551092	0.529141914286364	0.980831830032882	0	0.0804242936774811	0	0.0714783592361181	0	0.170743979117762	0
chr13_107733301_107749528_-	Kcnk2	.	hsa_circ_0007131	1.59046022106016	0.0422632375595872	0.616376028805555	2.39401713430268	2.49315310400191	1.44465158664913	1.07217538854177	1.20723030257475	1.70743979117762	1.34300863682546
chr13_107733301_107772361_-	Kcnk2	.		-1.0290327073428	0.942232687438699	0.99820174316293	0.460387910442822	0.281485027871184	0.262663924845296	0.142956718472236	0.639121924892516	0.455317277647366	0.185242570596615
chr13_107745992_107749528_-	Kcnk2	.	hsa_circ_0008788	2.54148655030184	0.291862891001703	0.919750840486134	0	0.361909321548665	0.065665981211324	0	0	0.0569146597059207	0.138931927947461
chr13_109403514_109459916_-	Rps6kc1	.	hsa_circ_0111928	-1.29829460447913	0.628316556522427	0.994985431960221	0.138116373132847	0.120636440516222	0.262663924845296	0.571826873888945	0.0710135472102796	0.227658638823683	0.0463106426491538
chr13_109403514_109471561_-	Rps6kc1	.	hsa_circ_0111925	-1.41726887950693	0.20738467758029	0.881862498635718	0.598504283575669	0.603182202581108	0.459661868479268	0.929218670069536	0.710135472102796	0.569146597059207	0.97252349563223
chr13_109418119_109471561_-	Rps6kc1	.	hsa_circ_0111924	1.4974297199248	0.543022566657058	0.989042431912168	0.138116373132847	0.0402121468387405	0.196997943633972	0.0714783592361181	0.142027094420559	0.113829319411841	0
chr13_109441495_109471561_-	Rps6kc1	.		1.78072099157145	0.208302974814864	0.881862498635718	0.41434911939854	0.482545762064886	0.196997943633972	0.214435077708354	0.284054188841118	0.0569146597059207	0.277863855894923
chr13_109442254_109459916_-	Rps6kc1	.	hsa_circ_0111927	14.4944188694894	0.0118269837729961	0.424767233458828	0	0.0804242936774811	0.196997943633972	0	0	0	0
chr13_109442254_109471561_-	Rps6kc1	.	hsa_circ_0005841	1.92942957513608	0.209513981349565	0.884251070495522	0.460387910442822	0.120636440516222	0.262663924845296	0	0.142027094420559	0.0569146597059207	0.324174498544077
chr13_109457217_109471561_-	Rps6kc1	.	hsa_circ_0004849	1.45186067277245	0.52075374155161	0.978452003248947	0.0920775820885644	0.0804242936774811	0.459661868479268	0.142956718472236	0.0710135472102796	0.113829319411841	0.185242570596615
chr13_110443908_110447458_+	Lpgat1	.		-1.24731167727625	0.849342751573493	0.99820174316293	0	0	0.131331962422648	0.142956718472236	0.0710135472102796	0	0
chr13_110443908_110450689_+	Lpgat1	.	hsa_circ_0111866	-1.6060541233775	0.326210848358573	0.927612716889533	0.0460387910442822	0.120636440516222	0.32832990605662	0.214435077708354	0.142027094420559	0.170743979117762	0.416795783842384
chr13_110837568_110856315_-	Rcor3	.	hsa_circ_0016354	-1.57131412056541	0.447656541200521	0.967200099357183	0.230193955221411	0.0804242936774811	0	0.142956718472236	0.0710135472102796	0.341487958235524	0.138931927947461
chr13_111138405_111159973_+	Kcnh1	.	hsa_circ_0016343	1.25666846909865	0.27359565103605	0.907441554452949	1.42720252237275	2.13124378245325	1.77298149270575	1.21513210701401	1.56229803862615	1.19520785382433	1.66718313536954
chr13_111667734_111671978_-	not_annotated	.		1.36110628301293	0.688838045852678	0.994985431960221	0.184155164177129	0.0804242936774811	0.131331962422648	0.0714783592361181	0	0	0.277863855894923
chr13_111667734_111716205_-	not_annotated	.	hsa_circ_0111805	1.30312515649885	0.601575582945557	0.994985431960221	0.0920775820885644	0.281485027871184	0.32832990605662	0	0.213040641630839	0.227658638823683	0.231553213245769
chr13_111679318_111716205_-	not_annotated	.		-1.35902277453072	0.731253448246509	0.994985431960221	0.138116373132847	0	0	0	0	0.0569146597059207	0.185242570596615
chr13_111709660_111716205_-	not_annotated	.	hsa_circ_0016334	1.15850487830968	0.626975099754318	0.994985431960221	1.10493098506277	0.361909321548665	0.787991774535888	0.929218670069536	0.355067736051398	0.626061256765128	0.648348997088153
chr13_113735260_113748416_+	not_annotated	.		2.19702647426981	0.187882827621936	0.865482666702392	0.184155164177129	0.321697174709924	0.065665981211324	0	0.142027094420559	0.0569146597059207	0.138931927947461
chr13_113832447_113840267_-	Cr1l	.		-1.23914722011401	0.679550748758515	0.994985431960221	0.230193955221411	0.160848587354962	0.065665981211324	0.214435077708354	0.355067736051398	0.113829319411841	0.138931927947461
chr13_113832447_113844645_-	Cr1l	.		2.33037307721157	0.108694373748869	0.781233233180794	0.230193955221411	0.160848587354962	0.262663924845296	0.0714783592361181	0.0710135472102796	0	0.185242570596615
chr13_113832447_113847832_-	Cr1l	.		1.22422661482183	0.674166771227343	0.994985431960221	0.276232746265693	0.241272881032443	0.065665981211324	0.0714783592361181	0.426081283261677	0.0569146597059207	0.138931927947461
chr13_14516040_14697780_-	not_annotated	.		-2.05618034381655	0.56988208940238	0.991600074906909	0	0	0.131331962422648	0.214435077708354	0	0	0.138931927947461
chr13_14541720_14550127_-	not_annotated	.	hsa_circ_0117246	2.10448767859237	0.379978133132961	0.945696889605572	0.138116373132847	0.160848587354962	0	0	0.142027094420559	0.0569146597059207	0
chr13_14883727_14976793_-	not_annotated	.		3.79400279034531	0.211577948237234	0.884251070495522	0.0920775820885644	0	0.131331962422648	0	0	0	0.0463106426491538
chr13_22048842_22077216_+	Cntnap5b	.	hsa_circ_0117239	-1.20366839242998	0.733206753885974	0.994985431960221	0.184155164177129	0.120636440516222	0.196997943633972	0.285913436944473	0.355067736051398	0	0.185242570596615
chr13_22048842_22088629_+	Cntnap5b	.	hsa_circ_0117240	-1.25136669439007	0.503154344579204	0.974687557281036	0.276232746265693	0.402121468387405	0.65665981211324	0.857740310833418	0.497094830471957	0.227658638823683	0.602038354439
chr13_22048842_22244855_+	Cntnap5b	.		2.39780644658912	0.227145654575502	0.891918599457591	0.0920775820885644	0.120636440516222	0.131331962422648	0.0714783592361181	0	0	0.0926212852983076
chr13_22088485_22151171_+	Cntnap5b	.		1.34072309538935	0.693033253752053	0.994985431960221	0.184155164177129	0.0804242936774811	0.131331962422648	0	0.355067736051398	0.0569146597059207	0
chr13_22469697_22488146_+	Cntnap5b	.		-1.02450702534878	0.975581640395341	0.999410408244164	0.138116373132847	0	0.196997943633972	0.285913436944473	0.0710135472102796	0	0.0926212852983076
chr13_22469697_22492160_+	Cntnap5b	.		-1.18611182588721	0.827130004180369	0.99820174316293	0.0460387910442822	0.0804242936774811	0.065665981211324	0.285913436944473	0	0	0.0463106426491538
chr13_24893088_24902996_+	Cdh20	.		17.3200629936148	0.0170606731029891	0.462662191986328	0.184155164177129	0	0.131331962422648	0	0	0	0
chr13_25113372_25115431_-	not_annotated	.		-2.4159828303003	0.245826274325152	0.897168138795509	0	0.0804242936774811	0.065665981211324	0	0	0.284573298529604	0.185242570596615
chr13_25616431_25627356_-	Pign	.	hsa_circ_0108752	1.23138861249375	0.828749408732986	0.99820174316293	0.138116373132847	0.0402121468387405	0	0.142956718472236	0.0710135472102796	0	0
chr13_25672723_25691066_+	RGD1307235	.	hsa_circ_0047869	-1.10108531332804	0.850170116353206	0.99820174316293	0.460387910442822	0.0402121468387405	0.393995887267944	0.357391796180591	0.284054188841118	0.113829319411841	0.509417069140692
chr13_25672723_25699374_+	RGD1307235	.		1.03979134257657	0.955771417193282	0.998853669735401	0.138116373132847	0.0402121468387405	0.196997943633972	0.142956718472236	0	0.0569146597059207	0.231553213245769
chr13_25681293_25691066_+	RGD1307235	.	hsa_circ_0047870	4.13610008559227	0.104887153678606	0.775101330867824	0	0.120636440516222	0.32832990605662	0	0	0.113829319411841	0
chr13_25686315_25691066_+	RGD1307235	.		2.03623582187015	0.517114784112033	0.977380242831805	0	0	0.131331962422648	0	0	0.0569146597059207	0
chr13_25983847_25998695_+	Zcchc2	.	hsa_circ_0108763	-1.19077292686093	0.808767483555647	0.99820174316293	0	0.201060734193703	0.065665981211324	0.214435077708354	0.213040641630839	0.0569146597059207	0
chr13_26277462_26280241_+	Phlpp1	.	hsa_circ_0108767	1.21994232719849	0.575215921038686	0.991600074906909	0.598504283575669	0.402121468387405	0.787991774535888	0.357391796180591	0.284054188841118	1.02446387470657	0.231553213245769
chr13_26277462_26303358_+	Phlpp1	.	hsa_circ_0047891	11.8074732927682	0.0220265671921918	0.500883300820969	0.0920775820885644	0	0.131331962422648	0	0	0	0
chr13_26340135_26366629_+	Phlpp1	.		-2.49745394548137	0.149452891625091	0.80776940747022	0	0.0804242936774811	0.131331962422648	0.214435077708354	0.0710135472102796	0.113829319411841	0.277863855894923
chr13_26340135_26377986_+	Phlpp1	.		1.76040551134106	0.538149022399628	0.984605246030007	0.0920775820885644	0.201060734193703	0	0.0714783592361181	0	0	0.138931927947461
chr13_31092208_31209056_+	Cdh7	.		-1.63209070540552	0.441397971605591	0.964736311344349	0.0460387910442822	0.120636440516222	0.131331962422648	0.214435077708354	0.0710135472102796	0.227658638823683	0.138931927947461
chr13_31140420_31163102_+	Cdh7	.	hsa_circ_0108807	1.11307771683221	0.60373945402094	0.994985431960221	1.61135768654988	2.25188022296947	1.96997943633972	1.71548062166684	1.20723030257475	1.70743979117762	2.26922148980854
chr13_31140420_31186487_+	Cdh7	.	hsa_circ_0108808	1.57446723225941	0.540331262497411	0.987203716141335	0.0460387910442822	0.0804242936774811	0.196997943633972	0.214435077708354	0	0.0569146597059207	0
chr13_31140420_31209056_+	Cdh7	.	hsa_circ_0108809	1.34255299329158	0.721784352008938	0.994985431960221	0.138116373132847	0.0402121468387405	0	0	0.142027094420559	0	0.0463106426491538
chr13_32453776_32469550_-	not_annotated	.		-1.03441208065838	0.954150900256791	0.998626095047161	0.184155164177129	0.160848587354962	0.131331962422648	0.0714783592361181	0.142027094420559	0.455317277647366	0
chr13_34399885_34400364_+	not_annotated	.	hsa_circ_0007052	-1.1316142622866	0.728820637562041	0.994985431960221	0.230193955221411	0.281485027871184	0.32832990605662	0.428870155416709	0.284054188841118	0.227658638823683	0.324174498544077
chr13_34515328_34528874_+	not_annotated	.	hsa_circ_0117217	2.55920691370447	0.168482612115298	0.841095292767093	0.138116373132847	0.201060734193703	0	0.0714783592361181	0	0.0569146597059207	0.0463106426491538
chr13_35579715_35608096_-	not_annotated	.		2.11388964876761	0.19704112416234	0.875690870438651	0.276232746265693	0.0804242936774811	0.131331962422648	0.0714783592361181	0	0.113829319411841	0.0926212852983076
chr13_35579756_35608096_-	not_annotated	.		1.35607716479761	0.513575057550611	0.976928685573259	0.41434911939854	0.201060734193703	0.131331962422648	0.0714783592361181	0	0.341487958235524	0.277863855894923
chr13_35728571_35752228_-	Ptpn4	.	hsa_circ_0056243	-8.16522817386923	0.0601177196537876	0.678529227099775	0	0	0	0.142956718472236	0	0	0.0463106426491538
chr13_35736455_35784163_-	Ptpn4	.		-1.2093153736474	0.76096882326599	0.996661363285008	0.230193955221411	0.241272881032443	0	0.357391796180591	0.284054188841118	0.0569146597059207	0.138931927947461
chr13_35748507_35784163_-	Ptpn4	.		1.89209527845371	0.335684491285665	0.93061255032572	0.41434911939854	0	0.196997943633972	0.214435077708354	0	0.0569146597059207	0.138931927947461
chr13_35769418_35784163_-	Ptpn4	.		2.1680795483202	0.075135732501673	0.72302745866364	0.460387910442822	0.321697174709924	0.65665981211324	0.142956718472236	0.0710135472102796	0.113829319411841	0.463106426491538
chr13_39853881_40143208_-	Dpp10	.		-2.28653016208498	0.166168572822798	0.839368575219077	0	0.120636440516222	0.131331962422648	0.0714783592361181	0.355067736051398	0.170743979117762	0.185242570596615
chr13_40105250_40145825_-	Dpp10	.		-1.48605448767793	0.473205435380182	0.973926945149504	0.138116373132847	0.120636440516222	0.131331962422648	0.357391796180591	0	0.341487958235524	0.0926212852983076
chr13_40882113_41042543_-	not_annotated	.		2.00506250180823	0.411638833901961	0.95775837957863	0	0	0.32832990605662	0.0714783592361181	0	0.0569146597059207	0.0463106426491538
chr13_40882113_41046809_-	not_annotated	.		-1.05630317603025	0.868479343556506	0.99820174316293	0.598504283575669	1.4878494330334	0.787991774535888	0.357391796180591	1.42027094420559	1.47978115235394	0.833591567684769
chr13_40882113_41141974_-	not_annotated	.		-2.18687730574066	0.305240428641286	0.924161555154893	0	0.0804242936774811	0.065665981211324	0	0.142027094420559	0.0569146597059207	0.231553213245769
chr13_41706912_41722239_-	Actr3	.		-2.46357123878109	0.256346787918689	0.899970281902704	0.0920775820885644	0.0402121468387405	0	0	0.142027094420559	0.0569146597059207	0.277863855894923
chr13_41898164_41907307_+	Slc35f5	.	hsa_circ_0117078	-2.02085094471076	0.384441484157507	0.948924159021198	0.0460387910442822	0.120636440516222	0	0.428870155416709	0	0.113829319411841	0
chr13_43971644_43987587_+	Mgat5	5UTR		-1.03222521297692	0.972669946095506	0.999410408244164	0.0460387910442822	0.160848587354962	0	0	0.213040641630839	0.113829319411841	0
chr13_44607508_44629827_+	not_annotated	.		-2.15272854175314	0.264986795501787	0.905631558574211	0.0920775820885644	0.0804242936774811	0.065665981211324	0.0714783592361181	0.426081283261677	0	0.231553213245769
chr13_44866843_44868622_+	R3hdm1	5UTR	hsa_circ_0056558	-1.00779332742651	0.996361159441309	0.99970162905485	0.138116373132847	0	0.065665981211324	0.285913436944473	0	0	0
chr13_46517549_46528672_+	Thsd7b	.	hsa_circ_0117407	2.46549915137241	0.13257057520302	0.794070690246661	0.276232746265693	0.0804242936774811	0.459661868479268	0	0	0.341487958235524	0.0463106426491538
chr13_50211624_50220923_+	Zc3h11a	5UTR		1.83371903207107	0.100642770058195	0.775101330867824	0.41434911939854	0.72381864309733	0.393995887267944	0.357391796180591	0.142027094420559	0.341487958235524	0.277863855894923
chr13_51432787_51439647_+	Kdm5b	.		1.17483827632182	0.914634640532627	0.99820174316293	0	0	0.131331962422648	0	0.142027094420559	0	0
chr13_51440789_51450355_+	Kdm5b	.		1.0930240613465	0.924659273778999	0.99820174316293	0	0.120636440516222	0.065665981211324	0	0	0.170743979117762	0.0463106426491538
chr13_53175099_53186162_-	Camsap2	.	hsa_circ_0006265	-1.26792292170476	0.671670197774599	0.994985431960221	0.0460387910442822	0.241272881032443	0.196997943633972	0	0.0710135472102796	0.227658638823683	0.463106426491538
chr13_56096833_56129496_+	not_annotated	.	hsa_circ_0111650	1.20614373781583	0.553522573382116	0.991600074906909	0.644543074619951	0.402121468387405	0.525327849690592	0.357391796180591	0.426081283261677	0.512231937353286	0.416795783842384
chr13_56096833_56183125_+	not_annotated	.		2.61900255334819	0.0924163659008874	0.765602515094246	0.41434911939854	0.160848587354962	0.262663924845296	0.0714783592361181	0.142027094420559	0	0.185242570596615
chr13_56114437_56129496_+	not_annotated	.	hsa_circ_0006324	3.80961578907978	0.0602873926861969	0.678529227099775	0.0460387910442822	0.160848587354962	0.196997943633972	0.0714783592361181	0	0	0.0463106426491538
chr13_56114437_56161720_+	not_annotated	.	hsa_circ_0111649	-1.14687360183457	0.759554661539392	0.996661363285008	0.138116373132847	0.241272881032443	0.196997943633972	0.285913436944473	0.142027094420559	0.227658638823683	0.231553213245769
chr13_56114437_56173172_+	not_annotated	.	hsa_circ_0015783	1.48539063726358	0.602817950196911	0.994985431960221	0.276232746265693	0.0804242936774811	0	0.285913436944473	0.0710135472102796	0	0
chr13_56114437_56183125_+	not_annotated	.	hsa_circ_0111647	1.86145501978896	0.0302273029437533	0.561526077276769	0.874737029841362	1.36721299251718	1.05065569938118	0.929218670069536	0.355067736051398	0.79680523588289	0.324174498544077
chr13_56121584_56183125_+	not_annotated	.	hsa_circ_0000168	1.508000192316	0.522372618010459	0.979547383255707	0.138116373132847	0.402121468387405	0.065665981211324	0.285913436944473	0	0.227658638823683	0.0463106426491538
chr13_56151433_56183125_+	not_annotated	.	hsa_circ_0015779	-1.06338896388809	0.924906057293487	0.99820174316293	0.0460387910442822	0.201060734193703	0.065665981211324	0	0.142027094420559	0.170743979117762	0.138931927947461
chr13_57226408_57266236_+	Kcnt2	.	hsa_circ_0111617	-1.21095182453517	0.753641897568629	0.996661363285008	0.0920775820885644	0.241272881032443	0	0.214435077708354	0.0710135472102796	0.170743979117762	0.138931927947461
chr13_57241244_57315386_+	Kcnt2	.		1.55255531861529	0.518554616592804	0.978244521796484	0	0.321697174709924	0.196997943633972	0	0.0710135472102796	0.0569146597059207	0.277863855894923
chr13_57308609_57315386_+	Kcnt2	.	hsa_circ_0015751	-2.52569696645256	0.021345964233314	0.498432698458573	0.138116373132847	0.281485027871184	0.131331962422648	0.714783592361181	0.284054188841118	0.512231937353286	0.463106426491538
chr13_57343825_57411487_+	Kcnt2	.		1.5790904654516	0.175621056746048	0.846979955598017	1.05889219401849	0.482545762064886	0.393995887267944	0.643305233125063	0.497094830471957	0.341487958235524	0.231553213245769
chr13_57343825_57458413_+	Kcnt2	.		2.20522390907492	0.169684392048345	0.841095292767093	0.0920775820885644	0.643394349419849	0.131331962422648	0.142956718472236	0.0710135472102796	0.170743979117762	0.138931927947461
chr13_57343825_57470637_+	Kcnt2	.		1.31814732430952	0.848248654068741	0.99820174316293	0.138116373132847	0	0	0.142956718472236	0	0	0
chr13_57447577_57470637_+	Kcnt2	.	hsa_circ_0111602	2.09392644505005	0.258229487068213	0.899970281902704	0.0920775820885644	0.241272881032443	0.459661868479268	0	0	0.0569146597059207	0.370485141193231
chr13_57499750_57510762_+	Kcnt2	.		1.33451968823483	0.725740504705441	0.994985431960221	0.0460387910442822	0.120636440516222	0.065665981211324	0	0	0.170743979117762	0.0463106426491538
chr13_60462942_60473062_-	Cdc73	.	hsa_circ_0111574	-1.32097054305239	0.752675167716915	0.996661363285008	0.0920775820885644	0	0.065665981211324	0	0	0.113829319411841	0.138931927947461
chr13_60462942_60484400_-	Cdc73	.		-1.08757679185097	0.843617138850271	0.99820174316293	0.506426701487104	0.321697174709924	0.065665981211324	0.0714783592361181	0.497094830471957	0.455317277647366	0.324174498544077
chr13_60462942_60489670_-	Cdc73	.	hsa_circ_0111569	5.3091649038329	0.100902333477965	0.775101330867824	0.184155164177129	0.120636440516222	0	0	0	0.0569146597059207	0
chr13_61363514_61364904_+	not_annotated	.		1.62639602511431	0.444172145925268	0.965936147053465	0.138116373132847	0.120636440516222	0.131331962422648	0.214435077708354	0.0710135472102796	0.0569146597059207	0
chr13_67105709_67180485_-	Pla2g4a	5UTR		-1.21792304843585	0.852076283343739	0.99820174316293	0	0.160848587354962	0	0	0.142027094420559	0	0.138931927947461
chr13_67141797_67180485_-	Pla2g4a	5UTR		-1.48462565217967	0.593556232328462	0.994985431960221	0.0460387910442822	0	0.32832990605662	0.357391796180591	0.142027094420559	0.0569146597059207	0.138931927947461
chr13_68736731_68756721_-	Swt1	.		2.08757379397396	0.41433616559151	0.95775837957863	0.230193955221411	0	0.32832990605662	0.214435077708354	0.142027094420559	0	0
chr13_68752166_68763048_-	Swt1	.		1.03647474767469	0.876274437163041	0.99820174316293	1.19700856715134	1.2867886988397	0.787991774535888	0.857740310833418	1.42027094420559	0.967549215000652	1.06514478093054
chr13_72281460_72283696_-	Cacna1e	.	hsa_circ_0015537	1.19756801224268	0.804134378731439	0.99820174316293	0.138116373132847	0.241272881032443	0.065665981211324	0.142956718472236	0	0.113829319411841	0.231553213245769
chr13_72342020_72367981_-	Cacna1e	5UTR	hsa_circ_0111401	1.97330339161725	0.114357202035534	0.781263659269119	0.782659447752798	0.241272881032443	0.525327849690592	0.500348514652827	0.0710135472102796	0.284573298529604	0.185242570596615
chr13_72960659_72969502_-	Xpr1	.	hsa_circ_0015513	1.54389615678345	0.512148329003891	0.976928685573259	0.0920775820885644	0.120636440516222	0.131331962422648	0.0714783592361181	0	0	0.185242570596615
chr13_73203186_73265813_+	Acbd6	.	hsa_circ_0015508	1.12956863011836	0.69846602295821	0.994985431960221	0.690581865664233	0.482545762064886	0.459661868479268	0.214435077708354	0.639121924892516	0.398402617941445	0.648348997088153
chr13_73239821_73265813_+	Acbd6	.	hsa_circ_0000164	-1.46985854090652	0.697430946695345	0.994985431960221	0	0.120636440516222	0	0	0	0.113829319411841	0.138931927947461
chr13_73519625_73562462_-	not_annotated	.		-1.39895168718585	0.546761231282752	0.990146275601952	0.138116373132847	0.0804242936774811	0.131331962422648	0.142956718472236	0.142027094420559	0.170743979117762	0.185242570596615
chr13_73615096_73619484_-	not_annotated	.	hsa_circ_0111365	1.42716839526467	0.717928995177354	0.994985431960221	0.0920775820885644	0.0402121468387405	0.065665981211324	0	0	0.170743979117762	0
chr13_73615096_73622224_-	not_annotated	.	hsa_circ_0111362	-1.02253576232424	0.90121514867885	0.99820174316293	2.67024988056837	1.97039519509829	2.29830934239634	2.07287241784743	2.34344705793923	2.73190366588419	2.26922148980854
chr13_74485161_74513464_-	Ralgps2	.		-1.50735422934764	0.166202060007267	0.839368575219077	1.05889219401849	0.683606496258589	0.32832990605662	1.14365374777789	0.781149019313075	0.682975916471048	1.62087249272038
chr13_74485161_74520636_-	Ralgps2	5UTR		1.68275118118843	0.317806974127039	0.926467979584087	0.184155164177129	0.361909321548665	0.196997943633972	0.285913436944473	0.0710135472102796	0	0.231553213245769
chr13_74485161_74549794_-	Ralgps2	5UTR		1.44589011689319	0.688765562057929	0.994985431960221	0	0.0804242936774811	0.262663924845296	0	0	0.284573298529604	0
chr13_74512345_74520636_-	Ralgps2	5UTR	hsa_circ_0000162	4.42996608061052	0.173146055533054	0.841744239600155	0.138116373132847	0	0.131331962422648	0	0	0.0569146597059207	0
chr13_76952079_76965688_+	not_annotated	.	hsa_circ_0004436	6.02042721095825	0.140886650884166	0.80093453630312	0.0920775820885644	0	0	0	0	0	0
chr13_76952079_77004245_+	Rfwd2	5UTR	hsa_circ_0015369	1.42543571151781	0.669187914525007	0.994985431960221	0.0460387910442822	0.0804242936774811	0.262663924845296	0	0.142027094420559	0	0.185242570596615
chr13_76979426_77004245_+	Rfwd2	5UTR	hsa_circ_0003572	-3.3743024159893	0.0400240755552425	0.615794524138391	0.0460387910442822	0.0804242936774811	0	0.0714783592361181	0.213040641630839	0.170743979117762	0.231553213245769
chr13_77000104_77051919_+	Rfwd2	.	hsa_circ_0015353	2.10559300977863	0.237730396945917	0.895771837395179	0.138116373132847	0.120636440516222	0.131331962422648	0.0714783592361181	0	0	0.138931927947461
chr13_77029634_77051919_+	Rfwd2	.	hsa_circ_0111251	-1.00370935877306	0.99970162905485	0.99970162905485	0.184155164177129	0	0	0.214435077708354	0	0.0569146597059207	0
chr13_78196447_78227509_-	Rabgap1l	.	hsa_circ_0015335	-1.94446358359369	0.450596078564685	0.968470697777155	0.0920775820885644	0.0402121468387405	0	0.0714783592361181	0.284054188841118	0.0569146597059207	0
chr13_78382227_78443183_-	Rabgap1l	.	hsa_circ_0111227	2.68105902271265	0.111636742675672	0.781233233180794	0.138116373132847	0.281485027871184	0.065665981211324	0	0.142027094420559	0.0569146597059207	0.0463106426491538
chr13_78382227_78492542_-	Rabgap1l	.		-2.00662986535359	0.21644913718574	0.886903006921647	0.184155164177129	0.120636440516222	0.065665981211324	0.142956718472236	0.0710135472102796	0.170743979117762	0.602038354439
chr13_78443041_78492542_-	Rabgap1l	.		1.06074607088959	0.924164967415818	0.99820174316293	0	0.281485027871184	0.131331962422648	0.214435077708354	0.0710135472102796	0.0569146597059207	0.185242570596615
chr13_78462610_78492542_-	Rabgap1l	.	hsa_circ_0111222	-1.98302604521273	0.241220859392109	0.896743175405249	0.230193955221411	0.241272881032443	0	0.142956718472236	0.213040641630839	0.0569146597059207	0.879902210333923
chr13_78490472_78521909_-	Rabgap1l	5UTR		1.36327470631297	0.574653618184773	0.991600074906909	0.230193955221411	0.603182202581108	0.131331962422648	0.285913436944473	0.639121924892516	0	0.0926212852983076
chr13_78836819_78847234_-	Zbtb37	.		-1.09857128894393	0.772146102195033	0.99820174316293	0.230193955221411	0.804242936774811	0.590993830901916	0.357391796180591	0.710135472102796	0.455317277647366	0.833591567684769
chr13_82091839_82164226_+	Kifap3	.	hsa_circ_0111121	1.32722715465692	0.519392745397453	0.978244521796484	0.276232746265693	0.442333615226146	0.262663924845296	0.285913436944473	0.213040641630839	0.113829319411841	0.370485141193231
chr13_82185979_82190210_+	Kifap3	.	hsa_circ_0111115	-1.69860758589635	0.215699813322042	0.886903006921647	0.184155164177129	0.160848587354962	0.131331962422648	0.285913436944473	0.142027094420559	0.227658638823683	0.416795783842384
chr13_82739353_82743503_-	Atp1b1	.		-1.32003891572405	0.575995905809687	0.991600074906909	0.184155164177129	0.0804242936774811	0.32832990605662	0.214435077708354	0.568108377682237	0.113829319411841	0.138931927947461
chr13_83616628_83660292_-	Dcaf6	.		-1.10599628946025	0.804097504714973	0.99820174316293	0.230193955221411	0.281485027871184	0.196997943633972	0.285913436944473	0.355067736051398	0.0569146597059207	0.370485141193231
chr13_83634262_83660292_-	Dcaf6	.		1.32599198696289	0.417067153262473	0.95775837957863	0.322271537309975	0.522757908903627	0.525327849690592	0.142956718472236	0.426081283261677	0.455317277647366	0.324174498544077
chr13_83643436_83660292_-	Dcaf6	.		1.23453680503498	0.647242903680792	0.994985431960221	0.690581865664233	0.361909321548665	0	0.285913436944473	0.355067736051398	0.170743979117762	0.370485141193231
chr13_83815851_83819669_-	Mpzl1	.	hsa_circ_0015107	1.19406128514194	0.68191338985786	0.994985431960221	0.506426701487104	0.281485027871184	0.131331962422648	0.357391796180591	0.497094830471957	0.170743979117762	0.0926212852983076
chr13_84161875_84168811_-	not_annotated	.		1.72022872561057	0.418597974479355	0.95775837957863	0.322271537309975	0.241272881032443	0	0.0714783592361181	0	0.113829319411841	0.231553213245769
chr13_85397121_85399509_-	Uck2	.		1.12035729576731	0.824389309987548	0.99820174316293	0.184155164177129	0.0804242936774811	0.393995887267944	0.428870155416709	0.0710135472102796	0.113829319411841	0.138931927947461
chr13_86424476_86451001_-	Pbx1	3UTR	hsa_circ_0111030	1.1020236920218	0.871200260519128	0.99820174316293	0.322271537309975	0.0804242936774811	0.065665981211324	0	0.0710135472102796	0.341487958235524	0.138931927947461
chr13_89163766_89176307_-	Atf6	.	hsa_circ_0008857	1.48980483876331	0.202569347163278	0.879164004448254	0.598504283575669	0.442333615226146	0.787991774535888	0.142956718472236	0.497094830471957	0.341487958235524	0.555727711789846
chr13_89163766_89196798_-	Atf6	.	hsa_circ_0015033	-3.41975916077638	0.29439281152508	0.919750840486134	0	0.0402121468387405	0	0.142956718472236	0.142027094420559	0	0
chr13_92642894_92652191_+	not_annotated	.	hsa_circ_0002413	-1.21047990870855	0.64675136186782	0.994985431960221	0.138116373132847	0.201060734193703	0.393995887267944	0.142956718472236	0.355067736051398	0.341487958235524	0.277863855894923
chr13_92642894_92672818_+	not_annotated	.	hsa_circ_0017181	-2.04063836190143	0.0999346231963694	0.775101330867824	0.276232746265693	0.0804242936774811	0.196997943633972	0.0714783592361181	0.355067736051398	0.455317277647366	0.555727711789846
chr13_92642894_92714466_+	not_annotated	.		-1.19709515008094	0.812262789114808	0.99820174316293	0.138116373132847	0.0402121468387405	0	0.0714783592361181	0.142027094420559	0.113829319411841	0
chr13_92642894_92730574_+	not_annotated	.		-1.12728967265143	0.761348972972704	0.996661363285008	0.368310328354258	0.281485027871184	0.131331962422648	0.285913436944473	0.0710135472102796	0.398402617941445	0.416795783842384
chr13_92651386_92672818_+	not_annotated	.		-5.74731864997284	0.068306900862108	0.690105852426358	0	0.0402121468387405	0	0.0714783592361181	0.142027094420559	0.170743979117762	0.0926212852983076
chr13_92652135_92672818_+	not_annotated	.		-1.4913652169115	0.34958736905	0.93096821112607	0.644543074619951	0.683606496258589	0.459661868479268	0.857740310833418	0.284054188841118	0.341487958235524	2.03766827656277
chr13_92652135_92687792_+	not_annotated	.		-2.43677729098017	0.243423994493667	0.897168138795509	0	0.0402121468387405	0.065665981211324	0.142956718472236	0	0.113829319411841	0.0926212852983076
chr13_92652135_92714466_+	not_annotated	.	hsa_circ_0112703	-1.0741650397743	0.900069191341405	0.99820174316293	0.230193955221411	0.241272881032443	0.131331962422648	0.0714783592361181	0.142027094420559	0.113829319411841	0.509417069140692
chr13_92652135_92730574_+	not_annotated	.		1.40783361785368	0.275678847856088	0.910582303730439	0.736620656708515	0.683606496258589	0.262663924845296	0.428870155416709	0.213040641630839	0.512231937353286	0.463106426491538
chr13_92668873_92672818_+	not_annotated	.	hsa_circ_0005180	-1.31802535958025	0.0843835912871489	0.740615396722073	2.5781722984798	2.61378954451813	2.03564541755104	3.43096124333367	2.91155543562146	3.24413560323748	3.24174498544077
chr13_92668873_92687792_+	not_annotated	.		1.11132288974428	0.865173832486761	0.99820174316293	0.0460387910442822	0.120636440516222	0.196997943633972	0.142956718472236	0	0.170743979117762	0.0926212852983076
chr13_92668873_92714466_+	not_annotated	.	hsa_circ_0112705	1.08385675825422	0.852641639670341	0.99820174316293	0.368310328354258	0.281485027871184	0.525327849690592	0.357391796180591	0.355067736051398	0.682975916471048	0.0463106426491538
chr13_92668873_92730574_+	not_annotated	.	hsa_circ_0017184	-1.02027319681742	0.945665468489957	0.99820174316293	0.920775820885644	0.482545762064886	0.525327849690592	0.7862619515973	0.497094830471957	0.910634555294731	0.463106426491538
chr13_92668873_92807534_+	not_annotated	.		1.89061528405927	0.58962571239467	0.992532590016264	0.230193955221411	0	0	0	0	0	0.138931927947461
chr13_92714378_92768254_+	not_annotated	.	hsa_circ_0002549	3.03206115482205	0.125281894413907	0.781263659269119	0	0.361909321548665	0.196997943633972	0	0.0710135472102796	0.0569146597059207	0.0926212852983076
chr13_92714378_92807534_+	not_annotated	.	hsa_circ_0007019	3.51069044868955	0.128736767088653	0.784385271269734	0.0460387910442822	0.241272881032443	0.065665981211324	0	0.0710135472102796	0.0569146597059207	0
chr13_92730512_92807534_+	not_annotated	.	hsa_circ_0004443	-1.20603585299961	0.834524130863728	0.99820174316293	0	0.120636440516222	0.065665981211324	0	0	0	0.277863855894923
chr13_92762598_92768254_+	not_annotated	.	hsa_circ_0003688	-1.88769755711125	0.630210542443526	0.994985431960221	0	0.120636440516222	0	0.0714783592361181	0.284054188841118	0	0
chr13_92762598_92783433_+	not_annotated	.	hsa_circ_0002636	1.15090663623979	0.871823174786129	0.99820174316293	0.0920775820885644	0.0804242936774811	0.065665981211324	0	0	0.113829319411841	0.138931927947461
chr13_92762598_92807534_+	not_annotated	.		1.00157634015709	0.996622111035064	0.99970162905485	0.368310328354258	0.402121468387405	0.262663924845296	0.428870155416709	0.142027094420559	0.284573298529604	0.509417069140692
chr13_93158564_93184258_-	Rgs7	.	hsa_circ_0005091	-2.04740431750194	0.336241168837931	0.93061255032572	0.0460387910442822	0	0.131331962422648	0.0714783592361181	0	0.113829319411841	0.231553213245769
chr13_93855969_93860744_-	not_annotated	.		1.89627768648829	0.159550330634052	0.8321765615958	0.230193955221411	0.643394349419849	0.459661868479268	0.0714783592361181	0.142027094420559	0.455317277647366	0.231553213245769
chr13_94898231_94940332_+	Sdccag8	.	hsa_circ_0112753	2.55670213257481	0.289906301050273	0.919750840486134	0.0920775820885644	0.0402121468387405	0	0	0.0710135472102796	0	0
chr13_94898231_95013012_+	Sdccag8	.		1.63954673483278	0.541285356741975	0.988317676784414	0	0.0804242936774811	0.32832990605662	0	0.142027094420559	0.113829319411841	0.0463106426491538
chr13_95003381_95013012_+	Sdccag8	.	hsa_circ_0017241	1.01377450361853	0.980250601097589	0.999410408244164	0.0460387910442822	0.201060734193703	0.196997943633972	0.428870155416709	0.142027094420559	0.0569146597059207	0
chr13_95076235_95348984_-	Akt3	5UTR		1.26923138885306	0.684547697343243	0.994985431960221	0.138116373132847	0.0402121468387405	0.196997943633972	0.0714783592361181	0.142027094420559	0.113829319411841	0.0463106426491538
chr13_95087451_95128782_-	Akt3	.	hsa_circ_0002240	-1.35168549478657	0.63318578158353	0.994985431960221	0.138116373132847	0.0402121468387405	0.131331962422648	0	0.355067736051398	0.113829319411841	0.0926212852983076
chr13_95087451_95208329_-	Akt3	.		1.09242119290181	0.916455479217512	0.99820174316293	0	0.120636440516222	0.196997943633972	0	0	0.0569146597059207	0.277863855894923
chr13_95087451_95348984_-	Akt3	5UTR		-1.16295853744233	0.703661654998091	0.994985431960221	0.322271537309975	0.402121468387405	0.393995887267944	0.142956718472236	0.142027094420559	1.02446387470657	0.370485141193231
chr13_95087451_95351309_-	Akt3	5UTR		5.22524688610902	0.116064220676013	0.781263659269119	0	0.0804242936774811	0.262663924845296	0	0.0710135472102796	0	0
chr13_95098505_95128782_-	Akt3	.	hsa_circ_0000199	4.13925510370754	0.0552840390200078	0.664216714424597	0.0460387910442822	0.241272881032443	0.131331962422648	0	0.0710135472102796	0	0.0463106426491538
chr13_95098505_95208329_-	Akt3	.		-1.51368124360064	0.293731407515606	0.919750840486134	0.138116373132847	0.442333615226146	0.262663924845296	0.214435077708354	0.426081283261677	0.512231937353286	0.555727711789846
chr13_95098505_95348984_-	Akt3	5UTR	hsa_circ_0017242	-1.86613987930977	0.187142623103878	0.86334000229074	0.0460387910442822	0.321697174709924	0.32832990605662	0.428870155416709	0.426081283261677	0.455317277647366	0.416795783842384
chr13_95105491_95208329_-	Akt3	.		-1.57607632143099	0.417554819144775	0.95775837957863	0.0460387910442822	0.0804242936774811	0.262663924845296	0.142956718472236	0.142027094420559	0.227658638823683	0.231553213245769
chr13_95105491_95348984_-	Akt3	5UTR		1.44543963363107	0.502172838169364	0.974687557281036	0.0920775820885644	0.442333615226146	0.196997943633972	0.0714783592361181	0.0710135472102796	0.227658638823683	0.277863855894923
chr13_95120751_95348984_-	Akt3	5UTR	hsa_circ_0017244	1.1791528905845	0.499736245694581	0.974687557281036	1.84155164177129	1.6889101672271	3.21763307935487	1.42956718472236	1.27824384978503	2.78881832559011	1.94504699126446
chr13_95120751_95351309_-	Akt3	5UTR		1.03557186745565	0.955309647801625	0.998853669735401	0.0460387910442822	0.201060734193703	0	0.142956718472236	0.0710135472102796	0	0.138931927947461
chr13_95167818_95208329_-	Akt3	.	hsa_circ_0017250	-1.70705165181531	0.163541662189541	0.838942184690166	0.138116373132847	0.321697174709924	0.131331962422648	0.285913436944473	0.497094830471957	0.341487958235524	0.324174498544077
chr13_95167818_95348984_-	Akt3	5UTR	hsa_circ_0017252	-1.70933755177221	0.112177428903519	0.781233233180794	0.276232746265693	0.361909321548665	0.393995887267944	0.643305233125063	0.497094830471957	0.910634555294731	0.324174498544077
chr13_95167818_95351309_-	Akt3	5UTR		-1.3078091924943	0.554842023662595	0.991600074906909	0.0460387910442822	0.281485027871184	0.32832990605662	0.285913436944473	0.284054188841118	0.170743979117762	0.370485141193231
chr13_95193008_95196402_-	Akt3	.		-1.00343211036899	0.993883631159036	0.99970162905485	0.0460387910442822	0.120636440516222	0.196997943633972	0.0714783592361181	0	0.284573298529604	0.0926212852983076
chr13_95193008_95348984_-	Akt3	5UTR	hsa_circ_0017253	-1.79908670452791	0.148840450389609	0.80776940747022	0.138116373132847	0.201060734193703	0.196997943633972	0.357391796180591	0.142027094420559	0.455317277647366	0.324174498544077
chr13_95196257_95348984_-	Akt3	5UTR	hsa_circ_0017254	1.13145200381547	0.751783264047947	0.996661363285008	0.41434911939854	0.201060734193703	0.590993830901916	0.357391796180591	0.142027094420559	0.569146597059207	0.277863855894923
chr13_95208217_95348984_-	Akt3	5UTR		-1.16985121701726	0.857186635978298	0.99820174316293	0	0.160848587354962	0	0	0	0.170743979117762	0.0926212852983076
chr13_95230646_95348984_-	Akt3	5UTR	hsa_circ_0004649	-1.81896256946633	0.228119545885232	0.891918599457591	0.230193955221411	0.201060734193703	0	0.214435077708354	0.0710135472102796	0.455317277647366	0.370485141193231
chr13_95276312_95348984_-	Akt3	5UTR		-1.29933359191134	0.683095221370918	0.994985431960221	0.138116373132847	0.201060734193703	0	0	0.213040641630839	0.227658638823683	0.185242570596615
chr13_95914249_95932651_-	Adss	3UTR		2.3007828449734	0.107788404650718	0.778788930633359	0.322271537309975	0.201060734193703	0.459661868479268	0	0.213040641630839	0.284573298529604	0.0463106426491538
chr13_98026892_98037996_-	Ahctf1	.		-1.80939641982979	0.442135910764335	0.964809589660463	0.0460387910442822	0.0402121468387405	0.131331962422648	0	0.426081283261677	0.113829319411841	0
chr13_98386341_98403224_+	Cdc42bpa	.	hsa_circ_0112265	-1.02330177778776	0.943511424303067	0.99820174316293	0.322271537309975	0.442333615226146	0.459661868479268	0.214435077708354	0.497094830471957	0.512231937353286	0.416795783842384
chr14_104268361_104277402_+	Spred2	.	hsa_circ_0007961	-1.74088525994009	0.251806187928271	0.898457786413209	0.138116373132847	0.160848587354962	0.131331962422648	0.357391796180591	0.213040641630839	0.341487958235524	0.138931927947461
chr14_104958185_104960143_-	Aftph	5UTR	hsa_circ_0001021	-1.21199232634406	0.752177277977997	0.996661363285008	0	0.482545762064886	0.196997943633972	0.142956718472236	0.710135472102796	0.113829319411841	0.185242570596615
chr14_106153574_106161579_+	Vps54	5UTR		-1.21878655905296	0.8004853224356	0.99820174316293	0.0920775820885644	0.0402121468387405	0.131331962422648	0.0714783592361181	0	0.341487958235524	0
chr14_106153574_106167943_+	Vps54	5UTR		2.70939698121106	0.108855999945581	0.781233233180794	0.230193955221411	0.201060734193703	0.065665981211324	0	0.142027094420559	0.0569146597059207	0.0463106426491538
chr14_106492369_106500203_+	Wdpcp	5UTR	hsa_circ_0005762	1.18011603711416	0.727831694579231	0.994985431960221	0.138116373132847	0.361909321548665	0.196997943633972	0.0714783592361181	0	0.398402617941445	0.277863855894923
chr14_106551724_106621252_+	Wdpcp	.		-3.80018728923456	0.0198004777933067	0.481421084335486	0.0460387910442822	0.120636440516222	0.065665981211324	0	0.426081283261677	0.512231937353286	0.324174498544077
chr14_106551724_106675867_+	Wdpcp	.		-2.06188432382944	0.337815009652754	0.93061255032572	0	0.120636440516222	0.065665981211324	0.214435077708354	0.0710135472102796	0.227658638823683	0.0463106426491538
chr14_106551724_106718850_+	Wdpcp	.		-3.49417554625867	0.159035972967746	0.831397980819936	0	0.0402121468387405	0	0	0	0.113829319411841	0.138931927947461
chr14_106916020_106925261_-	Ehbp1	.	hsa_circ_0054917	-2.45778819772412	0.546530279217849	0.990146275601952	0.0920775820885644	0	0	0	0	0.341487958235524	0
chr14_106921498_107008241_-	Ehbp1	.		-1.29859033045668	0.5015154747947	0.974687557281036	0.138116373132847	0.482545762064886	0.919323736958536	0.357391796180591	0.355067736051398	1.3659518329421	0.463106426491538
chr14_106930791_106963107_-	Ehbp1	.		-1.59944704381324	0.441263374736714	0.964736311344349	0.138116373132847	0.120636440516222	0.065665981211324	0	0.213040641630839	0.0569146597059207	0.416795783842384
chr14_10786398_10787114_+	Lin54	5UTR	hsa_circ_0070262	4.47583816431881	0.0413625779018181	0.615794524138391	0.138116373132847	0.120636440516222	0.393995887267944	0	0	0	0.138931927947461
chr14_10786398_10794860_+	Lin54	5UTR	hsa_circ_0070260	1.43770523581085	0.520647132505397	0.978452003248947	0.0460387910442822	0.241272881032443	0.32832990605662	0.142956718472236	0.142027094420559	0.227658638823683	0.0463106426491538
chr14_108013274_108020828_+	Xpo1	.	hsa_circ_0001017	-4.09776131852299	0.12663903109791	0.782006082630404	0	0	0.131331962422648	0	0.426081283261677	0.170743979117762	0.0926212852983076
chr14_108078798_108093840_+	Usp34	.		1.13150540866376	0.840082188576368	0.99820174316293	0	0.120636440516222	0.32832990605662	0.142956718472236	0.142027094420559	0.113829319411841	0.0926212852983076
chr14_108078798_108123428_+	Usp34	.		2.50759942209691	0.382198270182279	0.947197039914948	0.0920775820885644	0.0402121468387405	0	0	0	0.0569146597059207	0
chr14_108078798_108127167_+	Usp34	.		1.06809295060926	0.86562156793047	0.99820174316293	0.552465492531387	0.321697174709924	0.722325793324564	0.0714783592361181	0.781149019313075	0.569146597059207	0.509417069140692
chr14_108078798_108132241_+	Usp34	.	hsa_circ_0120640	1.11196558666036	0.929280830188515	0.99820174316293	0	0.0402121468387405	0.131331962422648	0.142956718472236	0	0.0569146597059207	0
chr14_108118391_108132241_+	Usp34	.	hsa_circ_0005738	1.88698285715886	0.362083998202327	0.937843708929676	0.138116373132847	0.281485027871184	0	0.142956718472236	0	0.170743979117762	0
chr14_108168030_108181540_+	Usp34	.		2.41037570855654	0.0496277787546429	0.64736680286612	0.368310328354258	0.522757908903627	0.196997943633972	0.0714783592361181	0.355067736051398	0.170743979117762	0.0463106426491538
chr14_108214908_108220993_+	Usp34	.	hsa_circ_0054783	-1.59948113836397	0.536592715629464	0.984605246030007	0	0.201060734193703	0	0.142956718472236	0.142027094420559	0.170743979117762	0.0463106426491538
chr14_108332092_108358009_-	RGD1305110	.		1.59712264019843	0.559769440095604	0.991600074906909	0.0460387910442822	0.201060734193703	0.196997943633972	0	0.0710135472102796	0.284573298529604	0
chr14_108347873_108358009_-	RGD1305110	.		-1.65832474649936	0.393296843756018	0.951073848150821	0	0.321697174709924	0.065665981211324	0.285913436944473	0.142027094420559	0.113829319411841	0.370485141193231
chr14_108446848_108456923_+	Pus10	3UTR		1.94638102337374	0.0116642064733319	0.424767233458828	1.2890861492399	1.08572796464599	0.787991774535888	0.571826873888945	0.284054188841118	0.739890576176969	0.555727711789846
chr14_10864456_10868293_+	Sec31a	5UTR		7.23395393099314	0.0507973051603933	0.648217785416324	0.0920775820885644	0.0804242936774811	0.262663924845296	0	0	0	0.0463106426491538
chr14_113585376_113586000_+	Ppp4r3b	.		-1.69472824837845	0.250053765024231	0.898385368329381	0.322271537309975	0.281485027871184	0.065665981211324	0.500348514652827	0.426081283261677	0.170743979117762	0.509417069140692
chr14_113812792_113852153_+	not_annotated	.	hsa_circ_0054623	21.4096010300265	0.00173305005730988	0.248774544986031	0.0920775820885644	0.160848587354962	0.131331962422648	0	0	0	0
chr14_113812792_113857380_+	not_annotated	.	hsa_circ_0120430	2.16151353488239	0.151173297235593	0.80776940747022	0.368310328354258	0.482545762064886	0.196997943633972	0.0714783592361181	0	0.512231937353286	0.0463106426491538
chr14_113838630_113857380_+	not_annotated	.	hsa_circ_0120428	-2.21501666432493	0.17330630973515	0.841744239600155	0	0.201060734193703	0	0.142956718472236	0.284054188841118	0.113829319411841	0.185242570596615
chr14_113906515_113922713_+	not_annotated	.		1.01303245073704	0.965392881531921	0.999410408244164	1.61135768654988	0.643394349419849	0.65665981211324	0.7862619515973	1.13621675536447	0.569146597059207	1.34300863682546
chr14_113954510_113958155_+	Mtif2	.		-1.63208916358337	0.458908424457504	0.970723545676995	0	0.0804242936774811	0.262663924845296	0.142956718472236	0	0.398402617941445	0.138931927947461
chr14_114139415_114142680_+	Rtn4	.	hsa_circ_0054598	-1.69416458208747	0.362225105982081	0.937843708929676	0.230193955221411	0.201060734193703	0.131331962422648	0.142956718472236	0.284054188841118	0	0.833591567684769
chr14_114649025_114649217_-	Sptbn1	5UTR	hsa_circ_0054558	1.10813759477104	0.917973821956762	0.99820174316293	0.0460387910442822	0.0402121468387405	0.065665981211324	0	0	0.170743979117762	0
chr14_115183820_115200200_+	Psme4	.	hsa_circ_0120344	-2.02812565175615	0.314343703537068	0.92565631346006	0	0.120636440516222	0	0.0714783592361181	0	0.170743979117762	0.138931927947461
chr14_115198979_115237537_+	Psme4	.		-2.39765938985852	0.249647113496011	0.898385368329381	0.0920775820885644	0.0402121468387405	0.065665981211324	0	0.426081283261677	0.0569146597059207	0.185242570596615
chr14_12003225_12005652_+	not_annotated	.	hsa_circ_0127052	-1.24955532062739	0.751515274360244	0.996661363285008	0	0.0402121468387405	0.196997943633972	0.0714783592361181	0.0710135472102796	0.0569146597059207	0.138931927947461
chr14_15086542_15091475_+	Cnot6l	5UTR	hsa_circ_0006168	2.33743239445185	0.00229235808607377	0.263332049664956	1.2890861492399	1.04551581780725	0.65665981211324	0.643305233125063	0.284054188841118	0.341487958235524	0.463106426491538
chr14_15091389_15141031_+	Cnot6l	.		1.299611242418	0.658054716848122	0.994985431960221	0	0.120636440516222	0.525327849690592	0.142956718472236	0.213040641630839	0.113829319411841	0.138931927947461
chr14_15112119_15127296_+	Cnot6l	.		-1.63841421222677	0.42574850274944	0.958867074912084	0.138116373132847	0.120636440516222	0.065665981211324	0.285913436944473	0.142027094420559	0.341487958235524	0
chr14_18660253_18703330_-	Mthfd2l	.		1.47847730913336	0.645066989512413	0.994985431960221	0.0920775820885644	0.0402121468387405	0	0.0714783592361181	0	0.0569146597059207	0
chr14_23630511_23654497_+	Cenpc	.		-2.01095788676454	0.415582644347565	0.95775837957863	0.0460387910442822	0.160848587354962	0	0.285913436944473	0	0	0.324174498544077
chr14_25672665_25673329_+	Epha5	.	hsa_circ_0126824	-1.46733048934035	0.153628205624022	0.813477186738538	2.5781722984798	2.25188022296947	1.24765364301516	4.21722319493097	3.90574509656538	1.59361047176578	2.408153417756
chr14_25672665_25696720_+	Epha5	.		-1.80679325244009	0.377301105601276	0.944709466760043	0.0920775820885644	0.0402121468387405	0.065665981211324	0.214435077708354	0.0710135472102796	0.227658638823683	0
chr14_25672665_25696775_+	Epha5	.		-1.54186612800915	0.443563821664946	0.965936147053465	0.0920775820885644	0.201060734193703	0.065665981211324	0	0.426081283261677	0.284573298529604	0.0926212852983076
chr14_25672665_25704668_+	Epha5	.		1.39517711272529	0.695560400083196	0.994985431960221	0	0.0804242936774811	0.196997943633972	0.142956718472236	0	0.0569146597059207	0.0463106426491538
chr14_25859207_25877265_+	Epha5	.	hsa_circ_0126808	1.15854297313866	0.643746360692552	0.994985431960221	0.966814611929926	0.562970055742367	0.393995887267944	0.857740310833418	0.568108377682237	0.512231937353286	0.370485141193231
chr14_25899868_25911503_+	Epha5	.		1.03169754236046	0.927683704453411	0.99820174316293	0.460387910442822	0.522757908903627	0.65665981211324	0.714783592361181	0.426081283261677	0.455317277647366	0.509417069140692
chr14_25899868_25945016_+	Epha5	.	hsa_circ_0126800	-1.4342765896945	0.582046103548115	0.991600074906909	0.368310328354258	0.0402121468387405	0.131331962422648	0.0714783592361181	0.710135472102796	0	0.277863855894923
chr14_28418125_28450930_-	Adgrl3	.	hsa_circ_0126776	-1.05174432759601	0.943571149597289	0.99820174316293	0.0460387910442822	0.0402121468387405	0.196997943633972	0.214435077708354	0.0710135472102796	0	0.0926212852983076
chr14_28418125_28495950_-	Adgrl3	.	hsa_circ_0069865	1.2464279498796	0.78111209986544	0.99820174316293	0.0460387910442822	0.120636440516222	0.196997943633972	0.142956718472236	0.0710135472102796	0.170743979117762	0
chr14_28418125_28536253_-	Adgrl3	.		1.74842002080741	0.290949943879525	0.919750840486134	0.138116373132847	0.201060734193703	0.459661868479268	0	0	0.341487958235524	0.185242570596615
chr14_28448336_28536253_-	Adgrl3	.		1.46515126047455	0.552352332814148	0.991600074906909	0.0920775820885644	0.120636440516222	0.131331962422648	0.142956718472236	0.0710135472102796	0.0569146597059207	0.0463106426491538
chr14_28489430_28536253_-	Adgrl3	.	hsa_circ_0126752	-2.50937638925483	0.266025137794858	0.905631558574211	0	0.0402121468387405	0.131331962422648	0.0714783592361181	0.213040641630839	0.284573298529604	0
chr14_28519957_28536253_-	Adgrl3	.	hsa_circ_0126750	1.44112057410472	0.12909538693462	0.784385271269734	1.79551285072701	1.52806157987214	0.919323736958536	1.14365374777789	1.13621675536447	1.02446387470657	0.740970282386461
chr14_28659307_28660108_-	Adgrl3	.	hsa_circ_0126746	1.01154489053401	0.974393770947275	0.999410408244164	0.322271537309975	0.402121468387405	0.787991774535888	0.428870155416709	0.142027094420559	0.682975916471048	0.602038354439
chr14_28659307_28662413_-	Adgrl3	.		-1.37728403616888	0.463351996364013	0.971111649141678	0.460387910442822	0.160848587354962	0.262663924845296	0.142956718472236	0.284054188841118	0.341487958235524	0.787280925035615
chr14_28856159_28967704_-	Adgrl3	5UTR		-1.42525886761406	0.715240915939039	0.994985431960221	0.0460387910442822	0	0.131331962422648	0	0.0710135472102796	0	0.231553213245769
chr14_2924635_2991160_+	Evi5	.		4.16558191500356	0.128538997292739	0.784385271269734	0.368310328354258	0.0804242936774811	0	0.142956718472236	0	0	0
chr14_2944121_2946057_+	Evi5	.		1.21761079656809	0.69890539954382	0.994985431960221	0.138116373132847	0.120636440516222	0.393995887267944	0.285913436944473	0.0710135472102796	0.227658638823683	0.0926212852983076
chr14_2944121_2955913_+	Evi5	.	hsa_circ_0114498	-14.1955475583809	0.0597157607530601	0.677823372746752	0	0	0	0	0.142027094420559	0	0.185242570596615
chr14_3131822_3175769_-	Rpap2	3UTR		2.2742692205143	0.483802837193988	0.974687557281036	0	0.120636440516222	0.131331962422648	0	0.142027094420559	0	0
chr14_33452540_33543244_-	Srp72	.		1.14731196595384	0.506405400258774	0.974687557281036	2.34797834325839	1.6889101672271	1.44465158664913	1.92991569937519	1.77533868025699	1.19520785382433	1.57456185007123
chr14_33621043_33627067_+	not_annotated	.		-1.59519956800673	0.614450097943468	0.994985431960221	0.0460387910442822	0.0402121468387405	0.065665981211324	0.357391796180591	0	0	0
chr14_34142717_34146225_-	Exoc1	3UTR		-1.38403667126154	0.712213760986395	0.994985431960221	0	0.160848587354962	0.065665981211324	0.142956718472236	0	0	0.277863855894923
chr14_35102266_35117990_-	Kit	.	hsa_circ_0069763	-2.21427532681619	0.368869138627133	0.941418192930986	0	0.0402121468387405	0.065665981211324	0.0714783592361181	0.284054188841118	0	0
chr14_3610075_3646407_+	Tgfbr3	.		1.36722061249599	0.678510165692287	0.994985431960221	0.0920775820885644	0.0402121468387405	0.196997943633972	0.142956718472236	0	0.0569146597059207	0.0926212852983076
chr14_37228631_37254001_-	Dcun1d4	.	hsa_circ_0126581	1.37218727277647	0.22676274487367	0.891918599457591	0.966814611929926	1.04551581780725	0.98498971816986	0.285913436944473	0.639121924892516	0.967549215000652	0.926212852983076
chr14_37228631_37262083_-	Dcun1d4	.	hsa_circ_0069718	-1.00509528277453	0.982891801145671	0.999410408244164	2.02570680594842	1.56827372671088	1.6416495302831	1.07217538854177	1.77533868025699	2.56115968676643	1.57456185007123
chr14_37238504_37254001_-	Dcun1d4	.	hsa_circ_0126580	1.40445292410346	0.384292277841401	0.948924159021198	0.506426701487104	0.241272881032443	0.459661868479268	0.285913436944473	0.0710135472102796	0.455317277647366	0.277863855894923
chr14_37238504_37262083_-	Dcun1d4	.	hsa_circ_0007646	1.36187275724089	0.137833649397867	0.80087629936612	3.40687053727688	2.17145592929199	3.80862691025679	1.78695898090295	1.70432513304671	3.0164769644138	2.50077470305431
chr14_37251285_37262083_-	Dcun1d4	.	hsa_circ_0001410	2.6858500774685	0.214093473329433	0.885020203129416	0.230193955221411	0.0402121468387405	0.131331962422648	0	0.0710135472102796	0.113829319411841	0
chr14_37579853_37584371_+	not_annotated	.		-1.47201582039899	0.786926098838574	0.99820174316293	0.0920775820885644	0	0	0	0	0	0.185242570596615
chr14_38615695_38622048_+	Commd8	3UTR		-1.98032225078035	0.214025067511878	0.885020203129416	0.0920775820885644	0.0804242936774811	0.131331962422648	0.142956718472236	0.142027094420559	0.0569146597059207	0.416795783842384
chr14_38659710_38664175_-	Gabrb1	.		-1.02413595366281	0.94503465591397	0.99820174316293	1.5653188955056	1.08572796464599	0.98498971816986	1.21513210701401	0.639121924892516	1.99201308970722	1.11145542357969
chr14_39168188_39186197_+	Gabra4	.	hsa_circ_0126493	1.09575998000956	0.722350388816568	0.994985431960221	1.79551285072701	2.21166807613073	0.98498971816986	1.78695898090295	1.49128449141587	1.13829319411841	1.75980442066785
chr14_39169224_39186197_+	Gabra4	.		-2.97849663642353	0.138774379447232	0.80087629936612	0.0460387910442822	0.0402121468387405	0.065665981211324	0.214435077708354	0.284054188841118	0.170743979117762	0
chr14_39730078_39755962_+	Gabra2	.	hsa_circ_0126489	-1.01293109362957	0.968910065886617	0.999410408244164	0.736620656708515	0.442333615226146	0.65665981211324	0.714783592361181	0.213040641630839	0.341487958235524	1.11145542357969
chr14_39748142_39755962_+	Gabra2	.	hsa_circ_0126488	1.74367428066682	0.125172964102949	0.781263659269119	2.48609471639124	0.965091524129773	0.590993830901916	0.428870155416709	1.20723030257475	0.398402617941445	1.06514478093054
chr14_39985574_40035210_+	Gabrg1	.		1.15231722112437	0.639196850865403	0.994985431960221	1.42720252237275	0.884667230452292	0.525327849690592	0.857740310833418	0.497094830471957	0.569146597059207	1.34300863682546
chr14_40015298_40035210_+	Gabrg1	.		2.97775057242155	0.00193093132186108	0.254481671559884	0.644543074619951	1.24657655200096	0.787991774535888	0.571826873888945	0	0.398402617941445	0.231553213245769
chr14_40032017_40035210_+	Gabrg1	.		2.65740811351289	0.133022809525471	0.795567468148156	0.276232746265693	0.281485027871184	0.065665981211324	0	0.284054188841118	0	0.0463106426491538
chr14_4154609_4182331_+	Zfp644	5UTR	hsa_circ_0114428	-1.02143557408815	0.971153815394863	0.999410408244164	0.276232746265693	0.0402121468387405	0.196997943633972	0	0.142027094420559	0.284573298529604	0.231553213245769
chr14_4154609_4198845_+	Zfp644	3UTR,5UTR		-3.08751433161	0.246787145620834	0.897168138795509	0	0.0402121468387405	0	0	0.213040641630839	0	0.0463106426491538
chr14_4178530_4182331_+	Zfp644	.	hsa_circ_0114427	-1.46289588488706	0.437076546395136	0.960840412716328	0.0460387910442822	0.522757908903627	0.525327849690592	0.357391796180591	1.13621675536447	0.341487958235524	0.324174498544077
chr14_4178530_4184251_+	Zfp644	.	hsa_circ_0114424	1.29119737203435	0.737365625935694	0.994985431960221	0	0.120636440516222	0.393995887267944	0.0714783592361181	0	0.170743979117762	0.231553213245769
chr14_4178530_4198845_+	Zfp644	3UTR		2.27138094436996	0.161498600668327	0.836376369917814	0.138116373132847	0.160848587354962	0.131331962422648	0.0714783592361181	0.142027094420559	0.0569146597059207	0
chr14_42035375_42046995_+	not_annotated	.		-4.23878318853755	0.260322932737309	0.901911408615179	0	0.0402121468387405	0	0.142956718472236	0	0	0.185242570596615
chr14_42079271_42104685_+	not_annotated	.	hsa_circ_0126429	1.00394913297115	0.99366346909593	0.99970162905485	0.230193955221411	0.201060734193703	0.196997943633972	0.357391796180591	0	0.341487958235524	0.138931927947461
chr14_42079271_42119395_+	not_annotated	.		1.32385395804782	0.706062256353476	0.994985431960221	0.138116373132847	0.120636440516222	0.131331962422648	0	0	0.170743979117762	0.185242570596615
chr14_42079271_42125096_+	not_annotated	.	hsa_circ_0126424	1.06516171047563	0.855562638080316	0.99820174316293	0.598504283575669	0.321697174709924	0.590993830901916	0.428870155416709	0.497094830471957	0.569146597059207	0.370485141193231
chr14_42079271_42146960_+	not_annotated	.	hsa_circ_0126419	-1.96129509804122	0.287639695862517	0.917892941001867	0.0460387910442822	0.0402121468387405	0.131331962422648	0.0714783592361181	0.213040641630839	0.227658638823683	0.0463106426491538
chr14_42102759_42125096_+	not_annotated	.	hsa_circ_0069612	1.12649047308623	0.872478176115662	0.99820174316293	0.460387910442822	0	0	0	0.142027094420559	0.113829319411841	0.277863855894923
chr14_42803979_42809348_-	Limch1	.	hsa_circ_0126374	1.33003345052846	0.805908619163208	0.99820174316293	0	0.0402121468387405	0.131331962422648	0	0	0	0.138931927947461
chr14_43420838_43430679_+	not_annotated	.	hsa_circ_0008453	1.24207425339292	0.602114617866883	0.994985431960221	0.276232746265693	0.201060734193703	0.32832990605662	0.0714783592361181	0.355067736051398	0.284573298529604	0.138931927947461
chr14_43420838_43461320_+	not_annotated	.	hsa_circ_0069561	1.1510925451822	0.651911561599079	0.994985431960221	0.460387910442822	0.562970055742367	0.525327849690592	0.214435077708354	0.710135472102796	0.512231937353286	0.370485141193231
chr14_43430447_43517916_+	not_annotated	.		-2.30092946282504	0.161150284891017	0.836376369917814	0.0460387910442822	0.0804242936774811	0.131331962422648	0.214435077708354	0.213040641630839	0.284573298529604	0.0926212852983076
chr14_43545087_43559238_-	Nsun7	3UTR	hsa_circ_0126352	-1.14358136488203	0.67828509500499	0.994985431960221	0.322271537309975	1.20636440516222	0.590993830901916	1.00069702930565	0.426081283261677	0.569146597059207	1.25038735152715
chr14_43556759_43581074_-	Nsun7	.	hsa_circ_0126348	-1.55521030854446	0.58719507506571	0.991773043210711	0	0.0804242936774811	0.196997943633972	0.428870155416709	0	0	0.138931927947461
chr14_43558567_43581074_-	Nsun7	.		2.39948651266183	0.112555384288885	0.781233233180794	0.276232746265693	0.241272881032443	0.262663924845296	0.285913436944473	0	0	0.138931927947461
chr14_44440260_44456717_+	Smim14	3UTR,5UTR		1.13868399719512	0.850310512073555	0.99820174316293	0.0920775820885644	0.120636440516222	0.131331962422648	0	0	0.227658638823683	0.138931927947461
chr14_44759987_44764029_-	Wdr19	.		20.1252804335543	0.0116449326334407	0.424767233458828	0.230193955221411	0.120636440516222	0	0	0	0	0
chr14_44818560_44830761_-	Klhl5	.		1.00524286956801	0.988281376386806	0.99970162905485	0.690581865664233	0.241272881032443	0.262663924845296	0.428870155416709	0.426081283261677	0.284573298529604	0.463106426491538
chr14_45668935_45683858_-	not_annotated	.	hsa_circ_0126237	-1.54815822781797	0.166893192006324	0.839368575219077	0.230193955221411	0.603182202581108	1.11632168059251	1.00069702930565	0.994189660943914	0.967549215000652	0.926212852983076
chr14_45668935_45691895_-	not_annotated	.		-1.37314758786251	0.711791291515248	0.994985431960221	0	0.0402121468387405	0.131331962422648	0	0.142027094420559	0.0569146597059207	0.0926212852983076
chr14_45851179_45859905_-	Pgm2	5UTR		-1.26556321184794	0.699009894069985	0.994985431960221	0	0.201060734193703	0.32832990605662	0.0714783592361181	0.0710135472102796	0.512231937353286	0.185242570596615
chr14_46147049_46153203_-	not_annotated	.	hsa_circ_0126225	-1.40468651102649	0.617107285788538	0.994985431960221	0.184155164177129	0.120636440516222	0	0.428870155416709	0	0.113829319411841	0.0926212852983076
chr14_48873173_48891769_+	Arap2	.		1.68026335315983	0.492677182826381	0.974687557281036	0	0.281485027871184	0.262663924845296	0	0.142027094420559	0.227658638823683	0.0463106426491538
chr14_48880989_48902862_+	Arap2	.	hsa_circ_0126202	1.346106492984	0.662000236420526	0.994985431960221	0.0460387910442822	0.0804242936774811	0.196997943633972	0.0714783592361181	0.0710135472102796	0	0.138931927947461
chr14_59473509_59498148_-	Tbc1d19	.	hsa_circ_0126085	14.1570322181955	0.04300353825292	0.619125465988898	0	0.120636440516222	0.131331962422648	0	0	0	0
chr14_60135742_60136313_+	not_annotated	.	hsa_circ_0126072	1.70410124113549	0.0415608011667293	0.615794524138391	1.05889219401849	2.09103163561451	1.44465158664913	0.929218670069536	0.639121924892516	0.682975916471048	1.29669799417631
chr14_60189927_60204485_+	not_annotated	.		-2.29785505619787	0.0847098361053135	0.740615396722073	0.0920775820885644	0.160848587354962	0.131331962422648	0.571826873888945	0.213040641630839	0.284573298529604	0.185242570596615
chr14_64742510_64994485_+	not_annotated	.		-1.00209017467646	0.994156457949378	0.99970162905485	3.13063779101119	1.4878494330334	0.853657755747212	2.50174257326413	1.20723030257475	1.9350984300013	1.75980442066785
chr14_66631753_66749002_+	Kcnip4	3UTR		1.1797085937754	0.757883295116313	0.996661363285008	0.230193955221411	0.603182202581108	0.32832990605662	0	0.710135472102796	0.341487958235524	0.277863855894923
chr14_69774149_69819258_+	not_annotated	.		4.88805167405355	0.0114012293225101	0.424767233458828	0.230193955221411	0.120636440516222	0.393995887267944	0	0	0.0569146597059207	0.0926212852983076
chr14_69775088_69863668_+	not_annotated	.		-17.619926899125	0.0113784353098434	0.424767233458828	0	0	0	0.142956718472236	0.142027094420559	0	0.138931927947461
chr14_69800153_69819258_+	not_annotated	.	hsa_circ_0069285	1.38281057924477	0.200638501096868	0.879164004448254	1.05889219401849	0.924879377291032	0.853657755747212	0.929218670069536	0.568108377682237	0.569146597059207	0.694659639737307
chr14_69800153_69863668_+	not_annotated	.	hsa_circ_0125864	1.17773711661298	0.740546315296559	0.996616316496806	0.0920775820885644	0.241272881032443	0.196997943633972	0.214435077708354	0.0710135472102796	0.227658638823683	0.0926212852983076
chr14_69800153_69865820_+	not_annotated	.		-2.74609722162916	0.319286871218261	0.926467979584087	0.0920775820885644	0	0	0	0.142027094420559	0.0569146597059207	0.185242570596615
chr14_7007439_7007484_+	not_annotated	.		-4.9214605094764	0.0103119482562244	0.424767233458828	0	0.0804242936774811	0.065665981211324	0.214435077708354	0.0710135472102796	0.512231937353286	0.231553213245769
chr14_71861196_71877488_+	Fbxl5	.	hsa_circ_0069227	-1.0376442158562	0.926670794728073	0.99820174316293	0.690581865664233	0.201060734193703	0.196997943633972	0.357391796180591	0.426081283261677	0.227658638823683	0.509417069140692
chr14_71861196_71884876_+	Fbxl5	.	hsa_circ_0069226	1.45653520856949	0.575431150997837	0.991600074906909	0	0.241272881032443	0.196997943633972	0	0	0.170743979117762	0.185242570596615
chr14_7186514_7190518_+	Klhl8	5UTR		1.38178930835975	0.208299005320471	0.881862498635718	3.82121965667542	3.45824462813169	2.16697737997369	2.14435077708354	2.84054188841118	0.967549215000652	3.19543434279161
chr14_79281828_79296044_+	LOC680039	5UTR	hsa_circ_0069097	-1.23752361756079	0.692045527522892	0.994985431960221	0.322271537309975	0.0804242936774811	0.131331962422648	0.357391796180591	0.0710135472102796	0.227658638823683	0.231553213245769
chr14_80079385_80087241_-	Ablim2	.		-1.24811796044972	0.78932261770812	0.99820174316293	0.0920775820885644	0.0402121468387405	0.065665981211324	0	0	0.170743979117762	0.138931927947461
chr14_81163988_81182711_-	Htt	.		1.31767795488331	0.486885345324037	0.974687557281036	0.460387910442822	0.442333615226146	0.393995887267944	0.142956718472236	0.426081283261677	0.512231937353286	0.231553213245769
chr14_81267947_81280976_-	Grk4	.		-1.04721001366626	0.863203471803695	0.99820174316293	0.782659447752798	0.804242936774811	1.18198766180383	0.857740310833418	0.923176113733635	1.08137853441249	0.926212852983076
chr14_81267947_81329508_-	Grk4	.		1.95121937374733	0.272210286343515	0.907441554452949	0.322271537309975	0.160848587354962	0.131331962422648	0.214435077708354	0	0.0569146597059207	0.138931927947461
chr14_81858730_81888429_+	not_annotated	.	hsa_circ_0126010	2.05935872219111	0.222337829487283	0.891918599457591	0.138116373132847	0.120636440516222	0.131331962422648	0	0.142027094420559	0.0569146597059207	0.0463106426491538
chr14_81858730_82016765_+	not_annotated	.		2.14239695793982	0.377235054450302	0.944709466760043	0.0920775820885644	0.120636440516222	0.065665981211324	0	0	0	0.138931927947461
chr14_81935525_82016765_+	not_annotated	.		1.73966649635218	0.659844396605309	0.994985431960221	0	0.120636440516222	0.065665981211324	0	0.142027094420559	0	0
chr14_82146665_82171569_-	Whsc1	.	hsa_circ_0005881	4.3649561818253	0.0943222263592041	0.770623503348615	0	0.0804242936774811	0.196997943633972	0	0	0	0.0463106426491538
chr14_82168328_82171569_-	Whsc1	.		2.09484403537127	0.475768660264929	0.973926945149504	0.184155164177129	0	0.131331962422648	0.142956718472236	0	0	0.0463106426491538
chr14_82168511_82171569_-	Whsc1	.	hsa_circ_0008460	-1.032667246584	0.865166817484824	0.99820174316293	5.4325773432253	3.01591101290554	2.75797121087561	4.28870155416709	3.62169090772426	3.52870890176708	4.07533655312554
chr14_82168511_82184087_-	Whsc1	.		-2.30298417414029	0.0832485236633273	0.73738083085149	0.230193955221411	0.361909321548665	0.196997943633972	1.07217538854177	0.923176113733635	0.341487958235524	0.231553213245769
chr14_82170943_82171569_-	Whsc1	.	hsa_circ_0068890	-1.51888516526457	0.347753055248997	0.93096821112607	0.0920775820885644	0.442333615226146	0.196997943633972	0.714783592361181	0.355067736051398	0.284573298529604	0.231553213245769
chr14_82170943_82184087_-	Whsc1	.		1.28234826827501	0.791230823372727	0.99820174316293	0	0.160848587354962	0.065665981211324	0	0.142027094420559	0	0.0926212852983076
chr14_82170943_82187458_-	Whsc1	.		-1.49480807419427	0.657091257069023	0.994985431960221	0.184155164177129	0	0	0.214435077708354	0.142027094420559	0.0569146597059207	0
chr14_82239644_82240095_+	Letm1	.		-1.47084049449283	0.636810354371732	0.994985431960221	0.0920775820885644	0.0402121468387405	0	0.0714783592361181	0	0.113829319411841	0.0926212852983076
chr14_82260833_82265660_+	Letm1	.		-2.36127933402902	0.182480343292864	0.859392948669922	0.0920775820885644	0.120636440516222	0.065665981211324	0.0714783592361181	0.568108377682237	0.227658638823683	0.0926212852983076
chr14_8288106_8319456_+	Mapk10	.	hsa_circ_0070350	10.1803674665724	0.00891752402557249	0.424767233458828	0.276232746265693	0.0402121468387405	0.32832990605662	0	0	0.0569146597059207	0
chr14_83236399_83236920_+	not_annotated	.		1.01710874887767	0.976718452805109	0.999410408244164	0.276232746265693	0.160848587354962	0.196997943633972	0	0.0710135472102796	0.284573298529604	0.416795783842384
chr14_84719214_84729814_-	Mtmr3	.		1.05826748359418	0.946674567197338	0.99820174316293	0	0.0804242936774811	0.131331962422648	0.0714783592361181	0.142027094420559	0.0569146597059207	0
chr14_84739855_84766181_-	Mtmr3	5UTR		1.23926102915271	0.513086334558664	0.976928685573259	0.41434911939854	0.643394349419849	0.459661868479268	0.142956718472236	0.355067736051398	0.739890576176969	0.370485141193231
chr14_84742437_84766181_-	Mtmr3	5UTR		-1.48750688187092	0.488130461928429	0.974687557281036	0.138116373132847	0.0804242936774811	0.065665981211324	0.214435077708354	0.0710135472102796	0.0569146597059207	0.231553213245769
chr14_84748601_84766181_-	Mtmr3	5UTR	hsa_circ_0062804	5.73893939987951	0.0110542407247411	0.424767233458828	0.276232746265693	0.0804242936774811	0.262663924845296	0.0714783592361181	0	0	0.0463106426491538
chr14_85057351_85061960_-	Nf2	.	hsa_circ_0005386	-1.15503965756346	0.791022803682874	0.99820174316293	0.138116373132847	0.160848587354962	0.131331962422648	0.214435077708354	0.355067736051398	0	0.138931927947461
chr14_86421297_86438230_+	Ogdh	5UTR	hsa_circ_0080056	3.67067680426792	0.244136152670756	0.897168138795509	0.0920775820885644	0	0.131331962422648	0	0	0.0569146597059207	0
chr14_86431782_86438230_+	Ogdh	.		1.22232376172809	0.785412768948901	0.99820174316293	0	0.160848587354962	0.32832990605662	0	0.142027094420559	0.113829319411841	0.231553213245769
chr14_87328007_87357732_+	Adcy1	.	hsa_circ_0134390	1.07677734891043	0.764193084049603	0.996661363285008	1.19700856715134	1.64869802038836	1.51031756786045	1.35808882548624	1.49128449141587	1.76435445088354	0.833591567684769
chr14_87328007_87377952_+	Adcy1	.		1.2630671639829	0.585634904440298	0.991600074906909	0.0920775820885644	0.522757908903627	0.32832990605662	0.214435077708354	0.142027094420559	0.398402617941445	0.231553213245769
chr14_87328007_87391005_+	Adcy1	.		-2.77709021572837	0.105297031328156	0.775101330867824	0	0.0402121468387405	0.131331962422648	0.0714783592361181	0.213040641630839	0.170743979117762	0.138931927947461
chr14_91491307_91510219_-	Zpbp	.	hsa_circ_0134419	1.48004464224615	0.526936293314312	0.980831830032882	0.0920775820885644	0.120636440516222	0.131331962422648	0	0.142027094420559	0.113829319411841	0.0463106426491538
chr14_92361700_92378787_-	Cobl	.		-1.67930688645759	0.504135940301718	0.974687557281036	0	0.0402121468387405	0.196997943633972	0.214435077708354	0.142027094420559	0.0569146597059207	0.0926212852983076
chr14_92417429_92478999_-	Cobl	.		-2.36598286099726	0.297033186985909	0.919750840486134	0	0.0804242936774811	0.065665981211324	0.142956718472236	0.213040641630839	0.0569146597059207	0.0926212852983076
chr14_92453021_92478999_-	Cobl	.		1.0560725128365	0.907618942135294	0.99820174316293	0.138116373132847	0.522757908903627	0.262663924845296	0.142956718472236	0.142027094420559	0.341487958235524	0.509417069140692
chr14_9289220_9298703_+	Wdfy3	.		1.62552765025123	0.494714075133205	0.974687557281036	0.0920775820885644	0.201060734193703	0	0.142956718472236	0.142027094420559	0	0
chr14_9421417_9440942_-	Cds1	.	hsa_circ_0127136	-1.25993733896937	0.59477295595795	0.994985431960221	0.138116373132847	0.281485027871184	0.393995887267944	0	0.355067736051398	0.569146597059207	0.370485141193231
chr14_94263241_94621564_+	not_annotated	.		-2.70171029625167	0.0584521363329034	0.676013637009001	0.0920775820885644	0.0804242936774811	0.131331962422648	0.285913436944473	0	0.455317277647366	0.324174498544077
chr14_99836064_99863676_+	not_annotated	.		-1.16049434650472	0.816731945335654	0.99820174316293	0.368310328354258	0.0804242936774811	0.065665981211324	0.0714783592361181	0.355067736051398	0.0569146597059207	0.324174498544077
chr15_100560916_100561611_+	Gpc5	.	hsa_circ_0100987	-1.26314014531958	0.556349082397138	0.991600074906909	0.138116373132847	0.321697174709924	0.196997943633972	0.214435077708354	0.426081283261677	0.341487958235524	0.185242570596615
chr15_102634740_102635132_+	not_annotated	.	hsa_circ_0101001	1.02342288861881	0.982123945408719	0.999410408244164	0.0460387910442822	0.0402121468387405	0.262663924845296	0	0	0.113829319411841	0.277863855894923
chr15_104235746_104283452_-	not_annotated	.		1.03898525053337	0.956418620868404	0.998853669735401	0.138116373132847	0.0402121468387405	0.196997943633972	0	0	0.284573298529604	0.138931927947461
chr15_104262026_104270252_-	not_annotated	.		1.10594792285345	0.889894700095037	0.99820174316293	0.0460387910442822	0.0804242936774811	0.262663924845296	0.357391796180591	0	0.0569146597059207	0.0463106426491538
chr15_104270169_104283452_-	not_annotated	.	hsa_circ_0101058	3.00237338560468	0.0543082747206302	0.660215091204348	0.460387910442822	0.160848587354962	0.065665981211324	0.142956718472236	0.0710135472102796	0	0.0926212852983076
chr15_108541357_108574805_+	Tm9sf2	.	hsa_circ_0030728	-5.0498467276512	0.0805005370486182	0.724830588044979	0	0.0402121468387405	0	0	0.213040641630839	0.113829319411841	0.0926212852983076
chr15_109003112_109094629_+	Pcca	.		-1.23019876453247	0.720994801069962	0.994985431960221	0.0460387910442822	0.241272881032443	0.131331962422648	0.214435077708354	0.142027094420559	0.113829319411841	0.231553213245769
chr15_109120331_109141568_+	Pcca	.	hsa_circ_0030763	2.94214682721068	0.0220637326475044	0.500883300820969	0.230193955221411	0.76403078993607	0.590993830901916	0.0714783592361181	0.213040641630839	0.170743979117762	0.231553213245769
chr15_109120331_109168413_+	Pcca	.	hsa_circ_0099734	1.43384015619907	0.735946167793971	0.994985431960221	0.0460387910442822	0.120636440516222	0	0	0	0	0.138931927947461
chr15_109125712_109141568_+	Pcca	.	hsa_circ_0030766	1.02052723266051	0.97526445827106	0.999410408244164	0.0460387910442822	0.0804242936774811	0.525327849690592	0.357391796180591	0.142027094420559	0.113829319411841	0.185242570596615
chr15_109125712_109168413_+	Pcca	.	hsa_circ_0030767	1.30347654434512	0.643220370064137	0.994985431960221	0.184155164177129	0.0804242936774811	0.393995887267944	0.0714783592361181	0.142027094420559	0.113829319411841	0.277863855894923
chr15_109127706_109141568_+	Pcca	.	hsa_circ_0030769	-1.13639581314844	0.817907152650108	0.99820174316293	0.0920775820885644	0.361909321548665	0.131331962422648	0.285913436944473	0	0.284573298529604	0.324174498544077
chr15_109364770_109390027_-	Tmtc4	5UTR		1.11074258997107	0.942397496789766	0.99820174316293	0	0.120636440516222	0	0	0	0	0.138931927947461
chr15_109802236_109822003_-	Nalcn	.	hsa_circ_0099753	-2.68794715767834	0.42074661881284	0.95834138398113	0.0920775820885644	0	0	0.142956718472236	0	0	0.231553213245769
chr15_109963203_109970339_-	Nalcn	.	hsa_circ_0030787	2.00866948459283	0.399577876669454	0.951073848150821	0.138116373132847	0	0.065665981211324	0.0714783592361181	0	0	0.0463106426491538
chr15_110020799_110046726_-	Nalcn	5UTR	hsa_circ_0099761	-2.57375122221669	0.0531198251020371	0.653940044992291	0.0460387910442822	0.120636440516222	0.196997943633972	0.285913436944473	0.213040641630839	0.227658638823683	0.463106426491538
chr15_110036613_110046726_-	Nalcn	5UTR	hsa_circ_0099765	1.21715620126631	0.580033974967008	0.991600074906909	0.920775820885644	0.603182202581108	0.853657755747212	0.428870155416709	0.781149019313075	0.170743979117762	1.15776606622885
chr15_110036613_110053440_-	Nalcn	5UTR		-4.3069385470995	0.0294967023036612	0.558534330717713	0.138116373132847	0	0	0.285913436944473	0.0710135472102796	0.113829319411841	0.416795783842384
chr15_11765340_11807392_-	not_annotated	.		-2.08097963697136	0.458757498836386	0.970723545676995	0	0.120636440516222	0	0	0.142027094420559	0.0569146597059207	0.185242570596615
chr15_13212907_13228603_-	Ptprg	.	hsa_circ_0066406	1.62678515133019	0.346297742380751	0.93061255032572	0.184155164177129	0.281485027871184	0.262663924845296	0.285913436944473	0	0.0569146597059207	0.231553213245769
chr15_13212907_13454573_-	Ptprg	.	hsa_circ_0066405	2.32499200344344	0.186106375481941	0.86334000229074	0.0460387910442822	0.281485027871184	0.196997943633972	0	0.0710135472102796	0.0569146597059207	0.138931927947461
chr15_15485710_15504530_+	Cadps	.	hsa_circ_0066428	-1.30052218358652	0.642910049594719	0.994985431960221	0.184155164177129	0.160848587354962	0.065665981211324	0.142956718472236	0.426081283261677	0.170743979117762	0.0463106426491538
chr15_15650970_15667775_+	Cadps	.	hsa_circ_0124422	-4.01115234277338	0.039638428152095	0.615794524138391	0	0.0402121468387405	0.065665981211324	0.214435077708354	0.142027094420559	0.113829319411841	0.138931927947461
chr15_15654504_15667775_+	Cadps	.	hsa_circ_0124421	1.32974284985279	0.583605722379537	0.991600074906909	0.0460387910442822	0.281485027871184	0.32832990605662	0.142956718472236	0	0.227658638823683	0.231553213245769
chr15_19534431_19541895_-	not_annotated	.		-1.69294574315666	0.649707491399882	0.994985431960221	0	0.160848587354962	0	0.214435077708354	0	0	0.185242570596615
chr15_19620757_19636174_-	Ero1a	3UTR		-2.69754429599497	0.0417698401317759	0.615794524138391	0.0460387910442822	0.201060734193703	0.131331962422648	0.214435077708354	0.568108377682237	0.227658638823683	0.416795783842384
chr15_19620757_19643375_-	Ero1a	3UTR		5.34668261166962	0.0646323369816648	0.679166014544927	0.0460387910442822	0.241272881032443	0	0	0	0	0.0463106426491538
chr15_23792823_23793342_+	Samd4a	5UTR	hsa_circ_0004846	1.37014714041499	0.398498591999906	0.951073848150821	0.368310328354258	0.402121468387405	0.262663924845296	0.142956718472236	0.426081283261677	0.341487958235524	0.138931927947461
chr15_24024428_24032402_-	Wdhd1	.		-1.25906489504329	0.691317657575593	0.994985431960221	0.0460387910442822	0.241272881032443	0.131331962422648	0	0.426081283261677	0.170743979117762	0.138931927947461
chr15_25298948_25344392_+	Tmem260	.		-1.98306215156557	0.463905089239242	0.971111649141678	0.138116373132847	0	0	0.142956718472236	0	0.113829319411841	0.138931927947461
chr15_25320487_25335135_+	Tmem260	.		1.41953840883682	0.475489995874045	0.973926945149504	0.322271537309975	0.120636440516222	0.131331962422648	0.0714783592361181	0.213040641630839	0.170743979117762	0.0926212852983076
chr15_25905490_25921639_-	Exoc5	.	hsa_circ_0032047	-3.094690568387	0.234550547758922	0.895771837395179	0	0.0804242936774811	0	0.214435077708354	0	0.170743979117762	0.0463106426491538
chr15_26171872_26175629_-	not_annotated	.	hsa_circ_0102194	1.39902016298485	0.482846259067579	0.974687557281036	0.368310328354258	0.160848587354962	0.459661868479268	0.142956718472236	0.497094830471957	0.0569146597059207	0.231553213245769
chr15_2849125_2859551_-	not_annotated	.	hsa_circ_0094197	-1.8286943204006	0.408104431805336	0.956350261506868	0.0460387910442822	0.0804242936774811	0	0.142956718472236	0.142027094420559	0.0569146597059207	0.0463106426491538
chr15_2849125_2867333_-	not_annotated	.	hsa_circ_0094190	1.19766612143348	0.334696539980643	0.93061255032572	3.31479295518832	2.9756988660668	2.10131139876237	2.43026421402802	2.7695283412009	2.16275706882499	2.13028956186108
chr15_28702688_28703802_+	Tox4	.		-2.54475418653676	0.266014742941681	0.905631558574211	0.0460387910442822	0.0804242936774811	0	0.357391796180591	0	0.170743979117762	0
chr15_2965952_2966833_-	not_annotated	.	hsa_circ_0005235	1.50796466384971	0.155044654775191	0.816767290347768	0.966814611929926	0.562970055742367	0.853657755747212	0.285913436944473	0.781149019313075	0.398402617941445	0.602038354439
chr15_34277380_34277914_+	Rnf31	.		-3.94938339742344	0.0662876046312752	0.684588402465557	0.0460387910442822	0	0.065665981211324	0	0.284054188841118	0.227658638823683	0.0926212852983076
chr15_37171041_37182319_+	not_annotated	.	hsa_circ_0029625	-1.10541546439912	0.611169611354742	0.994985431960221	2.62421108952409	4.2624875649065	3.21763307935487	3.35948288409755	3.33763671888314	3.92711151970853	4.26057912372215
chr15_37171041_37196123_+	not_annotated	.		1.07459160867836	0.896410952016323	0.99820174316293	0.230193955221411	0.120636440516222	0.131331962422648	0.0714783592361181	0.355067736051398	0	0.185242570596615
chr15_37190895_37218085_+	not_annotated	.		-1.02557022304913	0.924621266749517	0.99820174316293	0.552465492531387	1.2867886988397	1.57598354907178	1.07217538854177	1.20723030257475	0.910634555294731	1.38931927947461
chr15_37215599_37224486_+	not_annotated	.	hsa_circ_0029638	11.0486437017197	0.0238254410443711	0.517982736779475	0.138116373132847	0.0402121468387405	0	0	0	0	0
chr15_37714719_37720373_+	Ift88	.		-1.02179993215636	0.980540570027382	0.999410408244164	0.138116373132847	0.120636440516222	0	0.214435077708354	0.0710135472102796	0.113829319411841	0
chr15_37714719_37725296_+	Ift88	.		-2.20962033170716	0.15835845812502	0.828910706287523	0.230193955221411	0.0402121468387405	0.393995887267944	0.929218670069536	0.355067736051398	0.113829319411841	0.509417069140692
chr15_38113402_38137897_-	Zdhhc20	.	hsa_circ_0100055	-1.22715399968064	0.821265783665785	0.99820174316293	0.0920775820885644	0	0.065665981211324	0.0714783592361181	0.142027094420559	0.0569146597059207	0
chr15_38122001_38151304_-	Zdhhc20	.		3.99827886428276	0.111228320276107	0.781233233180794	0.138116373132847	0.241272881032443	0	0	0	0.0569146597059207	0.0463106426491538
chr15_38130855_38151304_-	Zdhhc20	.	hsa_circ_0029708	-1.1546767455329	0.732042193158522	0.994985431960221	0.322271537309975	0.201060734193703	0.196997943633972	0.214435077708354	0.426081283261677	0.0569146597059207	0.416795783842384
chr15_38193672_38228767_-	Micu2	.		-1.56776746137174	0.517075456930823	0.977380242831805	0.0460387910442822	0.120636440516222	0	0	0.142027094420559	0.0569146597059207	0.185242570596615
chr15_38217598_38244652_-	Micu2	.		-3.07703916576993	0.222459561120677	0.891918599457591	0	0.0804242936774811	0	0.142956718472236	0.0710135472102796	0.170743979117762	0.0463106426491538
chr15_39712895_39725690_-	not_annotated	.		1.32339241909985	0.719787658963149	0.994985431960221	0.0460387910442822	0.201060734193703	0.131331962422648	0	0.0710135472102796	0	0.277863855894923
chr15_39715650_39725690_-	not_annotated	.		2.25725332491394	0.12662264746023	0.782006082630404	0.0920775820885644	0.321697174709924	0.722325793324564	0.0714783592361181	0.142027094420559	0.113829319411841	0.277863855894923
chr15_40089239_40112560_-	not_annotated	.	hsa_circ_0100144	1.26522060775498	0.67276777506114	0.994985431960221	0.322271537309975	0.160848587354962	0	0.214435077708354	0	0.227658638823683	0.0926212852983076
chr15_41008528_41011344_+	Spata13	.	hsa_circ_0003040	1.11991921465685	0.913158163650415	0.99820174316293	0.0460387910442822	0.0804242936774811	0	0	0	0	0.138931927947461
chr15_4124784_4129118_+	Usp54	.	hsa_circ_0007221	1.89504526511854	0.642212043202382	0.994985431960221	0	0.201060734193703	0	0	0.142027094420559	0	0
chr15_4152544_4162016_+	Usp54	.	hsa_circ_0094162	2.96163911753634	0.0650796862706187	0.679166014544927	0.230193955221411	0.241272881032443	0.196997943633972	0	0.0710135472102796	0	0.185242570596615
chr15_4152544_4169698_+	Usp54	.		1.98224197866052	0.384511736376319	0.948924159021198	0.138116373132847	0.120636440516222	0	0	0	0.113829319411841	0.0463106426491538
chr15_4209703_4222294_+	Ppp3cb	.	hsa_circ_0018814	1.4586757235917	0.56528547944903	0.991600074906909	0.0920775820885644	0.120636440516222	0.459661868479268	0	0	0.0569146597059207	0.463106426491538
chr15_43674304_43681302_-	Ppp2r2a	3UTR	hsa_circ_0136204	-1.09637026444484	0.927812086114987	0.99820174316293	0	0.0402121468387405	0.196997943633972	0	0.284054188841118	0.0569146597059207	0
chr15_4392149_4396767_-	Fam149b1	5UTR		-2.10627046430138	0.390803498864931	0.951073848150821	0	0	0.131331962422648	0	0.0710135472102796	0	0.231553213245769
chr15_44914097_44921226_+	not_annotated	.		2.75561982343745	0.235426120098083	0.895771837395179	0.0920775820885644	0.120636440516222	0.065665981211324	0	0.0710135472102796	0.0569146597059207	0
chr15_44914097_45035785_+	not_annotated	.		-2.35590478486438	0.220680276111406	0.888996719379958	0.0920775820885644	0	0.065665981211324	0.285913436944473	0.213040641630839	0	0.0463106426491538
chr15_46106981_46129495_+	Wdfy2	3UTR		-1.11957837703788	0.814015200894054	0.99820174316293	0.0920775820885644	0.160848587354962	0.32832990605662	0.0714783592361181	0.213040641630839	0.284573298529604	0.231553213245769
chr15_47188212_47190955_+	not_annotated	.		-1.14106073745989	0.743371541855182	0.996661363285008	0.230193955221411	0.482545762064886	0.393995887267944	0.142956718472236	0.639121924892516	0.739890576176969	0.185242570596615
chr15_47434568_47439015_-	not_annotated	.		-1.09220108481941	0.833548037588711	0.99820174316293	0.460387910442822	0.361909321548665	0.393995887267944	0.0714783592361181	0.213040641630839	0.967549215000652	0.463106426491538
chr15_47574034_47675412_-	Msra	.	hsa_circ_0002546	-1.96716404647573	0.302103893118286	0.921503376393774	0.0460387910442822	0.120636440516222	0.262663924845296	0	0.710135472102796	0.170743979117762	0.231553213245769
chr15_47963485_47964008_+	not_annotated	.		1.05149738687629	0.891207877258985	0.99820174316293	0.460387910442822	0.442333615226146	0.919323736958536	0.571826873888945	0.142027094420559	1.13829319411841	0.370485141193231
chr15_48231959_48268750_-	not_annotated	.	hsa_circ_0083825	-2.33733890474737	0.200234129838309	0.879164004448254	0.0920775820885644	0.0402121468387405	0.065665981211324	0.214435077708354	0.142027094420559	0	0.277863855894923
chr15_48231959_48284550_-	not_annotated	.	hsa_circ_0083823	2.75216276173422	0.098938165278335	0.775101330867824	0.506426701487104	0.0804242936774811	0.196997943633972	0.214435077708354	0	0.113829319411841	0.0463106426491538
chr15_48268664_48278517_-	not_annotated	.	hsa_circ_0006175	1.04912379273373	0.92909497514363	0.99820174316293	0.184155164177129	0.361909321548665	0	0.214435077708354	0.355067736051398	0.113829319411841	0.0926212852983076
chr15_48268664_48284550_-	not_annotated	.	hsa_circ_0001995	1.00496400576425	0.987004915903168	0.99970162905485	1.33512494028418	0.72381864309733	0.459661868479268	0.714783592361181	0.639121924892516	0.682975916471048	1.29669799417631
chr15_48278040_48284550_-	not_annotated	.	hsa_circ_0083822	-1.08912026765028	0.914760245871654	0.99820174316293	0.184155164177129	0.0804242936774811	0	0.142956718472236	0.0710135472102796	0	0.185242570596615
chr15_48443440_48446043_-	Extl3	5UTR	hsa_circ_0004974	-2.01391636131015	0.24883817936888	0.898385368329381	0.230193955221411	0.160848587354962	0	0.0714783592361181	0	0.455317277647366	0.555727711789846
chr15_48645461_48650261_-	Fzd3	.	hsa_circ_0083796	-1.09408891024213	0.846210270866699	0.99820174316293	0.0920775820885644	0.201060734193703	0.196997943633972	0.142956718472236	0.142027094420559	0.227658638823683	0.185242570596615
chr15_48645461_48661499_-	Fzd3	5UTR	hsa_circ_0136253	-1.13035055535847	0.887343850750775	0.99820174316293	0.138116373132847	0	0	0	0	0.0569146597059207	0.138931927947461
chr15_48694844_48705843_+	Fbxo16	.		1.29099335432534	0.724536178475714	0.994985431960221	0.0460387910442822	0.160848587354962	0.065665981211324	0	0	0.170743979117762	0.0926212852983076
chr15_51896715_51944899_-	Ppp3cc	3UTR		3.16095789134428	0.122989835265671	0.781263659269119	0.552465492531387	0.241272881032443	0	0.214435077708354	0.142027094420559	0	0
chr15_51915279_51944899_-	Ppp3cc	.		1.32712877157712	0.298698884592483	0.921503376393774	2.0717455969927	1.4878494330334	1.24765364301516	1.71548062166684	0.923176113733635	0.682975916471048	1.52825120742208
chr15_51925688_51944899_-	Ppp3cc	.	hsa_circ_0002081	1.08961568400607	0.859424780569579	0.99820174316293	0.184155164177129	0.120636440516222	0.131331962422648	0.0714783592361181	0.142027094420559	0.113829319411841	0.185242570596615
chr15_51925688_51954838_-	Ppp3cc	.		9.64069201867617	0.06027919818816	0.678529227099775	0.0460387910442822	0	0.131331962422648	0	0	0	0
chr15_51936365_51944899_-	Ppp3cc	.	hsa_circ_0006320	1.30381639676199	0.329650494262109	0.93061255032572	1.47324131341703	1.20636440516222	0.787991774535888	0.7862619515973	1.13621675536447	0.398402617941445	1.25038735152715
chr15_51936365_51954838_-	Ppp3cc	.		1.16828018704761	0.774595137759722	0.99820174316293	0.0460387910442822	0.241272881032443	0.196997943633972	0.214435077708354	0.142027094420559	0.170743979117762	0.0463106426491538
chr15_51944050_51944899_-	Ppp3cc	.	hsa_circ_0083619	3.29277641624662	0.11314738404081	0.781263659269119	0.0920775820885644	0.120636440516222	0.131331962422648	0.0714783592361181	0	0.0569146597059207	0
chr15_52370514_52375430_-	Xpo7	.	hsa_circ_0136153	1.21289352672578	0.575234263622578	0.991600074906909	0.506426701487104	0.241272881032443	0.722325793324564	0.428870155416709	0.284054188841118	0.398402617941445	0.416795783842384
chr15_52636356_52638595_+	Gfra2	.	hsa_circ_0083508	13.2248832730322	0.0148471813986692	0.452567720959201	0.0920775820885644	0.120636440516222	0	0	0	0	0
chr15_542886_550257_+	Kcnma1	.		-5.24289382043471	0.0216025456225057	0.498678988555484	0.0460387910442822	0	0.065665981211324	0.285913436944473	0	0.170743979117762	0.324174498544077
chr15_55100385_55104181_-	Rb1	.		2.03263411049292	0.307853080887605	0.925053649267879	0.184155164177129	0.160848587354962	0	0	0	0.113829319411841	0.0926212852983076
chr15_55100385_55154467_-	Rb1	.		1.99654877744384	0.278674296557904	0.913136112086464	0.138116373132847	0.160848587354962	0.065665981211324	0.0714783592361181	0.142027094420559	0	0.0463106426491538
chr15_55100385_55185687_-	Rb1	.		-1.56598177977611	0.372311826192083	0.942748505475277	0	0.361909321548665	0.131331962422648	0.214435077708354	0.355067736051398	0.398402617941445	0.138931927947461
chr15_55151602_55185687_-	Rb1	.		1.75327023427731	0.444767873016587	0.965936147053465	0.0920775820885644	0.281485027871184	0.32832990605662	0	0	0.0569146597059207	0.416795783842384
chr15_55160172_55185687_-	Rb1	.		-1.46328567248416	0.284328357984006	0.914807511114326	0.552465492531387	0.562970055742367	0.196997943633972	0.357391796180591	0.639121924892516	0.739890576176969	0.879902210333923
chr15_58655629_58657466_+	Tsc22d1	3UTR		1.68870291711369	0.661647921140451	0.994985431960221	0.230193955221411	0	0	0	0	0.170743979117762	0
chr15_59209828_59215806_-	not_annotated	.		4.11731863637778	0.107254262643696	0.777262372491967	0.276232746265693	0.120636440516222	0	0	0	0.0569146597059207	0.0463106426491538
chr15_61340036_61362549_+	not_annotated	.		1.74503278943878	0.452721982319754	0.968872200704099	0.138116373132847	0.0402121468387405	0.065665981211324	0	0.0710135472102796	0	0.0926212852983076
chr15_61634454_61651842_-	not_annotated	.	hsa_circ_0030067	2.05672697085112	0.182490935296762	0.859392948669922	0.322271537309975	0.321697174709924	0.065665981211324	0.142956718472236	0.0710135472102796	0.0569146597059207	0.185242570596615
chr15_61664225_61675047_+	not_annotated	.	hsa_circ_0030057	-1.97245211697495	0.341844870211102	0.93061255032572	0	0.0804242936774811	0.131331962422648	0.0714783592361181	0.355067736051398	0	0.138931927947461
chr15_61664225_61683055_+	not_annotated	.		-1.128028320446	0.698684454007759	0.994985431960221	0.82869823879708	0.522757908903627	0.525327849690592	1.00069702930565	0.639121924892516	0.227658638823683	0.97252349563223
chr15_61665893_61669301_+	not_annotated	.	hsa_circ_0008230	1.87048704510812	0.364974535361796	0.938034756793403	0.138116373132847	0.201060734193703	0.131331962422648	0	0	0.0569146597059207	0.231553213245769
chr15_61665893_61683055_+	not_annotated	.	hsa_circ_0100451	1.32281011942906	0.466813219260506	0.971155361410585	0.552465492531387	0.321697174709924	0.32832990605662	0.500348514652827	0.213040641630839	0.398402617941445	0.138931927947461
chr15_61668937_61669301_+	not_annotated	.		2.58714783696125	0.317900394607483	0.926467979584087	0.138116373132847	0	0.131331962422648	0	0	0.113829319411841	0
chr15_62239207_62241610_+	not_annotated	.		1.44676724505027	0.563166850979308	0.991600074906909	0.0460387910442822	0.241272881032443	0.393995887267944	0.285913436944473	0	0.227658638823683	0.0926212852983076
chr15_67643249_67644069_+	Pcdh17	.		-1.09508508851057	0.790910415466527	0.99820174316293	0.460387910442822	0.482545762064886	0.525327849690592	0.571826873888945	0.142027094420559	0.569146597059207	0.787280925035615
chr15_70769051_70832121_+	Tdrd3	5UTR	hsa_circ_0030378	24.7697550074307	0.00344424627433337	0.334836720907432	0.322271537309975	0	0.131331962422648	0	0	0	0
chr15_70790037_70803614_+	Tdrd3	5UTR		1.45050700830191	0.67765803400439	0.994985431960221	0.230193955221411	0	0.196997943633972	0.214435077708354	0	0.170743979117762	0
chr15_70790037_70832121_+	Tdrd3	5UTR	hsa_circ_0030381	1.15993930968941	0.837484832283491	0.99820174316293	0	0.442333615226146	0.131331962422648	0.142956718472236	0.355067736051398	0	0.185242570596615
chr15_761400_821547_+	Kcnma1	.	hsa_circ_0094232	1.7981954750366	0.160884592292209	0.836376369917814	0.0920775820885644	0.844455083613551	0.590993830901916	0.285913436944473	0.142027094420559	0.455317277647366	0.231553213245769
chr15_809362_841916_+	Kcnma1	.		-3.44103008555388	0.250452957948621	0.898385368329381	0	0	0.065665981211324	0.142956718472236	0	0.170743979117762	0
chr15_85962565_85975367_-	not_annotated	.		1.83331943568019	0.507727629093539	0.974687557281036	0	0.160848587354962	0	0	0.0710135472102796	0	0.0463106426491538
chr15_86165422_86168378_+	Uchl3	.	hsa_circ_0000494	-4.94425606174943	0.0732819507053745	0.713835695839699	0	0	0.065665981211324	0.214435077708354	0.142027094420559	0.0569146597059207	0.0463106426491538
chr15_86418042_86424043_+	Lmo7	.	hsa_circ_0030454	1.07999364183291	0.914160108372196	0.99820174316293	0.0460387910442822	0.0804242936774811	0.131331962422648	0.142956718472236	0.0710135472102796	0.0569146597059207	0.0463106426491538
chr15_87405681_87417960_-	not_annotated	.	hsa_circ_0100890	-1.2775092582892	0.56851558186899	0.991600074906909	0.276232746265693	0.201060734193703	0.131331962422648	0.142956718472236	0.355067736051398	0.341487958235524	0.231553213245769
chr15_87405681_87487139_-	not_annotated	.	hsa_circ_0030492	-1.63684775718805	0.376760537726367	0.944544874629433	0.0460387910442822	0.120636440516222	0.131331962422648	0	0.284054188841118	0.227658638823683	0.138931927947461
chr15_87886651_87896302_+	Slain1	5UTR	hsa_circ_0100935	-1.75618560373568	0.508218204141248	0.974687557281036	0.0460387910442822	0.0402121468387405	0.065665981211324	0.142956718472236	0	0.227658638823683	0
chr15_88651498_88659273_-	Rnf219	.	hsa_circ_0000498	-1.08394892427158	0.849667955479056	0.99820174316293	0.506426701487104	0.160848587354962	0.32832990605662	0.285913436944473	0.142027094420559	0.341487958235524	0.602038354439
chr15_887180_913884_+	Kcnma1	.		-1.26158964085094	0.794501554940808	0.99820174316293	0	0	0.131331962422648	0	0.142027094420559	0.0569146597059207	0
chr15_907064_1011558_+	Kcnma1	.	hsa_circ_0018919	-1.28153142766444	0.7939823136308	0.99820174316293	0	0.0402121468387405	0.131331962422648	0	0	0.170743979117762	0.0926212852983076
chr15_907064_977590_+	Kcnma1	.		-1.10748393512992	0.839773395556499	0.99820174316293	0.230193955221411	0.120636440516222	0.262663924845296	0.214435077708354	0	0.512231937353286	0.138931927947461
chr15_93748601_93758821_-	Mycbp2	.	hsa_circ_0100890	-1.10724385086028	0.871963531549486	0.99820174316293	0.0920775820885644	0.120636440516222	0.131331962422648	0.142956718472236	0.355067736051398	0.0569146597059207	0
chr15_93748601_93855455_-	Mycbp2	.	hsa_circ_0030492	1.31894151448429	0.677886033897232	0.994985431960221	0.0920775820885644	0.160848587354962	0.131331962422648	0.0714783592361181	0.355067736051398	0	0
chr15_954139_1011558_+	Kcnma1	.	hsa_circ_0018918	1.08712522828347	0.855645900572726	0.99820174316293	0.230193955221411	0.160848587354962	0.393995887267944	0.428870155416709	0.213040641630839	0.227658638823683	0.0926212852983076
chr15_954139_977590_+	Kcnma1	.	hsa_circ_0006561	1.43947013144117	0.271724584646574	0.907441554452949	0.552465492531387	1.36721299251718	0.722325793324564	0.285913436944473	0.710135472102796	0.853719895588811	0.602038354439
chr15_96711665_96720961_-	not_annotated	.		1.96797953705591	0.302487882281803	0.921503376393774	0.0920775820885644	0.241272881032443	0	0.0714783592361181	0.0710135472102796	0	0.0926212852983076
chr15_96717421_96720961_-	not_annotated	.		-1.07433467308268	0.722959499853409	0.994985431960221	2.80836625370121	2.85506242555058	2.82363719208693	2.28730749555578	3.8347315493551	2.10584240911907	3.89009398252892
chr15_96717421_96729323_-	not_annotated	.		-1.24640732278156	0.84732013059609	0.99820174316293	0	0	0.131331962422648	0	0.213040641630839	0	0
chr15_96717421_96735959_-	not_annotated	.		-2.96973333185964	0.0175772746246461	0.462662191986328	0	0.201060734193703	0.131331962422648	0.357391796180591	0.426081283261677	0.398402617941445	0.231553213245769
chr15_96720322_96720961_-	not_annotated	.		-1.15880777878352	0.555113354414921	0.991600074906909	0.966814611929926	2.01060734193703	0.98498971816986	1.71548062166684	1.70432513304671	1.3659518329421	1.48194056477292
chr15_96720322_96735959_-	not_annotated	.		-4.05469697134611	0.0507883991023386	0.648217785416324	0.0920775820885644	0	0	0.214435077708354	0.0710135472102796	0.227658638823683	0.0926212852983076
chr15_96720322_96790516_-	not_annotated	.		-2.17179016750514	0.0712180485603785	0.703449426765854	0.0920775820885644	0.281485027871184	0.065665981211324	0.285913436944473	0.213040641630839	0.398402617941445	0.463106426491538
chr16_10585948_10603855_-	Fam35a	5UTR		-1.49454320478393	0.579081947945199	0.991600074906909	0.0460387910442822	0.0402121468387405	0.065665981211324	0.214435077708354	0	0.113829319411841	0
chr16_10766350_10802548_-	Bmpr1a	5UTR		1.20604577529057	0.82266033826739	0.99820174316293	0.0920775820885644	0.120636440516222	0	0	0.142027094420559	0.113829319411841	0
chr16_11046371_11051389_+	not_annotated	.		-2.21234707716868	0.207508967582961	0.881862498635718	0.0460387910442822	0.120636440516222	0	0.0714783592361181	0.0710135472102796	0.284573298529604	0.138931927947461
chr16_11079316_11080627_+	not_annotated	.		1.77612015009535	0.295010270399315	0.919750840486134	0.506426701487104	0.321697174709924	0.196997943633972	0.142956718472236	0	0.113829319411841	0.463106426491538
chr16_14184371_14186953_-	not_annotated	.	hsa_circ_0018992	1.2270210094277	0.4862902301062	0.974687557281036	0.920775820885644	0.643394349419849	0.722325793324564	0.571826873888945	0.213040641630839	0.626061256765128	0.97252349563223
chr16_14184371_14197349_-	not_annotated	.		1.15754311363881	0.731538832771725	0.994985431960221	0.276232746265693	0.160848587354962	0.32832990605662	0.357391796180591	0.213040641630839	0.227658638823683	0.0926212852983076
chr16_20404293_20404936_+	Mast3	.		-6.26844015842141	0.0466301630959217	0.63655594737921	0	0	0.065665981211324	0.214435077708354	0.142027094420559	0.227658638823683	0
chr16_20404293_20406184_+	Mast3	.		2.6201907798622	0.400742903826681	0.951073848150821	0	0.241272881032443	0.131331962422648	0	0	0.170743979117762	0
chr16_20648971_20651346_-	Fkbp8	5UTR		-1.04626607559487	0.966242091576892	0.999410408244164	0.0920775820885644	0.0804242936774811	0	0.142956718472236	0.0710135472102796	0.0569146597059207	0
chr16_2138231_2171786_-	Slmap	.	hsa_circ_0124362	1.67169675964604	0.191186963016862	0.868860706135754	0.368310328354258	0.442333615226146	0.525327849690592	0.643305233125063	0.213040641630839	0.113829319411841	0.138931927947461
chr16_2158110_2171786_-	Slmap	.	hsa_circ_0066273	8.29955288566325	0.00369774818534767	0.334836720907432	0.322271537309975	0.160848587354962	0.393995887267944	0	0	0.0569146597059207	0.0463106426491538
chr16_22715017_22787198_+	not_annotated	.		-1.4140315155433	0.569884912716227	0.991600074906909	0.0920775820885644	0.0804242936774811	0.065665981211324	0	0.142027094420559	0.113829319411841	0.185242570596615
chr16_22715017_22891568_+	not_annotated	.		-2.42635124863752	0.379649354030201	0.945696889605572	0.0920775820885644	0	0.065665981211324	0	0.142027094420559	0	0.370485141193231
chr16_2289438_2298816_+	Dennd6a	.	hsa_circ_0124355	1.04790650271485	0.914078095172507	0.99820174316293	0.276232746265693	0.281485027871184	0.065665981211324	0.214435077708354	0.284054188841118	0.227658638823683	0.138931927947461
chr16_2297906_2304875_+	Dennd6a	.	hsa_circ_0124354	-2.35520868235905	0.394427551047023	0.951073848150821	0.0460387910442822	0	0	0	0.142027094420559	0.0569146597059207	0
chr16_22979367_22980295_+	Csgalnact1	.	hsa_circ_0136105	-1.32137499014692	0.624430639013121	0.994985431960221	0.138116373132847	0.160848587354962	0	0.0714783592361181	0.213040641630839	0.0569146597059207	0.231553213245769
chr16_23487934_23492639_+	not_annotated	.	hsa_circ_0136098	-1.97474802572577	0.319426020511062	0.926467979584087	0.0460387910442822	0.120636440516222	0	0.142956718472236	0	0.113829319411841	0.231553213245769
chr16_23555918_23600154_+	not_annotated	.		1.07683775004517	0.836508177600899	0.99820174316293	0.966814611929926	0.201060734193703	0.919323736958536	0.428870155416709	0.213040641630839	1.02446387470657	0.787280925035615
chr16_23555918_23624759_+	not_annotated	.		-1.06318025100256	0.828056039642519	0.99820174316293	1.05889219401849	0.482545762064886	1.11632168059251	0.929218670069536	1.34925739699531	0.626061256765128	0.833591567684769
chr16_23555918_23729219_+	not_annotated	.		-2.64842802866426	0.139824299165053	0.80093453630312	0.0920775820885644	0.0804242936774811	0	0.285913436944473	0	0.227658638823683	0.185242570596615
chr16_23751710_23759060_+	not_annotated	.	hsa_circ_0136082	2.17857662562813	0.43429399891262	0.960840412716328	0.0460387910442822	0.0402121468387405	0.262663924845296	0	0.142027094420559	0.0569146597059207	0
chr16_2578901_2581762_-	not_annotated	.		6.18735272351372	0.000934921351355404	0.248774544986031	0.230193955221411	0.321697174709924	0.393995887267944	0	0.0710135472102796	0.113829319411841	0
chr16_26623727_26633439_-	Tmem192	.	hsa_circ_0071369	1.38482974674478	0.398236196130161	0.951073848150821	0.460387910442822	0.522757908903627	0.65665981211324	0.357391796180591	0.426081283261677	0.455317277647366	0.324174498544077
chr16_26625023_26633439_-	Tmem192	.	hsa_circ_0071370	3.37269679401283	0.015229694663084	0.456779674238045	0.276232746265693	0.160848587354962	0.393995887267944	0.0714783592361181	0	0.113829319411841	0.0926212852983076
chr16_26628564_26633439_-	Tmem192	.	hsa_circ_0125711	1.2283631217274	0.769051058284978	0.998114592069796	0.184155164177129	0.120636440516222	0.131331962422648	0	0.0710135472102796	0.341487958235524	0.0463106426491538
chr16_26755421_26767549_+	not_annotated	.	hsa_circ_0005669	3.08484738290786	0.0955255076988763	0.774082875612295	0.0460387910442822	0.442333615226146	0.262663924845296	0.142956718472236	0.0710135472102796	0.113829319411841	0
chr16_26755421_26780008_+	not_annotated	.	hsa_circ_0071374	1.93242731770337	0.00462189848836012	0.350614318380511	2.16382317908126	2.09103163561451	1.51031756786045	0.571826873888945	1.13621675536447	1.13829319411841	1.11145542357969
chr16_26870179_26875954_+	Msmo1	3UTR		-1.47775200273516	0.574185778544541	0.991600074906909	0.0920775820885644	0.0402121468387405	0	0.142956718472236	0	0.0569146597059207	0.0926212852983076
chr16_3060712_3064512_+	not_annotated	.	hsa_circ_0124315	-1.23918798923185	0.415442685429879	0.95775837957863	1.33512494028418	1.00530367096851	0.919323736958536	1.50104554395848	1.27824384978503	0.910634555294731	1.71349377801869
chr16_3060712_3068143_+	not_annotated	.	hsa_circ_0066241	-2.14125334093443	0.228703090324983	0.891918599457591	0.0920775820885644	0.0402121468387405	0.065665981211324	0.214435077708354	0.0710135472102796	0.0569146597059207	0.231553213245769
chr16_3060712_3070849_+	not_annotated	.	hsa_circ_0124314	-1.11300712472563	0.874002340009976	0.99820174316293	0.0920775820885644	0.120636440516222	0.065665981211324	0.0714783592361181	0.284054188841118	0	0.0926212852983076
chr16_3060712_3072642_+	not_annotated	.	hsa_circ_0001315	-1.07394115365854	0.750945106018661	0.996661363285008	2.34797834325839	2.81485027871184	5.12194653448327	4.21722319493097	3.90574509656538	3.81328220029669	2.68601727365092
chr16_3060712_3083794_+	not_annotated	.	hsa_circ_0066231	1.03449344607848	0.932367473124603	0.99820174316293	0.460387910442822	0.241272881032443	0.393995887267944	0.285913436944473	0.355067736051398	0.113829319411841	0.602038354439
chr16_3060712_3089983_+	not_annotated	.	hsa_circ_0124308	1.49469770234715	0.163373229865293	0.838942184690166	0.506426701487104	1.20636440516222	1.51031756786045	0.714783592361181	0.639121924892516	0.512231937353286	0.926212852983076
chr16_3060712_3091054_+	not_annotated	.	hsa_circ_0124307	-2.01485380365422	0.313701869287427	0.92565631346006	0	0.120636440516222	0.262663924845296	0.142956718472236	0	0.455317277647366	0.370485141193231
chr16_3060712_3104760_+	not_annotated	.	hsa_circ_0124298	1.08317667392471	0.837141251033873	0.99820174316293	0.230193955221411	0.241272881032443	0.262663924845296	0.142956718472236	0.355067736051398	0.227658638823683	0.185242570596615
chr16_3060712_3107338_+	not_annotated	.		-1.23275694203292	0.501765026168833	0.974687557281036	1.19700856715134	0.522757908903627	0.787991774535888	1.07217538854177	0.852162566523355	0.569146597059207	1.57456185007123
chr16_3068021_3072642_+	not_annotated	.	hsa_circ_0066234	-1.93564224742997	0.416387966895428	0.95775837957863	0.0920775820885644	0.0804242936774811	0	0.0714783592361181	0.355067736051398	0	0.0926212852983076
chr16_32100486_32121085_-	Sh3rf1	.		1.032753090298	0.9730691475114	0.999410408244164	0.138116373132847	0	0.131331962422648	0.357391796180591	0	0	0
chr16_32120309_32121085_-	Sh3rf1	.	hsa_circ_0071422	1.86119042702258	0.0735053119650029	0.714026777456731	0.41434911939854	0.76403078993607	0.65665981211324	0.571826873888945	0.0710135472102796	0.284573298529604	0.370485141193231
chr16_34987502_35116593_+	Galntl6	.		1.47973582124288	0.2440817165549	0.897168138795509	0.782659447752798	1.00530367096851	0.590993830901916	0.714783592361181	0.426081283261677	0.170743979117762	0.833591567684769
chr16_34987502_35116919_+	Galntl6	.		-1.05529857365234	0.926481332599076	0.99820174316293	0.184155164177129	0.120636440516222	0.131331962422648	0.357391796180591	0.142027094420559	0.0569146597059207	0.0926212852983076
chr16_34987502_35206830_+	Galntl6	.		1.82916588184975	0.474153094603344	0.973926945149504	0.0920775820885644	0.0402121468387405	0.131331962422648	0	0.0710135472102796	0	0.0926212852983076
chr16_39367334_39375826_-	Gpm6a	3UTR		2.12475711232832	0.149163157279265	0.80776940747022	0.276232746265693	0.482545762064886	0.262663924845296	0.214435077708354	0	0.170743979117762	0.231553213245769
chr16_39846634_39885415_+	not_annotated	.		-2.31321692290968	0.274871689032107	0.909378236902517	0.138116373132847	0.0402121468387405	0.065665981211324	0.285913436944473	0	0.455317277647366	0.0463106426491538
chr16_39881895_39884207_+	not_annotated	.		-1.03822965699784	0.955604251631514	0.998853669735401	0.276232746265693	0.241272881032443	0	0.142956718472236	0	0.0569146597059207	0.509417069140692
chr16_4000862_4283627_+	Erc2	3UTR		-1.38425851538875	0.359546591752723	0.937154194042758	0.322271537309975	0.241272881032443	0.459661868479268	0.214435077708354	0.497094830471957	0.682975916471048	0.416795783842384
chr16_4041086_4222323_+	Erc2	.		-1.02128212190752	0.985303374007571	0.999410408244164	0	0.160848587354962	0	0.0714783592361181	0	0.170743979117762	0
chr16_40661460_40678161_+	not_annotated	.		-1.0079839416691	0.984538980651482	0.999410408244164	0	0.0402121468387405	0.262663924845296	0	0	0	0.324174498544077
chr16_4222175_4283627_+	Erc2	3UTR	hsa_circ_0124259	-1.18888052049554	0.848811552252183	0.99820174316293	0.138116373132847	0	0.131331962422648	0	0	0.113829319411841	0.277863855894923
chr16_4283561_4351455_+	Erc2	3UTR	hsa_circ_0124254	1.6993483392159	0.375823712614747	0.94381253350866	0.184155164177129	0.241272881032443	0	0.142956718472236	0	0.0569146597059207	0.138931927947461
chr16_46731406_46781431_+	Tenm3	.	hsa_circ_0125881	1.06978954157747	0.92450912270547	0.99820174316293	0.0460387910442822	0.201060734193703	0.262663924845296	0	0.0710135472102796	0.341487958235524	0.185242570596615
chr16_48591411_48634964_-	Irf2	5UTR		1.16062838250687	0.787939741894321	0.99820174316293	0.138116373132847	0.160848587354962	0.262663924845296	0.0714783592361181	0.0710135472102796	0.113829319411841	0.324174498544077
chr16_48610389_48634964_-	Irf2	5UTR	hsa_circ_0071526	-1.49986670280946	0.670722084073653	0.994985431960221	0.0460387910442822	0	0.131331962422648	0.142956718472236	0	0	0.185242570596615
chr16_4908088_5032948_-	Cacna2d3	.		1.34196295283153	0.638883902296229	0.994985431960221	0.276232746265693	0.0804242936774811	0.065665981211324	0	0.213040641630839	0.170743979117762	0.0463106426491538
chr16_4908088_5043339_-	Cacna2d3	.		-1.19547303019788	0.529934532485263	0.980831830032882	0.41434911939854	0.804242936774811	0.393995887267944	0.714783592361181	0.568108377682237	0.569146597059207	0.787280925035615
chr16_4915414_5032948_-	Cacna2d3	.		2.50014932391536	0.393672939276501	0.951073848150821	0	0	0.262663924845296	0	0	0.0569146597059207	0.0463106426491538
chr16_4915414_5043339_-	Cacna2d3	.		-2.01912964780011	0.261225277601687	0.902754134285394	0.0920775820885644	0.160848587354962	0	0.0714783592361181	0.355067736051398	0.113829319411841	0.231553213245769
chr16_4932485_5043339_-	Cacna2d3	.		1.86574182318452	0.148095828392464	0.80776940747022	0.368310328354258	0.321697174709924	0.393995887267944	0	0.213040641630839	0.227658638823683	0.277863855894923
chr16_4932485_5167428_-	Cacna2d3	.		-1.02365681584171	0.975922237469561	0.999410408244164	0.0460387910442822	0.281485027871184	0.065665981211324	0.214435077708354	0	0	0.324174498544077
chr16_49648476_49654730_-	Sorbs2	.	hsa_circ_0125945	-1.88190697325369	0.621470091792694	0.994985431960221	0	0.120636440516222	0	0.214435077708354	0.142027094420559	0	0
chr16_5104153_5167428_-	Cacna2d3	.		-1.31306128418253	0.694392821423147	0.994985431960221	0	0.0402121468387405	0.196997943633972	0.142956718472236	0.142027094420559	0.0569146597059207	0.0463106426491538
chr16_5355865_5407188_-	Cacna2d3	.	hsa_circ_0124240	1.9393162231007	0.218804631940258	0.886903006921647	0.138116373132847	0.321697174709924	0.65665981211324	0	0	0.455317277647366	0.231553213245769
chr16_54054980_54061837_-	Pcm1	.		-1.16148408825491	0.720176685048229	0.994985431960221	0.276232746265693	0.321697174709924	0.393995887267944	0.500348514652827	0.284054188841118	0.626061256765128	0.138931927947461
chr16_54057182_54100069_-	Pcm1	.	hsa_circ_0136051	8.76828180099603	0.00673325275666307	0.392085272448636	0.230193955221411	0.160848587354962	0.131331962422648	0	0	0	0.0463106426491538
chr16_5407113_5422411_-	Cacna2d3	.	hsa_circ_0124238	1.61409859739651	0.218615578589418	0.886903006921647	0.506426701487104	0.321697174709924	0.393995887267944	0.0714783592361181	0.213040641630839	0.398402617941445	0.277863855894923
chr16_54080266_54093004_-	Pcm1	.		-1.07782641426698	0.856118746044259	0.99820174316293	0.230193955221411	0.281485027871184	0.32832990605662	0.357391796180591	0.142027094420559	0.512231937353286	0.185242570596615
chr16_54080266_54100069_-	Pcm1	.		1.01084557885529	0.987947054346687	0.99970162905485	0.322271537309975	0.0804242936774811	0	0.0714783592361181	0	0.170743979117762	0.277863855894923
chr16_54792658_54804208_+	Mtmr7	.		1.61708490019639	0.236151657201235	0.895771837395179	0.230193955221411	0.482545762064886	0.393995887267944	0.142956718472236	0.426081283261677	0.227658638823683	0.138931927947461
chr16_54792658_54815046_+	Mtmr7	.	hsa_circ_0136033	2.22838277754281	0.161616655564552	0.836376369917814	0.506426701487104	0.0402121468387405	0.393995887267944	0.214435077708354	0	0.227658638823683	0.0926212852983076
chr16_54792658_54820480_+	Mtmr7	.	hsa_circ_0136031	1.02717357357071	0.915719092481049	0.99820174316293	1.33512494028418	1.08572796464599	0.98498971816986	1.64400226243072	0.852162566523355	0.967549215000652	1.01883413828138
chr16_54792658_54826033_+	Mtmr7	.	hsa_circ_0136026	1.11103573504156	0.615286645833932	0.994985431960221	2.30193955221411	1.72912231406584	1.83864747391707	1.35808882548624	2.20141996351867	1.47978115235394	1.99135763391361
chr16_56313380_56326806_+	Tusc3	.	hsa_circ_0083391	1.07859240566616	0.86631684872978	0.99820174316293	0.138116373132847	0.201060734193703	0.196997943633972	0.285913436944473	0.142027094420559	0.113829319411841	0.138931927947461
chr16_60310911_60317529_+	Eri1	.		-1.01765006768117	0.981488439167682	0.999410408244164	0.0460387910442822	0.0804242936774811	0.32832990605662	0.0714783592361181	0.426081283261677	0.113829319411841	0
chr16_62207670_62226896_-	Gsr	5UTR		-1.15507543892169	0.908604750690071	0.99820174316293	0.0920775820885644	0.120636440516222	0	0	0.355067736051398	0	0
chr16_63915077_63933482_+	Nrg1	.	hsa_circ_0007279	1.42922628559862	0.584832311495914	0.991600074906909	0.598504283575669	0.241272881032443	0	0.500348514652827	0	0.170743979117762	0.138931927947461
chr16_67504864_67531331_+	Unc5d	.		-1.46889461022259	0.602737513342296	0.994985431960221	0.184155164177129	0	0.196997943633972	0.142956718472236	0.142027094420559	0.398402617941445	0.0463106426491538
chr16_67522400_67581160_+	Unc5d	.		1.3532840047137	0.707465119685295	0.994985431960221	0.138116373132847	0	0.131331962422648	0	0.142027094420559	0.113829319411841	0
chr16_6853711_6865217_+	Sfmbt1	.		-1.45237031520895	0.572309972453226	0.991600074906909	0.0460387910442822	0.160848587354962	0.065665981211324	0.142956718472236	0.355067736051398	0	0.0926212852983076
chr16_7047884_7057289_+	Nek4	.		1.48573752682032	0.558418557828427	0.991600074906909	0.184155164177129	0.0402121468387405	0.131331962422648	0	0.213040641630839	0.0569146597059207	0.0463106426491538
chr16_70497383_70511221_-	not_annotated	.		1.30990125997331	0.831006121794314	0.99820174316293	0.184155164177129	0	0	0	0.142027094420559	0	0.0463106426491538
chr16_7060973_7067145_+	Nek4	.		2.26871352933613	0.127033572243656	0.782006082630404	0.368310328354258	0.120636440516222	0.131331962422648	0	0.142027094420559	0.113829319411841	0.0926212852983076
chr16_70754389_70761776_+	Hook3	.		1.01238640060781	0.972436945465625	0.999410408244164	0.690581865664233	1.16615225832348	2.36397532360766	1.28661046625013	0.710135472102796	2.67498900617827	0.787280925035615
chr16_71013766_71016529_+	Ash2l	.		2.27562073770689	0.327413565291907	0.928473786291104	0.322271537309975	0.0804242936774811	0	0	0	0.170743979117762	0.0463106426491538
chr16_71094507_71101903_+	not_annotated	.		15.6184524346157	0.0127151057959201	0.424767233458828	0	0.201060734193703	0.065665981211324	0	0	0	0
chr16_71094507_71107647_+	not_annotated	.		1.75130388069195	0.119292966572693	0.781263659269119	0.506426701487104	0.683606496258589	0.393995887267944	0.428870155416709	0.568108377682237	0.0569146597059207	0.231553213245769
chr16_71097097_71104753_+	not_annotated	.		2.55758910808298	0.0697585482701248	0.699116767907177	0.368310328354258	0.361909321548665	0.065665981211324	0.142956718472236	0.0710135472102796	0.170743979117762	0.0463106426491538
chr16_71097097_71107647_+	not_annotated	.		-2.47024769238056	0.249726669389385	0.898385368329381	0.0920775820885644	0	0.131331962422648	0.142956718472236	0.142027094420559	0	0.416795783842384
chr16_71097097_71109349_+	not_annotated	.	hsa_circ_0136479	-1.34603344705996	0.742741274929718	0.996661363285008	0.0460387910442822	0.120636440516222	0	0.0714783592361181	0	0.0569146597059207	0.185242570596615
chr16_71106268_71107647_+	not_annotated	.		1.33385586685196	0.440891735507053	0.964656092224964	0.368310328354258	0.522757908903627	0.262663924845296	0.285913436944473	0.355067736051398	0.113829319411841	0.416795783842384
chr16_7126590_7138308_+	not_annotated	.		1.51966467682444	0.0864775321242575	0.743381128658105	1.33512494028418	1.36721299251718	1.11632168059251	1.00069702930565	0.710135472102796	0.569146597059207	1.06514478093054
chr16_7146274_7177048_+	not_annotated	.		-1.84942917365597	0.348741400518503	0.93096821112607	0	0.160848587354962	0	0.0714783592361181	0.213040641630839	0.113829319411841	0.0926212852983076
chr16_7146274_7187526_+	not_annotated	.		1.28870917315051	0.811590259248192	0.99820174316293	0.184155164177129	0.0402121468387405	0	0	0	0.227658638823683	0
chr16_71849833_71853546_+	Adam9	.	hsa_circ_0084045	2.30336392886932	0.21359931743504	0.885020203129416	0.184155164177129	0.0804242936774811	0.065665981211324	0.0714783592361181	0.0710135472102796	0.0569146597059207	0
chr16_74219790_74228826_+	Ikbkb	.		15.4353135756638	0.0103042061145097	0.424767233458828	0.0920775820885644	0.160848587354962	0	0	0	0	0
chr16_7438794_7463395_+	Capn7	.		1.22833333686205	0.251022023790001	0.898457786413209	3.26875416414404	3.41803248129295	4.20262279752473	2.07287241784743	2.48547415235979	3.52870890176708	3.51960884133569
chr16_7438798_7463395_+	Capn7	.		-1.08273326885504	0.915942167984013	0.99820174316293	0.0460387910442822	0.0402121468387405	0.131331962422648	0	0.0710135472102796	0.170743979117762	0.0463106426491538
chr16_74573011_74617254_-	Tpte2	.		-3.0606246688094	0.0168656521413229	0.462662191986328	0.0460387910442822	0.120636440516222	0.393995887267944	0.357391796180591	0.568108377682237	0.398402617941445	0.787280925035615
chr16_7464233_7469429_+	Capn7	.		-1.52739233754843	0.516352955533967	0.977380242831805	0.0460387910442822	0.0804242936774811	0.065665981211324	0.142956718472236	0	0.0569146597059207	0.185242570596615
chr16_7577725_7581467_-	Mettl6	.	hsa_circ_0008277	1.24991266874799	0.759119072037092	0.996661363285008	0.230193955221411	0.0402121468387405	0.131331962422648	0	0.284054188841118	0	0.138931927947461
chr16_7577725_7586144_-	Mettl6	.	hsa_circ_0122465	1.25537591308694	0.534191360697558	0.98341948974295	0.966814611929926	1.08572796464599	0.393995887267944	0.857740310833418	0.639121924892516	0.170743979117762	0.97252349563223
chr16_78565537_78584017_+	Csmd1	.	hsa_circ_0136396	-1.04208362631881	0.937072694813863	0.99820174316293	0.0460387910442822	0.321697174709924	0.32832990605662	0.500348514652827	0.355067736051398	0.113829319411841	0.0463106426491538
chr16_78697704_78725075_+	Csmd1	.	hsa_circ_0136299	-1.27988907544522	0.712028574407922	0.994985431960221	0.184155164177129	0	0.262663924845296	0	0.355067736051398	0.284573298529604	0.0926212852983076
chr16_80907649_81060209_+	Tmco3	5UTR		-2.29105215439668	0.384345980070196	0.948924159021198	0.0460387910442822	0.0402121468387405	0	0	0	0.0569146597059207	0.231553213245769
chr16_81358582_81382504_-	Rasa3	.	hsa_circ_0004096	1.62566682159279	0.219262758668322	0.886903006921647	0.460387910442822	0.201060734193703	0.65665981211324	0.285913436944473	0.284054188841118	0.341487958235524	0.138931927947461
chr16_83037946_83063511_-	Arhgef7	5UTR	hsa_circ_0099895	-1.31675444819189	0.635357686030256	0.994985431960221	0.0920775820885644	0.0804242936774811	0.131331962422648	0	0.142027094420559	0.170743979117762	0.185242570596615
chr16_83589886_83598774_+	Col4a1	.		-2.20765254187057	0.486669363090912	0.974687557281036	0.0920775820885644	0	0	0	0.213040641630839	0.0569146597059207	0.0463106426491538
chr16_8396762_8400882_+	Parg	.		1.77157089002163	0.43406851733834	0.960840412716328	0.0920775820885644	0.0402121468387405	0.131331962422648	0	0	0.113829319411841	0.0463106426491538
chr16_8396762_8413015_+	Parg	.		1.50768389982635	0.566630719405407	0.991600074906909	0.0460387910442822	0.160848587354962	0.131331962422648	0	0.142027094420559	0	0.138931927947461
chr16_8396762_8421217_+	Parg	.		-1.0764017380332	0.869716425669465	0.99820174316293	0.276232746265693	0.201060734193703	0.131331962422648	0.214435077708354	0.284054188841118	0.227658638823683	0.185242570596615
chr16_8396762_8444561_+	Parg	.		2.8867681858076	0.0789692835305339	0.72421958458262	0.276232746265693	0.281485027871184	0.131331962422648	0	0.284054188841118	0.0569146597059207	0
chr16_8416755_8421217_+	Parg	.		1.55070687793742	0.140151732172395	0.80093453630312	0.920775820885644	1.00530367096851	0.919323736958536	0.357391796180591	0.639121924892516	1.02446387470657	0.416795783842384
chr16_84742791_84842321_-	Myo16	.		1.18486747309702	0.868694011953629	0.99820174316293	0.138116373132847	0.0804242936774811	0	0	0.213040641630839	0	0.0463106426491538
chr16_85333904_85334060_+	not_annotated	.		-2.17190512050949	0.315590675529812	0.9264405047687	0.0460387910442822	0.0402121468387405	0	0.142956718472236	0.142027094420559	0.0569146597059207	0
chr16_85590482_85595037_+	not_annotated	.		-1.6983057463145	0.294784758101902	0.919750840486134	0.230193955221411	0.120636440516222	0	0.285913436944473	0.142027094420559	0.0569146597059207	0.370485141193231
chr16_85590482_85597220_+	not_annotated	.		-1.69152252489857	0.414232525399404	0.95775837957863	0	0.361909321548665	0.065665981211324	0.428870155416709	0.426081283261677	0.170743979117762	0.0463106426491538
chr16_8779582_8780347_+	Ercc6	.		-2.88268121056196	0.147964727008228	0.80776940747022	0	0.0402121468387405	0.131331962422648	0.142956718472236	0.142027094420559	0.0569146597059207	0.277863855894923
chr16_9650674_9658531_-	Mapk8	5UTR	hsa_circ_0002968	-1.20166748129132	0.581502561218924	0.991600074906909	0.82869823879708	0.482545762064886	0.590993830901916	1.00069702930565	0.355067736051398	0.341487958235524	1.29669799417631
chr17_10090030_10107746_+	Uimc1	.		-1.66052328183214	0.452062983289507	0.968470697777155	0.0460387910442822	0.0804242936774811	0.262663924845296	0.285913436944473	0.213040641630839	0	0.324174498544077
chr17_10096738_10107746_+	Uimc1	.	hsa_circ_0128655	1.08248529842059	0.900951229365698	0.99820174316293	0.0460387910442822	0.120636440516222	0.131331962422648	0.142956718472236	0	0.170743979117762	0.0463106426491538
chr17_10096738_10124159_+	Uimc1	.	hsa_circ_0075129	-1.74832292629065	0.428007859868319	0.960840412716328	0.0460387910442822	0.0402121468387405	0.131331962422648	0	0	0.113829319411841	0.324174498544077
chr17_1057870_1065593_-	Ptch1	.		-1.39860298751214	0.412225097543652	0.95775837957863	0.41434911939854	0.281485027871184	0.131331962422648	0.571826873888945	0.639121924892516	0.227658638823683	0.231553213245769
chr17_10644963_10645926_+	not_annotated	.		1.76502571198116	0.401066724234593	0.951073848150821	0.184155164177129	0.120636440516222	0	0.0714783592361181	0	0.113829319411841	0.0463106426491538
chr17_12322145_12352876_+	Auh	.	hsa_circ_0003518	2.66584168329217	0.12385150739743	0.781263659269119	0.322271537309975	0.0402121468387405	0.262663924845296	0	0	0.170743979117762	0.0926212852983076
chr17_16124899_16129065_+	Fam120a	.	hsa_circ_0008193	-1.67858537346634	0.143819509450529	0.805733555466497	0.41434911939854	0.321697174709924	0.196997943633972	0.428870155416709	0.355067736051398	0.682975916471048	0.648348997088153
chr17_16124899_16143144_+	Fam120a	.	hsa_circ_0001875	1.24787157884952	0.686306527784054	0.994985431960221	0.184155164177129	0.120636440516222	0.262663924845296	0	0.213040641630839	0.113829319411841	0.231553213245769
chr17_18369554_18375993_+	Nup153	.	hsa_circ_0075741	1.05622113556646	0.906412918506052	0.99820174316293	0.230193955221411	0.120636440516222	0.32832990605662	0.142956718472236	0.0710135472102796	0.284573298529604	0.277863855894923
chr17_18447350_18457998_-	Cap2	.	hsa_circ_0131372	-1.11592074364955	0.811755707862366	0.99820174316293	0.184155164177129	0.241272881032443	0.262663924845296	0.285913436944473	0.142027094420559	0.455317277647366	0.138931927947461
chr17_19160993_19219406_+	Atxn1	5UTR		1.44528055101934	0.598000084790632	0.994985431960221	0.0460387910442822	0.160848587354962	0.131331962422648	0.142956718472236	0	0.170743979117762	0
chr17_19160993_19225009_+	Atxn1	5UTR		2.11227371705746	0.130596318292247	0.78683324320065	0.322271537309975	0.241272881032443	0.722325793324564	0.0714783592361181	0.142027094420559	0.455317277647366	0.0926212852983076
chr17_19160993_19250082_+	Atxn1	5UTR		2.07360695951585	0.0356403684600459	0.601994618922298	0.460387910442822	0.442333615226146	0.525327849690592	0.428870155416709	0.0710135472102796	0.227658638823683	0.185242570596615
chr17_19160993_19321551_+	Atxn1	5UTR		1.16902474160609	0.493212117072721	0.974687557281036	1.51928010446131	2.09103163561451	2.82363719208693	1.50104554395848	1.27824384978503	2.50424502706051	1.89873634861531
chr17_19160993_19352147_+	Atxn1	5UTR		-1.74569195784558	0.375418914287501	0.94381253350866	0	0.0804242936774811	0.131331962422648	0.142956718472236	0.142027094420559	0.0569146597059207	0.138931927947461
chr17_19160993_19378495_+	Atxn1	5UTR		-1.15520078365933	0.564804516585946	0.991600074906909	0.552465492531387	0.804242936774811	0.853657755747212	0.714783592361181	0.781149019313075	1.02446387470657	0.833591567684769
chr17_19160993_19417560_+	Atxn1	5UTR		-1.0502637886941	0.798924544487234	0.99820174316293	2.80836625370121	2.65400169135688	3.08630111693223	2.85913436944473	3.19560962446258	3.35796492264932	2.54708534570346
chr17_22299436_22400253_-	Hivep1	5UTR		-1.31023782523047	0.772482436835635	0.99820174316293	0.0460387910442822	0.0804242936774811	0	0.142956718472236	0	0.113829319411841	0
chr17_2231833_2280560_-	not_annotated	.		-1.07010746973191	0.877328221978995	0.99820174316293	0.184155164177129	0.120636440516222	0.393995887267944	0.214435077708354	0.0710135472102796	0.284573298529604	0.324174498544077
chr17_23684382_23701761_+	Phactr1	.		1.88887297632349	0.341786260648737	0.93061255032572	0.138116373132847	0.160848587354962	0.196997943633972	0	0	0.113829319411841	0.185242570596615
chr17_23699766_23701761_+	Phactr1	.	hsa_circ_0002268	2.07263939381188	0.37165392338496	0.942748505475277	0.368310328354258	0	0	0.0714783592361181	0	0.0569146597059207	0.0926212852983076
chr17_24024688_24045965_-	not_annotated	.		3.55318883780937	0.177783079488401	0.853963305855653	0.184155164177129	0.0402121468387405	0.131331962422648	0	0	0.0569146597059207	0.0463106426491538
chr17_24032669_24045965_-	not_annotated	.	hsa_circ_0001577	-1.1805887957075	0.398703166011935	0.951073848150821	2.25590076116983	2.09103163561451	2.49530728603031	2.57322093250025	1.77533868025699	2.67498900617827	3.56591948398484
chr17_24045780_24058139_-	not_annotated	.		-2.24776062597045	0.233346703674357	0.895771837395179	0.138116373132847	0.0402121468387405	0	0.285913436944473	0.142027094420559	0	0.185242570596615
chr17_26968191_26969252_-	Bmp6	.	hsa_circ_0132347	-1.13126280171576	0.834436818563493	0.99820174316293	0.0460387910442822	0.201060734193703	0.196997943633972	0	0.355067736051398	0.227658638823683	0.0926212852983076
chr17_27440590_27442626_-	Riok1	.		5.90184187969791	0.0970048722168148	0.774734508341095	0.0460387910442822	0.160848587354962	0.131331962422648	0	0	0	0.0463106426491538
chr17_27592202_27602936_-	Rreb1	5UTR	hsa_circ_0001573	-1.37266286076013	0.570648797973021	0.991600074906909	0.276232746265693	0	0.262663924845296	0.142956718472236	0.284054188841118	0.284573298529604	0.231553213245769
chr17_29311091_29326218_-	Fars2	.	hsa_circ_0075533	1.09875288268703	0.894320097154181	0.99820174316293	0.0920775820885644	0	0.196997943633972	0.214435077708354	0.0710135472102796	0.0569146597059207	0
chr17_29730436_29731094_-	Cdyl	.	hsa_circ_0008285	1.28005666772402	0.422970371785092	0.958699865645002	0.644543074619951	0.884667230452292	0.98498971816986	0.285913436944473	0.284054188841118	1.19520785382433	0.740970282386461
chr17_29730436_29737981_-	Cdyl	.		1.84685891103435	0.358970635585416	0.937154194042758	0.0920775820885644	0.160848587354962	0.196997943633972	0	0.213040641630839	0.113829319411841	0
chr17_29730436_29757605_-	Cdyl	.		1.01880284804049	0.964644927573208	0.999410408244164	0.230193955221411	0.683606496258589	0.459661868479268	0.357391796180591	0	0.739890576176969	0.648348997088153
chr17_33515857_33659382_+	Gmds	.	hsa_circ_0075448	5.83699116822636	0.0093735686752136	0.424767233458828	0.736620656708515	0.120636440516222	0.32832990605662	0	0.213040641630839	0.0569146597059207	0
chr17_34787651_34799549_+	Exoc2	.		-1.02237480815422	0.962731279876633	0.999410408244164	0.0920775820885644	0.402121468387405	0.196997943633972	0.285913436944473	0.284054188841118	0.284573298529604	0.138931927947461
chr17_36602133_36627167_+	not_annotated	.	hsa_circ_0131448	1.21217588362532	0.791027319783609	0.99820174316293	0.0920775820885644	0.0402121468387405	0.32832990605662	0.0714783592361181	0	0.341487958235524	0.0463106426491538
chr17_43199060_43220414_+	Lrrc16a	.	hsa_circ_0131561	-3.61971326248323	0.0116209305979833	0.424767233458828	0.368310328354258	0.0402121468387405	0	0.500348514652827	0.0710135472102796	0.626061256765128	0.879902210333923
chr17_43199060_43233785_+	Lrrc16a	.	hsa_circ_0131562	-1.14809333104812	0.770749261154819	0.99820174316293	0.184155164177129	0.241272881032443	0.262663924845296	0	0.497094830471957	0.113829319411841	0.416795783842384
chr17_43258445_43263901_+	Lrrc16a	.	hsa_circ_0075872	19.6801707874442	0.0238229774337143	0.517982736779475	0	0.160848587354962	0.196997943633972	0	0	0	0
chr17_43258445_43290432_+	Lrrc16a	.	hsa_circ_0075875	1.67570095052716	0.419059791518267	0.95775837957863	0.276232746265693	0.120636440516222	0.065665981211324	0.142956718472236	0.0710135472102796	0.170743979117762	0
chr17_46358415_46378312_-	Elmo1	.	hsa_circ_0134229	-2.08094336817386	0.323280451526367	0.926999112589046	0.0920775820885644	0.0402121468387405	0.065665981211324	0.285913436944473	0.142027094420559	0.170743979117762	0
chr17_48371360_48399245_-	Amph	.		2.84370998601782	0.0976667012218757	0.774734508341095	0	0.442333615226146	0.525327849690592	0.142956718472236	0.142027094420559	0.113829319411841	0.0463106426491538
chr17_48391649_48399245_-	Amph	.	hsa_circ_0079900	1.62212611413315	0.436995504270755	0.960840412716328	0.138116373132847	0.160848587354962	0.131331962422648	0	0.0710135472102796	0.113829319411841	0.138931927947461
chr17_48705875_48741397_-	Vps41	.	hsa_circ_0001698	-2.53876788553935	0.208243013977907	0.881862498635718	0	0.0804242936774811	0.131331962422648	0.0714783592361181	0.142027094420559	0.0569146597059207	0.416795783842384
chr17_51948916_51981081_+	not_annotated	.		3.11039888836779	0.228276645474335	0.891918599457591	0	0.241272881032443	0.262663924845296	0.214435077708354	0	0	0
chr17_51972800_51981081_+	not_annotated	.		1.00949875057143	0.984295477756968	0.999410408244164	0.368310328354258	0.160848587354962	0.065665981211324	0.142956718472236	0.213040641630839	0.113829319411841	0.324174498544077
chr17_52477331_52555114_-	Gli3	5UTR	hsa_circ_0134318	1.14028605206635	0.78611756198417	0.99820174316293	0.368310328354258	0.120636440516222	0.196997943633972	0.357391796180591	0.284054188841118	0.0569146597059207	0.138931927947461
chr17_53483963_53499989_+	Hecw1	.	hsa_circ_0134335	1.41436353888293	0.423735268200078	0.958699865645002	0.230193955221411	0.281485027871184	0.393995887267944	0.0714783592361181	0.284054188841118	0.227658638823683	0.231553213245769
chr17_53483963_53502778_+	Hecw1	.	hsa_circ_0134336	1.00549312327261	0.990978185899231	0.99970162905485	0.184155164177129	0.160848587354962	0.196997943633972	0.142956718472236	0.142027094420559	0.227658638823683	0.185242570596615
chr17_53483963_53542696_+	Hecw1	.	hsa_circ_0134339	1.09907907425255	0.867669109030626	0.99820174316293	0.0460387910442822	0.160848587354962	0.196997943633972	0	0.142027094420559	0.227658638823683	0.0926212852983076
chr17_53483963_53563999_+	Hecw1	.		-1.20270601380294	0.36401608723093	0.938034756793403	2.20986197012555	4.02121468387405	4.07129083510209	3.71687468027814	3.69270445493454	3.07339162411972	5.88145161644253
chr17_53489460_53499989_+	Hecw1	.	hsa_circ_0134345	1.50882909770945	0.405333911539206	0.955546209130577	0.0920775820885644	0.321697174709924	0.459661868479268	0	0.142027094420559	0.227658638823683	0.324174498544077
chr17_53489460_53563999_+	Hecw1	.	hsa_circ_0134348	-1.18694245767409	0.722456530128629	0.994985431960221	0.276232746265693	0.361909321548665	0.196997943633972	0.285913436944473	0.213040641630839	0.113829319411841	0.694659639737307
chr17_53502592_53563999_+	Hecw1	.		-1.15247745540799	0.642411829265617	0.994985431960221	0.41434911939854	1.36721299251718	1.83864747391707	1.5725239031946	1.34925739699531	1.42286649264802	1.15776606622885
chr17_53528579_53563999_+	Hecw1	.		1.25901352141238	0.625349840228172	0.994985431960221	0.276232746265693	0.281485027871184	0.196997943633972	0.0714783592361181	0.213040641630839	0.113829319411841	0.370485141193231
chr17_53540126_53563999_+	Hecw1	.		1.14730650930633	0.74518520741015	0.996661363285008	0.230193955221411	0.522757908903627	0.196997943633972	0.142956718472236	0.426081283261677	0.398402617941445	0.185242570596615
chr17_53963184_53966929_+	Ggps1	5UTR		1.58848544983137	0.258998700585731	0.90036011904126	0.506426701487104	0.321697174709924	0.459661868479268	0.142956718472236	0.355067736051398	0.227658638823683	0.324174498544077
chr17_53963184_53968528_+	Ggps1	3UTR,5UTR		1.31840472269783	0.513546087698217	0.976928685573259	0.506426701487104	0.603182202581108	0.131331962422648	0.285913436944473	0.568108377682237	0.398402617941445	0.0926212852983076
chr17_53965571_53968528_+	Ggps1	3UTR		-2.727011890743	0.186326096613431	0.86334000229074	0.0460387910442822	0	0.131331962422648	0.428870155416709	0	0.0569146597059207	0.138931927947461
chr17_5429864_5436758_-	Naa35	.		2.59046473436907	0.070641987132801	0.702402005044289	0.230193955221411	0.201060734193703	0.32832990605662	0.214435077708354	0.142027094420559	0	0.0463106426491538
chr17_5429864_5441885_-	Naa35	.		-1.03312238643672	0.95667344966499	0.998853669735401	0.138116373132847	0.0402121468387405	0.131331962422648	0.0714783592361181	0	0.227658638823683	0.0926212852983076
chr17_54658434_54714913_-	Zeb1	3UTR		-2.18655131250633	0.442096850686706	0.964809589660463	0.138116373132847	0	0	0.142956718472236	0.142027094420559	0.170743979117762	0
chr17_5511385_5571375_+	Agtpbp1	5UTR		-2.48264438163544	0.187207578982976	0.86334000229074	0	0.0402121468387405	0.131331962422648	0.142956718472236	0.0710135472102796	0.227658638823683	0.0926212852983076
chr17_5514016_5571375_+	Agtpbp1	5UTR	hsa_circ_0087388	1.28601440033898	0.764377944704197	0.996661363285008	0.0920775820885644	0.0402121468387405	0.196997943633972	0	0	0.0569146597059207	0.231553213245769
chr17_5524116_5548199_+	Agtpbp1	.	hsa_circ_0139216	1.35778676142169	0.559795393698934	0.991600074906909	0.138116373132847	0.201060734193703	0.131331962422648	0	0.0710135472102796	0.170743979117762	0.185242570596615
chr17_5546406_5571375_+	Agtpbp1	.	hsa_circ_0139198	1.57717164429798	0.690495538747803	0.994985431960221	0.0460387910442822	0	0.196997943633972	0.142956718472236	0	0	0.0463106426491538
chr17_5559656_5564210_+	Agtpbp1	.		1.27808982520147	0.742943877255006	0.996661363285008	0.138116373132847	0.201060734193703	0.065665981211324	0.0714783592361181	0	0	0.324174498544077
chr17_5582855_5591590_+	Agtpbp1	.		1.18256040389125	0.76201415158938	0.996661363285008	0.230193955221411	0.160848587354962	0.065665981211324	0.142956718472236	0	0.284573298529604	0.0926212852983076
chr17_5582855_5606503_+	Agtpbp1	.	hsa_circ_0005202	-3.51089940769243	0.146268038118955	0.806732038430583	0	0.0402121468387405	0	0	0	0.113829319411841	0.138931927947461
chr17_56047310_56064209_-	Mtpap	3UTR,5UTR		1.09748123014758	0.868034918867569	0.99820174316293	0.138116373132847	0.0804242936774811	0.131331962422648	0	0.142027094420559	0.113829319411841	0.138931927947461
chr17_58006110_58023915_+	Wdr37	5UTR	hsa_circ_0000205	1.46382689562018	0.465188018012012	0.971111649141678	0.276232746265693	0.402121468387405	0.131331962422648	0.214435077708354	0	0.284573298529604	0.231553213245769
chr17_58006110_58029779_+	Wdr37	5UTR		2.05312292737699	0.03299591654701	0.576937111028358	0.506426701487104	0.522757908903627	0.32832990605662	0.214435077708354	0.213040641630839	0.284573298529604	0.185242570596615
chr17_58006110_58031197_+	Wdr37	5UTR	hsa_circ_0017441	-1.03191821305066	0.958295702288375	0.999088752476741	0.0460387910442822	0.241272881032443	0.196997943633972	0.214435077708354	0.0710135472102796	0.341487958235524	0.0463106426491538
chr17_58279255_58280166_-	Adarb2	.		1.88637529168813	0.241949632777433	0.897168138795509	0.322271537309975	0.281485027871184	0.131331962422648	0.0714783592361181	0	0.284573298529604	0.138931927947461
chr17_5992915_6013644_-	Ntrk2	.	hsa_circ_0087379	2.0807543942795	0.451547521816317	0.968470697777155	0.0920775820885644	0.201060734193703	0	0.142956718472236	0	0	0.0463106426491538
chr17_599905_610676_+	Npepo	.	hsa_circ_0087589	-1.0429439872323	0.967483867634089	0.999410408244164	0	0.160848587354962	0	0	0.142027094420559	0.113829319411841	0
chr17_6132412_6139058_-	not_annotated	.		-2.7210947753572	0.266809358956344	0.905782306609828	0	0.0402121468387405	0.065665981211324	0.0714783592361181	0.142027094420559	0	0.185242570596615
chr17_6169816_6189453_-	Ntrk2	.	hsa_circ_0087377	-1.75798595895299	0.106578790932178	0.775101330867824	0.138116373132847	0.643394349419849	0.32832990605662	0.357391796180591	0.497094830471957	0.682975916471048	1.06514478093054
chr17_6169816_6206746_-	Ntrk2	.	hsa_circ_0139145	-1.15726201215008	0.652370926001268	0.994985431960221	1.05889219401849	1.2867886988397	1.51031756786045	0.428870155416709	0.994189660943914	2.84573298529604	1.57456185007123
chr17_6169816_6211699_-	Ntrk2	.	hsa_circ_0087374	-1.27498384097662	0.751181163696725	0.996661363285008	0	0.0402121468387405	0.196997943633972	0.142956718472236	0.0710135472102796	0.113829319411841	0.0463106426491538
chr17_6187112_6189453_-	Ntrk2	.	hsa_circ_0087375	5.60944164373309	0.105954004757737	0.775101330867824	0.0920775820885644	0	0.262663924845296	0	0	0.0569146597059207	0
chr17_6187112_6211699_-	Ntrk2	.	hsa_circ_0139143	1.86506643071693	0.54892214912385	0.991002245496441	0	0.160848587354962	0	0	0	0.0569146597059207	0.0463106426491538
chr17_6203225_6211699_-	Ntrk2	.	hsa_circ_0139142	1.00783222467311	0.990948610203054	0.99970162905485	0.184155164177129	0.0402121468387405	0.196997943633972	0.285913436944473	0	0.0569146597059207	0.185242570596615
chr17_63278516_63288259_+	Larp4b	.	hsa_circ_0094323	2.57812963076467	0.178316017625736	0.853963305855653	0.184155164177129	0.281485027871184	0	0.0714783592361181	0.0710135472102796	0.0569146597059207	0.0463106426491538
chr17_63700911_63716786_+	Dip2c	.		3.78699554999775	0.0437542604853105	0.619125465988898	0.276232746265693	0.201060734193703	0.065665981211324	0.0714783592361181	0.0710135472102796	0	0.0463106426491538
chr17_63849304_63879166_-	Zmynd11	5UTR	hsa_circ_0008225	1.33801639515094	0.387266483636458	0.951073848150821	0.552465492531387	0.442333615226146	1.24765364301516	0.428870155416709	0.426081283261677	0.910634555294731	0.370485141193231
chr17_63860367_63879166_-	Zmynd11	5UTR	hsa_circ_0017359	-1.37433561384249	0.674511341299321	0.994985431960221	0.0460387910442822	0.120636440516222	0.065665981211324	0.0714783592361181	0.0710135472102796	0	0.277863855894923
chr17_65725936_65728879_-	Ryr2	.	hsa_circ_0112652	17.0220081224091	0.00837327940461919	0.424767233458828	0	0.120636440516222	0.196997943633972	0	0	0	0
chr17_65735986_65781009_-	Ryr2	.		-1.59875788178384	0.485705881076471	0.974687557281036	0.138116373132847	0.120636440516222	0	0.142956718472236	0.213040641630839	0.170743979117762	0.0926212852983076
chr17_65750061_65781009_-	Ryr2	.		2.1857904283949	0.126270447515421	0.782006082630404	0.322271537309975	0.201060734193703	0.262663924845296	0	0	0.284573298529604	0.138931927947461
chr17_65780905_65789756_-	Ryr2	.		-2.70516826928559	0.252218495748764	0.898842843912985	0	0.120636440516222	0	0	0.284054188841118	0.0569146597059207	0.185242570596615
chr17_65805384_65837282_-	Ryr2	.		-8.05089398629975	0.0123411609527963	0.424767233458828	0	0.0402121468387405	0	0.214435077708354	0	0.170743979117762	0.277863855894923
chr17_65826668_65837282_-	Ryr2	.		-3.21031115062275	0.00664229432104226	0.392085272448636	0.138116373132847	0.120636440516222	0.196997943633972	0.643305233125063	0.355067736051398	0.284573298529604	0.648348997088153
chr17_65837117_65857795_-	Ryr2	.		2.34453743319367	0.269625448750924	0.907441554452949	0.138116373132847	0.0804242936774811	0	0.0714783592361181	0	0.0569146597059207	0
chr17_65837117_65873042_-	Ryr2	.		3.65782660675341	0.017767722211242	0.462662191986328	0.322271537309975	0.281485027871184	0.262663924845296	0	0.0710135472102796	0.227658638823683	0
chr17_65855660_65873042_-	Ryr2	.		6.24589223040458	0.0293634579070386	0.558534330717713	0.138116373132847	0.160848587354962	0.065665981211324	0	0	0.0569146597059207	0
chr17_66241695_66243020_-	Mtr	.		-1.44401273595278	0.583315403625588	0.991600074906909	0.138116373132847	0.120636440516222	0.131331962422648	0.142956718472236	0	0.512231937353286	0.0926212852983076
chr17_66248742_66262248_-	Mtr	.		-2.42291768731506	0.380901452214268	0.947197039914948	0.0920775820885644	0	0	0.142956718472236	0	0.0569146597059207	0.138931927947461
chr17_6857809_6864981_+	Ubqln1	.	hsa_circ_0003715	1.77818168424651	0.423981196051019	0.958699865645002	0.184155164177129	0.120636440516222	0	0.0714783592361181	0	0.0569146597059207	0.0926212852983076
chr17_694608_728329_+	Npepo	.	hsa_circ_0139386	-1.16612776906382	0.740974165708869	0.996616316496806	0.276232746265693	0.120636440516222	0.196997943633972	0.214435077708354	0.355067736051398	0.341487958235524	0.0463106426491538
chr17_694608_739440_+	Npepo	.	hsa_circ_0139387	1.33240449374175	0.360470415009149	0.937154194042758	0.782659447752798	0.884667230452292	0.853657755747212	0.7862619515973	0.355067736051398	0.967549215000652	0.416795783842384
chr17_694608_764010_+	Npepo	.		1.04352469634188	0.892238172183385	0.99820174316293	1.10493098506277	0.281485027871184	0.98498971816986	0.643305233125063	0.639121924892516	0.967549215000652	0.694659639737307
chr17_70309151_70310609_-	Gdi2	.	hsa_circ_0017588	-1.30744403319461	0.710951062290103	0.994985431960221	0.138116373132847	0.120636440516222	0	0.214435077708354	0	0.284573298529604	0
chr17_70386827_70394646_-	Ankrd16	3UTR		5.02294140720888	0.0867057979117141	0.743787314445164	0.0460387910442822	0.0804242936774811	0.196997943633972	0	0.0710135472102796	0	0
chr17_718533_739440_+	Npepo	.	hsa_circ_0139391	2.23259348146794	0.170638406022579	0.841552348176684	0.138116373132847	0.201060734193703	0.393995887267944	0.0714783592361181	0.0710135472102796	0.113829319411841	0.138931927947461
chr17_75579711_75600855_+	Celf2	.	hsa_circ_0092679	1.27724846114757	0.675798461121879	0.994985431960221	0.184155164177129	0.0804242936774811	0.262663924845296	0.142956718472236	0	0.170743979117762	0.185242570596615
chr17_75579711_75604406_+	Celf2	.	hsa_circ_0092680	1.74559702132362	0.282187039142335	0.914299660814849	0.184155164177129	0.321697174709924	0.196997943633972	0	0.142027094420559	0.341487958235524	0.0463106426491538
chr17_75579711_75616081_+	Celf2	.	hsa_circ_0092681	-3.0774160863613	0.000726781369369872	0.248774544986031	0.138116373132847	0.201060734193703	0.262663924845296	0.714783592361181	0.639121924892516	0.569146597059207	0.555727711789846
chr17_75588945_75604406_+	Celf2	.	hsa_circ_0092684	1.97874303574193	0.213860201350995	0.885020203129416	0.276232746265693	0.160848587354962	0.196997943633972	0.0714783592361181	0.0710135472102796	0.170743979117762	0.0926212852983076
chr17_75588945_75616081_+	Celf2	.	hsa_circ_0092685	1.23368226754885	0.47082872590015	0.973926945149504	0.82869823879708	0.72381864309733	0.459661868479268	0.428870155416709	0.639121924892516	0.79680523588289	0.370485141193231
chr17_76245626_76265943_-	Upf2	.	hsa_circ_0000213	1.06466996740207	0.753245134091933	0.996661363285008	4.46576273129537	3.57888106864791	2.88930317329825	3.28800452486143	2.91155543562146	4.09785549882629	3.42698755603738
chr17_76260635_76265943_-	Upf2	.		6.30328872547001	0.0175286160507079	0.462662191986328	0.276232746265693	0.160848587354962	0.196997943633972	0	0	0	0.0926212852983076
chr17_78773188_78775690_+	Suv39h2	.		-3.46268713006273	0.0937485271671588	0.770425396259711	0	0.120636440516222	0	0.142956718472236	0.142027094420559	0.170743979117762	0.231553213245769
chr17_78922771_78942311_-	Nmt2	.		-2.1943679925328	0.00181631451681211	0.248774544986031	1.5653188955056	0.643394349419849	0.919323736958536	2.50174257326413	2.7695283412009	2.16275706882499	1.806115063317
chr17_78930725_78937553_-	Nmt2	.	hsa_circ_0093199	5.30388083354122	0.105180157820116	0.775101330867824	0.184155164177129	0.120636440516222	0	0	0	0.0569146597059207	0
chr17_79740145_79777211_-	Fam188a	.		-1.3583287630877	0.508169897621577	0.974687557281036	0.184155164177129	0.160848587354962	0.393995887267944	0.214435077708354	0.0710135472102796	0.739890576176969	0.231553213245769
chr17_79740145_79789485_-	Fam188a	.	hsa_circ_0017848	-2.32867826224224	0.205732838208672	0.879911612030701	0	0.120636440516222	0	0.0714783592361181	0.142027094420559	0.113829319411841	0.138931927947461
chr17_79761094_79789485_-	Fam188a	.	hsa_circ_0000219	-2.4462319017863	0.169089420408441	0.841095292767093	0	0	0.262663924845296	0.214435077708354	0.284054188841118	0.113829319411841	0.138931927947461
chr17_81173779_81187710_-	Hacd1	3UTR	hsa_circ_0002091	1.48908663921667	0.231875404906393	0.894625388507388	1.47324131341703	1.32700084567844	0.262663924845296	0.857740310833418	0.710135472102796	0.512231937353286	0.740970282386461
chr17_81177594_81187710_-	Hacd1	.	hsa_circ_0093247	1.84629194145116	0.282812087830536	0.914299660814849	0.552465492531387	0.0804242936774811	0.196997943633972	0.142956718472236	0	0.341487958235524	0.0926212852983076
chr17_81990546_82003698_+	Cacnb2	.	hsa_circ_0093258	-1.87208044643324	0.494216744363441	0.974687557281036	0	0.0804242936774811	0	0	0.213040641630839	0.0569146597059207	0
chr17_83439968_83539887_+	Plxdc2	.		-1.40420784742171	0.597743063972724	0.994985431960221	0.0920775820885644	0	0.196997943633972	0.0714783592361181	0.284054188841118	0.113829319411841	0.0463106426491538
chr17_83502434_83539887_+	Plxdc2	.	hsa_circ_0017925	1.26113658398699	0.678931244389728	0.994985431960221	0.322271537309975	0.160848587354962	0.065665981211324	0.142956718472236	0.0710135472102796	0.284573298529604	0.0926212852983076
chr17_84141026_84166072_-	Nebl	.		-1.6037722006436	0.443450285461795	0.965936147053465	0.138116373132847	0.0402121468387405	0.065665981211324	0.142956718472236	0.142027094420559	0.113829319411841	0.138931927947461
chr17_84230182_84249246_-	Nebl	5UTR	hsa_circ_0093300	-1.99458148125199	0.493075099100418	0.974687557281036	0	0.120636440516222	0	0	0	0.170743979117762	0.185242570596615
chr17_84236498_84249246_-	Nebl	5UTR	hsa_circ_0093302	-1.00165635161561	0.997903715389379	0.99970162905485	0.230193955221411	0.0402121468387405	0.131331962422648	0	0.0710135472102796	0.455317277647366	0
chr17_84295581_84299839_-	not_annotated	.		1.58408239543642	0.630090639317296	0.994985431960221	0.0460387910442822	0.120636440516222	0.065665981211324	0.142956718472236	0	0.0569146597059207	0
chr17_84296196_84299839_-	not_annotated	.	hsa_circ_0093307	-1.58279280617892	0.0645560704556161	0.679166014544927	0.782659447752798	1.2867886988397	0.787991774535888	1.35808882548624	1.27824384978503	1.59361047176578	1.85242570596615
chr17_84855704_84888911_+	Mllt10	5UTR		1.47093741041635	0.122454811252557	0.781263659269119	1.24304735819562	1.52806157987214	1.96997943633972	1.42956718472236	0.639121924892516	1.30903717323618	0.879902210333923
chr17_84855704_84901793_+	Mllt10	5UTR		-1.04478945776767	0.891240922517677	0.99820174316293	0.874737029841362	1.08572796464599	0.32832990605662	0.500348514652827	0.426081283261677	0.967549215000652	1.29669799417631
chr17_84881615_84904355_+	Mllt10	.		2.06416147296852	0.316082951020605	0.926467979584087	0.0460387910442822	0.160848587354962	0.065665981211324	0	0	0	0.138931927947461
chr17_84888801_84922765_+	Mllt10	.	hsa_circ_0017939	2.37363218184065	0.166240259518288	0.839368575219077	0.138116373132847	0.0804242936774811	0.262663924845296	0	0.142027094420559	0.0569146597059207	0.0463106426491538
chr17_85009877_85057912_-	not_annotated	.		-1.08301947747247	0.548060043880929	0.990933931794248	6.49146953724379	5.22757908903627	6.5665981211324	5.28939858347274	7.95351728755131	7.11433246324009	5.97407290174084
chr17_85036936_85057912_-	not_annotated	.	hsa_circ_0002618	-1.06382772397506	0.714542207916652	0.994985431960221	3.68310328354258	6.63500422839219	4.662284666004	4.93200678729215	5.25500249356069	4.55317277647366	6.52980061353069
chr17_85036936_85064621_-	not_annotated	.	hsa_circ_0017962	1.24402198612994	0.74653679998118	0.996661363285008	0	0.201060734193703	0.262663924845296	0.214435077708354	0	0.170743979117762	0.0926212852983076
chr17_85046028_85057912_-	not_annotated	.	hsa_circ_0004306	-2.00088611164695	0.156638893080287	0.820955627126147	0	0.361909321548665	0.131331962422648	0.285913436944473	0.497094830471957	0.455317277647366	0.185242570596615
chr17_85046028_85064621_-	not_annotated	.	hsa_circ_0093323	1.50324651691158	0.584123740358148	0.991600074906909	0.0460387910442822	0.201060734193703	0.131331962422648	0	0	0.113829319411841	0.185242570596615
chr17_87396007_87396291_+	not_annotated	.	hsa_circ_0093343	1.00090058939179	0.99926838438671	0.99970162905485	0.230193955221411	0.281485027871184	0.262663924845296	0.142956718472236	0	0.512231937353286	0.324174498544077
chr17_87758881_87771508_-	Arhgap21	.	hsa_circ_0093354	-1.39957826342573	0.280561799155038	0.913493211353449	0.736620656708515	0.402121468387405	0.65665981211324	0.571826873888945	0.639121924892516	0.626061256765128	1.38931927947461
chr17_88451146_88506410_+	Gpr158	.	hsa_circ_0093371	1.29047649848207	0.683500999857469	0.994985431960221	0.0920775820885644	0.120636440516222	0.065665981211324	0	0	0.170743979117762	0.0926212852983076
chr17_90327971_90334785_-	Lyst	.		1.19954578011734	0.713301568733594	0.994985431960221	0.322271537309975	0.160848587354962	0.196997943633972	0.214435077708354	0	0.227658638823683	0.277863855894923
chr17_9490017_9496416_-	Ddx46	.		2.05720908690019	0.344058389531556	0.93061255032572	0.184155164177129	0.201060734193703	0.196997943633972	0	0	0	0.324174498544077
chr17_9613029_9614622_+	Fam193b	.		-1.01607914938885	0.978365462330706	0.999410408244164	0.184155164177129	0.0804242936774811	0.131331962422648	0.285913436944473	0	0.0569146597059207	0.185242570596615
chr17_9863837_9895322_-	Nsd1	.		-2.40345562518844	0.148042986617688	0.80776940747022	0	0.160848587354962	0.065665981211324	0.428870155416709	0.142027094420559	0.113829319411841	0.138931927947461
chr17_9875748_9929565_-	Nsd1	.		-2.6466588006381	0.0100251395847186	0.424767233458828	0.230193955221411	0.241272881032443	0.196997943633972	0.428870155416709	0.568108377682237	0.398402617941445	0.97252349563223
chr17_9888309_9929565_-	Nsd1	.		1.40371003885394	0.659674030300097	0.994985431960221	0.0460387910442822	0.0402121468387405	0.131331962422648	0.142956718472236	0	0.0569146597059207	0
chr17_9893226_9929565_-	Nsd1	.	hsa_circ_0128662	-1.27545592523567	0.72239167251177	0.994985431960221	0.0460387910442822	0.0804242936774811	0.131331962422648	0.0714783592361181	0.213040641630839	0.113829319411841	0.0463106426491538
chr17_9912157_9920790_-	Nsd1	.	hsa_circ_0075160	1.38332251955633	0.770598057232536	0.99820174316293	0	0.0804242936774811	0.131331962422648	0	0.142027094420559	0.0569146597059207	0
chr17_9912157_9929565_-	Nsd1	.	hsa_circ_0075158	1.28568637381846	0.301320086872257	0.921503376393774	1.88759043281557	1.88997090142081	1.96997943633972	2.07287241784743	1.77533868025699	0.739890576176969	1.43562992212377
chr18_1337227_1354828_-	Rock1	.	hsa_circ_0108022	1.41706750277098	0.498980657604681	0.974687557281036	0.41434911939854	0.0804242936774811	0.131331962422648	0.0714783592361181	0.0710135472102796	0.284573298529604	0.138931927947461
chr18_1344260_1346489_-	Rock1	.	hsa_circ_0047063	2.22869685394564	0.390178104646721	0.951073848150821	0.184155164177129	0.0402121468387405	0.065665981211324	0	0	0	0.138931927947461
chr18_13686583_13741456_-	Nol4	.		-5.16999788651527	0.1544058574419	0.816542687553113	0.0460387910442822	0	0	0.0714783592361181	0.142027094420559	0.227658638823683	0
chr18_13721356_13741456_-	Nol4	.	hsa_circ_0108285	-2.2740691918371	0.119534608847214	0.781263659269119	0.0920775820885644	0.0804242936774811	0.065665981211324	0.0714783592361181	0.284054188841118	0.113829319411841	0.277863855894923
chr18_13881300_13892278_-	Nol4	.	hsa_circ_0108289	-4.21245443535816	0.00820842839676572	0.424767233458828	0	0.0804242936774811	0.131331962422648	0.0714783592361181	0.426081283261677	0.398402617941445	0.277863855894923
chr18_13881300_13903620_-	Nol4	.		-1.610272849467	0.532170145481598	0.982339230810371	0	0.120636440516222	0.131331962422648	0	0.355067736051398	0.0569146597059207	0.138931927947461
chr18_13881300_13923877_-	Nol4	.	hsa_circ_0108292	-1.53171528719723	0.478261184554677	0.974687557281036	0.138116373132847	0.160848587354962	0	0.357391796180591	0.213040641630839	0	0.138931927947461
chr18_14595549_14610978_+	not_annotated	.	hsa_circ_0108311	1.80756631912651	0.398629055447828	0.951073848150821	0.0460387910442822	0.281485027871184	0.196997943633972	0	0.355067736051398	0	0.0463106426491538
chr18_14595549_14616707_+	not_annotated	.	hsa_circ_0108312	-1.50559193798388	0.179230977650649	0.855354340495373	0.41434911939854	0.402121468387405	0.919323736958536	1.07217538854177	0.923176113733635	0.853719895588811	0.555727711789846
chr18_14595549_14643454_+	not_annotated	.		1.03263331449926	0.965136850530773	0.999410408244164	0.0460387910442822	0.120636440516222	0.065665981211324	0.214435077708354	0	0.0569146597059207	0.0463106426491538
chr18_15319798_15325412_+	Trappc8	.		1.64400925710541	0.51772298968572	0.978079891778677	0.0920775820885644	0.160848587354962	0.065665981211324	0.214435077708354	0.0710135472102796	0	0
chr18_15480331_15490831_+	B4galt6	.		-2.67685334459589	0.0549007041907193	0.664216714424597	0.184155164177129	0.0402121468387405	0.196997943633972	0.142956718472236	0.426081283261677	0.113829319411841	0.740970282386461
chr18_17175977_17196811_+	Fhod3	.	hsa_circ_0108362	-1.41855774759737	0.652425177991842	0.994985431960221	0	0.201060734193703	0.196997943633972	0	0.426081283261677	0.341487958235524	0
chr18_17182717_17196811_+	Fhod3	.		-1.89397028256546	0.50930572612565	0.975653477287873	0	0.160848587354962	0.065665981211324	0	0.426081283261677	0	0.185242570596615
chr18_17182717_17224348_+	Fhod3	.		-1.68956660730524	0.590427519886191	0.992613643321112	0	0.0402121468387405	0.131331962422648	0	0.213040641630839	0.170743979117762	0
chr18_17224243_17258865_+	Fhod3	.		-1.77382061621885	0.425003038047784	0.958867074912084	0.0460387910442822	0.0804242936774811	0.131331962422648	0.214435077708354	0	0.398402617941445	0
chr18_17224243_17289722_+	Fhod3	.		-1.15844833286277	0.715717778307709	0.994985431960221	0.368310328354258	0.402121468387405	0.919323736958536	0.571826873888945	0.142027094420559	1.47978115235394	0.324174498544077
chr18_17300167_17312861_+	Fhod3	.		1.72411698937971	0.314843655247249	0.92565631346006	0.368310328354258	0.402121468387405	0.919323736958536	0.142956718472236	0.568108377682237	0.341487958235524	0.231553213245769
chr18_17404076_17496916_+	RGD1562608	5UTR		-1.40360866766943	0.495397545836198	0.974687557281036	0.276232746265693	0.0402121468387405	0.131331962422648	0.357391796180591	0.142027094420559	0.113829319411841	0.231553213245769
chr18_17404076_17556889_+	RGD1562608	5UTR		1.23094434354553	0.577710245424258	0.991600074906909	0.230193955221411	0.321697174709924	0.32832990605662	0.142956718472236	0.142027094420559	0.284573298529604	0.324174498544077
chr18_17404076_17625862_+	RGD1562608	5UTR		1.64654627723941	0.0934480028127065	0.770425396259711	1.47324131341703	1.16615225832348	0.853657755747212	1.21513210701401	0.284054188841118	0.512231937353286	0.833591567684769
chr18_1796720_1821146_-	Esco1	.		-2.70051595054487	0.0890886831330197	0.751674330582295	0.230193955221411	0	0.065665981211324	0.357391796180591	0.426081283261677	0.113829319411841	0.231553213245769
chr18_1803204_1819028_-	Esco1	.	hsa_circ_0047073	-1.22137439792116	0.402742393716824	0.951073848150821	1.05889219401849	1.32700084567844	0.919323736958536	1.71548062166684	1.56229803862615	1.19520785382433	1.06514478093054
chr18_1803204_1821146_-	Esco1	.	hsa_circ_0008520	1.07697257652592	0.825394840246885	0.99820174316293	1.2890861492399	0.804242936774811	0.459661868479268	1.00069702930565	0.852162566523355	0.739890576176969	0.648348997088153
chr18_18435439_18499169_+	not_annotated	.		-1.5040490093367	0.655825413374367	0.994985431960221	0.138116373132847	0	0	0.0714783592361181	0	0.227658638823683	0
chr18_2005293_2038143_+	Mib1	.	hsa_circ_0007504	1.9008106270384	0.137355508633601	0.80087629936612	0.276232746265693	0.201060734193703	0.32832990605662	0.0714783592361181	0.213040641630839	0.170743979117762	0.0926212852983076
chr18_2005293_2047808_+	Mib1	.	hsa_circ_0000836	-1.01543224562715	0.98007575141516	0.999410408244164	0	0.0402121468387405	0.196997943633972	0.0714783592361181	0	0.113829319411841	0.0926212852983076
chr18_2016345_2032491_+	Mib1	.		1.29429060053821	0.715616673100525	0.994985431960221	0.0920775820885644	0.0804242936774811	0.196997943633972	0	0.213040641630839	0.0569146597059207	0.0926212852983076
chr18_2078440_2094854_+	Mib1	3UTR		3.4706108592797	0.171837123017656	0.841711495529523	0.0460387910442822	0.120636440516222	0.196997943633972	0	0	0.113829319411841	0
chr18_23881263_23979930_-	Rit2	.		-2.88278853940962	0.0834466016904218	0.73738083085149	0.322271537309975	0.0402121468387405	0	0	0.426081283261677	0.682975916471048	0.370485141193231
chr18_23881263_24026666_-	Rit2	.		-2.06356245874812	0.302053191443811	0.921503376393774	0.0920775820885644	0.0402121468387405	0	0.0714783592361181	0.142027094420559	0.170743979117762	0.0463106426491538
chr18_24611732_24620738_+	Wdr33	5UTR	hsa_circ_0003192	3.25750164870463	0.0189443285689933	0.472217528887518	0.230193955221411	0.683606496258589	0.262663924845296	0.142956718472236	0.142027094420559	0.0569146597059207	0.138931927947461
chr18_26639287_26660117_-	Epb41l4a	5UTR	hsa_circ_0127593	-1.201792804285	0.824082529032345	0.99820174316293	0.0920775820885644	0	0.065665981211324	0.214435077708354	0	0	0.0463106426491538
chr18_27054581_27058458_+	Apc	.	hsa_circ_0127610	1.21991162223415	0.806647182274069	0.99820174316293	0.0460387910442822	0	0.32832990605662	0.0714783592361181	0.213040641630839	0	0.0926212852983076
chr18_27054581_27078016_+	Apc	.	hsa_circ_0073587	-1.24616759390998	0.733478689032844	0.994985431960221	0	0.160848587354962	0.196997943633972	0.0714783592361181	0.0710135472102796	0.284573298529604	0.138931927947461
chr18_27054581_27092803_+	Apc	.	hsa_circ_0127613	2.70018927060171	0.121001191981672	0.781263659269119	0.0920775820885644	0.120636440516222	0.196997943633972	0.0714783592361181	0	0.0569146597059207	0.0463106426491538
chr18_27261575_27278436_-	Fam13b	.	hsa_circ_0128069	-2.02213869919426	0.311699668578517	0.925053649267879	0.0920775820885644	0	0.065665981211324	0.0714783592361181	0.213040641630839	0.113829319411841	0.0463106426491538
chr18_27445383_27449360_-	Cdc23	.		1.44286305949789	0.58939962259933	0.992532590016264	0.0920775820885644	0.201060734193703	0.196997943633972	0.0714783592361181	0.284054188841118	0.113829319411841	0
chr18_27736955_27743472_-	Hspa9	.	hsa_circ_0008356	1.53435624056071	0.643135354691212	0.994985431960221	0.138116373132847	0	0.131331962422648	0	0	0.0569146597059207	0.138931927947461
chr18_28120617_28149565_-	Sil1	.		-1.71428492769163	0.513700066510063	0.976928685573259	0.0460387910442822	0.120636440516222	0	0	0.355067736051398	0	0.0926212852983076
chr18_28380179_28383317_+	Matr3	.		-2.07004058692448	0.210498664162677	0.884251070495522	0.0460387910442822	0.160848587354962	0.065665981211324	0.142956718472236	0.213040641630839	0.113829319411841	0.324174498544077
chr18_29406094_29428707_+	Ankhd1	.		-1.74624952752586	0.443625663150135	0.965936147053465	0	0.0804242936774811	0.131331962422648	0.0714783592361181	0.284054188841118	0	0.138931927947461
chr18_29406094_29440885_+	Ankhd1	.		4.95379310188864	0.0259834291835135	0.539221770278066	0.41434911939854	0.160848587354962	0.196997943633972	0	0.213040641630839	0	0
chr18_29409769_29412096_+	Ankhd1	.		-1.11478929040165	0.884157089670066	0.99820174316293	0.0460387910442822	0	0.262663924845296	0.142956718472236	0.0710135472102796	0.0569146597059207	0.138931927947461
chr18_29457227_29457626_+	Ankhd1	.		1.46412956564785	0.625158158538557	0.994985431960221	0.0460387910442822	0.160848587354962	0.131331962422648	0	0.0710135472102796	0.227658638823683	0
chr18_29457227_29460414_+	Ankhd1	.		-2.08274828160411	0.372666429994142	0.942748505475277	0	0.120636440516222	0	0.142956718472236	0	0.113829319411841	0.138931927947461
chr18_29457227_29467998_+	Ankhd1	.	hsa_circ_0128130	1.32156039745597	0.710773487820848	0.994985431960221	0.0920775820885644	0.201060734193703	0	0.0714783592361181	0.142027094420559	0.113829319411841	0
chr18_29633807_29634585_+	Hars2	.		1.28889026540875	0.381379733584693	0.947197039914948	1.79551285072701	1.24657655200096	1.51031756786045	0.571826873888945	0.923176113733635	2.27658638823683	0.879902210333923
chr18_301857_306376_-	Mtmr1	.		-1.15398126785194	0.637595243390692	0.994985431960221	0.460387910442822	0.603182202581108	0.393995887267944	0.357391796180591	0.568108377682237	0.626061256765128	0.694659639737307
chr18_307051_312848_-	Mtmr1	.		-1.80006911053501	0.225203439280856	0.891918599457591	0.0920775820885644	0.241272881032443	0.131331962422648	0.357391796180591	0.426081283261677	0.284573298529604	0.138931927947461
chr18_31447704_31463598_+	Rnf14	5UTR		-1.14724738187821	0.763547584742464	0.996661363285008	0.230193955221411	0.201060734193703	0.196997943633972	0.142956718472236	0.426081283261677	0.284573298529604	0.138931927947461
chr18_31447704_31467469_+	Rnf14	3UTR,5UTR		1.16313577288751	0.776212691596609	0.99820174316293	0.368310328354258	0.201060734193703	0.196997943633972	0	0.142027094420559	0.170743979117762	0.509417069140692
chr18_3166464_3204722_+	Rbbp8	5UTR		-3.48432556901685	0.123110949750359	0.781263659269119	0	0.0402121468387405	0.065665981211324	0	0.142027094420559	0.227658638823683	0.138931927947461
chr18_31733543_31749642_-	Nr3c1	.		-1.54548104414747	0.515776369252636	0.977097787579106	0.0920775820885644	0.0402121468387405	0.131331962422648	0	0.0710135472102796	0.398402617941445	0.0463106426491538
chr18_3175482_3176344_+	Rbbp8	.		-1.23527034087047	0.607499785438608	0.994985431960221	1.79551285072701	1.24657655200096	0.459661868479268	3.07356944715308	1.49128449141587	0.227658638823683	1.11145542357969
chr18_32047891_32072938_-	Arhgap26	.	hsa_circ_0128193	1.09230067550344	0.900080451604396	0.99820174316293	0.230193955221411	0.0402121468387405	0.065665981211324	0	0.142027094420559	0.170743979117762	0.0926212852983076
chr18_32047891_32094303_-	Arhgap26	.	hsa_circ_0128189	-2.43516825224466	0.253595085635492	0.89954033761414	0	0.0402121468387405	0.131331962422648	0.214435077708354	0	0.227658638823683	0.0926212852983076
chr18_32064530_32094303_-	Arhgap26	.		1.15044724680467	0.835781613784768	0.99820174316293	0	0.281485027871184	0	0.142956718472236	0.0710135472102796	0.0569146597059207	0.0926212852983076
chr18_32069616_32094303_-	Arhgap26	.		-1.04106031696774	0.949169019768495	0.99820174316293	0.0920775820885644	0.120636440516222	0.32832990605662	0	0.355067736051398	0.227658638823683	0.138931927947461
chr18_36640588_36645658_+	not_annotated	.	hsa_circ_0074442	-1.14998022974161	0.760386682473822	0.996661363285008	0.368310328354258	0.321697174709924	0.32832990605662	0.0714783592361181	0.213040641630839	0.569146597059207	0.648348997088153
chr18_37046699_37093178_-	Ppp2r2b	.		4.08877920915325	0.106117254934833	0.775101330867824	0	0.160848587354962	0.065665981211324	0	0	0	0.0463106426491538
chr18_37281668_37308236_-	Ppp2r2b	.		-1.09947589361244	0.872006175946692	0.99820174316293	0	0.281485027871184	0.196997943633972	0.0714783592361181	0.213040641630839	0.227658638823683	0.185242570596615
chr18_40096202_40111085_-	Trim36	.	hsa_circ_0127672	2.95315543970051	0.0789209853308568	0.72421958458262	0.230193955221411	0.160848587354962	0.196997943633972	0.142956718472236	0.142027094420559	0	0
chr18_40919440_40925294_+	not_annotated	.		-2.62114341540858	0.25040201540976	0.898385368329381	0	0.0804242936774811	0	0.285913436944473	0	0	0.0926212852983076
chr18_4163993_4246828_-	Osbpl1a	.		2.72580962896737	0.0405256648875123	0.615794524138391	0.322271537309975	0.321697174709924	0.393995887267944	0.214435077708354	0.0710135472102796	0.227658638823683	0
chr18_4163993_4265124_-	Osbpl1a	.		1.67303694765082	0.59129416754274	0.992900586200702	0.184155164177129	0	0.262663924845296	0.142956718472236	0.213040641630839	0	0
chr18_4186494_4246828_-	Osbpl1a	.		1.45334031632123	0.21033491421888	0.884251070495522	0.82869823879708	0.482545762064886	0.722325793324564	0.571826873888945	0.213040641630839	0.569146597059207	0.463106426491538
chr18_4186494_4265124_-	Osbpl1a	.		-1.62174698469448	0.43587027654746	0.960840412716328	0.0460387910442822	0.0804242936774811	0.32832990605662	0.0714783592361181	0.426081283261677	0.398402617941445	0.0463106426491538
chr18_4217009_4246828_-	Osbpl1a	.	hsa_circ_0108094	1.47901821664337	0.267675187324302	0.905782306609828	0.598504283575669	0.844455083613551	0.262663924845296	0.428870155416709	0.0710135472102796	0.682975916471048	0.370485141193231
chr18_4217009_4265124_-	Osbpl1a	.	hsa_circ_0108096	-1.09463235738405	0.890191068855206	0.99820174316293	0.0920775820885644	0.0804242936774811	0.065665981211324	0	0.0710135472102796	0.227658638823683	0.0463106426491538
chr18_4246729_4265124_-	Osbpl1a	.		1.8873198372645	0.461135586176729	0.970723545676995	0	0.201060734193703	0.131331962422648	0	0.0710135472102796	0	0.138931927947461
chr18_44477274_44483422_+	not_annotated	.	hsa_circ_0073652	2.36234110238169	0.305313315948755	0.924161555154893	0	0.120636440516222	0.131331962422648	0	0.142027094420559	0	0
chr18_44477274_44489940_+	not_annotated	.		2.29989485295319	0.192367826774285	0.868860706135754	0.138116373132847	0.201060734193703	0.196997943633972	0	0	0.284573298529604	0
chr18_44503686_44532874_+	not_annotated	.		1.30369969570217	0.644434272839601	0.994985431960221	0.138116373132847	0.0804242936774811	0.32832990605662	0.0714783592361181	0.0710135472102796	0.113829319411841	0.231553213245769
chr18_44514908_44532874_+	not_annotated	.		3.87390361794327	0.101601848896259	0.775101330867824	0.0920775820885644	0.321697174709924	0.131331962422648	0	0.0710135472102796	0	0.0926212852983076
chr18_44529811_44532874_+	not_annotated	.		1.98475958386808	0.295936605398557	0.919750840486134	0.276232746265693	0.160848587354962	0.065665981211324	0.0714783592361181	0	0	0.231553213245769
chr18_46148851_46149758_+	Prr16	3UTR		1.76261237337018	0.247976562905948	0.898385368329381	0.276232746265693	0.241272881032443	0.196997943633972	0.285913436944473	0	0.113829319411841	0.138931927947461
chr18_48151633_48171467_+	Snx2	.	hsa_circ_0073693	-1.18381503847747	0.881171583557769	0.99820174316293	0.0920775820885644	0	0	0	0	0	0.138931927947461
chr18_48853172_48874963_+	Csnk1g3	5UTR	hsa_circ_0073706	-1.60717530853423	0.523258904962349	0.979547383255707	0.138116373132847	0	0.131331962422648	0	0.0710135472102796	0.284573298529604	0.185242570596615
chr18_52934748_52944227_+	Slc12a2	.	hsa_circ_0073760	2.39075634689188	0.212942434378015	0.885020203129416	0	0.281485027871184	0.262663924845296	0	0.0710135472102796	0.0569146597059207	0.138931927947461
chr18_59190040_59192425_+	Wdr7	.	hsa_circ_0000852	-1.08490004453842	0.774707020185137	0.99820174316293	0.690581865664233	0.76403078993607	0.525327849690592	0.7862619515973	0.923176113733635	0.853719895588811	0.416795783842384
chr18_59190040_59209831_+	Wdr7	.	hsa_circ_0047747	-1.77896566923997	0.096663372585304	0.774734508341095	0.41434911939854	0.402121468387405	0.196997943633972	0.500348514652827	0.923176113733635	0.398402617941445	0.694659639737307
chr18_59190040_59283798_+	Wdr7	.		1.2460070571763	0.849905805849015	0.99820174316293	0	0.120636440516222	0	0.142956718472236	0	0	0
chr18_60572934_60578301_+	Nedd4l	.	hsa_circ_0108704	1.37390662971304	0.597602434119199	0.994985431960221	0.138116373132847	0.0804242936774811	0.262663924845296	0.285913436944473	0.142027094420559	0	0.0463106426491538
chr18_60691027_60702777_+	Nedd4l	.		1.60901990424937	0.494576552200749	0.974687557281036	0.0920775820885644	0.0402121468387405	0.32832990605662	0	0	0.227658638823683	0.0926212852983076
chr18_61308851_61311205_+	Zfp532	.	hsa_circ_0047814	-1.77183372467562	0.0799867136704461	0.72421958458262	0.41434911939854	0.281485027871184	0.262663924845296	0.500348514652827	0.710135472102796	0.341487958235524	0.740970282386461
chr18_61323688_61340634_+	Zfp532	.	hsa_circ_0003423	1.30806666322579	0.0632543189872087	0.679166014544927	6.95185744768661	5.50906411690745	4.39962074115871	4.36017991340321	4.11878573819622	3.75636754059077	5.00154940610861
chr18_61323688_61364719_+	Zfp532	.	hsa_circ_0047820	1.4547257302126	0.464814748494766	0.971111649141678	0.138116373132847	0.361909321548665	0.196997943633972	0.142956718472236	0.0710135472102796	0.227658638823683	0.185242570596615
chr18_61328527_61340634_+	Zfp532	.		1.29115135580455	0.455829930599261	0.969181058209663	0.460387910442822	0.76403078993607	0.393995887267944	0.500348514652827	0.426081283261677	0.113829319411841	0.648348997088153
chr18_61335535_61340634_+	Zfp532	.		-1.03009977945387	0.939129551518951	0.99820174316293	0.552465492531387	0.442333615226146	0.065665981211324	0.285913436944473	0.355067736051398	0.512231937353286	0.370485141193231
chr18_6249296_6279570_+	not_annotated	.		4.37698434524728	0.111561433573473	0.781233233180794	0.0920775820885644	0.0402121468387405	0.131331962422648	0	0	0	0.0463106426491538
chr18_63178381_63181395_-	Afg3l2	.	hsa_circ_0006400	-1.04588833333011	0.953676761438372	0.998626095047161	0.0920775820885644	0	0.196997943633972	0.214435077708354	0.0710135472102796	0.0569146597059207	0.0463106426491538
chr18_63784567_63844188_+	Ldlrad4	5UTR	hsa_circ_0047037	1.15908624621222	0.860098175096073	0.99820174316293	0.0920775820885644	0.120636440516222	0.196997943633972	0	0.426081283261677	0.0569146597059207	0
chr18_64053009_64060739_-	Fam210a	3UTR,5UTR		1.26177756655511	0.779685026490691	0.99820174316293	0	0.281485027871184	0	0.0714783592361181	0.142027094420559	0.113829319411841	0
chr18_65285319_65389384_+	Tcf4	5UTR	hsa_circ_0047734	-1.0700932072667	0.961902258240328	0.999410408244164	0.138116373132847	0	0	0	0.213040641630839	0	0
chr18_65456671_65481249_+	Tcf4	.	hsa_circ_0108646	-2.29693695235517	0.236946115341845	0.895771837395179	0.0920775820885644	0.0804242936774811	0	0.0714783592361181	0.142027094420559	0.398402617941445	0
chr18_65825829_65841509_+	Mbd2	.	hsa_circ_0002825	1.63577559447842	0.466940428452848	0.971155361410585	0.138116373132847	0.0804242936774811	0.196997943633972	0.285913436944473	0.0710135472102796	0	0
chr18_66581615_66603887_-	Dcc	.		-3.42651736191024	0.0010222729470859	0.248774544986031	0.184155164177129	0.120636440516222	0.196997943633972	0.643305233125063	0.426081283261677	0.398402617941445	0.787280925035615
chr18_66581615_66632117_-	Dcc	.		-2.33238443536597	0.323572650869188	0.926999112589046	0	0.0402121468387405	0.065665981211324	0	0.142027094420559	0	0.185242570596615
chr18_69626215_69657373_-	Smad4	3UTR,5UTR		1.1754576524466	0.8417984047067	0.99820174316293	0	0.0804242936774811	0.262663924845296	0	0.142027094420559	0.170743979117762	0.0463106426491538
chr18_69634005_69657373_-	Smad4	5UTR	hsa_circ_0108590	1.19184997123623	0.535276766555699	0.984010076017211	1.19700856715134	0.72381864309733	1.18198766180383	1.21513210701401	0.426081283261677	1.25212251353026	0.555727711789846
chr18_69642129_69657373_-	Smad4	5UTR	hsa_circ_0047709	1.06781876439842	0.805742246623703	0.99820174316293	0.690581865664233	0.562970055742367	1.05065569938118	0.714783592361181	0.568108377682237	0.739890576176969	0.740970282386461
chr18_69647501_69657373_-	Smad4	5UTR	hsa_circ_0047707	1.4514574270823	0.267500230507551	0.905782306609828	0.920775820885644	0.844455083613551	0.722325793324564	0.142956718472236	0.497094830471957	1.19520785382433	0.416795783842384
chr18_69654504_69657373_-	Smad4	5UTR	hsa_circ_0047705	2.56841708637504	0.0107204902690777	0.424767233458828	0.506426701487104	0.402121468387405	0.787991774535888	0.357391796180591	0.142027094420559	0.170743979117762	0.185242570596615
chr18_69755946_69761967_-	Me2	.		-2.82998361691826	0.238502169067903	0.895771837395179	0	0	0.131331962422648	0	0.142027094420559	0.113829319411841	0.185242570596615
chr18_69943104_69944476_-	Mapk4	.	hsa_circ_0047688	1.01821674001829	0.944628961315527	0.99820174316293	1.5653188955056	3.25718389393798	2.16697737997369	1.14365374777789	1.77533868025699	2.95956230470788	3.19543434279161
chr18_71053203_71086703_+	Dym	.		-1.57170463193471	0.488160493050488	0.974687557281036	0.184155164177129	0.0402121468387405	0.065665981211324	0.142956718472236	0.284054188841118	0.227658638823683	0
chr18_71053203_71102151_+	Dym	.		-1.33631094885442	0.659177907408546	0.994985431960221	0.0920775820885644	0.281485027871184	0.065665981211324	0.428870155416709	0	0.113829319411841	0.277863855894923
chr18_71053203_71104420_+	Dym	.	hsa_circ_0047652	-1.59432310186482	0.658738349149685	0.994985431960221	0	0	0.196997943633972	0.142956718472236	0	0.0569146597059207	0.185242570596615
chr18_71136035_71149287_+	Dym	.	hsa_circ_0047642	1.29959361171666	0.204801338334961	0.879164004448254	2.53213350743552	2.49315310400191	2.82363719208693	2.43026421402802	1.34925739699531	1.9350984300013	2.26922148980854
chr18_71136035_71221192_+	Dym	.	hsa_circ_0047638	2.1846639599081	0.0518485000581496	0.650224857468425	0.460387910442822	0.442333615226146	0.722325793324564	0.285913436944473	0.0710135472102796	0.512231937353286	0.0926212852983076
chr18_71136035_71271909_+	Dym	.		-2.79027982757464	0.329380652552439	0.93061255032572	0	0.0804242936774811	0	0.214435077708354	0	0.170743979117762	0
chr18_71141381_71149287_+	Dym	.	hsa_circ_0007006	1.24652220875363	0.215207367191967	0.886903006921647	3.08459899996691	2.61378954451813	2.03564541755104	1.92991569937519	1.84635222746727	2.44733036735459	2.08397891921192
chr18_71141381_71221192_+	Dym	.		-1.47286054850649	0.502994147298345	0.974687557281036	0.138116373132847	0.160848587354962	0	0.0714783592361181	0.284054188841118	0.113829319411841	0.185242570596615
chr18_72571324_72597936_+	Smad2	5UTR	hsa_circ_0000847	-1.83221699628523	0.412034776281686	0.95775837957863	0.138116373132847	0	0.131331962422648	0.285913436944473	0	0.170743979117762	0.185242570596615
chr18_72571324_72611211_+	Smad2	3UTR,5UTR		1.68277204835901	0.426111287123258	0.958867074912084	0.0920775820885644	0.321697174709924	0	0	0.0710135472102796	0.113829319411841	0.138931927947461
chr18_72592999_72611211_+	Smad2	3UTR		-1.560047040006	0.504396052438386	0.974687557281036	0.138116373132847	0.120636440516222	0.065665981211324	0.0714783592361181	0.0710135472102796	0.0569146597059207	0.463106426491538
chr18_73479862_73480337_+	Pias2	.	hsa_circ_0047596	1.98578777749504	0.0529468556244718	0.653940044992291	0.690581865664233	0.482545762064886	0.65665981211324	0.0714783592361181	0.142027094420559	0.398402617941445	0.509417069140692
chr18_73479862_73498648_+	Pias2	.	hsa_circ_0108505	1.33858838258179	0.478129010425663	0.974687557281036	0.368310328354258	0.361909321548665	0.32832990605662	0.214435077708354	0.142027094420559	0.341487958235524	0.324174498544077
chr18_74311273_74313999_+	not_annotated	.		-2.51553812725442	0.107843977009097	0.778788930633359	0.0460387910442822	0.160848587354962	0.065665981211324	0	0.426081283261677	0.227658638823683	0.324174498544077
chr18_74311273_74332122_+	not_annotated	.		1.56102405208698	0.502538629119546	0.974687557281036	0	0.241272881032443	0.262663924845296	0.0714783592361181	0.142027094420559	0.0569146597059207	0.138931927947461
chr18_75263315_75430443_-	not_annotated	.		1.45792396399486	0.647863984671824	0.994985431960221	0	0.0402121468387405	0.262663924845296	0.0714783592361181	0	0.170743979117762	0
chr18_75429813_75430443_-	not_annotated	.		1.11803174073342	0.466118670511996	0.971111649141678	4.09745240294112	4.42333615226146	4.9249485908493	3.57391796180591	3.62169090772426	4.04094083912037	4.63106426491538
chr18_77440715_77477111_-	Atp9b	.	hsa_circ_0108911	1.33422710767606	0.694775563681151	0.994985431960221	0.0920775820885644	0.0402121468387405	0.131331962422648	0.0714783592361181	0.142027094420559	0	0.0463106426491538
chr18_77440715_77484297_-	Atp9b	.	hsa_circ_0108908	1.8750291909314	0.265271925768023	0.905631558574211	0.184155164177129	0.241272881032443	0.393995887267944	0.142956718472236	0.355067736051398	0	0.0926212852983076
chr18_77447511_77489468_-	Atp9b	.	hsa_circ_0007955	1.3264622372028	0.612982505440518	0.994985431960221	0.184155164177129	0.361909321548665	0.196997943633972	0.357391796180591	0	0.0569146597059207	0.324174498544077
chr18_77466019_77520779_-	Atp9b	.	hsa_circ_0048000	1.53051921874462	0.393832058741421	0.951073848150821	0.184155164177129	0.201060734193703	0.32832990605662	0.0714783592361181	0.142027094420559	0.284573298529604	0.0926212852983076
chr18_77477059_77520779_-	Atp9b	.	hsa_circ_0004057	-1.34561523112478	0.511145684608626	0.976882613049695	0.552465492531387	0.201060734193703	0.196997943633972	0.714783592361181	0.142027094420559	0.512231937353286	0.370485141193231
chr18_77512806_77520779_-	Atp9b	.	hsa_circ_0108900	-1.62953070232539	0.365579580466224	0.938267642808066	0.322271537309975	0	0.262663924845296	0.357391796180591	0.355067736051398	0.455317277647366	0.0926212852983076
chr18_79473310_79474725_-	not_annotated	.		-1.66884964364865	0.318763039894419	0.926467979584087	0.0920775820885644	0.321697174709924	0.131331962422648	0.214435077708354	0.568108377682237	0.227658638823683	0.277863855894923
chr18_79516976_79532387_-	not_annotated	.		-1.0894084193049	0.899364871301112	0.99820174316293	0.0920775820885644	0.0402121468387405	0.262663924845296	0	0.0710135472102796	0.0569146597059207	0.370485141193231
chr18_79525397_79532387_-	not_annotated	.	hsa_circ_0002799	-1.39381049042189	0.522776440771296	0.979547383255707	0.0920775820885644	0.321697174709924	0.262663924845296	0.643305233125063	0.284054188841118	0.341487958235524	0.0463106426491538
chr18_79530860_79532387_-	not_annotated	.	hsa_circ_0004979	1.76955670992246	0.421438350864713	0.958699865645002	0.230193955221411	0.120636440516222	0.065665981211324	0.214435077708354	0	0.113829319411841	0
chr18_81170023_81208554_-	not_annotated	.	hsa_circ_0108876	-1.26389567915199	0.662040177457417	0.994985431960221	0.138116373132847	0.201060734193703	0	0.0714783592361181	0.142027094420559	0.113829319411841	0.277863855894923
chr18_81170023_81289889_-	not_annotated	.		-1.08984877814992	0.889906830397561	0.99820174316293	0.230193955221411	0.0402121468387405	0.131331962422648	0.214435077708354	0	0.113829319411841	0.231553213245769
chr18_81170023_81428974_-	not_annotated	.		-1.2219098495429	0.577495454299969	0.991600074906909	0.276232746265693	0.402121468387405	0.196997943633972	0.428870155416709	0.355067736051398	0.284573298529604	0.416795783842384
chr18_81289814_81428974_-	not_annotated	.	hsa_circ_0047959	1.36262881849695	0.310139439393405	0.925053649267879	1.01285340297421	2.09103163561451	2.36397532360766	0.643305233125063	1.06520320815419	2.44733036735459	1.11145542357969
chr18_81418661_81428974_-	not_annotated	.	hsa_circ_0047958	1.46366830079706	0.395816719252511	0.951073848150821	0.368310328354258	1.40742513935592	2.49530728603031	0.7862619515973	0.142027094420559	2.33350104794275	0.555727711789846
chr18_81424259_81428974_-	not_annotated	.		-1.69112269753662	0.523505975573018	0.979547383255707	0	0	0.196997943633972	0	0.0710135472102796	0.113829319411841	0.185242570596615
chr18_81724769_81726644_+	Cyb5a	3UTR		1.9098048639036	0.0333797115566655	0.581174723670926	0.736620656708515	0.965091524129773	1.11632168059251	0.357391796180591	0.710135472102796	0.682975916471048	0.231553213245769
chr18_8179578_8207099_-	Cdh2	.	hsa_circ_0047331	-1.50008105141284	0.67840297328483	0.994985431960221	0	0.0804242936774811	0.131331962422648	0.285913436944473	0	0	0.138931927947461
chr18_81821140_81834782_+	Fbxo15	5UTR		-2.23061421347942	0.335382383328655	0.93061255032572	0	0.0804242936774811	0	0.0714783592361181	0.142027094420559	0.113829319411841	0
chr18_83542805_83556790_+	Neto1	.		1.06073606806805	0.89526146485829	0.99820174316293	0.460387910442822	0.281485027871184	0.196997943633972	0.142956718472236	0.355067736051398	0.0569146597059207	0.602038354439
chr18_83556561_83587947_+	Neto1	3UTR		-1.48947341458428	0.569603868860386	0.991600074906909	0.138116373132847	0	0.131331962422648	0.0714783592361181	0.142027094420559	0.0569146597059207	0.231553213245769
chr19_10788034_10804167_-	Rspry1	.		-1.16775658510846	0.833560806474494	0.99820174316293	0	0.0402121468387405	0.262663924845296	0.142956718472236	0.0710135472102796	0.170743979117762	0.0463106426491538
chr19_10842289_10844559_+	Fam192a	5UTR		1.39085744230182	0.352186530041781	0.933635130284952	0.460387910442822	0.281485027871184	0.393995887267944	0.285913436944473	0.213040641630839	0.284573298529604	0.277863855894923
chr19_11178908_11193630_-	Nup93	.	hsa_circ_0105638	-1.66271557495284	0.414958536530161	0.95775837957863	0.138116373132847	0.0402121468387405	0.131331962422648	0.214435077708354	0.284054188841118	0.113829319411841	0.0926212852983076
chr19_11530048_11582689_-	Gnao1	.	hsa_circ_0105616	1.43148193929267	0.594286465585643	0.994985431960221	0.138116373132847	0.120636440516222	0.065665981211324	0.0714783592361181	0.0710135472102796	0.170743979117762	0
chr19_12481936_12485288_-	Large	3UTR	hsa_circ_0116495	-2.01092469627579	0.104103868383054	0.775101330867824	0.276232746265693	0.0804242936774811	0.262663924845296	0.714783592361181	0.213040641630839	0.341487958235524	0.370485141193231
chr19_12481936_12491559_-	Large	3UTR		-1.02933256101738	0.944556471403876	0.99820174316293	0.506426701487104	0.321697174709924	0.262663924845296	0.285913436944473	0.213040641630839	0.113829319411841	0.833591567684769
chr19_12536113_12555807_-	Large	.		-1.28693019480384	0.623211472747479	0.994985431960221	0.184155164177129	0.160848587354962	0.262663924845296	0.0714783592361181	0.284054188841118	0.170743979117762	0.463106426491538
chr19_12652624_12702430_-	Large	.	hsa_circ_0063008	-1.32482077316944	0.745443212234569	0.996661363285008	0	0.0804242936774811	0.065665981211324	0	0	0	0.231553213245769
chr19_12652624_12713398_-	Large	.	hsa_circ_0063009	1.80653263072104	0.331357383179486	0.93061255032572	0.0460387910442822	0.281485027871184	0.065665981211324	0.0714783592361181	0.0710135472102796	0.113829319411841	0.0463106426491538
chr19_12691065_12713398_-	Large	.	hsa_circ_0063013	1.17008931838535	0.621426061114859	0.994985431960221	0.41434911939854	1.24657655200096	0.590993830901916	0.643305233125063	0.710135472102796	0.569146597059207	0.694659639737307
chr19_14357238_14388674_+	Hmgxb4	5UTR	hsa_circ_0116508	1.70334684750399	0.429607913189812	0.960840412716328	0.184155164177129	0	0.32832990605662	0	0.213040641630839	0.113829319411841	0.0463106426491538
chr19_15504039_15516663_-	Lpcat2	.		-4.94896433921204	0.0011092739129479	0.248774544986031	0.0460387910442822	0.0804242936774811	0.065665981211324	0.214435077708354	0.497094830471957	0.455317277647366	0.231553213245769
chr19_15504039_15532091_-	Lpcat2	.		-1.88366079881046	0.397960857505235	0.951073848150821	0.138116373132847	0.0402121468387405	0	0	0.142027094420559	0	0.324174498544077
chr19_16955421_16972431_-	Fto	.	hsa_circ_0005941	1.78535733234629	0.480070810386603	0.974687557281036	0.184155164177129	0	0.065665981211324	0	0	0.113829319411841	0.0463106426491538
chr19_16996752_17024145_-	Fto	.	hsa_circ_0039393	1.61356018944067	0.545532953869882	0.990146275601952	0.322271537309975	0	0.065665981211324	0	0.213040641630839	0.113829319411841	0
chr19_17015534_17024145_-	Fto	.		1.14479389293694	0.872862834516327	0.99820174316293	0.184155164177129	0.0804242936774811	0	0	0	0.0569146597059207	0.231553213245769
chr19_17301473_17315128_-	Rbl2	3UTR		-1.10966144865931	0.870435319051437	0.99820174316293	0	0.120636440516222	0.131331962422648	0.142956718472236	0.142027094420559	0.0569146597059207	0.0463106426491538
chr19_17320279_17323330_-	Rbl2	.		29.4966777936277	0.00138829419316462	0.248774544986031	0.184155164177129	0.160848587354962	0.196997943633972	0	0	0	0
chr19_17330547_17341848_-	Rbl2	.	hsa_circ_0105578	1.11963824019877	0.89499656024458	0.99820174316293	0.0920775820885644	0.201060734193703	0	0	0	0.0569146597059207	0.277863855894923
chr19_17392298_17396151_-	not_annotated	.		16.9834866875098	0.0114498110391797	0.424767233458828	0.138116373132847	0.0402121468387405	0.131331962422648	0	0	0	0
chr19_17424612_17440665_-	not_annotated	.	hsa_circ_0105543	2.08506880012142	0.212075615061552	0.884689037855754	0.230193955221411	0.160848587354962	0.065665981211324	0	0	0.170743979117762	0.0926212852983076
chr19_17431000_17440665_-	not_annotated	.	hsa_circ_0105541	-4.22048826515615	0.115972627164435	0.781263659269119	0.0460387910442822	0	0	0	0.0710135472102796	0.227658638823683	0.0463106426491538
chr19_17466979_17494680_-	not_annotated	.	hsa_circ_0105530	1.03483975471949	0.945541388626261	0.99820174316293	0.0460387910442822	0.442333615226146	0.32832990605662	0.357391796180591	0.0710135472102796	0.284573298529604	0.324174498544077
chr19_17493067_17494680_-	not_annotated	.	hsa_circ_0039353	1.16432183219076	0.579568644684802	0.991600074906909	0.736620656708515	0.643394349419849	0.722325793324564	0.857740310833418	0.426081283261677	0.626061256765128	0.509417069140692
chr19_18649003_18651186_-	not_annotated	.		-2.22712216373603	0.390403544170364	0.951073848150821	0	0	0.065665981211324	0	0.142027094420559	0	0.0463106426491538
chr19_19872832_19874612_-	not_annotated	.	hsa_circ_0105507	1.26541032757692	0.504967813127011	0.974687557281036	0.506426701487104	0.321697174709924	0.65665981211324	0.571826873888945	0.497094830471957	0.170743979117762	0.324174498544077
chr19_19881334_19881618_-	not_annotated	.	hsa_circ_0105504	4.08834565502246	0.0605292087513991	0.678529227099775	0.0460387910442822	0.0804242936774811	0.32832990605662	0	0	0.0569146597059207	0.0463106426491538
chr19_21245663_21247348_+	N4bp1	.	hsa_circ_0105477	1.12577234373659	0.617807045908472	0.994985431960221	0.966814611929926	1.4878494330334	1.3789856054378	1.07217538854177	0.994189660943914	1.08137853441249	1.34300863682546
chr19_21245663_21250377_+	N4bp1	.		4.20993496256795	0.172195278048749	0.841711495529523	0	0.120636440516222	0.131331962422648	0	0	0.0569146597059207	0
chr19_22113524_22179584_-	Phkb	.	hsa_circ_0039264	2.12354893811554	0.136103654420575	0.80087629936612	0.552465492531387	0.160848587354962	0.131331962422648	0.142956718472236	0.142027094420559	0	0.231553213245769
chr19_22143682_22179584_-	Phkb	.	hsa_circ_0004791	-1.16289535538874	0.542143597827225	0.988317676784414	2.76232746265693	1.97039519509829	1.24765364301516	2.57322093250025	2.41446060514951	1.3659518329421	3.010191772195
chr19_22158620_22179584_-	Phkb	.	hsa_circ_0000698	1.39249291058792	0.295169710236391	0.919750840486134	0.552465492531387	0.562970055742367	0.393995887267944	0.285913436944473	0.213040641630839	0.398402617941445	0.509417069140692
chr19_22172780_22179584_-	Phkb	.	hsa_circ_0039261	-1.00753512651613	0.98843814773229	0.99970162905485	0.460387910442822	0.0804242936774811	0.262663924845296	0.285913436944473	0.0710135472102796	0.170743979117762	0.509417069140692
chr19_22373972_22382073_+	Itfg1	.	hsa_circ_0105434	2.27566427540534	0.234133873620457	0.895771837395179	0.138116373132847	0.120636440516222	0.065665981211324	0.142956718472236	0	0.0569146597059207	0
chr19_22450580_22461425_+	Neto2	.	hsa_circ_0039237	1.20143203234263	0.745843827852232	0.996661363285008	0.230193955221411	0.160848587354962	0.065665981211324	0	0.0710135472102796	0.284573298529604	0.138931927947461
chr19_24181886_24197730_+	Rnf150	.	hsa_circ_0071013	1.32678563373673	0.561827651308942	0.991600074906909	0.368310328354258	0.160848587354962	0.131331962422648	0.285913436944473	0.213040641630839	0.113829319411841	0.0926212852983076
chr19_24181886_24221057_+	Rnf150	.	hsa_circ_0125410	1.35075482861892	0.472555122968443	0.973926945149504	0.506426701487104	0.281485027871184	0.131331962422648	0.214435077708354	0.142027094420559	0.170743979117762	0.370485141193231
chr19_25886355_25886887_-	Nfix	.	hsa_circ_0005660	1.08307590527261	0.669706592869418	0.994985431960221	5.34049976113674	17.6129203153684	15.1031756786045	10.2214053707649	9.65784242059802	12.5212251353026	14.3099885785885
chr19_27488169_27499018_+	Vps35	.		-1.50009586033913	0.685459804155886	0.994985431960221	0.0460387910442822	0.120636440516222	0	0	0	0.113829319411841	0.231553213245769
chr19_29642343_29645344_-	Inpp4b	.	hsa_circ_0071020	-1.69157931576925	0.479785758042877	0.974687557281036	0.276232746265693	0	0.065665981211324	0.214435077708354	0.355067736051398	0	0.231553213245769
chr19_31878181_31886209_+	Abce1	.		-1.70575404171689	0.322360153301715	0.926999112589046	0.138116373132847	0.241272881032443	0.065665981211324	0.357391796180591	0.355067736051398	0.0569146597059207	0.324174498544077
chr19_32214550_32215127_+	Smad1	5UTR	hsa_circ_0007970	-1.18197534915682	0.691171243079494	0.994985431960221	0.230193955221411	0.442333615226146	0.262663924845296	0.7862619515973	0.142027094420559	0.227658638823683	0.370485141193231
chr19_32236090_32247599_+	Smad1	3UTR		-1.17981388047938	0.737732186010089	0.994985431960221	0.184155164177129	0.160848587354962	0.131331962422648	0.214435077708354	0	0.341487958235524	0.185242570596615
chr19_32450973_32497560_-	not_annotated	.	hsa_circ_0001448	-1.14605830538699	0.825661063773367	0.99820174316293	0.0920775820885644	0.0402121468387405	0.196997943633972	0	0.213040641630839	0.0569146597059207	0.185242570596615
chr19_32470119_32472456_-	not_annotated	.	hsa_circ_0003187	1.55033962489726	0.571733152337366	0.991600074906909	0.0460387910442822	0.241272881032443	0.065665981211324	0	0.142027094420559	0.170743979117762	0
chr19_32497326_32528958_-	not_annotated	.	hsa_circ_0071088	2.51622877768798	0.0414940554309255	0.615794524138391	0.368310328354258	0.281485027871184	0.262663924845296	0	0.213040641630839	0.0569146597059207	0.185242570596615
chr19_32512908_32528958_-	not_annotated	.	hsa_circ_0002293	1.0874468098408	0.870944414286987	0.99820174316293	0.0920775820885644	0.160848587354962	0.131331962422648	0.0714783592361181	0.0710135472102796	0.170743979117762	0.138931927947461
chr19_32513263_32528958_-	not_annotated	.		-1.36598337977417	0.689302838063193	0.994985431960221	0.0920775820885644	0.0804242936774811	0	0.142956718472236	0	0.0569146597059207	0.138931927947461
chr19_32518767_32528958_-	not_annotated	.		-4.32047415503378	0.0770925564323838	0.72421958458262	0.0920775820885644	0	0	0	0.284054188841118	0.113829319411841	0.231553213245769
chr19_32527920_32528958_-	not_annotated	.	hsa_circ_0006204	-1.06120941442583	0.828979891747361	0.99820174316293	0.82869823879708	0.804242936774811	1.6416495302831	0.857740310833418	0.923176113733635	1.47978115235394	1.204076708878
chr19_34207715_34305849_+	Arhgap10	.	hsa_circ_0071102	-1.91487740137948	0.516746809715145	0.977380242831805	0	0	0.131331962422648	0.214435077708354	0	0.0569146597059207	0.0463106426491538
chr19_34207715_34312530_+	Arhgap10	.		-2.51922821403063	0.145541765989788	0.806732038430583	0	0.0402121468387405	0.196997943633972	0.285913436944473	0.213040641630839	0.0569146597059207	0.185242570596615
chr19_34249086_34253181_+	Arhgap10	.		-1.36016769887484	0.676943496857815	0.994985431960221	0	0.0804242936774811	0.196997943633972	0	0.142027094420559	0.284573298529604	0.0463106426491538
chr19_34249086_34272145_+	Arhgap10	.		1.25414524250715	0.777283219682538	0.99820174316293	0.0920775820885644	0.201060734193703	0	0	0	0.113829319411841	0.185242570596615
chr19_34249086_34312530_+	Arhgap10	.		-1.83666734745626	0.228983610051541	0.891918599457591	0.230193955221411	0.0402121468387405	0.196997943633972	0.214435077708354	0.355067736051398	0.170743979117762	0.370485141193231
chr19_34270068_34312530_+	Arhgap10	.		1.36689640549688	0.459620143628473	0.970723545676995	0.184155164177129	0.442333615226146	0.262663924845296	0.0714783592361181	0.213040641630839	0.284573298529604	0.277863855894923
chr19_34292208_34312530_+	Arhgap10	.	hsa_circ_0007265	-1.250541717643	0.50039056772554	0.974687557281036	0.368310328354258	0.482545762064886	0.262663924845296	0.214435077708354	0.426081283261677	0.512231937353286	0.694659639737307
chr19_34298522_34312530_+	Arhgap10	.	hsa_circ_0006473	1.44683623970865	0.298972858166493	0.921503376393774	0.368310328354258	0.522757908903627	0.393995887267944	0.285913436944473	0.213040641630839	0.455317277647366	0.231553213245769
chr19_34298522_34346224_+	Arhgap10	.	hsa_circ_0071121	-14.0378303031858	0.028017741121907	0.556009298951793	0	0	0	0	0	0.170743979117762	0.138931927947461
chr19_34750935_34752697_-	Nr3c2	5UTR	hsa_circ_0071127	1.08608430083869	0.828194817488518	0.99820174316293	0.276232746265693	0.281485027871184	0.196997943633972	0.0714783592361181	0.284054188841118	0.284573298529604	0.277863855894923
chr19_37195833_37203485_+	RGD621098	.		1.16198019313168	0.717784969780576	0.994985431960221	0.322271537309975	0.522757908903627	0.590993830901916	0.857740310833418	0.355067736051398	0.341487958235524	0.138931927947461
chr19_37629882_37633959_+	Ctcf	5UTR	hsa_circ_0039844	-1.95759017985466	0.258691156198244	0.90036011904126	0.0920775820885644	0.160848587354962	0.131331962422648	0	0.142027094420559	0.227658638823683	0.602038354439
chr19_37629882_37637482_+	Ctcf	5UTR	hsa_circ_0039845	-5.80479459960964	0.11976815450856	0.781263659269119	0.0460387910442822	0.0402121468387405	0	0.142956718472236	0.710135472102796	0	0
chr19_37857723_37862018_+	Edc4	.	hsa_circ_0039875	4.33318425677115	0.0417402491899498	0.615794524138391	0.184155164177129	0.0804242936774811	0.393995887267944	0.0714783592361181	0	0	0.0926212852983076
chr19_37885072_37886099_+	Pskh1	5UTR		-1.85253098328245	0.44624561282631	0.966912004981902	0.0460387910442822	0.120636440516222	0	0.214435077708354	0	0.113829319411841	0.138931927947461
chr19_38057556_38062193_+	Nfatc3	.	hsa_circ_0000711	-1.39749525617845	0.449345210627347	0.968201085719858	0.368310328354258	0.160848587354962	0.196997943633972	0.285913436944473	0.568108377682237	0.0569146597059207	0.463106426491538
chr19_38454045_38456078_-	Nfat5	3UTR		-2.02993369431276	0.467024335397254	0.971155361410585	0	0.120636440516222	0	0	0	0.227658638823683	0.138931927947461
chr19_39164241_39195019_+	Sntb2	.		1.20704510857372	0.772654547415875	0.99820174316293	0	0.321697174709924	0.065665981211324	0	0	0.227658638823683	0.185242570596615
chr19_39507750_39509834_+	not_annotated	.		1.15635547074454	0.865480209295899	0.99820174316293	0.0920775820885644	0	0.131331962422648	0	0.0710135472102796	0.113829319411841	0.0463106426491538
chr19_39543247_39575438_+	Wwp2	.		3.10129037398288	0.285997849572125	0.914807511114326	0.138116373132847	0.0402121468387405	0	0.0714783592361181	0	0	0
chr19_43055208_43066842_+	Glg1	.		-1.96386862524713	0.201454168924289	0.879164004448254	0.0460387910442822	0.160848587354962	0.131331962422648	0.428870155416709	0.142027094420559	0.227658638823683	0.138931927947461
chr19_43061524_43066842_+	Glg1	.		-1.87776612222249	0.397655148343927	0.951073848150821	0	0.0402121468387405	0.131331962422648	0.142956718472236	0	0.0569146597059207	0.185242570596615
chr19_43115019_43124021_-	Pdpr	.		16.386462889503	0.0357475509897885	0.601994618922298	0	0.160848587354962	0.131331962422648	0	0	0	0
chr19_43119867_43124021_-	Pdpr	.		2.02370489694037	0.0616486786979326	0.679127133431113	0.966814611929926	0.201060734193703	0.65665981211324	0.214435077708354	0.213040641630839	0.341487958235524	0.370485141193231
chr19_43120529_43124021_-	Pdpr	.		6.90635548621688	0.102718155804449	0.775101330867824	0	0	0.131331962422648	0	0	0	0
chr19_43205059_43206857_-	Aars	.	hsa_circ_0040204	-1.40136872952832	0.634592181699396	0.994985431960221	0.0460387910442822	0.120636440516222	0	0.214435077708354	0	0.0569146597059207	0.0926212852983076
chr19_47047118_47053599_+	Wwox	.	hsa_circ_0040573	1.79051928272205	0.0639835517244842	0.679166014544927	0.598504283575669	0.522757908903627	0.590993830901916	0.285913436944473	0.355067736051398	0.455317277647366	0.185242570596615
chr19_49093441_49108025_-	Cdyl2	3UTR	hsa_circ_0106031	-2.95738763496685	0.281948696676911	0.914299660814849	0.0920775820885644	0	0	0	0.213040641630839	0.170743979117762	0.0463106426491538
chr19_49158645_49159228_-	Cdyl2	5UTR	hsa_circ_0004087	-2.01249753907882	0.121678159547217	0.781263659269119	0.0920775820885644	0.281485027871184	0.32832990605662	0.142956718472236	0.710135472102796	0.79680523588289	0.231553213245769
chr19_54574633_54575411_+	Jph3	.	hsa_circ_0106099	1.82325016126132	0.108772988945168	0.781233233180794	0.552465492531387	0.361909321548665	0.787991774535888	0.0714783592361181	0.639121924892516	0.227658638823683	0.277863855894923
chr19_54604160_54607645_+	Jph3	.		1.30195531690197	0.767806888374811	0.997878770506388	0	0.120636440516222	0.262663924845296	0	0.0710135472102796	0	0.277863855894923
chr19_55882754_55896592_+	Spg7	.		-1.8972684424463	0.456490376107391	0.969865023487731	0	0.0402121468387405	0.131331962422648	0	0.142027094420559	0.227658638823683	0.0463106426491538
chr19_56684650_56697607_-	not_annotated	.		1.13353332178794	0.856652637943307	0.99820174316293	0.0460387910442822	0.0804242936774811	0.131331962422648	0	0	0.113829319411841	0.138931927947461
chr19_56720222_56721427_-	not_annotated	.		-1.51180231437462	0.307936343935171	0.925053649267879	0.184155164177129	0.160848587354962	0.262663924845296	0.357391796180591	0.213040641630839	0.455317277647366	0.185242570596615
chr19_58681044_58688932_-	not_annotated	.	hsa_circ_0005223	-1.23305776517131	0.569516912273246	0.991600074906909	0.506426701487104	0.442333615226146	0.393995887267944	0.214435077708354	0.781149019313075	0.512231937353286	0.694659639737307
chr19_712471_716350_+	not_annotated	.		2.53945036003803	0.327936976995463	0.928665085096043	0.0920775820885644	0.0402121468387405	0	0	0	0.0569146597059207	0
chr2_100696651_100698250_+	Ythdf3	.	hsa_circ_0084620	-1.02598861079065	0.965598871956045	0.999410408244164	0.0460387910442822	0.160848587354962	0.131331962422648	0.0714783592361181	0	0.227658638823683	0.138931927947461
chr2_102725949_102734350_-	Cyp7b1	.		1.40059215462849	0.647320418446328	0.994985431960221	0.184155164177129	0.120636440516222	0	0.0714783592361181	0.142027094420559	0	0.0926212852983076
chr2_104802888_104819490_-	Hps3	.		-1.90471559832381	0.387504374907678	0.951073848150821	0	0.160848587354962	0.065665981211324	0.357391796180591	0	0.227658638823683	0.0463106426491538
chr2_104882049_104908155_+	Hltf	.		1.18099707165795	0.744898245964336	0.996661363285008	0.0920775820885644	0.72381864309733	0.393995887267944	0	0.568108377682237	0.227658638823683	0.555727711789846
chr2_111537045_111772738_-	Nlgn1	5UTR		-1.68925614066972	0.593961283627168	0.994985431960221	0.138116373132847	0	0.065665981211324	0	0.284054188841118	0	0.185242570596615
chr2_111771429_111772738_-	Nlgn1	5UTR	hsa_circ_0122744	1.51756995306106	0.438417191339117	0.961618440212142	0.368310328354258	0.201060734193703	0.065665981211324	0	0	0.341487958235524	0.185242570596615
chr2_111771931_111772738_-	Nlgn1	5UTR	hsa_circ_0003046	-1.08018731101742	0.735822516218325	0.994985431960221	1.19700856715134	0.924879377291032	1.3789856054378	1.21513210701401	1.34925739699531	1.3659518329421	1.06514478093054
chr2_112910391_112914410_+	Nceh1	.	hsa_circ_0007042	-1.24981015472528	0.809242219987559	0.99820174316293	0	0	0.131331962422648	0	0.142027094420559	0.0569146597059207	0
chr2_11482467_11492268_-	not_annotated	.		2.37037695872124	0.144519002324782	0.805733555466497	0.184155164177129	0.321697174709924	0.131331962422648	0.142956718472236	0	0.113829319411841	0.0926212852983076
chr2_116070153_116081913_+	Phc3	.	hsa_circ_0006893	-1.09401857708754	0.894480579694713	0.99820174316293	0.230193955221411	0	0.196997943633972	0	0.355067736051398	0.113829319411841	0.138931927947461
chr2_116586008_116591616_+	Egfem1	.		2.03789679887784	0.309743805546319	0.925053649267879	0.0920775820885644	0.0804242936774811	0.131331962422648	0	0.0710135472102796	0.113829319411841	0
chr2_116586879_116591616_+	Egfem1	.	hsa_circ_0122641	1.64263303544813	0.143228793280222	0.805733555466497	4.23556877607396	1.00530367096851	1.77298149270575	1.28661046625013	0.994189660943914	2.61807434647235	0.787280925035615
chr2_116586879_116594945_+	Egfem1	.		2.97709860804516	0.151908935124476	0.808541210396984	1.01285340297421	0	0.065665981211324	0.0714783592361181	0.213040641630839	0	0.185242570596615
chr2_116586879_116598683_+	Egfem1	.		-1.63689729096377	0.210879285054207	0.884251070495522	0.82869823879708	0.120636440516222	0.32832990605662	0.428870155416709	1.27824384978503	0.569146597059207	0.555727711789846
chr2_116586879_116607623_+	Egfem1	.		-3.09978116011313	0.299920587380898	0.921503376393774	0.0920775820885644	0	0	0.285913436944473	0	0.170743979117762	0
chr2_116586879_116607796_+	Egfem1	.		2.24728070375187	0.525414733129626	0.980831830032882	0.184155164177129	0	0.065665981211324	0.142956718472236	0	0	0
chr2_11729893_11747274_+	not_annotated	.	hsa_circ_0129931	1.58450334608797	0.341061367618055	0.93061255032572	0.0920775820885644	0.482545762064886	0.459661868479268	0.0714783592361181	0.426081283261677	0.284573298529604	0.0926212852983076
chr2_11780888_11788632_+	not_annotated	.	hsa_circ_0129928	1.04346609473608	0.89672508249441	0.99820174316293	0.506426701487104	0.643394349419849	1.05065569938118	0.214435077708354	0.426081283261677	1.13829319411841	0.879902210333923
chr2_11780888_11790870_+	not_annotated	.	hsa_circ_0129926	-1.06076547831461	0.873807670757014	0.99820174316293	0.322271537309975	0.76403078993607	0.722325793324564	1.28661046625013	0.213040641630839	0.569146597059207	0.509417069140692
chr2_119244120_119247743_+	Usp13	.	hsa_circ_0068108	-3.17955505385889	0.310079497213558	0.925053649267879	0.0460387910442822	0	0	0.214435077708354	0	0.0569146597059207	0
chr2_119374435_119405809_-	Pex5l	.	hsa_circ_0122854	1.79467837549559	0.247163381142983	0.897168138795509	0.368310328354258	0.442333615226146	0.196997943633972	0.214435077708354	0.0710135472102796	0.170743979117762	0.277863855894923
chr2_121153378_121191781_+	Sox2	3UTR,5UTR		-10.5818954773696	0.0613513732328305	0.678970519432492	0	0	0	0.0714783592361181	0	0.170743979117762	0
chr2_122671135_122683426_-	Mccc1	.		-1.05293439804443	0.935673870727981	0.99820174316293	0	0.160848587354962	0.131331962422648	0	0.142027094420559	0.113829319411841	0.138931927947461
chr2_123576588_123600232_+	not_annotated	.		-1.21258961056488	0.638096589737127	0.994985431960221	0.184155164177129	0.241272881032443	0.459661868479268	0.214435077708354	0.213040641630839	0.284573298529604	0.602038354439
chr2_123576588_123644854_+	not_annotated	.	hsa_circ_0070842	-3.02957224854819	0.240841724231792	0.896572843182472	0	0.120636440516222	0	0.142956718472236	0.213040641630839	0	0.231553213245769
chr2_123582303_123590459_+	not_annotated	.		1.4223565427663	0.805479666595768	0.99820174316293	0	0.160848587354962	0	0	0	0	0.138931927947461
chr2_123582303_123600232_+	not_annotated	.		1.46425884924535	0.284793393633527	0.914807511114326	0.598504283575669	0.72381864309733	0.262663924845296	0.428870155416709	0.355067736051398	0.284573298529604	0.416795783842384
chr2_123597468_123644854_+	not_annotated	.		3.47112440774733	0.0402343847002036	0.615794524138391	0.184155164177129	0.281485027871184	0.196997943633972	0.142956718472236	0	0.0569146597059207	0.0463106426491538
chr2_123597468_123665593_+	not_annotated	.		1.48923996613364	0.54544514535212	0.990146275601952	0.230193955221411	0.0402121468387405	0.065665981211324	0.142956718472236	0	0.0569146597059207	0.0926212852983076
chr2_123597468_123696686_+	not_annotated	.		-1.48963213109498	0.373329008079202	0.943421607452335	0.230193955221411	0.120636440516222	0.196997943633972	0.500348514652827	0.213040641630839	0.113829319411841	0.277863855894923
chr2_123631557_123644854_+	not_annotated	.		1.00049283859485	0.996577681153313	0.99970162905485	0.0920775820885644	0.201060734193703	0	0.214435077708354	0.213040641630839	0	0
chr2_123689228_123696686_+	not_annotated	.		2.42799495586061	0.13482355131326	0.799436451739827	0.276232746265693	0.201060734193703	0.065665981211324	0	0.0710135472102796	0.170743979117762	0.0463106426491538
chr2_123689228_123700718_+	not_annotated	.		-1.10175531998631	0.884008171125629	0.99820174316293	0.138116373132847	0.0804242936774811	0.065665981211324	0.142956718472236	0.213040641630839	0	0.0926212852983076
chr2_123698201_123700718_+	not_annotated	.		2.17339402859227	0.121870724411661	0.781263659269119	0.322271537309975	0.241272881032443	0.32832990605662	0.142956718472236	0.0710135472102796	0.113829319411841	0.185242570596615
chr2_127632147_127634741_+	Hspa4l	.		7.20322885277843	0.119308963929637	0.781263659269119	0	0	0.131331962422648	0	0	0	0
chr2_127632147_127646485_+	Hspa4l	.		1.3943829757474	0.450206062217384	0.968470697777155	0.322271537309975	0.241272881032443	0.32832990605662	0.357391796180591	0.142027094420559	0.113829319411841	0.231553213245769
chr2_128562841_128626488_-	Sclt1	.	hsa_circ_0125322	-1.62612804529817	0.445840832136736	0.966733498284881	0.0460387910442822	0.0804242936774811	0.196997943633972	0.0714783592361181	0.0710135472102796	0.170743979117762	0.324174498544077
chr2_128562841_128636642_-	Sclt1	.	hsa_circ_0125323	-1.40537914654425	0.337655920411478	0.93061255032572	0.0920775820885644	0.522757908903627	0.525327849690592	0.357391796180591	0.426081283261677	0.739890576176969	0.555727711789846
chr2_128599094_128626488_-	Sclt1	.		-1.0036626499213	0.994428046215322	0.99970162905485	0.138116373132847	0.0402121468387405	0.393995887267944	0.142956718472236	0.0710135472102796	0.512231937353286	0
chr2_128599094_128636642_-	Sclt1	.		-5.42229759694919	0.0551312325862491	0.664216714424597	0	0.0402121468387405	0	0	0	0.284573298529604	0.138931927947461
chr2_128619073_128668115_-	Sclt1	.	hsa_circ_0070962	1.37585914100814	0.719735591538993	0.994985431960221	0	0.120636440516222	0.065665981211324	0	0	0.170743979117762	0
chr2_13599772_13608846_+	Ccnh	.		-1.0512185841855	0.940779718790538	0.99820174316293	0.506426701487104	0	0	0.0714783592361181	0.0710135472102796	0.284573298529604	0.277863855894923
chr2_13644131_13658273_-	Rasa1	.	hsa_circ_0004317	1.22108772404008	0.796943805042574	0.99820174316293	0.138116373132847	0.0402121468387405	0.131331962422648	0.214435077708354	0.142027094420559	0	0
chr2_139502623_139520450_-	Slc7a11	.	hsa_circ_0070979	-1.19122778248898	0.794560588346184	0.99820174316293	0.138116373132847	0	0.262663924845296	0.214435077708354	0	0.284573298529604	0.0926212852983076
chr2_140357773_140387503_-	Elf2	5UTR		1.40354708351528	0.255708441602022	0.899970281902704	1.2890861492399	0.924879377291032	0.590993830901916	0.7862619515973	0.213040641630839	0.967549215000652	0.694659639737307
chr2_140366056_140387500_-	Elf2	5UTR	hsa_circ_0001441	1.2173529000459	0.737586023174891	0.994985431960221	0.138116373132847	0.160848587354962	0.262663924845296	0.0714783592361181	0.284054188841118	0.0569146597059207	0.185242570596615
chr2_140366056_140387503_-	Elf2	5UTR		1.45670014928157	0.104679182975286	0.775101330867824	1.74947405968272	3.29739604077672	2.75797121087561	1.5725239031946	1.27824384978503	1.59361047176578	2.59339598835261
chr2_140588853_140597578_-	Setd7	.	hsa_circ_0125388	1.53678862424229	0.497180322496735	0.974687557281036	0.184155164177129	0.0402121468387405	0.131331962422648	0.0714783592361181	0	0.0569146597059207	0.138931927947461
chr2_141024599_141026192_-	Maml3	.	hsa_circ_0125392	1.63649953557617	0.330575529640005	0.93061255032572	0.322271537309975	0.160848587354962	0.262663924845296	0.0714783592361181	0.213040641630839	0.113829319411841	0.185242570596615
chr2_143568541_143590167_+	Trpc4	.	hsa_circ_0100427	2.40264503057679	0.325126999396336	0.927612716889533	0.0920775820885644	0.0402121468387405	0.262663924845296	0.214435077708354	0	0	0
chr2_144650946_144660077_+	not_annotated	.	hsa_circ_0100413	-1.11983737563535	0.889107446286327	0.99820174316293	0.138116373132847	0	0.065665981211324	0.142956718472236	0	0.113829319411841	0.0463106426491538
chr2_144876415_144917472_+	Dclk1	.	hsa_circ_0100389	1.97134935355561	0.138358511315255	0.80087629936612	0.368310328354258	0.201060734193703	0.32832990605662	0	0.142027094420559	0.227658638823683	0.185242570596615
chr2_144876415_144922355_+	Dclk1	.		-1.01464681293995	0.990971264071919	0.99970162905485	0.0920775820885644	0.0804242936774811	0	0.0714783592361181	0.142027094420559	0.0569146597059207	0
chr2_145094248_145114677_-	not_annotated	.	hsa_circ_0100375	2.05644791030661	0.432338554613538	0.960840412716328	0.230193955221411	0.120636440516222	0	0	0.0710135472102796	0	0.138931927947461
chr2_145211972_145251721_-	not_annotated	.		-1.87752461132546	0.45514510120408	0.969181058209663	0.0460387910442822	0	0.131331962422648	0.142956718472236	0.142027094420559	0	0.138931927947461
chr2_145248470_145285909_-	not_annotated	.	hsa_circ_0100369	1.21872792297248	0.785482079580265	0.99820174316293	0.322271537309975	0.0402121468387405	0.131331962422648	0	0.142027094420559	0.341487958235524	0.0463106426491538
chr2_145248470_145297502_-	not_annotated	.	hsa_circ_0100368	-1.1064372602629	0.769471647812839	0.99820174316293	0.460387910442822	0.482545762064886	0.722325793324564	1.07217538854177	0.0710135472102796	0.512231937353286	0.740970282386461
chr2_145248470_145331165_-	not_annotated	.		1.52576907112735	0.629862488115004	0.994985431960221	0.0920775820885644	0	0.131331962422648	0	0	0.113829319411841	0.0463106426491538
chr2_145427373_145450818_-	not_annotated	.		-2.49891583946359	0.225627546995591	0.891918599457591	0.0920775820885644	0	0.065665981211324	0.142956718472236	0.213040641630839	0	0.185242570596615
chr2_145443085_145450818_-	not_annotated	.	hsa_circ_0100331	1.54669239837563	0.711588398236748	0.994985431960221	0.322271537309975	0	0	0.285913436944473	0	0	0
chr2_145443085_145486600_-	not_annotated	.	hsa_circ_0100324	-6.87690919527618	0.00958654302187148	0.424767233458828	0	0.0804242936774811	0	0.142956718472236	0.213040641630839	0.455317277647366	0.185242570596615
chr2_145466307_145486600_-	not_annotated	.		-2.04100434307483	0.18608748149529	0.86334000229074	0.0460387910442822	0.120636440516222	0.131331962422648	0	0.284054188841118	0.284573298529604	0.231553213245769
chr2_145485715_145513090_-	not_annotated	.	hsa_circ_0029976	-1.22966545069834	0.514498339153208	0.976928685573259	0.552465492531387	0.402121468387405	0.525327849690592	0.571826873888945	0.213040641630839	1.02446387470657	0.555727711789846
chr2_145501969_145513090_-	not_annotated	.	hsa_circ_0029975	-1.86654524402135	0.288915879818092	0.918850890226425	0.0920775820885644	0.120636440516222	0	0.142956718472236	0.284054188841118	0.170743979117762	0.0463106426491538
chr2_147877034_147890274_+	Rnf13	5UTR	hsa_circ_0067716	2.63966665848439	0.259955386035664	0.901911408615179	0.0460387910442822	0.201060734193703	0.131331962422648	0	0	0.170743979117762	0
chr2_149214175_149533042_+	Med12l	3UTR,5UTR		17.0379422731185	0.0143815315973533	0.447679646466096	0.138116373132847	0.0402121468387405	0.131331962422648	0	0	0	0
chr2_149239075_149249651_+	Med12l	.	hsa_circ_0067735	2.09331982724402	0.420573440967767	0.95834138398113	0	0.120636440516222	0.196997943633972	0.0714783592361181	0	0.113829319411841	0
chr2_149244822_149315205_+	Med12l	.		-1.39182724280845	0.624294482695826	0.994985431960221	0.0920775820885644	0.201060734193703	0.065665981211324	0.571826873888945	0.0710135472102796	0	0.0926212852983076
chr2_149273118_149315205_+	Med12l	.		1.28074340452163	0.407001594130654	0.956350261506868	0.460387910442822	0.683606496258589	0.787991774535888	0.357391796180591	0.781149019313075	0.455317277647366	0.416795783842384
chr2_149304804_149315205_+	Med12l	.	hsa_circ_0122396	-1.06025180750368	0.918728159800296	0.99820174316293	0.0920775820885644	0.160848587354962	0.196997943633972	0.142956718472236	0.0710135472102796	0.0569146597059207	0.324174498544077
chr2_154520978_154526697_-	Slc33a1	3UTR	hsa_circ_0122479	16.5523319004213	0.00471990005215843	0.350614318380511	0.0920775820885644	0.0804242936774811	0.131331962422648	0	0	0	0
chr2_154520978_154532393_-	Slc33a1	3UTR	hsa_circ_0122480	-1.45015808889821	0.451258758475755	0.968470697777155	0.322271537309975	0.442333615226146	0.065665981211324	0.929218670069536	0.355067736051398	0.170743979117762	0.277863855894923
chr2_154522318_154526697_-	Slc33a1	.	hsa_circ_0001350	2.94385453243932	0.0668834675452779	0.687060420358867	0.276232746265693	0.160848587354962	0.262663924845296	0.0714783592361181	0.0710135472102796	0.0569146597059207	0.0926212852983076
chr2_154522318_154532393_-	Slc33a1	.	hsa_circ_0067772	2.30701133907784	0.0783083166186569	0.72421958458262	0.552465492531387	0.201060734193703	0.196997943633972	0.214435077708354	0.142027094420559	0.113829319411841	0.0926212852983076
chr2_154615330_154619566_+	Vom2r44	.		2.38195191855065	0.200829210607387	0.879164004448254	0.322271537309975	0.120636440516222	0.131331962422648	0	0.284054188841118	0	0.0463106426491538
chr2_157066594_157082251_-	not_annotated	.		-1.11503994125725	0.83712633771953	0.99820174316293	0.230193955221411	0.361909321548665	0.196997943633972	0.7862619515973	0.213040641630839	0.0569146597059207	0.185242570596615
chr2_165684850_165712964_-	Kpna4	.		-2.47792239319163	0.210997601408174	0.884251070495522	0.0920775820885644	0	0.065665981211324	0	0.284054188841118	0.0569146597059207	0.185242570596615
chr2_166206857_166211172_+	Ppm1l	3UTR		-1.01832070993284	0.99054428385678	0.99970162905485	0	0.120636440516222	0	0	0	0.170743979117762	0
chr2_166406957_166423542_+	Nmd3	.		1.55393090093315	0.339325497933013	0.93061255032572	0.276232746265693	0.241272881032443	0.722325793324564	0.214435077708354	0	0.227658638823683	0.509417069140692
chr2_170693902_170905590_+	not_annotated	.		-1.18496191545533	0.883656941224359	0.99820174316293	0	0.0402121468387405	0.131331962422648	0.214435077708354	0	0.0569146597059207	0
chr2_170842069_170905590_+	not_annotated	.		-4.03982722500789	0.0551476509360555	0.664216714424597	0	0.0804242936774811	0	0.0714783592361181	0.142027094420559	0.170743979117762	0.185242570596615
chr2_172312782_172322184_-	Schip1	3UTR		-26.5658274649096	0.00374847631096176	0.334836720907432	0	0	0	0.214435077708354	0.284054188841118	0.170743979117762	0
chr2_172312782_172350004_-	Schip1	3UTR		1.19376405789787	0.616669305868245	0.994985431960221	0.460387910442822	0.402121468387405	0.787991774535888	0.285913436944473	0.284054188841118	0.455317277647366	0.694659639737307
chr2_172458482_172459169_-	Schip1	.	hsa_circ_0122561	-1.41749566083381	0.432292623929976	0.960840412716328	0.276232746265693	0.241272881032443	0	0.285913436944473	0.284054188841118	0.284573298529604	0.231553213245769
chr2_173488960_173502708_-	Zbbx	.		1.70992142709166	0.433428500487549	0.960840412716328	0.598504283575669	0.120636440516222	0.065665981211324	0.214435077708354	0.213040641630839	0.0569146597059207	0.138931927947461
chr2_173488960_173502723_-	Zbbx	.		-8.91474790720627	0.0199886215564328	0.483136741031662	0.0460387910442822	0	0	0.142956718472236	0.355067736051398	0	0.277863855894923
chr2_173977729_173991228_-	Pdcd10	5UTR		1.27558400970089	0.736374140830924	0.994985431960221	0.322271537309975	0.0402121468387405	0	0	0.0710135472102796	0.0569146597059207	0.231553213245769
chr2_174065228_174081695_+	Serpini1	5UTR	hsa_circ_0122634	-1.11147602940698	0.733200289786986	0.994985431960221	0.782659447752798	0.884667230452292	0.393995887267944	0.357391796180591	0.568108377682237	0.910634555294731	1.204076708878
chr2_174071057_174081695_+	Serpini1	.		2.59738978431693	0.273275400839249	0.907441554452949	0.230193955221411	0.120636440516222	0	0	0.0710135472102796	0	0.0926212852983076
chr2_177878124_177973555_-	Rapgef2	5UTR		1.67272053001957	0.494710700631602	0.974687557281036	0.0460387910442822	0.120636440516222	0.065665981211324	0	0.142027094420559	0	0.0463106426491538
chr2_177947847_177973555_-	Rapgef2	5UTR		2.61672189697767	0.144328120170406	0.805733555466497	0.0920775820885644	0.160848587354962	0.131331962422648	0.142956718472236	0	0.0569146597059207	0
chr2_177947847_177988315_-	Rapgef2	5UTR		2.32471825319338	0.104485319616482	0.775101330867824	0.230193955221411	0.643394349419849	0.131331962422648	0.214435077708354	0.0710135472102796	0.0569146597059207	0.231553213245769
chr2_178408988_178436951_-	Rxfp1	.		-2.40895096691122	0.54195970390886	0.988317676784414	0.0920775820885644	0	0	0	0	0	0.324174498544077
chr2_179638564_179648816_-	Gria2	.		1.31335176187517	0.721528821309279	0.994985431960221	0.230193955221411	0.120636440516222	0	0.214435077708354	0	0.113829319411841	0.0463106426491538
chr2_17982674_17989217_+	not_annotated	.	hsa_circ_0073244	1.44469249540906	0.334173992373386	0.93061255032572	0.598504283575669	0.201060734193703	0.65665981211324	0.285913436944473	0.355067736051398	0.170743979117762	0.463106426491538
chr2_183120902_183128932_-	not_annotated	.	hsa_circ_0125561	2.40688230865832	0.422653188441104	0.958699865645002	0.138116373132847	0	0.131331962422648	0.0714783592361181	0.0710135472102796	0	0
chr2_183472687_183483135_-	Fhdc1	5UTR		1.10232496956728	0.880954644015741	0.99820174316293	0.138116373132847	0.0804242936774811	0.065665981211324	0	0.0710135472102796	0.113829319411841	0.138931927947461
chr2_183520239_183555315_-	Arfip1	5UTR	hsa_circ_0071279	2.88801719653366	0.118117927354475	0.781263659269119	0.0920775820885644	0.201060734193703	0.131331962422648	0.142956718472236	0	0.0569146597059207	0
chr2_184309073_184309661_-	not_annotated	.		-2.45640963801541	0.219224456438004	0.886903006921647	0	0.0402121468387405	0.131331962422648	0.0714783592361181	0.0710135472102796	0.341487958235524	0.0463106426491538
chr2_184381299_184700067_-	Fam160a1	3UTR		-10.5079153108999	0.0310539856412814	0.56365531216323	0	0	0	0	0.142027094420559	0.0569146597059207	0.0463106426491538
chr2_184401475_184700067_-	Fam160a1	3UTR		2.80227658977951	0.0611276425818384	0.678970519432492	0.184155164177129	0.160848587354962	0.196997943633972	0	0.142027094420559	0.0569146597059207	0.0463106426491538
chr2_184413116_184700067_-	Fam160a1	3UTR		-1.31515437646876	0.662023533316187	0.994985431960221	0	0.241272881032443	0.131331962422648	0.142956718472236	0.284054188841118	0.170743979117762	0.0926212852983076
chr2_184984061_184993665_-	Fam160a1	5UTR		1.19349157822055	0.909042398109453	0.99820174316293	0	0	0.196997943633972	0	0.213040641630839	0	0
chr2_185599194_185635510_+	Lrba	.		-1.77232472512029	0.466294301230599	0.971111649141678	0	0.0402121468387405	0.131331962422648	0.214435077708354	0.142027094420559	0.0569146597059207	0
chr2_185667938_185698412_+	Lrba	.	hsa_circ_0071186	6.32815957621016	0.0442985853007389	0.619125465988898	0.184155164177129	0.0804242936774811	0.131331962422648	0.0714783592361181	0	0	0
chr2_185908548_185922150_+	Lrba	.	hsa_circ_0006867	1.71673219617912	0.496687292302343	0.974687557281036	0	0.160848587354962	0.262663924845296	0.214435077708354	0	0.0569146597059207	0.0463106426491538
chr2_186129598_186137351_-	Dclk2	.		5.07472059738735	0.012330174349769	0.424767233458828	0.184155164177129	0.160848587354962	0.196997943633972	0.142956718472236	0	0	0
chr2_187525294_187532740_+	Mef2d	5UTR		1.2245690908097	0.71708089810406	0.994985431960221	0.0920775820885644	0.361909321548665	0.32832990605662	0	0.355067736051398	0.398402617941445	0.0926212852983076
chr2_187527682_187529234_+	Mef2d	.		1.76842126929236	0.359890951513242	0.937154194042758	0.276232746265693	0.522757908903627	0.065665981211324	0.428870155416709	0	0.0569146597059207	0.185242570596615
chr2_188055408_188059148_+	not_annotated	.	hsa_circ_0014643	3.70794306287278	0.0702278031884997	0.700785560559628	0.276232746265693	0.241272881032443	0	0	0	0.170743979117762	0
chr2_188061934_188064840_+	not_annotated	.	hsa_circ_0000140	1.11067146402759	0.828061483338217	0.99820174316293	0.138116373132847	0.402121468387405	0.262663924845296	0.0714783592361181	0.497094830471957	0.284573298529604	0.138931927947461
chr2_188127806_188128630_-	Syt11	.	hsa_circ_0110911	-1.47483479446359	0.250483830184653	0.898385368329381	0.598504283575669	0.442333615226146	0.131331962422648	0.357391796180591	0.568108377682237	0.967549215000652	0.509417069140692
chr2_188269008_188286112_+	Ash1l	5UTR	hsa_circ_0014591	-1.15415118263636	0.583295386011838	0.991600074906909	0.966814611929926	1.88997090142081	1.6416495302831	0.857740310833418	1.49128449141587	2.44733036735459	2.03766827656277
chr2_188269008_188301124_+	Ash1l	5UTR	hsa_circ_0014589	-1.2290209910047	0.521491819692187	0.978452003248947	0.276232746265693	0.361909321548665	0.65665981211324	0.428870155416709	0.568108377682237	0.682975916471048	0.370485141193231
chr2_188269008_188330330_+	Ash1l	5UTR		1.25938947030415	0.551492952407071	0.991600074906909	0.230193955221411	0.482545762064886	0.919323736958536	0.7862619515973	0.142027094420559	0.227658638823683	0.509417069140692
chr2_188281554_188286112_+	Ash1l	.	hsa_circ_0014590	1.13578572566656	0.764065661496387	0.996661363285008	0.460387910442822	0.201060734193703	0.131331962422648	0.428870155416709	0.142027094420559	0.113829319411841	0.277863855894923
chr2_188281554_188301124_+	Ash1l	.	hsa_circ_0014588	-1.16830306674337	0.803322130876572	0.99820174316293	0	0.120636440516222	0.32832990605662	0.0714783592361181	0.142027094420559	0.341487958235524	0.0926212852983076
chr2_188301022_188330330_+	Ash1l	.		1.01631624239236	0.96054985284948	0.999088752476741	0.368310328354258	1.00530367096851	0.590993830901916	0.714783592361181	0.426081283261677	0.455317277647366	0.97252349563223
chr2_188337237_188387007_+	Ash1l	3UTR		-1.59770894703037	0.324050212300798	0.927243957064053	0.0460387910442822	0.281485027871184	0.196997943633972	0.142956718472236	0.426081283261677	0.398402617941445	0.185242570596615
chr2_188348238_188364907_+	Ash1l	.		-1.23136610412564	0.449046269468115	0.968201085719858	0.41434911939854	0.76403078993607	0.722325793324564	0.571826873888945	0.994189660943914	0.967549215000652	0.602038354439
chr2_188378865_188380644_+	Ash1l	.		1.41439436139047	0.679465293518174	0.994985431960221	0.0920775820885644	0.0402121468387405	0.065665981211324	0	0	0.170743979117762	0
chr2_188485332_188486213_+	Clk2	.	hsa_circ_0014528	1.14087123088797	0.828591856212255	0.99820174316293	0.230193955221411	0.120636440516222	0.065665981211324	0.142956718472236	0.213040641630839	0.170743979117762	0
chr2_189066476_189067899_+	Adar	.	hsa_circ_0014442	10.9003687856208	0.00466851576205236	0.350614318380511	0.41434911939854	0.120636440516222	0.131331962422648	0	0	0.0569146597059207	0
chr2_189226432_189230967_-	Il6r	.		1.05688703395937	0.900218071606776	0.99820174316293	0.322271537309975	0.201060734193703	0.131331962422648	0.428870155416709	0.142027094420559	0.170743979117762	0.138931927947461
chr2_189364001_189369293_-	Atp8b2	.		-1.21165850682193	0.772357076943469	0.99820174316293	0.0460387910442822	0.0804242936774811	0.131331962422648	0.0714783592361181	0	0.170743979117762	0.138931927947461
chr2_189383398_189395748_-	Atp8b2	5UTR	hsa_circ_0110841	4.02267883476952	0.0798107839185724	0.72421958458262	0.0920775820885644	0.120636440516222	0.196997943633972	0	0	0	0.0926212852983076
chr2_189405957_189406741_+	LOC361985	.		2.38970531587102	0.355095509987829	0.935912412148805	0.138116373132847	0.160848587354962	0	0	0	0	0.138931927947461
chr2_189721671_189729005_+	Gatad2b	.		1.04856973158696	0.959036874804094	0.999088752476741	0.138116373132847	0.0402121468387405	0	0	0.142027094420559	0	0.0926212852983076
chr2_189723523_189729005_+	Gatad2b	.		-1.0788888241909	0.76708707285928	0.997771694326933	0.966814611929926	0.76403078993607	0.525327849690592	0.7862619515973	0.781149019313075	0.79680523588289	0.926212852983076
chr2_195743897_195795666_-	Snx27	.	hsa_circ_0014187	1.01406165995182	0.987973530810074	0.99970162905485	0	0.201060734193703	0.131331962422648	0	0.142027094420559	0	0.277863855894923
chr2_195751902_195776017_-	Snx27	.	hsa_circ_0014191	-1.42194009525964	0.558756435046162	0.991600074906909	0.184155164177129	0.201060734193703	0.065665981211324	0.0714783592361181	0.497094830471957	0.0569146597059207	0.277863855894923
chr2_195751902_195795666_-	Snx27	.	hsa_circ_0014186	-1.01483380052081	0.953989839225252	0.998626095047161	0.690581865664233	0.884667230452292	0.853657755747212	0.714783592361181	0.781149019313075	0.569146597059207	1.15776606622885
chr2_195761078_195776017_-	Snx27	.	hsa_circ_0002394	8.47469895418132	0.0137042780586664	0.436518438318296	0.0920775820885644	0.120636440516222	0.32832990605662	0	0	0.0569146597059207	0
chr2_195761078_195795666_-	Snx27	.	hsa_circ_0000131	-1.1670607743598	0.650173698849005	0.994985431960221	0.460387910442822	0.281485027871184	0.393995887267944	0.357391796180591	0.710135472102796	0.455317277647366	0.277863855894923
chr2_195768839_195795666_-	Snx27	.	hsa_circ_0014184	1.75255872181981	0.229105611770714	0.891918599457591	0.690581865664233	0.321697174709924	0.459661868479268	0.214435077708354	0.568108377682237	0.170743979117762	0.185242570596615
chr2_195773264_195795666_-	Snx27	.	hsa_circ_0014183	-1.21814402576283	0.862362451947556	0.99820174316293	0	0.0804242936774811	0.131331962422648	0.0714783592361181	0.284054188841118	0	0
chr2_199880861_199882743_-	Pde4dip	.		-1.02113266974963	0.967107377667182	0.999410408244164	0.230193955221411	0.321697174709924	0	0.142956718472236	0.0710135472102796	0.341487958235524	0.231553213245769
chr2_202479063_202480189_+	Gdap2	5UTR	hsa_circ_0013755	1.00523640824332	0.992959974274382	0.99970162905485	0.322271537309975	0.0804242936774811	0	0	0.426081283261677	0	0.138931927947461
chr2_202479063_202489616_+	Gdap2	5UTR	hsa_circ_0110615	1.76238976324873	0.341376083997604	0.93061255032572	0.322271537309975	0.281485027871184	0	0	0.142027094420559	0.227658638823683	0.0926212852983076
chr2_202902837_202914789_-	Man1a2	.	hsa_circ_0110604	1.71586741116958	0.27737816335136	0.91252752058506	0.184155164177129	0.321697174709924	0.196997943633972	0.142956718472236	0.213040641630839	0.170743979117762	0.0463106426491538
chr2_202902837_202944395_-	Man1a2	.	hsa_circ_0002059	-3.64060317634018	0.0283773799960431	0.557285373737628	0	0.0804242936774811	0.065665981211324	0.214435077708354	0.213040641630839	0.113829319411841	0.231553213245769
chr2_202970799_202998292_-	Man1a2	.	hsa_circ_0000119	1.36867915743104	0.753062264236129	0.996661363285008	0.0920775820885644	0.0402121468387405	0.196997943633972	0	0	0	0.277863855894923
chr2_20488616_20531444_+	not_annotated	.		-1.37539958781911	0.629072831856558	0.994985431960221	0.0460387910442822	0.0804242936774811	0.196997943633972	0.357391796180591	0.0710135472102796	0.170743979117762	0
chr2_20507149_20519067_+	not_annotated	.	hsa_circ_0129840	-1.36581487814193	0.303928875324559	0.922336594319507	0.322271537309975	0.603182202581108	0.32832990605662	0.500348514652827	0.497094830471957	0.682975916471048	0.648348997088153
chr2_20507149_20531444_+	not_annotated	.	hsa_circ_0073222	1.07929475905903	0.735740547773747	0.994985431960221	3.54498691040973	1.80954660774332	2.56097326724163	1.78695898090295	2.13040641630839	3.13030628382564	2.63970663100177
chr2_20507149_20555751_+	not_annotated	.		1.62425593158737	0.163392685906351	0.838942184690166	0.966814611929926	0.683606496258589	0.722325793324564	0.142956718472236	0.142027094420559	0.512231937353286	1.01883413828138
chr2_20507149_20649110_+	not_annotated	.	hsa_circ_0073219	29.0193168875308	0.000226577770013124	0.133001150997704	0.230193955221411	0.160848587354962	0.131331962422648	0	0	0	0
chr2_205850280_205856697_+	not_annotated	.		-1.61355917706374	0.417208395965825	0.95775837957863	0.0920775820885644	0.0804242936774811	0.065665981211324	0.214435077708354	0.142027094420559	0	0.185242570596615
chr2_206534103_206536360_-	Magi3	.		-1.11343869231181	0.73245915012077	0.994985431960221	0.644543074619951	0.562970055742367	0.787991774535888	0.357391796180591	0.923176113733635	1.13829319411841	0.509417069140692
chr2_206936458_206958869_-	Lrig2	.		2.2182972559721	0.418036440928799	0.95775837957863	0.0460387910442822	0	0.32832990605662	0.142956718472236	0.0710135472102796	0	0
chr2_206942824_206957036_-	Lrig2	.		-5.68104969561191	0.0289104726819345	0.558534330717713	0.0920775820885644	0	0	0.357391796180591	0.213040641630839	0.0569146597059207	0.231553213245769
chr2_206956637_206976810_-	Lrig2	.	hsa_circ_0013570	1.03057856383019	0.921118595370211	0.99820174316293	0.460387910442822	0.683606496258589	0.459661868479268	0.7862619515973	0.639121924892516	0.227658638823683	0.509417069140692
chr2_206964920_206973974_-	Lrig2	.		1.15445077704645	0.790519189454274	0.99820174316293	0.0920775820885644	0.482545762064886	0.393995887267944	0.285913436944473	0.0710135472102796	0.113829319411841	0.602038354439
chr2_206964920_206976810_-	Lrig2	.		-4.52004152999892	0.00513071124831049	0.350614318380511	0.138116373132847	0.0804242936774811	0	0.714783592361181	0.284054188841118	0.227658638823683	0.324174498544077
chr2_207119351_207127766_+	Slc16a1	3UTR,5UTR		2.03594040098376	0.336666395435432	0.93061255032572	0.276232746265693	0.0804242936774811	0.196997943633972	0	0	0.284573298529604	0.0463106426491538
chr2_207119351_207127931_+	Slc16a1	3UTR,5UTR		-1.21678839289228	0.799906636170807	0.99820174316293	0.230193955221411	0	0	0.0714783592361181	0	0.113829319411841	0.185242570596615
chr2_207375744_207382937_+	St7l	.	hsa_circ_0110463	1.02769130326868	0.965257619372914	0.999410408244164	0.138116373132847	0.160848587354962	0	0.142956718472236	0	0.227658638823683	0.0463106426491538
[truncated: 2,148 more rows]
