# Supplementary material for: Comprehensive Evaluation of White Matter Damage and Neuron Death and Whole-Transcriptome Analysis of Rats With Chronic Cerebral Hypoperfusion
Source: Front Cell Neurosci. 2019 Jul 17;13:310. doi: 10.3389/fncel.2019.00310 (PMC6653095; doi:10.3389/fncel.2019.00310)
Supplement: Supplementary file 2 [file Data_Sheet_1.zip › Whole-transcriptome data/circRNA_expression_analysis/Group_8WvsGroup_Control_atfc1.5p0.05_203_circRNA.txt]

circRNA_ID	Gene	UTR_region	human_conserved_circRNA	Foldchange	PValue	FDR	8wC1-6	8wC1-7	8wC2-5	kong1C1-4	kong2C1-4	kong2C1	kong2C2-4
chr1_113204013_113229405_+	Gabrb3	.	hsa_circ_0103223	3.89429603149987	0.03073146769647	0.563418230769233	0.460387910442822	0.160848587354962	0.262663924845296	0.0714783592361181	0	0	0.185242570596615
chr1_131552705_131577776_+	not_annotated	.		-3.80842980246509	0.0175663593629304	0.462662191986328	0.184155164177129	0.0402121468387405	0	0.500348514652827	0.355067736051398	0.227658638823683	0.231553213245769
chr1_166231692_166259335_+	Fchsd2	5UTR	hsa_circ_0096393	3.08240048828127	0.0488467554111599	0.644649208561458	0.230193955221411	0.241272881032443	0.262663924845296	0.142956718472236	0	0.113829319411841	0.0463106426491538
chr1_16859046_16875754_+	Hbs1l	.		2.7992462107758	0.0151942163893419	0.456779674238045	1.05889219401849	0.442333615226146	0.196997943633972	0.0714783592361181	0.0710135472102796	0.398402617941445	0.231553213245769
chr1_174772241_174778064_+	Wee1	.		-4.67313862549683	0.0476734294541457	0.642697588992938	0	0.120636440516222	0	0.571826873888945	0.142027094420559	0.113829319411841	0.138931927947461
chr1_192938630_192948640_+	not_annotated	.		-2.69070201973792	0.0219628425174781	0.500883300820969	0.0920775820885644	0.281485027871184	0.065665981211324	0.285913436944473	0.426081283261677	0.284573298529604	0.694659639737307
chr1_192952649_192955267_+	not_annotated	.		3.34495176949024	0.0158808443099848	0.462662191986328	0.506426701487104	0.160848587354962	0.590993830901916	0.214435077708354	0	0.0569146597059207	0.185242570596615
chr1_197536820_197549861_-	Xpo6	.	hsa_circ_0038816	-5.89560711192778	0.0036490893767475	0.334836720907432	0.0460387910442822	0.0402121468387405	0.065665981211324	0.500348514652827	0.213040641630839	0.398402617941445	0.185242570596615
chr1_220015522_220016193_+	Rbm4b	3UTR	hsa_circ_0004168	4.61151698327068	0.0125874833201065	0.424767233458828	0.184155164177129	0.522757908903627	0.459661868479268	0.0714783592361181	0.284054188841118	0	0
chr1_220039307_220040146_-	Rbm4	3UTR		5.31826360932865	0.0263057676950902	0.543167836478018	0.276232746265693	0.160848587354962	0.131331962422648	0.142956718472236	0	0	0
chr1_222318742_222319656_+	Macrod1	.	hsa_circ_0096088	9.29467474876332	1.83101746556139e-05	0.0752365076599174	0.368310328354258	0.76403078993607	1.44465158664913	0	0	0.113829319411841	0.185242570596615
chr1_235392218_235395737_-	Vps13a	.		2.94768076514928	0.0394641844338531	0.615794524138391	0.184155164177129	0.361909321548665	0.262663924845296	0.0714783592361181	0.0710135472102796	0.0569146597059207	0.138931927947461
chr1_235393348_235395737_-	Vps13a	.		1.82138452255977	0.0174602068750676	0.462662191986328	1.05889219401849	1.76933446090458	1.96997943633972	1.14365374777789	0.923176113733635	0.512231937353286	0.926212852983076
chr1_235399854_235654280_-	Vps13a	.		-12.8877468154877	0.00206105751097425	0.254481671559884	0.0460387910442822	0	0	0.285913436944473	0.426081283261677	0.398402617941445	0.0463106426491538
chr1_235750192_235761819_-	Vps13a	.		3.41140109242319	0.00506781092508634	0.350614318380511	0.322271537309975	0.72381864309733	0.459661868479268	0.0714783592361181	0.0710135472102796	0.113829319411841	0.277863855894923
chr1_255727111_255774681_-	not_annotated	.	hsa_circ_0019147	-3.29690374221178	0.0213492710948428	0.498432698458573	0.322271537309975	0.0804242936774811	0	0.214435077708354	0.639121924892516	0.455317277647366	0.602038354439
chr1_256277196_256299276_+	Exoc6	.	hsa_circ_0094517	2.200597021741	0.0148689808540989	0.452567720959201	0.460387910442822	0.965091524129773	0.98498971816986	0.500348514652827	0.142027094420559	0.569146597059207	0.231553213245769
chr1_260791755_260801171_+	not_annotated	.	hsa_circ_0008102	2.26299938803087	0.0107216720971792	0.424767233458828	0.966814611929926	0.76403078993607	0.65665981211324	0.714783592361181	0.355067736051398	0.227658638823683	0.185242570596615
chr1_266201078_266206952_+	Sufu	.	hsa_circ_0003779	-5.90146755798965	0.00539040810006103	0.351574394970647	0.0920775820885644	0	0	0.285913436944473	0.0710135472102796	0.284573298529604	0.231553213245769
chr1_278601851_278620822_+	not_annotated	.	hsa_circ_0092770	4.32724850889843	0.0164688637866058	0.462662191986328	0.0920775820885644	0.321697174709924	0.459661868479268	0.142956718472236	0.0710135472102796	0	0.0463106426491538
chr1_278698311_278731755_+	not_annotated	.	hsa_circ_0020097	2.18538157675167	0.00324691775954771	0.334836720907432	0.82869823879708	1.4878494330334	1.51031756786045	0.643305233125063	0.426081283261677	0.569146597059207	0.648348997088153
chr1_278698311_278900769_+	not_annotated	.		4.89444375982648	0.036543372595969	0.610393162588768	0.230193955221411	0.160848587354962	0.131331962422648	0.142956718472236	0	0	0
chr1_28362166_28391305_+	Rnf217	3UTR		4.71915751623213	0.00316451049456537	0.334836720907432	0.322271537309975	0.482545762064886	0.32832990605662	0.285913436944473	0	0	0.0463106426491538
chr1_8846800_8860029_-	Vta1	.	hsa_circ_0130865	2.87291126647493	0.0366977855845367	0.610490692173528	0.184155164177129	0.281485027871184	0.196997943633972	0.142956718472236	0	0.0569146597059207	0.0926212852983076
chr10_103910524_103913577_-	Hid1	.		10.879866588191	0.00134280225772905	0.248774544986031	0.138116373132847	0.281485027871184	0.262663924845296	0	0.0710135472102796	0	0
chr10_11626518_11627228_+	Crebbp	.	hsa_circ_0007637	4.38438643353028	0.0254471497076047	0.538981124477049	0.230193955221411	0.482545762064886	0.131331962422648	0.214435077708354	0	0	0.0463106426491538
chr10_35815475_35819778_-	Canx	5UTR		1.82517045101004	0.0241795520535348	0.522914628357761	1.19700856715134	0.844455083613551	0.853657755747212	0.500348514652827	0.781149019313075	0.569146597059207	0.324174498544077
chr10_4586518_4605111_+	Txndc11	.	hsa_circ_0037872	4.27082311371355	0.0381480213634348	0.615794524138391	0.322271537309975	0.321697174709924	0.131331962422648	0	0	0.113829319411841	0.0926212852983076
chr10_46630461_46646542_-	Tom1l2	5UTR		-2.14826958074417	0.0495798400169313	0.64736680286612	0.276232746265693	0.160848587354962	0.131331962422648	0.500348514652827	0.497094830471957	0.455317277647366	0.277863855894923
chr10_48728450_48753281_-	Ncor1	5UTR	hsa_circ_0042179	21.5437495999968	0.00125729287799889	0.248774544986031	0.138116373132847	0.120636440516222	0.131331962422648	0	0	0	0
chr10_51724606_51739115_-	Myocd	.	hsa_circ_0042103	4.57133642616428	0.00995129230941967	0.424767233458828	0.276232746265693	0.201060734193703	0.196997943633972	0	0.0710135472102796	0.0569146597059207	0.0463106426491538
chr10_55283299_55305080_+	Myh10	5UTR		4.00794995884702	0.0434815286162594	0.619125465988898	0.322271537309975	0.160848587354962	0.065665981211324	0	0	0	0.138931927947461
chr10_57551344_57563686_+	Rabep1	.	hsa_circ_0041685	2.9288497693845	0.0442972717590612	0.619125465988898	0.230193955221411	0.201060734193703	0.393995887267944	0	0.0710135472102796	0.0569146597059207	0.185242570596615
chr10_63908527_63915032_+	Ywhae	.	hsa_circ_0002723	4.60438588061649	0.0390906073458983	0.615794524138391	0.184155164177129	0.281485027871184	0.196997943633972	0	0	0.113829319411841	0.0463106426491538
chr10_66897862_66898928_+	Nf1	.		3.21178180716483	0.0179750185617904	0.462662191986328	0.874737029841362	0.160848587354962	0.459661868479268	0.142956718472236	0.0710135472102796	0.341487958235524	0.0463106426491538
chr10_72203090_72209962_+	Myo19	.		-51.3094754481007	0.000221927043146192	0.133001150997704	0	0	0	0	0.568108377682237	0.227658638823683	0.463106426491538
chr10_72203090_72212356_+	Myo19	.	hsa_circ_0043178	-59.620451844873	8.37524191606863e-05	0.121412997977625	0	0	0	0	0.639121924892516	0.512231937353286	0.324174498544077
chr10_73759987_73764510_-	Med13	.	hsa_circ_0045096	-8.11316815441953	0.0207176450035171	0.494101595065185	0	0	0.065665981211324	0.285913436944473	0	0.113829319411841	0.324174498544077
chr10_74338951_74360926_-	Gdpd1	.		3.61625383999867	0.0278965046104983	0.556009298951793	0.598504283575669	0.120636440516222	0.525327849690592	0	0.284054188841118	0.170743979117762	0
chr11_46896817_46915497_-	Senp7	.		-6.51354312285649	0.00928197285695812	0.424767233458828	0	0.0804242936774811	0	0.357391796180591	0.426081283261677	0.170743979117762	0.0463106426491538
chr11_66345744_66426089_+	Stxbp5l	.		-1.99088816752617	0.0269244239886837	0.545818238639103	0.276232746265693	0.884667230452292	0.590993830901916	0.643305233125063	1.06520320815419	1.70743979117762	1.25038735152715
chr11_66454713_66473675_+	Stxbp5l	.		2.19823591780629	0.0449270175414957	0.619785202039013	0.552465492531387	0.562970055742367	0.393995887267944	0.214435077708354	0.355067736051398	0.341487958235524	0.0463106426491538
chr11_84619088_84624060_-	Klhl24	.	hsa_circ_0122955	7.80974120418317	0.0114274039552133	0.424767233458828	0.230193955221411	0.120636440516222	0.131331962422648	0	0.0710135472102796	0	0
chr12_10527307_10534434_-	Cdk8	.	hsa_circ_0029803	2.19596673641956	0.00159932634619225	0.248774544986031	1.51928010446131	1.00530367096851	1.57598354907178	0.571826873888945	0.568108377682237	0.79680523588289	0.509417069140692
chr12_25442324_25454041_+	Gtf2i	.	hsa_circ_0005513	3.1401401547869	0.0303828336853609	0.561526077276769	0.41434911939854	0.201060734193703	0.262663924845296	0.0714783592361181	0.0710135472102796	0.113829319411841	0.0926212852983076
chr12_40388298_40397763_-	Brap	.		-1.56096037999355	0.019426270240877	0.477979307902775	3.77518086563114	3.41803248129295	4.00562485389076	5.71826873888945	4.11878573819622	8.42336963647626	4.95523876345946
chr12_43501059_43576734_-	not_annotated	.	hsa_circ_0003059	2.001030076193	0.00106758377299764	0.248774544986031	1.88759043281557	1.60848587354962	1.83864747391707	0.857740310833418	0.923176113733635	1.08137853441249	0.694659639737307
chr12_8189806_8220963_-	not_annotated	.		1.8939633300566	0.0101425676527613	0.424767233458828	1.79551285072701	1.12594011148473	1.51031756786045	0.500348514652827	0.994189660943914	0.853719895588811	0.740970282386461
chr12_9297690_9299418_-	not_annotated	.		-4.69127613501332	0.01914343171609	0.473857595912131	0.0460387910442822	0	0.065665981211324	0.0714783592361181	0.213040641630839	0.227658638823683	0.185242570596615
chr13_107733301_107749528_-	Kcnk2	.	hsa_circ_0007131	1.59046022106016	0.0422632375595872	0.616376028805555	2.39401713430268	2.49315310400191	1.44465158664913	1.07217538854177	1.20723030257475	1.70743979117762	1.34300863682546
chr13_56114437_56183125_+	not_annotated	.	hsa_circ_0111647	1.86145501978896	0.0302273029437533	0.561526077276769	0.874737029841362	1.36721299251718	1.05065569938118	0.929218670069536	0.355067736051398	0.79680523588289	0.324174498544077
chr13_57308609_57315386_+	Kcnt2	.	hsa_circ_0015751	-2.52569696645256	0.021345964233314	0.498432698458573	0.138116373132847	0.281485027871184	0.131331962422648	0.714783592361181	0.284054188841118	0.512231937353286	0.463106426491538
chr13_76979426_77004245_+	Rfwd2	5UTR	hsa_circ_0003572	-3.3743024159893	0.0400240755552425	0.615794524138391	0.0460387910442822	0.0804242936774811	0	0.0714783592361181	0.213040641630839	0.170743979117762	0.231553213245769
chr14_106551724_106621252_+	Wdpcp	.		-3.80018728923456	0.0198004777933067	0.481421084335486	0.0460387910442822	0.120636440516222	0.065665981211324	0	0.426081283261677	0.512231937353286	0.324174498544077
chr14_10786398_10787114_+	Lin54	5UTR	hsa_circ_0070262	4.47583816431881	0.0413625779018181	0.615794524138391	0.138116373132847	0.120636440516222	0.393995887267944	0	0	0	0.138931927947461
chr14_108168030_108181540_+	Usp34	.		2.41037570855654	0.0496277787546429	0.64736680286612	0.368310328354258	0.522757908903627	0.196997943633972	0.0714783592361181	0.355067736051398	0.170743979117762	0.0463106426491538
chr14_108446848_108456923_+	Pus10	3UTR		1.94638102337374	0.0116642064733319	0.424767233458828	1.2890861492399	1.08572796464599	0.787991774535888	0.571826873888945	0.284054188841118	0.739890576176969	0.555727711789846
chr14_15086542_15091475_+	Cnot6l	5UTR	hsa_circ_0006168	2.33743239445185	0.00229235808607377	0.263332049664956	1.2890861492399	1.04551581780725	0.65665981211324	0.643305233125063	0.284054188841118	0.341487958235524	0.463106426491538
chr14_40015298_40035210_+	Gabrg1	.		2.97775057242155	0.00193093132186108	0.254481671559884	0.644543074619951	1.24657655200096	0.787991774535888	0.571826873888945	0	0.398402617941445	0.231553213245769
chr14_60135742_60136313_+	not_annotated	.	hsa_circ_0126072	1.70410124113549	0.0415608011667293	0.615794524138391	1.05889219401849	2.09103163561451	1.44465158664913	0.929218670069536	0.639121924892516	0.682975916471048	1.29669799417631
chr14_69774149_69819258_+	not_annotated	.		4.88805167405355	0.0114012293225101	0.424767233458828	0.230193955221411	0.120636440516222	0.393995887267944	0	0	0.0569146597059207	0.0926212852983076
chr14_69775088_69863668_+	not_annotated	.		-17.619926899125	0.0113784353098434	0.424767233458828	0	0	0	0.142956718472236	0.142027094420559	0	0.138931927947461
chr14_7007439_7007484_+	not_annotated	.		-4.9214605094764	0.0103119482562244	0.424767233458828	0	0.0804242936774811	0.065665981211324	0.214435077708354	0.0710135472102796	0.512231937353286	0.231553213245769
chr15_109120331_109141568_+	Pcca	.	hsa_circ_0030763	2.94214682721068	0.0220637326475044	0.500883300820969	0.230193955221411	0.76403078993607	0.590993830901916	0.0714783592361181	0.213040641630839	0.170743979117762	0.231553213245769
chr15_110036613_110053440_-	Nalcn	5UTR		-4.3069385470995	0.0294967023036612	0.558534330717713	0.138116373132847	0	0	0.285913436944473	0.0710135472102796	0.113829319411841	0.416795783842384
chr15_15650970_15667775_+	Cadps	.	hsa_circ_0124422	-4.01115234277338	0.039638428152095	0.615794524138391	0	0.0402121468387405	0.065665981211324	0.214435077708354	0.142027094420559	0.113829319411841	0.138931927947461
chr15_19620757_19636174_-	Ero1a	3UTR		-2.69754429599497	0.0417698401317759	0.615794524138391	0.0460387910442822	0.201060734193703	0.131331962422648	0.214435077708354	0.568108377682237	0.227658638823683	0.416795783842384
chr15_542886_550257_+	Kcnma1	.		-5.24289382043471	0.0216025456225057	0.498678988555484	0.0460387910442822	0	0.065665981211324	0.285913436944473	0	0.170743979117762	0.324174498544077
chr15_96717421_96735959_-	not_annotated	.		-2.96973333185964	0.0175772746246461	0.462662191986328	0	0.201060734193703	0.131331962422648	0.357391796180591	0.426081283261677	0.398402617941445	0.231553213245769
chr16_20404293_20404936_+	Mast3	.		-6.26844015842141	0.0466301630959217	0.63655594737921	0	0	0.065665981211324	0.214435077708354	0.142027094420559	0.227658638823683	0
chr16_2158110_2171786_-	Slmap	.	hsa_circ_0066273	8.29955288566325	0.00369774818534767	0.334836720907432	0.322271537309975	0.160848587354962	0.393995887267944	0	0	0.0569146597059207	0.0463106426491538
chr16_2578901_2581762_-	not_annotated	.		6.18735272351372	0.000934921351355404	0.248774544986031	0.230193955221411	0.321697174709924	0.393995887267944	0	0.0710135472102796	0.113829319411841	0
chr16_26625023_26633439_-	Tmem192	.	hsa_circ_0071370	3.37269679401283	0.015229694663084	0.456779674238045	0.276232746265693	0.160848587354962	0.393995887267944	0.0714783592361181	0	0.113829319411841	0.0926212852983076
chr16_26755421_26780008_+	not_annotated	.	hsa_circ_0071374	1.93242731770337	0.00462189848836012	0.350614318380511	2.16382317908126	2.09103163561451	1.51031756786045	0.571826873888945	1.13621675536447	1.13829319411841	1.11145542357969
chr16_54057182_54100069_-	Pcm1	.	hsa_circ_0136051	8.76828180099603	0.00673325275666307	0.392085272448636	0.230193955221411	0.160848587354962	0.131331962422648	0	0	0	0.0463106426491538
chr16_74573011_74617254_-	Tpte2	.		-3.0606246688094	0.0168656521413229	0.462662191986328	0.0460387910442822	0.120636440516222	0.393995887267944	0.357391796180591	0.568108377682237	0.398402617941445	0.787280925035615
chr17_19160993_19250082_+	Atxn1	5UTR		2.07360695951585	0.0356403684600459	0.601994618922298	0.460387910442822	0.442333615226146	0.525327849690592	0.428870155416709	0.0710135472102796	0.227658638823683	0.185242570596615
chr17_33515857_33659382_+	Gmds	.	hsa_circ_0075448	5.83699116822636	0.0093735686752136	0.424767233458828	0.736620656708515	0.120636440516222	0.32832990605662	0	0.213040641630839	0.0569146597059207	0
chr17_43199060_43220414_+	Lrrc16a	.	hsa_circ_0131561	-3.61971326248323	0.0116209305979833	0.424767233458828	0.368310328354258	0.0402121468387405	0	0.500348514652827	0.0710135472102796	0.626061256765128	0.879902210333923
chr17_58006110_58029779_+	Wdr37	5UTR		2.05312292737699	0.03299591654701	0.576937111028358	0.506426701487104	0.522757908903627	0.32832990605662	0.214435077708354	0.213040641630839	0.284573298529604	0.185242570596615
chr17_65805384_65837282_-	Ryr2	.		-8.05089398629975	0.0123411609527963	0.424767233458828	0	0.0402121468387405	0	0.214435077708354	0	0.170743979117762	0.277863855894923
chr17_65826668_65837282_-	Ryr2	.		-3.21031115062275	0.00664229432104226	0.392085272448636	0.138116373132847	0.120636440516222	0.196997943633972	0.643305233125063	0.355067736051398	0.284573298529604	0.648348997088153
chr17_65837117_65873042_-	Ryr2	.		3.65782660675341	0.017767722211242	0.462662191986328	0.322271537309975	0.281485027871184	0.262663924845296	0	0.0710135472102796	0.227658638823683	0
chr17_75579711_75616081_+	Celf2	.	hsa_circ_0092681	-3.0774160863613	0.000726781369369872	0.248774544986031	0.138116373132847	0.201060734193703	0.262663924845296	0.714783592361181	0.639121924892516	0.569146597059207	0.555727711789846
chr17_76260635_76265943_-	Upf2	.		6.30328872547001	0.0175286160507079	0.462662191986328	0.276232746265693	0.160848587354962	0.196997943633972	0	0	0	0.0926212852983076
chr17_78922771_78942311_-	Nmt2	.		-2.1943679925328	0.00181631451681211	0.248774544986031	1.5653188955056	0.643394349419849	0.919323736958536	2.50174257326413	2.7695283412009	2.16275706882499	1.806115063317
chr17_9875748_9929565_-	Nsd1	.		-2.6466588006381	0.0100251395847186	0.424767233458828	0.230193955221411	0.241272881032443	0.196997943633972	0.428870155416709	0.568108377682237	0.398402617941445	0.97252349563223
chr18_13881300_13892278_-	Nol4	.	hsa_circ_0108289	-4.21245443535816	0.00820842839676572	0.424767233458828	0	0.0804242936774811	0.131331962422648	0.0714783592361181	0.426081283261677	0.398402617941445	0.277863855894923
chr18_24611732_24620738_+	Wdr33	5UTR	hsa_circ_0003192	3.25750164870463	0.0189443285689933	0.472217528887518	0.230193955221411	0.683606496258589	0.262663924845296	0.142956718472236	0.142027094420559	0.0569146597059207	0.138931927947461
chr18_29406094_29440885_+	Ankhd1	.		4.95379310188864	0.0259834291835135	0.539221770278066	0.41434911939854	0.160848587354962	0.196997943633972	0	0.213040641630839	0	0
chr18_4163993_4246828_-	Osbpl1a	.		2.72580962896737	0.0405256648875123	0.615794524138391	0.322271537309975	0.321697174709924	0.393995887267944	0.214435077708354	0.0710135472102796	0.227658638823683	0
chr18_66581615_66603887_-	Dcc	.		-3.42651736191024	0.0010222729470859	0.248774544986031	0.184155164177129	0.120636440516222	0.196997943633972	0.643305233125063	0.426081283261677	0.398402617941445	0.787280925035615
chr18_69654504_69657373_-	Smad4	5UTR	hsa_circ_0047705	2.56841708637504	0.0107204902690777	0.424767233458828	0.506426701487104	0.402121468387405	0.787991774535888	0.357391796180591	0.142027094420559	0.170743979117762	0.185242570596615
chr18_81724769_81726644_+	Cyb5a	3UTR		1.9098048639036	0.0333797115566655	0.581174723670926	0.736620656708515	0.965091524129773	1.11632168059251	0.357391796180591	0.710135472102796	0.682975916471048	0.231553213245769
chr19_15504039_15516663_-	Lpcat2	.		-4.94896433921204	0.0011092739129479	0.248774544986031	0.0460387910442822	0.0804242936774811	0.065665981211324	0.214435077708354	0.497094830471957	0.455317277647366	0.231553213245769
chr19_17320279_17323330_-	Rbl2	.		29.4966777936277	0.00138829419316462	0.248774544986031	0.184155164177129	0.160848587354962	0.196997943633972	0	0	0	0
chr19_32497326_32528958_-	not_annotated	.	hsa_circ_0071088	2.51622877768798	0.0414940554309255	0.615794524138391	0.368310328354258	0.281485027871184	0.262663924845296	0	0.213040641630839	0.0569146597059207	0.185242570596615
chr2_123597468_123644854_+	not_annotated	.		3.47112440774733	0.0402343847002036	0.615794524138391	0.184155164177129	0.281485027871184	0.196997943633972	0.142956718472236	0	0.0569146597059207	0.0463106426491538
chr2_145443085_145486600_-	not_annotated	.	hsa_circ_0100324	-6.87690919527618	0.00958654302187148	0.424767233458828	0	0.0804242936774811	0	0.142956718472236	0.213040641630839	0.455317277647366	0.185242570596615
chr2_172312782_172322184_-	Schip1	3UTR		-26.5658274649096	0.00374847631096176	0.334836720907432	0	0	0	0.214435077708354	0.284054188841118	0.170743979117762	0
chr2_173488960_173502723_-	Zbbx	.		-8.91474790720627	0.0199886215564328	0.483136741031662	0.0460387910442822	0	0	0.142956718472236	0.355067736051398	0	0.277863855894923
chr2_186129598_186137351_-	Dclk2	.		5.07472059738735	0.012330174349769	0.424767233458828	0.184155164177129	0.160848587354962	0.196997943633972	0.142956718472236	0	0	0
chr2_189066476_189067899_+	Adar	.	hsa_circ_0014442	10.9003687856208	0.00466851576205236	0.350614318380511	0.41434911939854	0.120636440516222	0.131331962422648	0	0	0.0569146597059207	0
chr2_202902837_202944395_-	Man1a2	.	hsa_circ_0002059	-3.64060317634018	0.0283773799960431	0.557285373737628	0	0.0804242936774811	0.065665981211324	0.214435077708354	0.213040641630839	0.113829319411841	0.231553213245769
chr2_20507149_20649110_+	not_annotated	.	hsa_circ_0073219	29.0193168875308	0.000226577770013124	0.133001150997704	0.230193955221411	0.160848587354962	0.131331962422648	0	0	0	0
chr2_206942824_206957036_-	Lrig2	.		-5.68104969561191	0.0289104726819345	0.558534330717713	0.0920775820885644	0	0	0.357391796180591	0.213040641630839	0.0569146597059207	0.231553213245769
chr2_206964920_206976810_-	Lrig2	.		-4.52004152999892	0.00513071124831049	0.350614318380511	0.138116373132847	0.0804242936774811	0	0.714783592361181	0.284054188841118	0.227658638823683	0.324174498544077
chr2_20910465_20918516_-	Zcchc9	5UTR		-6.82734405917897	0.00207705123216223	0.254481671559884	0.0460387910442822	0.0402121468387405	0	0.142956718472236	0.426081283261677	0.284573298529604	0.185242570596615
chr2_21828581_21879597_-	Msh3	.	hsa_circ_0073173	-26.294068238644	0.0036458765102779	0.334836720907432	0	0	0	0.285913436944473	0	0.113829319411841	0.231553213245769
chr2_219620158_219626341_-	Trmt13	.		4.27996581624683	0.0338747370191017	0.584837371476844	0.276232746265693	0.241272881032443	0.131331962422648	0.142956718472236	0.0710135472102796	0	0
chr2_223292198_223304322_-	Ptbp2	.	hsa_circ_0114567	3.30591854593379	0.0301133008134909	0.561526077276769	0.506426701487104	0.402121468387405	0.131331962422648	0.0714783592361181	0	0.284573298529604	0.0463106426491538
chr2_224356778_224363213_-	not_annotated	.		-3.26383792327459	0.00584955705433701	0.369781999019551	0.322271537309975	0.0402121468387405	0.065665981211324	0.428870155416709	0.568108377682237	0.398402617941445	0.555727711789846
chr2_238742933_238746181_-	not_annotated	.	hsa_circ_0070562	-6.75548014390879	0.015522068219784	0.46217520518183	0.0460387910442822	0	0.065665981211324	0.0714783592361181	0.426081283261677	0.227658638823683	0.324174498544077
chr2_252803943_252832870_+	not_annotated	.		-4.01984397082845	0.0397840541097693	0.615794524138391	0.0460387910442822	0.0402121468387405	0	0.0714783592361181	0.142027094420559	0.227658638823683	0.138931927947461
chr2_30290431_30293209_-	not_annotated	.		-3.01669133641223	0.0371079984683693	0.614825668171489	0.0460387910442822	0.160848587354962	0.065665981211324	0.0714783592361181	0.497094830471957	0.455317277647366	0.185242570596615
chr2_33950933_33955969_-	not_annotated	.	hsa_circ_0001492	1.66812611631352	0.0106726521186336	0.424767233458828	3.59102570145401	2.85506242555058	4.72795064721533	1.35808882548624	2.27243351072895	2.67498900617827	2.45446406040515
chr2_44554760_44564131_+	Slc38a9	.		1.83145196998658	0.0189622517075786	0.472217528887518	1.97966801490414	1.52806157987214	1.31331962422648	0.857740310833418	0.568108377682237	0.569146597059207	1.43562992212377
chr2_60428649_60441187_-	Dnajc21	5UTR		9.69404323393156	0.00393563100149141	0.337212487313005	0.138116373132847	0.160848587354962	0.32832990605662	0.0714783592361181	0	0	0
chr20_14319169_14326640_-	Specc1l	.	hsa_circ_0062608	1.84491344057982	0.0178807565909396	0.462662191986328	1.19700856715134	1.20636440516222	1.18198766180383	0.357391796180591	0.426081283261677	1.08137853441249	0.648348997088153
chr20_14618774_14619985_-	Gnaz	5UTR	hsa_circ_0002514	-1.94358894312211	0.0321549434905813	0.569438056621601	0.552465492531387	0.683606496258589	0.393995887267944	0.929218670069536	0.568108377682237	1.82126911058946	0.97252349563223
chr20_20003999_20005465_+	not_annotated	.		2.94531182793254	0.0288220869838894	0.558534330717713	0.460387910442822	0.321697174709924	0.32832990605662	0.0714783592361181	0.284054188841118	0.113829319411841	0.0463106426491538
chr20_45189471_45193661_-	Slc16a10	.	hsa_circ_0130335	3.71428262610973	0.04697571991632	0.639149778596553	0.460387910442822	0.120636440516222	0.32832990605662	0.142956718472236	0	0.170743979117762	0
chr20_47893648_47896656_-	Sobp	.	hsa_circ_0001633	8.72130887598177	0.00176151998047412	0.248774544986031	0.184155164177129	0.160848587354962	0.196997943633972	0	0	0.0569146597059207	0
chr20_6883689_6884511_+	RGD735065	5UTR	hsa_circ_0004764	4.16080069212376	0.031481284825495	0.56365531216323	0.138116373132847	0.281485027871184	0.196997943633972	0.142956718472236	0	0	0.0463106426491538
chr3_104886424_105085171_+	not_annotated	.		3.14345186844067	0.0486567542949388	0.644649208561458	0	0.643394349419849	0.459661868479268	0.0714783592361181	0	0.113829319411841	0.231553213245769
chr3_111249501_111253236_-	Ino80	.		7.93242702528872	0.00413265198594294	0.339621340204791	0.138116373132847	0.160848587354962	0.196997943633972	0.0714783592361181	0	0	0
chr3_121553880_121568220_+	not_annotated	.		-3.51561570164166	0.0230090269609777	0.511049144771121	0.0460387910442822	0.120636440516222	0.065665981211324	0.571826873888945	0.355067736051398	0.227658638823683	0.0926212852983076
chr3_128277039_128314209_+	Plcb1	.		-3.09335503463699	0.0416697508618621	0.615794524138391	0.0460387910442822	0.120636440516222	0	0.214435077708354	0.213040641630839	0.284573298529604	0.138931927947461
chr3_129779761_129789947_+	Snap25	3UTR		1.64595477799179	0.0343300936885499	0.590219058436199	1.01285340297421	1.56827372671088	1.51031756786045	0.7862619515973	0.994189660943914	0.853719895588811	0.694659639737307
chr3_13496852_13645255_+	Mapkap1	5UTR		-9.11057282812069	0.00911396464493	0.424767233458828	0	0.0402121468387405	0	0.0714783592361181	0.142027094420559	0.113829319411841	0.416795783842384
chr3_21721503_21756744_+	Rabgap1	.	hsa_circ_0137856	6.33184058248024	0.00709859967636241	0.399563644796893	0.322271537309975	0.160848587354962	0.196997943633972	0	0.142027094420559	0	0
chr3_21875092_21904269_-	Strbp	5UTR	hsa_circ_0088421	2.47890522995067	0.0145791153775568	0.450417932980309	0.782659447752798	0.643394349419849	0.787991774535888	0.142956718472236	0.355067736051398	0.227658638823683	0.416795783842384
chr3_29584277_29597359_-	Gtdc1	.		-3.31277973179377	0.0350452619756574	0.600004089408235	0.0920775820885644	0.0402121468387405	0.196997943633972	0	0.639121924892516	0.284573298529604	0.463106426491538
chr3_3461484_3463941_-	Ubac1	.	hsa_circ_0138233	3.23954115236333	0.00520503125364108	0.350614318380511	0.736620656708515	0.402121468387405	0.590993830901916	0.142956718472236	0	0.170743979117762	0.324174498544077
chr3_54547245_54566332_-	Stk39	.	hsa_circ_0001079	2.52662321837462	0.000224682676966839	0.133001150997704	1.93362922385985	1.24657655200096	1.3789856054378	0.643305233125063	0.710135472102796	0.512231937353286	0.555727711789846
chr3_62666947_62696889_+	Agps	.		-3.15774430277665	0.0277177000337681	0.555570875310991	0.0920775820885644	0.0402121468387405	0.131331962422648	0.357391796180591	0.284054188841118	0.341487958235524	0.138931927947461
chr4_11460074_11610517_-	Magi2	.		-3.33844252970693	0.0397406016971452	0.615794524138391	0.0920775820885644	0.0804242936774811	0	0.214435077708354	0.355067736051398	0.170743979117762	0.185242570596615
chr4_118550602_118566521_-	Anxa4	5UTR		-9.5985208787621	0.00395901646841967	0.337212487313005	0	0	0.065665981211324	0	0.142027094420559	0.455317277647366	0.231553213245769
chr4_134813606_134856745_-	Cntn3	.		-3.96700535768523	0.0158966349854504	0.462662191986328	0.0920775820885644	0.0402121468387405	0.065665981211324	0.214435077708354	0.0710135472102796	0.512231937353286	0.277863855894923
chr4_151416423_151428896_-	Adipor2	5UTR	hsa_circ_0025004	6.80653859210513	0.0174481810107124	0.462662191986328	0.41434911939854	0.160848587354962	0.131331962422648	0	0	0.113829319411841	0
chr4_27509135_27524886_+	Ankib1	5UTR	hsa_circ_0001723	1.87276904087035	0.0324114244894217	0.569438056621601	0.874737029841362	1.16615225832348	0.98498971816986	0.7862619515973	0.426081283261677	0.398402617941445	0.555727711789846
chr4_30891940_31017624_+	Dync1i1	.		-3.45678695456049	0.00958826898141234	0.424767233458828	0.184155164177129	0.0402121468387405	0.131331962422648	0.7862619515973	0.284054188841118	0.341487958235524	0.277863855894923
chr4_65598099_65613754_+	not_annotated	.	hsa_circ_0133485	2.0079532732178	0.0294207683992238	0.558534330717713	1.2890861492399	0.522757908903627	0.590993830901916	0.214435077708354	0.497094830471957	0.398402617941445	0.463106426491538
chr4_66193730_66212096_+	Ubn2	.		3.17518107886484	0.0353581823921245	0.601994618922298	0.322271537309975	0.281485027871184	0.131331962422648	0.214435077708354	0	0.0569146597059207	0.0463106426491538
chr4_8223839_8242710_-	Kmt2e	5UTR	hsa_circ_0081808	1.97694108237747	0.0122981550889285	0.424767233458828	0.690581865664233	1.16615225832348	1.44465158664913	0.428870155416709	0.497094830471957	0.569146597059207	0.648348997088153
chr4_96732981_96767151_+	not_annotated	.	hsa_circ_0125187	-5.74905269236066	0.0072081131328687	0.400245092742669	0	0.120636440516222	0	0.357391796180591	0.497094830471957	0.284573298529604	0.0926212852983076
chr4_99275916_99291251_-	not_annotated	.	hsa_circ_0121120	2.58523658650254	0.042301786352681	0.616376028805555	0.184155164177129	0.522757908903627	0.32832990605662	0.0714783592361181	0.0710135472102796	0.170743979117762	0.185242570596615
chr5_128327977_128330004_-	Zfyve9	.		-1.92740116581982	0.0490823078142759	0.644649208561458	0.966814611929926	0.482545762064886	0.65665981211324	2.21582913631966	1.27824384978503	0.682975916471048	1.29669799417631
chr5_136420691_136471341_+	not_annotated	.	hsa_circ_0007437	1.77796895271774	0.0124010986409265	0.424767233458828	2.94648262683406	1.64869802038836	2.16697737997369	1.14365374777789	1.20723030257475	1.08137853441249	1.57456185007123
chr5_141066189_141067811_-	Macf1	.	hsa_circ_0002104	-6.98420750419811	0.0386781781241623	0.615794524138391	0	0	0.065665981211324	0.214435077708354	0.284054188841118	0.113829319411841	0.0463106426491538
chr5_146484207_146526210_+	not_annotated	.		3.07177558454086	0.0017744495445384	0.248774544986031	0.966814611929926	0.402121468387405	0.722325793324564	0.214435077708354	0.0710135472102796	0.284573298529604	0.277863855894923
chr5_153161835_153167117_-	Tmem57	.	hsa_circ_0010934	4.17624644093168	0.0447680711868514	0.619785202039013	0.184155164177129	0.120636440516222	0.131331962422648	0.0714783592361181	0	0.0569146597059207	0
chr5_167516580_167547741_+	Rere	.	hsa_circ_0005829	1.71939735552639	0.0445684049088162	0.619785202039013	1.38116373132847	0.884667230452292	1.9043134551284	1.00069702930565	0.426081283261677	1.08137853441249	0.648348997088153
chr5_29841114_29865341_-	Ripk2	.		-5.21849214502745	0.00570581420439535	0.366331102591571	0.138116373132847	0	0.065665981211324	0	0.497094830471957	0.341487958235524	0.602038354439
chr5_63094493_63111742_+	Tgfbr1	.		4.45499534997195	0.0091605652167936	0.424767233458828	0.506426701487104	0.562970055742367	0.196997943633972	0.214435077708354	0	0.170743979117762	0
chr5_64346706_64352506_+	Tmeff1	.	hsa_circ_0087775	-9.5286799169983	0.00210571351497592	0.254481671559884	0.0460387910442822	0	0	0.142956718472236	0.213040641630839	0.284573298529604	0.185242570596615
chr5_70292287_70326250_+	Slc44a1	.	hsa_circ_0137619	3.0735530121783	0.0379372051514976	0.615794524138391	0.322271537309975	0.281485027871184	0.525327849690592	0	0	0.341487958235524	0.0926212852983076
chr5_7660222_7780390_-	Prex2	.		3.22877286005755	0.00660028239299861	0.392085272448636	0.82869823879708	0.884667230452292	0.393995887267944	0.428870155416709	0.213040641630839	0.227658638823683	0.0463106426491538
chr5_7703775_7780390_-	Prex2	.		1.62347727983844	0.018738001880354	0.472217528887518	2.67024988056837	1.93018304825955	2.29830934239634	1.42956718472236	1.20723030257475	1.6505251314717	1.34300863682546
chr5_7725206_7780390_-	Prex2	.		3.11658824069709	0.00774011246684778	0.418475291135231	0.966814611929926	0.442333615226146	0.65665981211324	0.142956718472236	0.142027094420559	0.170743979117762	0.370485141193231
chr5_7777225_7780390_-	Prex2	.		5.5622820682785	0.00534658706778883	0.351574394970647	0.184155164177129	0.201060734193703	0.196997943633972	0.0714783592361181	0	0	0.0463106426491538
chr6_104029002_104029461_+	Exd2	5UTR		5.7414235916476	0.0133591542097274	0.432193166331053	0.0920775820885644	0.201060734193703	0.32832990605662	0	0	0.113829319411841	0
chr6_12179225_12179776_+	not_annotated	.	hsa_circ_0001002	1.65698797689968	0.00495553680207979	0.350614318380511	6.49146953724379	5.34821552955249	4.39962074115871	3.28800452486143	2.20141996351867	3.87019686000261	3.65854076928315
chr6_125550200_125569718_-	Tc2n	.	hsa_circ_0032969	4.20980718895128	0.0225614901612935	0.509369027872279	0.138116373132847	0.160848587354962	0.131331962422648	0.0714783592361181	0	0	0.0463106426491538
chr6_136059671_136084622_+	Mark3	.		1.70911368465367	0.0178735265802176	0.462662191986328	1.70343526863844	3.33760818761546	2.75797121087561	1.00069702930565	1.84635222746727	1.53669581205986	1.66718313536954
chr6_64354274_64358010_+	Nrcam	5UTR		-5.35914965857683	0.0253871135165098	0.538981124477049	0.0920775820885644	0	0	0	0.142027094420559	0.398402617941445	0.231553213245769
chr6_78734965_78768597_+	not_annotated	.		-7.96157051710569	0.0248881151971113	0.535420237408013	0	0.0402121468387405	0	0	0.213040641630839	0.113829319411841	0.324174498544077
chr6_9421743_9434931_-	not_annotated	.		4.27311175763559	0.0415713265472899	0.615794524138391	0.41434911939854	0.201060734193703	0	0	0.142027094420559	0	0.0463106426491538
chr7_103024403_103025030_+	not_annotated	.		-1.82393199506161	0.0416471619045591	0.615794524138391	0.368310328354258	0.965091524129773	0.919323736958536	1.92991569937519	1.70432513304671	1.19520785382433	0.740970282386461
chr7_117910626_117912929_-	Zfp251	.		3.5967665252765	0.0440110336257834	0.619125465988898	0.138116373132847	0.241272881032443	0.131331962422648	0	0	0.113829319411841	0.0463106426491538
chr7_118173409_118179266_-	Rbfox2	.		-7.8454441964674	0.0357046236555319	0.601994618922298	0	0	0.065665981211324	0.357391796180591	0.142027094420559	0	0.231553213245769
chr7_133484850_133511884_+	Cntn1	.		-4.77092219825902	0.00651628321904257	0.392085272448636	0.0920775820885644	0	0.131331962422648	0.357391796180591	0.142027094420559	0.682975916471048	0.185242570596615
chr7_142608216_142624550_+	Scn8a	.		-5.33097583475377	0.0486473348734395	0.644649208561458	0	0.120636440516222	0	0	0.355067736051398	0.569146597059207	0.138931927947461
chr7_2440627_2448053_+	Prim1	.		4.02451021342432	0.0119816407439134	0.424767233458828	0.368310328354258	0.201060734193703	0.196997943633972	0.0714783592361181	0	0.113829319411841	0.0463106426491538
chr7_29603868_29624094_-	Ano4	5UTR	hsa_circ_0008008	2.51166330376193	0.00707520385202779	0.399563644796893	1.15096977610706	1.12594011148473	0.722325793324564	0.214435077708354	0.213040641630839	0.910634555294731	0.231553213245769
chr7_30388395_30394054_-	Actr6	.	hsa_circ_0027858	-4.73654213445467	0.0201595596095341	0.484418891436115	0.0460387910442822	0	0.065665981211324	0.0714783592361181	0.355067736051398	0.113829319411841	0.185242570596615
chr7_30721655_30735182_+	Anks1b	.		6.07844809807172	0.00961767697751159	0.424767233458828	0.322271537309975	0.120636440516222	0.196997943633972	0.0714783592361181	0	0	0.0463106426491538
chr7_30727477_30825091_+	Anks1b	.		6.69192811380305	0.0122491880091788	0.424767233458828	0.276232746265693	0.281485027871184	0.131331962422648	0	0	0.113829319411841	0
chr7_31605669_31633781_+	Anks1b	.	hsa_circ_0099680	2.20634794615112	0.00875214771219329	0.424767233458828	0.874737029841362	0.683606496258589	1.57598354907178	0.643305233125063	0.497094830471957	0.512231937353286	0.231553213245769
chr7_53979119_54012529_+	Osbpl8	.		-29.8070188578531	0.000289310003552035	0.148596850574414	0	0	0	0.285913436944473	0.213040641630839	0.113829319411841	0.138931927947461
chr8_104504800_104514522_-	Rasa2	.	hsa_circ_0122180	2.21217721108367	0.0181744824940715	0.462662191986328	0.782659447752798	0.482545762064886	0.525327849690592	0.214435077708354	0.355067736051398	0.170743979117762	0.324174498544077
chr8_23037218_23048640_-	Elavl3	.		3.90294290538038	0.0012236467104171	0.248774544986031	0.41434911939854	0.321697174709924	0.590993830901916	0.142956718472236	0.142027094420559	0.113829319411841	0.0463106426491538
chr8_23048109_23048640_-	Elavl3	.	hsa_circ_0049478	1.83484454697255	0.0259608608934045	0.539221770278066	1.2890861492399	1.52806157987214	2.03564541755104	0.428870155416709	0.568108377682237	1.47978115235394	0.926212852983076
chr8_33312320_33317709_+	not_annotated	.	hsa_circ_0024840	1.81627065720941	0.00598854469602752	0.372832275090562	2.67024988056837	2.05081948877577	2.88930317329825	1.50104554395848	0.923176113733635	1.99201308970722	1.11145542357969
chr8_70339050_70352964_+	not_annotated	.	hsa_circ_0104314	-1.92172660376051	0.0421788206599093	0.616376028805555	0.230193955221411	0.241272881032443	0.393995887267944	0.714783592361181	0.497094830471957	0.512231937353286	0.463106426491538
chr8_90450689_90471046_-	not_annotated	.	hsa_circ_0132357	-2.62373330131514	0.0300677513982782	0.561526077276769	0.138116373132847	0.120636440516222	0.196997943633972	0.214435077708354	0.568108377682237	0.227658638823683	0.555727711789846
chr9_118986480_118991497_+	Dlgap1	.	hsa_circ_0108392	3.31091229685501	0.0123153348095516	0.424767233458828	0.276232746265693	0.321697174709924	0.32832990605662	0.0714783592361181	0.0710135472102796	0.0569146597059207	0.138931927947461
chr9_12313411_12421110_+	not_annotated	.		-2.32429024929452	0.0227349673468267	0.510480769552518	0.138116373132847	0.281485027871184	0.262663924845296	0.357391796180591	0.639121924892516	0.626061256765128	0.509417069140692
chr9_37099082_37134593_-	Phf3	5UTR		3.41308314701603	0.0163309327198918	0.462662191986328	0.276232746265693	0.402121468387405	0.262663924845296	0	0.0710135472102796	0.227658638823683	0.0463106426491538
chr9_53915310_53926159_+	Nab1	5UTR	hsa_circ_0002024	-2.93060367725771	0.0211411708108997	0.498432698458573	0.276232746265693	0.0804242936774811	0.131331962422648	0.357391796180591	0.710135472102796	0.682975916471048	0.231553213245769
chr9_65976759_65980632_-	Als2	.		2.43779201456183	0.0488065808820867	0.644649208561458	0.368310328354258	0.522757908903627	0.32832990605662	0.0714783592361181	0.284054188841118	0.227658638823683	0.0926212852983076
chr9_66751636_66774536_+	Fam117b	5UTR		3.55832467076929	0.0404220657595737	0.615794524138391	0.41434911939854	0.0804242936774811	0.32832990605662	0	0	0.113829319411841	0.138931927947461
chr9_67136451_67172784_+	Cyp20a1	.	hsa_circ_0118810	4.23629089514245	0.0270025634700408	0.545818238639103	0.0460387910442822	0.361909321548665	0.393995887267944	0	0.0710135472102796	0	0.138931927947461
chr9_67242045_67269326_+	Abi2	.		2.93853447742137	0.0235159917589892	0.516723048864634	0.230193955221411	0.321697174709924	0.262663924845296	0.0714783592361181	0.0710135472102796	0.113829319411841	0.0926212852983076
chr9_73752936_73773659_-	not_annotated	.		3.29962744871725	0.0293665844169156	0.558534330717713	0.322271537309975	0.321697174709924	0.131331962422648	0.142956718472236	0.142027094420559	0.0569146597059207	0
chr9_73752936_73799430_-	not_annotated	.	hsa_circ_0119009	-6.63731030340153	0.0176414145435353	0.462662191986328	0	0	0.065665981211324	0.142956718472236	0.0710135472102796	0.170743979117762	0.185242570596615
chr9_73766838_73805835_-	not_annotated	.		-4.50975435439953	0.045587113414655	0.624391496736058	0.0460387910442822	0.120636440516222	0	0.0714783592361181	0.710135472102796	0.284573298529604	0.138931927947461
chr9_96769378_96775060_+	Agap1	5UTR	hsa_circ_0005003	2.21091904050521	0.0415839507318594	0.615794524138391	0.736620656708515	0.442333615226146	0.32832990605662	0.357391796180591	0.284054188841118	0.170743979117762	0.138931927947461
chrX_105805716_105810447_-	not_annotated	.		-6.14131115806835	0.0256671238952483	0.539221770278066	0.0460387910442822	0	0	0.0714783592361181	0.142027094420559	0.113829319411841	0.185242570596615
chrX_135406400_135428629_-	not_annotated	.		2.21709155994572	0.00480624244065602	0.350614318380511	1.15096977610706	0.884667230452292	0.590993830901916	0.428870155416709	0.284054188841118	0.398402617941445	0.463106426491538
chrX_143419759_143443355_-	not_annotated	.		-8.03229494715505	0.0382621478761021	0.615794524138391	0.0460387910442822	0	0	0.428870155416709	0.142027094420559	0	0.138931927947461
chrX_2535023_2557129_+	Slc9a7	5UTR	hsa_circ_0090355	-15.1709599867117	0.00020950621422078	0.133001150997704	0	0	0.065665981211324	0	0.426081283261677	0.398402617941445	0.509417069140692
chrX_64301510_64367255_-	Arhgef9	.	hsa_circ_0090869	-6.0755851541297	0.02298422420941	0.511049144771121	0	0	0.065665981211324	0.142956718472236	0.0710135472102796	0.170743979117762	0.138931927947461
