# Supplementary material for: Comprehensive Evaluation of White Matter Damage and Neuron Death and Whole-Transcriptome Analysis of Rats With Chronic Cerebral Hypoperfusion
Source: Front Cell Neurosci. 2019 Jul 17;13:310. doi: 10.3389/fncel.2019.00310 (PMC6653095; doi:10.3389/fncel.2019.00310)
Supplement: Supplementary file 2 [file Data_Sheet_1.zip › Whole-transcriptome data/lncRNA_expression_analysis/Group_4WvsGroup_Control_all_detectable_lncRNA.txt]

lncRNA_ID	Cis_target_gene	Foldchange	PValue	FDR	4wC2-1	4wC2-2	4wC2-3	kong1C1-4	kong2C1-4	kong2C1	kong2C2-4
NONRATT000004.2	Vom2r5	-1.20052665679164	0.417902457368161	0.999682196382323	8.63240532872189	4.14780071540427	10.3389730963705	7.87543258392646	6.95428601595075	12.6522817080793	9.15598130734399
NONRATT000005.2	Vom2r5	-1.17856597984942	0.343537092260204	0.998819615444626	11.9284146360521	14.1597334767249	11.2788797414951	12.9713007264671	18.4648283871796	12.8256006355872	14.7149699582314
NONRATT000006.2	Rrlt	-1.06141055383346	0.59921886305199	0.999682196382323	145.181362346686	142.455500432505	169.496498337468	179.050276099269	178.413406754047	123.229757458142	166.769659526623
NONRATT000007.2	Rrlt	-1.02662943206975	0.847279574139266	0.999682196382323	43.1620266436095	35.1847922754983	41.9824968155652	41.9250969909026	39.3276864350318	52.3423161073965	31.0649365784885
NONRATT000016.2	Stxbp5	-1.17394128774586	0.358436477977255	0.999682196382323	20.2469143164568	19.3087274682613	18.6414817949711	13.8978222069291	20.623055081785	30.8507690964125	25.178948595196
NONRATT000017.2	Stxbp5	-1.11976371461819	0.442026298987358	0.999682196382323	59.014261883626	51.3469123044873	41.8258457080444	49.8005295748291	55.3944851615387	79.0334309436186	42.8369125450736
NONRATT000018.2	Shprh	1.15964728228126	0.308607626778959	0.998819615444626	80.9876572658272	97.5448306174384	73.6260205347598	85.0083458323827	87.2882796484852	51.3024025423489	67.0348631430542
NONRATT000020.2	Epm2a	-1.04593637309372	0.828914477169465	0.999682196382323	8.31849968040473	9.01073948518859	6.42269540835139	10.4233666551968	8.39310381235435	5.372886752746	9.15598130734399
NONRATT000024.2	Epm2a	1.17105392372286	0.529370773954555	0.999682196382323	5.17944319723313	8.43862904168455	5.16948654818526	5.79075925288711	6.71448304988348	5.19956782523807	3.92399198886171
NONRATT000025.2	Epm2a	1.3018603391447	0.321756680432623	0.998819615444626	5.02249037307455	3.71871788277624	3.28967325793608	4.16934666207872	1.4388177964036	3.98633533268252	2.61599465924114
NONRATT000031.2	Olr905	1.03266852150971	0.907772912876339	0.999682196382323	5.33639602139171	2.28844177401615	5.16948654818526	1.85304296092387	5.03586228741261	5.02624889773013	4.41449098746942
NONRATT000033.2	Olr905	-1.65781511943461	0.0127624333097519	0.515916019158464	10.0449807461491	6.00715965679239	7.36260205347598	17.8355384988923	10.0717245748252	9.01258423041265	14.878469624434
NONRATT000035.2	Olr905	1.63934044541216	0.123091290840451	0.934079918221242	1.72648106574438	2.71752460664418	4.0729287955399	1.85304296092387	1.67862076247087	1.90650820258729	1.47149699582314
NONRATT000036.2	Olr905	-1.2380159551537	0.497710004166204	0.999682196382323	2.3542923623787	2.14541416314014	2.81971993537378	2.77956444138581	4.79605932134534	2.25314605760316	2.45249499303857
NONRATT000038.2	Olr905	1.32452199304665	0.41715416770367	0.999682196382323	2.3542923623787	2.43146938489216	2.50641772033225	1.62141259080839	1.19901483033634	2.25314605760316	2.12549566063343
NONRATT000039.2	Rn5-8s	-1.19857766413104	0.249541884309655	0.987762817911867	41.2785927537065	30.178825894838	35.5598014072138	48.8740080943672	42.205322027839	29.9841744588728	50.0308978579868
NONRATT000045.2	Perp	1.13354495701989	0.528061063476301	0.999682196382323	10.6727920427834	9.29679470694061	11.1222286339744	9.72847554485034	8.87270974448888	11.9590059980476	6.04948764949513
NONRATT000046.2	Perp	1.07068338153887	0.798443834278658	0.999682196382323	2.82515083485444	3.43266266102422	2.81971993537378	3.70608592184775	1.67862076247087	2.4264649851111	3.43349299025399
NONRATT000047.2	Perp	1.5204256198203	0.267091214837848	0.992493277884719	1.41257541742722	3.28963505014821	2.50641772033225	1.62141259080839	1.4388177964036	2.77310284012697	0.490498998607714
NONRATT000048.2	Perp	1.50429600779947	0.0728283481547874	0.870131243157612	13.4979428776379	11.1561536483287	8.14585759107981	8.57032369427292	4.55625635527807	10.745773505492	5.06848965227971
NONRATT000050.2	Perp	1.18718915612175	0.158608698279307	0.969469757268138	40.8077342812308	42.7652556519268	41.9824968155652	39.3771629196323	32.6132033851483	33.2772340815236	35.8064268983631
NONRATT000051.2	Perp	-1.04260919450303	0.695153846620105	0.999682196382323	112.535174921702	103.551990274231	125.634188231654	137.820070218713	110.788970323077	112.657302880158	113.959267343192
NONRATT000052.2	Perp	-1.41506950921411	0.135859638899296	0.949390761799286	9.10326380119763	8.72468426343657	8.92911312868363	13.4345614666981	17.026010590776	6.75943817280949	13.5704722948134
NONRATT000053.2	Perp	-1.15407817386498	0.181586034591825	0.969469757268138	537.563422743136	544.792169826719	576.162773461376	716.432734767193	693.270374900469	519.783463596299	623.260727564201
NONRATT000058.2	Slc35d3	-1.01090002011094	0.970495193426929	0.999682196382323	4.08077342812308	4.5768835480323	2.03646439776995	3.70608592184775	3.35724152494174	2.77310284012697	4.57799065367199
NONRATT000061.2	Slc35d3	1.01383421829706	0.943421076124017	0.999682196382323	6.90592426297751	7.43743576555249	8.6158109136421	6.48565036323356	7.67369491415255	6.23948139028568	9.6464803059517
NONRATT000063.2	Slc35d3	-1.1791069027742	0.482827061956654	0.999682196382323	3.60991495564734	4.43385593715629	3.91627768801914	3.93771629196323	5.03586228741261	6.58611924530155	3.26999332405142
NONRATT000064.2	Pex7	1.37422733471049	0.0494163574249794	0.798163134341306	12.2423202843692	12.5864297570888	12.3754374941405	9.72847554485034	9.35231567662342	7.7993517378571	9.31948097354656
NONRATT000066.2	Ifngr1	1.11063777832906	0.491851363056867	0.999682196382323	20.2469143164568	26.1740527903097	26.7873393860509	22.9314066414329	26.3783262673994	18.5451252433491	20.4374582753214
NONRATT000067.2	Ifngr1	-1.20553314700545	0.323811065589596	0.998819615444626	14.2827069984308	11.4422088700807	8.14585759107981	9.26521480461937	16.0667987265069	16.118660258238	12.9164736300031
NONRATT000069.2	Pde7b	-1.02414112202095	0.90931905512056	0.999682196382323	33.2739987216189	30.607908727466	20.3646439776995	35.9027073679001	23.9802966067267	40.9032668918728	14.3879706258263
NONRATT000072.2	Ahi1	-1.16128728178846	0.675567375038336	0.999682196382323	1.25562259326864	1.5733037196361	1.25320886016612	0.926521480461937	2.63783262673994	1.55987034757142	1.30799732962057
NONRATT000074.2	Ahi1	1.17686459316522	0.537292956468341	0.999682196382323	3.9238206039645	2.86055221752019	2.34976661281148	3.24282518161678	2.8776355928072	1.90650820258729	2.45249499303857
NONRATT000076.2	Ptprk	-1.04468094851006	0.707660978358796	0.999682196382323	50.3818565549041	49.6305809739752	52.9480743420187	48.8740080943672	48.6800021116552	59.4483921352219	55.5898865088742
NONRATT000079.2	Ptprk	-1.09121525884113	0.574317001030085	0.999682196382323	27.9376027002272	29.7497430622099	29.1371059988624	26.1742318230497	40.2868982993009	23.7446930685872	36.2969258969708
NONRATT000080.2	Ptprk	-1.66717427518523	0.100965249831481	0.905383602987561	2.04038671406154	2.43146938489216	2.66306882785301	5.79075925288711	2.39802966067267	3.81301640517458	3.92399198886171
NONRATT000082.2	Arhgap18	-1.26225779800823	0.186085630734441	0.969469757268138	7.53373555961183	7.7234909873045	7.04929983843445	8.57032369427292	10.3115275408925	10.5724545779841	8.17498331012856
NONRATT000083.2	Arhgap18	1.00100692842556	0.996677123132236	0.999682196382323	9.41716944951479	7.86651859818051	6.57934651587215	6.02238962300259	3.59704449100901	9.18590315792058	12.4259746313954
NONRATT000084.2	Arhgap18	-1.03883225100501	0.742922348088438	0.999682196382323	36.4130552047905	38.7604825473985	39.7893813102744	45.1679221725194	35.7306419440228	38.9967586892855	39.4034195548196
NONRATT000087.2	Samd3	1.06691163944291	0.538792475242259	0.999682196382323	53.9917715105515	52.9202160241235	54.2012832021849	51.4219421656375	50.8382288062606	47.3160672096664	51.8293941862151
NONRATT000094.2	Ccnb2	1.06307979319303	0.762352691626233	0.999682196382323	8.63240532872189	9.72587753956863	7.51925316099674	10.6549970253123	7.43389194808528	9.70585994044439	4.90498998607714
NONRATT000098.2	Taar7c	1.02089775468249	0.828183607365167	0.999682196382323	161.818361707496	150.751101863314	164.953616219366	165.847345002687	150.596262690244	147.494407309253	159.739173879912
NONRATT000099.2	Taar7c	1.05018985624074	0.767692044128292	0.999682196382323	16.6369993608095	24.7437766815496	18.6414817949711	23.1630370115484	21.3424639799868	17.8518495333174	14.3879706258263
NONRATT000102.2	Taar8b	-1.47633338941927	0.178171962872911	0.969469757268138	3.1390564831716	2.28844177401615	3.60297547297761	2.08467333103936	7.19408898201801	3.81301640517458	4.74149031987456
NONRATT000103.2	Taar8b	1.17044480747717	0.393640877814483	0.999682196382323	9.57412227367337	8.58165665256056	8.30250869860057	6.71728073334904	8.87270974448888	6.58611924530155	8.01148364392599
NONRATT000105.2	Trdn	1.09658120236154	0.463045806989291	0.999682196382323	180.338794958208	172.920381549095	167.146731724657	189.242012384351	158.269957604396	154.427164409571	131.290231960665
NONRATT000106.2	Trdn	-1.07120156313754	0.617376395911722	0.999682196382323	330.385694853811	336.400940780374	300.456824224828	423.651946941221	393.99627324852	257.378607349284	307.215872794631
NONRATT000108.2	Rnf217	1.03928787533414	0.741223907710969	0.999682196382323	64.0367522567006	67.7950875552284	68.7698362016161	77.3645436185717	67.3846334649021	57.3685650051267	55.9168858412793
NONRATT000109.2	Rnf217	-1.13105343029827	0.283021952699017	0.992493277884719	301.820280856949	290.059994856547	292.937571063832	318.02849816856	353.949177915286	298.455193168665	363.950256966923
NONRATT000110.2	Rnf217	1.24014546122887	0.134054917685399	0.94637481698327	24.641593392897	29.0346050078299	33.5233370094438	26.4058621931652	17.026010590776	25.8245201986824	24.1979505979805
NONRATT000112.2	Rnf217	1.14353458507114	0.744374193492229	0.999682196382323	2.19733953822012	1.5733037196361	3.28967325793608	2.54793407127033	2.39802966067267	1.03991356504761	2.288995326836
NONRATT000116.2	Hint3	1.31038414445974	0.158585250766129	0.969469757268138	14.2827069984308	14.0167058658489	18.7981329024919	10.4233666551968	14.1483749979688	7.62603281034916	15.6959679554468
NONRATT000115.2	Hint3	1.06261334641896	0.754580776713408	0.999682196382323	21.3455840855669	26.3170804011857	17.2316218272842	18.0671688690078	18.9444343193141	22.8780984310475	21.4184562725368
NONRATT000118.2	Trmt11	1.49458343348444	0.000383465088090993	0.0855709075784877	88.521392825439	93.6830851237861	80.0487159431112	58.370853269102	48.6800021116552	70.7141224232377	55.7533861750768
NONRATT000122.2	Cenpw	1.12696750844371	0.273438094607926	0.992493277884719	163.54484277324	155.327985411346	135.659859112983	116.741706538204	141.483749979688	161.359921509888	118.046758998256
NONRATT000123.2	Cenpw	1.40244112951761	0.0277266552358046	0.69762953547837	45.3593661818296	42.4792004301748	41.3558923854821	25.0160799724723	21.3424639799868	43.6763697319998	32.045934575704
NONRATT000124.2	Rspo3	-1.02621661949348	0.873375679378925	0.999682196382323	22.6012066788355	27.4613012881938	23.9676194506771	28.0272747839736	29.9753707584084	15.2520656206983	28.4489419192474
NONRATT000135.2	Irx1	-1.13613401857248	0.358564369077895	0.999682196382323	28.7223668210201	24.3146938489216	28.1971993537378	27.1007533035117	36.4500508422246	34.3171476465712	25.3424482613985
NONRATT000136.2	Irx1	-1.25355704944715	0.275087688049275	0.992493277884719	9.41716944951479	8.72468426343657	6.42269540835139	10.4233666551968	10.791133473027	8.14598959287297	11.7719759665851
NONRATT000138.2	Irx1	1.14072716079644	0.187771229370373	0.969469757268138	241.393443555896	226.698763238475	218.214992776426	179.281906469385	227.093408865702	204.343015531856	191.621608789413
NONRATT000139.2	Irx1	-1.1881345373905	0.167489477863903	0.969469757268138	269.487999080282	279.618979262598	292.154315526228	363.65968108131	386.322578334367	229.99421680303	353.322778663756
NONRATT000140.2	Med10	1.14684265095028	0.47908140051462	0.999682196382323	9.10326380119763	12.5864297570888	10.9655775264536	6.25401999311807	10.3115275408925	10.9190924329999	10.300478970762
NONRATT000143.2	Ube2ql1	-1.02024576482057	0.947403900938639	0.999682196382323	2.51124518653728	1.5733037196361	2.50641772033225	2.08467333103936	2.8776355928072	2.59978391261903	1.47149699582314
NONRATT000147.2	Mir3556b	-1.30734488241843	0.103629169676097	0.905383602987561	12.5562259326864	15.160926752857	16.9183196122427	17.6039081287768	19.6638432175159	18.3718063158412	22.0724549373471
NONRATT000150.2	Ppp1r14c	1.3895251813458	0.277225318615529	0.992493277884719	4.7085847247574	3.86174549365225	2.19311550529072	1.38978222069291	3.35724152494174	1.90650820258729	3.59699265645657
NONRATT000155.2	Rgs17	1.03814139993503	0.698350179720308	0.999682196382323	149.576041423127	151.895322750322	152.421527617705	151.023001315296	150.356459724176	144.201347686602	137.666718942565
NONRATT000156.2	Rgs17	1.05450217372568	0.734548127939704	0.999682196382323	14.7535654709065	13.5876230332209	16.2917151821596	12.9713007264671	15.1075868622378	15.2520656206983	13.0799732962057
NONRATT000157.2	Rgs17	1.34469261809538	0.377117069658609	0.999682196382323	4.7085847247574	4.00477310452826	2.66306882785301	1.38978222069291	4.55625635527807	2.25314605760316	3.10649365784885
NONRATT000158.2	Rgs17	-1.51817694650448	0.159479247261754	0.969469757268138	1.5695282415858	3.0035798283962	2.50641772033225	4.16934666207872	3.83684745707627	1.90650820258729	4.57799065367199
NONRATT000159.2	Oprm1	-1.43899789237543	0.305841568781354	0.996319402825593	1.41257541742722	2.00238655226413	0.939906645124593	2.54793407127033	1.67862076247087	2.07982713009523	2.12549566063343
NONRATT000160.2	Oprm1	-1.02290784793546	0.944563781203034	0.999682196382323	2.19733953822012	1.14422088700807	2.19311550529072	1.85304296092387	2.1582266946054	2.07982713009523	1.47149699582314
NONRATT000161.2	Nox3	1.00613216777835	0.98134533430686	0.999682196382323	5.17944319723313	4.43385593715629	4.85618433314373	5.32749851265614	6.23487711774894	5.71952460776187	2.12549566063343
NONRATT000163.2	Nox3	-1.08476223741065	0.57654606102183	0.999682196382323	24.1707349204213	23.5995557945415	24.7508749882809	25.0160799724723	21.1026610139195	35.010423356603	23.3804522669677
NONRATT000164.2	Nox3	-1.1971460506626	0.41396977586198	0.999682196382323	4.7085847247574	6.72229771117244	9.71236866628746	9.96010591496582	10.0717245748252	7.97267066536503	6.04948764949513
NONRATT000166.2	Ldhal6b	-2.43751329385558	0.0638581353898745	0.841163023716234	0.784764120792899	1.00119327613207	0.626604430083062	0.463260740230968	3.83684745707627	2.59978391261903	1.144497663418
NONRATT000167.2	Ldhal6b	1.34570000672197	0.033203686211979	0.733066109840588	43.6328851160852	37.3302064386384	32.4267792567985	22.004885160971	37.1694597404264	27.9043473287776	25.5059479276011
NONRATT000168.2	Ldhal6b	-1.32916529815044	0.544469485475275	0.999682196382323	6.27811296634319	12.7294573679648	6.42269540835139	14.1294525770445	0	22.5314605760316	8.33848297633113
NONRATT000169.2	Ldhal6b	-1.43604260463745	0.24629453984403	0.987762817911867	2.3542923623787	2.43146938489216	2.97637104289454	3.24282518161678	2.63783262673994	6.75943817280949	2.12549566063343
NONRATT000170.2	Ldhal6b	1.03637969698554	0.712167574858326	0.999682196382323	323.636723414992	339.833603441398	350.271876416432	335.169145557106	311.983658853514	296.895322821094	360.026264978062
NONRATT000171.2	Ldhal6b	1.01436497163665	0.882027350783143	0.999682196382323	548.393167610078	532.062712458755	570.679984698149	573.98005714617	532.842190601467	508.517733308283	555.081366757729
NONRATT000172.2	Ldhal6b	-1.08194311892802	0.42489188928785	0.999682196382323	208.276397658435	200.953793280793	218.841597206509	227.692653823521	232.608877085249	197.583577359047	248.192493295503
NONRATT000173.2	Ldhal6b	-1.01423476841032	0.90319525736259	0.999682196382323	229.621981744002	228.129039347235	242.182612227103	272.628945625925	246.517449117151	169.332592175253	258.492972266265
NONRATT000174.2	Ldhal6b	1.07912331459024	0.481834132165517	0.999682196382323	60.4268373010532	58.9273756809158	65.3235118361592	55.5912888277162	51.5576377044624	59.275073207714	61.3123748259642
NONRATT000175.2	Ldhal6b	1.07825433625435	0.483638264295461	0.999682196382323	84.2836665731574	102.121714165471	86.9413646740249	80.1441080599575	91.604733037696	75.0470956109361	91.3963134072373
NONRATT000179.2	Zdhhc14	1.13210025571695	0.406227983685284	0.999682196382323	157.266729806897	164.624780118287	145.528878886791	142.684307991138	167.142667348885	85.0995934063964	155.978681557253
NONRATT000181.2	Park2	-1.1027921500559	0.570469641743685	0.999682196382323	13.3409900534793	13.0155125897168	13.0020419242235	13.8978222069291	16.0667987265069	15.7720224032221	12.2624749651928
NONRATT000185.2	Fndc1	1.04034515935307	0.845340273476264	0.999682196382323	5.02249037307455	6.1501872676684	5.32613765570603	5.32749851265614	5.03586228741261	5.54620568025394	5.23198931848228
NONRATT000186.2	Fndc1	-1.01358789408593	0.937979842936926	0.999682196382323	18.2065276023953	20.8820311878974	13.4719952467858	14.36108294716	15.1075868622378	24.091330923603	17.16746495127
NONRATT000189.2	Ezr	-1.13893936393222	0.289076170654433	0.992493277884719	48.8123283133183	46.197918312951	50.754958836728	44.473031062173	60.190544482884	67.9410195831107	48.5594008621636
NONRATT000190.2	Ezr	-1.21154858334647	0.36676328487689	0.999682196382323	6.59201861466035	7.43743576555249	5.95274208578909	7.64380221381098	11.9901483033634	5.19956782523807	7.84798397772342
NONRATT000192.2	Synj2	-1.78316665722296	0.270694378016316	0.992493277884719	0.47085847247574	1.14422088700807	0.939906645124593	2.77956444138581	1.4388177964036	1.55987034757142	0.490498998607714
NONRATT000193.2	Synj2	-1.19224945697391	0.228030914347789	0.986577978183074	21.1886312614083	25.6019423468057	29.7637104289454	29.648687374782	33.5724152494174	27.7310284012697	30.901436912286
NONRATT000194.2	Snx9	-1.05570094185876	0.827339721986665	0.999682196382323	2.98210365901302	5.14899399153634	4.38623101058143	5.55912888277162	3.35724152494174	4.33297318769839	4.41449098746942
NONRATT000196.2	Snx9	1.33457122933808	0.019911733391434	0.626521318617156	55.4043469279787	52.4911331914954	51.5382143743319	44.2414006920575	40.0470953332336	31.0240880239205	44.1449098746942
NONRATT000199.2	Snx9	1.26134314651244	0.465311810373178	0.999682196382323	1.09866976911006	2.57449699576817	2.97637104289454	1.85304296092387	1.4388177964036	1.55987034757142	2.12549566063343
NONRATT000203.2	Map3k4	1.17520015363007	0.175357226881676	0.969469757268138	111.436505152592	106.269514880875	105.269544253954	108.634643584162	81.0534025307363	73.1405874083488	103.65878837243
NONRATT000204.2	Map3k4	1.56588103615835	0.00208144291973746	0.23078762659351	30.6058007109231	21.7401968531534	25.6907816334055	17.6039081287768	15.5871927943724	16.8119359682697	16.3499666202571
NONRATT000207.2	Qk	-2.17913682488999	0.028862062018317	0.703184783718996	2.19733953822012	3.14660743927221	2.50641772033225	9.96010591496582	4.31645338921081	2.25314605760316	6.53998664810285
NONRATT000208.2	Pabpc6	-1.25190303304256	0.439372614817601	0.999682196382323	2.98210365901302	2.00238655226413	3.75962658049837	1.62141259080839	4.55625635527807	5.02624889773013	3.26999332405142
NONRATT000209.2	MGC94891	-1.08528985405227	0.718372705398921	0.999682196382323	6.12116014218461	7.15138054380047	4.85618433314373	5.55912888277162	9.11251271055615	6.23948139028568	5.55898865088742
NONRATT000210.2	MGC94891	-1.40151696183615	0.051817338143969	0.808531662506712	13.6548957017964	15.017899141981	19.4247373325749	18.5304296092387	30.9345826226775	23.7446930685872	17.0039652850674
NONRATT000211.2	MGC94891	1.04800695762705	0.85706896255178	0.999682196382323	10.0449807461491	9.29679470694061	11.7488330640574	5.55912888277162	15.8269957604396	4.33297318769839	13.8974716272186
NONRATT000212.2	MGC94891	-1.15109662509636	0.212675061134517	0.986077976857271	138.432390907867	131.299346784177	116.70507510297	126.470182083054	179.132815652248	135.535401311206	152.218189234594
NONRATT000215.2	Pde10a	-1.2001467192158	0.328879536340281	0.998819615444626	9.57412227367337	15.733037196361	14.725204106952	18.2987992391233	15.8269957604396	12.1323249255555	17.9849632822828
NONRATT000217.2	Pde10a	-2.40310046289633	0.00769670424331868	0.421919332611015	12.713178756845	12.8724849788408	12.8453908167028	29.8803177448975	41.0063071975027	5.372886752746	47.0879038663405
NONRATT000216.2	Pde10a	-1.35477377924093	0.0286928442300117	0.701423719082312	22.6012066788355	24.1716662380456	26.7873393860509	35.9027073679001	34.7714300797537	25.3045634161586	37.1144242279837
NONRATT000227.2	Vom2r7	-1.47744816041128	0.0312282660307951	0.72318759823793	13.3409900534793	10.8700984265767	13.1586930317443	15.7508651678529	25.8987203352648	19.4117198808888	12.9164736300031
NONRATT000234.2	Vom2r9	-1.06315637737164	0.767310747847446	0.999682196382323	5.33639602139171	5.86413204591638	4.22957990306067	5.32749851265614	5.03586228741261	6.41280031779361	5.06848965227971
NONRATT000237.2	Vom2r9	-1.30576701251215	0.0988430221341475	0.905383602987561	16.793952184968	15.590009585485	13.0020419242235	22.6997762713175	21.3424639799868	14.2121520556507	21.0914569401317
NONRATT000240.2	Vom2r9	1.48869179636425	0.0640726102984608	0.842196926647888	8.94631097703905	10.1549603721967	9.24241534372517	4.86423777242517	4.55625635527807	10.3991356504761	5.23198931848228
NONRATT000243.2	Smoc2	1.00218388241768	0.991448337635508	0.999682196382323	10.6727920427834	9.43982231781662	6.89264873091368	6.25401999311807	11.0309364390943	11.7856870705396	6.86698598050799
NONRATT000247.2	Chd1	-1.49610118315611	0.324726779577561	0.998819615444626	0.784764120792899	2.43146938489216	0.469953322562296	1.15815185057742	2.63783262673994	1.90650820258729	1.79849632822828
NONRATT000248.2	Chd1	-1.2839416913894	0.300120742932979	0.992493277884719	7.84764120792899	4.5768835480323	8.92911312868363	9.03358443450388	12.2299512694306	7.27939495533329	8.17498331012856
NONRATT000249.2	Riok2	-1.31195346388404	0.204996903924241	0.98253944802927	8.31849968040473	7.00835293292446	6.42269540835139	9.72847554485034	7.43389194808528	7.27939495533329	13.4069726286108
NONRATT000252.2	Riok2	-1.27571383564247	0.158310812506452	0.969469757268138	14.9105182950651	11.4422088700807	14.5685529994312	19.6885814598162	22.5414788103231	12.8256006355872	15.0419692906365
NONRATT000255.2	Riok2	-1.16552663002145	0.317055396823762	0.998819615444626	21.8164425580426	16.3051476398651	15.9784129671181	19.6885814598162	20.3832521157177	23.3980552135713	20.4374582753214
NONRATT000257.2	Fpr-rs3	-1.1566679974899	0.620666536503886	0.999682196382323	2.66819801069586	4.29082832628028	5.95274208578909	3.47445555173226	3.83684745707627	8.66594637539678	3.76049232265914
NONRATT000259.2	Vom1r10	-1.16171390063709	0.554643894008007	0.999682196382323	5.80725449386745	6.57927010029643	2.34976661281148	6.25401999311807	4.31645338921081	5.02624889773013	7.19398531291313
NONRATT000260.2	Vom1r12	1.22312861283132	0.268358342557079	0.992493277884719	12.713178756845	14.588816309353	13.0020419242235	11.8131488758897	10.791133473027	11.2657302880158	10.1369793045594
NONRATT000263.2	Vom1r12	1.16132490589473	0.289940281501159	0.992493277884719	26.9958857552757	27.0322184555658	23.4976661281148	25.9426014529342	25.4191144031303	19.2384009533808	18.9659612794983
NONRATT000265.2	Vom1r9	1.16316947943679	0.415309776358185	0.999682196382323	17.1078578332852	11.2991812592047	10.8089264189328	12.2764096161207	11.2707394051616	8.66594637539678	12.7529739638006
NONRATT000266.2	Vom1r9	1.20004469998191	0.195074094345473	0.973604816100457	31.0766591833988	32.3242400579781	41.0425901704406	36.5975984782465	25.179311437063	25.1312444886507	29.2664402502602
NONRATT000269.2	Vom1r23	-1.34648408134494	0.221358919368952	0.986577978183074	7.06287708713609	5.57807682416436	5.79609097826832	8.8019540643884	7.67369491415255	3.81301640517458	12.7529739638006
NONRATT000270.2	Vom1r23	-1.16942531019873	0.579047653373323	0.999682196382323	2.19733953822012	3.57569027190023	2.66306882785301	3.47445555173226	3.35724152494174	3.63969747766665	2.77949432544371
NONRATT000271.2	Vom2r12	-1.08116899744204	0.564059061284298	0.999682196382323	35.9421967323148	39.7616758235306	35.403150299693	35.9027073679001	43.6441398242426	35.010423356603	45.6164068705174
NONRATT000275.2	Vom2r13	1.23625542430731	0.0418281286964003	0.76670924594665	79.7320346725586	79.3803240361852	85.6881558138587	65.551394742682	57.7925148222114	73.6605441908726	66.5443641444465
NONRATT000278.2	Vom2r13	-1.08914599715967	0.745090702000936	0.999682196382323	2.51124518653728	4.14780071540427	2.34976661281148	4.16934666207872	2.39802966067267	3.63969747766665	2.94299399164628
NONRATT000280.2	Vom1r10	1.21449654216375	0.518420206540461	0.999682196382323	3.45296213148876	2.71752460664418	4.22957990306067	2.31630370115484	2.63783262673994	1.55987034757142	4.74149031987456
NONRATT000281.2	Vom2r13	-1.24394352957148	0.525026860769732	0.999682196382323	2.66819801069586	2.43146938489216	1.87981329024919	3.47445555173226	4.31645338921081	1.73318927507936	2.288995326836
NONRATT000283.2	Vom1r11	1.30331781623815	0.323751576604764	0.998819615444626	2.51124518653728	3.0035798283962	4.5428821181022	1.85304296092387	3.59704449100901	2.25314605760316	2.61599465924114
NONRATT000284.2	Vom1r11	-1.27989980956764	0.352368506755448	0.998819615444626	1.5695282415858	4.5768835480323	3.75962658049837	3.47445555173226	5.51546821954714	4.33297318769839	3.76049232265914
NONRATT000285.2	Vom1r11	-1.39495109426529	0.122232406031484	0.934079918221242	7.84764120792899	8.72468426343657	4.38623101058143	8.10706295404195	10.791133473027	12.9989195630952	7.19398531291313
NONRATT000286.2	Vom1r15	1.10547734165087	0.649638017287002	0.999682196382323	4.39467907644024	5.72110443504037	5.48278876322679	5.09586814254065	5.27566525347988	4.67961104271426	3.92399198886171
NONRATT000292.2	Vom2r15	-1.00284688610553	0.977642207740201	0.999682196382323	301.66332803279	271.895488275294	282.128644644899	256.414819717841	281.528682162972	329.479281192585	276.314435882345
NONRATT000293.2	Vom2r15	1.13094239971571	0.313351864082568	0.998819615444626	35.6282910839976	37.3302064386384	36.6563591598591	31.2700999655904	27.3375381316684	35.010423356603	35.1524282335528
NONRATT000294.2	Vom2r15	1.0449545624631	0.812011217146415	0.999682196382323	27.9376027002272	18.0214789703772	23.8109683431564	16.6773866483149	24.4599025388612	31.5440448064443	16.1864669540545
NONRATT000295.2	Vom2r15	-1.13095611176048	0.609229969370685	0.999682196382323	12.0853674602106	10.8700984265767	9.0857642362044	7.87543258392646	8.39310381235435	22.7047795035396	8.99248164114142
NONRATT000298.2	Vom2r16	-1.0138525800247	0.945526739116466	0.999682196382323	8.78935815288047	7.00835293292446	11.9054841715782	10.8866273954278	6.71448304988348	9.18590315792058	10.4639786369646
NONRATT000304.2	Mir295-2	-1.70698778994601	0.254742296056911	0.989297850004433	1.5695282415858	0.858165665256056	1.25320886016612	2.08467333103936	2.1582266946054	1.38655142006348	2.77949432544371
NONRATT000312.2	Vom1r110	-1.15841844561883	0.71236003033105	0.999682196382323	1.5695282415858	3.57569027190023	0.939906645124593	0.926521480461937	1.67862076247087	1.90650820258729	4.74149031987456
NONRATT000316.2	Vom2r26	-1.33622763340549	0.356009875229429	0.999682196382323	1.5695282415858	2.14541416314014	1.40985996768689	2.08467333103936	2.39802966067267	1.90650820258729	2.77949432544371
NONRATT000317.2	Lilrc2	1.27855783683522	0.0370812600703303	0.746046978589397	67.1758087398722	70.9416949945006	80.831971480715	53.7382458667923	48.2003961795207	61.1815814103012	64.5823681500156
NONRATT000319.2	Pirb	1.25324592707459	0.123767738097289	0.934079918221242	38.9243003913278	40.9058967105387	37.1263124824214	34.2812947770917	21.582266946054	41.5965426019045	26.6504455910191
NONRATT000320.2	Pirb	1.05417552252509	0.734917393126151	0.999682196382323	22.2873010305183	17.8784513595012	23.1843639130733	18.2987992391233	25.179311437063	15.0787466931904	21.745455604942
NONRATT000321.2	Pirb	-1.11403556120321	0.447157489120912	0.999682196382323	30.4488478867645	25.0298319033016	31.9568259342362	36.1343377380155	34.0520211815519	26.6911148362221	33.1904322391219
NONRATT000324.2	Zfp772	1.34871805831823	0.305087804932109	0.996218370283064	2.82515083485444	3.71871788277624	4.69953322562297	2.08467333103936	1.91842372853814	2.9464217676349	3.92399198886171
NONRATT000327.2	Aurkc	1.04316912380066	0.677992760054736	0.999682196382323	113.006033394177	121.573469244608	98.846848845603	100.990841370351	104.554093205328	114.043854300222	106.438282697874
NONRATT000329.2	Lair1	-1.07262781904122	0.514682074782667	0.999682196382323	698.753973153997	727.724484137136	659.657813769944	705.546107371765	634.998254146123	865.901361829646	776.45991479601
NONRATT000330.2	Vom2r30	1.14852814447897	0.913183650677064	0.999682196382323	0	0	9.55571755876669	11.1182577655432	0	0	0
NONRATT000333.2	Vom2r31	-1.17836353788105	0.296438979366653	0.992493277884719	19.4621501956639	14.874871531105	14.4119018919104	16.9090170184303	21.1026610139195	19.5850388083967	18.9659612794983
NONRATT000334.2	Vom2r31	-1.04955018321416	0.625562740098534	0.999682196382323	381.081457057032	393.611985130778	392.724326554559	395.393041787132	372.8936122346	450.975849375648	413.98115482491
NONRATT000335.2	Vom2r31	-1.08071957485809	0.519052429459753	0.999682196382323	103.274958296346	111.704564094163	81.3019248032773	103.538775441621	116.784044474759	93.0722640717614	113.79576767699
NONRATT000336.2	Vom2r31	-1.15811763791081	0.422278440261507	0.999682196382323	21.659489733884	19.0226722465092	20.051341762658	17.1406473885458	19.4240402514486	35.1837422841109	21.5819559387394
NONRATT000337.2	Vom2r31	-1.01320644740068	0.943857385668675	0.999682196382323	24.3276877445799	22.0262520749054	17.388272934805	27.1007533035117	24.220099572794	15.0787466931904	20.1104589429163
NONRATT000338.2	Vom2r31	-1.49208223915369	0.123042558133982	0.934079918221242	4.86553754891597	4.14780071540427	1.87981329024919	7.87543258392646	4.79605932134534	4.33297318769839	4.90498998607714
NONRATT000349.2	Galp	-1.09208955633174	0.738461774350205	0.999682196382323	3.1390564831716	3.0035798283962	5.16948654818526	4.16934666207872	5.99507415168168	2.4264649851111	4.08749165506428
NONRATT000354.2	Smim17	-1.25184025894658	0.292057689816029	0.992493277884719	12.0853674602106	7.43743576555249	6.26604430083062	11.8131488758897	10.0717245748252	13.345557418111	7.84798397772342
NONRATT000357.2	Smim17	1.17564027645383	0.362047978207891	0.999682196382323	9.41716944951479	9.72587753956863	9.86901977380823	7.87543258392646	7.43389194808528	6.93275710031742	10.4639786369646
NONRATT000359.2	Smim17	-1.12507128756853	0.385840978966923	0.999682196382323	28.4084611727029	23.1704729619135	29.2937571063832	30.3435784851284	35.9704449100901	26.86443376373	28.4489419192474
NONRATT000362.2	Smim17	-1.079366531804	0.638946985579858	0.999682196382323	18.677386074871	23.4565281836655	16.2917151821596	28.72216589432	15.8269957604396	20.6249523734443	19.1294609457008
NONRATT000363.2	Smim17	1.09699707181556	0.511968097063128	0.999682196382323	34.0587628424118	28.6055221752019	23.6543172356356	27.7956444138581	25.6589173691976	26.1711580536983	25.3424482613985
NONRATT000365.2	Smim17	-1.63400198352081	0.0437250245701739	0.775476171053378	3.1390564831716	3.86174549365225	4.85618433314373	4.16934666207872	8.15330084628708	8.14598959287297	5.39548898468485
NONRATT000367.2	Smim17	-1.09495573002429	0.383049028002567	0.999682196382323	660.614436883463	652.921043648983	683.4687821131	661.767967419938	734.276682097972	748.911085761789	770.246927480313
NONRATT000368.2	Smim17	-1.07977583372085	0.601386676645716	0.999682196382323	84.1267137489988	107.842818600511	67.9865806640122	80.6073688001885	104.074487273194	71.5807170607774	118.046758998256
NONRATT000370.2	Ppp1r12c	-1.00367856049326	0.985271463033595	0.999682196382323	9.88802792199053	11.2991812592047	10.8089264189328	7.18054147358001	13.1891631336997	11.7856870705396	10.6274783031671
NONRATT000371.2	Sult2a1	-1.29245434221576	0.465055069028177	0.999682196382323	1.41257541742722	1.28724849788408	2.34976661281148	1.85304296092387	0.959211864269068	1.73318927507936	3.92399198886171
NONRATT000375.2	Sult2a6	1.14573312104953	0.436956467621711	0.999682196382323	21.659489733884	27.1752460664418	23.6543172356356	15.7508651678529	18.9444343193141	27.5577094737618	21.745455604942
NONRATT000376.2	Sult2a6	1.17916878602732	0.646405160638107	0.999682196382323	1.72648106574438	1.43027610876009	2.34976661281148	2.77956444138581	0.959211864269068	1.90650820258729	0.653998664810285
NONRATT000377.2	Sult2a6	1.06971714278886	0.595251328192932	0.999682196382323	39.8660173362793	37.7592892712665	33.0533836868815	36.5975984782465	35.4908389779555	31.8906826614601	34.1714302363374
NONRATT000378.2	Sult2a6	-1.09615430300331	0.553921679008229	0.999682196382323	20.7177727889325	21.8832244640294	19.2680862250542	21.3099940506245	22.5414788103231	17.8518495333174	28.61244158545
NONRATT000380.2	Sult2a6	1.05759364414347	0.885741811959646	0.999682196382323	3.76686777980592	3.71871788277624	3.60297547297761	2.08467333103936	3.59704449100901	6.93275710031742	1.30799732962057
NONRATT000382.2	Sult2a6	-1.00756353694984	0.941287536970095	0.999682196382323	125.562259326864	133.873843779945	133.153441392651	139.441482809521	137.407099556544	111.097432532587	139.792214603198
NONRATT000387.2	Sepw1	-1.41388801716971	0.232235884328964	0.986577978183074	2.04038671406154	1.85935894138812	1.40985996768689	3.01119481150129	2.39802966067267	2.07982713009523	2.61599465924114
NONRATT000388.2	Sepw1	1.30451052454382	0.448322030899084	0.999682196382323	2.82515083485444	3.28963505014821	1.56651107520765	1.15815185057742	1.4388177964036	3.46637855015871	1.63499666202571
NONRATT000390.2	Sepw1	1.5849135396437	0.00602772954499164	0.374759887904242	101.077618758125	115.280254366064	62.817094115827	72.0370451059156	58.2721207543459	37.4368883417141	67.3618624754593
NONRATT000391.2	Sepw1	-1.11964989918363	0.716448180410823	0.999682196382323	3.60991495564734	5.00596638066033	7.51925316099674	6.71728073334904	2.1582266946054	11.4390492155237	3.59699265645657
NONRATT000392.2	Sepw1	1.60119943764927	0.0562515165930141	0.817148978692083	9.26021662535621	12.8724849788408	10.1823219888498	13.2029310965826	4.55625635527807	5.54620568025394	3.92399198886171
NONRATT000396.2	Sepw1	-1.05446678348207	0.656627056326315	0.999682196382323	881.91791894706	701.550431346826	983.299001907845	808.38999170304	1041.46428163014	959.146944828915	799.840367062978
NONRATT000398.2	Sepw1	1.01648663066387	0.906157718863762	0.999682196382323	45.8302246543053	42.9082832628028	46.8386811487089	35.6710769977846	46.0421694849153	58.9284353526981	36.9509245617811
NONRATT000399.2	Crx	-1.20597312767189	0.212128877034503	0.986077976857271	86.6379589355361	82.3839038645814	85.8448069213795	71.1105236254537	115.82483261049	84.2329987688567	138.320717607375
NONRATT000400.2	Crx	1.07167147252845	0.535459095547866	0.999682196382323	485.455085122487	505.745632057569	510.995912732737	445.193571361961	493.514504166436	429.484302364664	500.799477578475
NONRATT000410.2	Npas1	-1.30368237994966	0.161791667146253	0.969469757268138	66.861903091555	59.7855413461719	82.8684358784849	98.2112769289653	123.018921592508	45.9295157896029	97.4458010567324
NONRATT000412.2	Arhgap35	-1.15485255760518	0.380702773674369	0.999682196382323	35.3143854356805	29.3206602295819	29.7637104289454	33.8180340368607	35.011233045821	50.4358079048092	25.9964469262088
NONRATT000413.2	Ceacam9	-1.19104118423002	0.135992290646458	0.949390761799286	94.7995057917822	87.5328978561177	102.136522103539	103.538775441621	107.191925832068	141.428244846475	99.2442973849607
NONRATT000414.2	Ceacam9	-1.02872733224452	0.857493684986411	0.999682196382323	44.2606964127195	53.7783816893795	38.8494746651498	37.7557503288239	52.996455500866	47.1427482821585	49.8673981917842
NONRATT000415.2	Ceacam9	1.25673465974058	0.192555288355588	0.972816349695955	20.560819964774	19.0226722465092	28.040548246217	17.3722777586613	12.2299512694306	26.3444769812062	15.3689686230417
NONRATT000417.2	Slc1a5	-1.15700290065065	0.632730471132754	0.999682196382323	2.51124518653728	2.00238655226413	1.09655775264536	2.08467333103936	2.39802966067267	2.59978391261903	1.63499666202571
NONRATT000418.2	Fkrp	-1.07355472746798	0.507584980453437	0.999682196382323	78.1625064309728	65.9357286138403	67.8299295564915	69.2574806645298	73.619510582651	87.0061016089836	73.0843507925493
NONRATT000419.2	Fkrp	-1.03488798022229	0.885903657586125	0.999682196382323	12.0853674602106	9.01073948518859	21.3045506228241	17.6039081287768	11.7503453372961	17.1585738232856	11.9354756327877
NONRATT000421.2	Strn4	-1.05584500249885	0.784053547963822	0.999682196382323	11.9284146360521	8.58165665256056	7.83255537603828	10.8866273954278	8.63290677842162	12.8256006355872	7.52098464531827
NONRATT000422.2	Strn4	1.18377046079323	0.267355566335227	0.992493277884719	20.4038671406154	18.7366170247572	21.7745039453864	15.287604427622	14.388177964036	18.0251684608253	20.4374582753214
NONRATT000426.2	Dact3	1.43900406228856	0.100753705930371	0.905383602987561	5.33639602139171	5.43504921328835	5.0128354406645	3.93771629196323	2.39802966067267	4.67961104271426	3.43349299025399
NONRATT000433.2	Psg16	-1.01192454942952	0.964991014326064	0.999682196382323	2.66819801069586	4.43385593715629	5.16948654818526	2.08467333103936	4.31645338921081	6.06616246277774	3.92399198886171
NONRATT000434.2	Psg16	-1.42167614673238	0.0293004423005886	0.708310868357463	14.7535654709065	13.3015678114689	16.4483662896804	15.7508651678529	26.6181292334666	20.1049955909205	21.9089552711445
NONRATT000435.2	Psg16	1.14353252230994	0.767783636060763	0.999682196382323	1.25562259326864	0.715138054380047	3.13302215041531	2.08467333103936	0.959211864269068	1.73318927507936	1.144497663418
NONRATT000437.2	Psg16	-1.12011176350995	0.640896067953687	0.999682196382323	4.7085847247574	3.0035798283962	3.44632436545684	4.16934666207872	2.63783262673994	5.19956782523807	4.41449098746942
NONRATT000438.2	Psg16	-1.04936377846981	0.686202605937265	0.999682196382323	36.7269608531077	38.4744273256465	34.6198947620892	38.6822718092859	40.2868982993009	33.9705097915554	40.8749165506428
NONRATT000440.2	Psgb1	-1.23409198698995	0.412959393845369	0.999682196382323	3.9238206039645	4.86293876978432	4.38623101058143	3.93771629196323	6.95428601595075	7.27939495533329	3.59699265645657
NONRATT000442.2	Ceacam11	-1.21241084688389	0.155098708456379	0.965895299776853	66.861903091555	64.2193972833282	82.2418314484019	84.3134547220363	90.645521173427	102.778124012206	67.1983628092567
NONRATT000443.2	Ceacam11	-1.18772951125535	0.485200616533589	0.999682196382323	5.02249037307455	5.57807682416436	4.69953322562297	8.10706295404195	5.27566525347988	2.77310284012697	8.17498331012856
NONRATT000450.2	LOC102557319	-1.09274965275587	0.519942784649836	0.999682196382323	26.3680744586414	32.3242400579781	22.2444572679487	25.9426014529342	30.6947796566102	27.7310284012697	33.5174315715271
NONRATT000455.2	Ccdc61	-1.0533596237263	0.79878213391076	0.999682196382323	6.27811296634319	6.72229771117244	6.42269540835139	9.03358443450388	5.51546821954714	7.62603281034916	5.23198931848228
NONRATT000458.2	Fbxo46	1.1096308946217	0.736732669900616	0.999682196382323	4.39467907644024	5.29202160241234	1.72316218272842	2.31630370115484	2.63783262673994	4.50629211520632	4.08749165506428
NONRATT000461.2	Mir330	1.05785204563325	0.741570421291812	0.999682196382323	27.6236970519101	23.3135005727895	39.9460324177952	27.1007533035117	35.2510360118883	23.5713741410792	28.7759412516525
NONRATT000462.2	Mir330	-1.03036052280735	0.895743705160269	0.999682196382323	5.65030166970887	7.58046337642849	5.79609097826832	6.25401999311807	3.35724152494174	9.18590315792058	7.03048564671056
NONRATT000465.2	Gpr4	1.11223572704752	0.528786755137832	0.999682196382323	9.73107509783195	11.7282640918328	11.7488330640574	10.1917362850813	8.39310381235435	11.4390492155237	9.6464803059517
NONRATT000467.2	Gpr4	-1.46892421522598	0.0750860952490223	0.877012625094367	8.00459403208757	5.86413204591638	5.63943987074756	7.18054147358001	9.59211864269068	11.7856870705396	9.48298063974913
NONRATT000469.2	Vasp	-2.23973871742045	0.000523559459188289	0.101026033244972	2.3542923623787	2.71752460664418	2.66306882785301	4.4009770321942	6.47468008381621	5.71952460776187	6.53998664810285
NONRATT000470.2	Vasp	1.00709822541658	0.981343473049845	0.999682196382323	2.19733953822012	2.86055221752019	2.34976661281148	1.62141259080839	3.11743855887447	3.29305962265078	1.79849632822828
NONRATT000478.2	Clasrp	-1.07226608350762	0.768510804019955	0.999682196382323	4.39467907644024	6.57927010029643	7.36260205347598	6.48565036323356	7.43389194808528	9.01258423041265	3.43349299025399
NONRATT000480.2	Clasrp	1.17587433861906	0.405018258707566	0.999682196382323	9.10326380119763	11.0131260374527	10.1823219888498	9.26521480461937	5.75527118561441	11.6123681430317	7.52098464531827
NONRATT000481.2	Tomm40	-1.33968621276923	0.429799985887527	0.999682196382323	1.09866976911006	0.858165665256056	1.87981329024919	2.08467333103936	1.19901483033634	1.90650820258729	1.63499666202571
NONRATT000482.2	PVR	-1.1439071738498	0.411042536713218	0.999682196382323	81.1446100899858	83.0990419189614	73.469369427239	65.7830251127975	71.2214809219783	144.028028759094	80.9323347702727
NONRATT000483.2	Ceacam20	-1.21373536893879	0.254751815570824	0.989297850004433	18.2065276023953	18.1645065812532	14.2552507843897	18.2987992391233	20.1434491496504	28.0776662562856	15.3689686230417
NONRATT000485.2	Zfp180	-1.22259858646828	0.531814491030052	0.999682196382323	2.51124518653728	3.57569027190023	3.28967325793608	3.70608592184775	1.91842372853814	6.58611924530155	2.94299399164628
NONRATT000486.2	Zfp180	-1.15334580384481	0.55086617641386	0.999682196382323	7.21982991129467	6.00715965679239	4.85618433314373	3.47445555173226	7.19408898201801	9.53254101293645	7.3574849791157
NONRATT000487.2	Zfp112	-1.12989029458273	0.307099222033924	0.99738329023226	88.0505343529633	92.8249194585301	83.9649936311303	72.731936216262	111.268576255212	94.4588154918249	120.17225465889
NONRATT000488.2	Zfp112	1.00748807435983	0.949439517252659	0.999682196382323	49.2831867857941	48.2003048652151	59.2141186428494	50.4954206851756	49.1596080437898	45.582877934587	61.8028738245719
NONRATT000490.2	Zfp112	1.06357004792014	0.557609283833964	0.999682196382323	429.109021249557	418.355761812327	460.39760500353	330.768168524911	429.247309260408	463.974768938743	415.125652488328
NONRATT000493.2	Zfp111	-1.40384783857376	0.199817745102139	0.976744410688144	5.96420731802603	2.57449699576817	5.63943987074756	4.16934666207872	9.59211864269068	6.23948139028568	6.53998664810285
NONRATT000492.2	Zfp111	-3.81722991450871	0.0058000723228657	0.374145534496621	0.15695282415858	0.572110443504037	0.626604430083062	1.38978222069291	2.8776355928072	0.693275710031742	2.288995326836
NONRATT000494.2	Zfp94	1.08830512493603	0.526988917469921	0.999682196382323	42.5342153469751	49.4875533630992	38.8494746651498	31.7333607058213	40.7665042314354	47.8360239921902	39.7304188872248
NONRATT000503.2	Cyp2s1	1.28945526232845	0.498186756084669	0.999682196382323	1.09866976911006	3.71871788277624	2.81971993537378	0.694891110346453	1.4388177964036	3.11974069514284	2.45249499303857
NONRATT000505.2	Cyp2s1	-1.08105270929939	0.793236995446678	0.999682196382323	4.55163190059882	2.86055221752019	3.13302215041531	3.01119481150129	4.31645338921081	2.07982713009523	5.72248831708999
NONRATT000506.2	RGD1564380	-1.35174620495763	0.289340482456446	0.992493277884719	4.23772625228166	3.28963505014821	1.87981329024919	2.54793407127033	5.03586228741261	6.41280031779361	2.94299399164628
NONRATT000508.2	RGD1564380	-1.64783279735933	0.0686884261339967	0.854734385027668	3.1390564831716	3.14660743927221	3.13302215041531	4.63260740230968	9.11251271055615	2.77310284012697	4.57799065367199
NONRATT000509.2	RGD1564380	-1.35940238443263	0.208424917622243	0.985020592122879	7.06287708713609	8.00954620905652	6.26604430083062	6.25401999311807	12.7095572015652	8.14598959287297	11.6084763003826
NONRATT000510.2	RGD1564380	1.09132301835225	0.725471399066165	0.999682196382323	4.55163190059882	3.86174549365225	3.13302215041531	4.4009770321942	3.59704449100901	3.46637855015871	2.77949432544371
NONRATT000512.2	RGD1564380	-1.17810853224859	0.192401629024911	0.972816349695955	42.220309698658	42.6222280410508	39.3194279877121	50.9586814254065	49.8790169419916	43.8496886595077	50.5213968565945
NONRATT000513.2	Ceacam4	-1.07919481427046	0.622017881148305	0.999682196382323	25.5833103378485	28.3194669534498	27.1006416010924	28.72216589432	28.2967499959375	28.4243041113014	31.0649365784885
NONRATT000514.2	Ceacam4	-1.04944308942027	0.770035481657234	0.999682196382323	23.542923623787	17.7354237486252	19.7380395476165	19.6885814598162	18.9444343193141	19.5850388083967	26.8139452572217
NONRATT000517.2	Cyp2b2	-1.18276695435597	0.272932612039127	0.992493277884719	26.6819801069586	31.323046781846	23.8109683431564	28.2589051540891	31.414188554812	35.7036990666347	33.5174315715271
NONRATT000521.2	Cyp2b3	-1.1032131787879	0.400093073810978	0.999682196382323	51.0096678515384	51.3469123044873	61.4072341481401	57.2127014185246	61.1497563471531	52.6889539624124	69.6508578022953
NONRATT000522.2	Cyp2b3	-1.22850950423549	0.1339108728891	0.94637481698327	54.14872433471	56.9249891286517	53.2613765570603	49.5688992047136	65.2264067702966	90.6457990866503	63.274370820395
NONRATT000523.2	Cyp2b3	-1.2247951708498	0.314704284136414	0.998819615444626	35.471338259839	40.3337862670346	35.403150299693	34.9761858874381	58.2721207543459	22.5314605760316	65.8903654796362
NONRATT000527.2	Cyp2b21	-1.24700969725021	0.235852629346641	0.986577978183074	14.7535654709065	13.3015678114689	23.0277128055525	25.4793407127033	25.179311437063	13.518876345619	21.0914569401317
NONRATT000529.2	Cyp2a1	1.18754067409581	0.646425781094452	0.999682196382323	1.25562259326864	2.00238655226413	2.66306882785301	0.463260740230968	2.63783262673994	1.38655142006348	2.12549566063343
NONRATT000532.2	Cyp2f4	-1.25406357161815	0.222668805677749	0.986577978183074	9.10326380119763	8.86771187431258	11.7488330640574	9.03358443450388	15.1075868622378	14.9054277656825	10.6274783031671
NONRATT000533.2	Cyp2f4	-1.05055089590488	0.8186056414397	0.999682196382323	12.8701315810035	6.00715965679239	7.20595094595521	9.26521480461937	9.11251271055615	11.0924113605079	7.03048564671056
NONRATT000534.2	Rab4b	-1.16238029698656	0.676460946349322	0.999682196382323	1.09866976911006	0.858165665256056	2.19311550529072	1.85304296092387	0.959211864269068	1.55987034757142	1.96199599443085
NONRATT000537.2	Shkbp1	-1.25461459769921	0.278874458199884	0.992493277884719	9.73107509783195	10.8700984265767	4.85618433314373	11.3498881356587	9.83192160875795	9.70585994044439	11.7719759665851
NONRATT000540.2	Sptbn4	-1.05453390284443	0.797710730258304	0.999682196382323	15.3813767675408	20.1668931335173	20.8345973002618	15.9824955379684	17.985222455045	28.9442608938252	16.1864669540545
NONRATT000541.2	Sptbn4	1.38434984162996	0.301945942692419	0.993127655146521	2.82515083485444	2.28844177401615	2.19311550529072	2.77956444138581	1.67862076247087	1.73318927507936	0.980997997215427
NONRATT000543.2	Sptbn4	1.42506148877324	0.538890791815034	0.999682196382323	9.57412227367337	7.29440815467648	6.42269540835139	0	0	13.8655142006348	7.68448431152084
NONRATT000544.2	Sptbn4	1.01803306040977	0.901971054914434	0.999682196382323	89.9339682428662	85.6735389147296	84.9049002762549	69.9523717748762	83.4514321914089	120.976611400539	66.5443641444465
NONRATT000545.2	Sptbn4	1.01231305110801	0.938786960111777	0.999682196382323	21.0316784372497	19.3087274682613	15.0385063219935	14.36108294716	16.5464046586414	22.1848227210157	19.456460278106
NONRATT000549.2	Blvrb	-3.00072058605953	0.0071343864470567	0.40764033601889	0.627811296634319	0.286055221752019	1.25320886016612	2.54793407127033	1.19901483033634	3.46637855015871	1.47149699582314
NONRATT000554.2	Eid2b	-1.00731931705272	0.969609685661472	0.999682196382323	15.8522352400166	13.5876230332209	9.39906645124593	14.824343687391	17.026010590776	8.49262744788884	12.2624749651928
NONRATT000555.2	Eid2b	-1.0108046343008	0.956745269093204	0.999682196382323	10.9866976911006	10.2979879830727	11.2788797414951	11.3498881356587	5.75527118561441	11.4390492155237	14.878469624434
NONRATT000558.2	Eid2b	-1.1973290637779	0.0869848152985262	0.895293664528566	64.6645635533349	71.2277502162526	78.0122515453412	81.7655206507659	81.7728114289381	85.2729123339043	92.3773114044527
NONRATT000559.2	Eid2b	1.1547040687516	0.315428951441591	0.998819615444626	47.7136585442083	37.4732340495144	34.6198947620892	24.3211888621258	35.7306419440228	43.6763697319998	34.1714302363374
NONRATT000560.2	Eid2b	-1.07521921211246	0.742232778745008	0.999682196382323	37.5117249739006	30.893963949218	47.4652855787919	29.4170570046665	32.8530063512156	74.7004577559202	28.7759412516525
NONRATT000562.2	Eid2b	1.05963488215754	0.858780607169536	0.999682196382323	6.74897143881893	4.14780071540427	1.72316218272842	4.4009770321942	1.67862076247087	5.54620568025394	4.08749165506428
NONRATT000564.2	Vom2r10	1.07324503410998	0.784206546632252	0.999682196382323	4.7085847247574	5.14899399153634	8.30250869860057	6.71728073334904	5.99507415168168	5.54620568025394	4.41449098746942
NONRATT000565.2	Vom2r10	1.25194509211033	0.195093318381104	0.973604816100457	30.6058007109231	30.178825894838	22.714410590511	21.0783636805091	23.2608877085249	15.5987034757142	28.9394409178551
NONRATT000567.2	Vom2r10	-1.34717527560576	0.0527100700939603	0.810648389372788	22.4442538546769	20.8820311878974	23.8109683431564	30.1119481150129	29.2559618602066	38.9967586892855	22.2359546035497
NONRATT000568.2	Vom2r10	-1.16724508778198	0.222158669576962	0.986577978183074	89.6200625945491	89.9643672410099	89.6044335018779	120.216162089936	94.242565664436	92.5523072892376	111.997271348761
NONRATT000575.2	Ppp1r14a	1.09223344340154	0.718684357133491	0.999682196382323	10.9866976911006	5.29202160241234	10.8089264189328	11.5815185057742	6.23487711774894	6.23948139028568	8.99248164114142
NONRATT000576.2	Dpf1	-1.05927570286707	0.811639427536041	0.999682196382323	8.00459403208757	9.1537670960646	8.30250869860057	8.33869332415743	6.47468008381621	15.5987034757142	5.39548898468485
NONRATT000579.2	Zfp84	1.3579857667173	0.129067971400038	0.941942351034471	18.0495747782367	19.0226722465092	12.5320886016612	11.1182577655432	10.791133473027	10.5724545779841	16.022967287852
NONRATT000582.2	Zfp74	-1.34571287753201	0.509383603991448	0.999682196382323	0.941716944951479	1.5733037196361	1.40985996768689	2.08467333103936	2.39802966067267	1.55987034757142	1.144497663418
NONRATT000586.2	Zfp74	-1.74932479015419	0.0927665900394466	0.901804834710398	2.3542923623787	3.0035798283962	4.69953322562297	8.33869332415743	8.39310381235435	3.81301640517458	3.26999332405142
NONRATT000588.2	Zfp74	-1.01789584854047	0.893656683526946	0.999682196382323	33.1170458974603	30.607908727466	26.1607349559678	30.3435784851284	24.9395084709958	33.4505530090316	32.8634329067168
NONRATT000594.2	Zfp14	-1.0358832114167	0.786187342106441	0.999682196382323	31.390564831716	29.892770673086	32.2701281492777	27.7956444138581	29.9753707584084	38.1301640517458	32.8634329067168
NONRATT000597.2	Zfp260	1.35709993539476	0.285824766501163	0.992493277884719	3.29600930733018	3.86174549365225	5.32613765570603	3.93771629196323	3.35724152494174	3.63969747766665	1.47149699582314
NONRATT000601.2	Uba2	-1.36557257346259	0.0708921578795005	0.861155345130351	10.6727920427834	10.2979879830727	9.86901977380823	10.8866273954278	14.8677838961706	17.8518495333174	12.4259746313954
NONRATT000603.2	Lsm14a	-1.17148362356779	0.484386381120036	0.999682196382323	10.5158392186248	14.731843920229	10.4956242038913	22.6997762713175	7.43389194808528	11.4390492155237	14.3879706258263
NONRATT000606.2	Kctd15	-1.10596306520932	0.515828615379361	0.999682196382323	21.1886312614083	19.1656998573852	16.9183196122427	21.0783636805091	20.8628580478522	19.7583577359046	22.7264536021574
NONRATT000609.2	Kctd15	1.00461313954104	0.986458180633975	0.999682196382323	2.51124518653728	3.43266266102422	4.0729287955399	2.31630370115484	3.83684745707627	4.15965426019045	2.94299399164628
NONRATT000612.2	Chst8	-1.14823202743803	0.172886255504619	0.969469757268138	672.228945871197	701.40740373595	700.543752832863	839.891722038746	738.593135487183	815.638872852345	781.364904782088
NONRATT000618.2	Tshz3	1.07652655921035	0.774576656256879	0.999682196382323	6.43506579050177	5.14899399153634	5.63943987074756	3.70608592184775	7.91349788021981	6.06616246277774	3.76049232265914
NONRATT000620.2	Tshz3	1.00650365366791	0.968575244076321	0.999682196382323	14.5966126467479	14.4457886984769	16.4483662896804	12.9713007264671	13.6687690658342	20.1049955909205	13.2434729624083
NONRATT000622.2	Uri1	1.37674618593439	0.287331320710414	0.992493277884719	2.51124518653728	3.71871788277624	1.72316218272842	1.85304296092387	2.39802966067267	1.90650820258729	1.63499666202571
NONRATT000623.2	Uri1	1.14524790155909	0.371178763140178	0.999682196382323	16.4800465366509	19.0226722465092	20.051341762658	14.5927133172755	18.2250254211123	14.9054277656825	17.0039652850674
NONRATT000625.2	Uri1	-1.11866243871026	0.444006649441897	0.999682196382323	32.6461874249846	42.9082832628028	34.3065925470476	52.8117243863304	37.6490656725609	29.8108555313649	43.9814102084916
NONRATT000626.2	Uri1	1.05417038253792	0.671625359510124	0.999682196382323	39.7090645121207	40.3337862670346	51.5382143743319	40.0720540299788	40.5267012653681	45.756196862095	39.8939185534274
NONRATT000628.2	Vstm2b	-1.45045943576211	0.122766561559275	0.934079918221242	4.08077342812308	3.28963505014821	3.13302215041531	5.09586814254065	3.83684745707627	4.67961104271426	6.53998664810285
NONRATT000629.2	Vstm2b	1.07242501877869	0.669350824419069	0.999682196382323	13.811848525955	16.019092418113	15.9784129671181	9.96010591496582	15.3473898283051	14.0388331281428	17.3309646174725
NONRATT000630.2	Vstm2b	1.54485461206703	0.0127332346026949	0.515916019158464	18.8343388990296	18.4505618030052	16.4483662896804	12.0447792460052	8.15330084628708	15.4253845482063	10.4639786369646
NONRATT000631.2	Vstm2b	-1.00627486880974	0.957737714394039	0.999682196382323	43.1620266436095	46.054890702075	45.2721700735012	47.0209651334433	49.8790169419916	38.6501208342696	45.2894075381122
NONRATT000632.2	Vstm2b	1.06410712763432	0.941803240806275	0.999682196382323	3.9238206039645	0	2.66306882785301	3.93771629196323	0	0.519956782523807	3.76049232265914
NONRATT000633.2	Vstm2b	1.16168834216159	0.594384342554812	0.999682196382323	6.27811296634319	7.58046337642849	7.20595094595521	3.47445555173226	6.23487711774894	7.10607602782536	7.19398531291313
NONRATT000637.2	Etfb	1.07994973466871	0.870595331347148	0.999682196382323	1.5695282415858	0.286055221752019	2.97637104289454	0.694891110346453	0.479605932134534	2.77310284012697	1.79849632822828
NONRATT000638.2	Etfb	1.22642696696316	0.270922613264151	0.992493277884719	11.1436505152592	12.7294573679648	9.86901977380823	7.64380221381098	10.0717245748252	7.45271388284123	11.44497663418
NONRATT000640.2	Etfb	-1.00408255603662	0.982817053911647	0.999682196382323	10.2019335703077	9.1537670960646	11.7488330640574	12.0447792460052	11.2707394051616	9.70585994044439	8.82898197493884
NONRATT000648.2	Vom2r38	1.18491639732915	0.278465942065598	0.992493277884719	25.1124518653728	23.3135005727895	31.6435237191946	22.468145901202	27.0977351656012	25.3045634161586	15.5324682892443
NONRATT000649.2	Vom2r38	-1.06104111048579	0.785277593645239	0.999682196382323	3.76686777980592	5.14899399153634	3.91627768801914	4.86423777242517	5.27566525347988	3.81301640517458	4.41449098746942
NONRATT000651.2	Klk1c12	-1.15128016916868	0.252179856262981	0.987762817911867	230.406745864795	241.287579547828	217.118435023781	209.625484954513	244.119419456478	311.280793804252	291.683404505387
NONRATT000652.2	Klk1c12	-1.27381443157197	0.0517806002137602	0.808531662506712	201.998284692092	214.68444392489	187.198073487315	207.540811623474	276.492819875559	255.298780219189	286.1244158545
NONRATT000653.2	Klk1c12	1.09158230363881	0.611552311425248	0.999682196382323	27.1528385794343	31.18001917097	17.2316218272842	19.9202118299316	22.3016758442558	20.9715902284602	28.9394409178551
NONRATT000654.2	Klk1c12	1.0185855140256	0.903110933685198	0.999682196382323	91.1895908361349	86.2456493582336	60.780629718057	59.7606354897949	79.8543877003999	103.471399722238	68.5063601388773
NONRATT000655.2	Klk1c12	-1.0165492481213	0.910143457176346	0.999682196382323	224.128632898452	222.121879690442	173.412776025487	154.497456867028	193.281190650217	293.602263198443	197.998095771314
NONRATT000658.2	Klk1c8	-1.04811356905268	0.876205181849599	0.999682196382323	2.3542923623787	3.43266266102422	2.50641772033225	1.85304296092387	3.83684745707627	4.15965426019045	1.79849632822828
NONRATT000659.2	Klk1c8	1.22945908461197	0.3213802700679	0.998819615444626	6.90592426297751	6.72229771117244	6.89264873091368	6.48565036323356	3.59704449100901	7.27939495533329	4.74149031987456
NONRATT000661.2	Klk1c8	1.22485764991552	0.282335224586457	0.992493277884719	22.6012066788355	16.5912028616171	22.0878061604279	13.2029310965826	17.7454194889778	22.5314605760316	13.0799732962057
NONRATT000667.2	Klk1c8	-1.24878288705973	0.276121512060012	0.992493277884719	6.12116014218461	5.00596638066033	7.20595094595521	6.02238962300259	7.43389194808528	8.66594637539678	8.17498331012856
NONRATT000670.2	Klk12	-1.34149876758533	0.0878847793933893	0.897334060459394	13.0270844051621	15.733037196361	12.5320886016612	13.8978222069291	16.5464046586414	24.9579255611427	18.1484629484854
NONRATT000671.2	Klk12	1.61558582523425	0.0572082262982284	0.817148978692083	6.12116014218461	5.29202160241234	9.55571755876669	5.09586814254065	6.23487711774894	3.46637855015871	2.77949432544371
NONRATT000673.2	Klk11	1.03582393002081	0.834771107630322	0.999682196382323	11.3006033394177	12.0143193135848	11.9054841715782	9.49684517473485	9.11251271055615	14.2121520556507	12.0989752989903
NONRATT000675.2	Klk6	-1.04143745741864	0.858210514615234	0.999682196382323	8.63240532872189	12.7294573679648	7.20595094595521	4.16934666207872	11.2707394051616	11.0924113605079	12.9164736300031
NONRATT000677.2	Klk6	-1.08212769581028	0.793941286177333	0.999682196382323	2.19733953822012	2.71752460664418	2.81971993537378	3.24282518161678	2.39802966067267	2.25314605760316	3.26999332405142
NONRATT000679.2	Klk4	1.16083382092355	0.600746841278161	0.999682196382323	2.3542923623787	3.43266266102422	3.75962658049837	1.38978222069291	3.83684745707627	2.77310284012697	2.94299399164628
NONRATT000680.2	Klk4	1.34369613779402	0.257069324783654	0.991824027461565	7.84764120792899	6.00715965679239	4.85618433314373	2.77956444138581	3.59704449100901	7.97267066536503	3.92399198886171
NONRATT000684.2	Klk1c10	1.01755718830427	0.893748907898473	0.999682196382323	31.0766591833988	32.4672676688541	30.70361707407	37.7557503288239	26.1385233013321	29.637536603857	30.0839385812731
NONRATT000687.2	Klk1c10	-1.11512157911486	0.535513970769865	0.999682196382323	16.4800465366509	15.303954363733	11.7488330640574	14.824343687391	11.7503453372961	19.9316766634126	17.8214636160803
NONRATT000689.2	Klk1c10	-1.75240647972624	0.101318284479164	0.905383602987561	3.76686777980592	1.5733037196361	0.939906645124593	3.70608592184775	5.99507415168168	2.77310284012697	2.45249499303857
NONRATT000690.2	Klk1c2	1.61237150003226	0.174558894662144	0.969469757268138	6.90592426297751	4.86293876978432	4.5428821181022	1.62141259080839	1.67862076247087	7.45271388284123	2.45249499303857
NONRATT000691.2	Klk1c2	-11.7102756820479	2.75608647327699e-07	0.000398860834412646	0	0	0.939906645124593	4.86423777242517	5.03586228741261	2.77310284012697	2.77949432544371
NONRATT000693.2	Klk1c8	-1.20917988675977	0.613920965162909	0.999682196382323	2.66819801069586	1.14422088700807	1.40985996768689	2.31630370115484	0.719408898201801	2.77310284012697	2.45249499303857
NONRATT000696.2	Klk1c9	-1.03172673710081	0.783424771314604	0.999682196382323	605.367042779642	557.521627194684	648.222282920928	589.267661573792	707.898355830572	561.553325125711	632.907207870153
NONRATT000699.2	Clec11a	-1.3077887616675	0.223733086266064	0.986577978183074	6.12116014218461	5.72110443504037	9.39906645124593	6.94891110346453	10.0717245748252	6.75943817280949	13.0799732962057
NONRATT000701.2	Aspdh	-1.13281588091049	0.709182712669068	0.999682196382323	1.5695282415858	3.71871788277624	1.25320886016612	2.77956444138581	2.8776355928072	2.77310284012697	1.63499666202571
NONRATT000703.2	Emc10	-1.22380763039203	0.355185562958616	0.999682196382323	3.9238206039645	5.00596638066033	3.75962658049837	4.16934666207872	4.79605932134534	5.89284353526981	5.72248831708999
NONRATT000704.2	Pold1	1.13202021108462	0.743534048881158	0.999682196382323	2.19733953822012	3.43266266102422	2.34976661281148	1.85304296092387	2.8776355928072	1.73318927507936	2.94299399164628
NONRATT000705.2	Pold1	-1.04637965878598	0.859053397324087	0.999682196382323	3.9238206039645	2.57449699576817	5.48278876322679	5.79075925288711	3.59704449100901	3.29305962265078	4.08749165506428
NONRATT000706.2	Kcnc3	-1.11140951372055	0.286087323866583	0.992493277884719	297.582554604667	319.237627475253	308.602681815908	327.988604083526	358.265631304497	345.771260378331	339.425307036538
NONRATT000709.2	Kcnc3	-1.1560913285229	0.429031145124684	0.999682196382323	55.2473941038201	44.4815869824389	24.5942238807602	40.7669451403252	55.1546821954714	33.1039151540157	62.6203721555848
NONRATT000710.2	Kcnc3	-1.54873019018984	0.0173899455959245	0.588909090932878	22.1303482063598	28.1764393425738	20.2079928701787	40.0720540299788	38.60827753683	45.4095590070791	21.9089552711445
NONRATT000711.2	Myh14	1.00488219378054	0.985174331276576	0.999682196382323	5.65030166970887	6.43624248942042	3.44632436545684	4.4009770321942	6.23487711774894	3.98633533268252	6.04948764949513
NONRATT000712.2	Myh14	1.10462147293827	0.315524173582536	0.998819615444626	206.236010944374	190.226722465092	179.365518111276	190.631794605043	174.336756330903	155.29375904711	175.108142502954
NONRATT000716.2	Vrk3	-1.08478367880717	0.753605394550909	0.999682196382323	2.19733953822012	3.0035798283962	2.66306882785301	3.24282518161678	2.63783262673994	2.77310284012697	2.77949432544371
NONRATT000717.2	Atf5	-1.04297353361233	0.80797054761921	0.999682196382323	13.0270844051621	12.3003745353368	18.014877364888	12.7396703563516	17.2658135568432	17.5052116783015	12.7529739638006
NONRATT000719.2	Nup62	-1.10070452322642	0.691106932186967	0.999682196382323	6.12116014218461	3.57569027190023	4.69953322562297	3.70608592184775	4.07665042314354	7.27939495533329	5.72248831708999
NONRATT000720.2	Tbc1d17	-1.77754633003769	0.112699943560721	0.925308294208984	1.88343388990296	1.14422088700807	0.626604430083062	2.31630370115484	2.39802966067267	2.4264649851111	1.63499666202571
NONRATT000723.2	Ppfia3	-1.02465042892526	0.938824166398208	0.999682196382323	2.51124518653728	1.71633133051211	2.34976661281148	2.08467333103936	0.719408898201801	3.46637855015871	2.45249499303857
NONRATT000730.2	Vom1r70	1.01293271182712	0.966635264410412	0.999682196382323	2.82515083485444	3.14660743927221	7.20595094595521	2.54793407127033	5.75527118561441	6.23948139028568	2.77949432544371
NONRATT000732.2	Mrgprx2	-1.03020098048777	0.924178773775462	0.999682196382323	4.86553754891597	4.29082832628028	5.32613765570603	6.02238962300259	2.63783262673994	9.35922208542852	1.79849632822828
NONRATT000733.2	Mrgprx2	-1.42544298778036	0.190671803041335	0.971322119424064	2.04038671406154	1.5733037196361	3.75962658049837	3.93771629196323	3.35724152494174	3.11974069514284	3.59699265645657
NONRATT000735.2	Mrgprx2l	-1.33528769525782	0.328425488837797	0.998819615444626	2.04038671406154	2.43146938489216	1.72316218272842	3.24282518161678	3.11743855887447	1.38655142006348	3.43349299025399
NONRATT000736.2	Mrgprx2l	-1.20892150070879	0.367949283308956	0.999682196382323	6.43506579050177	5.72110443504037	6.26604430083062	5.32749851265614	4.79605932134534	10.3991356504761	8.66548230873627
NONRATT000737.2	Mrgprx2l	1.10504848102132	0.428041129607742	0.999682196382323	77.0638366618627	70.7986673836246	73.6260205347598	87.0930191634221	54.6750762633369	68.6342952931425	57.0613835046973
NONRATT000740.2	LOC100125384	1.04461192849147	0.833975259267808	0.999682196382323	8.78935815288047	6.72229771117244	10.025670881329	8.57032369427292	10.5513305069598	4.85292997022219	8.82898197493884
NONRATT000742.2	Gas2	-1.19689886818683	0.584670152132389	0.999682196382323	2.51124518653728	3.86174549365225	1.40985996768689	2.08467333103936	4.07665042314354	1.73318927507936	4.57799065367199
NONRATT000744.2	Gabrg3	-1.01592280675611	0.88677547213498	0.999682196382323	324.578440359943	297.211375400347	332.256999051544	381.726849950318	330.688290206761	250.792488103983	329.615327064384
NONRATT000745.2	Gabrg3	-1.00453936944988	0.967980809681612	0.999682196382323	616.981551767377	608.439456666544	531.047254495395	670.338291114211	601.186035930639	463.974768938743	617.538239247111
NONRATT000747.2	Gabrg3	-1.74471729403513	1.38501483588103e-05	0.0105137173671692	200.428756450506	219.118299862046	238.579636754126	346.287403322649	464.977951204431	277.136965085189	442.920595742765
NONRATT000749.2	Gabrg3	-1.25433183643826	0.10314861417629	0.905383602987561	219.89090664617	225.840597573219	262.860558419844	327.988604083526	307.667205464304	198.10353414157	351.524282335528
NONRATT000750.2	Gabrg3	1.0821946830819	0.771172341739808	0.999682196382323	4.7085847247574	5.29202160241234	3.13302215041531	2.54793407127033	5.75527118561441	4.85292997022219	3.10649365784885
NONRATT000753.2	Gabrb3	1.40619432800248	0.480554521828668	0.999682196382323	2.19733953822012	1.28724849788408	1.25320886016612	2.31630370115484	0.719408898201801	0.693275710031742	0.817498331012856
NONRATT000754.2	Tubgcp5	1.0161209781545	0.908160167490309	0.999682196382323	36.0991495564734	41.0489243214147	35.5598014072138	45.3995525426349	28.2967499959375	43.3297318769839	30.901436912286
NONRATT000755.2	Tubgcp5	1.25088191060884	0.189988011330137	0.971322119424064	15.3813767675408	17.4493685268731	16.6050173972011	13.6661918368136	9.83192160875795	17.8518495333174	11.1179773017748
NONRATT000757.2	Tubgcp5	-1.4706485752411	0.089686256689794	0.899084133270793	5.33639602139171	3.71871788277624	3.60297547297761	7.64380221381098	5.51546821954714	4.85292997022219	6.86698598050799
NONRATT000759.2	Tug1	1.07039865268418	0.507681303372803	0.999682196382323	251.595377126203	265.459245785873	269.909858258279	266.606556002922	252.992129200967	198.623490924094	262.416964255127
NONRATT000760.2	Tug1	-1.04525699353192	0.748244761357096	0.999682196382323	22.2873010305183	21.1680864096494	20.3646439776995	26.8691229333962	20.623055081785	19.7583577359046	21.9089552711445
NONRATT000761.2	Tug1	-1.09641601011792	0.467545808880261	0.999682196382323	148.163466005699	142.598528043381	158.687571918535	192.021576825736	183.928874973594	109.364243257507	172.32864817751
NONRATT000762.2	Tug1	-1.0663209113093	0.534791049738166	0.999682196382323	129.956938403304	130.44118111892	155.397898660599	167.932018333726	150.596262690244	133.802212036126	139.301715604591
NONRATT000764.2	Mir344b-1	-1.00286303221784	0.987682215518095	0.999682196382323	9.41716944951479	7.43743576555249	9.71236866628746	9.03358443450388	7.19408898201801	10.745773505492	8.33848297633113
NONRATT000765.2	Mir344a-2	-1.07847057954668	0.724536679232963	0.999682196382323	4.55163190059882	6.1501872676684	5.48278876322679	6.25401999311807	7.19408898201801	5.372886752746	4.74149031987456
NONRATT000767.2	Peg12	1.2257620559156	0.397667911146845	0.999682196382323	3.76686777980592	3.57569027190023	4.22957990306067	3.01119481150129	3.11743855887447	3.63969747766665	2.77949432544371
NONRATT000768.2	Peg12	-1.22877137096627	0.319277555727103	0.998819615444626	13.0270844051621	16.1621200289891	13.0020419242235	11.1182577655432	12.7095572015652	26.86443376373	17.9849632822828
NONRATT000769.2	Peg12	-1.22762064890337	0.0873931030500456	0.896884500740022	39.8660173362793	36.3290131625064	38.066219127546	39.3771629196323	53.7158643990678	44.3696454420315	49.5403988593791
NONRATT000770.2	Chrna7	-1.07069834788878	0.494486468117534	0.999682196382323	293.658734000703	279.475951651722	267.560091645467	308.300022623709	291.120800805662	321.679929454728	279.093930207789
NONRATT000773.2	Chrna7	-1.01416201678244	0.932486260004885	0.999682196382323	34.2157156665704	24.1716662380456	22.0878061604279	18.5304296092387	27.0977351656012	27.5577094737618	35.1524282335528
NONRATT000774.2	Hmgn5	-1.07720210871482	0.671884022746995	0.999682196382323	13.3409900534793	11.5852364809568	16.9183196122427	12.9713007264671	15.1075868622378	16.2919791857459	15.5324682892443
NONRATT000775.2	Apba2	1.083205950567	0.518826194843794	0.999682196382323	49.1262339616355	52.0620503588674	48.7184944389581	44.9362918024039	55.1546821954714	37.4368883417141	47.4149031987456
NONRATT000780.2	Nsmce3	1.12129134607885	0.471420527496803	0.999682196382323	26.3680744586414	21.4541416314014	24.5942238807602	19.9202118299316	20.3832521157177	18.718444170857	26.8139452572217
NONRATT000781.2	Nsmce3	-1.06150085801044	0.772625839327051	0.999682196382323	6.59201861466035	5.29202160241234	5.79609097826832	6.48565036323356	8.39310381235435	5.54620568025394	4.90498998607714
NONRATT000783.2	Nsmce3	1.32255877068934	0.345694153750072	0.998819615444626	2.98210365901302	2.43146938489216	3.60297547297761	1.38978222069291	1.91842372853814	2.9464217676349	2.61599465924114
NONRATT000784.2	Nsmce3	-1.50198150262527	0.0897109493218324	0.899084133270793	5.49334884555029	6.72229771117244	3.75962658049837	10.8866273954278	7.19408898201801	4.33297318769839	9.80997997215427
NONRATT000786.2	Tarsl2	1.37159557996675	0.305744500989371	0.996319402825593	2.19733953822012	3.14660743927221	3.60297547297761	0.694891110346453	3.83684745707627	1.90650820258729	2.288995326836
NONRATT000790.2	Cers3	1.03012494352572	0.9263306857323	0.999682196382323	1.41257541742722	1.85935894138812	2.34976661281148	1.85304296092387	1.67862076247087	2.59978391261903	1.144497663418
NONRATT000791.2	Mef2a	-1.01607852355099	0.875990249066813	0.999682196382323	94.6425529676236	93.5400575129101	106.3661020066	105.855079142776	93.5231567662342	109.884200040031	89.7613167452116
NONRATT000794.2	Arrdc4	-2.35853053293464	0.0341825062062942	0.735371642741611	2.04038671406154	2.00238655226413	2.19311550529072	11.3498881356587	4.31645338921081	1.38655142006348	2.94299399164628
NONRATT000797.2	Arrdc4	-2.03841834609329	0.120207060985479	0.931943316812396	2.98210365901302	2.86055221752019	1.56651107520765	11.8131488758897	5.51546821954714	1.21323249255555	1.96199599443085
NONRATT000798.2	Mctp2	1.1072606489289	0.554160039459991	0.999682196382323	14.9105182950651	13.8736782549729	21.1478995153033	19.6885814598162	11.2707394051616	15.2520656206983	13.8974716272186
NONRATT000800.2	Rgma	-1.00078298009759	0.995251028645326	0.999682196382323	37.0408665014248	34.8987370537463	46.9953322562297	36.365968108131	41.9655190617717	36.7436126316823	43.4909112098839
NONRATT000803.2	Rgma	-1.00110211287989	0.992973585133341	0.999682196382323	74.2386858270083	76.090688986037	68.4565339865745	79.6808473197266	81.0534025307363	54.5954621649997	77.1718424476136
NONRATT000804.2	Rgma	-1.27146776099781	0.287696258627067	0.992493277884719	7.06287708713609	5.57807682416436	7.67590426851751	11.1182577655432	9.35231567662342	5.19956782523807	8.99248164114142
NONRATT000807.2	Slco3a1	1.20012975472221	0.528109587620419	0.999682196382323	2.51124518653728	4.00477310452826	2.03646439776995	3.70608592184775	1.91842372853814	1.73318927507936	2.288995326836
NONRATT000809.2	Slco3a1	1.0142178149941	0.938303638254581	0.999682196382323	10.9866976911006	9.29679470694061	9.55571755876669	7.87543258392646	8.87270974448888	9.70585994044439	12.4259746313954
NONRATT000810.2	Slco3a1	-1.40672690126751	0.367833284354078	0.999682196382323	1.09866976911006	0.858165665256056	2.19311550529072	0.694891110346453	2.63783262673994	2.59978391261903	1.79849632822828
NONRATT000812.2	Slco3a1	-1.14765990084599	0.247564540535255	0.987762817911867	51.4805263240142	44.0525041498109	55.6111431698718	63.4667214116427	55.634288127606	59.275073207714	52.9738918496331
NONRATT000813.2	Slco3a1	-1.54399285388475	0.00584279234357631	0.374145534496621	18.677386074871	17.0202856942451	17.5449240423257	29.648687374782	28.7763559280721	20.6249523734443	30.7379372460834
NONRATT000814.2	Slco3a1	1.00037612866463	0.99845123349611	0.999763803442587	19.3051973715053	13.5876230332209	14.5685529994312	11.8131488758897	19.9036461835832	10.2258167229682	21.2549566063343
NONRATT000818.2	Ntrk3	-1.29305611713049	0.137257894113998	0.951795037670235	10.2019335703077	11.0131260374527	13.6286463543066	14.1294525770445	11.2707394051616	19.7583577359046	14.5514702920288
NONRATT000821.2	Ntrk3	-1.67739878699767	0.232806250179439	0.986577978183074	1.88343388990296	3.0035798283962	1.87981329024919	5.79075925288711	4.31645338921081	3.29305962265078	1.96199599443085
NONRATT000823.2	Ntrk3	1.14104352383134	0.650513658040675	0.999682196382323	5.17944319723313	3.86174549365225	3.44632436545684	2.31630370115484	4.79605932134534	5.02624889773013	2.45249499303857
NONRATT000824.2	Ntrk3	-1.15027618347432	0.165999450511122	0.969469757268138	102.333241351394	117.282640918328	109.655775264536	140.368004289983	122.779118626441	113.697216445206	128.510737635221
NONRATT000825.2	Ntrk3	-1.00950382659845	0.923845113096973	0.999682196382323	988.331933726577	998.189696303669	997.084299369672	988.135158912656	988.467826129275	1031.42093759972	1007.81194247265
NONRATT000828.2	Ntrk3	1.1994752910146	0.312465401638889	0.998819615444626	15.0674711192237	17.3063409159971	10.8089264189328	13.2029310965826	8.63290677842162	10.9190924329999	15.0419692906365
NONRATT000829.2	Ntrk3	1.01221362693021	0.928784212595123	0.999682196382323	27.4667442277515	31.036991560094	26.1607349559678	28.0272747839736	26.8579321995339	23.0514173585554	33.5174315715271
NONRATT000830.2	Ntrk3	-1.11631336894111	0.447749793115978	0.999682196382323	15.5383295916994	17.0202856942451	15.5084596445558	16.4457562781994	18.7046313532468	19.2384009533808	17.16746495127
NONRATT000835.2	Mrpl46	-1.14512681503714	0.642618408193335	0.999682196382323	1.72648106574438	2.00238655226413	2.34976661281148	2.08467333103936	1.67862076247087	2.4264649851111	2.94299399164628
NONRATT000837.2	Hapln3	-1.38820086354302	0.255538143612762	0.991194857776437	1.72648106574438	2.28844177401615	1.56651107520765	2.77956444138581	3.83684745707627	1.73318927507936	2.288995326836
NONRATT000839.2	Mfge8	1.05700166525259	0.739790391435192	0.999682196382323	25.8972159861657	21.1680864096494	31.8001748267154	20.6151029402781	25.179311437063	35.010423356603	18.4754622808905
NONRATT000843.2	Abhd2	-1.10046127352529	0.488183648742143	0.999682196382323	38.4534419188521	26.3170804011857	39.0061257726706	35.2078162575536	47.0013813491843	37.2635694142061	33.0269325729194
NONRATT000845.2	Rlbp1	-1.34100359875991	0.179810664983267	0.969469757268138	4.08077342812308	5.57807682416436	6.42269540835139	7.18054147358001	9.35231567662342	7.62603281034916	4.90498998607714
NONRATT000846.2	Rlbp1	1.22028046557317	0.236239178194394	0.986577978183074	12.3992731085278	15.017899141981	14.2552507843897	8.8019540643884	11.5105423712288	14.5587899106666	10.4639786369646
NONRATT000847.2	Rlbp1	-1.2562130361346	0.403850543867932	0.999682196382323	2.04038671406154	2.43146938489216	2.03646439776995	2.31630370115484	2.8776355928072	2.4264649851111	3.26999332405142
NONRATT000848.2	Rlbp1	-1.03014078399866	0.864765461740978	0.999682196382323	8.00459403208757	11.2991812592047	12.688739709182	11.5815185057742	11.5105423712288	9.53254101293645	11.44497663418
NONRATT000849.2	Rlbp1	1.31056324031848	0.505004883168282	0.999682196382323	0.941716944951479	2.71752460664418	3.44632436545684	2.77956444138581	1.4388177964036	2.25314605760316	0.817498331012856
NONRATT000853.2	Polg	1.44346305897329	0.0875163110270976	0.896884500740022	10.5158392186248	10.1549603721967	8.92911312868363	7.18054147358001	3.59704449100901	9.70585994044439	6.53998664810285
NONRATT000857.2	Arpin	-1.10732787744838	0.695023953387406	0.999682196382323	3.76686777980592	2.00238655226413	4.5428821181022	3.70608592184775	2.8776355928072	4.85292997022219	3.59699265645657
NONRATT000861.2	Sema4b	-2.08891821362642	0.0249018837645945	0.673572763150712	1.5695282415858	2.43146938489216	1.72316218272842	3.47445555173226	5.51546821954714	2.77310284012697	4.41449098746942
NONRATT000864.2	Fes	1.47928851123051	0.223960801034681	0.986577978183074	3.76686777980592	4.00477310452826	1.56651107520765	0.926521480461937	1.91842372853814	2.59978391261903	2.77949432544371
NONRATT000866.2	Furin	1.32006160003649	0.147071158315773	0.96040107970096	12.0853674602106	11.0131260374527	13.6286463543066	7.18054147358001	9.59211864269068	12.3056438530634	7.84798397772342
NONRATT000867.2	Iqgap1	1.23508062305812	0.332454980202871	0.998819615444626	10.2019335703077	7.86651859818051	10.025670881329	9.03358443450388	9.35231567662342	8.31930852038091	3.92399198886171
NONRATT000868.2	Iqgap1	1.28336920290445	0.0622293239808363	0.834827595432275	62.7811296634319	54.2074645220075	63.6003496534308	49.8005295748291	43.6441398242426	57.1952460776187	36.9509245617811
NONRATT000874.2	Tm6sf1	-1.03870024896313	0.899900661315157	0.999682196382323	3.60991495564734	3.0035798283962	4.0729287955399	2.31630370115484	5.03586228741261	4.67961104271426	2.77949432544371
NONRATT000878.2	Mex3b	1.31957824509094	0.152110575127308	0.965895299776853	14.1257541742722	13.3015678114689	17.0749707197634	15.5192347977374	6.95428601595075	8.14598959287297	14.2244709596237
NONRATT000879.2	Mex3b	1.3086505100502	0.414335667349601	0.999682196382323	3.76686777980592	3.57569027190023	2.34976661281148	1.62141259080839	1.4388177964036	3.63969747766665	2.94299399164628
NONRATT000880.2	Mex3b	-1.08197198353598	0.742032477411011	0.999682196382323	3.60991495564734	4.14780071540427	5.32613765570603	6.02238962300259	5.75527118561441	3.46637855015871	3.92399198886171
NONRATT000881.2	Mex3b	1.49811561881547	0.271865746143504	0.992493277884719	3.45296213148876	1.71633133051211	1.87981329024919	1.62141259080839	0.959211864269068	2.77310284012697	0.817498331012856
NONRATT000883.2	Fam122b	-1.04531800875369	0.749594461019501	0.999682196382323	42.220309698658	35.4708474972503	44.3322634283766	45.6311829127504	43.1645338921081	49.2225754122537	32.2094342419065
NONRATT000886.2	Plac1	1.17706121346443	0.34008269957837	0.998819615444626	24.641593392897	31.036991560094	26.9439904935717	19.2253207195852	21.1026610139195	35.5303801391268	17.4944642836751
NONRATT000887.2	Htatsf1	1.02949340023765	0.883127960691007	0.999682196382323	10.9866976911006	11.4422088700807	16.1350640746388	16.6773866483149	13.9085720319015	7.27939495533329	12.4259746313954
NONRATT000888.2	Rbmx	-1.11901505660111	0.721212431158098	0.999682196382323	2.82515083485444	1.85935894138812	2.97637104289454	1.85304296092387	2.63783262673994	4.50629211520632	2.288995326836
NONRATT000891.2	Rbmx	1.0005942499717	0.997365542398094	0.999682196382323	13.6548957017964	12.0143193135848	15.9784129671181	15.287604427622	18.7046313532468	12.9989195630952	8.99248164114142
NONRATT000892.2	Rbmx	-1.00524143622091	0.974805642558231	0.999682196382323	16.9509050091266	17.3063409159971	12.8453908167028	12.7396703563516	16.5464046586414	18.1984873883332	15.5324682892443
NONRATT000894.2	Rbmx	1.06839887494676	0.734320481932785	0.999682196382323	7.37678273545325	7.15138054380047	7.04929983843445	5.79075925288711	6.47468008381621	8.14598959287297	6.37648698190028
NONRATT000895.2	Rbmx	1.1470052518668	0.675305341792086	0.999682196382323	2.3542923623787	3.14660743927221	3.28967325793608	3.93771629196323	1.19901483033634	2.9464217676349	2.12549566063343
NONRATT000896.2	Rbmx	-1.30159384131394	0.350528554572304	0.998819615444626	12.5562259326864	8.15257381993253	9.39906645124593	18.9936903494697	13.6687690658342	5.89284353526981	13.8974716272186
NONRATT000898.2	Rbmx	-1.42402448590866	0.132452961739876	0.944324934695071	6.59201861466035	7.29440815467648	8.45915980612134	15.5192347977374	8.63290677842162	8.49262744788884	9.97347963835684
NONRATT000899.2	Rbmx	-1.23728988167703	0.577180465595467	0.999682196382323	1.25562259326864	1.14422088700807	1.72316218272842	2.08467333103936	0.719408898201801	3.11974069514284	0.817498331012856
NONRATT000900.2	Rbmx	1.08572863388739	0.724617682159057	0.999682196382323	11.3006033394177	11.2991812592047	13.4719952467858	4.86423777242517	10.5513305069598	18.5451252433491	9.97347963835684
NONRATT000901.2	Rbmx	-1.0277488880964	0.819103969574403	0.999682196382323	64.1937050808592	59.6425137352959	67.3599762339292	66.7095465932594	71.7010868541129	49.2225754122537	74.5558477883725
NONRATT000902.2	Rbmx	-1.00754659767725	0.940295642875261	0.999682196382323	348.278316807889	335.542775115118	390.217908834227	350.688380354843	402.629180026941	320.466696962173	369.345745951608
NONRATT000906.2	Rbmx	-1.09328267203482	0.508141997071042	0.999682196382323	28.7223668210201	30.46488111659	23.0277128055525	24.7844496023568	30.9345826226775	28.4243041113014	35.4794275659579
NONRATT000907.2	Rbmx	-1.27408002968452	0.56379441672627	0.999682196382323	0.941716944951479	2.14541416314014	1.56651107520765	0.694891110346453	2.63783262673994	2.9464217676349	1.63499666202571
NONRATT000908.2	Rbmx	1.0936534192129	0.429400459070766	0.999682196382323	50.8527150273799	58.2122376265358	53.2613765570603	44.7046614322885	52.5168495687315	54.4221432374918	46.2704055353276
NONRATT000910.2	Rbmx	-1.13094935576479	0.797708791181523	0.999682196382323	3.45296213148876	3.57569027190023	3.28967325793608	3.24282518161678	1.67862076247087	7.10607602782536	3.43349299025399
NONRATT000911.2	Rbmx	-1.24018491052619	0.386514785381112	0.999682196382323	7.06287708713609	9.01073948518859	3.91627768801914	8.57032369427292	11.7503453372961	6.41280031779361	6.70348631430542
NONRATT000913.2	Rbmx	1.23699030160816	0.550516556601245	0.999682196382323	1.25562259326864	2.71752460664418	1.87981329024919	2.08467333103936	1.4388177964036	1.03991356504761	1.79849632822828
NONRATT000914.2	Rbmx	1.09351728869635	0.686398013142976	0.999682196382323	13.6548957017964	14.1597334767249	13.4719952467858	10.1917362850813	9.35231567662342	22.1848227210157	8.33848297633113
NONRATT000916.2	Rbmx	-1.19889579086647	0.529779345003558	0.999682196382323	2.19733953822012	3.57569027190023	3.60297547297761	3.70608592184775	2.1582266946054	5.71952460776187	3.26999332405142
NONRATT000917.2	Rbmx	1.15796872005133	0.37164569305635	0.999682196382323	41.1216399295479	45.625807869447	31.8001748267154	26.8691229333962	34.5316271136865	50.4358079048092	24.5249499303857
NONRATT000918.2	Rbmx	-1.0810393744644	0.628008127498424	0.999682196382323	39.238206039645	35.3278198863743	37.439614697463	35.6710769977846	31.6539915208793	60.4883057002695	33.1904322391219
NONRATT000919.2	Rbmx	1.10652941795866	0.721646663420559	0.999682196382323	3.60991495564734	3.57569027190023	3.44632436545684	2.54793407127033	5.99507415168168	2.77310284012697	1.79849632822828
NONRATT000927.2	Magea4	-1.32907592146104	0.1405859690796	0.955723551334353	13.3409900534793	11.7282640918328	12.0621352790989	18.2987992391233	19.6638432175159	8.49262744788884	19.6199599443085
NONRATT000935.2	F8a1	-1.02844025583506	0.819597503237802	0.999682196382323	83.0280439798887	82.5269314754574	87.5679691041079	68.5625895541833	82.0126143950053	101.044934737126	94.8298063974913
NONRATT000937.2	Cyp2c6v1	1.02573662561627	0.805548302350094	0.999682196382323	176.414974354244	156.329178687478	141.29929898373	159.593325009569	164.025228790011	149.227596584333	143.71620659206
NONRATT000938.2	Cyp2c7	1.22599636561994	0.0386414961266239	0.751272440986921	320.968525404296	369.297291281856	309.385937353512	293.475678936319	252.992129200967	285.109635750554	255.713477940821
NONRATT000939.2	Cyp2c7	1.22537345519382	0.0544975597793468	0.811423458116519	99.351137692381	95.2563888434222	76.9156937926959	79.4492169496111	70.5020720237765	70.3674845682218	75.2098464531827
NONRATT000941.2	Vom2r42	-1.67436601848316	0.0152708312570814	0.560912360285487	4.23772625228166	5.86413204591638	5.95274208578909	9.49684517473485	9.11251271055615	10.0524977954603	7.3574849791157
NONRATT000943.2	Olr20	1.23991638892385	0.0787361252633224	0.879199387712761	52.8931017414414	57.7831547939078	52.9480743420187	40.9985755104407	45.3227605867135	42.4631372394442	47.0879038663405
NONRATT000944.2	Olr20	1.13341400215282	0.596783318652456	0.999682196382323	6.43506579050177	5.86413204591638	5.32613765570603	6.48565036323356	5.27566525347988	5.372886752746	3.76049232265914
NONRATT000945.2	Olr20	1.09692998115651	0.599971375197095	0.999682196382323	20.4038671406154	14.588816309353	18.4848306874503	16.4457562781994	15.3473898283051	18.891763098365	14.2244709596237
NONRATT000946.2	Olr20	-1.01967036819348	0.93372575087508	0.999682196382323	4.23772625228166	6.57927010029643	5.63943987074756	6.25401999311807	7.19408898201801	3.98633533268252	5.23198931848228
NONRATT000947.2	Olr20	-1.13583865178547	0.795033744564474	0.999682196382323	1.88343388990296	3.57569027190023	1.72316218272842	5.09586814254065	3.11743855887447	1.21323249255555	1.63499666202571
NONRATT000948.2	Olr20	-1.15817567486997	0.32575674900756	0.998819615444626	31.390564831716	38.6174549365225	39.4760790952329	44.9362918024039	50.5984258401934	27.3843905462538	46.5974048677328
NONRATT000951.2	Nox4	-1.24893931439671	0.441599222998699	0.999682196382323	3.76686777980592	3.14660743927221	3.28967325793608	7.64380221381098	3.59704449100901	2.07982713009523	3.92399198886171
NONRATT000952.2	Nox4	-1.5401745738048	0.192488738115436	0.972816349695955	2.98210365901302	2.86055221752019	2.81971993537378	4.4009770321942	8.15330084628708	3.46637855015871	2.12549566063343
NONRATT000953.2	Tyr	-1.12603162467933	0.215715032430768	0.986077976857271	405.409144801612	394.184095574282	451.938445197408	465.577043932123	477.687508405996	459.121838968521	476.601526980495
NONRATT000954.2	Tyr	-1.03429479723074	0.741216311818361	0.999682196382323	719.628698767089	721.860352091219	767.747077959272	705.082846631534	737.873726588981	849.6093826439	753.733461193853
NONRATT000955.2	Tyr	-1.25880915990273	0.187594279571671	0.969469757268138	10.5158392186248	11.4422088700807	13.0020419242235	16.2141259080839	16.0667987265069	14.9054277656825	11.7719759665851
NONRATT000956.2	Grm5	1.22526309727293	0.209759735881806	0.986077976857271	16.1661408883337	15.303954363733	15.351808537035	11.1182577655432	13.9085720319015	11.9590059980476	13.8974716272186
NONRATT000957.2	Grm5	1.1692140614452	0.585387613181613	0.999682196382323	6.43506579050177	4.86293876978432	3.28967325793608	4.16934666207872	4.31645338921081	1.90650820258729	6.2129873156977
NONRATT000962.2	Dlg2	-1.2128924990487	0.531628654912597	0.999682196382323	4.08077342812308	1.5733037196361	1.56651107520765	3.47445555173226	2.63783262673994	3.11974069514284	2.45249499303857
NONRATT000963.2	Dlg2	-1.05913905479096	0.669981466201904	0.999682196382323	21.8164425580426	24.1716662380456	22.0878061604279	22.468145901202	25.4191144031303	27.9043473287776	20.4374582753214
NONRATT000964.2	Dlg2	-1.08986610221631	0.411574909498286	0.999682196382323	134.194664655586	130.298153508044	120.621352790989	126.238551712939	169.540697009558	128.949282065904	135.377723615729
NONRATT000966.2	Tmem126b	-1.03742618030511	0.864770012463602	0.999682196382323	5.17944319723313	5.86413204591638	5.63943987074756	4.63260740230968	7.19408898201801	6.93275710031742	4.41449098746942
NONRATT000967.2	Tmem126b	-1.04686575810552	0.646625800117484	0.999682196382323	95.4273170884165	101.120520889339	101.196615458415	113.267250986472	101.676457612521	97.4052372594598	103.495288706228
NONRATT000970.2	Tmem126b	1.39812306413574	0.0473317285002061	0.788244850235883	33.7448571940947	31.323046781846	45.1155189659805	25.7109710828187	24.9395084709958	35.5303801391268	18.8024616132957
NONRATT000972.2	Ccdc89	1.26779978596882	0.375970720697344	0.999682196382323	5.02249037307455	5.00596638066033	9.39906645124593	2.54793407127033	4.31645338921081	8.83926530290471	4.41449098746942
NONRATT000974.2	Ccdc89	-1.08763024549224	0.543007463857165	0.999682196382323	51.6374791481728	46.627001145579	48.8751455464788	69.4891110346453	51.7974406705297	37.2635694142061	55.2628871764691
NONRATT000975.2	Ccdc89	-1.06483770947657	0.636444466745727	0.999682196382323	91.6604493086106	92.538864236778	105.269544253954	132.724202076172	111.028773289145	66.9011060180631	101.042793713189
NONRATT000976.2	Ccdc89	1.02057253122017	0.858813522606527	0.999682196382323	49.9109980824284	50.0596638066033	59.9973741804532	58.6024836392175	52.2770466026642	44.8896022245553	53.4643908482408
NONRATT000977.2	Ccdc89	1.33028272592087	0.103595576163858	0.905383602987561	13.1840372293207	10.4410155939487	12.0621352790989	9.49684517473485	9.35231567662342	8.14598959287297	8.82898197493884
NONRATT000988.2	Fam181b	1.03849206787817	0.715314985184277	0.999682196382323	142.356211511832	156.329178687478	151.638272080101	143.6108294716	151.315671588446	149.40091551184	134.069726286108
NONRATT000989.2	Fam181b	-1.47235058369677	0.270729698489545	0.992493277884719	1.09866976911006	1.28724849788408	1.40985996768689	1.85304296092387	2.1582266946054	1.55987034757142	1.96199599443085
NONRATT000990.2	Fam181b	-1.06490278732205	0.540677732743533	0.999682196382323	182.850040144746	189.368556799836	179.052215896235	163.299410931416	201.194688530437	206.076204806935	211.73206773233
NONRATT000991.2	Fam181b	1.00990039189779	0.969496919705979	0.999682196382323	2.3542923623787	3.71871788277624	2.50641772033225	3.47445555173226	2.1582266946054	2.9464217676349	2.77949432544371
NONRATT000992.2	Fam181b	-1.01373083393101	0.896497312675635	0.999682196382323	456.261859828992	478.284330769375	461.964116078737	467.661717263163	489.437853743292	396.553706138156	533.989909817597
NONRATT000993.2	Fam181b	-1.06392520228383	0.552799811355631	0.999682196382323	973.578368255671	1026.22310803537	1084.8089195813	1039.32547070818	1089.90448077573	1020.67516409423	1225.59349785447
NONRATT000994.2	Fam181b	-1.03407629024561	0.756860322251231	0.999682196382323	300.721611087839	301.502203726628	318.158399374675	276.103401177657	345.795877068999	285.109635750554	361.82476130629
NONRATT000995.2	Fam181b	-1.09474952548911	0.548401272066736	0.999682196382323	24.1707349204213	28.4624945643259	23.8109683431564	27.3323836736271	20.8628580478522	36.0503369216506	26.9774449234242
NONRATT000996.2	Fam181b	-3.97808008103729	0.00847982064906284	0.43400961858284	0.941716944951479	0.429082832628028	0.313302215041531	3.24282518161678	2.1582266946054	0.693275710031742	3.10649365784885
NONRATT000997.2	Fam181b	-1.41578456128744	0.211269428909094	0.986077976857271	5.02249037307455	4.00477310452826	4.0729287955399	6.02238962300259	6.23487711774894	6.93275710031742	5.55898865088742
NONRATT000999.2	Fam181b	1.1612295088425	0.391004337986927	0.999682196382323	10.5158392186248	9.29679470694061	11.4355308490159	8.10706295404195	8.63290677842162	7.7993517378571	11.1179773017748
NONRATT001000.2	Fam181b	-1.30528829300444	0.376746094352576	0.999682196382323	1.41257541742722	1.71633133051211	3.60297547297761	3.01119481150129	3.35724152494174	3.46637855015871	1.96199599443085
NONRATT001001.2	Fam181b	-1.03898239018435	0.865717289622123	0.999682196382323	12.3992731085278	8.15257381993253	10.025670881329	16.9090170184303	11.5105423712288	8.66594637539678	5.72248831708999
NONRATT001002.2	Fam181b	-1.16005199684108	0.202749379126045	0.978389134615579	366.484844410284	371.728760666748	345.728994298329	544.099739401272	421.813417312323	351.664103913601	359.862765311859
NONRATT001003.2	Fam181b	-1.17802981508911	0.235318785739008	0.986577978183074	446.844690379477	445.101925046141	446.612307541702	723.844906610888	511.020120689346	370.902504866982	497.365984588222
NONRATT001004.2	Fam181b	-1.25641092501094	0.0566820708738609	0.817148978692083	782.252875606362	761.192945082122	853.591884880651	1313.3441985548	966.645756217154	933.149105702725	803.11036038703
NONRATT001005.2	Fam181b	1.37340099734731	0.215255918169881	0.986077976857271	5.49334884555029	6.57927010029643	7.36260205347598	2.08467333103936	5.27566525347988	5.89284353526981	5.39548898468485
NONRATT001006.2	Fam181b	-1.41080912641401	0.164168893884463	0.969469757268138	8.31849968040473	6.1501872676684	6.42269540835139	7.18054147358001	11.5105423712288	11.0924113605079	9.48298063974913
NONRATT001007.2	Fam181b	1.15991957923508	0.368224870489709	0.999682196382323	9.41716944951479	11.1561536483287	11.4355308490159	8.57032369427292	9.35231567662342	8.66594637539678	10.1369793045594
NONRATT001009.2	Fam181b	-1.02637413533165	0.877453996819799	0.999682196382323	17.2648106574438	16.3051476398651	16.1350640746388	18.2987992391233	21.582266946054	14.0388331281428	14.5514702920288
NONRATT001011.2	Fam181b	1.18222458558237	0.556968229791835	0.999682196382323	2.98210365901302	3.43266266102422	2.81971993537378	2.08467333103936	4.31645338921081	2.25314605760316	1.96199599443085
NONRATT001015.2	Fam181b	1.00232932432095	0.99051862476718	0.999682196382323	92.1313077810864	89.3922567975058	114.6686107052	70.6472628852227	82.9718262592744	161.013283654872	78.9703387758419
NONRATT001016.2	Fam181b	-1.22085474907684	0.548020754399867	0.999682196382323	2.3542923623787	1.28724849788408	2.50641772033225	2.31630370115484	2.63783262673994	1.90650820258729	3.10649365784885
NONRATT001018.2	Fam181b	-1.15359613239497	0.386549399539891	0.999682196382323	14.2827069984308	14.0167058658489	15.0385063219935	14.1294525770445	15.3473898283051	22.7047795035396	14.2244709596237
NONRATT001022.2	Tenm4	1.00107364003504	0.994965241047164	0.999682196382323	12.3992731085278	17.5923961377491	16.2917151821596	16.6773866483149	14.388177964036	11.9590059980476	18.6389619470931
NONRATT001027.2	Tenm4	-1.40227002484652	0.285274834883213	0.992493277884719	2.82515083485444	1.71633133051211	3.75962658049837	7.41217184369549	3.11743855887447	2.59978391261903	2.61599465924114
NONRATT001028.2	Tenm4	1.09119762731388	0.732239706593915	0.999682196382323	9.73107509783195	11.2991812592047	7.36260205347598	10.8866273954278	7.19408898201801	5.02624889773013	11.6084763003826
NONRATT001030.2	Tenm4	1.39852107015372	0.0530847567555944	0.811423458116519	10.9866976911006	10.5840432048247	10.8089264189328	7.64380221381098	8.15330084628708	6.23948139028568	8.82898197493884
NONRATT001032.2	Tenm4	-1.71618453155815	0.145318863259129	0.959763452949393	2.51124518653728	0.858165665256056	1.72316218272842	1.15815185057742	3.11743855887447	3.63969747766665	3.59699265645657
NONRATT001033.2	Tenm4	-1.42392073242089	0.0135062035587234	0.53038719272613	20.2469143164568	22.5983625184095	22.4011083754695	28.4905355242046	29.0161588941393	40.7299479643649	25.5059479276011
NONRATT001034.2	Tenm4	-1.26946910092024	0.271140056353566	0.992493277884719	6.59201861466035	3.86174549365225	4.38623101058143	6.71728073334904	6.47468008381621	6.41280031779361	5.55898865088742
NONRATT001036.2	Tenm4	-1.63851674543206	0.0103772225497252	0.471514651846798	10.3588863944663	10.4410155939487	12.3754374941405	18.0671688690078	24.220099572794	14.7321088381745	15.8594676216494
NONRATT001042.2	Tenm4	1.06669227149321	0.536165880634944	0.999682196382323	90.7187323636591	96.9727201739343	106.3661020066	95.663342857695	98.5590190536468	78.6867930886027	94.9933060636939
NONRATT001043.2	Tenm4	-1.09925136172504	0.490276415310371	0.999682196382323	56.3460638729302	67.5090323334764	62.1904896857439	46.3260740230968	83.6912351574762	60.3149867727616	82.2403320998933
NONRATT001045.2	Tenm4	1.12715333560303	0.699618613671029	0.999682196382323	7.84764120792899	4.5768835480323	4.69953322562297	1.38978222069291	5.51546821954714	9.70585994044439	3.43349299025399
NONRATT001046.2	Tenm4	-1.23673673061275	0.243700703902873	0.987762817911867	21.3455840855669	16.019092418113	25.2208283108432	19.2253207195852	26.8579321995339	24.091330923603	32.6999332405142
NONRATT001047.2	Tenm4	1.72847363828271	0.276299315459253	0.992493277884719	6.12116014218461	17.5923961377491	8.77246202116287	11.3498881356587	2.63783262673994	11.0924113605079	0
NONRATT001048.2	Tenm4	1.07443899492399	0.653026989567628	0.999682196382323	14.4396598225893	16.5912028616171	22.2444572679487	17.1406473885458	15.1075868622378	15.4253845482063	18.311962614688
NONRATT001049.2	Tenm4	1.13443938652731	0.427393151838963	0.999682196382323	20.4038671406154	22.7413901292855	21.7745039453864	17.1406473885458	16.3066016925742	27.2110716187459	15.3689686230417
NONRATT001051.2	Tenm4	1.10002903764843	0.428622948027755	0.999682196382323	55.0904412796615	63.7903144507002	60.6239786105362	61.6136784507188	42.9247309260408	51.4757214698569	61.3123748259642
NONRATT001053.2	Tenm4	-1.05134360001875	0.878033162478654	0.999682196382323	1.72648106574438	1.71633133051211	3.28967325793608	2.54793407127033	2.1582266946054	2.25314605760316	2.45249499303857
NONRATT001054.2	Tenm4	1.02182843352948	0.937723832772665	0.999682196382323	3.9238206039645	3.14660743927221	3.75962658049837	3.47445555173226	2.1582266946054	5.372886752746	2.94299399164628
NONRATT001056.2	Tenm4	1.20940434138404	0.473170181183964	0.999682196382323	4.23772625228166	4.86293876978432	2.03646439776995	3.70608592184775	2.1582266946054	2.9464217676349	3.43349299025399
NONRATT001059.2	Aamdc	-1.09646762173744	0.699216420446613	0.999682196382323	4.23772625228166	4.86293876978432	9.24241534372517	4.86423777242517	7.67369491415255	8.14598959287297	6.04948764949513
NONRATT001060.2	Aamdc	-1.09532171176867	0.67932391155667	0.999682196382323	6.74897143881893	8.43862904168455	9.39906645124593	7.64380221381098	13.428966099767	7.45271388284123	7.68448431152084
NONRATT001063.2	Lrrc32	-1.06402046398609	0.601254590958269	0.999682196382323	117.557665294776	118.569889416212	128.767210382069	129.481376894556	143.88177964036	112.48398395265	132.107730291678
NONRATT001066.2	Mogat2	-1.00027359944014	0.999017033483951	0.999949528742831	4.23772625228166	6.00715965679239	3.44632436545684	3.47445555173226	3.11743855887447	5.19956782523807	6.2129873156977
NONRATT001069.2	Serpinh1	-1.07976556090258	0.833561419265198	0.999682196382323	1.25562259326864	1.85935894138812	1.40985996768689	2.08467333103936	0.479605932134534	1.55987034757142	2.288995326836
NONRATT001071.2	Fam168a	1.26730182016024	0.47814098801027	0.999682196382323	1.09866976911006	1.85935894138812	1.87981329024919	1.38978222069291	0.959211864269068	1.38655142006348	1.30799732962057
NONRATT001072.2	Fam168a	1.02548861020079	0.944303985955998	0.999682196382323	1.5695282415858	1.28724849788408	2.19311550529072	2.31630370115484	1.19901483033634	2.4264649851111	0.653998664810285
NONRATT001078.2	Rhog	1.2150405163918	0.112450207893223	0.925308294208984	87.5796758804876	91.680698571522	74.4092760723636	65.7830251127975	77.6961610057945	54.4221432374918	80.6053354378676
NONRATT001080.2	Olr56	-1.33824780898293	0.213181802852235	0.986077976857271	3.76686777980592	4.86293876978432	4.0729287955399	6.02238962300259	5.03586228741261	6.41280031779361	5.23198931848228
NONRATT001086.2	Olr70	-1.6949066585721	0.0584953274412741	0.822190735615043	1.41257541742722	2.71752460664418	3.28967325793608	6.25401999311807	3.35724152494174	2.59978391261903	4.74149031987456
NONRATT001089.2	Olr105	1.14974867493354	0.400044876002526	0.999682196382323	24.4846405687385	20.0238655226413	14.725204106952	18.7620599793542	17.5056165229105	14.3854709831586	18.1484629484854
NONRATT001091.2	Olr106	1.23620113496207	0.211243475247433	0.986077976857271	9.41716944951479	9.72587753956863	10.6522753114121	8.57032369427292	7.19408898201801	7.45271388284123	8.82898197493884
NONRATT001094.2	Olr119	-1.00106242171864	0.996162570552326	0.999682196382323	8.47545250456331	6.57927010029643	8.6158109136421	9.49684517473485	7.67369491415255	4.15965426019045	10.300478970762
NONRATT001096.2	Trim5	-1.06325695765284	0.842203281365697	0.999682196382323	3.1390564831716	3.86174549365225	4.0729287955399	4.16934666207872	1.67862076247087	6.41280031779361	3.26999332405142
NONRATT001097.2	Trim5	-1.30202961490077	0.210234300229831	0.986077976857271	6.74897143881893	7.29440815467648	5.63943987074756	9.26521480461937	6.95428601595075	10.745773505492	7.19398531291313
NONRATT001099.2	Olr164	1.08538528207471	0.77491007944324	0.999682196382323	5.65030166970887	3.43266266102422	4.5428821181022	3.93771629196323	1.67862076247087	6.06616246277774	4.74149031987456
NONRATT001100.2	Olr164	1.06618277567373	0.771446565340321	0.999682196382323	5.80725449386745	5.00596638066033	4.5428821181022	5.09586814254065	4.07665042314354	5.71952460776187	4.25099132126685
NONRATT001111.2	Olr201	-1.35697358701724	0.0572441681753434	0.817148978692083	23.542923623787	19.4517550791373	25.0641772033225	44.009770321942	25.8987203352648	30.6774501689046	22.88995326836
NONRATT001112.2	Olr201	-1.23002367059922	0.147623323487371	0.960613640966384	40.6507814570722	44.0525041498109	37.9095680200253	52.3484636460994	45.5625635527807	64.1280031779362	39.0764202224145
NONRATT001115.2	Rrp8	-1.22561751123896	0.609761269848582	0.999682196382323	1.09866976911006	0.715138054380047	2.97637104289454	2.08467333103936	1.4388177964036	2.77310284012697	1.47149699582314
NONRATT001117.2	Olr229	-1.21728187684927	0.053796711038099	0.811423458116519	86.4810061113775	82.0978486428294	86.3147602439418	109.097904324393	96.8803982911759	100.698296882111	106.928781696482
NONRATT001121.2	Olr234	-1.0350286428666	0.76482172608342	0.999682196382323	415.611078371919	434.660909452192	480.605597873709	553.596584576007	476.248690609592	344.731346813284	462.704055353276
NONRATT001122.2	Olr234	-1.32577543535372	0.468598591634487	0.999682196382323	0.627811296634319	1.85935894138812	1.87981329024919	3.01119481150129	0.479605932134534	2.4264649851111	1.79849632822828
NONRATT001123.2	Ppfibp2	-1.39684072870659	0.0769973094773981	0.879199387712761	7.53373555961183	7.86651859818051	7.67590426851751	11.8131488758897	11.7503453372961	9.18590315792058	10.4639786369646
NONRATT001124.2	Eif3f	1.08699827159017	0.695112892602767	0.999682196382323	6.59201861466035	6.43624248942042	4.69953322562297	7.18054147358001	5.75527118561441	4.67961104271426	4.41449098746942
NONRATT001129.2	Far1	1.18578394243167	0.107075600429076	0.91394618609669	122.266250019534	121.001358801104	143.3357633815	109.329534694509	113.18699998375	89.4325665940947	122.788249318131
NONRATT001130.2	Spon1	-1.19962212257403	0.46462111306959	0.999682196382323	3.76686777980592	6.57927010029643	4.5428821181022	7.18054147358001	7.43389194808528	3.81301640517458	5.72248831708999
NONRATT001131.2	Spon1	1.51249054296614	0.126277308109206	0.937528477368286	4.23772625228166	6.86532532204845	6.42269540835139	3.47445555173226	2.63783262673994	5.89284353526981	3.26999332405142
NONRATT001132.2	Rras2	-1.12419516687074	0.380720436069865	0.999682196382323	26.6819801069586	24.1716662380456	30.3903148590285	34.9761858874381	27.5773410977357	33.6238719365395	25.6694475938037
NONRATT001133.2	Rras2	-1.03985363021132	0.741478240925386	0.999682196382323	88.6783456495976	94.5412507890422	90.857642362044	106.086709512892	103.115275408925	68.4609763656345	102.841290041417
NONRATT001134.2	Rras2	-1.21416641568854	0.453837010382161	0.999682196382323	4.08077342812308	4.29082832628028	1.87981329024919	3.93771629196323	3.11743855887447	5.19956782523807	4.25099132126685
NONRATT001137.2	Copb1	1.32515533802659	0.00740522119204269	0.411597004497725	206.549916592691	235.566475112787	222.914526002049	197.349075338393	147.958430063504	172.97228965292	151.073691571176
NONRATT001138.2	Copb1	-1.09580339861555	0.768607699641614	0.999682196382323	1.41257541742722	3.28963505014821	3.13302215041531	2.77956444138581	4.55625635527807	1.90650820258729	2.45249499303857
NONRATT001139.2	Copb1	1.04098749507761	0.727690037363213	0.999682196382323	83.4989024523645	58.3552652374118	70.0230450617822	70.4156325151072	64.5069978720948	74.1805009733964	62.129873156977
NONRATT001143.2	Copb1	-1.09089402043989	0.78651546647728	0.999682196382323	1.41257541742722	2.28844177401615	1.72316218272842	2.08467333103936	2.39802966067267	1.73318927507936	1.79849632822828
NONRATT001144.2	Copb1	-1.29973961731536	0.152838169289528	0.965895299776853	7.84764120792899	7.7234909873045	8.77246202116287	9.26521480461937	9.59211864269068	12.8256006355872	10.300478970762
NONRATT001148.2	Copb1	1.23905464661091	0.0353075987696034	0.737356595229592	186.616907924551	167.485332335807	190.801048960292	143.842459841716	138.366311420813	156.333672612158	147.476698914719
NONRATT001149.2	Copb1	1.18260599824059	0.194269022269186	0.973604816100457	51.9513847964899	59.4994861244199	64.0703029759931	56.5178103081781	59.231332618615	46.9694293546505	35.9699265645657
NONRATT001151.2	Copb1	1.03106069492564	0.760039758685344	0.999682196382323	181.28051190316	194.803606013125	151.168318757539	173.027886476267	165.703849552482	181.638236028316	161.53767020814
NONRATT001152.2	Copb1	1.11317525232994	0.331946060001711	0.998819615444626	241.707349204213	248.152904869876	261.764000667199	222.59678568098	240.762177931536	190.650820258729	246.393996967275
NONRATT001153.2	Copb1	1.13532274896087	0.429049186772327	0.999682196382323	41.5924984020237	42.4792004301748	27.413943816134	30.3435784851284	36.2102478761573	26.3444769812062	38.0954222251991
NONRATT001156.2	Psma1	-1.65147128358434	0.067594740253991	0.850635722570224	4.08077342812308	4.5768835480323	5.32613765570603	9.03358443450388	10.3115275408925	5.71952460776187	6.04948764949513
NONRATT001157.2	Pde3b	-1.21944830151094	0.293551413545842	0.992493277884719	8.16154685624615	5.29202160241234	6.73599762339292	8.57032369427292	7.91349788021981	7.27939495533329	8.99248164114142
NONRATT001158.2	Pde3b	-1.3216789132817	0.0138437460729755	0.535686345369256	47.3997528958911	47.6281944217111	51.5382143743319	72.2686754760311	66.1856186345657	55.6353757300473	64.5823681500156
NONRATT001159.2	Pde3b	-1.16233319013394	0.561407803923327	0.999682196382323	4.55163190059882	4.14780071540427	7.04929983843445	7.87543258392646	2.1582266946054	6.93275710031742	7.19398531291313
NONRATT001161.2	Pde3b	1.01617329480665	0.950457266987911	0.999682196382323	4.23772625228166	3.0035798283962	5.79609097826832	3.01119481150129	6.23487711774894	4.15965426019045	3.76049232265914
NONRATT001169.2	RGD1311703	-1.00708156684494	0.958612829282333	0.999682196382323	982.838584881027	1063.69634208488	981.889141940158	991.609614464388	1135.46704432851	796.74710975398	1142.86266675597
NONRATT001170.2	RGD1311703	-1.06964456173158	0.642917808643391	0.999682196382323	1784.55361068305	1845.48526313315	1888.11579894779	1752.05211955352	1951.99614378755	2188.84473549772	1976.87446405529
NONRATT001171.2	Sox6	1.11883589325921	0.261455843925729	0.992493277884719	99.5080905165396	101.835658943719	97.4369888779161	90.7991050852698	97.839610155445	80.0733445086662	87.7993207507807
NONRATT001172.2	Sox6	-1.06552925994874	0.670320073683578	0.999682196382323	94.7995057917822	99.1181343370745	104.016335393788	128.786485784209	107.91133473027	57.8885217876505	129.001236633829
NONRATT001173.2	Sox6	1.06064106207916	0.749140977405774	0.999682196382323	21.9733953822012	23.1704729619135	17.8582262573673	18.7620599793542	19.4240402514486	28.7709419663173	12.2624749651928
NONRATT001175.2	Sox6	1.01788225459143	0.892499492614151	0.999682196382323	29.8210365901302	27.1752460664418	26.6306882785301	30.3435784851284	27.5773410977357	29.8108555313649	22.0724549373471
NONRATT001177.2	Sox6	1.06081715687597	0.709260340907391	0.999682196382323	14.7535654709065	15.876064807237	15.6651107520766	13.8978222069291	18.4648283871796	11.2657302880158	14.878469624434
NONRATT001179.2	Sox6	-1.03344559974051	0.854650889546557	0.999682196382323	16.6369993608095	23.0274453510375	23.6543172356356	22.004885160971	28.5365529620048	20.7982713009523	16.3499666202571
NONRATT001180.2	Sox6	1.00143528096436	0.993021982062653	0.999682196382323	13.1840372293207	16.7342304724931	12.0621352790989	15.9824955379684	13.428966099767	15.5987034757142	11.1179773017748
NONRATT001181.2	Sox6	1.89019146552038	0.0708110512983206	0.861155345130351	4.86553754891597	2.86055221752019	5.48278876322679	2.54793407127033	2.8776355928072	3.29305962265078	0.653998664810285
NONRATT001182.2	Sox6	-1.02534743512513	0.875894223845759	0.999682196382323	16.793952184968	19.1656998573852	15.0385063219935	16.6773866483149	18.9444343193141	14.9054277656825	19.2929606119034
NONRATT001184.2	Sox6	1.14174309202238	0.230278267118078	0.986577978183074	175.316304585134	170.345884553327	183.281795799296	132.724202076172	163.545622857876	147.667726236761	173.473145840928
NONRATT001185.2	LOC499742	-1.11859421796513	0.355031337999006	0.999682196382323	573.976477947926	617.450196151732	574.752913493689	634.667214116427	642.432146094209	650.63925386479	706.318557995107
NONRATT001186.2	LOC499742	-1.118594200134	0.355105012743555	0.999682196382323	573.976477947926	617.450196151732	574.752913493689	634.667214116427	642.432146094209	650.63925386479	706.318557995107
NONRATT001190.2	Zp2	1.12027449691582	0.598841835514032	0.999682196382323	6.59201861466035	6.00715965679239	7.36260205347598	6.25401999311807	6.23487711774894	6.75943817280949	4.57799065367199
NONRATT001191.2	Abca15	1.0097500755465	0.945051281623801	0.999682196382323	30.6058007109231	35.3278198863743	40.5726368478783	33.3547732966297	34.5316271136865	45.0629211520632	27.6314435882345
NONRATT001192.2	Abca15	1.14398186438332	0.663202903283939	0.999682196382323	2.82515083485444	2.57449699576817	1.72316218272842	0.926521480461937	2.1582266946054	2.77310284012697	2.288995326836
NONRATT001194.2	Cdr2	-1.17823353044959	0.633901415425435	0.999682196382323	2.51124518653728	2.00238655226413	1.56651107520765	3.70608592184775	0.719408898201801	3.29305962265078	1.79849632822828
NONRATT001200.2	Hs3st2	1.12444730360314	0.50067189027193	0.999682196382323	12.0853674602106	10.7270708157007	12.3754374941405	9.49684517473485	10.0717245748252	13.6921952731269	8.33848297633113
NONRATT001202.2	Hs3st2	1.10568619099188	0.462866270364337	0.999682196382323	572.406949706341	545.364280270224	526.347721269772	415.081623246948	471.21282832218	597.083705264838	498.837481584045
NONRATT001203.2	Hs3st2	1.23727049019793	0.485939982504695	0.999682196382323	5.17944319723313	4.86293876978432	3.13302215041531	2.31630370115484	1.91842372853814	6.58611924530155	3.10649365784885
NONRATT001205.2	Hs3st2	-1.18495986330018	0.624019987279797	0.999682196382323	2.3542923623787	5.00596638066033	1.56651107520765	3.70608592184775	1.67862076247087	5.89284353526981	2.77949432544371
NONRATT001208.2	Hs3st2	-1.01607807882611	0.927785763270159	0.999682196382323	9.41716944951479	9.01073948518859	8.6158109136421	8.57032369427292	9.11251271055615	10.3991356504761	8.5019826425337
NONRATT001209.2	Hs3st2	-1.09721022161111	0.38461529591119	0.999682196382323	166.213040783936	151.752295139446	149.44515657481	148.475067244025	174.096953364836	197.236939504031	163.663165868774
NONRATT001210.2	Hs3st2	-1.28419520053646	0.139470817659876	0.955723551334353	14.9105182950651	10.0119327613207	12.3754374941405	12.2764096161207	17.985222455045	19.0650820258729	14.3879706258263
NONRATT001218.2	Ears2	1.20936890130794	0.124266052513431	0.934079918221242	44.2606964127195	39.0465377691505	41.3558923854821	32.1966214460523	36.4500508422246	36.5702937041744	32.2094342419065
NONRATT001220.2	Ears2	1.01180296772567	0.926051635962778	0.999682196382323	34.372668490729	40.1907586561586	32.2701281492777	32.8915125563988	38.60827753683	30.5041312413967	38.9129205562119
NONRATT001221.2	Cog7	-1.04909914834235	0.706869211426547	0.999682196382323	53.5209130380757	63.0751763963201	53.418027664581	61.6136784507188	57.7925148222114	72.9672684808409	45.6164068705174
NONRATT001223.2	Scnn1b	1.15507420289625	0.311896194993253	0.998819615444626	18.2065276023953	24.4577214597976	25.6907816334055	22.468145901202	18.7046313532468	19.5850388083967	18.311962614688
NONRATT001224.2	Scnn1b	-1.21521787065142	0.340350127815999	0.998819615444626	7.37678273545325	6.57927010029643	4.38623101058143	6.48565036323356	6.71448304988348	9.35922208542852	7.03048564671056
NONRATT001225.2	Scnn1b	1.10198246652781	0.754891519642013	0.999682196382323	2.3542923623787	1.71633133051211	2.50641772033225	1.38978222069291	1.67862076247087	2.4264649851111	2.288995326836
NONRATT001226.2	Scnn1b	-1.51044131376118	0.185520579272382	0.969469757268138	8.00459403208757	3.28963505014821	8.77246202116287	10.8866273954278	4.07665042314354	14.7321088381745	10.4639786369646
NONRATT001227.2	Scnn1b	-1.05092201791288	0.812567925270005	0.999682196382323	25.1124518653728	32.8963505014821	27.2572927086132	40.0720540299788	32.3734004190811	17.1585738232856	30.2474382474757
NONRATT001228.2	Scnn1b	1.00268261310969	0.986975985314174	0.999682196382323	24.4846405687385	31.036991560094	16.2917151821596	22.9314066414329	18.9444343193141	27.5577094737618	25.8329472600062
NONRATT001230.2	Scnn1b	1.0249263330791	0.926041991933649	0.999682196382323	3.9238206039645	2.43146938489216	5.48278876322679	5.79075925288711	3.11743855887447	3.46637855015871	3.10649365784885
NONRATT001231.2	Scnn1b	-1.26356491860301	0.190285674991578	0.971322119424064	9.10326380119763	12.3003745353368	9.0857642362044	12.7396703563516	9.35231567662342	16.8119359682697	12.2624749651928
NONRATT001235.2	Prkcb	1.04250498789753	0.871845299836498	0.999682196382323	8.63240532872189	10.1549603721967	10.9655775264536	7.18054147358001	4.07665042314354	18.3718063158412	8.01148364392599
NONRATT001238.2	Prkcb	1.0606146589858	0.762791788002223	0.999682196382323	6.43506579050177	9.72587753956863	10.4956242038913	7.87543258392646	8.63290677842162	8.66594637539678	8.33848297633113
NONRATT001239.2	Prkcb	-2.66110164053843	0.0464913234777983	0.784175330268878	0.784764120792899	0.715138054380047	1.09655775264536	4.16934666207872	0	3.98633533268252	1.144497663418
NONRATT001240.2	Prkcb	1.09966563769378	0.59945613140123	0.999682196382323	10.3588863944663	10.1549603721967	7.98920648355904	9.03358443450388	10.0717245748252	9.01258423041265	6.70348631430542
NONRATT001241.2	Prkcb	1.08941299747084	0.721591192966218	0.999682196382323	6.12116014218461	5.43504921328835	4.85618433314373	7.41217184369549	5.75527118561441	4.50629211520632	2.77949432544371
NONRATT001244.2	Prkcb	1.01199070553399	0.967308104546145	0.999682196382323	4.39467907644024	3.71871788277624	2.34976661281148	4.16934666207872	2.63783262673994	5.19956782523807	1.79849632822828
NONRATT001245.2	Prkcb	-1.12219402544267	0.353530950054068	0.999682196382323	138.11848525955	145.316052650025	160.254082993743	167.23712722338	152.514686418782	219.768400080062	124.259746313954
NONRATT001246.2	Prkcb	-1.10612533200324	0.421995657457849	0.999682196382323	82.7141383315716	63.6472868398242	77.8556004378205	88.7144317542305	83.9310381235435	69.1542520756663	88.9438184141987
NONRATT001247.2	Prkcb	-1.12348925018874	0.317873240876001	0.998819615444626	66.2340917949207	71.9428882706327	65.3235118361592	85.0083458323827	78.1757669379291	75.9136902484758	66.2173648120413
NONRATT001248.2	Prkcb	-1.21311731504643	0.344344128169319	0.998819615444626	54.14872433471	49.3445257522232	58.4308631052455	46.5577043932123	47.7207902473861	122.709800675618	44.4719092070994
NONRATT001252.2	Cacng3	-1.03051957254112	0.912598338163536	0.999682196382323	3.45296213148876	4.14780071540427	3.28967325793608	4.63260740230968	1.91842372853814	5.71952460776187	2.61599465924114
NONRATT001253.2	Cacng3	-1.55331526406232	0.235373927010832	0.986577978183074	1.41257541742722	0.858165665256056	1.56651107520765	1.15815185057742	2.39802966067267	1.55987034757142	2.77949432544371
NONRATT001257.2	Cacng3	1.11659946114004	0.734544060945122	0.999682196382323	2.51124518653728	3.57569027190023	2.34976661281148	2.54793407127033	3.83684745707627	2.25314605760316	1.63499666202571
NONRATT001258.2	Tnrc6a	1.49438973135751	0.159230141937333	0.969469757268138	3.45296213148876	4.86293876978432	2.03646439776995	1.85304296092387	1.67862076247087	2.4264649851111	3.10649365784885
NONRATT001262.2	Slc5a11	1.03727035223129	0.724828147834982	0.999682196382323	135.92114572133	136.734395997465	141.612601198772	145.463872432524	146.999218199235	106.937778272396	133.742726953703
NONRATT001263.2	Aqp8	1.70477107216704	0.12015305525235	0.931943316812396	6.90592426297751	2.14541416314014	2.81971993537378	0.926521480461937	2.39802966067267	3.81301640517458	1.96199599443085
NONRATT001267.2	Nupr1	-1.10330082387115	0.603013543225538	0.999682196382323	10.5158392186248	8.15257381993253	13.9419485693481	11.3498881356587	13.6687690658342	9.87917886795232	13.0799732962057
NONRATT001272.2	Nupr1	-1.23432161846357	0.333908369433587	0.998819615444626	5.80725449386745	7.58046337642849	3.91627768801914	8.33869332415743	7.67369491415255	5.54620568025394	7.19398531291313
NONRATT001275.2	Nupr1	-1.63483808025408	0.0347395329206916	0.737356595229592	4.39467907644024	2.57449699576817	4.5428821181022	8.57032369427292	5.51546821954714	5.89284353526981	5.23198931848228
NONRATT001278.2	Snurf	1.01768164106275	0.944441564543641	0.999682196382323	8.47545250456331	7.58046337642849	5.16948654818526	9.26521480461937	8.39310381235435	5.89284353526981	4.57799065367199
NONRATT001282.2	LOC100271845	-2.47124948966926	0.00310202006260947	0.283776915298135	2.82515083485444	1.71633133051211	3.60297547297761	6.71728073334904	11.9901483033634	3.29305962265078	5.23198931848228
NONRATT001285.2	LOC100271845	-1.19841892641821	0.286148128382013	0.992493277884719	12.8701315810035	12.1573469244608	13.0020419242235	15.5192347977374	12.2299512694306	19.4117198808888	13.4069726286108
NONRATT001287.2	LOC100271845	1.00128945634684	0.992924343293722	0.999682196382323	28.0945555243858	22.8844177401615	19.7380395476165	26.8691229333962	19.9036461835832	24.6112877061268	22.7264536021574
NONRATT001288.2	LOC100271845	-1.19406666587487	0.262137300467021	0.992493277884719	17.4217634816024	16.8772580833691	14.725204106952	19.2253207195852	23.7404936406594	19.9316766634126	15.5324682892443
NONRATT001290.2	Spns1	1.61272247115724	0.033634321236467	0.733066109840588	6.90592426297751	5.72110443504037	6.42269540835139	3.93771629196323	4.79605932134534	4.85292997022219	2.288995326836
NONRATT001291.2	Rabep2	1.32032867731573	0.395750314081477	0.999682196382323	2.19733953822012	3.14660743927221	1.87981329024919	0.926521480461937	1.67862076247087	2.07982713009523	2.45249499303857
NONRATT001295.2	Apobr	-1.11304419656686	0.32204237206875	0.998819615444626	94.6425529676236	89.3922567975058	109.499124157015	130.407898375018	103.355078374992	97.2319183319518	104.966785702051
NONRATT001298.2	Coro1a	-1.59973405636145	0.0435612754937377	0.774808212987178	5.49334884555029	3.71871788277624	2.66306882785301	4.63260740230968	6.47468008381621	5.89284353526981	8.17498331012856
NONRATT001303.2	Sec23ip	-1.28347633209833	0.229098976983435	0.986577978183074	4.7085847247574	5.72110443504037	3.60297547297761	6.25401999311807	6.71448304988348	5.54620568025394	5.72248831708999
NONRATT001304.2	Ate1	1.03550336641733	0.84120032463758	0.999682196382323	13.9688013501136	10.2979879830727	11.7488330640574	10.8866273954278	11.5105423712288	14.9054277656825	8.99248164114142
NONRATT001305.2	Ate1	1.69669022376041	0.179035264820983	0.969469757268138	3.1390564831716	1.85935894138812	2.19311550529072	2.08467333103936	2.39802966067267	1.03991356504761	0.326999332405142
NONRATT001310.2	Plpp4	1.08050415614577	0.751202879984356	0.999682196382323	47.5567057200497	28.0334117316978	53.1047254495395	27.7956444138581	40.2868982993009	65.6878735255076	24.8519492627908
NONRATT001311.2	Plpp4	1.09882663480819	0.461111730733631	0.999682196382323	51.166620675697	57.6401271830318	52.791423234498	54.8963977173698	43.6441398242426	51.6490403973648	45.9434062029225
NONRATT001315.2	Chst15	1.23075100265545	0.575207798951517	0.999682196382323	2.3542923623787	1.85935894138812	3.75962658049837	0.926521480461937	3.11743855887447	2.25314605760316	2.288995326836
NONRATT001316.2	Chst15	-1.54385166581052	0.317289748354777	0.998819615444626	1.41257541742722	0.429082832628028	0.939906645124593	1.38978222069291	1.4388177964036	2.4264649851111	0.490498998607714
NONRATT001325.2	Ctbp2	-1.0515121049903	0.792093968828781	0.999682196382323	85.6962419905846	78.8082135926811	107.462659759245	72.731936216262	81.5330084628708	150.960785859412	75.7003454517905
NONRATT001328.2	Ctbp2	-1.33456847476228	0.47413516489056	0.999682196382323	0.47085847247574	1.43027610876009	2.03646439776995	1.62141259080839	2.63783262673994	2.07982713009523	0.817498331012856
NONRATT001330.2	Tex36	1.03614103396115	0.914576241041204	0.999682196382323	3.45296213148876	1.71633133051211	1.25320886016612	2.31630370115484	2.8776355928072	1.90650820258729	1.30799732962057
NONRATT001331.2	Tex36	1.15383353071131	0.476900495831406	0.999682196382323	10.2019335703077	11.5852364809568	9.24241534372517	11.1182577655432	5.51546821954714	7.27939495533329	11.7719759665851
NONRATT001334.2	LOC100302465	-2.12909433179718	0.000740118640868914	0.13191393075722	5.02249037307455	3.71871788277624	3.75962658049837	6.02238962300259	12.7095572015652	6.93275710031742	9.97347963835684
NONRATT001335.2	Dock1	1.72571442908446	0.164045416766478	0.969469757268138	6.90592426297751	2.14541416314014	2.50641772033225	0.694891110346453	2.8776355928072	2.9464217676349	2.288995326836
NONRATT001336.2	Dock1	-1.05364180559206	0.696460717450367	0.999682196382323	40.1799229845964	53.4923264676275	37.5962658049837	45.6311829127504	50.1188199080588	40.5566290368569	48.3959011959611
NONRATT001337.2	Dock1	1.14802075220327	0.222172674578017	0.986577978183074	70.3148652230438	74.8034404881529	58.2742119977248	57.6759621587556	55.8740910936732	68.1143385106187	54.4453888454562
NONRATT001338.2	Dock1	1.00495217940422	0.988347825113192	0.999682196382323	2.66819801069586	1.43027610876009	1.40985996768689	2.08467333103936	1.67862076247087	1.90650820258729	1.63499666202571
NONRATT001341.2	Dock1	-1.35199490687536	0.0127329170139902	0.515916019158464	36.5700080289491	32.1812124471021	28.5105015687793	46.0944436529814	46.2819724509825	40.9032668918728	42.3464135464659
NONRATT001343.2	Fam196a	-1.00159546840289	0.99590627443756	0.999682196382323	1.5695282415858	2.14541416314014	2.50641772033225	1.62141259080839	2.8776355928072	2.4264649851111	1.47149699582314
NONRATT001344.2	Fam196a	-1.09515594756706	0.64412219695292	0.999682196382323	21.3455840855669	19.8808379117653	29.9203615364662	19.2253207195852	20.623055081785	43.5030508044918	20.1104589429163
NONRATT001351.2	Nps	-1.00265618508904	0.993896163558444	0.999682196382323	2.51124518653728	2.71752460664418	1.56651107520765	4.4009770321942	1.67862076247087	2.07982713009523	1.144497663418
NONRATT001352.2	Nps	1.02592979048761	0.90506988842377	0.999682196382323	4.55163190059882	5.57807682416436	6.42269540835139	7.41217184369549	5.27566525347988	4.15965426019045	4.90498998607714
NONRATT001355.2	Nps	1.09117140162593	0.379128549905514	0.999682196382323	144.396598225893	149.320825754554	131.273628102401	137.125179108367	134.769266929804	126.349498153285	121.48025198851
NONRATT001357.2	Clrn3	-1.1104829748816	0.318940017720523	0.998819615444626	220.832623591122	240.429413882572	195.343931078395	227.692653823521	241.961192761872	236.060379265808	266.340956243988
NONRATT001358.2	Mki67	1.02601654275908	0.85056678214056	0.999682196382323	103.431911120504	86.6747321908617	115.451866242804	92.4205176760782	97.5998071893777	112.657302880158	94.175807732681
NONRATT001359.2	Mki67	1.02445323979137	0.883871084452782	0.999682196382323	16.0091880641751	17.1633133051211	12.5320886016612	14.824343687391	13.6687690658342	14.5587899106666	16.3499666202571
NONRATT001360.2	Mki67	-1.1803627045358	0.553207010706451	0.999682196382323	2.82515083485444	4.86293876978432	3.13302215041531	2.31630370115484	7.19408898201801	3.46637855015871	4.25099132126685
NONRATT001361.2	Mki67	1.03358789920331	0.788497245191383	0.999682196382323	116.458995525666	129.72604306454	104.956242038913	108.866273954278	121.819906762172	111.61738931511	110.852773685343
NONRATT001368.2	Mgmt	-1.77560333281272	0.0829145860159981	0.886405720002931	1.41257541742722	3.28963505014821	0.939906645124593	2.77956444138581	2.8776355928072	4.67961104271426	3.10649365784885
NONRATT001392.2	Utf1	1.11101568934234	0.539474406867461	0.999682196382323	20.560819964774	18.5935894138812	19.1114351175334	18.2987992391233	19.9036461835832	11.6123681430317	20.2739586091188
NONRATT001393.2	Utf1	-1.13115982829213	0.564917394217493	0.999682196382323	7.37678273545325	8.00954620905652	8.6158109136421	8.10706295404195	9.83192160875795	7.45271388284123	10.7909779693697
NONRATT001394.2	Utf1	-1.01690540933064	0.909310991283002	0.999682196382323	36.5700080289491	34.8987370537463	29.9203615364662	42.8516184713646	34.7714300797537	24.4379687786189	35.8064268983631
NONRATT001395.2	Utf1	1.04497139314657	0.906387642437162	0.999682196382323	1.25562259326864	2.71752460664418	1.40985996768689	1.62141259080839	0.959211864269068	1.90650820258729	2.288995326836
NONRATT001396.2	Utf1	1.31719598377706	0.445317849800322	0.999682196382323	1.5695282415858	1.85935894138812	2.19311550529072	1.85304296092387	0.719408898201801	2.07982713009523	0.980997997215427
NONRATT001405.2	Zfp511	1.1266611342455	0.450185021026229	0.999682196382323	18.677386074871	24.0286386271696	16.2917151821596	17.1406473885458	14.6279809301033	18.891763098365	18.9659612794983
NONRATT001408.2	Msx3	-1.14629161927928	0.541904747082109	0.999682196382323	5.96420731802603	5.57807682416436	5.32613765570603	8.57032369427292	6.95428601595075	3.98633533268252	6.53998664810285
NONRATT001409.2	Msx3	1.07845889244432	0.796777729326134	0.999682196382323	4.08077342812308	2.71752460664418	2.34976661281148	2.31630370115484	2.63783262673994	3.63969747766665	2.61599465924114
NONRATT001410.2	Msx3	1.43235606623788	0.244240493870217	0.987762817911867	3.1390564831716	2.86055221752019	1.72316218272842	2.08467333103936	0.959211864269068	1.55987034757142	2.45249499303857
NONRATT001411.2	Msx3	1.03167219992674	0.82493522381991	0.999682196382323	33.9018100182532	30.321853505714	27.7272460311755	27.3323836736271	29.9753707584084	37.2635694142061	24.1979505979805
NONRATT001413.2	Fuom	1.21497232754641	0.494904917251528	0.999682196382323	2.66819801069586	3.0035798283962	5.0128354406645	3.01119481150129	1.19901483033634	3.98633533268252	3.26999332405142
NONRATT001418.2	Olr302	-1.23577893681675	0.0526578764105727	0.810648389372788	358.480250378196	374.87536810602	415.125434930029	410.680646214753	480.804946964871	509.211009018315	491.316496938726
NONRATT001420.2	Olr303	-1.47955019292547	0.0441808817502288	0.778907696200786	9.41716944951479	9.58284992869262	18.6414817949711	21.3099940506245	22.0618728781886	16.6386170407618	14.5514702920288
NONRATT001421.2	Olr303	1.36901462944732	0.0719692392627903	0.866504850757988	20.560819964774	20.8820311878974	23.6543172356356	20.6151029402781	12.9493601676324	14.0388331281428	15.8594676216494
NONRATT001422.2	Olr306	1.08361961029274	0.561705763864817	0.999682196382323	45.0454605335124	44.4815869824389	42.9224034606898	40.3036844000943	28.5365529620048	55.4620568025394	38.0954222251991
NONRATT001425.2	Olr310	1.08534408979162	0.514470792146929	0.999682196382323	41.9064040503408	38.0453444930185	35.8731036222553	42.6199881012491	35.7306419440228	30.5041312413967	33.8444309039322
NONRATT001429.2	Ifitm3	-1.00602283825947	0.982920572359532	0.999682196382323	4.08077342812308	3.71871788277624	3.44632436545684	2.31630370115484	3.11743855887447	4.50629211520632	4.90498998607714
NONRATT001430.2	Ifitm3	1.24489839567316	0.384072774373682	0.999682196382323	3.45296213148876	5.00596638066033	6.42269540835139	3.24282518161678	2.63783262673994	5.19956782523807	4.57799065367199
NONRATT001432.2	Sigirr	-1.05399788759898	0.678232947426485	0.999682196382323	127.916551689243	127.151546068772	123.597723833884	117.436597648551	160.907790231136	99.8317022445709	154.180185229025
NONRATT001433.2	Sigirr	1.33011956025213	0.234610062085181	0.986577978183074	5.80725449386745	3.28963505014821	5.48278876322679	4.16934666207872	3.35724152494174	2.9464217676349	4.08749165506428
NONRATT001434.2	Sigirr	1.13859390775283	0.242028636568881	0.987762817911867	85.6962419905846	74.9464680990289	75.505833825009	67.1728073334904	77.9359639718618	64.9945978154758	66.707863810649
NONRATT001435.2	Pddc1	1.08242188346436	0.743547254822279	0.999682196382323	4.23772625228166	4.00477310452826	3.44632436545684	3.70608592184775	2.8776355928072	2.9464217676349	4.74149031987456
NONRATT001436.2	Pddc1	1.00588103799385	0.982100588063966	0.999682196382323	3.1390564831716	3.0035798283962	2.66306882785301	2.31630370115484	4.07665042314354	2.77310284012697	2.61599465924114
NONRATT001438.2	Pddc1	-1.13945455481902	0.61831470819269	0.999682196382323	3.76686777980592	4.71991115890831	5.32613765570603	5.09586814254065	4.79605932134534	4.15965426019045	6.86698598050799
NONRATT001439.2	Pddc1	1.09372198399806	0.361651960957301	0.999682196382323	475.567057200497	470.274784560319	399.616975285473	410.217385474523	437.88021603883	397.766938630712	394.688194213007
NONRATT001440.2	Cend1	1.01158145494536	0.969582265159285	0.999682196382323	2.66819801069586	3.57569027190023	5.0128354406645	3.24282518161678	1.67862076247087	6.06616246277774	3.59699265645657
NONRATT001441.2	Cend1	-1.52810491644867	0.1685115910461	0.969469757268138	5.17944319723313	5.57807682416436	5.0128354406645	7.64380221381098	4.55625635527807	15.0787466931904	4.74149031987456
NONRATT001442.2	Cend1	-1.2800237372077	0.137732293951899	0.953459757740286	19.1482445473467	20.7390035770214	19.8946906551372	19.6885814598162	22.0618728781886	35.1837422841109	24.6884495965882
NONRATT001443.2	Slc25a22	-1.05545033529766	0.804973035794506	0.999682196382323	5.49334884555029	5.57807682416436	5.48278876322679	5.79075925288711	5.03586228741261	8.49262744788884	3.92399198886171
NONRATT001448.2	Tspan4	-1.11087098403048	0.357497521497974	0.999682196382323	72.6691575854225	69.0823360531125	80.5186692656735	90.5674747151543	92.0843389698306	65.8611924530155	81.2593341026779
NONRATT001449.2	Chid1	1.15982667311373	0.599881673910128	0.999682196382323	5.80725449386745	5.00596638066033	1.87981329024919	3.93771629196323	3.59704449100901	4.15965426019045	2.94299399164628
NONRATT001450.2	Chid1	1.18599616715501	0.579185869430152	0.999682196382323	2.51124518653728	2.86055221752019	2.03646439776995	3.24282518161678	1.67862076247087	1.21323249255555	2.288995326836
NONRATT001453.2	Lrrc56	1.34746649792346	0.300931366712741	0.992493277884719	5.80725449386745	4.71991115890831	2.34976661281148	1.62141259080839	3.35724152494174	4.33297318769839	3.26999332405142
NONRATT001456.2	Drd4	1.72170713332866	7.3488378346111e-05	0.0287438867952681	35.1574326115219	32.4672676688541	37.2829635899422	19.9202118299316	14.8677838961706	24.9579255611427	20.9279572739291
NONRATT001461.2	Polr2l	1.52161192322209	0.0681718232037318	0.851971179105706	5.80725449386745	8.00954620905652	5.79609097826832	4.4009770321942	2.39802966067267	6.06616246277774	4.08749165506428
NONRATT001462.2	Polr2l	-1.02608240109376	0.947087382069213	0.999682196382323	2.19733953822012	0.858165665256056	2.50641772033225	0.926521480461937	1.67862076247087	1.21323249255555	3.59699265645657
NONRATT001465.2	Chid1	-1.03535916284344	0.725767036844872	0.999682196382323	96.2120812092094	100.119327613207	91.4842467921271	109.097904324393	97.839610155445	97.0585994044439	93.6853087340733
NONRATT001467.2	Ap2a2	1.89896189297001	0.171452401913458	0.969469757268138	2.04038671406154	2.00238655226413	0.313302215041531	0.926521480461937	1.19901483033634	0.346637855015871	0.653998664810285
NONRATT001470.2	Tollip	1.15649909027489	0.481354367477195	0.999682196382323	13.4979428776379	11.2991812592047	6.73599762339292	7.18054147358001	10.791133473027	10.2258167229682	8.17498331012856
NONRATT001471.2	Tollip	-1.01173665340529	0.954858633550001	0.999682196382323	10.0449807461491	8.58165665256056	9.71236866628746	6.25401999311807	9.11251271055615	14.5587899106666	8.01148364392599
NONRATT001472.2	Tollip	-1.83749301513969	0.0213925288967997	0.63702197159359	10.2019335703077	5.86413204591638	10.8089264189328	23.1630370115484	19.4240402514486	5.54620568025394	17.9849632822828
NONRATT001473.2	Tollip	1.01682690011897	0.883457373332404	0.999682196382323	73.7678273545325	59.2134309026679	70.6496494918652	59.9922658599104	69.3030571934402	78.1668363060789	59.3503788315333
NONRATT001474.2	Tollip	1.21393880359642	0.506062900244332	0.999682196382323	7.37678273545325	2.86055221752019	4.38623101058143	3.70608592184775	2.63783262673994	6.23948139028568	3.26999332405142
NONRATT001477.2	Tollip	1.11577754970637	0.737258414596679	0.999682196382323	3.60991495564734	5.43504921328835	4.5428821181022	7.87543258392646	3.59704449100901	2.07982713009523	2.94299399164628
NONRATT001479.2	Tollip	1.23707398260116	0.620667914715915	0.999682196382323	2.3542923623787	1.85935894138812	1.87981329024919	2.77956444138581	0	1.73318927507936	1.96199599443085
NONRATT001483.2	Mob2	-1.42322883895252	0.0105850730370002	0.471514651846798	46.6149887750982	45.339752647695	36.3430569448176	61.3820480806033	59.231332618615	78.3401552335869	44.6354088733019
NONRATT001484.2	Cttn	-1.21697315501056	0.400131545963317	0.999682196382323	8.94631097703905	6.86532532204845	8.14585759107981	4.86423777242517	11.7503453372961	15.2520656206983	6.86698598050799
NONRATT001485.2	Cttn	-1.10111642545198	0.475823879647971	0.999682196382323	26.8389329311172	24.3146938489216	24.1242705581979	24.3211888621258	28.2967499959375	32.4106394439839	25.3424482613985
NONRATT001486.2	Cttn	1.039303048999	0.739058895585849	0.999682196382323	46.9288944234154	49.7736085848512	41.3558923854821	46.7893347633278	46.2819724509825	43.8496886595077	40.5479172182377
NONRATT001487.2	LOC685544	1.19061211266545	0.443198768785324	0.999682196382323	16.793952184968	11.4422088700807	8.6158109136421	7.64380221381098	9.59211864269068	13.1722384906031	10.6274783031671
NONRATT001490.2	LOC685544	-1.05894388533656	0.737182626298942	0.999682196382323	14.7535654709065	13.8736782549729	13.6286463543066	16.4457562781994	11.2707394051616	14.5587899106666	17.16746495127
NONRATT001492.2	Mir675	-1.74911241211954	0.070750455569496	0.861155345130351	1.41257541742722	1.28724849788408	2.34976661281148	2.31630370115484	3.35724152494174	4.33297318769839	1.79849632822828
NONRATT001493.2	Ins2	1.14578046699905	0.180426140209321	0.969469757268138	168.881238794632	163.766614453031	177.172402605986	174.880929437191	137.407099556544	130.16251455846	151.073691571176
NONRATT001499.2	Fgf19	1.07209393103203	0.690416595711163	0.999682196382323	16.6369993608095	11.8712917027088	10.6522753114121	14.1294525770445	13.6687690658342	10.3991356504761	10.7909779693697
NONRATT001500.2	Fgf19	1.29754760622216	0.536689854957727	0.999682196382323	0.784764120792899	1.43027610876009	1.72316218272842	0	1.19901483033634	1.90650820258729	0.817498331012856
NONRATT001501.2	Fgf19	1.08465872415916	0.671431063285613	0.999682196382323	28.2515083485444	30.607908727466	26.4740371710094	17.6039081287768	34.5316271136865	22.5314605760316	30.2474382474757
NONRATT001502.2	Fgf19	1.03942546973958	0.848628367984599	0.999682196382323	39.3951588638035	40.6198414887866	35.7164525147345	29.4170570046665	46.7615783831171	27.0377526912379	45.2894075381122
NONRATT001505.2	Ccnd1	-1.05460954987951	0.601419083004558	0.999682196382323	128.387410161718	126.15035279264	116.861726210491	139.673113179637	126.136360151382	127.562730645841	129.001236633829
NONRATT001506.2	Ccnd1	-1.22564932663059	0.503809644699212	0.999682196382323	7.21982991129467	2.14541416314014	3.75962658049837	3.47445555173226	5.03586228741261	8.66594637539678	4.08749165506428
NONRATT001507.2	Ccnd1	1.0811125071895	0.408966730851444	0.999682196382323	436.642756809169	436.949351226209	452.095096304929	422.262164720528	406.22622451795	389.620949037839	416.924148816557
NONRATT001508.2	Ccnd1	1.32163958783663	0.194088666050461	0.973299313158083	7.37678273545325	8.15257381993253	7.83255537603828	7.41217184369549	5.51546821954714	5.02624889773013	5.72248831708999
NONRATT001509.2	Ccnd1	-1.02653354424293	0.881170405053963	0.999682196382323	23.542923623787	24.1716662380456	36.0297547297761	22.2365155310865	22.3016758442558	41.2499047468887	28.2854422530448
NONRATT001511.2	Ccnd1	1.04692551461726	0.863615142520685	0.999682196382323	4.55163190059882	4.00477310452826	5.0128354406645	3.93771629196323	3.11743855887447	7.45271388284123	2.61599465924114
NONRATT001512.2	Ccnd1	1.00400870308438	0.976430942472299	0.999682196382323	33.1170458974603	28.3194669534498	25.5341305258848	26.1742318230497	27.0977351656012	34.1438287190633	27.7949432544371
NONRATT001513.2	Ccnd1	1.03873943879886	0.74357486008425	0.999682196382323	39.8660173362793	41.0489243214147	38.3795213425875	37.9873806989394	43.8839427903099	35.7036990666347	35.9699265645657
NONRATT001516.2	Rmt1	1.04326954911802	0.793559365190085	0.999682196382323	14.4396598225893	15.876064807237	10.8089264189328	10.8866273954278	13.6687690658342	13.1722384906031	14.7149699582314
NONRATT001517.2	Rmt1	1.06617926163102	0.781174579920144	0.999682196382323	10.2019335703077	12.4434021462128	8.45915980612134	4.4009770321942	16.3066016925742	9.53254101293645	8.82898197493884
NONRATT001518.2	Rmt1	1.0169463596174	0.936932133009069	0.999682196382323	7.21982991129467	9.43982231781662	9.55571755876669	6.71728073334904	7.43389194808528	12.4789627805714	7.52098464531827
NONRATT001519.2	Rmt1	-1.57909962159119	0.1873253422059	0.969469757268138	1.72648106574438	1.85935894138812	0.783255537603827	2.54793407127033	2.1582266946054	3.46637855015871	1.144497663418
NONRATT001520.2	Rmt1	-1.12018881585082	0.728813344174156	0.999682196382323	2.82515083485444	2.43146938489216	2.81971993537378	3.93771629196323	0.479605932134534	4.85292997022219	2.61599465924114
NONRATT001521.2	Rmt1	-1.24153424594727	0.235651899922579	0.986577978183074	48.4984226650012	42.6222280410508	53.5746787721018	85.4716065726137	49.399411009857	41.2499047468887	63.6013701528002
NONRATT001523.2	Rmt1	-1.20271485590724	0.167656062413971	0.969469757268138	176.885832826719	177.211209875376	146.312134424395	259.426014529342	145.800203368898	189.610906693681	207.644576077265
NONRATT001524.2	Rmt1	-1.13560612649926	0.289667029707591	0.992493277884719	271.685338618502	281.621365814862	263.017209527365	370.376961814659	290.40139190746	258.071883059316	317.516351765393
NONRATT001526.2	Rmt1	-1.17782585598186	0.311030470443262	0.998819615444626	78.6333649034485	86.6747321908617	74.2526249648429	135.967027257789	74.0991165147855	63.6080463954123	102.841290041417
NONRATT001529.2	Ppp6r3	-1.22406608180799	0.326163091029856	0.998819615444626	5.65030166970887	6.00715965679239	4.5428821181022	6.25401999311807	6.71448304988348	7.62603281034916	5.88598798329256
NONRATT001539.2	Acy3	-1.28289120540014	0.362275616403181	0.999682196382323	4.55163190059882	4.29082832628028	4.38623101058143	8.8019540643884	2.63783262673994	3.63969747766665	7.52098464531827
NONRATT001541.2	Acy3	1.01930534847876	0.918261056811294	0.999682196382323	8.63240532872189	9.01073948518859	8.92911312868363	6.94891110346453	10.5513305069598	7.7993517378571	9.48298063974913
NONRATT001545.2	Kdm2a	-1.7796944972851	0.00326232151918464	0.286135254700849	5.80725449386745	4.00477310452826	5.79609097826832	8.57032369427292	10.791133473027	10.745773505492	7.03048564671056
NONRATT001546.2	Kdm2a	-1.67581664373135	0.00133839165417843	0.179158387706194	16.4800465366509	15.017899141981	14.0985996768689	17.3722777586613	30.6947796566102	24.6112877061268	29.1029405840577
NONRATT001547.2	Kdm2a	-1.19930844476876	0.167279128561625	0.969469757268138	153.185956378774	139.308892993233	143.805716704063	134.808875407212	176.494983025509	239.006801033443	146.986199916111
NONRATT001549.2	Syt12	-1.01858084149137	0.845179451957785	0.999682196382323	169.03819161879	167.771387557559	160.567385208785	182.756362021117	159.7087754008	162.746472929951	170.366652183079
NONRATT001550.2	Syt12	-1.23448322599466	0.636843982990982	0.999682196382323	0.941716944951479	3.71871788277624	2.50641772033225	2.54793407127033	3.83684745707627	5.19956782523807	0.326999332405142
NONRATT001551.2	Pc	1.28312556523811	0.40727451731091	0.999682196382323	2.82515083485444	3.86174549365225	4.69953322562297	3.70608592184775	3.59704449100901	1.55987034757142	3.10649365784885
NONRATT001552.2	Pc	1.31172678189754	0.253424774938278	0.987762817911867	5.65030166970887	8.15257381993253	4.22957990306067	5.09586814254065	3.59704449100901	5.02624889773013	4.57799065367199
NONRATT001556.2	Ccs	1.04164483184668	0.786253252522289	0.999682196382323	22.2873010305183	21.7401968531534	23.0277128055525	20.3834725701626	21.3424639799868	27.5577094737618	16.5134662864597
NONRATT001559.2	Sf3b2	-2.60892609387917	0.00893336078480017	0.442752045471329	1.72648106574438	0.572110443504037	1.25320886016612	4.63260740230968	1.67862076247087	3.63969747766665	2.45249499303857
NONRATT001562.2	Cfl1	-1.58445018495065	0.180147511284211	0.969469757268138	3.1390564831716	2.28844177401615	0.939906645124593	3.24282518161678	2.63783262673994	3.11974069514284	4.41449098746942
NONRATT001563.2	Frmd8	1.46348876085246	0.325946159362137	0.998819615444626	3.1390564831716	2.86055221752019	2.66306882785301	1.62141259080839	1.19901483033634	3.46637855015871	1.47149699582314
NONRATT001565.2	Tm7sf2	-1.00846420091764	0.968144752120001	0.999682196382323	13.4979428776379	10.2979879830727	12.688739709182	15.287604427622	16.7862076247087	7.97267066536503	9.48298063974913
NONRATT001566.2	Tm7sf2	-1.03396100035174	0.773988925009487	0.999682196382323	65.1354220258106	71.5138054380047	81.3019248032773	92.8837784163092	73.1399046505165	71.4073981332694	63.6013701528002
NONRATT001568.2	Sf1	-2.53567726882182	4.14872855220649e-13	2.00134665358441e-09	48.0275641925254	40.3337862670346	55.1411898473095	94.2735606370021	119.421877101499	117.336913922872	153.362686898012
NONRATT001572.2	RGD1560108	-1.38810593247572	0.276557140088365	0.992493277884719	2.19733953822012	1.71633133051211	1.40985996768689	1.38978222069291	2.63783262673994	2.77310284012697	2.94299399164628
NONRATT001573.2	RGD1560108	-1.05924889575439	0.842513312723863	0.999682196382323	3.60991495564734	4.29082832628028	4.5428821181022	4.4009770321942	7.67369491415255	1.90650820258729	3.92399198886171
NONRATT001574.2	Hrasls5	1.09533128854276	0.558495609338456	0.999682196382323	32.6461874249846	42.0501175975467	29.7637104289454	32.6598821862833	34.7714300797537	21.8381848659999	38.0954222251991
NONRATT001575.2	Slc22a24	-1.15633865129402	0.711244783283104	0.999682196382323	1.25562259326864	1.71633133051211	1.56651107520765	2.77956444138581	0.719408898201801	1.03991356504761	2.45249499303857
NONRATT001582.2	Ms4a1	-1.11898888799665	0.490554403271358	0.999682196382323	75.8082140685941	91.680698571522	91.7975490071686	77.5961739886872	98.5590190536468	102.084848302174	108.400278692305
NONRATT001588.2	Dact2	-1.29042885851933	0.309397797075536	0.998819615444626	3.45296213148876	3.14660743927221	5.63943987074756	5.79075925288711	4.31645338921081	3.81301640517458	7.03048564671056
NONRATT001590.2	Dact2	1.01014845732271	0.922896726768817	0.999682196382323	93.7008360226722	87.2468426343657	102.29317321106	91.9572569358472	84.8902499878125	108.151010764952	88.453319415591
NONRATT001597.2	Tle4	-1.0081003098806	0.949615047924894	0.999682196382323	124.93444803023	111.990619315915	116.70507510297	110.024425804855	109.110349560607	152.693975134491	103.168289373822
NONRATT001598.2	Tle4	1.02629323437548	0.788576116435416	0.999682196382323	267.44761236622	262.169610735725	255.654607473889	264.985143412114	254.191144031303	230.687492513062	270.428447899053
NONRATT001599.2	Tle4	1.01410521223253	0.902809337350937	0.999682196382323	85.8531948147432	83.5281247515894	84.2782958461718	93.8102998967711	88.4872944788216	62.2214949753489	89.4343174128064
NONRATT001602.2	Tle4	1.33685318487951	0.0264932619148414	0.691765863081661	42.0633568744994	42.7652556519268	39.1627768801914	36.5975984782465	30.6947796566102	24.9579255611427	31.7189352432988
NONRATT001603.2	Tle4	-1.02388626485914	0.897940617466508	0.999682196382323	37.9825834463763	38.6174549365225	33.9932903320061	53.7382458667923	35.4908389779555	19.5850388083967	42.5099132126685
NONRATT001608.2	Gnaq	1.06862528192942	0.550202670892344	0.999682196382323	71.2565821679952	61.072789844056	67.3599762339292	61.8453088208343	61.1497563471531	65.8611924530155	60.1678771625462
NONRATT001609.2	Gnaq	-1.15871309292449	0.389877351219411	0.999682196382323	12.0853674602106	11.7282640918328	10.4956242038913	11.8131488758897	15.3473898283051	9.87917886795232	16.022967287852
NONRATT001610.2	Gnaq	-1.44226863299582	0.0792974682989837	0.879199387712761	8.16154685624615	6.86532532204845	5.0128354406645	7.18054147358001	11.9901483033634	11.4390492155237	8.01148364392599
NONRATT001612.2	Rorb	-1.13699688121206	0.289615137319081	0.992493277884719	789.158799869339	801.38370373828	916.72228121152	1079.86078547839	882.235112161476	815.638872852345	1023.34441076189
NONRATT001614.2	Rorb	-1.34175247040637	0.101314326968272	0.905383602987561	6.59201861466035	6.72229771117244	8.45915980612134	9.26521480461937	8.87270974448888	9.18590315792058	11.44497663418
NONRATT001615.2	LOC499331	1.05022290660275	0.652294059435238	0.999682196382323	108.29744866942	100.548410445835	94.7739200500631	90.1042139749234	107.91133473027	81.8065337837456	105.784284033064
NONRATT001616.2	LOC499331	-1.0100058543582	0.940444261083001	0.999682196382323	193.36587936337	174.779740490483	194.247373325749	193.179728676314	217.261487256944	122.363162820602	224.812041028535
NONRATT001617.2	LOC499331	-1.05886833765342	0.614886197200694	0.999682196382323	64.1937050808592	67.7950875552284	71.1196028144275	69.7207414047607	76.2573432093909	58.7551164251901	82.0768324336907
NONRATT001618.2	LOC499331	1.34709841133991	0.44228978587742	0.999682196382323	2.04038671406154	1.28724849788408	0.939906645124593	1.15815185057742	1.4388177964036	1.21323249255555	0.490498998607714
NONRATT001619.2	Carnmt1	-1.09839988822426	0.41140276150935	0.999682196382323	78.9472705517657	85.8165665256056	80.2053670506319	73.195196956493	88.9669004109561	99.8317022445709	96.3013033933144
NONRATT001620.2	Carnmt1	-1.0450529543198	0.669953749882094	0.999682196382323	447.315548851953	440.668069108985	449.588678584597	429.211075823992	468.814798661507	417.698615294125	547.723881778613
NONRATT001625.2	Vps13a	-1.39636592052023	0.271293869566494	0.992493277884719	2.82515083485444	3.86174549365225	4.0729287955399	3.24282518161678	9.35231567662342	3.46637855015871	4.25099132126685
NONRATT001633.2	Pcsk5	-1.03216750789088	0.879184613447163	0.999682196382323	8.63240532872189	8.15257381993253	8.45915980612134	14.1294525770445	5.99507415168168	7.97267066536503	6.86698598050799
NONRATT001634.2	Foxb2	1.15271759653512	0.329024894311926	0.998819615444626	59.3281675319432	52.2050779697434	42.6091012456482	31.9649910759368	51.7974406705297	46.4494725721267	47.9054021973534
NONRATT001637.2	Foxb2	-1.36164135676904	0.106199739256797	0.912036433316634	23.3859707996284	21.7401968531534	23.4976661281148	19.4569510897007	30.6947796566102	43.6763697319998	30.4109379136782
NONRATT001640.2	Foxb2	-2.23968152856275	0.000432991425660118	0.089892871671339	3.45296213148876	3.57569027190023	3.28967325793608	7.87543258392646	7.67369491415255	9.70585994044439	5.72248831708999
NONRATT001639.2	Foxb2	-1.09204990868356	0.76785116069832	0.999682196382323	1.5695282415858	2.00238655226413	2.50641772033225	2.08467333103936	2.39802966067267	2.59978391261903	1.79849632822828
NONRATT001645.2	Anxa1	1.12597389220565	0.253338392629031	0.987762817911867	148.948230126492	148.74871531105	136.129812435545	129.018116154325	137.646902522611	105.031270069809	142.244709596237
NONRATT001647.2	Trpm3	1.12782481908964	0.29938705364208	0.992493277884719	214.711463448937	223.838211020955	235.603265711231	219.353960499364	211.746019037397	144.721304469126	221.542047704484
NONRATT001650.2	Trpm3	1.19186465743433	0.125276972533921	0.935051915871243	67.6466672123479	76.519771818665	66.106767373763	58.6024836392175	67.6244364309693	50.4358079048092	59.0233794991282
NONRATT001651.2	Trpm3	2.26893169049106	0.00974093740884323	0.465250317428314	3.9238206039645	4.00477310452826	3.91627768801914	2.31630370115484	1.19901483033634	2.77310284012697	0.653998664810285
NONRATT001652.2	Trpm3	-1.16407732788756	0.193348488864174	0.973078209398987	77.0638366618627	71.5138054380047	76.7590426851751	109.79279543474	84.1708410896107	75.0470956109361	81.2593341026779
NONRATT001653.2	Trpm3	-1.00435879606571	0.964472921259217	0.999682196382323	218.949189701219	216.82985808803	227.927361442714	243.675149361489	213.1848368338	216.128702602396	215.983059053597
NONRATT001654.2	Trpm3	1.12881676041531	0.60191149537109	0.999682196382323	4.7085847247574	4.14780071540427	6.73599762339292	3.70608592184775	3.83684745707627	5.54620568025394	5.06848965227971
NONRATT001659.2	Mir204	1.29920968411616	0.122494145144757	0.934079918221242	24.3276877445799	21.1680864096494	23.4976661281148	12.2764096161207	18.7046313532468	15.2520656206983	24.1979505979805
NONRATT001660.2	Mir204	-1.0168382485453	0.921237159089664	0.999682196382323	8.78935815288047	9.1537670960646	10.025670881329	8.8019540643884	10.3115275408925	9.01258423041265	9.80997997215427
NONRATT001661.2	Mir204	1.15564777070925	0.235259618543885	0.986577978183074	95.4273170884165	96.8296925630583	95.2438733726254	98.2112769289653	89.6863093091579	61.3549003378092	83.0578304309062
NONRATT001663.2	Klf9	-1.76787280692215	0.117693543967178	0.931943316812396	1.88343388990296	2.43146938489216	1.72316218272842	3.70608592184775	0.959211864269068	5.19956782523807	4.25099132126685
NONRATT001664.2	Klf9	-1.08740417567862	0.377360508247372	0.999682196382323	142.042305863515	144.886969817397	145.998832209353	155.887239087721	155.392322011589	158.413499742253	157.940677551684
NONRATT001666.2	Smc5	-1.30144992363591	0.0423538465221991	0.769506013584987	22.9151123271527	24.8868042924256	22.8710616980318	31.2700999655904	31.414188554812	31.1974069514284	28.9394409178551
NONRATT001668.2	Smc5	1.09750307625929	0.490654886152841	0.999682196382323	27.7806498760686	32.1812124471021	25.8474327409263	30.5752088552439	24.6997055049285	23.3980552135713	25.8329472600062
NONRATT001669.2	Smc5	-1.25547345785791	0.26171519369963	0.992493277884719	6.74897143881893	5.29202160241234	6.10939319330985	7.64380221381098	8.87270974448888	8.14598959287297	5.88598798329256
NONRATT001670.2	Smc5	1.09922312228672	0.604404269573488	0.999682196382323	15.2244239433822	18.0214789703772	14.5685529994312	18.2987992391233	12.9493601676324	9.87917886795232	17.0039652850674
NONRATT001679.2	Dmrt2	-1.69316934315903	0.0931008764720978	0.90365921147163	2.82515083485444	2.57449699576817	4.85618433314373	3.70608592184775	7.19408898201801	8.66594637539678	3.59699265645657
NONRATT001680.2	Dmrt2	1.21933631750698	0.323380696240344	0.998819615444626	17.1078578332852	11.7282640918328	13.9419485693481	12.2764096161207	15.5871927943724	6.58611924530155	12.589474297598
NONRATT001682.2	Smarca2	1.31560083211369	0.137045690753817	0.951235125462463	10.2019335703077	14.3027610876009	11.4355308490159	7.64380221381098	10.791133473027	10.3991356504761	7.68448431152084
NONRATT001683.2	Smarca2	-1.0393395620259	0.73377310224421	0.999682196382323	1279.95028101322	1250.2043466672	1340.30687594767	1307.32180893179	1504.7636120721	1112.01423889091	1439.77806057984
NONRATT001684.2	Smarca2	1.0160730665823	0.882050148630508	0.999682196382323	267.918470838696	258.450892852949	258.630978516784	252.245473055762	281.528682162972	207.116118371983	289.394409178551
NONRATT001691.2	Ermp1	1.05434756372692	0.675502896560168	0.999682196382323	32.9600930733018	40.6198414887866	41.8258457080444	32.8915125563988	42.4451249939063	31.5440448064443	39.2399198886171
NONRATT001692.2	Ermp1	-1.00188241083438	0.990954238228685	0.999682196382323	21.659489733884	26.6031356229377	18.1715284724088	22.9314066414329	23.0210847424576	15.7720224032221	27.1409445896268
NONRATT001697.2	Gldc	-1.40079798349957	0.0909939271055141	0.900661491598706	9.10326380119763	7.7234909873045	8.92911312868363	11.5815185057742	14.8677838961706	10.5724545779841	11.2814769679774
NONRATT001699.2	Gldc	-1.11153354523228	0.568889794066529	0.999682196382323	13.811848525955	15.590009585485	10.6522753114121	15.5192347977374	16.0667987265069	11.4390492155237	16.5134662864597
NONRATT001700.2	Tpd52l3	1.03086283526354	0.817265879254602	0.999682196382323	40.0229701604379	43.3373660954308	39.9460324177952	45.6311829127504	44.6033516885117	28.4243041113014	41.3654155492505
NONRATT001701.2	Tpd52l3	-1.28568700030087	0.0558665173285609	0.815020401994893	25.8972159861657	22.1692796857814	20.677946192741	25.7109710828187	29.9753707584084	31.1974069514284	30.7379372460834
NONRATT001708.2	Cstf2t	-1.19899270355065	0.613789217213499	0.999682196382323	1.41257541742722	1.5733037196361	1.56651107520765	3.01119481150129	2.1582266946054	0.866594637539678	1.47149699582314
NONRATT001710.2	Cstf2t	1.11214783701261	0.359200553428757	0.999682196382323	301.820280856949	306.79422532904	295.913942106726	277.261553028235	251.553311404563	301.574933863808	253.914981612593
NONRATT001711.2	Cstf2t	-1.46382243731946	0.295403514076248	0.992493277884719	2.98210365901302	3.71871788277624	2.50641772033225	9.26521480461937	5.27566525347988	1.21323249255555	2.61599465924114
NONRATT001712.2	Prkg1	1.30893727101139	0.365991436373088	0.999682196382323	2.51124518653728	2.43146938489216	3.60297547297761	2.08467333103936	2.1582266946054	3.46637855015871	0.980997997215427
NONRATT001718.2	Minpp1	1.12391769696913	0.56678288118313	0.999682196382323	7.06287708713609	7.43743576555249	9.71236866628746	7.87543258392646	7.91349788021981	5.19956782523807	7.84798397772342
NONRATT001721.2	Ch25h	-1.06378916096014	0.810546385445093	0.999682196382323	29.0362724693373	29.1776326187059	43.7056589982936	45.1679221725194	32.3734004190811	56.501970367587	10.6274783031671
NONRATT001726.2	Kif20b	-1.18696789243334	0.581084555665921	0.999682196382323	2.3542923623787	2.86055221752019	5.63943987074756	5.32749851265614	5.99507415168168	3.81301640517458	2.288995326836
NONRATT001728.2	Kif20b	1.31382904707439	0.300944866579817	0.992493277884719	6.12116014218461	5.86413204591638	6.89264873091368	3.47445555173226	5.99507415168168	6.58611924530155	3.10649365784885
NONRATT001729.2	Kif20b	-1.13205454325803	0.623851862919795	0.999682196382323	4.08077342812308	4.29082832628028	6.26604430083062	7.18054147358001	3.11743855887447	3.63969747766665	8.01148364392599
NONRATT001732.2	Htr7	-1.17914381789725	0.35738181887784	0.999682196382323	15.3813767675408	15.876064807237	9.86901977380823	18.0671688690078	17.5056165229105	13.518876345619	15.8594676216494
NONRATT001736.2	Htr7	1.09204530348373	0.484442438018423	0.999682196382323	42.220309698658	44.0525041498109	42.4524501381275	39.1455325495168	32.1335974530138	48.8759375572378	36.6239252293759
NONRATT001739.2	Htr7	-1.03649246218082	0.795407365680091	0.999682196382323	23.3859707996284	22.5983625184095	24.9075260958017	21.3099940506245	23.0210847424576	24.9579255611427	28.2854422530448
NONRATT001741.2	Htr7	1.11821525905151	0.391501052774936	0.999682196382323	49.4401396099527	49.9166361957273	46.6820300411881	40.7669451403252	47.4809872813189	39.3433965443014	46.5974048677328
NONRATT001742.2	Htr7	-1.06590156021174	0.576744519407218	0.999682196382323	195.092360429115	188.224335912828	172.002916057801	176.502342027999	230.450650390644	174.185522145475	208.298574742076
NONRATT001743.2	Htr7	-1.03447224354504	0.791910356389501	0.999682196382323	107.826590196944	112.848784981171	108.55921751189	98.6745376691963	136.687690658342	92.5523072892376	126.385241974588
NONRATT001744.2	Htr7	1.07531212212201	0.753356262133495	0.999682196382323	11.6145089877349	12.8724849788408	9.86901977380823	10.4233666551968	11.0309364390943	13.518876345619	7.68448431152084
NONRATT001745.2	Htr7	1.07610557124368	0.724161234929155	0.999682196382323	13.811848525955	13.7306506440969	13.7852974618274	12.2764096161207	14.6279809301033	8.49262744788884	15.8594676216494
NONRATT001747.2	Htr7	-1.01533920657658	0.938309369873418	0.999682196382323	12.5562259326864	12.4434021462128	10.9655775264536	9.96010591496582	9.11251271055615	16.9852548957777	12.2624749651928
NONRATT001752.2	Pcgf5	1.03341736273318	0.85561787280561	0.999682196382323	8.47545250456331	13.4445954223449	8.77246202116287	11.1182577655432	10.791133473027	9.18590315792058	8.82898197493884
NONRATT001754.2	42799	2.55862415745615	0.00139074255641817	0.179703806040033	4.55163190059882	3.43266266102422	3.44632436545684	2.31630370115484	0.719408898201801	1.55987034757142	1.30799732962057
NONRATT001755.2	Kif11	-1.47571793430206	0.414031005304011	0.999682196382323	1.5695282415858	7.7234909873045	3.75962658049837	4.86423777242517	8.87270974448888	8.31930852038091	3.76049232265914
NONRATT001756.2	Kif11	1.30737140144158	0.369747552118261	0.999682196382323	14.9105182950651	4.86293876978432	7.04929983843445	8.10706295404195	5.51546821954714	3.98633533268252	9.6464803059517
NONRATT001757.2	Kif11	1.20101409903549	0.519239781621313	0.999682196382323	5.49334884555029	4.43385593715629	5.95274208578909	5.55912888277162	1.67862076247087	3.29305962265078	6.86698598050799
NONRATT001760.2	Pde6c	-1.01704116990318	0.870782336903765	0.999682196382323	257.088725971754	231.418674397383	230.120476948005	266.374925632807	222.057546578289	253.045634161586	232.987024338664
NONRATT001761.2	Pde6c	-1.41534301049558	0.181904711739787	0.969469757268138	3.76686777980592	3.28963505014821	2.19311550529072	3.93771629196323	5.75527118561441	4.85292997022219	3.10649365784885
NONRATT001763.2	Plce1	-1.12241540713344	0.563266020404083	0.999682196382323	5.96420731802603	7.7234909873045	7.83255537603828	10.4233666551968	7.91349788021981	7.10607602782536	7.03048564671056
NONRATT001764.2	Plce1	-1.07413092384698	0.542222937536402	0.999682196382323	185.6751909796	179.21359642764	198.163651013768	233.020152336177	219.419713951549	154.427164409571	200.123591431947
NONRATT001765.2	Plce1	-1.66415649771256	0.19905850414539	0.976744410688144	0.784764120792899	1.28724849788408	0.626604430083062	1.62141259080839	1.4388177964036	1.55987034757142	1.47149699582314
NONRATT001767.2	Plce1	-1.0858970007747	0.693328081020735	0.999682196382323	15.0674711192237	24.0286386271696	21.1478995153033	30.5752088552439	19.9036461835832	19.2384009533808	17.8214636160803
NONRATT001770.2	Plce1	1.10575136425214	0.646623014977873	0.999682196382323	7.21982991129467	6.29321487854441	5.79609097826832	5.09586814254065	3.83684745707627	7.97267066536503	6.04948764949513
NONRATT001774.2	Hells	1.38492820626358	0.0259475224936412	0.682750082778138	39.5521116879621	34.1835989993662	36.4997080523384	25.4793407127033	21.1026610139195	29.8108555313649	29.2664402502602
NONRATT001775.2	Hells	1.39452716281214	0.210989409318193	0.986077976857271	3.1390564831716	4.86293876978432	2.97637104289454	2.54793407127033	2.1582266946054	2.59978391261903	3.10649365784885
NONRATT001776.2	Hells	1.0512191224188	0.626448648291764	0.999682196382323	161.190550410862	154.326792135214	164.640314004325	144.537350952062	143.641976674293	166.906127190142	153.526186564214
NONRATT001778.2	Hells	-1.06837907092158	0.508593555002784	0.999682196382323	160.876644762544	167.342304724931	160.567385208785	160.0565857498	169.780499975625	188.05103634611	178.0511364946
NONRATT001780.2	Hells	-1.09530773178171	0.683344058016582	0.999682196382323	5.65030166970887	4.14780071540427	4.5428821181022	3.93771629196323	4.79605932134534	6.41280031779361	5.55898865088742
NONRATT001788.2	Cyp2c24	1.17217148354179	0.537631474860255	0.999682196382323	2.51124518653728	5.57807682416436	4.69953322562297	5.09586814254065	3.59704449100901	3.29305962265078	2.77949432544371
NONRATT001789.2	Cyp2c12	1.26714070057606	0.138575638210711	0.954529574576588	26.2111216344828	20.3099207443933	20.8345973002618	20.8467333103936	16.0667987265069	17.3318927507936	16.6769659526623
NONRATT001791.2	Cyp2c12	1.59953968348092	0.163409141289516	0.969469757268138	2.82515083485444	2.57449699576817	3.44632436545684	2.77956444138581	1.4388177964036	1.21323249255555	1.96199599443085
NONRATT001794.2	Cyp2c12	-1.09102674527103	0.795924685323984	0.999682196382323	1.5695282415858	1.71633133051211	3.91627768801914	2.54793407127033	1.67862076247087	4.33297318769839	1.79849632822828
NONRATT001798.2	Cyp2c12	-1.08157084174276	0.560572318739463	0.999682196382323	24.3276877445799	27.0322184555658	22.8710616980318	24.0895584920104	25.6589173691976	25.8245201986824	31.2284362446911
NONRATT001797.2	Cyp2c12	-1.87671374200202	0.121680555772193	0.934079918221242	0.941716944951479	0.715138054380047	1.72316218272842	1.38978222069291	2.1582266946054	2.25314605760316	2.61599465924114
NONRATT001802.2	Cyp2c12	-1.18030487546372	0.100697281704833	0.905383602987561	121.324533074582	100.691438056711	102.919777641143	120.911053200283	124.217936422844	123.40307638565	142.408209262439
NONRATT001805.2	Cyp2c12	-1.2473319267345	0.124273445235823	0.934079918221242	27.9376027002272	30.321853505714	32.1134770417569	45.6311829127504	44.3635487224444	30.1574933863808	30.901436912286
NONRATT001806.2	Cyp2c12	1.23246695693816	0.827687597431962	0.999682196382323	2.51124518653728	0	1.09655775264536	0	0	3.81301640517458	0
NONRATT001807.2	Cyp2c12	-1.28491247587213	0.426662830754149	0.999682196382323	2.82515083485444	1.14422088700807	2.66306882785301	2.08467333103936	3.11743855887447	3.29305962265078	2.77949432544371
NONRATT001809.2	Cyp2c12	-1.00404887488319	0.978145385198882	0.999682196382323	24.3276877445799	20.4529483552693	22.8710616980318	27.7956444138581	22.7812817763904	18.718444170857	21.5819559387394
NONRATT001810.2	Cyp2c12	-1.12863615077042	0.210423785031559	0.986077976857271	178.298408244147	165.625973394419	180.14877364888	212.86831013613	203.832521157177	179.731727825729	192.602606786629
NONRATT001812.2	Cyp2c12	1.00613013357285	0.988247160187448	0.999682196382323	1.25562259326864	1.28724849788408	0.626604430083062	0.463260740230968	0.719408898201801	1.55987034757142	1.30799732962057
NONRATT001814.2	Cyp2c13	-1.04983733005545	0.870114100760526	0.999682196382323	2.51124518653728	2.71752460664418	3.28967325793608	2.54793407127033	2.1582266946054	3.11974069514284	3.92399198886171
NONRATT001818.2	Cyp2c13	-1.06053419060072	0.641330980104999	0.999682196382323	26.9958857552757	31.6091020035981	34.4632436545684	34.7445555173226	28.7763559280721	36.2236558491585	31.7189352432988
NONRATT001823.2	Aldh18a1	-1.25854813682478	0.511779772909554	0.999682196382323	2.19733953822012	2.14541416314014	2.19311550529072	1.62141259080839	1.4388177964036	2.07982713009523	5.55898865088742
NONRATT001825.2	Aldh18a1	1.05444099673009	0.865775896674151	0.999682196382323	2.98210365901302	2.86055221752019	5.0128354406645	3.93771629196323	1.67862076247087	4.85292997022219	3.10649365784885
NONRATT001830.2	Cyp2c22	1.00321095430225	0.97955094628065	0.999682196382323	26.6819801069586	31.4660743927221	33.0533836868815	31.0384695954749	32.1335974530138	30.1574933863808	28.1219425868422
NONRATT001831.2	Cyp2c22	-1.05492447046212	0.609263383002769	0.999682196382323	58.7003562353089	66.3648114464683	64.2269540835139	71.8054147358001	61.8691652453549	63.7813653229203	68.8333594712825
NONRATT001835.2	Aldh18a1	-2.9250806767935	0.0352920564989538	0.737356595229592	0.941716944951479	0.143027610876009	1.09655775264536	0.694891110346453	2.1582266946054	4.50629211520632	1.144497663418
NONRATT001836.2	Aldh18a1	-1.2273303929525	0.471477787065612	0.999682196382323	13.4979428776379	7.58046337642849	9.71236866628746	13.6661918368136	9.11251271055615	11.6123681430317	15.8594676216494
NONRATT001842.2	Ccnj	-1.15861497572996	0.187963802301153	0.969469757268138	83.4989024523645	72.0859158815087	71.9028583520314	89.1776924944614	102.395866510723	77.820198451063	82.5673314322984
NONRATT001845.2	Ccnj	-1.31253131215319	0.224466655843656	0.986577978183074	5.49334884555029	5.57807682416436	4.5428821181022	6.71728073334904	8.15330084628708	6.75943817280949	5.88598798329256
NONRATT001846.2	Ccnj	-1.07259726617453	0.607159315649567	0.999682196382323	34.8435269632047	32.8963505014821	32.74008147184	38.9139021794013	27.817144063803	43.3297318769839	33.3539319053245
NONRATT001849.2	Zfp518a	-1.04025086768197	0.747914116630356	0.999682196382323	65.4493276741278	59.2134309026679	86.7847135665041	75.0482399174169	59.4711355846822	85.966188043936	72.2668524615365
NONRATT001850.2	Tll2	1.38144270767397	0.238570706560217	0.986577978183074	2.19733953822012	3.43266266102422	4.0729287955399	1.85304296092387	2.39802966067267	1.90650820258729	3.10649365784885
NONRATT001851.2	Slit1	1.01800362221276	0.908173333678958	0.999682196382323	14.4396598225893	13.5876230332209	13.0020419242235	13.8978222069291	14.6279809301033	12.3056438530634	13.0799732962057
NONRATT001852.2	Zfyve27	-1.23420349792953	0.553784525450686	0.999682196382323	2.19733953822012	4.29082832628028	2.81971993537378	2.54793407127033	2.8776355928072	5.372886752746	4.41449098746942
NONRATT001853.2	Kcnip2	-1.29229017424489	0.500551192364735	0.999682196382323	1.5695282415858	1.71633133051211	2.03646439776995	2.54793407127033	1.19901483033634	1.73318927507936	3.59699265645657
NONRATT001856.2	Hps6	1.12390071714657	0.674807245691717	0.999682196382323	5.80725449386745	3.0035798283962	4.38623101058143	3.01119481150129	3.35724152494174	4.33297318769839	4.74149031987456
NONRATT001857.2	Hps6	-2.74029405395358	0.00621505906498034	0.374759887904242	0.627811296634319	1.14422088700807	0.783255537603827	2.77956444138581	2.8776355928072	1.21323249255555	2.77949432544371
NONRATT001858.2	Hps6	-1.1547824267173	0.266302188821275	0.992493277884719	164.800465366509	166.055056227047	174.665984885654	171.638104255574	180.571633448652	260.498348044427	165.298162530799
NONRATT001861.2	Cyp17a1	1.36383301905974	0.255326617389375	0.990905552925457	4.08077342812308	4.71991115890831	4.5428821181022	4.86423777242517	1.19901483033634	2.9464217676349	3.92399198886171
NONRATT001872.2	Sh3pxd2a	1.04297487804019	0.723958648905732	0.999682196382323	43.1620266436095	43.3373660954308	49.1884477615204	46.5577043932123	39.3276864350318	39.6900343993172	47.7419025311508
NONRATT001873.2	Sh3pxd2a	1.02680725277247	0.929515187514082	0.999682196382323	3.29600930733018	4.5768835480323	4.0729287955399	2.31630370115484	3.11743855887447	7.45271388284123	2.45249499303857
NONRATT001874.2	Sorcs3	1.17340468262528	0.205219694278737	0.983015988575662	36.2561023806319	38.6174549365225	41.6691946005236	32.8915125563988	36.6898538082919	31.0240880239205	32.045934575704
NONRATT001876.2	Sorcs3	-1.02289640010562	0.875964593958387	0.999682196382323	25.2694046895314	19.0226722465092	24.7508749882809	19.9202118299316	23.9802966067267	28.2509851837935	21.745455604942
NONRATT001877.2	Sorcs3	1.74892406305034	0.263084442514944	0.992493277884719	3.45296213148876	6.29321487854441	2.81971993537378	2.31630370115484	0	3.98633533268252	3.10649365784885
NONRATT001879.2	Sorcs3	-1.02810368594822	0.919939365760027	0.999682196382323	4.55163190059882	4.00477310452826	7.51925316099674	8.8019540643884	3.59704449100901	7.27939495533329	2.45249499303857
NONRATT001880.2	Sorcs3	-1.16558573926121	0.45018599470158	0.999682196382323	12.8701315810035	11.8712917027088	12.8453908167028	10.6549970253123	10.5513305069598	22.3581416485237	14.3879706258263
NONRATT001887.2	Sorcs1	-1.23626516033377	0.243652300837541	0.987762817911867	13.6548957017964	14.874871531105	23.1843639130733	23.3946673816639	17.985222455045	21.8381848659999	21.9089552711445
NONRATT001895.2	Sorcs1	1.06039446963798	0.867927556417499	0.999682196382323	2.98210365901302	1.71633133051211	1.87981329024919	1.62141259080839	3.35724152494174	2.4264649851111	0.980997997215427
NONRATT001896.2	Sorcs1	-1.01549762052477	0.877127161482967	0.999682196382323	151.302522488871	143.885776541265	157.277711950849	148.011806503794	160.428184299002	136.575314876253	167.587157857635
NONRATT001900.2	Sorcs1	-1.24606506832757	0.450368449664811	0.999682196382323	1.41257541742722	2.14541416314014	2.19311550529072	1.85304296092387	2.63783262673994	2.9464217676349	2.12549566063343
NONRATT001904.2	Mir3584	1.06006265122538	0.695019209147534	0.999682196382323	1396.88013501136	1437.57051691477	1451.05920896485	1311.72278596399	1353.44794048366	1139.22531050966	1585.78326249874
NONRATT001907.2	Ins1	-1.25735676103007	0.355560244715199	0.999682196382323	3.1390564831716	2.71752460664418	2.97637104289454	2.54793407127033	4.07665042314354	4.15965426019045	3.92399198886171
NONRATT001909.2	Ins1	-1.53958903897303	0.151859593240659	0.965895299776853	2.98210365901302	2.43146938489216	2.34976661281148	3.70608592184775	4.07665042314354	2.25314605760316	5.88598798329256
NONRATT001910.2	Ins1	1.51540564453645	0.352766040977549	0.998819615444626	1.09866976911006	1.43027610876009	2.66306882785301	0	2.1582266946054	1.73318927507936	0.653998664810285
NONRATT001912.2	Adra2a	-1.14222496086423	0.318581127340071	0.998819615444626	24.1707349204213	21.0250587987734	27.413943816134	26.6374925632807	31.414188554812	26.6911148362221	25.9964469262088
NONRATT001914.2	Adra2a	-1.01340686629262	0.903780527884377	0.999682196382323	45.5163190059882	49.2014981413472	50.4416566216865	53.9698762369078	48.2003961795207	46.9694293546505	47.2514035325431
NONRATT001915.2	Adra2a	-1.0431725680664	0.694303713821627	0.999682196382323	55.0904412796615	55.7807682416436	59.5274208578909	51.4219421656375	59.4711355846822	59.7950299902378	65.8903654796362
NONRATT001916.2	Adra2a	-1.27061267347119	0.399028986819026	0.999682196382323	2.82515083485444	3.0035798283962	2.81971993537378	5.55912888277162	1.91842372853814	2.59978391261903	4.57799065367199
NONRATT001918.2	Vom2r3	-1.16377004684231	0.329465890895973	0.998819615444626	24.0137820962627	27.0322184555658	20.2079928701787	26.6374925632807	18.9444343193141	29.8108555313649	34.6619292349451
NONRATT001926.2	Vom2r5	-1.17614435651952	0.167995210343303	0.969469757268138	218.007472756267	230.846563953879	259.100931839346	246.917974543106	296.876071991277	252.525677379062	313.755859442734
NONRATT001928.2	Rrlt	-1.20373767543556	0.468928397491698	0.999682196382323	5.02249037307455	3.86174549365225	5.16948654818526	3.70608592184775	5.03586228741261	9.01258423041265	4.57799065367199
NONRATT001930.2	Rrlt	-1.10737173326411	0.399317837712794	0.999682196382323	51.9513847964899	48.2003048652151	48.4051922239165	52.8117243863304	45.5625635527807	65.3412356704917	55.0993875102665
NONRATT001933.2	Rrlt	1.06275721642079	0.609624869935851	0.999682196382323	97.6246566266367	96.2575821195543	111.692239662306	109.79279543474	100.717245748252	71.4073981332694	101.860292044202
NONRATT001934.2	Rrlt	1.10283924166287	0.369571372951167	0.999682196382323	231.662368458064	211.394808874742	271.006416010924	222.59678568098	222.297349544357	185.797890288507	232.660025006259
NONRATT001938.2	Tab2	1.03482266980387	0.737316325389786	0.999682196382323	152.087286609664	147.175411591414	166.206825079532	155.887239087721	141.24394701362	131.375747051015	171.020650847889
NONRATT001940.2	Tab2	-1.33235005652529	0.217870629297194	0.986077976857271	11.3006033394177	9.72587753956863	15.5084596445558	21.0783636805091	17.2658135568432	7.45271388284123	19.2929606119034
NONRATT001941.2	Ust	-1.47031975012435	0.376598647480107	0.999682196382323	0.784764120792899	1.43027610876009	2.03646439776995	0.694891110346453	2.8776355928072	3.46637855015871	1.30799732962057
NONRATT001947.2	Ust	1.05937790917394	0.792727199509027	0.999682196382323	7.84764120792899	9.01073948518859	5.63943987074756	10.4233666551968	5.03586228741261	7.45271388284123	5.55898865088742
NONRATT001948.2	Samd5	-1.03135011411924	0.773346811607309	0.999682196382323	120.068910481314	127.5806289014	113.572052952555	114.88866357728	137.646902522611	136.055358093729	108.400278692305
NONRATT001952.2	Shprh	-1.32114184057833	0.0992214860254059	0.905383602987561	9.41716944951479	12.1573469244608	10.9655775264536	16.6773866483149	10.5513305069598	16.4652981132539	13.5704722948134
NONRATT001957.2	Epm2a	-1.19985585446617	0.564505942717753	0.999682196382323	16.793952184968	13.4445954223449	16.4483662896804	34.7445555173226	15.5871927943724	12.9989195630952	11.6084763003826
NONRATT001958.2	Epm2a	-1.03227417673922	0.794225338964096	0.999682196382323	36.4130552047905	45.1967250368189	37.1263124824214	47.2525955035588	36.4500508422246	39.6900343993172	40.2209178858325
NONRATT001959.2	Epm2a	1.21251915721212	0.394616929093319	0.999682196382323	10.0449807461491	16.1621200289891	11.7488330640574	7.87543258392646	8.63290677842162	17.5052116783015	7.52098464531827
NONRATT001960.2	Epm2a	1.51007060633007	0.00100997796592755	0.162404456921151	51.166620675697	45.911863091199	47.4652855787919	37.9873806989394	32.6132033851483	29.8108555313649	27.6314435882345
NONRATT001961.2	Utrn	1.4525757978539	0.188340576170887	0.969469757268138	5.02249037307455	3.71871788277624	3.44632436545684	2.08467333103936	4.07665042314354	3.63969747766665	1.47149699582314
NONRATT001963.2	Utrn	1.42526279456641	0.0813093275289339	0.881429653931634	13.1840372293207	11.0131260374527	10.8089264189328	10.8866273954278	5.75527118561441	10.0524977954603	6.04948764949513
NONRATT001969.2	Rn5-8s	-1.0869761689521	0.542752975198182	0.999682196382323	1612.53331540525	1493.63734037817	1636.69077137696	1680.01507444761	1961.10865649811	1377.19219797806	1855.72121139918
NONRATT001970.2	Rn5-8s	-1.14645833162005	0.302349579987879	0.993773186094796	183.634804265538	192.658191849985	247.508749882809	220.512112349941	267.859913097137	215.262107964856	249.990989623731
NONRATT031473.1	Olr905	-1.02874247809234	0.922287836344678	0.999682196382323	5.33639602139171	2.71752460664418	2.97637104289454	3.70608592184775	3.35724152494174	5.71952460776187	2.288995326836
NONRATT001975.2	Olr905	1.1145140029946	0.541829987379113	0.999682196382323	33.2739987216189	26.7461632338137	30.5469659665493	26.1742318230497	32.8530063512156	22.1848227210157	27.3044442558294
NONRATT001982.2	Perp	-1.18393220895127	0.204602985754749	0.982389176116385	48.184517016684	39.7616758235306	45.7421233960635	59.0657443794485	54.9148792294042	40.383310109349	56.8978838384948
NONRATT001984.2	Perp	1.24111326035158	0.34439479917339	0.998819615444626	18.2065276023953	16.8772580833691	13.7852974618274	15.0559740575065	10.3115275408925	16.2919791857459	10.7909779693697
NONRATT001985.2	Olig3	1.08142030629225	0.841517718665042	0.999682196382323	3.1390564831716	3.71871788277624	2.81971993537378	3.01119481150129	3.11743855887447	1.38655142006348	4.41449098746942
NONRATT001993.2	Ahi1	-2.2653789166602	0.0271764355886712	0.69762953547837	0.47085847247574	2.43146938489216	1.25320886016612	4.63260740230968	1.91842372853814	3.29305962265078	2.94299399164628
NONRATT001994.2	Ahi1	-1.29443289500241	0.600915368623405	0.999682196382323	1.09866976911006	1.28724849788408	0.626604430083062	2.08467333103936	0.479605932134534	0.519956782523807	2.12549566063343
NONRATT001998.2	Arhgap18	-6.18406028902793	0.00656138249595691	0.386145875515878	0.15695282415858	0.286055221752019	2.34976661281148	9.26521480461937	4.31645338921081	0	9.80997997215427
NONRATT001999.2	Arhgap18	-1.30139709357743	0.102064329842311	0.905383602987561	13.4979428776379	13.0155125897168	13.4719952467858	15.7508651678529	17.5056165229105	22.1848227210157	13.8974716272186
NONRATT002000.2	Arhgap18	-1.1935147260711	0.3529474206911	0.998819615444626	11.3006033394177	11.4422088700807	13.6286463543066	17.3722777586613	18.2250254211123	12.3056438530634	10.4639786369646
NONRATT002001.2	Arhgap18	-1.09782420710915	0.639235424259203	0.999682196382323	27.1528385794343	24.7437766815496	29.9203615364662	46.0944436529814	27.0977351656012	20.2783145184285	26.6504455910191
NONRATT002002.2	Arhgap18	-1.34832755435343	0.0392193018310007	0.751763888871844	29.6640837659716	25.7449699576817	31.6435237191946	42.3883577311336	37.1694597404264	32.7572772989998	44.1449098746942
NONRATT002004.2	Samd3	1.00281863385614	0.991113059706067	0.999682196382323	4.39467907644024	4.86293876978432	3.91627768801914	5.09586814254065	2.63783262673994	6.58611924530155	3.10649365784885
NONRATT002005.2	Samd3	-1.03491999055151	0.921075723156461	0.999682196382323	5.49334884555029	2.43146938489216	2.03646439776995	1.62141259080839	3.11743855887447	5.71952460776187	3.10649365784885
NONRATT002008.2	Smlr1	-1.12270869582231	0.658591453693739	0.999682196382323	14.2827069984308	10.4410155939487	20.3646439776995	13.4345614666981	13.9085720319015	29.8108555313649	10.1369793045594
NONRATT002009.2	Ccnb2	-1.17576408274713	0.355416329149855	0.999682196382323	15.5383295916994	12.5864297570888	14.4119018919104	15.5192347977374	15.8269957604396	13.8655142006348	21.2549566063343
NONRATT002010.2	Ccnb2	1.0013006611096	0.996321197123106	0.999682196382323	1.88343388990296	2.43146938489216	4.22957990306067	2.77956444138581	4.79605932134534	2.25314605760316	1.79849632822828
NONRATT002011.2	Ccnb2	1.18919284778517	0.0711476716161866	0.861155345130351	258.65825421334	235.566475112787	237.48307900148	208.004072363705	193.281190650217	216.475340457411	202.412586758783
NONRATT002012.2	Taar7h	-1.4804658454657	0.0573398214985411	0.817148978692083	6.90592426297751	11.1561536483287	9.55571755876669	9.49684517473485	12.4697542354979	20.1049955909205	12.2624749651928
NONRATT002013.2	Taar7a	-1.84265477127789	0.12634645992451	0.937528477368286	0.941716944951479	0.572110443504037	1.72316218272842	1.85304296092387	0.719408898201801	2.77310284012697	2.45249499303857
NONRATT002014.2	LOC100910237	-1.60210496079453	3.46612107411549e-06	0.00334411361230663	143.611834105101	144.457886984769	141.455950091251	260.352536009804	212.705230901666	234.500508918237	210.260570736507
NONRATT002015.2	LOC100910237	-1.77586319835331	0.15674553702581	0.969407856750771	2.04038671406154	1.5733037196361	2.34976661281148	2.31630370115484	3.35724152494174	7.45271388284123	0.980997997215427
NONRATT002020.2	Taar8b	-1.5720916278815	0.0033612397010495	0.286783523231193	23.3859707996284	20.0238655226413	20.677946192741	23.3946673816639	42.205322027839	28.9442608938252	39.7304188872248
NONRATT002022.2	Tbpl1	-1.61043507872003	0.202452287710133	0.977933747577116	2.98210365901302	1.28724849788408	2.97637104289454	4.4009770321942	4.07665042314354	1.21323249255555	5.88598798329256
NONRATT002025.2	Rnf217	1.09031052720077	0.794050517973876	0.999682196382323	1.5695282415858	1.85935894138812	2.50641772033225	2.08467333103936	2.63783262673994	1.73318927507936	0.980997997215427
NONRATT002026.2	Rnf217	1.53374636311688	0.0278280322102021	0.69762953547837	7.21982991129467	8.43862904168455	9.0857642362044	5.32749851265614	4.79605932134534	5.372886752746	5.88598798329256
NONRATT002031.2	Trmt11	1.04014486049998	0.720252985003408	0.999682196382323	250.653660181252	252.30070558528	279.465575817046	275.176879697195	255.629961827707	203.303101966808	269.120450569432
NONRATT002032.2	Trmt11	1.00058775278655	0.998200497340558	0.999682196382323	6.27811296634319	8.29560143080854	7.51925316099674	5.32749851265614	4.07665042314354	12.3056438530634	7.3574849791157
NONRATT002033.2	Trmt11	-1.18115391223269	0.185073944671386	0.969469757268138	64.0367522567006	72.5149987141367	70.9629517069068	92.4205176760782	75.0583283790546	85.2729123339043	74.2288484559673
NONRATT002034.2	Trmt11	-1.88052575061416	0.169426319740012	0.969469757268138	1.41257541742722	0.715138054380047	1.72316218272842	0.231630370115484	2.8776355928072	4.67961104271426	1.79849632822828
NONRATT002035.2	Trmt11	1.18527630298281	0.301293214801955	0.992711877776812	29.9779894142887	27.3182736773178	25.8474327409263	22.468145901202	24.9395084709958	27.3843905462538	18.8024616132957
NONRATT002036.2	Cenpw	1.0547720985503	0.583969862530925	0.999682196382323	177.513644123354	165.625973394419	177.799007036069	158.435173158991	163.066016925742	151.307423714428	185.408621473716
NONRATT002037.2	Cenpw	1.08669334731788	0.46561565597057	0.999682196382323	75.4943084202769	82.0978486428294	69.3964406316991	64.3932428921046	69.5428601595075	60.1416678452536	84.2023280943242
NONRATT002038.2	Rspo3	1.00499220352634	0.965945377393001	0.999682196382323	2842.41564551188	2870.85020550326	2926.55599070294	2656.56871485449	2949.09687669525	2909.67815500322	2947.08148330135
NONRATT002041.2	Rspo3	-1.4434320631697	0.196395514056147	0.975157124492517	1.88343388990296	2.57449699576817	4.0729287955399	3.01119481150129	5.51546821954714	5.372886752746	2.61599465924114
NONRATT002049.2	Rnf146	1.16318961510993	0.378985671607052	0.999682196382323	10.9866976911006	11.5852364809568	12.0621352790989	9.96010591496582	8.39310381235435	9.35922208542852	11.7719759665851
NONRATT002050.2	Echdc1	-1.01485006427542	0.945937780116727	0.999682196382323	10.6727920427834	8.15257381993253	6.10939319330985	9.72847554485034	4.31645338921081	11.0924113605079	8.33848297633113
NONRATT002061.2	Irx1	-1.09049751965428	0.626973420874096	0.999682196382323	36.2561023806319	36.3290131625064	28.1971993537378	32.4282518161678	50.5984258401934	28.0776662562856	35.8064268983631
NONRATT002064.2	Irx1	1.0284377532722	0.872693339407722	0.999682196382323	14.5966126467479	16.8772580833691	17.2316218272842	13.8978222069291	10.0717245748252	20.7982713009523	17.8214636160803
NONRATT002065.2	Irx1	-1.03645864805014	0.870725529206086	0.999682196382323	5.80725449386745	6.1501872676684	5.48278876322679	4.86423777242517	4.07665042314354	7.27939495533329	7.52098464531827
NONRATT002067.2	Nsun2	-1.36004994578534	0.338450746628809	0.998819615444626	2.66819801069586	1.85935894138812	3.13302215041531	2.54793407127033	4.31645338921081	2.4264649851111	4.57799065367199
NONRATT002068.2	Srd5a1	1.21347002561218	0.225642067767552	0.986577978183074	20.4038671406154	23.7425834054175	20.3646439776995	22.468145901202	14.1483749979688	13.8655142006348	20.4374582753214
NONRATT002069.2	Srd5a1	-1.29174738723413	0.294450848575921	0.992493277884719	3.60991495564734	4.00477310452826	4.38623101058143	6.71728073334904	6.23487711774894	3.29305962265078	4.74149031987456
NONRATT002070.2	Srd5a1	1.06226207055309	0.747733386026069	0.999682196382323	11.4575561635763	10.8700984265767	8.6158109136421	9.26521480461937	6.71448304988348	10.2258167229682	12.2624749651928
NONRATT002072.2	Papd7	1.11264424928459	0.645163635669988	0.999682196382323	3.76686777980592	5.00596638066033	5.0128354406645	4.16934666207872	3.11743855887447	4.67961104271426	4.41449098746942
NONRATT002076.2	Papd7	1.33973861518609	0.108493832270174	0.914228407546246	16.793952184968	20.4529483552693	20.3646439776995	11.1182577655432	16.0667987265069	10.0524977954603	19.9469592767137
NONRATT002074.2	Papd7	-1.1612225059577	0.413694992475104	0.999682196382323	8.78935815288047	10.7270708157007	16.2917151821596	13.8978222069291	14.388177964036	15.5987034757142	11.6084763003826
NONRATT002077.2	Papd7	1.72614792875863	0.0685739059446048	0.854680893292715	3.29600930733018	2.71752460664418	2.97637104289454	2.31630370115484	1.4388177964036	1.38655142006348	1.79849632822828
NONRATT002078.2	Papd7	-1.22489833696376	0.0942834053849993	0.904311965756193	34.0587628424118	33.1824057232342	41.5125434930029	41.4618362506717	48.9198050777225	42.983094021968	44.3084095408968
NONRATT002079.2	Papd7	1.22209771730188	0.62938912214696	0.999682196382323	1.41257541742722	1.00119327613207	2.66306882785301	1.62141259080839	1.19901483033634	1.21323249255555	1.47149699582314
NONRATT002080.2	Papd7	1.33595366189721	0.0515878234711566	0.808531662506712	20.0899614922982	17.1633133051211	19.2680862250542	14.5927133172755	15.5871927943724	12.6522817080793	13.733971961016
NONRATT002082.2	Papd7	1.4644803560164	0.191011463449929	0.971322119424064	10.6727920427834	8.86771187431258	8.30250869860057	0.694891110346453	9.83192160875795	8.31930852038091	6.37648698190028
NONRATT002083.2	Papd7	1.03466355879911	0.926475793357017	0.999682196382323	8.00459403208757	8.86771187431258	12.5320886016612	12.7396703563516	6.71448304988348	7.7993517378571	10.6274783031671
NONRATT002085.2	Papd7	-1.06196172940391	0.740798869184859	0.999682196382323	22.2873010305183	21.0250587987734	24.5942238807602	28.0272747839736	31.1743855887447	17.6785306058094	19.7834596105111
NONRATT002086.2	Papd7	1.0317329798544	0.895986745628493	0.999682196382323	4.55163190059882	5.00596638066033	6.42269540835139	6.02238962300259	3.11743855887447	7.45271388284123	3.92399198886171
NONRATT002088.2	Adcy2	1.29866145341818	0.218132491204908	0.986077976857271	12.3992731085278	17.8784513595012	11.2788797414951	5.79075925288711	12.7095572015652	14.7321088381745	9.31948097354656
NONRATT002089.2	Adcy2	-1.54568847065103	0.229426464667656	0.986577978183074	2.19733953822012	1.85935894138812	4.85618433314373	6.71728073334904	1.4388177964036	2.25314605760316	7.84798397772342
NONRATT002090.2	Adcy2	1.03276019474265	0.852657424235711	0.999682196382323	11.1436505152592	11.4422088700807	13.3153441392651	13.2029310965826	12.2299512694306	8.66594637539678	12.4259746313954
NONRATT002098.2	Plekhg1	1.11148891787011	0.335488240085123	0.998819615444626	429.265974073716	395.185288850414	394.604139844808	364.354572191657	349.153118593941	381.12832158995	367.54724962338
NONRATT002099.2	Plekhg1	-1.15026622609541	0.39207559224088	0.999682196382323	34.2157156665704	26.4601080120617	39.1627768801914	30.1119481150129	32.8530063512156	55.4620568025394	34.1714302363374
NONRATT002100.2	Plekhg1	-1.25834108874381	0.245539825647365	0.987762817911867	5.02249037307455	5.72110443504037	5.95274208578909	6.48565036323356	8.15330084628708	7.7993517378571	5.72248831708999
NONRATT002102.2	Mthfd1l	1.14334874518694	0.238017663542139	0.986577978183074	133.409900534793	146.317245926158	142.552507843897	118.363119129012	134.049858031602	100.524977954603	139.628714936996
NONRATT002103.2	Mthfd1l	1.10743013197654	0.382982636310057	0.999682196382323	214.083652152303	187.08011502582	249.545214280579	170.711582775112	210.307201240993	219.94171900757	182.302127815867
NONRATT002105.2	Armt1	1.29049799791533	0.199724002250092	0.976744410688144	7.84764120792899	6.1501872676684	6.89264873091368	5.79075925288711	5.75527118561441	5.372886752746	4.74149031987456
NONRATT002108.2	Armt1	-1.62970664929009	0.232256212497782	0.986577978183074	1.41257541742722	1.43027610876009	0.939906645124593	3.01119481150129	3.11743855887447	1.73318927507936	0.653998664810285
NONRATT002109.2	Armt1	1.06090991696906	0.580278365609064	0.999682196382323	109.239165614372	114.708143922559	104.486288716351	118.131488758897	102.63566947679	86.3128258989519	106.111283365469
NONRATT002110.2	Esr1	1.17132719890499	0.460862872627713	0.999682196382323	12.8701315810035	9.72587753956863	11.4355308490159	6.48565036323356	9.59211864269068	14.7321088381745	7.68448431152084
NONRATT002114.2	Oprm1	-1.24143460122266	0.137997190148158	0.954163114320966	19.7760558439811	20.0238655226413	17.388272934805	22.004885160971	27.3375381316684	25.1312444886507	20.4374582753214
NONRATT031498.1	Tfb1m	-1.03265874985822	0.923107385864684	0.999682196382323	4.08077342812308	1.28724849788408	4.22957990306067	1.15815185057742	3.59704449100901	3.98633533268252	4.25099132126685
NONRATT002121.2	Nox3	-1.4517897066089	0.331521580369868	0.998819615444626	1.88343388990296	1.85935894138812	1.25320886016612	3.93771629196323	1.67862076247087	1.21323249255555	2.94299399164628
NONRATT002123.2	Nox3	-1.17703054488258	0.568322354303804	0.999682196382323	2.66819801069586	2.57449699576817	5.16948654818526	3.24282518161678	4.79605932134534	4.85292997022219	3.43349299025399
NONRATT002125.2	Nox3	1.01306028551882	0.933042635474917	0.999682196382323	13.811848525955	13.8736782549729	16.1350640746388	14.5927133172755	16.3066016925742	14.7321088381745	12.2624749651928
NONRATT002126.2	Nox3	1.03459068656527	0.911373018266961	0.999682196382323	1.88343388990296	3.28963505014821	3.60297547297761	4.4009770321942	1.19901483033634	2.07982713009523	3.59699265645657
NONRATT002127.2	Ldhal6b	-1.04281848896255	0.743030045105405	0.999682196382323	30.6058007109231	29.3206602295819	29.1371059988624	32.1966214460523	36.4500508422246	27.7310284012697	27.9584429206397
NONRATT002129.2	Ldhal6b	-1.19612343619581	0.509773502133453	0.999682196382323	2.66819801069586	2.14541416314014	3.91627768801914	3.01119481150129	3.35724152494174	5.02624889773013	2.45249499303857
NONRATT002131.2	Ldhal6b	-1.01809229188457	0.869565089621039	0.999682196382323	235.42923623787	208.24820143547	229.337221410401	230.703848635022	257.06877962411	180.078365680745	246.06699763487
NONRATT002132.2	Ldhal6b	-1.25455047191826	0.415405678354562	0.999682196382323	4.39467907644024	8.29560143080854	4.0729287955399	3.01119481150129	7.67369491415255	10.3991356504761	6.86698598050799
NONRATT002137.2	Park2	1.02571997997908	0.857111449576822	0.999682196382323	26.2111216344828	23.5995557945415	26.1607349559678	22.9314066414329	18.9444343193141	29.637536603857	26.6504455910191
NONRATT002139.2	Tagap	1.65863194073544	0.118126060656067	0.931943316812396	1.72648106574438	2.57449699576817	2.50641772033225	2.08467333103936	1.91842372853814	1.03991356504761	0.653998664810285
NONRATT002143.2	Gtf2h5	-1.18685822739721	0.467995481711031	0.999682196382323	5.65030166970887	4.00477310452826	4.5428821181022	8.8019540643884	4.79605932134534	4.85292997022219	4.25099132126685
NONRATT002144.2	Gtf2h5	-1.1227564972183	0.616567630515011	0.999682196382323	5.96420731802603	4.29082832628028	3.44632436545684	6.48565036323356	4.07665042314354	6.06616246277774	3.92399198886171
NONRATT002147.2	Snx9	1.34761607663688	0.0888745764154799	0.898961078042318	12.5562259326864	15.590009585485	12.5320886016612	12.9713007264671	10.791133473027	9.87917886795232	7.03048564671056
NONRATT002148.2	Snx9	-1.29651639916621	0.193897248560898	0.973299313158083	6.43506579050177	6.1501872676684	6.10939319330985	6.48565036323356	9.83192160875795	9.87917886795232	6.2129873156977
NONRATT002149.2	Snx9	-1.09578865160357	0.635322149162704	0.999682196382323	7.53373555961183	9.58284992869262	9.24241534372517	10.6549970253123	7.91349788021981	10.9190924329999	8.99248164114142
NONRATT002150.2	Snx9	-1.17878493211073	0.441030626825307	0.999682196382323	7.37678273545325	6.72229771117244	8.45915980612134	11.3498881356587	7.43389194808528	6.23948139028568	10.4639786369646
NONRATT002153.2	Slc22a1	-2.17991495078914	0.181633019010604	0.969469757268138	0.941716944951479	2.00238655226413	0.313302215041531	0	4.55625635527807	2.9464217676349	2.12549566063343
NONRATT002154.2	Slc22a1	1.06384146198294	0.888237576139375	0.999682196382323	3.1390564831716	1.5733037196361	4.85618433314373	4.63260740230968	0	3.46637855015871	3.76049232265914
NONRATT002155.2	Sod2	1.00280832195981	0.993897388571617	0.999682196382323	1.41257541742722	1.71633133051211	4.0729287955399	4.86423777242517	1.4388177964036	2.25314605760316	1.144497663418
NONRATT002156.2	Qk	-1.10244702652331	0.815947014436225	0.999682196382323	5.17944319723313	2.57449699576817	4.85618433314373	9.03358443450388	3.11743855887447	1.73318927507936	4.74149031987456
NONRATT002157.2	Qk	-1.1087108978498	0.62789000196259	0.999682196382323	131.52646664489	141.883389989001	144.745623349187	249.697538984492	133.090646167333	94.6321344193328	141.100211932819
NONRATT002159.2	Qk	-1.65154296884475	0.088248137508646	0.897934774558585	3.60991495564734	5.14899399153634	4.22957990306067	9.26521480461937	8.39310381235435	5.02624889773013	6.2129873156977
NONRATT002160.2	Qk	-2.01649529787987	0.0216956010456863	0.637073740292967	2.3542923623787	2.28844177401615	2.03646439776995	5.32749851265614	4.55625635527807	4.15965426019045	4.08749165506428
NONRATT002161.2	Pabpc6	-1.13098500552004	0.710270876874509	0.999682196382323	1.25562259326864	3.14660743927221	3.28967325793608	3.24282518161678	3.83684745707627	2.07982713009523	2.61599465924114
NONRATT002164.2	Pabpc6	1.65391487096794	0.00270036776045382	0.262280014961662	37.8256306222177	35.8999303298783	27.413943816134	17.1406473885458	13.1891631336997	29.8108555313649	20.7644576077265
NONRATT002165.2	Pabpc6	1.12778200303373	0.296737906649816	0.992493277884719	65.7632333224449	73.0871091576408	60.780629718057	65.7830251127975	60.6701504150186	50.955764687333	59.0233794991282
NONRATT002166.2	Pabpc6	1.02590191791281	0.88948922211941	0.999682196382323	11.7714618118935	10.1549603721967	10.1823219888498	11.8131488758897	8.15330084628708	13.1722384906031	8.5019826425337
NONRATT002167.2	Pabpc6	-1.12104853236824	0.71572693444826	0.999682196382323	2.66819801069586	2.43146938489216	3.75962658049837	1.15815185057742	2.63783262673994	5.89284353526981	3.26999332405142
NONRATT002168.2	Pabpc6	1.10338607859455	0.736961667506682	0.999682196382323	2.98210365901302	3.0035798283962	5.16948654818526	5.09586814254065	2.1582266946054	3.46637855015871	2.77949432544371
NONRATT002169.2	Pabpc6	1.10351145113486	0.398704747120501	0.999682196382323	44.8885077093538	47.6281944217111	45.8987745035843	42.3883577311336	36.9296567743591	39.8633533268252	47.7419025311508
NONRATT002174.2	Pde10a	-1.00261618712709	0.981936213046541	0.999682196382323	72.5122047612639	70.9416949945006	83.0250869860057	87.556279903653	85.6096588860143	61.1815814103012	69.1603588036876
NONRATT002176.2	Pde10a	1.0810579989372	0.673174617428765	0.999682196382323	15.8522352400166	16.019092418113	27.5705949236547	19.6885814598162	16.0667987265069	23.7446930685872	13.733971961016
NONRATT002182.2	Rnaset2	1.48500106391581	0.0559941988622604	0.816060469219167	7.84764120792899	9.01073948518859	5.79609097826832	6.25401999311807	4.55625635527807	5.54620568025394	4.08749165506428
NONRATT031503.1	Rnaset2	-1.19382812956269	0.458529832716111	0.999682196382323	3.45296213148876	3.86174549365225	2.34976661281148	3.70608592184775	3.59704449100901	3.98633533268252	4.08749165506428
NONRATT002183.2	Rnaset2	1.5020678637789	0.302827404315876	0.993993693640136	2.19733953822012	4.5768835480323	3.28967325793608	3.01119481150129	1.4388177964036	0.346637855015871	4.08749165506428
NONRATT002193.2	Vom2r9	-1.52749861996093	0.30211831375357	0.993243125088974	3.76686777980592	3.0035798283962	1.72316218272842	11.1182577655432	1.91842372853814	1.73318927507936	2.77949432544371
NONRATT002200.2	Vom2r9	-1.13595557293833	0.63147207631822	0.999682196382323	4.7085847247574	2.28844177401615	4.22957990306067	3.24282518161678	3.59704449100901	4.67961104271426	5.23198931848228
NONRATT002201.2	Vom2r9	-1.01363919572031	0.933952018462627	0.999682196382323	21.0316784372497	18.1645065812532	22.0878061604279	28.72216589432	18.4648283871796	20.1049955909205	15.8594676216494
NONRATT002202.2	Vom2r9	-1.88299075561051	0.0920785427437446	0.901804834710398	1.72648106574438	1.5733037196361	0.469953322562296	4.16934666207872	2.39802966067267	1.73318927507936	1.47149699582314
NONRATT002203.2	Vom2r9	-1.1410451269613	0.253347813678168	0.987762817911867	135.764192897172	130.298153508044	132.056883640005	171.406473885458	173.137741500567	109.017605402491	152.872187899404
NONRATT002207.2	Thbs2	1.48116452798219	0.0851406610227786	0.889214806415957	5.02249037307455	6.00715965679239	5.48278876322679	3.70608592184775	3.35724152494174	3.46637855015871	4.25099132126685
NONRATT002210.2	Vom1r23	1.13286120865451	0.741270429034309	0.999682196382323	2.66819801069586	1.71633133051211	3.13302215041531	1.15815185057742	0.239802966067267	4.15965426019045	2.94299399164628
NONRATT002211.2	Vom1r23	-1.08641573880878	0.645418938671914	0.999682196382323	13.4979428776379	11.8712917027088	15.1951574295143	9.96010591496582	11.7503453372961	20.1049955909205	16.3499666202571
NONRATT002214.2	Vom1r23	1.24847062632102	0.267168162641339	0.992493277884719	24.7985462170556	23.5995557945415	20.3646439776995	14.824343687391	12.2299512694306	31.8906826614601	14.0609712934211
NONRATT002216.2	Vom2r12	1.06536836985966	0.839812109125061	0.999682196382323	2.66819801069586	2.14541416314014	2.34976661281148	3.70608592184775	1.4388177964036	2.4264649851111	1.47149699582314
NONRATT002217.2	Vom2r12	-1.24239839590605	0.134930223134944	0.946998151895688	28.7223668210201	20.8820311878974	29.2937571063832	42.3883577311336	30.9345826226775	31.3707258789363	26.323446258614
NONRATT002219.2	Kcnj6	1.01192034438325	0.952198334647928	0.999682196382323	16.793952184968	15.590009585485	13.0020419242235	19.2253207195852	14.6279809301033	8.31930852038091	17.8214636160803
NONRATT002221.2	Dyrk1a	1.0121813443484	0.973217799606518	0.999682196382323	1.25562259326864	2.00238655226413	1.72316218272842	1.85304296092387	2.1582266946054	0.866594637539678	1.79849632822828
NONRATT002222.2	Dyrk1a	-1.09621630193293	0.833488805841094	0.999682196382323	1.5695282415858	1.28724849788408	1.87981329024919	2.54793407127033	0.959211864269068	2.77310284012697	0.653998664810285
NONRATT002223.2	Vom1r19	-1.15961113308391	0.484178555733712	0.999682196382323	4.7085847247574	5.14899399153634	5.48278876322679	5.32749851265614	6.47468008381621	5.54620568025394	6.37648698190028
NONRATT002224.2	Vom1r19	-1.09828356787095	0.596352819418634	0.999682196382323	12.5562259326864	15.446981974609	17.5449240423257	20.3834725701626	20.1434491496504	12.1323249255555	14.5514702920288
NONRATT002227.2	Vom1r19	1.02754355052431	0.937856363086559	0.999682196382323	0.941716944951479	1.43027610876009	2.19311550529072	1.85304296092387	1.4388177964036	0.866594637539678	1.79849632822828
NONRATT002228.2	Vom1r19	-1.11867406762813	0.537619036491826	0.999682196382323	7.69068838377041	7.15138054380047	5.79609097826832	8.57032369427292	7.91349788021981	7.10607602782536	7.3574849791157
NONRATT002229.2	Vom1r19	-1.13272214996859	0.69687517026148	0.999682196382323	4.7085847247574	2.00238655226413	1.72316218272842	3.47445555173226	2.63783262673994	3.46637855015871	3.10649365784885
NONRATT002231.2	Vom1r20	1.03320705848838	0.81348831970527	0.999682196382323	72.0413462887881	77.234909873045	103.233079856184	94.5051910071176	86.0892648181489	52.8622728899203	92.7043107368578
NONRATT002234.2	Zfp52	1.52262518581961	0.0426566723801126	0.769506013584987	6.90592426297751	6.43624248942042	9.86901977380823	3.70608592184775	5.51546821954714	5.19956782523807	5.72248831708999
NONRATT002239.2	Zfp52	1.25671465839624	0.195765621331302	0.973604816100457	11.4575561635763	11.2991812592047	9.86901977380823	6.71728073334904	9.59211864269068	9.70585994044439	8.5019826425337
NONRATT002240.2	Zfp52	-1.05176596972649	0.87471298433447	0.999682196382323	1.5695282415858	2.14541416314014	2.03646439776995	2.54793407127033	1.67862076247087	2.25314605760316	1.63499666202571
NONRATT002241.2	Vom2r80	1.09211900876056	0.62932833412239	0.999682196382323	20.2469143164568	20.5959759661453	13.1586930317443	22.6997762713175	12.9493601676324	18.718444170857	11.7719759665851
NONRATT002243.2	Vom2r15	1.06503781502844	0.596541659289549	0.999682196382323	42.0633568744994	46.9130563673311	35.403150299693	35.9027073679001	37.8888686386282	40.209991181841	41.5289152154531
NONRATT002246.2	Vom2r16	1.10194569733904	0.43994060437739	0.999682196382323	37.6686777980592	32.3242400579781	32.1134770417569	34.7445555173226	28.5365529620048	31.7173637339522	28.61244158545
NONRATT002248.2	Vom2r16	-1.17733341756027	0.371549845139224	0.999682196382323	10.829744866942	13.5876230332209	11.2788797414951	16.2141259080839	15.5871927943724	12.9989195630952	11.6084763003826
NONRATT002249.2	Vom2r16	-1.01001700464491	0.941527737596738	0.999682196382323	21.659489733884	26.1740527903097	21.3045506228241	21.7732547908555	26.3783262673994	20.9715902284602	24.1979505979805
NONRATT002251.2	Vom2r16	-1.03978289091026	0.825916133128495	0.999682196382323	18.8343388990296	12.1573469244608	13.6286463543066	12.0447792460052	17.985222455045	14.2121520556507	17.4944642836751
NONRATT002252.2	Vom2r16	1.09417871497832	0.546380580120128	0.999682196382323	19.9330086681396	20.8820311878974	18.7981329024919	16.6773866483149	14.388177964036	22.0115037935078	19.1294609457008
NONRATT002260.2	Vom1r40	-1.07052789439202	0.844436003080007	0.999682196382323	2.19733953822012	1.28724849788408	1.87981329024919	1.85304296092387	1.91842372853814	1.55987034757142	2.288995326836
NONRATT002263.2	Lilrc2	1.35789614894905	0.319512551703737	0.998819615444626	4.86553754891597	2.14541416314014	2.81971993537378	3.24282518161678	2.63783262673994	1.73318927507936	2.12549566063343
NONRATT002264.2	Lilrc2	1.04159910623035	0.852953648959435	0.999682196382323	6.27811296634319	9.01073948518859	5.79609097826832	6.02238962300259	6.71448304988348	9.53254101293645	4.74149031987456
NONRATT002265.2	Lilrc2	1.05056410720122	0.819856842122042	0.999682196382323	5.65030166970887	6.57927010029643	8.30250869860057	5.09586814254065	7.67369491415255	5.89284353526981	7.3574849791157
NONRATT002267.2	Pirb	-1.12126170204012	0.705445189629389	0.999682196382323	3.76686777980592	2.86055221752019	4.85618433314373	5.79075925288711	3.35724152494174	3.11974069514284	4.90498998607714
NONRATT002268.2	Pirb	1.04787886745575	0.69869989181332	0.999682196382323	33.5879043699361	36.3290131625064	39.6327302027537	32.8915125563988	35.7306419440228	39.5167154718093	31.2284362446911
NONRATT002269.2	Pirb	-1.16589653727996	0.409610831823124	0.999682196382323	9.88802792199053	15.017899141981	13.7852974618274	20.3834725701626	14.6279809301033	11.9590059980476	13.5704722948134
NONRATT002270.2	Zfp978	-1.04447821513484	0.845877497121756	0.999682196382323	35.1574326115219	28.8915773969539	40.102683525316	47.9474866139052	39.5674894010991	15.2520656206983	42.5099132126685
NONRATT002273.2	Mfsd14a	-1.36608360687931	0.280841727972409	0.992493277884719	2.19733953822012	2.43146938489216	1.87981329024919	4.16934666207872	3.59704449100901	2.9464217676349	1.47149699582314
NONRATT031517.1	NEWGENE_1305281	1.12369952263515	0.284399020200598	0.992493277884719	59.9559788285775	53.2062712458755	51.8515165893734	45.1679221725194	48.6800021116552	51.6490403973648	50.0308978579868
NONRATT002280.2	Olr8	1.08984527573995	0.572254367891716	0.999682196382323	31.7044704800331	31.8951572253501	25.0641772033225	25.7109710828187	20.3832521157177	37.610207269222	24.3614502641831
NONRATT002282.2	Vom2r29	-1.39130195632633	0.261075366125197	0.992493277884719	1.88343388990296	2.14541416314014	2.50641772033225	2.31630370115484	4.79605932134534	2.25314605760316	2.94299399164628
NONRATT002283.2	Vom2r31	-1.70620392280424	0.0501170273226928	0.800544833790298	3.29600930733018	3.43266266102422	4.0729287955399	5.09586814254065	9.35231567662342	3.98633533268252	6.37648698190028
NONRATT002285.2	Vom2r31	-1.46309371192618	0.0665732246468714	0.845871560219072	5.80725449386745	3.57569027190023	4.85618433314373	7.64380221381098	5.51546821954714	7.10607602782536	7.3574849791157
NONRATT002288.2	Nlrp5	1.32123767950403	0.153251926620169	0.965895299776853	12.8701315810035	14.731843920229	12.3754374941405	12.0447792460052	12.9493601676324	7.27939495533329	8.5019826425337
NONRATT002289.2	Nlrp5	1.12593051672977	0.304654365228886	0.995699632699287	83.1849968040473	71.6568330488807	87.4113179965871	77.8278043588027	70.9816779559111	66.3811492355393	71.7763534629287
NONRATT002290.2	Nlrp5	-1.04754487244276	0.74963176809939	0.999682196382323	21.0316784372497	25.8879975685577	19.8946906551372	23.6262977517794	22.5414788103231	21.8381848659999	25.3424482613985
NONRATT002298.2	Zfp444	-1.15166186722093	0.420421659348298	0.999682196382323	19.1482445473467	21.3111140205254	16.2917151821596	17.1406473885458	19.1842372853814	32.0640015889681	18.4754622808905
NONRATT002299.2	Galp	1.14463153460605	0.472028820973891	0.999682196382323	10.5158392186248	9.86890515044464	8.30250869860057	7.18054147358001	6.95428601595075	8.66594637539678	10.300478970762
NONRATT002300.2	Galp	-1.05712423634346	0.703814267720146	0.999682196382323	24.9554990412142	19.1656998573852	19.5813884400957	17.8355384988923	25.179311437063	23.3980552135713	23.2169526007651
NONRATT002301.2	Galp	1.07944514172324	0.606176576643416	0.999682196382323	23.6998764479456	31.036991560094	24.7508749882809	27.1007533035117	20.8628580478522	29.637536603857	20.600957941524
NONRATT002305.2	Zfp583	-2.04169096119866	0.0368327625757126	0.744474497200716	3.1390564831716	2.57449699576817	0.939906645124593	3.70608592184775	5.75527118561441	1.90650820258729	6.86698598050799
NONRATT002312.2	Smim17	1.02417405603615	0.917982354692343	0.999682196382323	5.49334884555029	6.00715965679239	6.89264873091368	4.16934666207872	3.59704449100901	9.53254101293645	6.2129873156977
NONRATT002315.2	Smim17	1.23173294522861	0.335447794593164	0.998819615444626	6.27811296634319	7.15138054380047	7.20595094595521	7.18054147358001	4.55625635527807	6.58611924530155	4.08749165506428
NONRATT002317.2	Smim17	-1.55230678885245	0.176945435763348	0.969469757268138	2.51124518653728	1.43027610876009	0.783255537603827	1.85304296092387	1.67862076247087	3.81301640517458	2.288995326836
NONRATT002318.2	Lilrb4	1.03593066617978	0.816165704361345	0.999682196382323	17.8926219540781	17.3063409159971	14.4119018919104	15.5192347977374	15.3473898283051	18.5451252433491	14.3879706258263
NONRATT002320.2	Ppp1r12c	-1.1223404093252	0.39190952187906	0.999682196382323	32.0183761283503	44.6246145933149	36.3430569448176	50.4954206851756	46.5217754170498	35.1837422841109	37.6049232265914
NONRATT002321.2	Ppp1r12c	-1.14429526426513	0.43024697454225	0.999682196382323	102.019335703077	92.9679470694061	113.415401845034	166.773866483149	131.891631336997	66.7277870905552	105.784284033064
NONRATT002324.2	Sult2a2	-1.16370354253914	0.578500541075188	0.999682196382323	2.82515083485444	5.00596638066033	4.85618433314373	3.47445555173226	2.8776355928072	8.31930852038091	4.74149031987456
NONRATT002328.2	Sepw1	1.02135411842704	0.900814113941348	0.999682196382323	26.9958857552757	32.7533228906061	25.5341305258848	21.0783636805091	32.1335974530138	36.3969747766665	21.745455604942
NONRATT002331.2	Sepw1	-1.02528785074534	0.911272099632143	0.999682196382323	6.90592426297751	7.7234909873045	7.04929983843445	3.93771629196323	7.91349788021981	9.70585994044439	7.84798397772342
NONRATT002332.2	Sepw1	-1.35026331235419	0.0228372228832453	0.655754542790328	243.433830269957	220.691603581682	310.795797321199	262.900470081075	336.683364358443	461.201666098616	333.702818719448
NONRATT002333.2	Sepw1	-1.03755999853026	0.800500004280957	0.999682196382323	4229.72165824957	4001.19741425636	4100.8126926786	3406.81948365854	4156.26500787787	5322.27762591368	4174.14647815164
NONRATT002336.2	Gltscr2	-1.17582787795395	0.380765320248443	0.999682196382323	13.6548957017964	12.3003745353368	7.04929983843445	13.8978222069291	12.2299512694306	15.2520656206983	10.4639786369646
NONRATT002344.2	Ceacam9	-1.30750251753897	0.186678248308378	0.969469757268138	31.8614233041917	17.7354237486252	13.3153441392651	18.2987992391233	22.3016758442558	38.9967586892855	29.5934395826654
NONRATT002345.2	Ceacam9	-1.17536323794981	0.14759604048726	0.960613640966384	57.6016864661988	55.3516854090156	57.4909564601209	59.9922658599104	70.022466091642	64.8212788879679	72.1033527953339
NONRATT002347.2	Slc1a5	-1.01072645199526	0.96626736333419	0.999682196382323	5.02249037307455	3.71871788277624	6.73599762339292	4.86423777242517	6.71448304988348	3.29305962265078	6.04948764949513
NONRATT002352.2	Ccdc8	1.00221594170041	0.994163401162172	0.999682196382323	1.72648106574438	3.57569027190023	2.03646439776995	1.38978222069291	3.35724152494174	2.9464217676349	2.12549566063343
NONRATT002354.2	Ppp5c	1.10194456819034	0.649911053819459	0.999682196382323	21.3455840855669	11.2991812592047	18.1715284724088	13.2029310965826	16.3066016925742	20.1049955909205	11.7719759665851
NONRATT002355.2	Ppp5c	-1.07916240086865	0.801463139163587	0.999682196382323	2.66819801069586	2.00238655226413	1.56651107520765	1.38978222069291	2.63783262673994	2.59978391261903	2.288995326836
NONRATT002358.2	Psg16	1.10781095133416	0.508355993618187	0.999682196382323	67.0188559157136	60.3576517896759	37.1263124824214	46.5577043932123	47.0013813491843	67.247743873079	37.1144242279837
NONRATT002360.2	Psg16	-1.02128194893557	0.922017799760939	0.999682196382323	5.49334884555029	6.57927010029643	6.10939319330985	5.09586814254065	5.99507415168168	8.83926530290471	4.74149031987456
NONRATT002362.2	Psgb1	-1.1865804401126	0.300723588072043	0.992493277884719	16.3230937124923	16.019092418113	11.4355308490159	20.1518422000471	19.1842372853814	12.8256006355872	17.4944642836751
NONRATT002364.2	Psg29	1.07873342540149	0.825228669217783	0.999682196382323	2.3542923623787	3.14660743927221	1.09655775264536	2.31630370115484	2.39802966067267	2.4264649851111	1.144497663418
NONRATT002365.2	Psg29	1.11462929118911	0.304299697948806	0.995419449442166	195.406266077432	195.375716456629	156.964409735807	172.564625736036	158.509760570464	159.106775452285	165.134662864597
NONRATT002376.2	Nanos2	1.00221731204529	0.993438479777988	0.999682196382323	4.7085847247574	3.71871788277624	7.04929983843445	7.18054147358001	2.63783262673994	6.75943817280949	3.92399198886171
NONRATT002377.2	Nanos2	-1.48542836821217	0.102221101754975	0.905383602987561	6.90592426297751	5.00596638066033	5.95274208578909	12.7396703563516	5.75527118561441	6.75943817280949	10.1369793045594
NONRATT002378.2	Mypop	1.00924111721242	0.937372346850901	0.999682196382323	76.9068838377041	71.9428882706327	77.2289960077374	72.5003058461466	72.6602987183819	67.7677006556028	85.5103254239447
NONRATT002379.2	Irf2bp1	-1.00849526978637	0.978316584138116	0.999682196382323	1.72648106574438	2.14541416314014	1.87981329024919	2.31630370115484	2.39802966067267	1.03991356504761	2.12549566063343
NONRATT002380.2	Irf2bp1	-1.10571356704686	0.582716912702517	0.999682196382323	17.4217634816024	15.017899141981	20.5212950852203	18.9936903494697	17.026010590776	26.5177959087141	15.3689686230417
NONRATT002381.2	Irf2bp1	-1.4604521828251	0.251387975289327	0.987762817911867	13.3409900534793	13.7306506440969	12.688739709182	48.4107473541362	7.19408898201801	9.70585994044439	12.4259746313954
NONRATT002387.2	Clptm1	-1.02896648801232	0.792016428999094	0.999682196382323	161.033597586703	169.487718888071	183.281795799296	177.197233138345	202.153900394706	141.601563773983	184.4276234765
NONRATT002392.2	Nectin2	-1.60791017246582	0.267287260194916	0.992493277884719	0.941716944951479	1.43027610876009	0.939906645124593	0.694891110346453	1.67862076247087	1.38655142006348	3.26999332405142
NONRATT002395.2	Bcam	-1.1207195694228	0.499512381974612	0.999682196382323	16.9509050091266	15.590009585485	19.4247373325749	15.9824955379684	21.3424639799868	20.1049955909205	20.1104589429163
NONRATT002396.2	Bcam	-1.28038511882092	0.248836046340484	0.987762817911867	5.33639602139171	4.71991115890831	7.04929983843445	7.41217184369549	8.63290677842162	6.75943817280949	6.53998664810285
NONRATT002398.2	Bcam	1.03921921123093	0.845489238309267	0.999682196382323	8.63240532872189	5.29202160241234	7.67590426851751	6.25401999311807	8.15330084628708	7.27939495533329	6.04948764949513
NONRATT002400.2	PVR	-1.22147765709146	0.369391830951384	0.999682196382323	6.27811296634319	4.86293876978432	6.42269540835139	7.41217184369549	9.59211864269068	3.98633533268252	7.84798397772342
NONRATT002401.2	PVR	1.0209183992683	0.907406399387695	0.999682196382323	17.7356691299195	13.5876230332209	15.351808537035	11.1182577655432	18.4648283871796	19.2384009533808	12.0989752989903
NONRATT002404.2	Zfp112	-1.29978742318161	0.214711129369158	0.986077976857271	4.7085847247574	7.15138054380047	6.89264873091368	6.48565036323356	10.791133473027	6.23948139028568	9.15598130734399
NONRATT002410.2	Lypd5	-1.43510730098107	0.577962653153138	0.999682196382323	0.784764120792899	0.715138054380047	1.72316218272842	0.694891110346453	2.39802966067267	3.11974069514284	0
NONRATT002411.2	Lypd5	1.06719754611315	0.867104536910807	0.999682196382323	1.5695282415858	2.14541416314014	2.03646439776995	1.62141259080839	0.719408898201801	1.73318927507936	2.94299399164628
NONRATT002413.2	Lypd5	-1.39310974381008	0.559878729678779	0.999682196382323	4.39467907644024	3.43266266102422	0	6.02238962300259	1.67862076247087	3.29305962265078	3.59699265645657
NONRATT002412.2	Lypd5	-1.04840273422082	0.91149787180386	0.999682196382323	4.08077342812308	2.28844177401615	1.72316218272842	5.55912888277162	2.39802966067267	1.03991356504761	2.45249499303857
NONRATT002416.2	Smg9	1.08949320220325	0.51018881667049	0.999682196382323	41.9064040503408	50.7748018609833	44.6455656434182	36.1343377380155	34.2918241476192	53.0355918174283	43.9814102084916
NONRATT002421.2	Irgc	-1.37534690301599	0.308340765299506	0.998819615444626	1.72648106574438	1.43027610876009	2.03646439776995	3.01119481150129	1.19901483033634	2.77310284012697	2.45249499303857
NONRATT002424.2	Plaur	-1.05915090223455	0.85400727325431	0.999682196382323	2.51124518653728	3.43266266102422	3.60297547297761	3.47445555173226	2.63783262673994	5.54620568025394	1.79849632822828
NONRATT002428.2	Cyp2s1	1.42158253097668	0.0367937373535495	0.744474497200716	20.8747256130911	20.4529483552693	20.9912484077826	11.5815185057742	10.3115275408925	19.5850388083967	16.3499666202571
NONRATT002433.2	RGD1564380	-1.08057562229792	0.712771316495681	0.999682196382323	5.02249037307455	5.00596638066033	7.36260205347598	8.10706295404195	5.99507415168168	5.71952460776187	5.39548898468485
NONRATT002434.2	RGD1564380	1.03861197547043	0.762988392142357	0.999682196382323	67.9605728606651	72.0859158815087	53.7313298796226	56.7494406782936	58.5119237204132	59.4483921352219	73.7383494573596
NONRATT002435.2	RGD1564380	-1.16635045207482	0.196841843051089	0.975157124492517	65.6062804982864	69.2253636639885	73.6260205347598	71.3421539955691	85.1300529538798	98.9651076070312	68.6698598050799
NONRATT002436.2	RGD1564380	1.04320324511818	0.699121608048051	0.999682196382323	123.521872612802	124.577049073004	121.091306113552	105.16018803243	128.774192778122	112.657302880158	125.24074431117
NONRATT002437.2	RGD1564380	-1.08480790765672	0.600819068740075	0.999682196382323	20.4038671406154	18.3075341921292	14.8818552144727	16.6773866483149	16.0667987265069	23.5713741410792	20.7644576077265
NONRATT002438.2	RGD1565655	-1.40010726472501	0.116239592508158	0.931943316812396	6.74897143881893	9.72587753956863	8.30250869860057	7.87543258392646	11.9901483033634	16.9852548957777	9.31948097354656
NONRATT002443.2	Cyp2b3	-1.05616807368546	0.674625995364205	0.999682196382323	55.8752054004544	56.7819615177757	61.2505830406193	44.9362918024039	54.9148792294042	69.5008899306821	74.719347454575
NONRATT002445.2	Cyp2b21	-1.06554988644503	0.692236568900957	0.999682196382323	13.1840372293207	15.017899141981	14.5685529994312	16.4457562781994	14.1483749979688	17.1585738232856	13.0799732962057
NONRATT002446.2	Cyp2b21	1.16063925472248	0.62970099678402	0.999682196382323	3.76686777980592	3.71871788277624	1.56651107520765	4.63260740230968	1.67862076247087	2.59978391261903	1.63499666202571
NONRATT002447.2	Cyp2b12	-1.00044634781093	0.997629891699495	0.999682196382323	22.2873010305183	24.8868042924256	17.8582262573673	21.54162442074	23.7404936406594	19.9316766634126	21.745455604942
NONRATT002449.2	Cyp2a3	1.01257838689497	0.950541868507508	0.999682196382323	8.63240532872189	8.72468426343657	7.36260205347598	8.33869332415743	9.35231567662342	4.67961104271426	10.300478970762
NONRATT002451.2	Numbl	-1.70397953552199	0.00395121677826468	0.299774715112566	11.7714618118935	9.86890515044464	11.2788797414951	18.0671688690078	17.985222455045	25.4778823436665	13.2434729624083
NONRATT002454.2	Ltbp4	-1.17355391692009	0.514058424525949	0.999682196382323	3.45296213148876	3.86174549365225	2.34976661281148	3.47445555173226	3.11743855887447	4.85292997022219	3.59699265645657
NONRATT002455.2	Ltbp4	1.06149495217303	0.847408575966006	0.999682196382323	3.29600930733018	3.43266266102422	3.60297547297761	1.85304296092387	2.39802966067267	5.89284353526981	2.61599465924114
NONRATT002456.2	Ltbp4	1.06590320057693	0.641681576690975	0.999682196382323	22.2873010305183	21.1680864096494	21.1478995153033	17.8355384988923	22.0618728781886	20.1049955909205	20.7644576077265
NONRATT002457.2	Shkbp1	1.02715865683731	0.873465479390095	0.999682196382323	148.634324478175	130.012098286292	147.721994392082	111.182577655432	109.110349560607	218.035210804983	114.613266008002
NONRATT002459.2	Shkbp1	-1.01456938298638	0.953107449729451	0.999682196382323	6.27811296634319	5.14899399153634	5.79609097826832	4.86423777242517	7.19408898201801	5.71952460776187	5.55898865088742
NONRATT002460.2	Sertad1	-1.04372563812063	0.733017073174451	0.999682196382323	40.0229701604379	41.3349795431667	33.5233370094438	32.4282518161678	43.1645338921081	38.3034829792538	45.7799065367199
NONRATT002461.2	Sertad1	-1.38598347458845	0.126619829767943	0.937528477368286	8.78935815288047	8.15257381993253	9.0857642362044	12.7396703563516	13.1891631336997	6.23948139028568	16.022967287852
NONRATT002462.2	Prx	1.00681384461178	0.957495366145971	0.999682196382323	61.6824598943219	66.3648114464683	59.8407230729324	59.5290051196794	64.5069978720948	64.9945978154758	59.840877830141
NONRATT002465.2	Psmc4	1.53478714608022	0.210037534905706	0.986077976857271	3.29600930733018	3.57569027190023	2.66306882785301	1.62141259080839	1.67862076247087	1.73318927507936	3.10649365784885
NONRATT002472.2	Vom2r10	-1.12544040173114	0.517329190943622	0.999682196382323	9.26021662535621	10.8700984265767	9.24241534372517	7.41217184369549	11.9901483033634	14.3854709831586	10.1369793045594
NONRATT002473.2	Vom2r10	1.04178031305301	0.734293518156191	0.999682196382323	192.895020890895	213.826278259634	144.119018919104	182.061470910771	181.530845312921	151.654061569444	189.986612127388
NONRATT002477.2	Vom2r10	-1.3338223356201	0.221612481176695	0.986577978183074	10.5158392186248	14.0167058658489	9.24241534372517	24.7844496023568	16.0667987265069	11.7856870705396	8.01148364392599
NONRATT002481.2	Vom1r3	1.15734952747234	0.206112275919434	0.983791839414923	60.897695773529	72.5149987141367	61.0939319330985	58.370853269102	55.8740910936732	50.955764687333	59.0233794991282
NONRATT002482.2	Vom2r11	1.60623268411913	0.21022821924808	0.986077976857271	3.1390564831716	2.00238655226413	2.34976661281148	2.08467333103936	0.239802966067267	2.77310284012697	0.980997997215427
NONRATT002486.2	Vom1r5	-1.20008648717473	0.408451687359761	0.999682196382323	6.12116014218461	5.72110443504037	5.95274208578909	6.25401999311807	4.07665042314354	10.3991356504761	7.3574849791157
NONRATT002485.2	Vom1r5	1.28844864552257	0.33450032272162	0.998819615444626	3.60991495564734	3.14660743927221	5.16948654818526	3.70608592184775	1.91842372853814	3.81301640517458	2.77949432544371
NONRATT002488.2	Fbxo27	-2.23275192785992	0.0582501738976209	0.820833998681956	1.72648106574438	1.28724849788408	1.40985996768689	3.47445555173226	2.63783262673994	0.866594637539678	6.2129873156977
NONRATT002491.2	Fbxo27	-1.07025404072995	0.894021544485427	0.999682196382323	2.04038671406154	1.00119327613207	0.626604430083062	2.31630370115484	0.239802966067267	0.519956782523807	2.12549566063343
NONRATT002493.2	Mrps12	1.16274201153231	0.634316935697517	0.999682196382323	2.19733953822012	5.00596638066033	3.13302215041531	1.62141259080839	3.59704449100901	4.15965426019045	2.45249499303857
NONRATT002495.2	Mrps12	1.24459801201597	0.268632237259262	0.992493277884719	11.7714618118935	10.7270708157007	11.9054841715782	5.32749851265614	9.35231567662342	13.345557418111	8.5019826425337
NONRATT002498.2	Mrps12	-1.22848044596669	0.103547745410786	0.905383602987561	35.3143854356805	36.9011236060104	35.2464991921722	50.727051055291	47.2411843152516	33.4505530090316	45.1259078719096
NONRATT002503.2	Dpf1	1.05845068539891	0.851856290687656	0.999682196382323	1.41257541742722	2.43146938489216	2.19311550529072	2.08467333103936	1.4388177964036	2.25314605760316	1.79849632822828
NONRATT002507.2	Zfp74	-1.42385100517684	0.0161386150496778	0.577748915443337	17.4217634816024	18.5935894138812	18.6414817949711	27.5640140437426	23.2608877085249	31.3707258789363	21.5819559387394
NONRATT002508.2	Zfp74	-1.39226120761157	0.0103695246171521	0.471514651846798	59.7990260044189	57.7831547939078	66.2634184812838	86.3981280530756	89.4465063430906	98.2718318969994	67.3618624754593
NONRATT002509.2	Zfp74	-1.37171370221703	0.0145873340943454	0.554088973788364	40.6507814570722	33.1824057232342	34.1499414395269	55.1280280874852	52.5168495687315	39.1700776167934	51.0118958552022
NONRATT002510.2	Zfp74	-1.21715817847004	0.311051808800465	0.998819615444626	16.0091880641751	12.1573469244608	16.9183196122427	15.287604427622	15.5871927943724	28.4243041113014	13.5704722948134
NONRATT002511.2	Zfp74	-1.29053000361882	0.414261874667512	0.999682196382323	1.25562259326864	4.00477310452826	3.13302215041531	2.31630370115484	4.55625635527807	5.19956782523807	2.45249499303857
NONRATT002514.2	Eif3k	1.61320308810696	0.00395893637242764	0.299774715112566	25.7402631620071	30.607908727466	22.0878061604279	16.6773866483149	10.5513305069598	22.1848227210157	15.0419692906365
NONRATT002517.2	Eif3k	1.12263962928025	0.477652287990426	0.999682196382323	12.5562259326864	13.0155125897168	12.8453908167028	9.72847554485034	13.9085720319015	12.6522817080793	9.48298063974913
NONRATT002518.2	Map4k1	-1.15310574121834	0.712682196461474	0.999682196382323	1.5695282415858	2.28844177401615	1.25320886016612	3.01119481150129	0.239802966067267	2.4264649851111	2.12549566063343
NONRATT002519.2	Map4k1	-1.69690542833966	0.0652798483420344	0.845017857965941	1.25562259326864	2.00238655226413	2.03646439776995	2.31630370115484	2.8776355928072	3.98633533268252	2.77949432544371
NONRATT002520.2	Map4k1	1.04099323931997	0.828110240630789	0.999682196382323	11.3006033394177	11.1561536483287	10.025670881329	9.26521480461937	7.91349788021981	12.1323249255555	11.9354756327877
NONRATT002521.2	Map4k1	-1.20988954227788	0.643765296481511	0.999682196382323	0.941716944951479	1.71633133051211	1.40985996768689	1.38978222069291	0.479605932134534	2.4264649851111	2.12549566063343
NONRATT002522.2	Map4k1	1.091630137011	0.709758328745116	0.999682196382323	4.7085847247574	3.43266266102422	4.5428821181022	3.01119481150129	4.07665042314354	5.02624889773013	3.26999332405142
NONRATT002525.2	Psmd8	1.6942713540237	0.0758954823599664	0.87746872394832	2.98210365901302	4.00477310452826	2.97637104289454	1.62141259080839	2.1582266946054	1.55987034757142	2.45249499303857
NONRATT002527.2	Zfp74	-1.10880691984798	0.546337286847451	0.999682196382323	12.3992731085278	14.0167058658489	18.014877364888	15.9824955379684	14.388177964036	16.2919791857459	18.8024616132957
NONRATT002528.2	Zfp74	-1.06249400762601	0.759966442982035	0.999682196382323	9.10326380119763	7.86651859818051	6.89264873091368	6.48565036323356	12.4697542354979	6.58611924530155	8.5019826425337
NONRATT002529.2	Zfp74	-1.07402094847091	0.830749262901199	0.999682196382323	2.19733953822012	2.43146938489216	1.56651107520765	2.77956444138581	3.11743855887447	1.73318927507936	1.47149699582314
NONRATT002530.2	Zfp14	1.09043122382932	0.681716985089064	0.999682196382323	52.5791960931242	47.4851668108351	45.8987745035843	35.2078162575536	42.9247309260408	68.4609763656345	31.7189352432988
NONRATT002531.2	Zfp14	-1.54605312576314	0.223534647724312	0.986577978183074	2.82515083485444	5.29202160241234	3.28967325793608	6.71728073334904	6.23487711774894	4.33297318769839	6.37648698190028
NONRATT002532.2	Zfp14	-1.02427044478908	0.920903010963296	0.999682196382323	7.53373555961183	4.86293876978432	5.16948654818526	5.32749851265614	3.59704449100901	5.19956782523807	9.48298063974913
NONRATT002533.2	Zfp14	1.66437663373236	0.00713967635599897	0.40764033601889	18.677386074871	18.3075341921292	15.351808537035	12.0447792460052	5.75527118561441	13.345557418111	10.4639786369646
NONRATT002534.2	Zfp14	1.21700550121032	0.53149561696274	0.999682196382323	3.9238206039645	4.43385593715629	2.66306882785301	4.86423777242517	1.91842372853814	2.07982713009523	3.26999332405142
NONRATT002535.2	Zfp14	-1.0165599357618	0.930720085200081	0.999682196382323	9.10326380119763	9.72587753956863	11.7488330640574	9.26521480461937	7.43389194808528	14.7321088381745	9.6464803059517
NONRATT002537.2	Zfp566	1.004306538511	0.96790560548746	0.999682196382323	71.8843934646296	72.8010539358887	73.7826716422805	75.7431310277633	60.9099533810858	80.0733445086662	72.9208511263467
NONRATT002538.2	Zfp566	1.25704522828686	0.411512733941496	0.999682196382323	2.82515083485444	5.43504921328835	4.22957990306067	3.47445555173226	3.59704449100901	3.81301640517458	2.45249499303857
NONRATT002540.2	Wdr62	1.08617217550936	0.513214944696882	0.999682196382323	32.8031402491432	33.8975437776142	32.1134770417569	31.2700999655904	28.2967499959375	32.237320516476	29.4299399164628
NONRATT002543.2	Kirrel2	1.18733183510732	0.131219564696067	0.944324934695071	300.56465826368	301.502203726628	237.953032324043	194.569510897007	237.404936406594	292.215711778379	218.76255337904
NONRATT002544.2	Kirrel2	-1.06498706931726	0.755556687554996	0.999682196382323	8.31849968040473	9.29679470694061	5.63943987074756	8.57032369427292	8.63290677842162	7.10607602782536	8.82898197493884
NONRATT002548.2	Proser3	1.04955327512808	0.735745508845863	0.999682196382323	31.0766591833988	25.0298319033016	28.6671526763001	24.5528192322413	34.5316271136865	20.2783145184285	28.61244158545
NONRATT002549.2	LOC688869	-1.14412360702574	0.543239110000058	0.999682196382323	4.7085847247574	6.00715965679239	3.75962658049837	6.25401999311807	4.79605932134534	5.19956782523807	5.88598798329256
NONRATT002551.2	Lsm14a	-1.34191119317761	0.139913332742778	0.955723551334353	6.43506579050177	8.29560143080854	9.0857642362044	11.3498881356587	6.47468008381621	10.745773505492	13.733971961016
NONRATT002553.2	Kctd15	1.51879285163661	0.201695745268048	0.977435745920229	3.1390564831716	2.43146938489216	1.72316218272842	1.38978222069291	0.959211864269068	2.25314605760316	1.63499666202571
NONRATT002555.2	Pepd	-1.18540664381802	0.162760607926865	0.969469757268138	151.145569664712	144.028804152141	141.14264787621	215.647874577516	166.902864382818	136.055358093729	171.511149846497
NONRATT002556.2	Syne4	-1.03851121756763	0.739637881327722	0.999682196382323	86.6379589355361	76.376744207789	99.9434065982484	94.9684517473485	91.604733037696	74.0071820458885	103.495288706228
NONRATT002558.2	Syne4	1.77750553878456	0.201300738009755	0.977435745920229	0.784764120792899	1.28724849788408	2.19311550529072	0.926521480461937	0.719408898201801	1.03991356504761	0.490498998607714
NONRATT002559.2	Tshz3	1.98035217623784	0.000471994244473118	0.0962070521973938	11.1436505152592	13.3015678114689	9.55571755876669	3.70608592184775	6.95428601595075	6.58611924530155	5.55898865088742
NONRATT002561.2	Tshz3	1.13513738298314	0.548617879643756	0.999682196382323	15.3813767675408	14.874871531105	23.4976661281148	20.1518422000471	15.8269957604396	11.7856870705396	15.5324682892443
NONRATT002562.2	Tshz3	1.11155511818167	0.479620758753615	0.999682196382323	25.5833103378485	21.7401968531534	23.0277128055525	22.9314066414329	20.1434491496504	19.2384009533808	22.0724549373471
NONRATT002565.2	Tshz3	1.11374802003136	0.619788936352193	0.999682196382323	5.33639602139171	6.43624248942042	3.91627768801914	4.86423777242517	4.31645338921081	5.19956782523807	4.41449098746942
NONRATT002568.2	Tshz3	-1.01402209663916	0.894235783878851	0.999682196382323	66.3910446190793	65.3636181703363	65.6368140512007	71.5737843656846	65.4662097363639	63.6080463954123	66.3808644782439
NONRATT002570.2	Vstm2b	-1.74245807803364	0.0369874698322512	0.7455190298222	5.33639602139171	5.00596638066033	1.87981329024919	8.10706295404195	7.67369491415255	4.15965426019045	8.66548230873627
NONRATT002571.2	Vstm2b	-1.40462949275049	0.0572852370347906	0.817148978692083	10.3588863944663	12.1573469244608	11.7488330640574	12.2764096161207	20.1434491496504	13.8655142006348	17.9849632822828
NONRATT002575.2	Vstm2b	-1.26172614474122	0.237482219002224	0.986577978183074	10.5158392186248	11.4422088700807	9.55571755876669	9.49684517473485	11.7503453372961	18.891763098365	12.589474297598
NONRATT002581.2	LOC499136	1.11619906850743	0.714348342124446	0.999682196382323	4.08077342812308	3.14660743927221	3.60297547297761	3.01119481150129	5.03586228741261	2.9464217676349	2.12549566063343
NONRATT002589.2	Klk1c12	-1.48253767253282	0.0203375600830209	0.626521318617156	105.786203482883	102.836852219851	98.846848845603	100.52758063012	139.805129217217	247.499428481332	119.51825599408
NONRATT002590.2	Klk1c8	-1.3330023152821	0.185380219966945	0.969469757268138	7.21982991129467	8.00954620905652	7.36260205347598	12.2764096161207	6.23487711774894	10.745773505492	10.7909779693697
NONRATT002598.2	Zfp819	1.09245822227259	0.658915667374647	0.999682196382323	9.26021662535621	11.0131260374527	6.89264873091368	6.25401999311807	8.87270974448888	11.4390492155237	6.53998664810285
NONRATT002602.2	Klk8	1.13346671005493	0.529280356057694	0.999682196382323	14.7535654709065	15.160926752857	10.8089264189328	8.8019540643884	7.67369491415255	17.3318927507936	13.5704722948134
NONRATT002603.2	Klk6	-1.07965705401621	0.771824714378311	0.999682196382323	3.60991495564734	5.72110443504037	4.85618433314373	5.09586814254065	5.03586228741261	6.58611924530155	3.76049232265914
NONRATT002605.2	Klk4	1.00110698494321	0.99343003462837	0.999682196382323	38.9243003913278	31.6091020035981	37.7529169125045	35.6710769977846	32.1335974530138	38.6501208342696	37.4414235603888
NONRATT002607.2	Klk1c10	1.22079390366869	0.600000480304532	0.999682196382323	4.08077342812308	3.57569027190023	2.66306882785301	2.08467333103936	1.67862076247087	5.89284353526981	1.47149699582314
NONRATT002609.2	Klk1c10	-1.03300595076715	0.798121282604821	0.999682196382323	62.6241768392734	63.5042592289481	67.5166273414499	63.4667214116427	69.5428601595075	84.5796366238725	49.2133995269739
NONRATT002610.2	Klk1c10	1.14452168499058	0.778672419664973	0.999682196382323	2.51124518653728	0.572110443504037	1.72316218272842	1.85304296092387	0.479605932134534	1.03991356504761	2.12549566063343
NONRATT002613.2	Klk1c2	-1.35463532262608	0.334287939081917	0.998819615444626	2.98210365901302	3.43266266102422	4.0729287955399	2.77956444138581	5.51546821954714	8.83926530290471	1.79849632822828
NONRATT002615.2	Klk1c8	1.29130414962227	0.0169397703131581	0.588750136919158	124.777495206071	113.277867813799	103.859684286268	89.6409532346924	71.9408898201801	99.3117454620471	91.5598130734399
NONRATT002617.2	Klk1c8	-1.12054573532564	0.699854512948194	0.999682196382323	7.53373555961183	6.72229771117244	9.24241534372517	4.63260740230968	5.51546821954714	19.4117198808888	5.23198931848228
NONRATT002619.2	Klk1c8	-1.00180410996837	0.994576184083698	0.999682196382323	3.76686777980592	4.86293876978432	5.48278876322679	3.47445555173226	6.71448304988348	4.85292997022219	3.92399198886171
NONRATT002625.2	Klk1c3	1.22970533688559	0.409794814470247	0.999682196382323	2.98210365901302	5.14899399153634	5.48278876322679	2.54793407127033	3.83684745707627	4.33297318769839	3.92399198886171
NONRATT002630.2	Clec11a	-1.25666681840996	0.131077856349247	0.944324934695071	96.5259868575266	90.6795052953899	101.509917673456	104.928557662314	111.748182187346	163.613067567491	103.168289373822
NONRATT002631.2	Clec11a	-1.35428503502749	0.32297977031099	0.998819615444626	7.21982991129467	8.29560143080854	7.51925316099674	4.16934666207872	6.71448304988348	19.9316766634126	10.4639786369646
NONRATT002636.2	Shank1	-1.59656149792576	0.0357875720052825	0.739287254479542	3.60991495564734	3.14660743927221	4.0729287955399	7.41217184369549	5.75527118561441	5.19956782523807	4.90498998607714
NONRATT002637.2	RGD1309036	1.0418760420726	0.743687099511071	0.999682196382323	30.7627535350817	29.4636878404579	29.6070593214247	28.2589051540891	28.2967499959375	31.3707258789363	26.9774449234242
NONRATT002642.2	Syt3	-1.00781563549666	0.962638441985421	0.999682196382323	70.9426765196781	68.6532532204845	75.1925316099674	60.4555266001414	53.2362584669333	120.456654618015	53.9548898468485
NONRATT002643.2	Syt3	1.07053418825155	0.757213475002685	0.999682196382323	8.00459403208757	7.58046337642849	7.36260205347598	4.4009770321942	6.23487711774894	10.745773505492	6.86698598050799
NONRATT002645.2	Syt3	-2.0574202696435	0.015874745777768	0.571490847999648	2.19733953822012	0.858165665256056	1.72316218272842	3.01119481150129	3.11743855887447	3.81301640517458	3.10649365784885
NONRATT002649.2	Lrrc4b	1.0381104625032	0.778156510498735	0.999682196382323	255.362244906009	243.432993710968	262.860558419844	199.433748669432	238.843754202998	320.986653744697	218.599053712838
NONRATT002651.2	Lrrc4b	1.06181989512064	0.6693065207137	0.999682196382323	199.330086681396	200.095627615537	200.51341762658	163.762671671647	157.550548706194	266.391191579697	165.134662864597
NONRATT002652.2	Lrrc4b	1.04049190797292	0.949386396063449	0.999682196382323	2.3542923623787	2.28844177401615	0	0	0.959211864269068	2.4264649851111	2.45249499303857
NONRATT002650.2	Syt3	-1.03975514514884	0.869839476829634	0.999682196382323	7.06287708713609	6.86532532204845	7.67590426851751	6.48565036323356	12.2299512694306	5.02624889773013	6.53998664810285
NONRATT002654.2	Lrrc4b	1.05248190793825	0.829120135751457	0.999682196382323	4.39467907644024	7.86651859818051	4.22957990306067	3.70608592184775	6.23487711774894	6.58611924530155	4.41449098746942
NONRATT002664.2	Kcnc3	1.32855307397898	0.231333735409342	0.986577978183074	5.33639602139171	6.43624248942042	4.69953322562297	4.86423777242517	2.63783262673994	4.33297318769839	4.57799065367199
NONRATT002667.2	Vrk3	-1.02887759893514	0.864296574489592	0.999682196382323	20.7177727889325	24.4577214597976	14.8818552144727	14.36108294716	20.8628580478522	25.8245201986824	21.0914569401317
NONRATT002670.2	Prrg2	-1.08553473785629	0.668254645651904	0.999682196382323	15.695282415858	14.588816309353	16.6050173972011	12.7396703563516	18.7046313532468	13.345557418111	22.88995326836
NONRATT002677.2	Snrnp70	-1.35864899437398	0.21692120475953	0.986077976857271	7.84764120792899	5.14899399153634	4.85618433314373	6.48565036323356	6.95428601595075	13.345557418111	5.39548898468485
NONRATT002685.2	Ntn5	1.35191706722142	0.0510732429545478	0.807794504959798	20.560819964774	18.3075341921292	19.7380395476165	12.0447792460052	15.3473898283051	13.8655142006348	16.3499666202571
NONRATT002688.2	Spaca4	1.01231551820454	0.943711767216903	0.999682196382323	9.57412227367337	9.1537670960646	7.51925316099674	7.64380221381098	8.63290677842162	9.35922208542852	8.82898197493884
NONRATT002691.2	Sult2b1	1.20677917012514	0.510280720708934	0.999682196382323	3.45296213148876	4.5768835480323	2.34976661281148	1.38978222069291	3.59704449100901	3.81301640517458	2.61599465924114
NONRATT002695.2	Ccdc114	-1.04266614579028	0.886858338242242	0.999682196382323	2.3542923623787	2.14541416314014	3.60297547297761	2.77956444138581	1.91842372853814	3.63969747766665	2.77949432544371
NONRATT002698.2	Kcnj11	-1.08082796961806	0.559172799236595	0.999682196382323	26.0541688103243	22.7413901292855	24.5942238807602	26.6374925632807	23.5006906745922	23.9180119960951	31.3919359108937
NONRATT002700.2	Abcc8	-1.12905382360969	0.602257757128291	0.999682196382323	6.59201861466035	3.43266266102422	5.48278876322679	5.32749851265614	4.55625635527807	8.31930852038091	4.90498998607714
NONRATT002703.2	Ldhc	1.00527597613286	0.978548522282736	0.999682196382323	9.10326380119763	6.43624248942042	6.26604430083062	7.18054147358001	8.63290677842162	5.54620568025394	7.68448431152084
NONRATT002707.2	Mrgprb5	-1.03305101752932	0.930939315457744	0.999682196382323	1.09866976911006	2.43146938489216	1.72316218272842	1.38978222069291	2.1582266946054	2.25314605760316	1.47149699582314
NONRATT002708.2	LOC100125384	-1.14504313022537	0.685036326706697	0.999682196382323	1.09866976911006	1.85935894138812	3.28967325793608	3.47445555173226	1.91842372853814	2.4264649851111	1.79849632822828
NONRATT002710.2	LOC100125384	-1.03516999849056	0.722446001253376	0.999682196382323	204.352577054471	211.966919318246	216.805132808739	224.218198271789	211.266413105262	194.983793446427	243.287503309426
NONRATT002711.2	LOC100125384	1.09266954504841	0.561237834930235	0.999682196382323	12.713178756845	13.4445954223449	13.6286463543066	12.0447792460052	12.4697542354979	12.1323249255555	11.9354756327877
NONRATT002713.2	Gabrg3	1.31139485203558	0.156813501198185	0.969407856750771	14.9105182950651	11.5852364809568	16.7616685047219	12.5080399862361	11.2707394051616	8.49262744788884	11.7719759665851
NONRATT002717.2	Gabrb3	1.09068142546411	0.431098199340959	0.999682196382323	183.163945793063	190.083694854216	174.822635993174	197.349075338393	174.096953364836	126.522817080793	172.655647509915
NONRATT002719.2	Gabrb3	2.05055027614983	0.128401166129007	0.941287433148226	2.04038671406154	2.14541416314014	1.72316218272842	1.15815185057742	2.1582266946054	0.693275710031742	0
NONRATT002720.2	Gabrb3	-1.21620001497367	0.105636916505977	0.910528562045565	349.690892225316	382.741886704201	386.458282253728	482.254430580438	498.310563487781	318.386869832078	515.841446869112
NONRATT002722.2	Tug1	-1.52963488691366	0.116532725564494	0.931943316812396	1.41257541742722	3.43266266102422	3.28967325793608	4.16934666207872	4.07665042314354	4.85292997022219	3.59699265645657
NONRATT002723.2	Tug1	-1.95501045049796	0.0241533156200175	0.664537611507403	2.04038671406154	2.28844177401615	1.25320886016612	3.70608592184775	5.51546821954714	2.4264649851111	3.26999332405142
NONRATT002728.2	Mir344i	1.01264203112012	0.938391860198132	0.999682196382323	30.6058007109231	33.3254333341102	37.5962658049837	38.9139021794013	35.2510360118883	18.3718063158412	41.3654155492505
NONRATT002729.2	Peg12	-1.06955663743451	0.884850802454022	0.999682196382323	2.98210365901302	0.429082832628028	1.09655775264536	1.15815185057742	0.479605932134534	3.63969747766665	0.980997997215427
NONRATT002730.2	Chrna7	-1.07052091188159	0.486621777389476	0.999682196382323	626.398721216892	607.15220816866	612.819132621235	698.828826638416	635.957466010392	685.996315076409	614.758744921668
NONRATT002731.2	Chrna7	-1.39023182273849	0.295783195757829	0.992493277884719	8.16154685624615	9.72587753956863	6.73599762339292	6.02238962300259	7.19408898201801	25.9978391261903	6.2129873156977
NONRATT002734.2	Chrna7	-1.37965412158991	0.286389644079112	0.992493277884719	3.60991495564734	3.14660743927221	5.32613765570603	8.57032369427292	3.11743855887447	7.97267066536503	2.61599465924114
NONRATT002735.2	Chrna7	1.02003491725167	0.92621124413252	0.999682196382323	12.3992731085278	8.00954620905652	10.6522753114121	7.64380221381098	9.83192160875795	7.27939495533329	15.5324682892443
NONRATT002736.2	Chrna7	-1.11825402065387	0.67580906154918	0.999682196382323	3.29600930733018	2.14541416314014	2.66306882785301	3.93771629196323	2.63783262673994	2.9464217676349	2.61599465924114
NONRATT002746.2	Asb7	1.28219803226721	0.183697906574615	0.969469757268138	10.3588863944663	9.43982231781662	8.30250869860057	8.10706295404195	7.67369491415255	5.19956782523807	8.33848297633113
NONRATT002747.2	Asb7	1.06998346568211	0.696048792972952	0.999682196382323	18.677386074871	20.0238655226413	18.9547840100126	13.2029310965826	13.428966099767	25.9978391261903	18.6389619470931
NONRATT002750.2	Synm	1.27055079226491	0.192012078329561	0.972608594600179	12.5562259326864	11.4422088700807	12.0621352790989	11.3498881356587	11.2707394051616	6.23948139028568	9.31948097354656
NONRATT002759.2	Mctp2	-1.09132125591623	0.597024980261806	0.999682196382323	22.9151123271527	20.3099207443933	23.0277128055525	20.3834725701626	23.7404936406594	33.6238719365395	18.4754622808905
NONRATT002760.2	Mctp2	1.10845603963331	0.601440843544756	0.999682196382323	12.0853674602106	11.4422088700807	18.014877364888	16.2141259080839	11.0309364390943	10.0524977954603	12.7529739638006
NONRATT002761.2	Mctp2	-1.57984001021363	0.506983365854347	0.999682196382323	28.0945555243858	0.572110443504037	5.0128354406645	29.185426634551	0.719408898201801	11.0924113605079	29.9204389150705
NONRATT002766.2	Rgma	-1.15001248199342	0.466782936040414	0.999682196382323	11.1436505152592	9.43982231781662	11.7488330640574	18.0671688690078	8.63290677842162	13.1722384906031	9.80997997215427
NONRATT002767.2	Rgma	-1.33210966706627	0.259403718415397	0.992493277884719	4.23772625228166	2.57449699576817	3.60297547297761	5.79075925288711	2.8776355928072	3.63969747766665	6.04948764949513
NONRATT002769.2	Slco3a1	-1.03783352133329	0.749272706644753	0.999682196382323	308.883157944085	393.89804035253	394.447488737288	371.535113665237	350.352133424277	450.629211520632	345.638294352235
NONRATT002770.2	Slco3a1	-1.01745680163095	0.937853720029139	0.999682196382323	158.836258048483	81.8117934210773	163.7004073592	143.842459841716	191.362766921679	61.5282192653171	152.054689568391
NONRATT002772.2	Slco3a1	-1.2244579221449	0.301513926697786	0.992711877776812	9.57412227367337	12.4434021462128	7.36260205347598	11.3498881356587	9.59211864269068	12.4789627805714	14.3879706258263
NONRATT002773.2	Slco3a1	1.03041410274675	0.915700191021644	0.999682196382323	2.51124518653728	2.86055221752019	3.28967325793608	1.15815185057742	4.31645338921081	3.29305962265078	2.45249499303857
NONRATT002775.2	Slco3a1	-1.14104478517649	0.208820107706275	0.985342223255694	59.1712147077846	58.7843480700398	59.2141186428494	65.0881340024511	67.8642393970366	62.5681328303647	73.9018491235622
NONRATT002776.2	Slco3a1	-1.10776240122229	0.37866573858525	0.999682196382323	35.9421967323148	33.8975437776142	32.1134770417569	37.5241199587084	34.0520211815519	38.9967586892855	39.7304188872248
NONRATT002777.2	Slco3a1	-1.33464347489789	0.115981745962691	0.931943316812396	9.26021662535621	11.1561536483287	12.688739709182	13.6661918368136	17.5056165229105	10.0524977954603	17.8214636160803
NONRATT002778.2	Slco3a1	-1.01037538536505	0.956777825184175	0.999682196382323	6.74897143881893	5.57807682416436	7.67590426851751	7.87543258392646	6.71448304988348	6.41280031779361	6.04948764949513
NONRATT002780.2	Ntrk3	1.01144501718771	0.923660544405539	0.999682196382323	117.400712470618	122.288607298988	127.983954844465	122.995726531322	128.774192778122	90.4724801591423	142.571708928642
NONRATT002781.2	Ntrk3	-1.25133230024779	0.0235372304591295	0.661059417791773	137.804579611233	140.310086269365	139.576136801002	173.722777586613	166.902864382818	197.583577359047	158.594676216494
NONRATT002782.2	Ntrk3	-1.22066478321086	0.15872354164069	0.969469757268138	20.0899614922982	19.1656998573852	19.8946906551372	23.8579281218949	26.6181292334666	20.4516334459364	25.5059479276011
NONRATT002783.2	Ntrk3	1.33810345149002	0.498697878549379	0.999682196382323	2.04038671406154	1.85935894138812	1.09655775264536	2.08467333103936	0.719408898201801	1.21323249255555	0.980997997215427
NONRATT002784.2	Ntrk3	1.17318681949912	0.560408734877391	0.999682196382323	2.82515083485444	4.43385593715629	3.75962658049837	3.24282518161678	1.67862076247087	4.15965426019045	3.26999332405142
NONRATT002800.2	Isg20	-1.06901867016574	0.770187062838151	0.999682196382323	5.33639602139171	4.86293876978432	5.48278876322679	3.93771629196323	5.75527118561441	7.10607602782536	5.39548898468485
NONRATT002801.2	Isg20	1.12880022174092	0.366257874317456	0.999682196382323	101.70543005476	109.559149931023	91.3275956846063	72.731936216262	86.0892648181489	110.750794677571	87.4723214183756
NONRATT002803.2	Mfge8	-1.40093136968771	0.088851244119946	0.898961078042318	9.26021662535621	6.86532532204845	8.77246202116287	10.1917362850813	12.7095572015652	11.7856870705396	11.7719759665851
NONRATT002805.2	Rlbp1	-1.15950388684724	0.381975501867158	0.999682196382323	126.503976271815	102.836852219851	150.541714327456	162.60451982107	180.092027516518	90.1258423041265	154.834183893835
NONRATT002810.2	Polg	-1.14720862032397	0.517736634788701	0.999682196382323	6.74897143881893	5.43504921328835	6.57934651587215	6.02238962300259	10.3115275408925	5.54620568025394	7.03048564671056
NONRATT002811.2	Polg	1.07039893205661	0.632188648251694	0.999682196382323	27.7806498760686	24.1716662380456	22.5577594829902	18.5304296092387	26.3783262673994	27.9043473287776	19.9469592767137
NONRATT002816.2	Mir3597-3	1.03301547450713	0.870125336121034	0.999682196382323	7.21982991129467	5.86413204591638	7.98920648355904	5.79075925288711	6.71448304988348	8.49262744788884	6.04948764949513
NONRATT002823.2	Echs1	-1.18186151428982	0.293518225373081	0.992493277884719	29.6640837659716	24.6007490706736	25.2208283108432	29.4170570046665	29.4957648262738	23.3980552135713	42.6734128788711
NONRATT002825.2	Echs1	-1.04501073628678	0.793145848624971	0.999682196382323	16.1661408883337	11.8712917027088	14.8818552144727	14.5927133172755	13.428966099767	13.8655142006348	17.6579639498777
NONRATT002827.2	Echs1	2.49523195921523	0.0283733766962012	0.69762953547837	4.86553754891597	3.0035798283962	2.50641772033225	1.62141259080839	1.19901483033634	0.866594637539678	1.79849632822828
NONRATT002829.2	Furin	1.3181766874432	0.100495887783061	0.905383602987561	11.7714618118935	11.1561536483287	10.9655775264536	8.8019540643884	9.11251271055615	7.10607602782536	9.31948097354656
NONRATT002830.2	Furin	1.00414496992902	0.984197814004785	0.999682196382323	7.37678273545325	8.15257381993253	7.20595094595521	8.33869332415743	6.47468008381621	8.66594637539678	6.70348631430542
NONRATT002833.2	Furin	-1.19866002835726	0.296340781058915	0.992493277884719	13.0270844051621	17.8784513595012	14.8818552144727	20.8467333103936	21.1026610139195	13.345557418111	18.311962614688
NONRATT002834.2	Furin	-1.15507321684531	0.43526892164528	0.999682196382323	12.2423202843692	10.2979879830727	7.20595094595521	10.6549970253123	12.7095572015652	10.745773505492	11.7719759665851
NONRATT002836.2	Iqgap1	-1.19882106244847	0.176553163620857	0.969469757268138	33.9018100182532	29.1776326187059	33.5233370094438	35.2078162575536	38.60827753683	38.9967586892855	41.3654155492505
NONRATT002837.2	Iqgap1	-1.00473692888068	0.978157592673704	0.999682196382323	11.7714618118935	10.5840432048247	14.0985996768689	12.0447792460052	11.9901483033634	11.9590059980476	12.7529739638006
NONRATT002839.2	Sec11a	1.17757025302554	0.185939632635999	0.969469757268138	53.5209130380757	58.0692100156598	56.2377475999548	51.190311795522	52.5168495687315	35.7036990666347	51.0118958552022
NONRATT002840.2	Sec11a	-1.03593514466343	0.748809772313993	0.999682196382323	300.407705439522	309.940832768312	345.102389868246	373.388156626161	356.347207575959	251.139125958999	339.425307036538
NONRATT002841.2	Sec11a	-1.06370709131739	0.551070259940728	0.999682196382323	659.201861466035	649.917463820586	715.895561369898	750.9456599144	784.395502006031	612.335770885536	724.794020275998
NONRATT002849.2	Mex3b	1.06069441147277	0.664440470398119	0.999682196382323	42.220309698658	44.0525041498109	38.066219127546	32.6598821862833	41.7257160957045	34.1438287190633	47.5784028649482
NONRATT002850.2	Mex3b	1.04711117238436	0.841755186264093	0.999682196382323	3.45296213148876	4.14780071540427	5.16948654818526	3.70608592184775	4.31645338921081	3.29305962265078	4.90498998607714
NONRATT002851.2	Tmc3	-1.48635049111507	0.279849988925178	0.992493277884719	1.5695282415858	2.00238655226413	0.313302215041531	2.31630370115484	2.39802966067267	1.73318927507936	1.47149699582314
NONRATT031558.1	Tmc3	1.01977909974036	0.85220216942525	0.999682196382323	94.4856001434651	95.2563888434222	107.306008651724	103.07551470139	88.7270974448888	86.6594637539678	109.708276021925
NONRATT002854.2	Il16	1.43246766788512	0.0854036846985754	0.890462626050276	9.41716944951479	15.590009585485	8.45915980612134	7.87543258392646	7.19408898201801	6.06616246277774	9.97347963835684
NONRATT002855.2	Il16	2.68137407364766	0.00737078718673658	0.411597004497725	4.39467907644024	4.14780071540427	1.40985996768689	1.62141259080839	2.1582266946054	0.519956782523807	0.817498331012856
NONRATT002856.2	Il16	1.01399040246451	0.912253236377981	0.999682196382323	47.2428000717325	57.2110443504037	56.3943987074756	58.370853269102	59.231332618615	38.9967586892855	55.4263868426716
NONRATT002857.2	Il16	-1.04154157435402	0.752403238678831	0.999682196382323	135.293334424696	102.836852219851	119.681446145865	140.831265030214	134.769266929804	85.4462312614122	136.195221946742
NONRATT002858.2	Il16	2.0407889394495	0.557299339725157	0.999682196382323	0	16.3051476398651	0	0	0	10.5724545779841	0
NONRATT002860.2	Il16	-1.21470543759841	0.57260595203135	0.999682196382323	4.39467907644024	3.28963505014821	5.0128354406645	4.4009770321942	1.91842372853814	10.9190924329999	3.10649365784885
NONRATT002861.2	Il16	-1.1320534946321	0.756680460902684	0.999682196382323	2.82515083485444	1.43027610876009	4.22957990306067	5.09586814254065	0.719408898201801	3.63969747766665	3.26999332405142
NONRATT002863.2	Il16	1.17166141984035	0.709747220426416	0.999682196382323	1.88343388990296	1.5733037196361	6.73599762339292	3.24282518161678	0.719408898201801	5.02624889773013	2.45249499303857
NONRATT002868.2	Fam122b	1.10050002718759	0.555907616283043	0.999682196382323	29.9779894142887	23.3135005727895	36.3430569448176	24.3211888621258	24.9395084709958	34.837104429095	24.1979505979805
NONRATT002870.2	Fam122b	-1.00628058305333	0.985788271526656	0.999682196382323	2.51124518653728	8.15257381993253	8.30250869860057	5.55912888277162	3.35724152494174	12.4789627805714	3.92399198886171
NONRATT002872.2	Mmgt1	-1.30323561484702	0.0866774267040677	0.895293664528566	32.9600930733018	32.8963505014821	36.4997080523384	54.8963977173698	49.399411009857	32.237320516476	41.8559145478582
NONRATT002877.2	Rbmx	-1.19804597026713	0.498248003664703	0.999682196382323	3.29600930733018	5.43504921328835	4.0729287955399	5.55912888277162	6.71448304988348	5.19956782523807	3.26999332405142
NONRATT002878.2	Rbmx	-1.1171387299029	0.537325339866699	0.999682196382323	7.37678273545325	6.86532532204845	8.77246202116287	9.26521480461937	7.19408898201801	9.53254101293645	8.17498331012856
NONRATT002881.2	Rbmx	1.09993844314475	0.650337227422993	0.999682196382323	7.37678273545325	7.86651859818051	7.98920648355904	8.10706295404195	7.67369491415255	4.85292997022219	7.68448431152084
NONRATT002882.2	Rbmx	-1.08296652376004	0.577582795826201	0.999682196382323	24.7985462170556	24.8868042924256	23.6543172356356	28.0272747839736	25.6589173691976	21.3182280834761	30.901436912286
NONRATT002883.2	Rbmx	1.00156182181419	0.993517628243077	0.999682196382323	18.2065276023953	25.4589147359297	24.7508749882809	31.9649910759368	17.7454194889778	14.0388331281428	27.467943922032
NONRATT002884.2	Rbmx	1.15574289794038	0.381276489191702	0.999682196382323	12.3992731085278	12.0143193135848	15.6651107520766	11.3498881356587	10.5513305069598	14.3854709831586	9.80997997215427
NONRATT002885.2	Rbmx	-1.23146443929589	0.373608298736226	0.999682196382323	5.17944319723313	5.00596638066033	3.28967325793608	5.79075925288711	5.99507415168168	6.23948139028568	4.25099132126685
NONRATT002887.2	Rbmx	1.01853637358222	0.91559778944996	0.999682196382323	10.6727920427834	12.5864297570888	13.0020419242235	10.8866273954278	9.83192160875795	14.2121520556507	12.2624749651928
NONRATT002888.2	Rbmx	1.02135787356465	0.950824372731319	0.999682196382323	2.19733953822012	1.5733037196361	2.19311550529072	1.15815185057742	1.91842372853814	3.29305962265078	1.30799732962057
NONRATT002893.2	Rbmx	1.25831275161028	0.435997250257038	0.999682196382323	3.60991495564734	2.71752460664418	5.79609097826832	1.38978222069291	2.8776355928072	5.19956782523807	3.10649365784885
NONRATT002898.2	Rbmx	1.06198792886613	0.57704648035866	0.999682196382323	272.313149915136	284.195862810631	272.572927086132	242.748627881027	278.890849536232	266.911148362221	252.44348461677
NONRATT002908.2	Gabre	1.26755059496258	0.333965219593139	0.998819615444626	6.59201861466035	8.00954620905652	4.5428821181022	5.32749851265614	2.8776355928072	4.67961104271426	7.03048564671056
NONRATT002911.2	Dkc1	-2.81432490502457	0.296376846802353	0.992493277884719	0	2.14541416314014	0	4.16934666207872	0	0	4.08749165506428
NONRATT002918.2	Cyp2c6v1	1.18129454855136	0.261487584666195	0.992493277884719	92.7591190777207	83.2420695298374	77.6989493302997	81.7655206507659	71.9408898201801	43.6763697319998	89.1073180804013
NONRATT002919.2	Cyp2c6v1	1.08568849800772	0.658132062926681	0.999682196382323	6.74897143881893	8.58165665256056	7.67590426851751	7.41217184369549	8.15330084628708	5.372886752746	7.52098464531827
NONRATT002920.2	Cyp2c7	1.32081991062821	0.288296790600546	0.992493277884719	10.829744866942	17.7354237486252	11.1222286339744	8.8019540643884	10.5513305069598	10.3991356504761	10.300478970762
NONRATT002921.2	Cyp2c7	1.01911224981577	0.903926493270059	0.999682196382323	42.220309698658	45.768835480323	57.8042586751625	62.7718303012962	53.7158643990678	31.5440448064443	43.3274115436814
NONRATT002924.2	Olr20	-1.12637250548255	0.395237833929856	0.999682196382323	39.7090645121207	39.6186482126546	46.8386811487089	51.653572535753	52.2770466026642	31.7173637339522	54.1183895130511
NONRATT002925.2	Olr20	-1.04810755160102	0.67801718181246	0.999682196382323	116.929853998142	111.275481261535	138.636230155877	136.661918368136	121.10049786397	104.164675432269	150.583192572568
NONRATT002926.2	Tyr	-1.08288797137651	0.813018402944359	0.999682196382323	2.66819801069586	1.5733037196361	3.13302215041531	1.38978222069291	2.8776355928072	3.46637855015871	2.77949432544371
NONRATT002929.2	Grm5	-1.10192258233184	0.546834003045451	0.999682196382323	11.6145089877349	14.0167058658489	17.388272934805	15.5192347977374	13.9085720319015	18.891763098365	14.7149699582314
NONRATT002931.2	Grm5	1.16509878921982	0.317975104928043	0.998819615444626	21.659489733884	22.1692796857814	18.1715284724088	16.2141259080839	22.3016758442558	18.5451252433491	14.2244709596237
NONRATT002933.2	Grm5	1.00936137268151	0.950261807590266	0.999682196382323	37.9825834463763	32.7533228906061	40.729287955399	35.4394466276691	39.5674894010991	27.5577094737618	44.6354088733019
NONRATT002935.2	Dlg2	-1.15441301249567	0.256697891661698	0.991824027461565	63.5658937842248	61.358845065808	54.9845387397887	59.297374749564	78.1757669379291	59.9683489177457	79.4608377744496
NONRATT002938.2	Tmem126b	-1.01457211067339	0.926473494216354	0.999682196382323	38.6103947430106	35.6138751081263	32.2701281492777	28.2589051540891	37.6490656725609	39.1700776167934	38.7494208900094
NONRATT002941.2	Ccdc89	-1.00563116066067	0.970819238805219	0.999682196382323	33.7448571940947	32.1812124471021	31.1735703966323	31.9649910759368	26.8579321995339	42.983094021968	28.1219425868422
NONRATT002942.2	Ccdc89	1.02933641083862	0.905384119218946	0.999682196382323	6.43506579050177	4.29082832628028	7.67590426851751	4.4009770321942	3.83684745707627	8.31930852038091	6.86698598050799
NONRATT002943.2	Ccdc90b	1.25521533514023	0.0950702523620295	0.904311965756193	48.4984226650012	50.3457190283553	61.8771874707024	54.6647673472543	37.6490656725609	33.9705097915554	44.6354088733019
NONRATT002944.2	Ccdc90b	1.16588430017137	0.277064333933015	0.992493277884719	51.4805263240142	49.0584705304712	48.2485411163958	54.4331369771388	43.6441398242426	28.0776662562856	44.4719092070994
NONRATT002945.2	Ccdc90b	-2.0186807480519	0.162517485214393	0.969469757268138	0.15695282415858	1.14422088700807	2.03646439776995	4.16934666207872	0.719408898201801	1.90650820258729	2.288995326836
NONRATT002947.2	Ccdc90b	-1.25492058495427	0.475351182371505	0.999682196382323	2.82515083485444	2.28844177401615	1.09655775264536	1.38978222069291	2.8776355928072	2.59978391261903	3.43349299025399
NONRATT002948.2	Ccdc90b	-1.13631998643715	0.420083936344717	0.999682196382323	20.0899614922982	21.3111140205254	18.9547840100126	24.7844496023568	21.8220699121213	18.891763098365	25.9964469262088
NONRATT002949.2	Ccdc90b	-1.09559626293182	0.432138576654137	0.999682196382323	44.8885077093538	46.197918312951	45.7421233960635	50.0321599449446	59.7109385507495	46.1028347171109	44.6354088733019
NONRATT002950.2	Ccdc90b	-1.18675050715667	0.641235802833478	0.999682196382323	3.29600930733018	1.14422088700807	1.72316218272842	4.16934666207872	2.1582266946054	2.07982713009523	1.47149699582314
NONRATT002951.2	Ccdc90b	1.15325728298078	0.495386914986217	0.999682196382323	7.53373555961183	6.72229771117244	7.67590426851751	4.63260740230968	5.51546821954714	9.35922208542852	5.55898865088742
NONRATT002954.2	Ankrd42	1.10029404184459	0.350905213327823	0.998819615444626	120.225863305472	135.876230332209	120.464701683469	118.131488758897	108.870546594539	108.151010764952	121.153252656105
NONRATT002960.2	Fam181b	-1.22823263391099	0.287456817623459	0.992493277884719	16.0091880641751	12.1573469244608	12.3754374941405	20.1518422000471	13.1891631336997	20.7982713009523	12.2624749651928
NONRATT002963.2	Fam181b	1.2366229962326	0.361276374671531	0.999682196382323	4.08077342812308	4.43385593715629	4.5428821181022	2.77956444138581	5.03586228741261	3.29305962265078	3.10649365784885
NONRATT002965.2	Fam181b	-1.17860483122362	0.500525171140112	0.999682196382323	4.86553754891597	5.14899399153634	5.79609097826832	3.47445555173226	7.43389194808528	7.45271388284123	6.37648698190028
NONRATT002966.2	Fam181b	1.08682762154113	0.797562615515561	0.999682196382323	3.9238206039645	3.71871788277624	1.56651107520765	3.70608592184775	1.67862076247087	2.77310284012697	3.10649365784885
NONRATT002968.2	Fam181b	-1.3261190788157	0.281884880451762	0.992493277884719	2.19733953822012	3.14660743927221	2.81971993537378	4.63260740230968	2.63783262673994	2.9464217676349	4.25099132126685
NONRATT002969.2	Fam181b	-1.20744465834509	0.331508643355984	0.998819615444626	5.96420731802603	7.00835293292446	8.30250869860057	9.49684517473485	10.791133473027	8.14598959287297	6.2129873156977
NONRATT002970.2	Fam181b	-1.19674818165516	0.305920065280074	0.996319402825593	15.3813767675408	13.8736782549729	14.2552507843897	11.3498881356587	24.4599025388612	15.2520656206983	18.4754622808905
NONRATT002971.2	Fam181b	1.28010748026095	0.324258135929594	0.998819615444626	5.49334884555029	3.43266266102422	5.95274208578909	2.31630370115484	4.07665042314354	3.29305962265078	5.55898865088742
NONRATT002972.2	Fam181b	-1.17155036316611	0.432844419366581	0.999682196382323	10.6727920427834	10.2979879830727	10.3389730963705	10.4233666551968	16.3066016925742	14.9054277656825	7.52098464531827
NONRATT002975.2	Fam181b	1.13993336635608	0.479135772933809	0.999682196382323	15.8522352400166	28.3194669534498	13.9419485693481	17.8355384988923	13.9085720319015	18.3718063158412	17.8214636160803
NONRATT002976.2	Fam181b	1.27732807632773	0.358866399164601	0.999682196382323	4.23772625228166	3.57569027190023	3.44632436545684	3.01119481150129	2.63783262673994	2.59978391261903	3.43349299025399
NONRATT002977.2	Fam181b	1.30575032025067	0.273623132700121	0.992493277884719	11.4575561635763	10.7270708157007	11.1222286339744	7.18054147358001	7.91349788021981	14.7321088381745	4.08749165506428
NONRATT002980.2	Tenm4	-1.62377929042004	2.5331861379458e-05	0.0146641079153407	65.2923748499692	66.6508666682203	74.0959738573221	116.510076168089	94.9619745626378	136.748633803761	97.609300722935
NONRATT002981.2	Tenm4	1.02153416166195	0.829411750742383	0.999682196382323	262.582074817304	257.735754798569	243.279169979749	234.873195297101	247.716463947487	241.259947091046	272.553943559686
NONRATT002983.2	Tenm4	1.19842321042911	0.269370862600214	0.992493277884719	18.9912917231882	18.0214789703772	19.2680862250542	12.2764096161207	13.1891631336997	21.1449091559681	15.5324682892443
NONRATT002985.2	Tenm4	-1.58245302789719	0.245403315777605	0.987762817911867	0.47085847247574	1.00119327613207	1.09655775264536	1.62141259080839	0.959211864269068	1.90650820258729	0.980997997215427
NONRATT002987.2	Tenm4	1.8429443408818	0.0666625974859269	0.846264132295029	2.51124518653728	2.00238655226413	2.66306882785301	2.08467333103936	0.719408898201801	1.73318927507936	0.653998664810285
NONRATT002988.2	Tenm4	-1.22823427208438	0.14079489331734	0.955723551334353	187.87253051782	189.654612021588	202.079928701788	247.149604913222	265.941489368599	176.26534927557	260.127968928291
NONRATT002990.2	Tenm4	1.17673844111314	0.620815683229891	0.999682196382323	2.04038671406154	2.71752460664418	2.34976661281148	2.08467333103936	1.91842372853814	2.25314605760316	1.79849632822828
NONRATT002996.2	Tenm4	-1.00230477880852	0.987327208147604	0.999682196382323	15.3813767675408	15.017899141981	15.351808537035	14.824343687391	15.8269957604396	16.2919791857459	14.2244709596237
NONRATT002999.2	Tenm4	-1.34802584922358	0.0984188325766481	0.905383602987561	9.10326380119763	14.588816309353	13.9419485693481	13.8978222069291	17.026010590776	13.6921952731269	22.88995326836
NONRATT003000.2	Tenm4	-1.2109454246183	0.346082035986259	0.998819615444626	7.69068838377041	5.72110443504037	4.69953322562297	5.55912888277162	7.91349788021981	7.7993517378571	7.84798397772342
NONRATT003003.2	Tenm4	1.17880989900227	0.244636047922835	0.987762817911867	29.0362724693373	27.4613012881938	27.7272460311755	26.4058621931652	22.3016758442558	19.4117198808888	27.1409445896268
NONRATT003004.2	Tenm4	1.15554697834665	0.559747213701757	0.999682196382323	4.39467907644024	6.29321487854441	4.85618433314373	4.4009770321942	2.8776355928072	6.06616246277774	4.41449098746942
NONRATT003006.2	Tenm4	-1.01962976382725	0.889164203181074	0.999682196382323	21.3455840855669	21.0250587987734	24.5942238807602	23.8579281218949	21.1026610139195	20.4516334459364	25.5059479276011
NONRATT003008.2	Tenm4	1.06291247305512	0.74539679735913	0.999682196382323	16.3230937124923	12.5864297570888	8.77246202116287	11.5815185057742	14.1483749979688	11.2657302880158	10.4639786369646
NONRATT003009.2	Tenm4	-1.06366640401687	0.670514814090259	0.999682196382323	23.3859707996284	21.5971692422774	23.6543172356356	30.3435784851284	20.1434491496504	26.5177959087141	20.4374582753214
NONRATT003012.2	Tenm4	-1.0167297735133	0.93265606804903	0.999682196382323	13.3409900534793	13.8736782549729	17.5449240423257	16.4457562781994	12.4697542354979	12.4789627805714	19.1294609457008
NONRATT003014.2	Nars2	-1.1560462779197	0.629612205871101	0.999682196382323	18.8343388990296	19.0226722465092	20.677946192741	18.5304296092387	30.2151737244757	14.9054277656825	26.6504455910191
NONRATT003015.2		-1.01013135639778	0.973046603702551	0.999682196382323	1.72648106574438	1.85935894138812	3.28967325793608	2.77956444138581	2.1582266946054	1.21323249255555	3.10649365784885
NONRATT003017.2	Pak1	-1.88121776896136	1.52562233769039e-05	0.0105137173671692	33.2739987216189	40.9058967105387	34.6198947620892	66.2462858530285	55.1546821954714	62.9147706853806	88.2898197493884
NONRATT003019.2	Pak1	-1.73383554826848	0.0343672144496531	0.736833077800562	89.9339682428662	129.72604306454	86.158109136421	211.710158285553	139.565326251149	75.0470956109361	280.728926869815
NONRATT003028.2	Uvrag	-1.06579499403271	0.606318778131369	0.999682196382323	37.0408665014248	41.1919519322907	44.8022167509389	50.2637903150601	43.4043368581753	35.3570612116188	46.1069058691251
NONRATT003030.2	Mogat2	-1.20376105716052	0.434821369024528	0.999682196382323	7.69068838377041	6.29321487854441	4.38623101058143	6.94891110346453	7.67369491415255	9.01258423041265	5.88598798329256
NONRATT003032.2	Map6	-1.01343251575249	0.940568412051176	0.999682196382323	17.4217634816024	17.3063409159971	21.3045506228241	15.9824955379684	13.9085720319015	23.5713741410792	21.745455604942
NONRATT003035.2	Map6	-1.02201672209239	0.859644363430986	0.999682196382323	35.1574326115219	34.3266266102422	37.439614697463	32.8915125563988	39.3276864350318	34.837104429095	38.5859212238068
NONRATT003037.2	Serpinh1	-1.49241086187012	0.0360225502019049	0.741022922863242	8.94631097703905	9.86890515044464	6.10939319330985	13.2029310965826	11.5105423712288	10.5724545779841	14.3879706258263
NONRATT003039.2	Serpinh1	-1.09897273384972	0.607452041383827	0.999682196382323	8.47545250456331	9.1537670960646	10.9655775264536	12.5080399862361	11.2707394051616	10.5724545779841	7.84798397772342
NONRATT003040.2	Serpinh1	-1.11545957613841	0.380187545032834	0.999682196382323	30.9197063592402	36.3290131625064	35.8731036222553	43.546509581711	39.0878834689645	35.010423356603	36.1334262307682
NONRATT003042.2	Rps3	1.08498336845809	0.5637977114905	0.999682196382323	24.4846405687385	32.1812124471021	23.8109683431564	22.9314066414329	22.5414788103231	27.7310284012697	25.5059479276011
NONRATT003043.2	Rps3	1.09562713271802	0.407963438293347	0.999682196382323	74.5525914753254	79.0942688144332	72.9994161046767	60.9187873403723	64.9866038042294	81.2865770012218	68.1793608064722
NONRATT003046.2	Fam168a	1.13469478468118	0.252667808998185	0.987762817911867	86.7949117596947	103.551990274231	86.3147602439418	78.9859562093801	77.6961610057945	71.4073981332694	96.7918023919221
NONRATT003047.2	Pde2a	-1.06325138937131	0.853673542622626	0.999682196382323	2.04038671406154	2.28844177401615	2.19311550529072	2.08467333103936	1.4388177964036	3.63969747766665	1.96199599443085
NONRATT003048.2	Rhog	1.16618826678282	0.552957702907255	0.999682196382323	3.1390564831716	4.14780071540427	3.44632436545684	2.54793407127033	4.07665042314354	3.63969747766665	2.12549566063343
NONRATT003050.2	Olr61	-1.1878183481656	0.429288335562742	0.999682196382323	6.74897143881893	6.86532532204845	7.36260205347598	5.32749851265614	10.791133473027	10.9190924329999	6.2129873156977
NONRATT003055.2	Olr98	-1.15515143891994	0.553555114045917	0.999682196382323	4.39467907644024	3.43266266102422	3.28967325793608	3.70608592184775	4.07665042314354	3.98633533268252	5.23198931848228
NONRATT003057.2	Olr122	-1.12067378506745	0.344295488142215	0.998819615444626	48.9692811374769	48.4863600869672	43.7056589982936	60.6871569702569	50.1188199080588	45.582877934587	54.7723881778613
NONRATT003058.2	Olr121	-1.80000919030088	0.0770302910949989	0.879199387712761	0.784764120792899	2.28844177401615	3.44632436545684	4.4009770321942	4.55625635527807	2.77310284012697	4.08749165506428
NONRATT003060.2	Trim5	1.4158141880037	0.00509754813994162	0.347979795666204	64.3506579050177	65.2205905594602	49.9717032991242	42.3883577311336	34.7714300797537	51.9956782523807	39.5669192210222
NONRATT003062.2	Olr165	1.04182123521303	0.778158217934311	0.999682196382323	144.553551050052	142.169445210753	128.767210382069	124.848769492246	120.141285999701	195.677069156459	90.9058144086296
NONRATT003063.2	Olr186	1.20901243592119	0.40224732935122	0.999682196382323	238.254387072724	227.413901292855	217.901690561385	125.543660602592	194.720008446621	197.756896286554	235.603018997905
NONRATT003067.2	Olr229	1.01477806438721	0.918785533024985	0.999682196382323	22.6012066788355	18.7366170247572	18.014877364888	19.4569510897007	19.9036461835832	17.6785306058094	20.9279572739291
NONRATT003069.2	Olr234	-1.11509395647728	0.503101248478627	0.999682196382323	32.6461874249846	36.0429579407543	27.5705949236547	26.4058621931652	38.1286716046955	48.5292997022219	29.9204389150705
NONRATT003070.2	Nlrp10	-2.23490896232898	0.000178866002661149	0.0507558586374931	560.164629421971	549.512080985628	534.963532183414	1309.63811263295	1434.98094894653	763.816513527472	1392.6901567135
NONRATT003071.2	Ric3	-2.21477310127191	0.000230172473393648	0.0584395795605769	458.302246543053	444.958897435265	419.51166594061	1037.00916700702	1172.876307035	553.753973387854	1142.86266675597
NONRATT003073.2	Usp47	-1.51437903265423	0.135233511332699	0.948666687351829	3.45296213148876	2.71752460664418	2.34976661281148	3.24282518161678	4.55625635527807	2.9464217676349	6.37648698190028
NONRATT003075.2	Mical2	-1.20331032851134	0.427388739928645	0.999682196382323	7.06287708713609	8.00954620905652	7.67590426851751	12.0447792460052	10.3115275408925	3.63969747766665	10.7909779693697
NONRATT003077.2	Btbd10	-1.80808875092288	0.025779300627209	0.682750082778138	2.66819801069586	2.14541416314014	2.97637104289454	2.54793407127033	4.55625635527807	5.71952460776187	5.72248831708999
NONRATT003083.2	Rras2	-1.04645828224285	0.848377034476025	0.999682196382323	59.9559788285775	56.2098510742717	73.6260205347598	44.473031062173	48.2003961795207	131.722384906031	40.0574182196299
NONRATT003084.2	Rras2	-1.04976695107005	0.649520476033364	0.999682196382323	210.630690020814	209.249394711602	220.094806066676	248.307756763799	231.889468187047	173.318927507936	242.633504644616
NONRATT003085.2	Rras2	1.0137752158109	0.890607539634027	0.999682196382323	93.0730247260378	101.692631332843	105.896148684037	106.086709512892	101.676457612521	96.1920047669042	91.886812405845
NONRATT003087.2	Rras2	-1.13625732487777	0.446198642051794	0.999682196382323	9.57412227367337	11.4422088700807	9.86901977380823	14.1294525770445	11.9901483033634	10.0524977954603	10.9544776355723
NONRATT003089.2	Rras2	-1.01915644951813	0.885379180216934	0.999682196382323	21.1886312614083	23.1704729619135	27.1006416010924	23.3946673816639	23.0210847424576	25.4778823436665	25.0154489289934
NONRATT003090.2	Rras2	1.23697643323623	0.200477458620601	0.976871980187657	12.5562259326864	14.731843920229	14.4119018919104	8.10706295404195	13.428966099767	10.5724545779841	12.7529739638006
NONRATT003091.2	Rras2	-1.20775465286987	0.251652947493993	0.987762817911867	14.1257541742722	13.5876230332209	14.0985996768689	18.2987992391233	19.9036461835832	12.4789627805714	17.0039652850674
NONRATT003093.2	Rras2	-1.13634468799828	0.233712224173567	0.986577978183074	107.041826076151	107.127680546131	87.2546668890664	113.962142096818	120.620891931835	113.177259662682	109.217777023318
NONRATT003095.2	Rras2	-1.30991180900859	0.0518404529582834	0.808531662506712	18.9912917231882	17.4493685268731	16.4483662896804	20.6151029402781	25.4191144031303	21.491547010984	24.8519492627908
NONRATT003097.2	Copb1	-1.01165983780375	0.908566300726157	0.999682196382323	144.396598225893	149.749908587182	145.685529994312	170.711582775112	135.009069895871	141.254925918967	146.495700917504
NONRATT003099.2	Copb1	1.28325814861843	0.0164169609126468	0.579895435221345	1587.10695789156	1493.49431276729	1525.93843835978	1126.18685950148	1082.47058882764	1321.21018439299	1255.84093610195
NONRATT003103.2	Copb1	1.49894791347313	0.220488081591301	0.986577978183074	4.39467907644024	2.14541416314014	4.22957990306067	2.54793407127033	2.8776355928072	1.38655142006348	2.77949432544371
NONRATT003104.2	Copb1	-1.70453501624744	0.0516082829249228	0.808531662506712	2.98210365901302	2.71752460664418	2.03646439776995	4.86423777242517	6.71448304988348	3.63969747766665	2.77949432544371
NONRATT003105.2	Copb1	-1.00697910909704	0.971366136911324	0.999682196382323	7.69068838377041	9.86890515044464	13.3153441392651	7.41217184369549	11.0309364390943	9.70585994044439	13.0799732962057
NONRATT003106.2	Copb1	1.0330756233334	0.77028156047816	0.999682196382323	62.1533183667976	54.6365473546356	66.4200695888046	62.5401999311807	58.0323177882786	50.6091268323172	65.2363668148259
NONRATT003108.2	Copb1	1.19581241957222	0.437330150746074	0.999682196382323	3.45296213148876	5.43504921328835	4.69953322562297	3.47445555173226	3.11743855887447	4.50629211520632	3.92399198886171
NONRATT003109.2	Copb1	-1.19340863269935	0.158736749446855	0.969469757268138	351.260420466902	374.017202440764	344.005832115601	426.894772122837	459.222680018816	373.155650924585	442.430096744158
NONRATT003110.2	Copb1	1.13383862437583	0.405919944936107	0.999682196382323	28.0945555243858	21.1680864096494	26.3173860634886	26.4058621931652	18.4648283871796	25.8245201986824	18.1484629484854
NONRATT003114.2	Insc	-1.08898404769833	0.624473133942745	0.999682196382323	24.3276877445799	24.8868042924256	31.1735703966323	33.1231429265142	32.1335974530138	17.6785306058094	34.0079305701348
NONRATT003115.2	Insc	-1.0789218271754	0.516968401352364	0.999682196382323	285.811092792774	274.040902438434	264.740371710094	318.02849816856	314.381688514187	222.541502920189	331.577323058814
NONRATT003116.2	Insc	-1.02137131629746	0.946836043983354	0.999682196382323	2.66819801069586	3.0035798283962	3.13302215041531	1.38978222069291	3.35724152494174	4.85292997022219	2.288995326836
NONRATT003122.2	Sox6	2.00081499966148	0.110771055599767	0.923432440460729	14.9105182950651	9.01073948518859	10.8089264189328	5.09586814254065	5.27566525347988	1.21323249255555	11.44497663418
NONRATT003125.2	Syt17	-1.00255813993208	0.982986005661647	0.999682196382323	61.6824598943219	52.3481055806194	64.2269540835139	68.0993288139524	65.7060127024312	46.6227914996347	58.3693808343179
NONRATT003126.2	Itpripl2	-1.14111871457043	0.274032666325737	0.992493277884719	241.864302028372	248.868042924256	256.437863011493	308.068392253594	318.937944869465	199.490085561634	310.812865451088
NONRATT003127.2	Itpripl2	1.33114864627042	0.0484511562052593	0.793195851360309	285.18328149614	329.821670680078	189.391188992605	179.976797579731	193.520993616285	223.408097557729	208.625574074481
NONRATT003128.2	Itpripl2	1.12122752982337	0.324177754076877	0.998819615444626	1444.27988790725	1567.72564281194	1409.23336325681	1187.56890758209	1289.4205485437	1333.51582824606	1446.80854622655
NONRATT003129.2	Itpripl2	1.6967319516165	0.653458495755392	0.999682196382323	0	21.7401968531534	0.783255537603827	17.3722777586613	0	0.346637855015871	0
NONRATT003131.2	Itpripl2	1.21963020175724	0.196509248717623	0.975157124492517	20.560819964774	21.1680864096494	27.8838971386963	19.4569510897007	17.026010590776	21.1449091559681	18.311962614688
NONRATT003132.2	Itpripl2	-1.25629356585918	0.60675262881192	0.999682196382323	1.09866976911006	3.57569027190023	0.783255537603827	2.54793407127033	1.67862076247087	0.693275710031742	4.25099132126685
NONRATT003133.2	Itpripl2	1.26321070786717	0.640869758415479	0.999682196382323	25.2694046895314	9.72587753956863	12.3754374941405	0	12.7095572015652	14.3854709831586	22.7264536021574
NONRATT003134.2	Itpripl2	1.1443902215131	0.581381544513361	0.999682196382323	5.17944319723313	7.7234909873045	7.98920648355904	4.86423777242517	6.23487711774894	7.27939495533329	5.88598798329256
NONRATT003136.2	Itpripl2	1.96281452990302	0.000505110309373095	0.100134247426501	20.0899614922982	20.5959759661453	28.6671526763001	14.1294525770445	8.87270974448888	14.0388331281428	9.97347963835684
NONRATT003138.2	Itpripl2	-1.16377950938428	0.584441290929494	0.999682196382323	3.1390564831716	3.57569027190023	4.38623101058143	5.79075925288711	5.75527118561441	1.73318927507936	4.25099132126685
NONRATT003139.2	Itpripl2	1.21597505731524	0.297758559957558	0.992493277884719	28.8793196451787	26.6031356229377	25.8474327409263	20.8467333103936	15.5871927943724	36.0503369216506	16.3499666202571
NONRATT003140.2	LOC361635	-1.0077703450484	0.978148197787225	0.999682196382323	2.51124518653728	2.86055221752019	1.72316218272842	2.31630370115484	2.1582266946054	2.07982713009523	2.94299399164628
NONRATT003142.2	Anks4b	-1.18569141971554	0.466771267734198	0.999682196382323	4.23772625228166	3.0035798283962	6.57934651587215	4.86423777242517	5.75527118561441	6.41280031779361	4.74149031987456
NONRATT003144.2	Abca15	-1.03384145581938	0.782759642586308	0.999682196382323	56.5030166970887	65.3636181703363	47.6219366863127	60.2238962300259	57.0731059240096	65.3412356704917	51.1753955214048
NONRATT003145.2	Thumpd1	-1.24417564822107	0.0520052116625069	0.808531662506712	80.9876572658272	96.8296925630583	79.5787626205489	89.4093228645769	99.0386249857813	126.522817080793	111.506772350154
NONRATT003146.2	Thumpd1	-1.12779661782091	0.479064934866202	0.999682196382323	12.3992731085278	12.7294573679648	10.1823219888498	10.6549970253123	15.3473898283051	14.0388331281428	13.0799732962057
NONRATT003153.2	Polr3e	-1.18999737121941	0.239350143822607	0.986577978183074	14.1257541742722	14.0167058658489	13.9419485693481	15.9824955379684	15.8269957604396	17.1585738232856	17.6579639498777
NONRATT003154.2	Polr3e	1.0291329905071	0.893551250949662	0.999682196382323	9.73107509783195	8.43862904168455	7.36260205347598	8.33869332415743	10.791133473027	4.67961104271426	9.48298063974913
NONRATT003155.2	Polr3e	1.4462424660658	0.174608463392547	0.969469757268138	3.60991495564734	3.0035798283962	3.28967325793608	2.31630370115484	1.4388177964036	1.73318927507936	3.43349299025399
NONRATT003159.2	Cdr2	-1.37535678635182	0.174825505023296	0.969469757268138	3.60991495564734	5.43504921328835	5.16948654818526	6.48565036323356	6.71448304988348	6.41280031779361	6.53998664810285
NONRATT003161.2	Mettl9	-1.18427931180997	0.430308526074478	0.999682196382323	7.84764120792899	8.43862904168455	9.55571755876669	8.8019540643884	8.15330084628708	16.118660258238	7.52098464531827
NONRATT003163.2	Mettl9	-1.02647581601022	0.881852648297072	0.999682196382323	24.7985462170556	26.1740527903097	17.2316218272842	17.3722777586613	21.582266946054	34.6637855015871	19.456460278106
NONRATT003165.2	Igsf6	2.13300072900758	0.159036295329296	0.969469757268138	27.4667442277515	19.3087274682613	26.6306882785301	1.85304296092387	20.1434491496504	2.07982713009523	21.745455604942
NONRATT003167.2	Igsf6	-1.0397044026613	0.785466308942609	0.999682196382323	66.5479974432378	55.4947130198916	70.4929983843445	65.0881340024511	58.9915296525477	89.2592476665868	53.3008911820382
NONRATT003169.2	Igsf6	-1.23752525825239	0.256914177376377	0.991824027461565	7.06287708713609	4.86293876978432	5.79609097826832	7.64380221381098	7.67369491415255	7.27939495533329	6.70348631430542
NONRATT003173.2	Hs3st2	1.06052075074216	0.811827702772551	0.999682196382323	6.12116014218461	4.29082832628028	6.10939319330985	6.48565036323356	3.11743855887447	7.62603281034916	3.43349299025399
NONRATT003174.2	Hs3st2	1.35567189936442	0.342416157231578	0.998819615444626	6.12116014218461	2.86055221752019	2.81971993537378	2.08467333103936	1.67862076247087	3.81301640517458	3.76049232265914
NONRATT003178.2	Hs3st2	-1.0742664455647	0.503880064246485	0.999682196382323	80.5167987933515	73.8022472120208	65.48016294368	71.1105236254537	76.9767521075927	79.2067498711265	87.1453220859704
NONRATT003179.2	Hs3st2	-1.22001752973061	0.184150815630882	0.969469757268138	24.4846405687385	25.4589147359297	18.014877364888	20.8467333103936	33.5724152494174	28.2509851837935	27.9584429206397
NONRATT003180.2	Hs3st2	-1.02928253258251	0.87871037064898	0.999682196382323	25.4263575136899	19.3087274682613	17.7015751498465	16.2141259080839	17.2658135568432	33.9705097915554	17.8214636160803
NONRATT003181.2	Hs3st2	1.04094358766631	0.822043346422197	0.999682196382323	7.06287708713609	8.29560143080854	10.4956242038913	8.8019540643884	9.35231567662342	7.97267066536503	7.19398531291313
NONRATT003183.2	Hs3st2	-1.09689108590186	0.620082837628461	0.999682196382323	8.16154685624615	11.1561536483287	7.83255537603828	9.72847554485034	8.63290677842162	12.3056438530634	8.99248164114142
NONRATT003185.2	Hs3st2	-1.05450151889701	0.888401930834744	0.999682196382323	2.82515083485444	1.85935894138812	1.72316218272842	1.15815185057742	2.8776355928072	3.63969747766665	1.30799732962057
NONRATT003187.2	Usp31	1.15337801706513	0.314859189033868	0.998819615444626	409.176012581418	409.058967105387	435.80338112277	311.079587065095	327.570851647887	408.85934999122	401.718679859717
NONRATT003188.2	Usp31	1.33033758099318	0.151084567860976	0.965895299776853	50.5388093790627	46.9130563673311	44.0189612133351	23.8579281218949	29.4957648262738	55.4620568025394	32.5364335743117
NONRATT003190.2	Usp31	-1.81600553221047	0.0513410870425403	0.808531662506712	1.88343388990296	1.28724849788408	2.50641772033225	3.01119481150129	2.63783262673994	5.19956782523807	2.77949432544371
NONRATT003189.2	Usp31	1.24764416224909	0.214851818595345	0.986077976857271	142.51316433599	157.187344352734	147.25204106952	89.4093228645769	93.7629597323014	169.852548957777	124.096246647752
NONRATT003191.2	Usp31	-1.00102973562617	0.993254123050478	0.999682196382323	201.684379043775	187.652225469324	186.101515734669	162.141259080839	168.341682179221	263.271450884554	173.636645507131
NONRATT003201.2	Scnn1g	1.03375193444518	0.788620246423819	0.999682196382323	35.471338259839	39.0465377691505	39.4760790952329	35.9027073679001	35.011233045821	42.983094021968	33.0269325729194
NONRATT003202.2	Scnn1g	-1.19834796876364	0.277489292189816	0.992493277884719	9.57412227367337	10.4410155939487	11.7488330640574	13.4345614666981	14.6279809301033	9.87917886795232	13.0799732962057
NONRATT003203.2	Scnn1g	1.02517819341885	0.927395370615187	0.999682196382323	3.1390564831716	2.28844177401615	2.50641772033225	3.01119481150129	2.63783262673994	2.9464217676349	1.79849632822828
NONRATT003204.2	Scnn1g	1.27453166352472	0.47243543672334	0.999682196382323	2.82515083485444	1.14422088700807	2.50641772033225	1.38978222069291	2.1582266946054	1.90650820258729	1.30799732962057
NONRATT003207.2	Gga2	-1.07564645589053	0.70207718153327	0.999682196382323	7.69068838377041	8.72468426343657	8.6158109136421	8.33869332415743	8.15330084628708	11.7856870705396	7.52098464531827
NONRATT003209.2	Cog7	1.19812132009	0.134352710424347	0.94637481698327	253.164905367789	246.150518317612	247.508749882809	170.943213145227	198.31705293763	261.191623754459	200.123591431947
NONRATT003210.2	Cog7	-1.08673624121072	0.628734958150117	0.999682196382323	12.5562259326864	17.0202856942451	15.6651107520766	14.36108294716	19.9036461835832	12.4789627805714	18.9659612794983
NONRATT003212.2	Cog7	1.13757549948804	0.629424917170935	0.999682196382323	4.39467907644024	4.14780071540427	5.48278876322679	2.54793407127033	2.8776355928072	7.10607602782536	3.59699265645657
NONRATT003213.2	Cog7	-1.4117934122898	0.156292943503714	0.968843084057835	4.55163190059882	6.86532532204845	5.16948654818526	7.18054147358001	9.59211864269068	3.81301640517458	10.7909779693697
NONRATT003214.2	Cog7	1.2060913085818	0.409337825262535	0.999682196382323	7.69068838377041	5.72110443504037	7.98920648355904	5.55912888277162	9.11251271055615	5.19956782523807	4.08749165506428
NONRATT003218.2	Ubfd1	-1.00024952019667	0.998225885181454	0.999682196382323	57.1308279937231	53.0632436349995	53.8879809871433	45.6311829127504	57.3129088900768	60.1416678452536	55.4263868426716
NONRATT003219.2	Ubfd1	-1.01001565752143	0.937328140039814	0.999682196382323	47.8706113683669	42.4792004301748	46.5253789336674	40.5353147702097	45.3227605867135	56.1553325125711	42.0194142140608
NONRATT003220.2	Ndufab1	-1.50361392754159	0.0949740691587585	0.904311965756193	3.9238206039645	4.86293876978432	5.79609097826832	10.4233666551968	9.35231567662342	5.54620568025394	4.41449098746942
NONRATT003221.2	Ndufab1	-1.21226918637405	0.2797050916038	0.992493277884719	13.811848525955	13.4445954223449	12.8453908167028	13.2029310965826	22.5414788103231	13.1722384906031	16.1864669540545
NONRATT003225.2	Chp2	-1.04234968816234	0.743440830208861	0.999682196382323	1704.0368118897	1746.08107357432	1658.77857753739	1449.07959544247	1784.13406754047	1927.30647388824	1939.4330404949
NONRATT003226.2	Chp2	-1.01725842972487	0.895555241875577	0.999682196382323	1027.72709259038	1027.08127370062	1084.8089195813	872.551604225029	989.666840959611	1351.71431563439	1043.94536870342
NONRATT003227.2	Prkcb	-1.00879046184679	0.967593362770346	0.999682196382323	239.510009665993	208.24820143547	227.927361442714	154.265826496912	170.020302941692	428.96434558214	155.16118322624
NONRATT003228.2	Prkcb	1.3623826820049	0.481204137570984	0.999682196382323	2.19733953822012	0.572110443504037	2.19311550529072	1.15815185057742	0.479605932134534	2.4264649851111	0.653998664810285
NONRATT003229.2	Prkcb	-1.13659376463736	0.568216455275134	0.999682196382323	5.33639602139171	7.58046337642849	5.16948654818526	5.79075925288711	6.23487711774894	6.93275710031742	8.33848297633113
NONRATT003233.2	Prkcb	1.249130762942	0.617475149686526	0.999682196382323	2.3542923623787	2.71752460664418	0.469953322562296	0.694891110346453	1.19901483033634	2.9464217676349	0.980997997215427
NONRATT003237.2	Cacng3	-1.21038341359895	0.27860106318161	0.992493277884719	8.63240532872189	9.86890515044464	10.6522753114121	11.3498881356587	14.1483749979688	8.83926530290471	12.9164736300031
NONRATT003238.2	Cacng3	-1.14089130148304	0.208257947486311	0.985020592122879	58.0725449386745	55.3516854090156	53.5746787721018	59.7606354897949	61.1497563471531	67.247743873079	65.563366147231
NONRATT003240.2	Cacng3	-1.31145053052193	0.46660321366375	0.999682196382323	2.04038671406154	1.00119327613207	3.75962658049837	3.70608592184775	5.03586228741261	2.07982713009523	1.30799732962057
NONRATT003241.2	Cacng3	-1.74961154793412	0.0764137410679823	0.878599229576368	2.66819801069586	1.71633133051211	1.72316218272842	2.08467333103936	3.83684745707627	3.98633533268252	4.25099132126685
NONRATT003243.2	Cacng3	1.26766431462607	0.0325998922680118	0.732586398917184	73.6108745303739	73.5161919902688	65.0102096211177	59.297374749564	54.4352732972696	50.6091268323172	58.8598798329256
NONRATT003244.2	Cacng3	1.01119751028573	0.941025509967052	0.999682196382323	100.60676028565	89.6783120192578	109.029170834453	116.97333690832	105.753108035665	68.2876574381266	103.985787704835
NONRATT003246.2	Cacng3	1.16560158855084	0.700595650842662	0.999682196382323	0.941716944951479	4.00477310452826	3.60297547297761	2.31630370115484	5.03586228741261	0.866594637539678	1.79849632822828
NONRATT003247.2	Cacng3	-1.1959247903798	0.311705066184192	0.998819615444626	31.390564831716	28.7485497860779	31.0169192891116	34.5129251472071	33.5724152494174	51.9956782523807	25.178948595196
NONRATT003248.2	Cacng3	-1.06203705237876	0.636430978635624	0.999682196382323	57.1308279937231	63.9333420615762	72.5294627821144	86.8613887933066	68.8234512613056	54.9421000200156	64.0918691514079
NONRATT003249.2	Cacng3	-1.47701588741306	0.302417438086805	0.993773186094796	1.09866976911006	2.00238655226413	1.87981329024919	3.24282518161678	2.1582266946054	1.55987034757142	2.94299399164628
NONRATT003251.2	Tnrc6a	1.14878427905352	0.670811147854329	0.999682196382323	1.88343388990296	2.00238655226413	1.72316218272842	1.62141259080839	1.67862076247087	2.25314605760316	0.980997997215427
NONRATT003252.2	Aqp8	1.25458024444489	0.143379756465784	0.957099555153519	21.0316784372497	31.7521296144741	20.9912484077826	18.0671688690078	17.7454194889778	18.0251684608253	24.3614502641831
NONRATT003256.2	Aqp8	-1.02507286153412	0.859597768182732	0.999682196382323	21.1886312614083	19.3087274682613	26.0040838484471	21.7732547908555	21.1026610139195	22.7047795035396	25.0154489289934
NONRATT003257.2	Aqp8	1.15392942338277	0.551441780734474	0.999682196382323	6.74897143881893	5.00596638066033	5.32613765570603	6.94891110346453	5.51546821954714	2.9464217676349	4.57799065367199
NONRATT003261.2	Nupr1	-1.44527429174889	0.115021075319417	0.931197860597189	4.23772625228166	2.71752460664418	4.0729287955399	4.63260740230968	4.79605932134534	6.58611924530155	5.06848965227971
NONRATT003262.2	Nupr1	-1.08380857269077	0.776188450156957	0.999682196382323	11.9284146360521	9.43982231781662	18.4848306874503	11.8131488758897	7.91349788021981	28.2509851837935	9.31948097354656
NONRATT003267.2	LOC361646	1.26886086822698	0.0895538104614891	0.899084133270793	36.0991495564734	27.7473565099458	30.8602681815908	31.0384695954749	24.220099572794	21.6648659384919	22.88995326836
NONRATT003271.2	Lat	-1.30514050506747	0.4044940573686	0.999682196382323	2.51124518653728	1.28724849788408	1.72316218272842	1.15815185057742	2.1582266946054	3.46637855015871	2.61599465924114
NONRATT003272.2	Lat	-1.01687793591271	0.940377611906467	0.999682196382323	15.5383295916994	18.7366170247572	15.9784129671181	19.6885814598162	10.5513305069598	26.1711580536983	11.6084763003826
NONRATT003273.2	Apobr	1.05633424873909	0.852111562492476	0.999682196382323	3.29600930733018	6.00715965679239	2.19311550529072	2.54793407127033	4.79605932134534	3.98633533268252	3.26999332405142
NONRATT003276.2	Apobr	-1.09397575204002	0.412781672727981	0.999682196382323	183.948709913856	192.372136628233	209.285879647743	239.274172329295	229.01183259424	163.266429712475	223.17704436651
NONRATT003278.2	Nupr1	1.03325599591828	0.921457451063958	0.999682196382323	2.98210365901302	3.0035798283962	3.75962658049837	3.70608592184775	4.07665042314354	3.81301640517458	1.144497663418
NONRATT003283.2	Itgal	1.01902036819246	0.882201946499096	0.999682196382323	27.6236970519101	30.893963949218	33.5233370094438	26.6374925632807	27.3375381316684	30.1574933863808	35.8064268983631
NONRATT003284.2	Zfp689	-1.18724887004495	0.45544570604105	0.999682196382323	6.90592426297751	7.15138054380047	7.20595094595521	10.6549970253123	9.35231567662342	9.87917886795232	4.08749165506428
NONRATT003286.2	Mcmbp	1.12013329317954	0.738884392316105	0.999682196382323	2.98210365901302	3.0035798283962	2.19311550529072	1.15815185057742	2.8776355928072	4.33297318769839	1.30799732962057
NONRATT003289.2	Ate1	-1.04854914676931	0.753316563850298	0.999682196382323	28.2515083485444	28.7485497860779	25.0641772033225	32.6598821862833	27.0977351656012	22.7047795035396	32.3729339081091
NONRATT003290.2	Ate1	-2.37543178549044	0.00211377850502334	0.231055474827604	1.25562259326864	2.57449699576817	2.66306882785301	7.87543258392646	3.35724152494174	4.33297318769839	5.23198931848228
NONRATT003292.2	Ate1	-1.16839917342733	0.604665831567026	0.999682196382323	7.37678273545325	4.86293876978432	3.75962658049837	6.02238962300259	5.51546821954714	3.81301640517458	9.48298063974913
NONRATT003298.2	Plpp4	1.42826817128292	0.285660522523863	0.992493277884719	3.60991495564734	5.57807682416436	2.34976661281148	3.47445555173226	3.35724152494174	3.63969747766665	0.490498998607714
NONRATT003299.2	Plpp4	1.04029375552616	0.873307270498828	0.999682196382323	4.23772625228166	3.0035798283962	3.60297547297761	3.24282518161678	3.35724152494174	2.9464217676349	4.25099132126685
NONRATT003305.2	Cpxm2	1.22214202827074	0.304499855077423	0.995419449442166	19.6191030198225	19.8808379117653	17.388272934805	7.87543258392646	14.1483749979688	22.5314605760316	17.0039652850674
NONRATT003306.2	Cpxm2	1.64513862115687	0.0781843336681506	0.879199387712761	4.55163190059882	3.0035798283962	4.85618433314373	2.31630370115484	3.59704449100901	2.9464217676349	1.30799732962057
NONRATT003307.2	Cpxm2	1.29912932849385	0.327543815978559	0.998819615444626	6.90592426297751	4.14780071540427	4.85618433314373	5.79075925288711	5.03586228741261	3.81301640517458	1.96199599443085
NONRATT003308.2	Cpxm2	-1.28245162832806	0.459471740345209	0.999682196382323	3.45296213148876	1.5733037196361	2.66306882785301	3.47445555173226	2.39802966067267	2.25314605760316	4.90498998607714
NONRATT003313.2	Fam175b	1.84182211023599	0.0147229854035336	0.557683164750668	8.47545250456331	6.00715965679239	7.20595094595521	4.63260740230968	1.67862076247087	5.54620568025394	3.59699265645657
NONRATT003319.2	Tex36	-1.03649536931447	0.918785218836933	0.999682196382323	1.5695282415858	3.71871788277624	1.25320886016612	2.08467333103936	2.63783262673994	3.11974069514284	1.30799732962057
NONRATT003324.2	Tex36	1.10569871755442	0.33233695778339	0.998819615444626	172.648106574438	158.76064807237	156.807758628286	144.305720581947	152.514686418782	142.988115194047	148.948195910542
NONRATT003329.2	Dock1	-1.08236327982735	0.481480793466929	0.999682196382323	51.0096678515384	48.7724153087192	54.6712365247472	53.5066154966769	51.3178347383952	59.9683489177457	57.7153821695076
NONRATT003331.2	Dock1	1.2664532085406	0.27211966996626	0.992493277884719	4.39467907644024	5.00596638066033	5.48278876322679	3.47445555173226	4.07665042314354	3.46637855015871	4.57799065367199
NONRATT003332.2	Dock1	-1.13973792182158	0.317887170151581	0.998819615444626	1977.76253722226	2026.55821850218	2133.90138664787	2231.75861606269	2483.15971362655	2062.14859948942	2550.92179209252
NONRATT003333.2	Dock1	1.04280832020862	0.870084579871613	0.999682196382323	21.1886312614083	20.8820311878974	26.4740371710094	20.1518422000471	11.7503453372961	43.8496886595077	11.6084763003826
NONRATT003334.2	Dock1	-1.1059613258944	0.747953300196117	0.999682196382323	11.6145089877349	9.01073948518859	5.0128354406645	9.72847554485034	4.79605932134534	19.0650820258729	4.08749165506428
NONRATT003335.2	Dock1	-1.06865794839723	0.81072202570322	0.999682196382323	3.29600930733018	3.0035798283962	3.91627768801914	1.62141259080839	3.35724152494174	5.71952460776187	3.59699265645657
NONRATT003337.2	Dock1	1.00251066547312	0.994036872758495	0.999682196382323	4.7085847247574	5.14899399153634	1.40985996768689	6.71728073334904	2.39802966067267	2.07982713009523	3.92399198886171
NONRATT003338.2	Dock1	-1.24069546532654	0.420704197697589	0.999682196382323	3.29600930733018	7.29440815467648	4.22957990306067	8.10706295404195	8.63290677842162	4.50629211520632	3.76049232265914
NONRATT003348.2	Nps	-1.29670568213074	0.300393222991685	0.992493277884719	8.63240532872189	5.14899399153634	7.83255537603828	10.1917362850813	11.5105423712288	4.67961104271426	11.1179773017748
NONRATT003349.2	Nps	-1.17146954738594	0.274070054728516	0.992493277884719	111.436505152592	105.697404437371	116.861726210491	140.599634660099	142.203158877889	109.017605402491	130.145734297247
NONRATT003350.2	Clrn3	-1.0837641198504	0.558210023007948	0.999682196382323	32.0183761283503	36.4720407733824	27.2572927086132	30.8068392253594	30.6947796566102	44.0230075870156	32.5364335743117
NONRATT003351.2	Ptpre	1.05106514293479	0.658885403305587	0.999682196382323	97.9385622749538	99.2611619479505	86.7847135665041	93.1154087864247	83.9310381235435	79.7267066536503	103.331789040025
NONRATT003353.2	Mki67	-1.01533072240282	0.896121516250943	0.999682196382323	135.764192897172	133.730816169069	168.243289477302	127.859964303747	157.07094277406	144.547985541618	162.845667537761
NONRATT003357.2	Mki67	-1.47080451116852	0.124763438496522	0.934079918221242	2.98210365901302	2.57449699576817	2.97637104289454	3.70608592184775	2.8776355928072	4.50629211520632	5.39548898468485
NONRATT003359.2	Mki67	-1.14054271849886	0.601732627218348	0.999682196382323	2.98210365901302	5.29202160241234	5.16948654818526	5.79075925288711	7.67369491415255	3.46637855015871	3.92399198886171
NONRATT003364.2	Mgmt	-1.83901811583959	0.168860186737336	0.969469757268138	1.09866976911006	1.14422088700807	1.87981329024919	6.71728073334904	0.719408898201801	2.07982713009523	0.817498331012856
NONRATT003375.2	Glrx3	-1.39837475898706	0.218173053215384	0.986077976857271	4.86553754891597	4.86293876978432	5.48278876322679	13.2029310965826	4.31645338921081	4.85292997022219	6.2129873156977
NONRATT003377.2	Glrx3	-1.13235849007325	0.392971054309664	0.999682196382323	20.8747256130911	25.8879975685577	25.5341305258848	21.7732547908555	27.817144063803	35.010423356603	24.3614502641831
NONRATT003379.2	Glrx3	-1.16327821675553	0.388524910758344	0.999682196382323	50.5388093790627	43.3373660954308	61.4072341481401	57.2127014185246	70.022466091642	44.1963265145236	69.4873581360928
NONRATT003387.2	Glrx3	1.09926134966739	0.833353759282593	0.999682196382323	1.09866976911006	2.00238655226413	0.626604430083062	0.926521480461937	0.239802966067267	2.25314605760316	0.980997997215427
NONRATT003389.2	Tcerg1l	-1.05272884662897	0.754456674552696	0.999682196382323	10.5158392186248	12.7294573679648	12.3754374941405	13.6661918368136	10.0717245748252	14.5587899106666	11.6084763003826
NONRATT003390.2	Stk32c	-1.11486330385406	0.703556679175858	0.999682196382323	2.82515083485444	2.86055221752019	2.97637104289454	3.01119481150129	4.07665042314354	2.9464217676349	2.94299399164628
NONRATT003391.2	Stk32c	-1.04803508323945	0.892098223829586	0.999682196382323	1.09866976911006	1.85935894138812	2.03646439776995	2.31630370115484	0.719408898201801	2.07982713009523	1.79849632822828
NONRATT003394.2	Inpp5a	-1.42556782161695	0.0438093030583404	0.77601987008605	11.4575561635763	12.5864297570888	8.30250869860057	19.2253207195852	15.8269957604396	16.118660258238	10.7909779693697
NONRATT003397.2	Inpp5a	-1.30968504730385	0.420725445583556	0.999682196382323	1.5695282415858	1.28724849788408	2.97637104289454	1.62141259080839	2.1582266946054	3.29305962265078	2.94299399164628
NONRATT003398.2	Nkx6-2	-1.78020055930557	0.0994627109164404	0.905383602987561	1.88343388990296	0.715138054380047	2.03646439776995	4.16934666207872	2.39802966067267	2.07982713009523	2.45249499303857
NONRATT003400.2	Utf1	-1.19244642851577	0.355340360270924	0.999682196382323	15.0674711192237	12.0143193135848	13.7852974618274	14.36108294716	11.7503453372961	23.9180119960951	14.5514702920288
NONRATT003401.2	Utf1	-1.1342866256011	0.642596306773798	0.999682196382323	3.29600930733018	5.72110443504037	4.38623101058143	6.48565036323356	3.83684745707627	2.9464217676349	7.03048564671056
NONRATT003404.2	Utf1	-1.40581575152201	0.168570684400328	0.969469757268138	2.82515083485444	3.43266266102422	2.34976661281148	3.24282518161678	4.07665042314354	5.54620568025394	3.26999332405142
NONRATT003405.2	Mir202	-1.8056972281654	0.254742413022729	0.989297850004433	2.04038671406154	0.572110443504037	0	2.54793407127033	1.67862076247087	1.38655142006348	0.817498331012856
NONRATT003411.2	Msx3	-1.40164231731421	0.107279264328185	0.91394618609669	4.39467907644024	6.00715965679239	4.38623101058143	5.32749851265614	8.87270974448888	6.23948139028568	7.3574849791157
NONRATT003412.2	Msx3	1.33775966521558	0.387697848333844	0.999682196382323	3.45296213148876	2.14541416314014	7.04929983843445	1.62141259080839	4.79605932134534	1.55987034757142	4.57799065367199
NONRATT003415.2	Msx3	1.27228691092903	0.241522739666449	0.987762817911867	19.7760558439811	23.5995557945415	26.3173860634886	21.3099940506245	11.0309364390943	28.2509851837935	12.2624749651928
NONRATT003416.2	Msx3	1.46257107953477	0.19124680690605	0.971322119424064	2.3542923623787	2.57449699576817	3.28967325793608	2.54793407127033	1.19901483033634	1.90650820258729	1.79849632822828
NONRATT003418.2	Msx3	1.24447461071654	0.656066577586882	0.999682196382323	1.88343388990296	2.86055221752019	1.72316218272842	2.54793407127033	0	3.98633533268252	0.326999332405142
NONRATT003426.2	Caly	-1.41172463941487	0.248487735705407	0.987762817911867	3.76686777980592	1.71633133051211	1.87981329024919	3.24282518161678	3.83684745707627	4.85292997022219	1.96199599443085
NONRATT003427.2	Prap1	-1.30297770320851	0.512320050093381	0.999682196382323	0.627811296634319	1.43027610876009	1.56651107520765	2.31630370115484	2.39802966067267	0.519956782523807	1.30799732962057
NONRATT003430.2	Sprn	-1.44527425087463	0.0803690860488161	0.879199387712761	4.23772625228166	6.72229771117244	6.57934651587215	8.10706295404195	7.19408898201801	11.0924113605079	7.3574849791157
NONRATT003431.2	Olr288	-1.20884745258459	0.380606253920913	0.999682196382323	3.60991495564734	6.72229771117244	6.73599762339292	8.57032369427292	6.47468008381621	7.45271388284123	5.23198931848228
NONRATT003435.2	Olr297	1.29266295679337	0.118984329505906	0.931943316812396	10.6727920427834	11.1561536483287	9.55571755876669	7.64380221381098	8.39310381235435	8.14598959287297	8.17498331012856
NONRATT003437.2	Olr300	-1.8301223554686	0.175296391773028	0.969469757268138	1.09866976911006	0.858165665256056	1.25320886016612	0.463260740230968	2.63783262673994	2.4264649851111	2.288995326836
NONRATT003441.2	Olr308	-1.01217216786487	0.952297697004333	0.999682196382323	5.65030166970887	9.1537670960646	6.26604430083062	8.33869332415743	6.23487711774894	7.10607602782536	6.86698598050799
NONRATT003445.2	RGD1309350	1.12330975672896	0.427545373946712	0.999682196382323	202.940001637044	194.088467958745	189.704491207647	134.345614666981	180.092027516518	203.303101966808	178.378135827005
NONRATT003447.2	RGD1309350	1.09400165920397	0.630215867974603	0.999682196382323	17.5787163057609	20.0238655226413	16.1350640746388	10.8866273954278	17.7454194889778	21.1449091559681	15.5324682892443
NONRATT003448.2	RGD1309350	1.36519924212897	0.441365399476786	0.999682196382323	2.66819801069586	2.14541416314014	4.0729287955399	2.54793407127033	2.39802966067267	3.11974069514284	0.653998664810285
NONRATT003449.2	Ifitm2	1.07506781646049	0.652568279801864	0.999682196382323	38.4534419188521	36.3290131625064	34.3065925470476	28.72216589432	35.011233045821	46.6227914996347	24.8519492627908
NONRATT003453.2	Pddc1	1.02973783808185	0.845021852455009	0.999682196382323	24.4846405687385	25.3158871250537	23.4976661281148	22.6997762713175	18.7046313532468	31.8906826614601	21.2549566063343
NONRATT003459.2	Chid1	-1.02224568004397	0.935758533090294	0.999682196382323	2.04038671406154	3.0035798283962	4.38623101058143	3.70608592184775	3.11743855887447	3.63969747766665	2.45249499303857
NONRATT003461.2	Ptdss2	-1.09683129114785	0.603204643640034	0.999682196382323	8.16154685624615	9.43982231781662	10.4956242038913	8.57032369427292	9.83192160875795	9.35922208542852	13.0799732962057
NONRATT003462.2	Rnh1	1.17352228866412	0.516275661042619	0.999682196382323	3.1390564831716	4.00477310452826	3.28967325793608	2.54793407127033	2.63783262673994	2.9464217676349	3.59699265645657
NONRATT003463.2	Rnh1	-1.26095634468003	0.0204031061770968	0.626521318617156	98.4094207474296	93.2540022911581	106.679404221641	113.962142096818	138.60611438688	122.016524965587	127.039240639398
NONRATT003465.2	Lmntd2	-1.06855200502377	0.746425176486924	0.999682196382323	11.3006033394177	9.72587753956863	12.3754374941405	7.64380221381098	9.35231567662342	17.6785306058094	12.4259746313954
NONRATT003466.2	Irf7	1.04159108505399	0.739781208242993	0.999682196382323	6940.76778994072	6753.47773034341	6795.83834646585	7035.54086188772	6640.62373633476	5668.56884307454	6884.64394445787
NONRATT003467.2	Irf7	1.09862703854642	0.577922853232363	0.999682196382323	539.28990380888	534.351154232771	454.444862917741	541.320174959887	474.809872813189	280.256705780332	558.351360081781
NONRATT003468.2	Irf7	-1.0397527513971	0.750923327768396	0.999682196382323	8039.90841752325	7968.06820190248	8995.2198960574	8900.86023242771	8250.18124457826	9710.5395514871	7801.22307318948
NONRATT003471.2	Drd4	1.22106729751825	0.182347196432752	0.969469757268138	20.0899614922982	25.6019423468057	23.8109683431564	17.6039081287768	15.1075868622378	18.1984873883332	24.5249499303857
NONRATT003472.2	Drd4	1.55488305067864	0.000827824281040513	0.141932709792408	40.8077342812308	30.893963949218	40.102683525316	20.6151029402781	23.5006906745922	26.5177959087141	24.8519492627908
NONRATT003473.2	Drd4	1.23968794187683	0.143207455030881	0.957099555153519	387.673475671692	390.322350080629	436.116683337811	321.039692980061	228.772029628173	489.625970209918	265.850457245381
NONRATT003474.2	Tmem80	-1.25295206684276	0.36617889729662	0.999682196382323	4.86553754891597	4.14780071540427	2.34976661281148	5.79075925288711	2.8776355928072	4.33297318769839	5.88598798329256
NONRATT003476.2	Eps8l2	-1.1395575869823	0.659551046053877	0.999682196382323	3.29600930733018	4.5768835480323	3.91627768801914	3.70608592184775	1.67862076247087	8.66594637539678	3.59699265645657
NONRATT003478.2	Taldo1	1.4188652592556	0.00710106492543259	0.40764033601889	42.220309698658	45.911863091199	42.2957990306067	34.9761858874381	26.8579321995339	33.7971908640474	26.9774449234242
NONRATT003484.2	Rplp2	1.21863800807764	0.236406498517734	0.986577978183074	11.6145089877349	11.1561536483287	13.6286463543066	10.8866273954278	7.67369491415255	10.745773505492	10.300478970762
NONRATT003485.2	Pnpla2	1.82888866785069	0.198994213402673	0.976744410688144	1.41257541742722	2.43146938489216	2.50641772033225	0.926521480461937	0	0.866594637539678	2.61599465924114
NONRATT003490.2	Ap2a2	1.17843094961989	0.315191299846853	0.998819615444626	18.5204332507124	23.7425834054175	19.7380395476165	15.287604427622	18.9444343193141	15.7720224032221	20.1104589429163
NONRATT003491.2	Ap2a2	1.08881193875541	0.397298709314884	0.999682196382323	74.709544299484	77.234909873045	75.0358805024467	69.7207414047607	70.7418749898438	71.0607602782536	66.5443641444465
NONRATT003494.2	Tollip	-1.11705913294192	0.821126276389586	0.999682196382323	2.66819801069586	1.43027610876009	0.469953322562296	3.01119481150129	0.479605932134534	0.519956782523807	2.77949432544371
NONRATT003495.2	Mob2	-1.12616539226462	0.352466269231756	0.998819615444626	79.1042233759242	72.9440815467648	68.7698362016161	84.0818243519208	78.8951758361309	104.337994359777	64.2553688176105
NONRATT003497.2	Dusp8	1.01904453985086	0.876771670683955	0.999682196382323	187.87253051782	179.92873448202	203.489788669474	191.095055345274	211.746019037397	132.069022761047	212.876565395748
NONRATT003500.2	Cttn	-1.10711857514249	0.439621371031472	0.999682196382323	31.5475176558745	32.8963505014821	27.2572927086132	33.1231429265142	27.5773410977357	41.7698615294125	32.5364335743117
NONRATT003502.2	Cttn	1.30060829654794	0.0606442822480559	0.829075850180239	44.8885077093538	54.9226025763876	44.8022167509389	28.9537962644355	37.8888686386282	33.9705097915554	47.0879038663405
NONRATT003503.2	Cttn	-1.04707599281781	0.892540620792576	0.999682196382323	1.88343388990296	3.57569027190023	3.75962658049837	3.93771629196323	1.19901483033634	4.85292997022219	2.77949432544371
NONRATT003504.2	Cttn	1.04209649825829	0.802592039796479	0.999682196382323	45.0454605335124	39.9047034344066	35.2464991921722	50.727051055291	42.6849279599735	31.1974069514284	29.756939248868
NONRATT003507.2	Cttn	-1.10194629846278	0.702735586973245	0.999682196382323	8.00459403208757	7.43743576555249	9.0857642362044	6.71728073334904	7.67369491415255	15.0787466931904	6.37648698190028
NONRATT003509.2	Cttn	-1.01227678149072	0.946124673021077	0.999682196382323	65.1354220258106	55.3516854090156	54.3579343097056	51.4219421656375	63.5477860078258	53.902186454968	67.0348631430542
NONRATT003511.2	Cttn	1.08514914926209	0.617573868875024	0.999682196382323	27.1528385794343	23.4565281836655	17.0749707197634	21.3099940506245	18.7046313532468	17.3318927507936	25.6694475938037
NONRATT003512.2	Cttn	1.51852355179362	0.139360043016303	0.955723551334353	3.76686777980592	3.0035798283962	4.85618433314373	2.31630370115484	1.4388177964036	2.25314605760316	3.92399198886171
NONRATT003515.2	Cttn	-1.15211489051472	0.414065280250607	0.999682196382323	13.4979428776379	12.1573469244608	14.725204106952	12.0447792460052	16.0667987265069	21.1449091559681	12.589474297598
NONRATT003517.2	Cttn	-1.0296492219558	0.879644467834269	0.999682196382323	14.4396598225893	19.1656998573852	15.0385063219935	10.8866273954278	12.2299512694306	22.3581416485237	20.7644576077265
NONRATT003518.2	Cttn	1.16795423507799	0.564211086444735	0.999682196382323	3.76686777980592	3.71871788277624	5.16948654818526	1.62141259080839	3.83684745707627	4.50629211520632	4.25099132126685
NONRATT003519.2	Cttn	-1.05502245062614	0.81095459600897	0.999682196382323	8.16154685624615	5.72110443504037	7.20595094595521	6.02238962300259	4.07665042314354	10.745773505492	8.33848297633113
NONRATT003521.2	Cttn	1.26605736135615	0.291124302576763	0.992493277884719	5.96420731802603	5.86413204591638	5.79609097826832	6.25401999311807	3.83684745707627	3.29305962265078	5.23198931848228
NONRATT003522.2	Cttn	1.40946088004512	0.0966124210014059	0.905383602987561	8.47545250456331	6.86532532204845	6.89264873091368	5.09586814254065	6.23487711774894	5.71952460776187	4.08749165506428
NONRATT003526.2	LOC685544	-1.20499210835674	0.199843850196766	0.976744410688144	32.9600930733018	33.3254333341102	28.9804548913416	31.0384695954749	35.2510360118883	50.2624889773013	36.1334262307682
NONRATT003528.2	Syt8	-1.23559813743287	0.307217171615822	0.997384272823163	7.06287708713609	6.86532532204845	5.63943987074756	10.1917362850813	5.99507415168168	10.0524977954603	6.04948764949513
NONRATT003529.2	Syt8	1.03384238913149	0.791647910696057	0.999682196382323	132.625136414	130.870263951549	130.803674779839	146.853654653217	127.335374981719	86.139506971444	148.457696911935
NONRATT003530.2	Lsp1	-1.02153107332034	0.937431740052125	0.999682196382323	2.82515083485444	3.43266266102422	2.19311550529072	3.70608592184775	1.91842372853814	2.77310284012697	3.10649365784885
NONRATT003531.2	Lsp1	1.08537472785336	0.745797807058338	0.999682196382323	6.12116014218461	6.00715965679239	3.60297547297761	4.16934666207872	4.55625635527807	7.27939495533329	3.26999332405142
NONRATT003533.2	Mir483	1.15378625596122	0.271137085811117	0.992493277884719	866.379589355361	853.874836929776	855.001744848338	639.531451888852	787.752743530972	756.710437499647	791.828883419052
NONRATT003534.2	Ins2	-1.55778428628751	0.22331030744135	0.986577978183074	1.88343388990296	3.71871788277624	2.34976661281148	2.31630370115484	4.07665042314354	5.02624889773013	5.06848965227971
NONRATT003535.2	Ins2	-1.41946867283546	0.151027430142615	0.965895299776853	14.2827069984308	10.8700984265767	7.36260205347598	9.26521480461937	24.4599025388612	12.3056438530634	15.6959679554468
NONRATT003536.2	Ins2	-1.89029576728115	0.203443923380395	0.979328952869312	2.3542923623787	4.43385593715629	2.81971993537378	1.38978222069291	1.67862076247087	3.98633533268252	17.0039652850674
NONRATT003539.2	Nap1l4	-1.01754393231583	0.960760016990363	0.999682196382323	2.04038671406154	1.85935894138812	2.34976661281148	1.62141259080839	0.959211864269068	1.73318927507936	3.92399198886171
NONRATT003541.2	Fgf4	1.2661415743926	0.249511748751466	0.987762817911867	8.00459403208757	8.29560143080854	6.10939319330985	4.63260740230968	5.99507415168168	7.62603281034916	5.23198931848228
NONRATT003542.2	Fgf4	1.13550975893942	0.329854990603037	0.998819615444626	35.9421967323148	37.0441512168864	28.5105015687793	27.1007533035117	27.3375381316684	35.1837422841109	29.2664402502602
NONRATT003546.2	Ccnd1	1.31369468377976	0.201834663404796	0.977435745920229	5.65030166970887	9.86890515044464	6.42269540835139	4.4009770321942	5.51546821954714	5.19956782523807	7.03048564671056
NONRATT003547.2	Ccnd1	-1.34065853489478	0.335573950019181	0.998819615444626	3.1390564831716	2.71752460664418	3.91627768801914	3.93771629196323	6.23487711774894	4.67961104271426	2.77949432544371
NONRATT003549.2	Ccnd1	1.19107661724412	0.290655698727805	0.992493277884719	22.7581595029941	23.5995557945415	17.8582262573673	16.6773866483149	18.9444343193141	20.1049955909205	16.1864669540545
NONRATT003550.2	Ccnd1	1.14992898008046	0.547149207437674	0.999682196382323	12.0853674602106	10.1549603721967	8.6158109136421	7.18054147358001	5.99507415168168	15.2520656206983	7.03048564671056
NONRATT003552.2	Rmt1	1.00181726024466	0.994615589710673	0.999682196382323	2.66819801069586	4.00477310452826	4.85618433314373	3.01119481150129	3.83684745707627	3.98633533268252	4.41449098746942
NONRATT003557.2	Chka	1.0064484152359	0.973895329138309	0.999682196382323	13.9688013501136	7.86651859818051	10.4956242038913	8.57032369427292	12.7095572015652	9.53254101293645	11.9354756327877
NONRATT003558.2	Chka	1.05974027578086	0.69137199974499	0.999682196382323	38.7673475671692	44.6246145933149	37.1263124824214	29.185426634551	36.4500508422246	41.7698615294125	43.8179105422891
NONRATT003560.2	Cabp4	1.14845928479675	0.229693141663211	0.986577978183074	99.5080905165396	112.848784981171	104.32963760883	111.645838395663	84.6504470217453	100.524977954603	71.285854464321
NONRATT003562.2	Coro1b	1.30849630804611	0.0250420118615011	0.673572763150712	92.9160719018793	101.120520889339	93.3640600823762	92.1888873059627	62.828377109624	80.766620218698	57.3883828371025
NONRATT003566.2	Rhod	1.00227809398216	0.993319062893912	0.999682196382323	5.33639602139171	6.00715965679239	1.56651107520765	3.93771629196323	4.55625635527807	3.81301640517458	4.90498998607714
NONRATT003567.2	Rhod	1.02017980087852	0.848071623360788	0.999682196382323	55.4043469279787	55.7807682416436	51.8515165893734	54.4331369771388	54.6750762633369	52.1689971798886	51.9928938524176
NONRATT003571.2	Pc	1.15574369959746	0.435600241711125	0.999682196382323	7.21982991129467	7.58046337642849	7.98920648355904	6.48565036323356	5.51546821954714	6.23948139028568	7.84798397772342
NONRATT003573.2	Pc	-1.20725837544368	0.618378241834892	0.999682196382323	2.04038671406154	1.5733037196361	2.81971993537378	3.24282518161678	2.1582266946054	0.519956782523807	4.41449098746942
NONRATT003574.2	Pc	1.98415778493068	0.0430592004337324	0.770252020238646	2.82515083485444	2.28844177401615	3.28967325793608	1.85304296092387	1.67862076247087	1.03991356504761	1.144497663418
NONRATT003576.2	Rbm14	-2.34142841350928	0.0237166162634837	0.661615686087737	0.784764120792899	1.14422088700807	1.56651107520765	3.24282518161678	2.1582266946054	4.15965426019045	1.47149699582314
NONRATT003582.2	Dpp3	-1.05045874626458	0.780928823704636	0.999682196382323	18.3634804265538	22.7413901292855	18.3281795799296	21.0783636805091	22.3016758442558	16.118660258238	23.8709512655754
NONRATT003591.2	Banf1	-1.13406665736337	0.34767517612919	0.998819615444626	1145.59866353347	1122.76674537667	1132.90080959018	1265.62834231101	1380.78547861532	1071.80424770907	1424.89959095541
NONRATT003596.2	Frmd8	1.17551090497318	0.515023671235256	0.999682196382323	4.86553754891597	4.43385593715629	3.60297547297761	2.77956444138581	2.63783262673994	5.02624889773013	3.92399198886171
NONRATT003597.2	Frmd8	1.01965903181495	0.893736128847639	0.999682196382323	23.2290179754698	25.1728595141776	21.7745039453864	18.5304296092387	30.2151737244757	23.2247362860634	20.1104589429163
NONRATT003598.2	Frmd8	-1.16263643922644	0.43560818386652	0.999682196382323	11.3006033394177	7.29440815467648	7.04929983843445	9.96010591496582	6.71448304988348	11.2657302880158	11.44497663418
NONRATT003602.2	Men1	-1.41485131754669	0.328890037964161	0.998819615444626	1.25562259326864	2.00238655226413	1.09655775264536	0.926521480461937	2.39802966067267	2.07982713009523	2.77949432544371
NONRATT003604.2	Bad	-1.01984395947164	0.886279878653982	0.999682196382323	87.1088174080118	65.0775629485842	95.557175587667	89.8725836048079	94.242565664436	56.328651440079	96.6283027257196
NONRATT003605.2	Plcb3	1.17984464272683	0.35241651308706	0.998819615444626	28.7223668210201	31.4660743927221	30.5469659665493	24.5528192322413	25.179311437063	37.610207269222	15.2054689568391
NONRATT003606.2	Plcb3	1.11167342110687	0.446291601133258	0.999682196382323	20.560819964774	24.7437766815496	23.0277128055525	22.004885160971	21.8220699121213	20.4516334459364	17.9849632822828
NONRATT003607.2	Plcb3	1.13398870639906	0.435082297980271	0.999682196382323	22.6012066788355	29.892770673086	22.4011083754695	29.185426634551	15.8269957604396	19.0650820258729	24.034450931778
NONRATT003613.2	Ms4a6bl	1.06637615817039	0.843565858914634	0.999682196382323	3.1390564831716	4.43385593715629	1.87981329024919	3.70608592184775	1.91842372853814	2.07982713009523	4.08749165506428
NONRATT003615.2	Ms4a4c	-2.22571687653835	0.00105987805596251	0.164473993576924	2.19733953822012	3.57569027190023	3.28967325793608	6.25401999311807	9.11251271055615	5.02624889773013	6.86698598050799
NONRATT003619.2	Olr318	1.07417499176791	0.655270716496607	0.999682196382323	41.9064040503408	37.6162616603905	49.1884477615204	43.0832488414801	41.2461101635699	24.7846066336348	50.6848965227971
NONRATT003620.2	Olr318	-1.00792727446963	0.955395240346004	0.999682196382323	56.6599695212473	52.3481055806194	65.3235118361592	69.7207414047607	62.5885741435567	37.2635694142061	65.0728671486233
NONRATT003621.2	Olr319	-1.04197462796923	0.83920947217221	0.999682196382323	5.49334884555029	6.86532532204845	6.73599762339292	6.94891110346453	4.55625635527807	7.45271388284123	7.3574849791157
NONRATT003622.2	Olr319	1.14870131362941	0.258924299278672	0.992493277884719	69.0592426297751	72.0859158815087	79.5787626205489	70.4156325151072	55.634288127606	57.5418839326346	72.430352127739
NONRATT003623.2	Patl1	1.63797198031513	0.00176522497206357	0.211126742113256	27.1528385794343	29.1776326187059	28.040548246217	13.4345614666981	15.3473898283051	21.1449091559681	18.311962614688
NONRATT003624.2	Olr327	1.10459110800685	0.506968007595602	0.999682196382323	35.9421967323148	40.6198414887866	36.6563591598591	35.2078162575536	31.1743855887447	25.8245201986824	44.3084095408968
NONRATT003628.2	Glyatl2	1.04429375103956	0.66016927614852	0.999682196382323	472.114095069008	492.158009024348	507.862890582322	452.142482465425	493.034898234301	471.947439604108	462.540555687074
NONRATT003629.2	Glyatl2	1.11957422459053	0.265607172691992	0.992493277884719	321.439383876772	341.406907161034	351.055131954036	293.012418196088	329.489275376425	295.855409256046	289.394409178551
NONRATT003634.2	Olr383	1.77262406791321	0.28376982529029	0.992493277884719	1.88343388990296	2.28844177401615	2.03646439776995	2.77956444138581	0.239802966067267	0.519956782523807	1.144497663418
NONRATT003635.2	Olr383	1.06721792811494	0.850326835941452	0.999682196382323	1.72648106574438	1.43027610876009	2.81971993537378	3.01119481150129	1.91842372853814	0.866594637539678	1.79849632822828
NONRATT003637.2	Olr383	-1.23881653946951	0.570222703243974	0.999682196382323	2.82515083485444	1.14422088700807	2.81971993537378	1.62141259080839	5.51546821954714	2.25314605760316	1.96199599443085
NONRATT003639.2	Tle4	-1.63348055526001	0.129023196339251	0.941942351034471	1.09866976911006	1.43027610876009	2.03646439776995	1.85304296092387	1.91842372853814	2.59978391261903	3.43349299025399
NONRATT003641.2	Tle4	-1.59182280804426	0.148585321709252	0.963176889589814	1.72648106574438	2.00238655226413	2.50641772033225	5.09586814254065	3.11743855887447	2.9464217676349	2.288995326836
NONRATT003642.2	Tle4	-1.11534764022854	0.577423131946498	0.999682196382323	8.00459403208757	5.72110443504037	6.89264873091368	6.02238962300259	9.35231567662342	6.58611924530155	8.66548230873627
NONRATT003653.2	Rorb	-1.41541381226526	0.0202713863855192	0.626521318617156	19.9330086681396	19.3087274682613	18.1715284724088	28.4905355242046	33.0928093172829	20.4516334459364	26.8139452572217
NONRATT003656.2	Rorb	1.04807224652129	0.743049053885834	0.999682196382323	30.4488478867645	32.1812124471021	31.4868726116739	27.7956444138581	32.3734004190811	23.7446930685872	35.8064268983631
NONRATT003657.2	LOC499331	-1.02523182646454	0.926639641510424	0.999682196382323	2.3542923623787	3.28963505014821	3.13302215041531	3.01119481150129	2.1582266946054	2.9464217676349	3.76049232265914
NONRATT003659.2	Ostf1	1.18273447371386	0.206325179911722	0.983834597588942	35.6282910839976	31.4660743927221	32.74008147184	30.5752088552439	20.8628580478522	28.9442608938252	31.7189352432988
NONRATT003662.2	Ostf1	-1.30489842829173	0.524273739016882	0.999682196382323	2.04038671406154	0.572110443504037	1.40985996768689	1.85304296092387	0.239802966067267	2.4264649851111	2.288995326836
NONRATT003664.2	Fam120b	1.1606306097366	0.472946981037861	0.999682196382323	11.4575561635763	8.15257381993253	8.77246202116287	7.41217184369549	5.75527118561441	11.0924113605079	8.01148364392599
NONRATT003666.2	Fam120b	1.35574123317366	0.143367946673742	0.957099555153519	22.2873010305183	20.1668931335173	24.5942238807602	12.5080399862361	16.7862076247087	19.9316766634126	16.5134662864597
NONRATT003667.2	Gna14	1.258689784713	0.508743187609018	0.999682196382323	1.72648106574438	1.28724849788408	2.34976661281148	1.38978222069291	1.19901483033634	0.866594637539678	2.12549566063343
NONRATT003676.2	Pcsk5	-1.09710541692451	0.691466747603518	0.999682196382323	6.43506579050177	7.86651859818051	5.95274208578909	11.3498881356587	5.27566525347988	7.7993517378571	5.39548898468485
NONRATT003679.2	Anxa1	-1.19765881724712	0.616944867963	0.999682196382323	2.04038671406154	1.14422088700807	0.939906645124593	1.62141259080839	2.39802966067267	1.21323249255555	1.47149699582314
NONRATT003680.2	Aldh1a1	1.00508026512969	0.970498807260941	0.999682196382323	23.542923623787	24.6007490706736	18.3281795799296	22.6997762713175	23.2608877085249	22.1848227210157	20.2739586091188
NONRATT003681.2	Aldh1a1	1.00063395670282	0.997945500015229	0.999682196382323	3.29600930733018	3.0035798283962	3.13302215041531	2.77956444138581	5.51546821954714	2.77310284012697	1.79849632822828
NONRATT003683.2	Aldh1a1	1.056307383637	0.784482356073982	0.999682196382323	16.0091880641751	14.0167058658489	15.351808537035	15.5192347977374	11.2707394051616	19.5850388083967	10.7909779693697
NONRATT003684.2	Aldh1a1	-1.03120031163903	0.843060071326325	0.999682196382323	21.1886312614083	20.8820311878974	21.4612017303449	20.6151029402781	18.9444343193141	28.2509851837935	19.2929606119034
NONRATT003687.2	Tmc1	-1.49467613109714	0.0183623736558659	0.600657828132771	73.6108745303739	84.3862904168455	89.7610846093986	172.33299536592	133.090646167333	77.6468795235551	111.343272683951
NONRATT003691.2	Trpm3	1.04871178522888	0.831735066706407	0.999682196382323	7.06287708713609	4.5768835480323	5.79609097826832	6.71728073334904	3.11743855887447	5.89284353526981	6.2129873156977
NONRATT003692.2	Trpm3	1.24330193064748	0.35782174297019	0.999682196382323	4.08077342812308	6.29321487854441	6.10939319330985	6.71728073334904	3.59704449100901	2.9464217676349	4.57799065367199
NONRATT003694.2	Trpm3	1.00577203107348	0.967255258979697	0.999682196382323	38.7673475671692	32.3242400579781	30.077012643987	31.0384695954749	30.9345826226775	28.7709419663173	43.0004122112762
NONRATT003696.2	Trpm3	-1.04181663682557	0.670215531318237	0.999682196382323	262.268169168987	268.891908446898	279.622226924566	299.266438189206	274.814199113088	274.190543317554	278.112932210574
NONRATT003697.2	Trpm3	-1.28587240434914	0.377129076629858	0.999682196382323	5.49334884555029	2.71752460664418	4.5428821181022	7.41217184369549	5.51546821954714	3.98633533268252	5.06848965227971
NONRATT003698.2	Mir204	1.17112359565392	0.367218957025759	0.999682196382323	16.3230937124923	15.446981974609	13.6286463543066	16.2141259080839	12.9493601676324	9.35922208542852	13.4069726286108
NONRATT003700.2	Mir204	1.12079396274895	0.418299910430735	0.999682196382323	30.7627535350817	28.6055221752019	23.0277128055525	23.8579281218949	23.9802966067267	20.6249523734443	29.4299399164628
NONRATT003703.2	Aldh1a7	1.03194572624616	0.872130873546501	0.999682196382323	10.6727920427834	8.86771187431258	18.3281795799296	9.96010591496582	13.6687690658342	14.7321088381745	10.4639786369646
NONRATT003704.2	Aldh1a7	1.03294374087639	0.799394938869489	0.999682196382323	43.7898379402438	37.7592892712665	45.7421233960635	35.9027073679001	35.2510360118883	44.7162832970474	47.7419025311508
NONRATT003705.2	Aldh1a7	1.19408749643532	0.21578121218511	0.986077976857271	29.8210365901302	26.7461632338137	30.2336637515077	19.9202118299316	26.8579321995339	25.6512012711745	24.3614502641831
NONRATT003707.2	Smc5	-1.09511390498311	0.761503735066334	0.999682196382323	2.66819801069586	2.28844177401615	2.19311550529072	2.77956444138581	2.39802966067267	3.81301640517458	1.47149699582314
NONRATT003710.2	Kank1	1.16596690520539	0.317072168721005	0.998819615444626	103.588863944663	99.9763000023305	129.393814812152	101.222471740467	99.0386249857813	76.2603281034916	104.31278703724
NONRATT003711.2	Dmrt1	1.21594711510277	0.290379653887726	0.992493277884719	16.0091880641751	13.5876230332209	13.9419485693481	12.2764096161207	12.2299512694306	12.4789627805714	10.7909779693697
NONRATT003712.2	Dmrt1	-1.00509288114721	0.974363858510565	0.999682196382323	14.5966126467479	18.3075341921292	12.8453908167028	14.824343687391	14.388177964036	13.8655142006348	18.1484629484854
NONRATT003715.2	Dmrt3	-1.79814857860878	0.0121680570975902	0.506023339989442	4.08077342812308	2.43146938489216	2.97637104289454	5.09586814254065	5.99507415168168	6.06616246277774	5.55898865088742
NONRATT003718.2	Dmrt2	-1.1920433324095	0.403742170370069	0.999682196382323	4.7085847247574	6.57927010029643	6.42269540835139	8.33869332415743	5.75527118561441	5.89284353526981	8.17498331012856
NONRATT003720.2	Pum3	-1.01443857382883	0.890575782044847	0.999682196382323	61.5255070701633	74.2313300446488	66.7333718038461	68.0993288139524	72.4204957523147	67.9410195831107	65.7268658134336
NONRATT003721.2	Pum3	1.21715532349789	0.204131256519936	0.980805957621683	21.9733953822012	15.017899141981	20.3646439776995	14.824343687391	13.6687690658342	16.4652981132539	17.4944642836751
NONRATT003723.2	Rfx3	-1.0499609177062	0.608296983690182	0.999682196382323	124.93444803023	126.86549084702	129.550465919673	142.221047250907	135.488675828006	132.415660616063	124.096246647752
NONRATT003724.2	Rfx3	-1.26100577520186	0.551918197397614	0.999682196382323	1.25562259326864	1.5733037196361	1.09655775264536	2.08467333103936	0.959211864269068	2.25314605760316	1.30799732962057
NONRATT003725.2	Mir101-2	-1.58300402273276	0.197931219799872	0.976025647921469	1.5695282415858	1.28724849788408	1.87981329024919	4.4009770321942	2.63783262673994	2.07982713009523	1.144497663418
NONRATT003727.2	Insl6	1.14565853789379	0.273421643921795	0.992493277884719	32.1753289525089	37.7592892712665	35.7164525147345	33.8180340368607	26.1385233013321	34.1438287190633	28.7759412516525
NONRATT003728.2	Insl6	1.33146253009296	0.290183348141164	0.992493277884719	3.1390564831716	2.86055221752019	5.79609097826832	2.77956444138581	3.11743855887447	2.25314605760316	3.59699265645657
NONRATT003729.2	Insl6	-1.11043976059088	0.626217406213114	0.999682196382323	7.84764120792899	8.15257381993253	8.14585759107981	7.64380221381098	5.27566525347988	11.6123681430317	10.7909779693697
NONRATT003731.2	Gldc	1.09419737228253	0.515180526355314	0.999682196382323	58.5434034111503	46.483973534703	61.4072341481401	55.1280280874852	42.6849279599735	66.7277870905552	38.0954222251991
NONRATT003732.2	Gldc	-1.28830024809718	0.409847099665488	0.999682196382323	2.04038671406154	1.85935894138812	1.87981329024919	3.01119481150129	2.8776355928072	1.73318927507936	2.45249499303857
NONRATT003733.2	Mbl2	1.18985320118506	0.104001344690999	0.906691241185621	140.158871973612	129.583015453664	123.911026048926	97.0531250783879	112.947197017683	101.911529374666	128.837736967626
NONRATT003734.2	Mbl2	-1.02122135078487	0.916429402365043	0.999682196382323	11.4575561635763	14.588816309353	7.67590426851751	8.33869332415743	12.9493601676324	12.9989195630952	11.6084763003826
NONRATT003735.2	Mbl2	-1.00012215297985	0.999180574372343	0.999949528742831	129.32912710667	113.706950646427	139.889439016044	105.623448772661	140.044932183284	136.055358093729	128.674237301424
NONRATT003737.2	Tpd52l3	1.25113784648697	0.349719502454466	0.998819615444626	14.1257541742722	9.29679470694061	11.4355308490159	8.8019540643884	5.75527118561441	15.7720224032221	6.53998664810285
NONRATT003740.2	Mbl2	1.31461254553688	0.199458510378144	0.976744410688144	5.49334884555029	5.57807682416436	6.57934651587215	5.09586814254065	5.27566525347988	3.29305962265078	4.41449098746942
NONRATT003743.2	Cstf2t	-1.13141331141636	0.669930328141151	0.999682196382323	2.19733953822012	4.00477310452826	5.95274208578909	5.55912888277162	3.59704449100901	6.75943817280949	2.45249499303857
NONRATT003748.2	Sgms1	1.1350691515871	0.645788318184575	0.999682196382323	4.23772625228166	8.29560143080854	7.67590426851751	2.77956444138581	5.99507415168168	6.23948139028568	8.5019826425337
NONRATT003750.2	Rnls	1.08670600600348	0.495906680865062	0.999682196382323	177.042785650878	146.317245926158	163.7004073592	192.716467936083	157.790351672262	130.335833485968	117.556259999649
NONRATT003753.2	Rnls	1.1347083763473	0.400095180004767	0.999682196382323	29.9779894142887	26.7461632338137	26.0040838484471	25.4793407127033	23.0210847424576	21.6648659384919	26.9774449234242
NONRATT003752.2	Rnls	-1.27090398955147	0.193313416335998	0.973078209398987	11.1436505152592	11.4422088700807	10.1823219888498	12.7396703563516	14.6279809301033	15.7720224032221	12.4259746313954
NONRATT003754.2	Lipf	-1.38447321390199	0.25473901307775	0.989297850004433	2.3542923623787	3.14660743927221	3.44632436545684	4.63260740230968	5.99507415168168	2.4264649851111	3.76049232265914
NONRATT003755.2	Lipf	1.08267090926816	0.486869523903873	0.999682196382323	81.4585157383029	72.9440815467648	62.3471407932647	77.1329132484562	65.7060127024312	67.7677006556028	56.7343841722922
NONRATT003756.2	Lipf	1.57615087513477	0.577830725518336	0.999682196382323	2.04038671406154	1.43027610876009	0	1.15815185057742	0	1.73318927507936	0
NONRATT003757.2	Lipf	-1.15486546661744	0.497994679378404	0.999682196382323	7.37678273545325	7.00835293292446	7.51925316099674	11.5815185057742	6.47468008381621	6.58611924530155	9.15598130734399
NONRATT003759.2	Lipf	-1.16999490888068	0.3642984726172	0.999682196382323	10.3588863944663	13.7306506440969	10.9655775264536	12.9713007264671	17.026010590776	11.6123681430317	13.4069726286108
NONRATT003761.2	Lipf	1.69147683062418	0.284182142579196	0.992493277884719	0.784764120792899	0.286055221752019	2.50641772033225	0.926521480461937	0.479605932134534	1.03991356504761	0.326999332405142
NONRATT003763.2	Mir107	1.74101075078902	6.1912007673072e-06	0.00559994109402936	991.000131737273	944.840397446918	962.621055715104	681.919809619985	481.044749930938	634.520593606552	422.483137467444
NONRATT003764.2	Mir107	1.25643943243771	0.481834129284791	0.999682196382323	1.09866976911006	4.14780071540427	3.75962658049837	3.01119481150129	1.4388177964036	3.11974069514284	1.96199599443085
NONRATT003765.2	Mir107	1.74089178338205	0.0212358163358803	0.636224755315832	9.10326380119763	11.7282640918328	7.83255537603828	6.02238962300259	5.03586228741261	8.31930852038091	2.61599465924114
NONRATT003769.2	Kif20b	-1.0325958926092	0.865429553330457	0.999682196382323	9.88802792199053	15.017899141981	13.3153441392651	13.4345614666981	11.2707394051616	11.9590059980476	15.8594676216494
NONRATT003771.2	Kif20b	-1.32393129192521	0.111986340097424	0.925308294208984	11.4575561635763	13.1585402005929	10.4956242038913	19.4569510897007	12.7095572015652	11.4390492155237	18.4754622808905
NONRATT003773.2	Htr7	-1.001006197663	0.993425240381635	0.999682196382323	81.1446100899858	59.2134309026679	86.6280624589833	63.0034606714117	72.6602987183819	87.1794205364916	79.4608377744496
NONRATT003780.2	Htr7	-1.19388668155788	0.392919207557346	0.999682196382323	5.17944319723313	4.5768835480323	5.0128354406645	5.09586814254065	7.19408898201801	6.58611924530155	4.74149031987456
NONRATT003782.2	Htr7	-1.05726820499324	0.814434408436211	0.999682196382323	12.5562259326864	10.4410155939487	15.9784129671181	11.8131488758897	10.5513305069598	22.5314605760316	9.80997997215427
NONRATT003783.2	Htr7	1.20204382006753	0.561285927313947	0.999682196382323	3.1390564831716	2.57449699576817	1.87981329024919	3.24282518161678	2.1582266946054	1.03991356504761	2.12549566063343
NONRATT003785.2	Ankrd1	1.30289758092888	0.476970697074014	0.999682196382323	1.25562259326864	3.0035798283962	2.19311550529072	2.31630370115484	1.91842372853814	0.519956782523807	1.96199599443085
NONRATT003787.2	Ankrd1	-1.35774129875776	0.154766079982228	0.965895299776853	5.33639602139171	5.43504921328835	6.42269540835139	6.25401999311807	9.35231567662342	5.54620568025394	9.97347963835684
NONRATT003789.2	Ankrd1	1.05254634806929	0.813025114874323	0.999682196382323	7.84764120792899	7.86651859818051	6.73599762339292	6.25401999311807	5.51546821954714	6.41280031779361	9.97347963835684
NONRATT003795.2	Pcgf5	1.27694758849124	0.199632474335541	0.976744410688144	26.8389329311172	28.7485497860779	22.714410590511	16.9090170184303	15.8269957604396	27.5577094737618	21.0914569401317
NONRATT003796.2	Btaf1	-1.10263723145074	0.675200958192777	0.999682196382323	7.84764120792899	6.1501872676684	11.9054841715782	10.4233666551968	12.7095572015652	5.19956782523807	9.97347963835684
NONRATT003797.2	42799	1.42581466718962	0.0147975632437988	0.557683164750668	138.275438083709	142.455500432505	97.9069422004784	63.0034606714117	81.2932054968035	113.870535372714	95.320305396099
NONRATT003799.2	42799	1.33862485076505	0.12575344253613	0.935683198140292	8.78935815288047	9.86890515044464	10.4956242038913	7.41217184369549	6.47468008381621	9.53254101293645	5.55898865088742
NONRATT003801.2	Ide	1.10641471658531	0.389838789173573	0.999682196382323	104.059722417138	93.1109746802821	96.3404311252708	73.195196956493	83.9310381235435	105.897864707349	90.0883160776167
NONRATT003803.2	Ide	1.7011845502357	0.0722303817676668	0.868926088895823	4.23772625228166	4.43385593715629	3.91627768801914	1.85304296092387	2.8776355928072	3.63969747766665	1.47149699582314
NONRATT003812.2	Cyp26a1	1.16049836809786	0.669781950534781	0.999682196382323	2.19733953822012	2.00238655226413	3.28967325793608	3.47445555173226	0.479605932134534	2.77310284012697	1.79849632822828
NONRATT003813.2	Cyp26a1	-1.00994799142868	0.948544301500299	0.999682196382323	15.5383295916994	22.3123072966575	19.2680862250542	23.6262977517794	18.7046313532468	16.4652981132539	18.4754622808905
NONRATT003815.2	Cyp26a1	-1.40746315144789	0.190718864672023	0.971322119424064	3.1390564831716	2.28844177401615	2.19311550529072	2.54793407127033	3.35724152494174	3.63969747766665	4.57799065367199
NONRATT003816.2	Cyp26a1	1.08342862827649	0.512978158630082	0.999682196382323	38.2964890946935	38.0453444930185	30.8602681815908	32.1966214460523	30.9345826226775	33.6238719365395	34.9889285673502
NONRATT003818.2	Myof	1.10489110739768	0.359494863169301	0.999682196382323	1083.91620363915	1122.48069015492	1035.62047181978	915.634853066509	858.494618520816	1175.44896635882	962.195535602131
NONRATT003820.2	Myof	1.03224392314587	0.876568485116592	0.999682196382323	8.94631097703905	7.15138054380047	7.67590426851751	8.10706295404195	5.99507415168168	10.9190924329999	5.55898865088742
NONRATT003827.2	Pde6c	1.63540194672944	0.0557462862890851	0.815020401994893	11.3006033394177	18.1645065812532	12.0621352790989	11.5815185057742	7.19408898201801	4.85292997022219	10.300478970762
NONRATT003828.2	Pde6c	1.12801577487154	0.21513037596711	0.986077976857271	211.729359789924	203.528290276561	217.275086131302	169.321800554419	180.571633448652	209.88922121211	187.370617468147
NONRATT003832.2	Plce1	-1.27379327235261	0.489136249879628	0.999682196382323	1.5695282415858	1.28724849788408	2.19311550529072	3.24282518161678	1.67862076247087	2.59978391261903	1.144497663418
NONRATT003834.2	Hells	1.12728537202942	0.734235948049595	0.999682196382323	9.73107509783195	5.57807682416436	8.14585759107981	8.57032369427292	0.719408898201801	12.9989195630952	5.23198931848228
NONRATT003837.2	Hells	1.08048352318048	0.792173136256206	0.999682196382323	2.04038671406154	2.57449699576817	2.97637104289454	0.926521480461937	1.91842372853814	3.46637855015871	2.77949432544371
NONRATT003838.2	Hells	1.85080753155813	0.00656383950918367	0.386145875515878	7.69068838377041	10.7270708157007	6.26604430083062	4.16934666207872	5.27566525347988	4.33297318769839	4.08749165506428
NONRATT003839.2	Hells	-6.59215606027906	0.0173221135103613	0.588909090932878	0	0	2.03646439776995	3.47445555173226	0	11.4390492155237	3.26999332405142
NONRATT003840.2	Hells	1.13064567843519	0.580748078746679	0.999682196382323	6.27811296634319	8.86771187431258	7.51925316099674	4.4009770321942	4.31645338921081	10.0524977954603	7.52098464531827
NONRATT003842.2	Hells	-1.13834240890616	0.383581819108283	0.999682196382323	17.7356691299195	23.8856110162936	18.7981329024919	26.1742318230497	24.6997055049285	22.3581416485237	18.9659612794983
NONRATT003847.2	Cyp2c24	1.12097234580653	0.333357498736323	0.998819615444626	72.826110409581	78.0930755383011	59.5274208578909	61.1504177104878	70.9816779559111	54.9421000200156	63.6013701528002
NONRATT003848.2	Cyp2c24	-1.12612578164576	0.33151709080003	0.998819615444626	80.67375161751	75.5185785425329	87.0980157815456	95.4317124875795	101.916260578589	69.847527785698	98.4267990539478
NONRATT003849.2	Cyp2c24	-1.10622625215296	0.68776029537456	0.999682196382323	5.17944319723313	4.00477310452826	3.60297547297761	7.41217184369549	3.11743855887447	4.67961104271426	3.76049232265914
NONRATT003850.2	Cyp2c24	1.10252123734381	0.814049536669943	0.999682196382323	3.1390564831716	3.86174549365225	0.783255537603827	0.694891110346453	0.719408898201801	3.81301640517458	3.92399198886171
NONRATT003851.2	Cyp2c24	-1.12814211654637	0.509513601097396	0.999682196382323	8.78935815288047	10.7270708157007	7.20595094595521	7.87543258392646	11.5105423712288	9.70585994044439	11.1179773017748
NONRATT003858.2	Cyp2c12	-1.26124461255597	0.516687292996648	0.999682196382323	3.1390564831716	1.5733037196361	0.783255537603827	2.08467333103936	3.59704449100901	1.90650820258729	1.79849632822828
NONRATT003859.2	Cyp2c12	-1.16031554051065	0.465817847946666	0.999682196382323	7.84764120792899	12.1573469244608	10.6522753114121	14.36108294716	8.63290677842162	12.8256006355872	11.6084763003826
NONRATT003864.2	Cyp2c12	-1.14992788789895	0.763559636038604	0.999682196382323	3.76686777980592	1.5733037196361	2.34976661281148	2.77956444138581	7.19408898201801	1.90650820258729	0.163499666202571
NONRATT003868.2	Cyp2c12	-1.960634815397	0.0974981025824292	0.905383602987561	1.09866976911006	3.28963505014821	1.87981329024919	6.94891110346453	2.8776355928072	1.21323249255555	5.55898865088742
NONRATT003869.2	Cyp2c12	-1.20972936278489	0.0903274535612066	0.899084133270793	921.626983459181	866.032183854236	837.770123021054	936.249956006787	1097.81797865595	981.851724332455	1218.56301220776
NONRATT003871.2	Cyp2c12	-2.25252406790185	0.0222234005784773	0.645817375846835	1.25562259326864	0.858165665256056	0.939906645124593	2.08467333103936	1.4388177964036	3.29305962265078	2.288995326836
NONRATT003872.2	Cyp2c12	1.18509328991293	0.575383028047722	0.999682196382323	3.29600930733018	1.71633133051211	4.5428821181022	1.15815185057742	3.35724152494174	3.63969747766665	2.45249499303857
NONRATT003874.2	Cyp2c12	1.09736339565511	0.365247559397115	0.999682196382323	148.791277302334	156.901289130982	123.441072726363	124.617139122131	125.656754219248	135.882039166221	135.050724283324
NONRATT003878.2	Aldh18a1	-1.30438633169634	0.195411365329337	0.973604816100457	6.12116014218461	4.71991115890831	4.22957990306067	6.94891110346453	5.75527118561441	6.41280031779361	7.03048564671056
NONRATT003879.2	Cyp2c22	-1.11286200029714	0.613615228403024	0.999682196382323	4.7085847247574	5.43504921328835	5.0128354406645	5.32749851265614	6.95428601595075	3.98633533268252	6.37648698190028
NONRATT003882.2	Cyp2c22	1.02854963930837	0.809161221031611	0.999682196382323	89.1492041220734	89.9643672410099	88.3512246417117	84.5450850921517	93.0435508340996	72.2739927708091	96.9553020581247
NONRATT003885.2	Pdlim1	-1.09524707037007	0.770219699089443	0.999682196382323	2.04038671406154	3.0035798283962	1.56651107520765	2.31630370115484	2.1582266946054	1.38655142006348	3.76049232265914
NONRATT003886.2	Pdlim1	-1.23389371355248	0.244543303905684	0.987762817911867	12.5562259326864	13.4445954223449	16.1350640746388	18.0671688690078	18.7046313532468	10.3991356504761	22.2359546035497
NONRATT003887.2	Pdlim1	1.56478618685705	0.249084888110979	0.987762817911867	2.04038671406154	4.00477310452826	5.32613765570603	1.38978222069291	1.4388177964036	5.372886752746	1.30799732962057
NONRATT003888.2	Pdlim1	-1.98379106775098	0.372571535962419	0.999682196382323	1.41257541742722	2.14541416314014	0	5.09586814254065	2.8776355928072	0	1.63499666202571
NONRATT003889.2	Pdlim1	1.15501116665787	0.177962448506095	0.969469757268138	248.299367818873	234.279226614903	291.841013311186	246.454713802875	222.537152510424	182.678149593364	242.470004978413
NONRATT003890.2	Pdlim1	1.24415099007448	0.485446773471848	0.999682196382323	3.29600930733018	2.28844177401615	5.95274208578909	3.24282518161678	1.4388177964036	5.02624889773013	2.45249499303857
NONRATT003893.2	Aldh18a1	-1.31460745948014	0.00814329750646474	0.431684254628417	71.2565821679952	76.376744207789	79.2654604055073	113.267250986472	99.5182309179158	93.0722640717614	92.3773114044527
NONRATT003895.2	Aldh18a1	-1.19162189595929	0.1365230785689	0.950045385150616	56.9738751695645	69.3683912748645	72.5294627821144	85.7032369427292	84.410644055678	62.7414517578727	83.5483294295139
NONRATT003899.2	Ccnj	-1.37723037986099	0.225190466503909	0.986577978183074	4.55163190059882	3.14660743927221	2.03646439776995	5.79075925288711	3.59704449100901	3.46637855015871	5.06848965227971
NONRATT003903.2	Ccnj	1.12836441136501	0.463860363226238	0.999682196382323	13.9688013501136	12.5864297570888	13.0020419242235	11.5815185057742	15.3473898283051	10.2258167229682	9.97347963835684
NONRATT003900.2	Ccnj	-1.19163857021409	0.552561369946858	0.999682196382323	2.19733953822012	1.85935894138812	2.03646439776995	1.85304296092387	2.1582266946054	2.4264649851111	3.10649365784885
NONRATT003908.2	Kcnip2	-1.01960557064747	0.916232902227759	0.999682196382323	9.73107509783195	8.29560143080854	8.14585759107981	8.57032369427292	8.39310381235435	9.18590315792058	9.31948097354656
NONRATT003910.2	Trim8	-1.75796851593105	0.103543258943585	0.905383602987561	2.3542923623787	2.00238655226413	2.03646439776995	6.02238962300259	2.1582266946054	3.46637855015871	3.43349299025399
NONRATT003911.2	Arl3	1.22815192600569	0.436645641178733	0.999682196382323	4.7085847247574	4.29082832628028	3.44632436545684	2.31630370115484	3.11743855887447	3.46637855015871	4.41449098746942
NONRATT003913.2	Wbp1l	-1.12343104610424	0.397998665584267	0.999682196382323	56.1891110487716	56.4959062960237	51.6948654818526	59.0657443794485	68.8234512613056	48.1826618472061	70.3048564671056
NONRATT003915.2	Cyp17a1	1.12920146706066	0.454675691064048	0.999682196382323	25.5833103378485	25.6019423468057	20.2079928701787	19.2253207195852	19.6638432175159	25.1312444886507	20.1104589429163
NONRATT003917.2	Cnnm2	1.14817743533858	0.57841249569799	0.999682196382323	2.82515083485444	4.14780071540427	5.79609097826832	3.47445555173226	3.11743855887447	4.85292997022219	3.26999332405142
NONRATT003918.2	Ina	1.0927726424868	0.582540262988374	0.999682196382323	21.8164425580426	19.4517550791373	23.1843639130733	15.287604427622	20.8628580478522	24.9579255611427	17.3309646174725
NONRATT003920.2	Ina	1.37250382031393	0.0730520633247995	0.870131243157612	25.5833103378485	29.892770673086	20.9912484077826	22.6997762713175	18.4648283871796	10.9190924329999	22.3994542697523
NONRATT003922.2	Ina	-1.01426514626711	0.930949326296788	0.999682196382323	22.6012066788355	21.1680864096494	17.0749707197634	26.8691229333962	18.7046313532468	21.491547010984	15.5324682892443
NONRATT003928.2	Sh3pxd2a	-1.25936085422959	0.0671748654322813	0.848232464022056	67.3327615640307	60.643707011428	76.2890893626128	101.222471740467	62.828377109624	96.711961549428	81.9133327674882
NONRATT003929.2	Sh3pxd2a	1.32780715337144	0.0952902812863772	0.904311965756193	17.5787163057609	18.8796446356332	14.4119018919104	14.5927133172755	9.35231567662342	10.745773505492	16.1864669540545
NONRATT003932.2	Sorcs3	-1.01738910783951	0.870743614853242	0.999682196382323	213.612793679827	209.821505155106	244.689029947436	198.043966448739	232.369074119182	256.165374856729	219.416552043851
NONRATT003933.2	Sorcs3	1.21834635243509	0.123825526712084	0.934079918221242	57.4447336420402	56.9249891286517	65.1668607286385	42.6199881012491	44.6033516885117	48.1826618472061	60.4948764949513
NONRATT003935.2	Sorcs3	1.01500473763293	0.899994106402505	0.999682196382323	36.7269608531077	41.6210347649187	36.6563591598591	44.009770321942	36.4500508422246	35.010423356603	35.9699265645657
NONRATT003941.2	Sorcs1	1.33189422143041	0.381017268112544	0.999682196382323	3.29600930733018	5.29202160241234	5.48278876322679	5.32749851265614	4.07665042314354	2.4264649851111	2.45249499303857
NONRATT003942.2	Sorcs1	1.2165453866467	0.0482165391245139	0.792024327023703	237.940481424407	240.429413882572	244.845681054956	200.591900520009	210.54700420706	181.638236028316	200.123591431947
NONRATT003945.2	Sorcs1	-1.02503422269614	0.903475504356755	0.999682196382323	11.3006033394177	11.8712917027088	15.351808537035	10.8866273954278	13.428966099767	19.5850388083967	8.66548230873627
NONRATT003946.2	Sorcs1	-1.05832322184758	0.643845357803304	0.999682196382323	28.2515083485444	26.7461632338137	28.3538504612586	32.1966214460523	27.0977351656012	27.5577094737618	30.7379372460834
NONRATT003947.2	Sorcs1	1.81700499022977	0.0842249231131172	0.886405720002931	2.19733953822012	2.57449699576817	3.13302215041531	1.15815185057742	0.959211864269068	1.21323249255555	2.288995326836
NONRATT003950.2	Mir3584	-1.58947238524459	0.0118723850842143	0.498020744749999	12.8701315810035	14.0167058658489	13.3153441392651	24.5528192322413	22.5414788103231	20.2783145184285	18.1484629484854
NONRATT003952.2	Ins1	-1.30948236987175	0.195217812289085	0.973604816100457	19.4621501956639	15.446981974609	27.8838971386963	23.6262977517794	25.179311437063	42.983094021968	17.6579639498777
NONRATT003954.2	Xpnpep1	-1.04910731229558	0.668807545457251	0.999682196382323	216.59489733884	247.723822037248	259.100931839346	283.052312281122	273.135578350617	205.036291241888	251.298986953352
NONRATT003955.2	Xpnpep1	-1.15258645059546	0.486121487862016	0.999682196382323	8.78935815288047	6.29321487854441	5.48278876322679	8.57032369427292	6.71448304988348	6.06616246277774	10.1369793045594
NONRATT003956.2	Xpnpep1	-1.15126184007582	0.247862268661036	0.987762817911867	35.1574326115219	36.9011236060104	41.1992412779613	43.3148792115955	41.9655190617717	50.2624889773013	38.2589218914017
NONRATT003957.2	Add3	-1.12154587564943	0.366609035948142	0.999682196382323	36.5700080289491	35.4708474972503	41.0425901704406	37.292489588593	47.4809872813189	36.2236558491585	48.0689018635559
NONRATT003959.2	Mxi1	-1.17120334848519	0.407841143400671	0.999682196382323	10.0449807461491	10.0119327613207	9.24241534372517	10.6549970253123	9.11251271055615	12.4789627805714	13.2434729624083
NONRATT003960.2	Rbm20	-1.00381530233381	0.970564081678224	0.999682196382323	105.472297834566	91.537670960646	97.9069422004784	112.34072950601	100.477442782185	93.7655397817931	88.6168190817936
NONRATT003961.2	Adra2a	1.00307074438407	0.981199523404844	0.999682196382323	84.1267137489988	88.8201463540018	69.8663939542614	95.8949732278105	82.4922203271399	60.1416678452536	84.6928270929319
NONRATT003963.2	Adra2a	1.53310316963825	0.101968656452129	0.905383602987561	4.7085847247574	4.71991115890831	3.60297547297761	1.15815185057742	3.83684745707627	3.46637855015871	2.77949432544371
NONRATT003964.2	Adra2a	1.21264340887722	0.0827199464030717	0.886405720002931	142.042305863515	134.732009445201	115.608517350325	120.679422830167	116.304438542625	88.739290884063	106.274783031671
NONRATT003967.2	Adra2a	-1.11672308866042	0.514486110390757	0.999682196382323	13.811848525955	14.874871531105	11.7488330640574	18.5304296092387	15.5871927943724	10.5724545779841	15.8594676216494
NONRATT003968.2	Marf1	-1.07433616248819	0.463031250152472	0.999682196382323	194.307596308322	175.065795712235	193.620768895666	194.801141267122	193.520993616285	220.288356862586	197.507596772706
NONRATT003972.2	LOC100911627	1.33575309842812	0.0608766708229773	0.829075850180239	26.9958857552757	26.1740527903097	23.9676194506771	20.3834725701626	16.3066016925742	22.0115037935078	18.1484629484854
NONRATT003973.2	Zc3h7a	-2.02103021650614	0.0312321896696176	0.72318759823793	0.941716944951479	2.86055221752019	5.16948654818526	7.87543258392646	4.31645338921081	4.85292997022219	7.19398531291313
NONRATT003975.2	Zc3h7a	1.05625461736824	0.587267141153344	0.999682196382323	158.365399576007	150.465046641562	158.530920811015	147.085285023332	150.356459724176	141.948201628999	150.583192572568
NONRATT003976.2	Txndc11	1.05372010894909	0.860051522647816	0.999682196382323	14.5966126467479	15.876064807237	18.1715284724088	7.41217184369549	8.87270974448888	33.6238719365395	11.2814769679774
NONRATT003977.2	Snn	1.08751261814284	0.516287360947494	0.999682196382323	830.594345447205	841.717490005315	748.792293949259	635.362105226773	736.19510582651	882.3666599429	714.166541972831
NONRATT003978.2	Grin2a	-1.05434844387475	0.736771083449711	0.999682196382323	14.7535654709065	16.7342304724931	16.4483662896804	20.8467333103936	18.9444343193141	15.0787466931904	13.0799732962057
NONRATT003984.2	Grin2a	-1.07116908260267	0.841478678620965	0.999682196382323	3.29600930733018	2.28844177401615	4.22957990306067	3.24282518161678	0.719408898201801	4.85292997022219	4.90498998607714
NONRATT003986.2	RGD1309748	1.16725750637121	0.339474072930378	0.998819615444626	53.2070073897586	52.6341608023714	58.7441653202871	34.0496644069762	40.7665042314354	69.1542520756663	43.4909112098839
NONRATT003990.2	Rbfox1	-1.15112990455275	0.339267491913656	0.998819615444626	19.4621501956639	19.5947826900133	20.5212950852203	24.0895584920104	26.8579321995339	17.1585738232856	23.7074515993728
NONRATT003993.2	Rbfox1	1.01102959630279	0.920150149224738	0.999682196382323	102.019335703077	106.984652935255	104.642939823871	112.109099135894	83.9310381235435	118.030189632904	99.2442973849607
NONRATT003994.2	Rbfox1	1.14759641993771	0.438737863789684	0.999682196382323	18.677386074871	19.0226722465092	16.2917151821596	14.36108294716	13.6687690658342	23.7446930685872	10.7909779693697
NONRATT003995.2	Rbfox1	1.15892750370291	0.757448513312177	0.999682196382323	0.784764120792899	1.14422088700807	2.81971993537378	1.15815185057742	0.239802966067267	2.59978391261903	1.30799732962057
NONRATT003996.2	Rbfox1	-1.08289714564277	0.780908166822237	0.999682196382323	4.55163190059882	2.43146938489216	4.38623101058143	6.48565036323356	5.03586228741261	2.07982713009523	3.10649365784885
NONRATT003997.2	Dnase1	1.21172050902679	0.315445237192307	0.998819615444626	7.84764120792899	9.58284992869262	9.24241534372517	9.72847554485034	5.75527118561441	6.41280031779361	7.52098464531827
NONRATT004001.2	Cluap1	1.05840721662148	0.801834694992298	0.999682196382323	6.74897143881893	4.86293876978432	6.89264873091368	6.94891110346453	3.83684745707627	8.14598959287297	4.25099132126685
NONRATT004002.2	Olr1356	1.43369921005845	0.269593256407424	0.992493277884719	2.98210365901302	1.85935894138812	2.19311550529072	0.926521480461937	1.19901483033634	1.38655142006348	2.77949432544371
NONRATT004003.2	Zfp263	-1.33751969436882	0.077428275705394	0.879199387712761	13.0270844051621	18.4505618030052	13.6286463543066	16.2141259080839	21.8220699121213	25.1312444886507	17.3309646174725
NONRATT004004.2	Zfp263	-1.16803885351345	0.358224463388118	0.999682196382323	39.5521116879621	38.6174549365225	47.7785877938335	37.292489588593	43.1645338921081	78.1668363060789	37.1144242279837
NONRATT004005.2	Mefv	-1.18881319018576	0.252378886099055	0.987762817911867	31.0766591833988	31.18001917097	24.4375727732394	33.3547732966297	44.3635487224444	23.2247362860634	36.9509245617811
NONRATT004006.2	Mefv	1.05018312846412	0.847160980451543	0.999682196382323	7.84764120792899	4.86293876978432	6.10939319330985	3.01119481150129	3.83684745707627	9.53254101293645	7.03048564671056
NONRATT004007.2	Olr1358	-1.28888982857469	0.351147652098265	0.998819615444626	3.45296213148876	3.0035798283962	3.60297547297761	4.4009770321942	4.31645338921081	4.33297318769839	4.25099132126685
NONRATT004008.2	Olr1358	-1.01622725513059	0.899015509578627	0.999682196382323	103.118005472187	125.864297570888	86.7847135665041	121.837574680745	110.788970323077	80.766620218698	114.940265340408
NONRATT004010.2	Olr1358	1.06280650394897	0.714785068607458	0.999682196382323	65.4493276741278	52.2050779697434	61.5638852556608	48.1791169840207	47.4809872813189	85.7928691164281	43.0004122112762
NONRATT004011.2	Olr1358	1.05160753847862	0.779506861281888	0.999682196382323	21.659489733884	29.3206602295819	24.4375727732394	20.3834725701626	17.7454194889778	38.9967586892855	18.1484629484854
NONRATT004012.2	Olr1358	-1.08000399647644	0.665437945243255	0.999682196382323	14.7535654709065	12.0143193135848	14.0985996768689	21.3099940506245	12.9493601676324	12.3056438530634	12.589474297598
NONRATT004019.2	Abcc1	-1.09575146291718	0.656519505940076	0.999682196382323	12.8701315810035	10.8700984265767	20.051341762658	14.1294525770445	16.7862076247087	22.7047795035396	10.300478970762
NONRATT004020.2	Abcc1	1.00423175793547	0.989261495702672	0.999682196382323	11.7714618118935	15.876064807237	5.79609097826832	9.03358443450388	13.6687690658342	2.59978391261903	19.1294609457008
NONRATT004023.2	Abcc1	-1.94854760350224	0.00499957742230906	0.344542306931699	1.88343388990296	3.0035798283962	2.34976661281148	4.63260740230968	4.31645338921081	5.19956782523807	4.74149031987456
NONRATT004028.2	Marf1	-1.08471771314169	0.472414754679803	0.999682196382323	72.3552519371053	65.3636181703363	79.2654604055073	76.4380221381098	81.2932054968035	72.9672684808409	83.0578304309062
NONRATT004033.2	Olr1365	-1.72170683864322	0.0815719907011987	0.882954262847979	1.25562259326864	1.5733037196361	1.40985996768689	2.08467333103936	2.63783262673994	3.11974069514284	1.96199599443085
NONRATT004034.2	Olr1365	1.09745002954916	0.402077779562119	0.999682196382323	258.65825421334	269.607046501278	266.463533892822	242.980258251143	271.217154622079	195.850388083967	255.876977607024
NONRATT004035.2	Pla2g10	2.42657261925735	0.00136963017666858	0.179158387706194	4.86553754891597	5.72110443504037	5.79609097826832	2.31630370115484	2.8776355928072	2.25314605760316	1.63499666202571
NONRATT004036.2	Pla2g10	1.01078335616297	0.927984216808704	0.999682196382323	80.67375161751	77.9500479274251	77.6989493302997	80.838999170304	79.6145847343327	59.6217110627298	91.7233127396424
NONRATT004039.2	Pla2g10	-1.14532108591501	0.522604855084179	0.999682196382323	10.6727920427834	13.5876230332209	8.14585759107981	10.8866273954278	12.7095572015652	9.18590315792058	16.6769659526623
NONRATT004041.2	Pla2g10	1.27431563002162	0.516946348636276	0.999682196382323	1.88343388990296	2.86055221752019	3.44632436545684	3.24282518161678	0.719408898201801	2.25314605760316	2.288995326836
NONRATT004042.2	Pla2g10	-1.3011396619888	0.217689925546081	0.986077976857271	20.560819964774	21.3111140205254	19.2680862250542	30.3435784851284	20.3832521157177	29.464217676349	25.8329472600062
NONRATT004044.2	Pla2g10	-1.14913134708463	0.600401984770288	0.999682196382323	5.33639602139171	4.5768835480323	5.48278876322679	6.48565036323356	7.67369491415255	5.89284353526981	3.76049232265914
NONRATT004045.2	Pla2g10	-1.17887867137822	0.547847161998591	0.999682196382323	2.51124518653728	3.14660743927221	4.38623101058143	2.54793407127033	2.8776355928072	4.50629211520632	5.55898865088742
NONRATT004046.2	Pla2g10	-1.13808557103958	0.356771333154772	0.999682196382323	123.207966964485	103.265935052479	109.185821941974	115.120293947396	130.213010574526	110.924113605079	152.872187899404
NONRATT004048.2	Pla2g10	-1.10348886622226	0.749466455457153	0.999682196382323	2.98210365901302	1.85935894138812	4.0729287955399	2.08467333103936	5.03586228741261	2.59978391261903	3.43349299025399
NONRATT004049.2	Pla2g10	1.06656892388108	0.848171484116646	0.999682196382323	2.19733953822012	3.28963505014821	2.81971993537378	1.85304296092387	3.11743855887447	3.29305962265078	2.12549566063343
NONRATT004050.2	Pkmyt1	1.18329178756804	0.698298436595848	0.999682196382323	1.41257541742722	1.71633133051211	2.66306882785301	1.15815185057742	1.4388177964036	1.21323249255555	2.61599465924114
NONRATT004052.2	Prss33	1.73271446559553	0.199382471306325	0.976744410688144	6.59201861466035	6.57927010029643	3.75962658049837	3.93771629196323	0	7.45271388284123	1.47149699582314
NONRATT004053.2	Prss33	-2.51726237249171	0.145975498022636	0.959861246582677	0.627811296634319	0.429082832628028	3.28967325793608	0.926521480461937	5.27566525347988	7.97267066536503	0.490498998607714
NONRATT004054.2	Prss33	1.05110671046643	0.853613274303974	0.999682196382323	11.4575561635763	13.3015678114689	13.0020419242235	6.02238962300259	11.0309364390943	14.2121520556507	16.3499666202571
NONRATT004059.2	Csap1	-1.34067849560083	0.271355087849422	0.992493277884719	1.72648106574438	2.28844177401615	2.66306882785301	3.24282518161678	2.63783262673994	3.46637855015871	2.61599465924114
NONRATT004060.2	Zg16b	-1.02073156152566	0.837929663356635	0.999682196382323	1060.05937436705	1078.85726883774	1076.97636420526	1051.83351069441	1073.83768204922	1197.80710800734	1053.10135001076
NONRATT004064.2	Prss30	-1.33152425745966	0.0198206307231075	0.626297309661162	41.5924984020237	47.9142496434631	43.8623101058143	55.5912888277162	54.9148792294042	72.7939495533329	53.3008911820382
NONRATT004065.2	Prss30	1.03262410042813	0.899471378026135	0.999682196382323	6.27811296634319	5.14899399153634	4.5428821181022	6.25401999311807	2.39802966067267	5.54620568025394	6.2129873156977
NONRATT004067.2	Prss30	-1.05724895820252	0.677497119044996	0.999682196382323	115.046420108239	119.141999859716	109.499124157015	102.61225396116	101.676457612521	177.13194391311	102.514290709012
NONRATT004069.2	Abca17	1.42436331749729	0.290549914607981	0.992493277884719	2.04038671406154	1.85935894138812	2.81971993537378	2.31630370115484	1.91842372853814	1.55987034757142	0.653998664810285
NONRATT004070.2	Pkd1	1.1282133109313	0.725064757710747	0.999682196382323	3.9238206039645	3.0035798283962	0.783255537603827	1.85304296092387	1.91842372853814	3.46637855015871	1.79849632822828
NONRATT004071.2	Pkd1	1.00374675772893	0.988253697468539	0.999682196382323	3.60991495564734	3.71871788277624	4.38623101058143	3.70608592184775	2.39802966067267	3.29305962265078	5.88598798329256
NONRATT004072.2	Tsc2	-1.12469864680607	0.352717182652216	0.998819615444626	61.2116014218461	60.5006794005519	61.4072341481401	59.5290051196794	66.1856186345657	88.739290884063	59.840877830141
NONRATT004073.2	Tsc2	1.08527423597662	0.511367439512193	0.999682196382323	140.158871973612	143.170638486885	115.608517350325	144.768981322178	125.656754219248	85.0995934063964	135.050724283324
NONRATT004074.2	Tsc2	1.09828571611368	0.634684027569817	0.999682196382323	14.9105182950651	14.4457886984769	12.5320886016612	6.25401999311807	13.9085720319015	16.2919791857459	14.0609712934211
NONRATT004076.2	Npw	1.05162572963986	0.765636252012901	0.999682196382323	12.5562259326864	15.876064807237	15.351808537035	14.36108294716	18.4648283871796	10.9190924329999	12.2624749651928
NONRATT004079.2	Syngr3	-1.13660658371342	0.447172309230718	0.999682196382323	14.1257541742722	11.1561536483287	13.4719952467858	13.2029310965826	14.388177964036	18.891763098365	12.0989752989903
NONRATT004080.2	Rpl3l	1.54957680165705	0.306268935860826	0.996699806561249	2.04038671406154	2.14541416314014	0.939906645124593	1.15815185057742	0.479605932134534	0.519956782523807	2.12549566063343
NONRATT004088.2	Nme3	1.05787802947846	0.684554666724972	0.999682196382323	33.4309515457775	29.7497430622099	30.5469659665493	24.0895584920104	29.7355677923411	35.8770179941427	28.1219425868422
NONRATT004090.2	Nme3	-1.13352651700694	0.740404833418765	0.999682196382323	7.69068838377041	2.86055221752019	5.79609097826832	6.25401999311807	3.35724152494174	13.345557418111	1.63499666202571
NONRATT004094.2	Tmem204	-1.01074147929204	0.953315867352213	0.999682196382323	15.3813767675408	12.3003745353368	14.725204106952	9.96010591496582	15.1075868622378	19.4117198808888	12.4259746313954
NONRATT004096.2	Tmem204	1.04661779170687	0.733171479138984	0.999682196382323	25.5833103378485	28.3194669534498	23.4976661281148	22.9314066414329	22.0618728781886	29.637536603857	23.7074515993728
NONRATT004098.2	Tmem204	1.26133922046309	0.101165051937171	0.905383602987561	22.1303482063598	20.4529483552693	24.4375727732394	17.3722777586613	15.5871927943724	20.2783145184285	17.3309646174725
NONRATT004099.2	Tmem204	-1.32471075638899	0.0950159236393713	0.904311965756193	12.8701315810035	13.8736782549729	10.025670881329	15.7508651678529	13.9085720319015	20.6249523734443	14.5514702920288
NONRATT004100.2	Gnptg	1.03875102882296	0.816952457380676	0.999682196382323	28.5654139968615	22.7413901292855	32.1134770417569	22.004885160971	28.2967499959375	35.3570612116188	21.2549566063343
NONRATT004101.2	Ube2i	1.12557997873864	0.566068255654968	0.999682196382323	5.65030166970887	7.29440815467648	5.79609097826832	5.32749851265614	5.75527118561441	6.75943817280949	4.41449098746942
NONRATT004104.2	Cacna1h	-1.0237418145669	0.855765287409458	0.999682196382323	41.7494512261822	41.0489243214147	58.2742119977248	47.0209651334433	52.2770466026642	42.4631372394442	50.8483961889996
NONRATT004107.2	Rab40c	-1.72827203844547	0.113708252390046	0.927328638089043	2.82515083485444	2.14541416314014	0.939906645124593	3.01119481150129	4.07665042314354	5.02624889773013	1.63499666202571
NONRATT004110.2	Capn15	-1.02809627172203	0.8840402936067	0.999682196382323	8.94631097703905	9.1537670960646	9.24241534372517	12.9713007264671	8.87270974448888	6.93275710031742	8.99248164114142
NONRATT004111.2	Capn15	-1.10121281219809	0.465236790209544	0.999682196382323	29.9779894142887	34.8987370537463	28.1971993537378	29.648687374782	35.7306419440228	29.2908987488411	41.8559145478582
NONRATT004114.2	Capn15	1.27241387346939	0.132856138300396	0.945021775935229	20.560819964774	17.5923961377491	18.6414817949711	12.9713007264671	13.6687690658342	14.2121520556507	18.311962614688
NONRATT004115.2	Capn15	1.12158055115014	0.457845799137325	0.999682196382323	25.8972159861657	25.4589147359297	25.2208283108432	18.7620599793542	18.2250254211123	32.9305962265078	20.600957941524
NONRATT004118.2	Hba2	-1.35271908280306	0.418763085554809	0.999682196382323	2.19733953822012	1.14422088700807	0.939906645124593	0.926521480461937	3.35724152494174	1.38655142006348	2.12549566063343
NONRATT004119.2	Hba2	1.27479486207953	0.391979823550021	0.999682196382323	4.39467907644024	3.0035798283962	4.5428821181022	3.47445555173226	2.8776355928072	4.33297318769839	1.79849632822828
NONRATT004124.2	Mpg	1.14664472610587	0.47897465331948	0.999682196382323	6.12116014218461	9.29679470694061	7.83255537603828	6.48565036323356	6.71448304988348	7.97267066536503	5.88598798329256
NONRATT004125.2	Mpg	1.10123972819245	0.76438338092714	0.999682196382323	5.80725449386745	2.71752460664418	3.28967325793608	6.02238962300259	0.959211864269068	3.81301640517458	3.43349299025399
NONRATT004126.2	Mpg	1.04010791832423	0.801142896022352	0.999682196382323	19.7760558439811	14.588816309353	13.6286463543066	17.6039081287768	14.1483749979688	15.4253845482063	14.3879706258263
NONRATT004127.2	Rhbdf1	1.25156574845072	0.212822681074213	0.986077976857271	14.7535654709065	9.86890515044464	13.0020419242235	8.10706295404195	9.83192160875795	10.5724545779841	11.2814769679774
NONRATT004128.2	Rhbdf1	1.01874716618365	0.856894240847534	0.999682196382323	239.980868138469	245.721435484984	215.395272841053	211.246897545322	238.124345304796	204.516334459364	263.561461918545
NONRATT004129.2	Il9r	1.14030255547877	0.729933177759137	0.999682196382323	2.3542923623787	2.14541416314014	1.72316218272842	0.694891110346453	0.719408898201801	3.46637855015871	2.12549566063343
NONRATT004131.2	Il9r	1.75486568826319	0.187325400099544	0.969469757268138	0.627811296634319	2.28844177401615	2.19311550529072	0.694891110346453	0.719408898201801	1.38655142006348	0.980997997215427
NONRATT004134.2	Bnip1	1.58499821709004	0.0350866713919279	0.737356595229592	12.0853674602106	9.86890515044464	8.77246202116287	6.94891110346453	4.07665042314354	5.54620568025394	8.99248164114142
NONRATT004136.2	Dusp1	1.01644189307793	0.947655155041424	0.999682196382323	4.39467907644024	2.86055221752019	3.13302215041531	3.24282518161678	3.83684745707627	3.29305962265078	3.26999332405142
NONRATT004138.2	Neurl1b	-1.65745951143058	0.0615600443290867	0.833134016963714	3.29600930733018	2.57449699576817	2.66306882785301	2.77956444138581	6.95428601595075	3.63969747766665	5.55898865088742
NONRATT004141.2	Efcab9	-1.20701457722731	0.141852832246144	0.955723551334353	25.7402631620071	26.6031356229377	25.0641772033225	36.1343377380155	28.2967499959375	28.0776662562856	32.2094342419065
NONRATT004142.2	Efcab9	1.02695338014702	0.832165544635977	0.999682196382323	30.7627535350817	29.7497430622099	32.8967325793608	35.4394466276691	27.3375381316684	26.5177959087141	32.045934575704
NONRATT004144.2	Fbxw11	-1.0886386091263	0.508970985401966	0.999682196382323	30.4488478867645	36.1859855516304	36.6563591598591	36.829228848362	34.7714300797537	33.9705097915554	44.1449098746942
NONRATT004147.2	Fbxw11	1.20200817668494	0.538223349442883	0.999682196382323	2.51124518653728	3.28963505014821	4.38623101058143	2.54793407127033	2.1582266946054	4.85292997022219	1.63499666202571
NONRATT004148.2	Smim23	1.16137554533214	0.375360298946402	0.999682196382323	13.0270844051621	11.8712917027088	13.3153441392651	13.8978222069291	7.67369491415255	10.5724545779841	11.6084763003826
NONRATT004161.2	Mir218-2	1.10541928205491	0.759376386083972	0.999682196382323	2.51124518653728	4.00477310452826	2.50641772033225	1.85304296092387	0.959211864269068	5.02624889773013	2.77949432544371
NONRATT004163.2	Rars	-1.58855436877449	0.0574905709722492	0.817575418197336	3.29600930733018	2.86055221752019	4.0729287955399	4.63260740230968	6.47468008381621	5.54620568025394	5.06848965227971
NONRATT004164.2	Rars	-1.28790559688141	0.0906257142667264	0.899084133270793	56.6599695212473	54.2074645220075	56.3943987074756	87.556279903653	93.0435508340996	60.3149867727616	47.2514035325431
NONRATT004165.2	Rars	1.02090985725754	0.866131060865273	0.999682196382323	569.738751695645	556.94951675118	633.340427706455	686.089156282064	586.797857966603	413.712279961442	612.469749594832
NONRATT004170.2	Ebf1	1.07198127022587	0.769874944889413	0.999682196382323	7.37678273545325	8.58165665256056	5.16948654818526	9.03358443450388	6.95428601595075	4.85292997022219	5.72248831708999
NONRATT004171.2	Ebf1	-1.07449501773271	0.734320545475279	0.999682196382323	10.0449807461491	8.00954620905652	11.7488330640574	12.9713007264671	12.2299512694306	6.93275710031742	10.7909779693697
NONRATT004172.2	Ccng1	1.05100395464815	0.831937129150869	0.999682196382323	11.1436505152592	6.00715965679239	7.98920648355904	6.02238962300259	6.23487711774894	11.7856870705396	7.52098464531827
NONRATT004175.2	Gabrb2	1.10636648644506	0.372128812015883	0.999682196382323	402.427041142599	415.352181983931	445.515749789057	404.658256591751	387.041987232569	327.572772989998	403.353676521743
NONRATT004179.2	Adra1b	-1.16696784075894	0.445657588208043	0.999682196382323	6.90592426297751	5.43504921328835	9.39906645124593	8.33869332415743	9.11251271055615	9.53254101293645	6.86698598050799
NONRATT004181.2	Rnf145	-1.18421263868369	0.294204715665699	0.992493277884719	20.8747256130911	14.0167058658489	20.9912484077826	23.1630370115484	19.9036461835832	27.2110716187459	17.8214636160803
NONRATT004182.2	Lsm11	1.05509696866969	0.849549956634089	0.999682196382323	7.69068838377041	2.86055221752019	6.73599762339292	4.16934666207872	3.11743855887447	8.31930852038091	5.88598798329256
NONRATT004183.2	Lsm11	-1.32049445065449	0.540768823808286	0.999682196382323	1.41257541742722	0.429082832628028	3.13302215041531	4.16934666207872	2.39802966067267	0.866594637539678	1.47149699582314
NONRATT004185.2	Adam19	1.0851412730924	0.567777701357726	0.999682196382323	24.4846405687385	26.0310251794337	27.413943816134	23.1630370115484	25.8987203352648	19.9316766634126	26.8139452572217
NONRATT004187.2	Cyfip2	1.19982984532602	0.480595430824663	0.999682196382323	4.55163190059882	6.1501872676684	6.42269540835139	2.77956444138581	5.27566525347988	6.93275710031742	3.92399198886171
NONRATT004188.2	Cyfip2	1.10575816024084	0.393646654221195	0.999682196382323	56.3460638729302	63.6472868398242	59.9973741804532	66.2462858530285	51.7974406705297	53.2089107449362	46.2704055353276
NONRATT004197.2	Olr1385	1.11215560889276	0.453783027506365	0.999682196382323	34.5296213148876	32.8963505014821	30.5469659665493	26.1742318230497	21.3424639799868	39.5167154718093	29.756939248868
NONRATT004199.2	Olr1386	1.29598704923404	0.442196638203532	0.999682196382323	3.76686777980592	2.57449699576817	4.22957990306067	2.31630370115484	3.35724152494174	2.07982713009523	3.10649365784885
NONRATT004200.2	Olr1387	1.08328833497345	0.632024530435257	0.999682196382323	14.4396598225893	14.874871531105	19.4247373325749	15.0559740575065	14.8677838961706	16.6386170407618	13.4069726286108
NONRATT004203.2	Olr1396	1.05267577580766	0.61109321034452	0.999682196382323	82.557185507413	78.9512412035571	87.7246202116287	82.9236725013433	76.2573432093909	78.3401552335869	78.152840444829
NONRATT004204.2	Olr1398	-1.04188829942146	0.867303973572888	0.999682196382323	9.57412227367337	7.86651859818051	10.1823219888498	6.25401999311807	8.15330084628708	17.1585738232856	6.53998664810285
NONRATT004205.2	Olr1399	-1.12993487872179	0.688108626541325	0.999682196382323	1.88343388990296	2.00238655226413	2.19311550529072	1.85304296092387	2.39802966067267	2.07982713009523	2.77949432544371
NONRATT004208.2	Rnf130	1.10569672443704	0.457310722486104	0.999682196382323	91.1895908361349	113.993005868179	82.2418314484019	78.9859562093801	90.8853241394942	71.2340792057615	105.457284700658
NONRATT004209.2	Tbc1d9b	-1.0281600039908	0.819010954732537	0.999682196382323	1208.53674602106	1211.30083650892	1378.52974618274	1258.44780083743	1490.135631142	1071.80424770907	1386.96766839641
NONRATT004211.2	Tbc1d9b	-1.00452612483739	0.966589914058412	0.999682196382323	394.265494286353	380.882527762813	398.050464210265	367.597397373273	438.839427903099	344.038071103252	421.011640471621
NONRATT004214.2	Rufy1	-1.15523206350012	0.491690676391657	0.999682196382323	5.80725449386745	6.72229771117244	8.6158109136421	8.57032369427292	5.51546821954714	10.9190924329999	7.3574849791157
NONRATT004215.2	Rufy1	1.13225713136143	0.705611739979522	0.999682196382323	2.82515083485444	5.72110443504037	2.03646439776995	3.70608592184775	2.8776355928072	4.50629211520632	1.47149699582314
NONRATT004222.2	Adamts2	-1.24084115306571	0.0755084114750954	0.877012625094367	174.531540464341	148.176604867546	186.101515734669	246.686344172991	236.92533047446	181.984873883332	176.906638831182
NONRATT004223.2	Adamts2	-1.19997305362604	0.33929209332702	0.998819615444626	38.7673475671692	33.7545161667382	36.8130102673799	57.9075925288711	49.6392139759243	25.4778823436665	42.3464135464659
NONRATT004224.2	Adamts2	-1.00294394986842	0.992852345367217	0.999682196382323	1.25562259326864	7.7234909873045	3.28967325793608	3.24282518161678	3.83684745707627	6.23948139028568	3.10649365784885
NONRATT004225.2	Adamts2	1.02406027169003	0.902819008810776	0.999682196382323	6.90592426297751	6.57927010029643	9.0857642362044	5.79075925288711	7.91349788021981	9.35922208542852	6.2129873156977
NONRATT004229.2	Phykpl	-1.66031719281425	0.190532987429756	0.971322119424064	3.60991495564734	3.86174549365225	1.40985996768689	5.55912888277162	5.75527118561441	2.9464217676349	5.55898865088742
NONRATT004230.2	Phykpl	-1.16124960524853	0.394888943155422	0.999682196382323	13.4979428776379	17.8784513595012	14.8818552144727	20.6151029402781	18.2250254211123	21.6648659384919	11.44497663418
NONRATT004231.2	Phykpl	-1.3094262112102	0.693395375473677	0.999682196382323	6.27811296634319	3.0035798283962	0	0	3.59704449100901	7.97267066536503	4.57799065367199
NONRATT004233.2	Phykpl	1.43344231912999	0.121510272771427	0.934079918221242	6.59201861466035	5.14899399153634	7.04929983843445	3.93771629196323	5.27566525347988	5.372886752746	2.94299399164628
NONRATT004234.2	Phykpl	-1.16873678169441	0.330273530358607	0.998819615444626	31.2336120075574	30.178825894838	31.3302215041531	44.009770321942	38.8480805028973	24.6112877061268	37.4414235603888
NONRATT004235.2	Phykpl	-1.239027424127	0.0914959817282882	0.901804834710398	48.184517016684	46.483973534703	61.5638852556608	63.0034606714117	75.7777372772564	53.5555485999521	66.0538651458388
NONRATT004236.2	Phykpl	-1.24247845741962	0.26706077519551	0.992493277884719	7.37678273545325	6.00715965679239	10.1823219888498	10.1917362850813	11.7503453372961	7.62603281034916	9.6464803059517
NONRATT004237.2	Phykpl	1.00994500091189	0.953247782930178	0.999682196382323	18.2065276023953	15.876064807237	12.3754374941405	18.2987992391233	16.3066016925742	12.6522817080793	14.3879706258263
NONRATT004238.2	Phykpl	-1.00362148737358	0.984372834702498	0.999682196382323	12.3992731085278	15.303954363733	15.8217618595973	16.6773866483149	10.3115275408925	11.0924113605079	19.9469592767137
NONRATT004239.2	Ube2b	1.26260266311239	0.113142132202466	0.925308294208984	35.9421967323148	29.0346050078299	45.7421233960635	33.3547732966297	24.6997055049285	32.5839583714919	26.1599465924114
NONRATT004246.2	RGD1310352	-1.25957441702339	0.412975762315735	0.999682196382323	25.2694046895314	21.7401968531534	26.6306882785301	17.6039081287768	23.5006906745922	67.5943817280949	14.7149699582314
NONRATT004247.2	RGD1310352	1.15530569664291	0.152508864512977	0.965895299776853	863.397485696348	801.955814181784	823.514872236664	747.239573992552	675.285152445424	750.297637181853	699.451572014599
NONRATT004249.2	RGD1310352	1.05244321965383	0.653464947471292	0.999682196382323	177.042785650878	202.527097000429	175.292589315737	157.045390938298	163.785425823943	209.88922121211	171.838149178902
NONRATT004250.2	Fstl4	1.39045520474654	0.019233041227291	0.617163132242473	24.3276877445799	31.18001917097	25.6907816334055	17.8355384988923	17.985222455045	18.718444170857	23.0534529345625
NONRATT004254.2	Kif3a	1.09654066846214	0.408644872991273	0.999682196382323	92.6021662535621	91.966753793274	79.8920648355904	78.7543258392646	76.2573432093909	94.9787722743487	71.4493541305236
NONRATT004256.2	Il4	-1.00843735860513	0.953393795782081	0.999682196382323	20.0899614922982	20.5959759661453	21.6178528378656	20.1518422000471	21.1026610139195	18.891763098365	23.5439519331702
NONRATT004257.2	Rad50	1.0380449207993	0.843178674174216	0.999682196382323	16.1661408883337	15.590009585485	22.0878061604279	16.4457562781994	18.7046313532468	10.5724545779841	23.3804522669677
NONRATT004258.2	Rad50	-1.34464484144531	0.0989426312025827	0.905383602987561	10.6727920427834	11.2991812592047	13.1586930317443	19.9202118299316	14.8677838961706	10.5724545779841	17.8214636160803
NONRATT004261.2	Irf1	-1.15896648645993	0.644169036575232	0.999682196382323	3.29600930733018	2.57449699576817	1.25320886016612	1.62141259080839	1.91842372853814	3.98633533268252	3.26999332405142
NONRATT004262.2	Irf1	1.04304175051043	0.790030386122018	0.999682196382323	653.865465444644	650.203519042338	615.325550341567	415.081623246948	603.104459659177	852.729123339043	582.222311347356
NONRATT004263.2	Irf1	-1.04778716230055	0.755436445477837	0.999682196382323	101.70543005476	92.10978140415	106.3661020066	77.8278043588027	100.957048714319	149.227596584333	90.9058144086296
NONRATT004264.2	Slc22a5	1.35291369191294	0.00442552419840941	0.315498454184143	427.068634535496	433.945771397812	483.268666701562	366.439245522696	328.290260546089	333.638935452776	296.751894157667
NONRATT004267.2	Acsl6	-1.22592695368419	0.304073514279782	0.995419449442166	5.96420731802603	5.72110443504037	6.26604430083062	6.48565036323356	6.71448304988348	7.45271388284123	8.5019826425337
NONRATT004268.2	Acsl6	-1.24948933935573	0.127811483802299	0.941287433148226	19.1482445473467	17.1633133051211	16.7616685047219	26.1742318230497	20.1434491496504	21.3182280834761	20.9279572739291
NONRATT004269.2	Rapgef6	1.20182725705607	0.108364401894209	0.914228407546246	68.4314313331408	66.6508666682203	69.7097428467407	57.2127014185246	45.802366518848	60.3149867727616	63.274370820395
NONRATT004271.2	Rapgef6	-1.05148249099269	0.767535777182549	0.999682196382323	33.7448571940947	30.607908727466	43.0790545682105	32.4282518161678	30.4549766905429	57.8885217876505	29.4299399164628
NONRATT004272.2	Rapgef6	1.05591713482677	0.618527456229028	0.999682196382323	267.290659542061	301.931286559256	294.190779923998	253.171994536224	254.191144031303	266.391191579697	316.04485476957
NONRATT004273.2	Rapgef6	1.24165134466186	0.032559164939293	0.732586398917184	282.358130661285	264.601080120617	287.611433408125	229.77732715456	198.796658869764	211.275772632173	255.876977607024
NONRATT004277.2	Cdc42se2	1.14021803482724	0.232550641831027	0.986577978183074	59.014261883626	69.0823360531125	66.8900229113669	63.0034606714117	60.4303474489513	51.4757214698569	53.6278905144433
NONRATT004279.2	Cdc42se2	1.00140353282413	0.992728099957072	0.999682196382323	107.355731724469	105.697404437371	109.342473049494	135.040505777327	112.947197017683	58.2351596426663	123.442247982941
NONRATT004280.2	Gpx3	-1.24870070646201	0.408335801519844	0.999682196382323	4.7085847247574	3.71871788277624	4.22957990306067	5.55912888277162	9.59211864269068	3.11974069514284	3.26999332405142
NONRATT004281.2	Gpx3	-1.31491341600659	0.0819850872550877	0.885438942354947	59.7990260044189	44.6246145933149	57.6476075676417	92.6521480461937	75.2981313451219	59.6217110627298	57.0613835046973
NONRATT004284.2	Sparc	1.06195741810934	0.672538754088768	0.999682196382323	190.854634176833	202.241041778677	170.279753875072	162.60451982107	170.499908873827	169.159273247745	204.865081751822
NONRATT004286.2	Glra1	1.1997490610156	0.309904192424647	0.998819615444626	10.9866976911006	11.5852364809568	9.39906645124593	10.1917362850813	9.59211864269068	8.14598959287297	7.84798397772342
NONRATT004288.2	Glra1	1.00767373813582	0.945909084213831	0.999682196382323	56.032158224613	65.9357286138403	66.4200695888046	60.2238962300259	59.9507415168168	68.4609763656345	60.4948764949513
NONRATT004289.2	Glra1	-1.11984370778272	0.33357358333358	0.998819615444626	56.032158224613	60.786734622304	53.418027664581	62.5401999311807	76.4971461754582	61.3549003378092	54.4453888454562
NONRATT004295.2	Gria1	1.17900707576464	0.21551307102003	0.986077976857271	66.3910446190793	61.64490028756	71.2762539219483	53.0433547564459	63.3079830417585	66.5544681630472	42.6734128788711
NONRATT004296.2	Gria1	-1.46630605061229	0.341982856956274	0.998819615444626	2.82515083485444	2.14541416314014	3.13302215041531	4.16934666207872	4.55625635527807	2.59978391261903	4.57799065367199
NONRATT004297.2	Galnt10	1.09555423442781	0.513202035892349	0.999682196382323	38.2964890946935	41.6210347649187	39.7893813102744	47.0209651334433	34.7714300797537	26.6911148362221	37.6049232265914
NONRATT004304.2	Cnot8	-1.17233760860492	0.317808818854482	0.998819615444626	58.2294977628331	47.0560839782071	73.9393227498013	59.0657443794485	62.5885741435567	100.524977954603	57.5518825033051
NONRATT004305.2	Igtp	-1.01893766683203	0.921732643541324	0.999682196382323	10.829744866942	11.1561536483287	13.6286463543066	12.9713007264671	13.1891631336997	7.27939495533329	15.0419692906365
NONRATT004307.2	Igtp	-1.15279587889383	0.471441355220943	0.999682196382323	7.37678273545325	9.01073948518859	6.26604430083062	9.03358443450388	7.67369491415255	11.4390492155237	6.70348631430542
NONRATT004308.2	Zfp692	1.064038659478	0.610971743606973	0.999682196382323	57.6016864661988	64.0763696724522	46.9953322562297	56.9810710484091	50.3586228741261	49.0492564847458	55.0993875102665
NONRATT004310.2	Zfp692	-1.0281626223168	0.822425008061677	0.999682196382323	79.1042233759242	79.9524344796892	79.2654604055073	89.4093228645769	92.5639449019651	55.8086946575552	89.4343174128064
NONRATT004311.2	Zfp692	1.04624951677673	0.681144890287253	0.999682196382323	51.4805263240142	60.5006794005519	58.2742119977248	55.3596584576007	55.8740910936732	48.355980774714	57.5518825033051
NONRATT004312.2	Zfp692	-1.05049314009672	0.763400148312718	0.999682196382323	31.2336120075574	22.4553349075335	30.70361707407	31.2700999655904	33.8122182154847	19.9316766634126	33.3539319053245
NONRATT004313.2	Zfp672	1.32007148466398	0.314202262374268	0.998819615444626	2.51124518653728	3.14660743927221	4.22957990306067	1.62141259080839	3.11743855887447	1.90650820258729	3.26999332405142
NONRATT004315.2	LOC24906	1.32841992708496	0.124702536797965	0.934079918221242	19.9330086681396	20.1668931335173	23.6543172356356	11.8131488758897	16.3066016925742	12.8256006355872	22.7264536021574
NONRATT004316.2	LOC24906	-1.41222670436318	0.21648335424163	0.986077976857271	4.55163190059882	3.43266266102422	5.16948654818526	7.64380221381098	9.83192160875795	2.9464217676349	4.74149031987456
NONRATT004318.2	Olr1416	-1.16446952375002	0.338749013229669	0.998819615444626	16.793952184968	16.019092418113	14.8818552144727	20.8467333103936	15.1075868622378	22.1848227210157	15.8594676216494
NONRATT004319.2	Olr1416	-1.16517433947123	0.465189767291873	0.999682196382323	10.829744866942	8.58165665256056	10.6522753114121	11.3498881356587	7.67369491415255	18.718444170857	8.66548230873627
NONRATT004323.2	Olr1417	-1.06436609806465	0.831549674512338	0.999682196382323	5.49334884555029	4.71991115890831	3.60297547297761	2.08467333103936	3.59704449100901	9.70585994044439	3.92399198886171
NONRATT004325.2	Olr1417	1.01505957458457	0.939973778577782	0.999682196382323	10.3588863944663	8.15257381993253	14.0985996768689	9.03358443450388	13.6687690658342	10.2258167229682	9.97347963835684
NONRATT004326.2	Olr1457	-1.43585677409578	0.34936622554821	0.998819615444626	2.3542923623787	0.572110443504037	1.72316218272842	1.62141259080839	3.11743855887447	1.38655142006348	2.77949432544371
NONRATT004327.2	Iba57	1.06175150133232	0.663957394699394	0.999682196382323	32.3322817766675	32.1812124471021	25.377479418364	23.1630370115484	32.3734004190811	24.6112877061268	32.6999332405142
NONRATT004328.2	Iba57	1.03804237442304	0.887461344141114	0.999682196382323	3.1390564831716	4.29082832628028	4.69953322562297	4.16934666207872	2.63783262673994	6.06616246277774	2.61599465924114
NONRATT004329.2	Iba57	1.13351320802395	0.383093520199014	0.999682196382323	20.0899614922982	25.0298319033016	23.6543172356356	23.8579281218949	18.4648283871796	20.2783145184285	18.4754622808905
NONRATT004333.2	Arf1	1.13113496860588	0.294311514896196	0.992493277884719	43.9467907644024	46.9130563673311	47.3086344712712	39.8404236598633	40.0470953332336	46.9694293546505	35.9699265645657
NONRATT004334.2	Arf1	-1.26274070941383	0.476641756333556	0.999682196382323	1.5695282415858	1.00119327613207	1.87981329024919	2.08467333103936	1.67862076247087	2.25314605760316	1.47149699582314
NONRATT004337.2	Snap47	1.94015957785401	0.000833629099803389	0.141932709792408	24.7985462170556	18.8796446356332	15.9784129671181	11.3498881356587	6.71448304988348	13.8655142006348	8.82898197493884
NONRATT004340.2	Jmjd4	1.06083026024833	0.645403065484414	0.999682196382323	479.961736276937	571.967415893161	398.207115317786	475.305519476974	504.065834673395	361.369963854046	482.324015297585
NONRATT004341.2	Mprip	-1.14914966129848	0.285153962302689	0.992493277884719	25.2694046895314	28.8915773969539	33.366685901923	35.2078162575536	32.8530063512156	32.7572772989998	33.3539319053245
NONRATT004342.2	Flcn	-1.08797656351479	0.778461740562965	0.999682196382323	3.29600930733018	3.28963505014821	2.97637104289454	2.08467333103936	5.51546821954714	2.77310284012697	3.59699265645657
NONRATT004344.2	Flcn	-1.25459498692161	0.357817276936106	0.999682196382323	2.19733953822012	4.29082832628028	4.38623101058143	5.09586814254065	5.03586228741261	4.33297318769839	3.92399198886171
NONRATT004346.2	Rasd1	1.19279538245961	0.255778921743059	0.991597255683243	45.8302246543053	46.770028756455	40.8859390629198	36.365968108131	29.9753707584084	52.3423161073965	30.2474382474757
NONRATT004348.2	Pemt	1.00911901304514	0.92852775665604	0.999682196382323	302.291139329425	339.261492997894	284.008457935148	324.282518161678	313.182673683851	280.603343635348	305.2538768002
NONRATT004349.2	Pemt	1.03367566677904	0.74255892538005	0.999682196382323	81.9293742107787	76.805827040417	88.5078757492325	81.0706295404195	83.9310381235435	79.9000255811583	74.2288484559673
NONRATT004351.2	Rai1	1.18624621433772	0.176261033494757	0.969469757268138	36.7269608531077	39.3325929909026	36.6563591598591	29.648687374782	37.1694597404264	32.0640015889681	28.1219425868422
NONRATT004354.2	Atpaf2	-1.22989446637623	0.109079838869266	0.915703352982973	29.1932252934958	25.1728595141776	26.9439904935717	34.5129251472071	31.6539915208793	28.9442608938252	38.0954222251991
NONRATT004357.2	Flii	-1.22148949323859	0.269477408370099	0.992493277884719	12.3992731085278	13.7306506440969	10.6522753114121	13.8978222069291	19.9036461835832	11.0924113605079	15.3689686230417
NONRATT004356.2	Flii	-2.38716543851803	0.0179067476166958	0.591658565088633	0.941716944951479	1.28724849788408	1.40985996768689	2.31630370115484	5.03586228741261	2.07982713009523	2.45249499303857
NONRATT004361.2	Natd1	1.16668316799504	0.125376132619579	0.935051915871243	199.800945153872	213.683250648758	175.449240423257	177.197233138345	166.423258450683	149.747553366856	179.849632822828
NONRATT004362.2	LOC103693340	-1.04296615895526	0.720081506788832	0.999682196382323	40.6507814570722	41.4780071540427	36.3430569448176	36.365968108131	37.6490656725609	46.1028347171109	44.1449098746942
NONRATT004365.2	Slc47a1	-1.19253173660806	0.104578852607602	0.907148150631829	283.142894782078	263.742914455361	291.057757773582	364.586202561772	356.587010542026	259.285115551872	352.341780666541
NONRATT004367.2	Slc5a10	1.08253219143611	0.465112390735923	0.999682196382323	152.872050730457	128.29576695578	127.357350414382	110.25605617497	121.819906762172	153.560569772031	117.065761001041
NONRATT004370.2	Ncor1	1.38929757521481	0.000947261203443367	0.155781410639005	151.145569664712	164.195697285659	150.228412112414	102.148993220929	117.743256339028	123.576395313158	103.331789040025
NONRATT004371.2	Ubb	1.18951833321996	0.131089102786108	0.944324934695071	51.9513847964899	49.3445257522232	54.5145854172264	44.7046614322885	45.5625635527807	39.8633533268252	44.6354088733019
NONRATT004372.2	B9d1	-1.09554236387412	0.729072048154434	0.999682196382323	3.76686777980592	2.43146938489216	3.28967325793608	3.70608592184775	2.8776355928072	2.25314605760316	4.90498998607714
NONRATT004374.2	Zfp287	1.16738395438003	0.345125884149993	0.998819615444626	898.868823956187	853.159698875396	799.547252785987	559.61897419901	610.778154573329	1177.70211241642	565.708845060896
NONRATT004376.2	Zfp287	1.33811594155915	0.254464761346671	0.989297850004433	3.45296213148876	2.86055221752019	4.0729287955399	1.85304296092387	2.39802966067267	3.29305962265078	2.61599465924114
NONRATT004381.2	Zfp286a	1.3088356863672	0.0283930207571006	0.69762953547837	57.915592114516	51.2038846936113	47.4652855787919	36.1343377380155	38.1286716046955	40.9032668918728	43.9814102084916
NONRATT004383.2	Pmp22	-1.18599328984468	0.300562322829199	0.992493277884719	32.489234600826	25.3158871250537	36.6563591598591	57.4443317886401	29.4957648262738	31.3707258789363	31.3919359108937
NONRATT004387.2	Pmp22	1.4197430277428	0.18445210781469	0.969469757268138	8.63240532872189	6.72229771117244	8.77246202116287	6.25401999311807	3.59704449100901	10.2258167229682	2.45249499303857
NONRATT004390.2	Myocd	1.01553583895652	0.958713257506613	0.999682196382323	1.5695282415858	2.57449699576817	3.44632436545684	1.85304296092387	2.63783262673994	3.46637855015871	1.96199599443085
NONRATT004391.2	Myocd	1.09884227343262	0.565480474702434	0.999682196382323	12.0853674602106	14.874871531105	11.5921819565366	12.7396703563516	9.35231567662342	12.4789627805714	12.0989752989903
NONRATT004394.2	Zfp18	-1.3309426764099	0.0161683465142725	0.577748915443337	190.383775704357	237.282806443299	276.802506989193	341.423165550224	307.187599532169	357.903585303887	243.941501974236
NONRATT004397.2	Shisa6	1.28500985365718	0.241507657781842	0.987762817911867	16.3230937124923	12.1573469244608	8.77246202116287	6.48565036323356	12.2299512694306	10.745773505492	9.15598130734399
NONRATT004401.2	Tmem220	1.16510536864653	0.283611693692432	0.992493277884719	66.861903091555	67.2229771117244	66.5767206963253	56.9810710484091	59.4711355846822	37.4368883417141	75.7003454517905
NONRATT004405.2	Myh8	-1.04626240649192	0.862801724019104	0.999682196382323	3.29600930733018	5.14899399153634	2.81971993537378	3.70608592184775	4.79605932134534	2.59978391261903	4.74149031987456
NONRATT004411.2	Gas7	1.32475334203978	0.406286166159238	0.999682196382323	3.60991495564734	3.0035798283962	1.40985996768689	2.31630370115484	1.67862076247087	2.59978391261903	1.47149699582314
NONRATT004417.2	Cfap52	-1.05445739831263	0.645559441823458	0.999682196382323	2659.72255819129	2772.16115399881	2669.33487215384	2501.83962761734	2984.34791270714	3117.66086801274	2785.87081242561
NONRATT004418.2	Cfap52	-1.06388784514746	0.583629047143392	0.999682196382323	1245.42065969833	1238.33305496449	1300.36084352987	1228.79911346264	1516.75376037546	1201.2734865575	1421.13909863275
NONRATT004419.2	Stx8	-1.12688156253772	0.647624477898314	0.999682196382323	3.76686777980592	4.29082832628028	4.85618433314373	2.77956444138581	3.11743855887447	6.23948139028568	6.86698598050799
NONRATT004420.2	Ntn1	1.34477574798222	0.302705490975742	0.993818934982064	2.51124518653728	4.43385593715629	2.03646439776995	2.31630370115484	1.4388177964036	2.77310284012697	2.288995326836
NONRATT004426.2	Tmem107	-1.05134990065002	0.808789016170249	0.999682196382323	14.9105182950651	13.1585402005929	17.2316218272842	11.1182577655432	11.9901483033634	27.0377526912379	12.9164736300031
NONRATT004430.2	Alox15b	-1.03354747998837	0.89963001314173	0.999682196382323	3.9238206039645	2.57449699576817	2.34976661281148	2.54793407127033	2.1582266946054	3.98633533268252	3.26999332405142
NONRATT004431.2	Gucy2e	1.07950283464762	0.821660036883647	0.999682196382323	3.1390564831716	3.28963505014821	2.34976661281148	4.86423777242517	0.959211864269068	2.4264649851111	2.61599465924114
NONRATT004434.2	Cntrob	1.68746843550639	0.185793909278061	0.969469757268138	2.3542923623787	2.14541416314014	2.50641772033225	2.08467333103936	1.67862076247087	1.55987034757142	0.326999332405142
NONRATT004435.2	RGD1563441	1.13679651754533	0.669200030925977	0.999682196382323	5.65030166970887	9.58284992869262	15.1951574295143	2.54793407127033	5.75527118561441	13.8655142006348	13.0799732962057
NONRATT004436.2	RGD1563441	-1.09972424815566	0.568389228028025	0.999682196382323	83.4989024523645	73.9452748228968	74.5659271798844	66.477916223144	67.8642393970366	138.308504151333	67.0348631430542
NONRATT004438.2	Wrap53	1.15266542661036	0.137843419590627	0.953570730552367	159.464069345117	161.192117457263	146.155483316874	138.283330958944	124.217936422844	137.615228441301	139.628714936996
NONRATT004439.2	Wrap53	1.19041796866517	0.646982270542674	0.999682196382323	1.88343388990296	2.00238655226413	1.72316218272842	0.926521480461937	0.719408898201801	3.46637855015871	0.980997997215427
NONRATT004440.2	Sat2	1.38411402131307	0.350815561354363	0.998819615444626	2.51124518653728	2.71752460664418	1.25320886016612	0.926521480461937	0.479605932134534	2.77310284012697	1.79849632822828
[truncated: 12,473 more rows]
