# Supplementary material for: Comprehensive Evaluation of White Matter Damage and Neuron Death and Whole-Transcriptome Analysis of Rats With Chronic Cerebral Hypoperfusion
Source: Front Cell Neurosci. 2019 Jul 17;13:310. doi: 10.3389/fncel.2019.00310 (PMC6653095; doi:10.3389/fncel.2019.00310)
Supplement: Supplementary file 2 [file Data_Sheet_1.zip › Whole-transcriptome data/lncRNA_expression_analysis/Group_4WvsGroup_Control_atfc1.5p0.05_491_lncRNA.txt]

lncRNA_ID	Cis_target_gene	Foldchange	PValue	FDR	4wC2-1	4wC2-2	4wC2-3	kong1C1-4	kong2C1-4	kong2C1	kong2C2-4
NONRATT000033.2	Olr905	-1.65781511943461	0.0127624333097519	0.515916019158464	10.0449807461491	6.00715965679239	7.36260205347598	17.8355384988923	10.0717245748252	9.01258423041265	14.878469624434
NONRATT000204.2	Map3k4	1.56588103615835	0.00208144291973746	0.23078762659351	30.6058007109231	21.7401968531534	25.6907816334055	17.6039081287768	15.5871927943724	16.8119359682697	16.3499666202571
NONRATT000207.2	Qk	-2.17913682488999	0.028862062018317	0.703184783718996	2.19733953822012	3.14660743927221	2.50641772033225	9.96010591496582	4.31645338921081	2.25314605760316	6.53998664810285
NONRATT000217.2	Pde10a	-2.40310046289633	0.00769670424331868	0.421919332611015	12.713178756845	12.8724849788408	12.8453908167028	29.8803177448975	41.0063071975027	5.372886752746	47.0879038663405
NONRATT000365.2	Smim17	-1.63400198352081	0.0437250245701739	0.775476171053378	3.1390564831716	3.86174549365225	4.85618433314373	4.16934666207872	8.15330084628708	8.14598959287297	5.39548898468485
NONRATT000390.2	Sepw1	1.5849135396437	0.00602772954499164	0.374759887904242	101.077618758125	115.280254366064	62.817094115827	72.0370451059156	58.2721207543459	37.4368883417141	67.3618624754593
NONRATT000469.2	Vasp	-2.23973871742045	0.000523559459188289	0.101026033244972	2.3542923623787	2.71752460664418	2.66306882785301	4.4009770321942	6.47468008381621	5.71952460776187	6.53998664810285
NONRATT000630.2	Vstm2b	1.54485461206703	0.0127332346026949	0.515916019158464	18.8343388990296	18.4505618030052	16.4483662896804	12.0447792460052	8.15330084628708	15.4253845482063	10.4639786369646
NONRATT000691.2	Klk1c2	-11.7102756820479	2.75608647327699e-07	0.000398860834412646	0	0	0.939906645124593	4.86423777242517	5.03586228741261	2.77310284012697	2.77949432544371
NONRATT000710.2	Kcnc3	-1.54873019018984	0.0173899455959245	0.588909090932878	22.1303482063598	28.1764393425738	20.2079928701787	40.0720540299788	38.60827753683	45.4095590070791	21.9089552711445
NONRATT000747.2	Gabrg3	-1.74471729403513	1.38501483588103e-05	0.0105137173671692	200.428756450506	219.118299862046	238.579636754126	346.287403322649	464.977951204431	277.136965085189	442.920595742765
NONRATT000794.2	Arrdc4	-2.35853053293464	0.0341825062062942	0.735371642741611	2.04038671406154	2.00238655226413	2.19311550529072	11.3498881356587	4.31645338921081	1.38655142006348	2.94299399164628
NONRATT000813.2	Slco3a1	-1.54399285388475	0.00584279234357631	0.374145534496621	18.677386074871	17.0202856942451	17.5449240423257	29.648687374782	28.7763559280721	20.6249523734443	30.7379372460834
NONRATT000861.2	Sema4b	-2.08891821362642	0.0249018837645945	0.673572763150712	1.5695282415858	2.43146938489216	1.72316218272842	3.47445555173226	5.51546821954714	2.77310284012697	4.41449098746942
NONRATT000941.2	Vom2r42	-1.67436601848316	0.0152708312570814	0.560912360285487	4.23772625228166	5.86413204591638	5.95274208578909	9.49684517473485	9.11251271055615	10.0524977954603	7.3574849791157
NONRATT000996.2	Fam181b	-3.97808008103729	0.00847982064906284	0.43400961858284	0.941716944951479	0.429082832628028	0.313302215041531	3.24282518161678	2.1582266946054	0.693275710031742	3.10649365784885
NONRATT001036.2	Tenm4	-1.63851674543206	0.0103772225497252	0.471514651846798	10.3588863944663	10.4410155939487	12.3754374941405	18.0671688690078	24.220099572794	14.7321088381745	15.8594676216494
NONRATT001275.2	Nupr1	-1.63483808025408	0.0347395329206916	0.737356595229592	4.39467907644024	2.57449699576817	4.5428821181022	8.57032369427292	5.51546821954714	5.89284353526981	5.23198931848228
NONRATT001282.2	LOC100271845	-2.47124948966926	0.00310202006260947	0.283776915298135	2.82515083485444	1.71633133051211	3.60297547297761	6.71728073334904	11.9901483033634	3.29305962265078	5.23198931848228
NONRATT001290.2	Spns1	1.61272247115724	0.033634321236467	0.733066109840588	6.90592426297751	5.72110443504037	6.42269540835139	3.93771629196323	4.79605932134534	4.85292997022219	2.288995326836
NONRATT001298.2	Coro1a	-1.59973405636145	0.0435612754937377	0.774808212987178	5.49334884555029	3.71871788277624	2.66306882785301	4.63260740230968	6.47468008381621	5.89284353526981	8.17498331012856
NONRATT001334.2	LOC100302465	-2.12909433179718	0.000740118640868914	0.13191393075722	5.02249037307455	3.71871788277624	3.75962658049837	6.02238962300259	12.7095572015652	6.93275710031742	9.97347963835684
NONRATT001456.2	Drd4	1.72170713332866	7.3488378346111e-05	0.0287438867952681	35.1574326115219	32.4672676688541	37.2829635899422	19.9202118299316	14.8677838961706	24.9579255611427	20.9279572739291
NONRATT001472.2	Tollip	-1.83749301513969	0.0213925288967997	0.63702197159359	10.2019335703077	5.86413204591638	10.8089264189328	23.1630370115484	19.4240402514486	5.54620568025394	17.9849632822828
NONRATT001545.2	Kdm2a	-1.7796944972851	0.00326232151918464	0.286135254700849	5.80725449386745	4.00477310452826	5.79609097826832	8.57032369427292	10.791133473027	10.745773505492	7.03048564671056
NONRATT001546.2	Kdm2a	-1.67581664373135	0.00133839165417843	0.179158387706194	16.4800465366509	15.017899141981	14.0985996768689	17.3722777586613	30.6947796566102	24.6112877061268	29.1029405840577
NONRATT001559.2	Sf3b2	-2.60892609387917	0.00893336078480017	0.442752045471329	1.72648106574438	0.572110443504037	1.25320886016612	4.63260740230968	1.67862076247087	3.63969747766665	2.45249499303857
NONRATT001568.2	Sf1	-2.53567726882182	4.14872855220649e-13	2.00134665358441e-09	48.0275641925254	40.3337862670346	55.1411898473095	94.2735606370021	119.421877101499	117.336913922872	153.362686898012
NONRATT001640.2	Foxb2	-2.23968152856275	0.000432991425660118	0.089892871671339	3.45296213148876	3.57569027190023	3.28967325793608	7.87543258392646	7.67369491415255	9.70585994044439	5.72248831708999
NONRATT001651.2	Trpm3	2.26893169049106	0.00974093740884323	0.465250317428314	3.9238206039645	4.00477310452826	3.91627768801914	2.31630370115484	1.19901483033634	2.77310284012697	0.653998664810285
NONRATT001754.2	42799	2.55862415745615	0.00139074255641817	0.179703806040033	4.55163190059882	3.43266266102422	3.44632436545684	2.31630370115484	0.719408898201801	1.55987034757142	1.30799732962057
NONRATT001857.2	Hps6	-2.74029405395358	0.00621505906498034	0.374759887904242	0.627811296634319	1.14422088700807	0.783255537603827	2.77956444138581	2.8776355928072	1.21323249255555	2.77949432544371
NONRATT001960.2	Epm2a	1.51007060633007	0.00100997796592755	0.162404456921151	51.166620675697	45.911863091199	47.4652855787919	37.9873806989394	32.6132033851483	29.8108555313649	27.6314435882345
NONRATT001993.2	Ahi1	-2.2653789166602	0.0271764355886712	0.69762953547837	0.47085847247574	2.43146938489216	1.25320886016612	4.63260740230968	1.91842372853814	3.29305962265078	2.94299399164628
NONRATT001998.2	Arhgap18	-6.18406028902793	0.00656138249595691	0.386145875515878	0.15695282415858	0.286055221752019	2.34976661281148	9.26521480461937	4.31645338921081	0	9.80997997215427
NONRATT002014.2	LOC100910237	-1.60210496079453	3.46612107411549e-06	0.00334411361230663	143.611834105101	144.457886984769	141.455950091251	260.352536009804	212.705230901666	234.500508918237	210.260570736507
NONRATT002020.2	Taar8b	-1.5720916278815	0.0033612397010495	0.286783523231193	23.3859707996284	20.0238655226413	20.677946192741	23.3946673816639	42.205322027839	28.9442608938252	39.7304188872248
NONRATT002026.2	Rnf217	1.53374636311688	0.0278280322102021	0.69762953547837	7.21982991129467	8.43862904168455	9.0857642362044	5.32749851265614	4.79605932134534	5.372886752746	5.88598798329256
NONRATT002160.2	Qk	-2.01649529787987	0.0216956010456863	0.637073740292967	2.3542923623787	2.28844177401615	2.03646439776995	5.32749851265614	4.55625635527807	4.15965426019045	4.08749165506428
NONRATT002164.2	Pabpc6	1.65391487096794	0.00270036776045382	0.262280014961662	37.8256306222177	35.8999303298783	27.413943816134	17.1406473885458	13.1891631336997	29.8108555313649	20.7644576077265
NONRATT002234.2	Zfp52	1.52262518581961	0.0426566723801126	0.769506013584987	6.90592426297751	6.43624248942042	9.86901977380823	3.70608592184775	5.51546821954714	5.19956782523807	5.72248831708999
NONRATT002305.2	Zfp583	-2.04169096119866	0.0368327625757126	0.744474497200716	3.1390564831716	2.57449699576817	0.939906645124593	3.70608592184775	5.75527118561441	1.90650820258729	6.86698598050799
NONRATT002451.2	Numbl	-1.70397953552199	0.00395121677826468	0.299774715112566	11.7714618118935	9.86890515044464	11.2788797414951	18.0671688690078	17.985222455045	25.4778823436665	13.2434729624083
NONRATT002514.2	Eif3k	1.61320308810696	0.00395893637242764	0.299774715112566	25.7402631620071	30.607908727466	22.0878061604279	16.6773866483149	10.5513305069598	22.1848227210157	15.0419692906365
NONRATT002533.2	Zfp14	1.66437663373236	0.00713967635599897	0.40764033601889	18.677386074871	18.3075341921292	15.351808537035	12.0447792460052	5.75527118561441	13.345557418111	10.4639786369646
NONRATT002559.2	Tshz3	1.98035217623784	0.000471994244473118	0.0962070521973938	11.1436505152592	13.3015678114689	9.55571755876669	3.70608592184775	6.95428601595075	6.58611924530155	5.55898865088742
NONRATT002570.2	Vstm2b	-1.74245807803364	0.0369874698322512	0.7455190298222	5.33639602139171	5.00596638066033	1.87981329024919	8.10706295404195	7.67369491415255	4.15965426019045	8.66548230873627
NONRATT002636.2	Shank1	-1.59656149792576	0.0357875720052825	0.739287254479542	3.60991495564734	3.14660743927221	4.0729287955399	7.41217184369549	5.75527118561441	5.19956782523807	4.90498998607714
NONRATT002645.2	Syt3	-2.0574202696435	0.015874745777768	0.571490847999648	2.19733953822012	0.858165665256056	1.72316218272842	3.01119481150129	3.11743855887447	3.81301640517458	3.10649365784885
NONRATT002723.2	Tug1	-1.95501045049796	0.0241533156200175	0.664537611507403	2.04038671406154	2.28844177401615	1.25320886016612	3.70608592184775	5.51546821954714	2.4264649851111	3.26999332405142
NONRATT002827.2	Echs1	2.49523195921523	0.0283733766962012	0.69762953547837	4.86553754891597	3.0035798283962	2.50641772033225	1.62141259080839	1.19901483033634	0.866594637539678	1.79849632822828
NONRATT002855.2	Il16	2.68137407364766	0.00737078718673658	0.411597004497725	4.39467907644024	4.14780071540427	1.40985996768689	1.62141259080839	2.1582266946054	0.519956782523807	0.817498331012856
NONRATT002980.2	Tenm4	-1.62377929042004	2.5331861379458e-05	0.0146641079153407	65.2923748499692	66.6508666682203	74.0959738573221	116.510076168089	94.9619745626378	136.748633803761	97.609300722935
NONRATT003017.2	Pak1	-1.88121776896136	1.52562233769039e-05	0.0105137173671692	33.2739987216189	40.9058967105387	34.6198947620892	66.2462858530285	55.1546821954714	62.9147706853806	88.2898197493884
NONRATT003019.2	Pak1	-1.73383554826848	0.0343672144496531	0.736833077800562	89.9339682428662	129.72604306454	86.158109136421	211.710158285553	139.565326251149	75.0470956109361	280.728926869815
NONRATT003070.2	Nlrp10	-2.23490896232898	0.000178866002661149	0.0507558586374931	560.164629421971	549.512080985628	534.963532183414	1309.63811263295	1434.98094894653	763.816513527472	1392.6901567135
NONRATT003071.2	Ric3	-2.21477310127191	0.000230172473393648	0.0584395795605769	458.302246543053	444.958897435265	419.51166594061	1037.00916700702	1172.876307035	553.753973387854	1142.86266675597
NONRATT003077.2	Btbd10	-1.80808875092288	0.025779300627209	0.682750082778138	2.66819801069586	2.14541416314014	2.97637104289454	2.54793407127033	4.55625635527807	5.71952460776187	5.72248831708999
NONRATT003136.2	Itpripl2	1.96281452990302	0.000505110309373095	0.100134247426501	20.0899614922982	20.5959759661453	28.6671526763001	14.1294525770445	8.87270974448888	14.0388331281428	9.97347963835684
NONRATT003290.2	Ate1	-2.37543178549044	0.00211377850502334	0.231055474827604	1.25562259326864	2.57449699576817	2.66306882785301	7.87543258392646	3.35724152494174	4.33297318769839	5.23198931848228
NONRATT003313.2	Fam175b	1.84182211023599	0.0147229854035336	0.557683164750668	8.47545250456331	6.00715965679239	7.20595094595521	4.63260740230968	1.67862076247087	5.54620568025394	3.59699265645657
NONRATT003472.2	Drd4	1.55488305067864	0.000827824281040513	0.141932709792408	40.8077342812308	30.893963949218	40.102683525316	20.6151029402781	23.5006906745922	26.5177959087141	24.8519492627908
NONRATT003574.2	Pc	1.98415778493068	0.0430592004337324	0.770252020238646	2.82515083485444	2.28844177401615	3.28967325793608	1.85304296092387	1.67862076247087	1.03991356504761	1.144497663418
NONRATT003576.2	Rbm14	-2.34142841350928	0.0237166162634837	0.661615686087737	0.784764120792899	1.14422088700807	1.56651107520765	3.24282518161678	2.1582266946054	4.15965426019045	1.47149699582314
NONRATT003615.2	Ms4a4c	-2.22571687653835	0.00105987805596251	0.164473993576924	2.19733953822012	3.57569027190023	3.28967325793608	6.25401999311807	9.11251271055615	5.02624889773013	6.86698598050799
NONRATT003623.2	Patl1	1.63797198031513	0.00176522497206357	0.211126742113256	27.1528385794343	29.1776326187059	28.040548246217	13.4345614666981	15.3473898283051	21.1449091559681	18.311962614688
NONRATT003715.2	Dmrt3	-1.79814857860878	0.0121680570975902	0.506023339989442	4.08077342812308	2.43146938489216	2.97637104289454	5.09586814254065	5.99507415168168	6.06616246277774	5.55898865088742
NONRATT003763.2	Mir107	1.74101075078902	6.1912007673072e-06	0.00559994109402936	991.000131737273	944.840397446918	962.621055715104	681.919809619985	481.044749930938	634.520593606552	422.483137467444
NONRATT003765.2	Mir107	1.74089178338205	0.0212358163358803	0.636224755315832	9.10326380119763	11.7282640918328	7.83255537603828	6.02238962300259	5.03586228741261	8.31930852038091	2.61599465924114
NONRATT003838.2	Hells	1.85080753155813	0.00656383950918367	0.386145875515878	7.69068838377041	10.7270708157007	6.26604430083062	4.16934666207872	5.27566525347988	4.33297318769839	4.08749165506428
NONRATT003839.2	Hells	-6.59215606027906	0.0173221135103613	0.588909090932878	0	0	2.03646439776995	3.47445555173226	0	11.4390492155237	3.26999332405142
NONRATT003871.2	Cyp2c12	-2.25252406790185	0.0222234005784773	0.645817375846835	1.25562259326864	0.858165665256056	0.939906645124593	2.08467333103936	1.4388177964036	3.29305962265078	2.288995326836
NONRATT003950.2	Mir3584	-1.58947238524459	0.0118723850842143	0.498020744749999	12.8701315810035	14.0167058658489	13.3153441392651	24.5528192322413	22.5414788103231	20.2783145184285	18.1484629484854
NONRATT003973.2	Zc3h7a	-2.02103021650614	0.0312321896696176	0.72318759823793	0.941716944951479	2.86055221752019	5.16948654818526	7.87543258392646	4.31645338921081	4.85292997022219	7.19398531291313
NONRATT004023.2	Abcc1	-1.94854760350224	0.00499957742230906	0.344542306931699	1.88343388990296	3.0035798283962	2.34976661281148	4.63260740230968	4.31645338921081	5.19956782523807	4.74149031987456
NONRATT004035.2	Pla2g10	2.42657261925735	0.00136963017666858	0.179158387706194	4.86553754891597	5.72110443504037	5.79609097826832	2.31630370115484	2.8776355928072	2.25314605760316	1.63499666202571
NONRATT004134.2	Bnip1	1.58499821709004	0.0350866713919279	0.737356595229592	12.0853674602106	9.86890515044464	8.77246202116287	6.94891110346453	4.07665042314354	5.54620568025394	8.99248164114142
NONRATT004337.2	Snap47	1.94015957785401	0.000833629099803389	0.141932709792408	24.7985462170556	18.8796446356332	15.9784129671181	11.3498881356587	6.71448304988348	13.8655142006348	8.82898197493884
NONRATT004356.2	Flii	-2.38716543851803	0.0179067476166958	0.591658565088633	0.941716944951479	1.28724849788408	1.40985996768689	2.31630370115484	5.03586228741261	2.07982713009523	2.45249499303857
NONRATT004520.2	Spns2	1.54612824751648	0.0246726317415323	0.671950089917503	11.7714618118935	8.58165665256056	10.3389730963705	8.57032369427292	7.19408898201801	6.06616246277774	4.90498998607714
NONRATT004684.2	Car4	1.74370669411285	0.0176914314010488	0.591658565088633	5.02249037307455	4.43385593715629	5.32613765570603	3.01119481150129	3.11743855887447	2.59978391261903	2.61599465924114
NONRATT004724.2	Ccdc182	1.84348625340063	0.0469694715000213	0.785447438938249	3.76686777980592	4.5768835480323	2.66306882785301	2.31630370115484	1.19901483033634	1.21323249255555	3.10649365784885
NONRATT004914.2	Rdm1	1.84295959709525	0.000265323547048808	0.0662027995325921	40.1799229845964	36.1859855516304	24.1242705581979	17.1406473885458	17.985222455045	24.7846066336348	12.7529739638006
NONRATT004939.2	Gjc1	-1.83331382062603	0.0492136065855926	0.798163134341306	1.88343388990296	1.43027610876009	1.25320886016612	4.16934666207872	2.8776355928072	2.25314605760316	2.12549566063343
NONRATT005074.2	Slc25a19	-2.04026611303682	0.00621550475410144	0.374759887904242	2.19733953822012	2.14541416314014	1.87981329024919	3.01119481150129	5.27566525347988	3.63969747766665	5.06848965227971
NONRATT005146.2	Slc16a3	-2.00898222442517	0.016324061639469	0.579563468050242	2.19733953822012	2.14541416314014	2.66306882785301	6.48565036323356	2.39802966067267	3.63969747766665	6.2129873156977
NONRATT005202.2	Eef2kmt	-1.95871508987081	0.00649414421065844	0.385177274658397	3.45296213148876	3.57569027190023	4.69953322562297	8.57032369427292	9.11251271055615	4.67961104271426	8.5019826425337
NONRATT005274.2	Tekt4	-1.665103005054	0.0150164571141004	0.558814462111906	4.39467907644024	4.43385593715629	4.38623101058143	5.55912888277162	7.67369491415255	8.49262744788884	7.52098464531827
NONRATT005288.2	Capn15	1.58697624845895	0.0109362248645045	0.479603170421542	20.7177727889325	16.3051476398651	15.5084596445558	13.4345614666981	6.47468008381621	13.1722384906031	10.7909779693697
NONRATT005688.2	Ssh2	-2.97061018334542	0.000131179168220149	0.0446688259252833	13.4979428776379	4.00477310452826	22.714410590511	57.4443317886401	26.6181292334666	27.3843905462538	47.7419025311508
NONRATT005690.2	Nsrp1	-1.5543671545454	0.0459767914748984	0.78029803308384	3.76686777980592	3.28963505014821	4.5428821181022	7.18054147358001	5.27566525347988	6.23948139028568	5.39548898468485
NONRATT005741.2	Supt6h	1.62579687216747	0.0196402716238237	0.624690133934015	8.78935815288047	8.43862904168455	5.48278876322679	4.86423777242517	4.07665042314354	5.372886752746	4.25099132126685
NONRATT005776.2	Asic2	1.74371699768522	0.00136547259175011	0.179158387706194	25.4263575136899	24.4577214597976	17.2316218272842	18.2987992391233	11.9901483033634	11.0924113605079	10.300478970762
NONRATT005800.2	Car4	-2.39097018085554	0.00277713176164921	0.265638354278952	2.3542923623787	2.57449699576817	1.09655775264536	2.54793407127033	5.99507415168168	5.19956782523807	5.55898865088742
NONRATT005848.2	Olr1523	1.5477006692657	5.69373892452581e-05	0.025749934286168	123.992731085278	130.870263951549	103.389730963705	78.2910650990337	68.1040423631038	85.0995934063964	76.8448431152084
NONRATT005849.2	Olr1523	1.62474113686651	7.0772082229082e-05	0.028450377056091	60.7407429493704	63.0751763963201	56.8643520300379	39.6087932897478	38.60827753683	37.9568451242379	32.3729339081091
NONRATT005850.2	Olr1523	1.50019178992774	6.76286558866267e-05	0.028450377056091	176.885832826719	178.212403151508	163.230454036638	130.176268004902	120.860694897903	106.937778272396	103.331789040025
NONRATT005851.2	Olr1523	1.76164322241436	0.00859037150119856	0.43400961858284	8.31849968040473	8.29560143080854	12.688739709182	5.79075925288711	4.55625635527807	7.62603281034916	4.08749165506428
NONRATT006027.2	Ptrf	-1.58980139488518	0.0288584101468946	0.703184783718996	5.49334884555029	5.14899399153634	4.38623101058143	7.87543258392646	6.23487711774894	11.2657302880158	6.37648698190028
NONRATT006125.2	Wnt3	-1.52151384496819	0.0372837157727572	0.746858377314025	7.69068838377041	9.43982231781662	11.4355308490159	18.0671688690078	14.8677838961706	10.5724545779841	14.7149699582314
NONRATT006201.2	Cacng5	-1.56776908417219	0.0140206668859426	0.536791246490376	17.4217634816024	15.160926752857	20.051341762658	37.5241199587084	21.3424639799868	34.3171476465712	17.0039652850674
NONRATT006224.2	Map2k6	-2.15629863689139	0.00480164300177848	0.334083545777587	6.74897143881893	8.58165665256056	9.71236866628746	28.9537962644355	17.985222455045	7.97267066536503	17.4944642836751
NONRATT006340.2	Mrpl12	-2.32348531257191	0.00384275681970629	0.298991272552631	3.45296213148876	1.85935894138812	3.60297547297761	5.09586814254065	4.55625635527807	12.6522817080793	5.06848965227971
NONRATT006341.2	Mrpl12	-1.76523605560251	0.00200669520143571	0.228668448465965	7.84764120792899	6.72229771117244	6.57934651587215	10.1917362850813	11.2707394051616	16.4652981132539	11.6084763003826
NONRATT006347.2	Anapc11	1.69449557626584	0.0116877063707044	0.491699088944284	18.9912917231882	8.72468426343657	12.2187863866197	7.41217184369549	7.91349788021981	7.7993517378571	8.17498331012856
NONRATT006362.2	Csnk1d	-1.73067274778483	0.00150761217054664	0.189723159410008	8.00459403208757	10.1549603721967	7.51925316099674	12.0447792460052	15.3473898283051	16.9852548957777	14.878469624434
NONRATT006411.2	Ncam2	1.52866295344745	0.0197706130751099	0.626083834623612	39.0812532154864	41.4780071540427	26.4740371710094	20.1518422000471	18.7046313532468	36.0503369216506	18.1484629484854
NONRATT006480.2	Urb1	-2.00813989339933	0.0108183169084333	0.475874414282211	6.90592426297751	3.0035798283962	2.66306882785301	8.57032369427292	12.9493601676324	6.58611924530155	5.88598798329256
NONRATT006537.2	Olr1561	6.14989793780418	0.00814089432728489	0.431684254628417	6.90592426297751	8.29560143080854	24.5942238807602	4.4009770321942	0	4.15965426019045	0
NONRATT006556.2	Nfkbiz	-1.67128428124084	0.0441876187521314	0.778907696200786	6.43506579050177	6.43624248942042	6.26604430083062	16.6773866483149	9.83192160875795	7.7993517378571	8.66548230873627
NONRATT006744.2	Vwa5b2	1.64252299276899	0.00106830813959583	0.164473993576924	96.369034033368	107.842818600511	103.546382071226	65.3197643725666	55.1546821954714	85.7928691164281	43.4909112098839
NONRATT006993.2	Mir568	-1.79046060509711	0.00557327997204744	0.365573617958909	5.49334884555029	3.43266266102422	3.13302215041531	7.18054147358001	6.95428601595075	6.93275710031742	7.68448431152084
NONRATT007036.2	Fstl1	-1.89028042113676	0.0120745231329069	0.503580688125154	2.98210365901302	3.0035798283962	2.50641772033225	5.32749851265614	6.47468008381621	6.58611924530155	3.26999332405142
NONRATT031815.1	Styxl1	-122.502448341054	3.02513705267544e-09	7.29663057105317e-06	0	0	0	1.15815185057742	3.59704449100901	3.29305962265078	2.45249499303857
NONRATT007658.2	Miat	-1.97885822519519	0.0347100660073271	0.737356595229592	2.04038671406154	0.858165665256056	1.72316218272842	2.08467333103936	3.83684745707627	4.15965426019045	2.12549566063343
NONRATT007835.2	Zkscan1	7.04008264974729	0.000496691480059639	0.0998349874919874	5.33639602139171	3.43266266102422	6.57934651587215	3.01119481150129	0	0	0
NONRATT007852.2	Vom2r64	1.63391977038455	0.00249592301061846	0.249930330586178	36.2561023806319	31.6091020035981	29.2937571063832	28.0272747839736	20.3832521157177	14.2121520556507	17.16746495127
NONRATT007853.2	Vom2r64	1.64795326500748	0.0244624392953013	0.667984934926191	8.63240532872189	9.1537670960646	6.10939319330985	3.70608592184775	6.23487711774894	5.02624889773013	4.41449098746942
NONRATT007868.2	Cldn3	-1.60962635054701	0.0367892932540311	0.744474497200716	3.45296213148876	3.0035798283962	5.63943987074756	6.25401999311807	7.43389194808528	7.45271388284123	4.90498998607714
NONRATT007921.2	Caln1	1.69123459145699	0.0153863682741075	0.563725371298441	9.10326380119763	6.00715965679239	6.10939319330985	3.93771629196323	4.31645338921081	3.98633533268252	4.41449098746942
NONRATT007986.2	Gtf2h3	-1.77189566072282	0.0253429456282203	0.677935506712762	2.19733953822012	3.14660743927221	2.34976661281148	4.16934666207872	4.31645338921081	4.15965426019045	5.55898865088742
NONRATT008000.2	Vps33a	-1.55801543576051	0.0140745767343918	0.537433441952817	9.26021662535621	14.874871531105	9.86901977380823	17.8355384988923	18.2250254211123	13.8655142006348	20.9279572739291
NONRATT008040.2	RGD1562310	-2.12707468783797	0.00125038627805212	0.178703680893347	2.51124518653728	4.00477310452826	3.28967325793608	5.79075925288711	8.63290677842162	6.93275710031742	6.70348631430542
NONRATT008101.2	Sez6l	-2.55220644170569	0.00106217231311318	0.164473993576924	1.5695282415858	1.28724849788408	1.56651107520765	4.63260740230968	4.31645338921081	3.11974069514284	3.26999332405142
NONRATT008120.2	Dsel	-1.75673442871885	0.0291913129099536	0.708310868357463	4.55163190059882	5.86413204591638	2.34976661281148	8.33869332415743	5.75527118561441	9.53254101293645	6.37648698190028
NONRATT008142.2	Cntnap5b	-2.0809312264747	0.00757850979221749	0.417019747958067	14.1257541742722	11.8712917027088	11.1222286339744	33.1231429265142	31.414188554812	6.06616246277774	32.6999332405142
NONRATT008180.2	Dpp10	-5.46518587256994	0.00213940254470003	0.231055474827604	0	2.57449699576817	0	5.09586814254065	3.83684745707627	7.27939495533329	3.26999332405142
NONRATT008204.2	Mgat5	-1.66016973665225	0.0424786359821495	0.769506013584987	2.82515083485444	3.43266266102422	2.34976661281148	6.94891110346453	3.35724152494174	4.67961104271426	4.25099132126685
NONRATT008235.2	Thsd7b	1.59573277194813	0.0233533819561959	0.659587900448182	542.58591311621	551.371439927016	520.081676968941	296.48687374782	275.054002079155	404.006420020998	372.779238941862
NONRATT008243.2	LOC498222	1.80615408901403	0.0407991585381603	0.762783539341113	4.08077342812308	5.14899399153634	7.36260205347598	4.63260740230968	2.39802966067267	4.15965426019045	1.144497663418
NONRATT008319.2	LOC689412	-1.90688839261136	0.000872065798236686	0.145063634851509	53.2070073897586	49.9166361957273	56.2377475999548	75.2798702875324	66.9050275327675	185.624571360999	76.8448431152084
NONRATT008382.2	Nphs2	1.744010525093	0.0294879800484112	0.708310868357463	7.37678273545325	9.1537670960646	6.57934651587215	2.08467333103936	8.39310381235435	3.46637855015871	3.92399198886171
NONRATT008468.2	Lmx1a	-1.58365711374896	0.0258943130986691	0.682750082778138	6.12116014218461	4.86293876978432	5.16948654818526	9.26521480461937	8.15330084628708	10.2258167229682	6.53998664810285
NONRATT008532.2	Sccpdh	1.85024884333699	0.0210826652487512	0.633004837095285	5.33639602139171	3.28963505014821	4.5428821181022	1.15815185057742	2.1582266946054	2.77310284012697	3.10649365784885
NONRATT008563.2	Lyplal1	1.69811492722074	0.0163179313527495	0.579563468050242	6.74897143881893	8.29560143080854	10.3389730963705	5.55912888277162	6.71448304988348	4.50629211520632	3.43349299025399
NONRATT008693.2	Tmem163	1.60195984721176	0.010345396219793	0.471514651846798	38.6103947430106	40.6198414887866	41.9824968155652	25.4793407127033	21.1026610139195	38.4768019067617	15.6959679554468
NONRATT008728.2	Thsd7b	-1.82813106999178	0.0322317859246684	0.729304397234423	1.88343388990296	4.71991115890831	4.85618433314373	5.55912888277162	7.91349788021981	9.18590315792058	5.39548898468485
NONRATT008896.2	Brinp2	-4.38259807201851	7.67885484402042e-05	0.0292443124480694	0.784764120792899	1.28724849788408	1.09655775264536	8.57032369427292	2.63783262673994	4.50629211520632	3.26999332405142
NONRATT008928.2	Gorab	-1.88678441289895	0.0490061036093433	0.798163134341306	1.25562259326864	1.28724849788408	1.40985996768689	2.08467333103936	3.11743855887447	1.55987034757142	3.26999332405142
NONRATT009009.2	Olfml2b	1.7847638057248	0.0053516249513369	0.358558871739572	11.9284146360521	7.58046337642849	11.9054841715782	6.25401999311807	6.23487711774894	7.10607602782536	3.92399198886171
NONRATT009237.2	Prkg2	-1.99037618079418	0.0396169201580799	0.754675643680726	1.5695282415858	1.43027610876009	2.19311550529072	4.4009770321942	4.55625635527807	3.63969747766665	1.47149699582314
NONRATT009396.2	Dhx15	1.52787130549639	0.0110798422430607	0.481523954779505	36.2561023806319	29.3206602295819	46.8386811487089	28.72216589432	30.4549766905429	16.4652981132539	22.88995326836
NONRATT009659.2	Sptbn1	-2.14160435212078	0.028467564513244	0.698275582433334	1.5695282415858	0.858165665256056	1.40985996768689	1.85304296092387	4.55625635527807	2.59978391261903	2.12549566063343
NONRATT009670.2	Vom2r69	-2.74683848849424	0.0439756469180552	0.777064178508053	6.27811296634319	2.71752460664418	0	7.64380221381098	14.6279809301033	2.4264649851111	8.5019826425337
NONRATT009759.2	Bmp3	-1.86990949979376	0.00114967630092061	0.173313702363782	26.6819801069586	28.7485497860779	35.2464991921722	85.7032369427292	52.037243636597	35.010423356603	53.7913901806459
NONRATT009761.2	Fgf5	-1.6444386746666	0.000138895603001503	0.0446688259252833	55.2473941038201	47.7712220325871	58.4308631052455	102.843884331275	103.834684307127	73.4872252633647	74.5558477883725
NONRATT009780.2	Shroom3	-1.70454913179492	0.00413821512179815	0.304001265191182	14.2827069984308	10.0119327613207	14.0985996768689	14.824343687391	28.2967499959375	25.6512012711745	18.4754622808905
NONRATT009924.2	Pcdh7	-1.95341450472039	0.0166988786251896	0.58377518734394	1.41257541742722	1.28724849788408	3.28967325793608	3.70608592184775	4.55625635527807	3.63969747766665	3.76049232265914
NONRATT010017.2	Gck	1.84250350525008	0.0490402599552461	0.798163134341306	2.66819801069586	2.00238655226413	3.75962658049837	1.85304296092387	0.719408898201801	2.07982713009523	1.30799732962057
NONRATT010142.2	Grb10	-4.76844359592972	0.00128003526273889	0.178703680893347	1.25562259326864	1.00119327613207	0.783255537603827	7.18054147358001	5.51546821954714	0.346637855015871	6.70348631430542
NONRATT010225.2	Kcnma1	-2.11719197673098	0.000425682500065103	0.089892871671339	3.76686777980592	3.0035798283962	4.22957990306067	10.1917362850813	5.75527118561441	7.45271388284123	7.68448431152084
NONRATT010250.2	Zswim8	-1.81971000814876	0.00187168844926525	0.219009605718838	8.00459403208757	5.86413204591638	5.32613765570603	12.9713007264671	14.1483749979688	9.53254101293645	10.300478970762
NONRATT010266.2	Zswim8	-1.64800332971259	0.00911451510204095	0.447136483243175	12.2423202843692	17.1633133051211	13.3153441392651	31.5017303357059	27.3375381316684	15.5987034757142	20.1104589429163
NONRATT010399.2	Olr1645	3.09215491373929	8.76785373517603e-05	0.0325354818603763	8.31849968040473	6.1501872676684	8.6158109136421	3.01119481150129	3.11743855887447	3.46637855015871	0.490498998607714
NONRATT010410.2	Olr1645	-1.70307906261865	0.0250834367584903	0.673572763150712	7.84764120792899	8.72468426343657	11.5921819565366	9.72847554485034	12.7095572015652	28.7709419663173	12.4259746313954
NONRATT010462.2	Oxa1l	1.53809784963195	0.0430956968701077	0.770252020238646	8.16154685624615	8.29560143080854	5.79609097826832	6.02238962300259	5.27566525347988	3.11974069514284	5.06848965227971
NONRATT010774.2	Oxsm	-1.59664173683402	0.0232344025488256	0.659310340561969	35.6282910839976	26.8891908446898	27.2572927086132	48.4107473541362	60.9099533810858	37.610207269222	44.4719092070994
NONRATT010844.2	RGD1310110	-1.56508588545009	0.00252140880773784	0.249930330586178	62.9380824875905	67.6520599443524	63.6003496534308	84.3134547220363	133.3304491334	64.474641032952	123.442247982941
NONRATT010873.2	Olr1645	2.66589136919776	0.00074387917240928	0.13191393075722	5.96420731802603	3.14660743927221	3.60297547297761	1.38978222069291	1.67862076247087	2.07982713009523	1.144497663418
NONRATT010900.2	Olr1645	-1.57207823125176	0.0244279434956763	0.667984934926191	6.59201861466035	6.1501872676684	9.55571755876669	9.72847554485034	12.2299512694306	10.5724545779841	14.0609712934211
NONRATT010907.2	Olr1645	-1.67954393701136	0.00172488557351483	0.209769277478207	16.0091880641751	17.0202856942451	15.1951574295143	33.1231429265142	31.1743855887447	17.1585738232856	27.1409445896268
NONRATT010936.2	Psmb11	-2.30680788098725	0.044251307295503	0.778968428653133	1.88343388990296	2.43146938489216	2.19311550529072	6.94891110346453	5.75527118561441	0.346637855015871	7.19398531291313
NONRATT011007.2	Phf11	1.78799930079009	0.0341084477115653	0.735371642741611	4.7085847247574	2.57449699576817	3.91627768801914	2.54793407127033	1.91842372853814	1.90650820258729	1.96199599443085
NONRATT011072.2	Adamdec1	2.78345781659199	0.0169535842779288	0.588750136919158	4.23772625228166	3.71871788277624	2.81971993537378	1.85304296092387	0.479605932134534	2.59978391261903	0.163499666202571
NONRATT011084.2	Ppp3cc	2.0192680035054	0.0016705115848479	0.206629432956571	10.2019335703077	11.1561536483287	9.0857642362044	7.41217184369549	6.23487711774894	2.4264649851111	4.41449098746942
NONRATT011151.2	Setsip	1.52650484195796	0.0423660154691581	0.769506013584987	30.6058007109231	29.6067154513339	22.4011083754695	16.9090170184303	8.87270974448888	31.3707258789363	14.5514702920288
NONRATT011231.2	Mir3075	-1.55588809181851	0.0324914871828283	0.732586398917184	12.8701315810035	8.72468426343657	12.8453908167028	14.5927133172755	17.026010590776	27.2110716187459	12.4259746313954
NONRATT011298.2	Btd	-2.07790809036951	0.00399782476621926	0.299774715112566	1.88343388990296	2.00238655226413	2.19311550529072	3.93771629196323	3.59704449100901	4.67961104271426	4.57799065367199
NONRATT011303.2	Parg	-1.58365734289159	0.000134212547080806	0.0446688259252833	34.372668490729	42.4792004301748	39.9460324177952	51.4219421656375	70.5020720237765	65.5145545979996	59.3503788315333
NONRATT011397.2	Rab3a	2.38650361808352	4.20362663895097e-07	0.00055304440653544	200.428756450506	212.53902976175	77.5422982227789	68.0993288139524	57.5527118561441	75.7403713209678	72.430352127739
NONRATT011399.2	Gdf15	1.94937902955078	0.00395369940259521	0.299774715112566	13.1840372293207	9.86890515044464	7.04929983843445	2.54793407127033	5.99507415168168	7.10607602782536	4.74149031987456
NONRATT011434.2	Gmip	-1.78559911067433	0.0381037223468058	0.751272440986921	2.3542923623787	2.71752460664418	2.81971993537378	5.79075925288711	6.47468008381621	3.63969747766665	3.26999332405142
NONRATT011667.2	Tubgcp3	-1.53618237752409	0.0079507575408447	0.42964620256536	11.1436505152592	9.43982231781662	11.4355308490159	14.36108294716	17.7454194889778	14.9054277656825	18.4754622808905
NONRATT011691.2	Rps24	-1.96136413097796	0.0208081351991499	0.632802420592268	1.5695282415858	2.14541416314014	1.40985996768689	3.47445555173226	4.55625635527807	2.07982713009523	3.59699265645657
NONRATT011704.2	Asb14	-1.82946810330743	0.025058299174254	0.673572763150712	2.66819801069586	4.14780071540427	1.87981329024919	5.79075925288711	6.71448304988348	4.33297318769839	4.74149031987456
NONRATT011738.2	Gnl3	1.67406450564177	0.000534714445583772	0.101820887585373	53.6778658622343	47.6281944217111	33.366685901923	21.0783636805091	25.8987203352648	29.637536603857	30.2474382474757
NONRATT011745.2	Tnnc1	-2.75149129708769	0.0161466676604931	0.577748915443337	0.941716944951479	1.14422088700807	0.783255537603827	3.01119481150129	2.1582266946054	1.90650820258729	3.59699265645657
NONRATT011759.2	Hacl1	-2.42937083854506	0.0125286457616933	0.513638984315087	1.25562259326864	1.43027610876009	2.19311550529072	3.70608592184775	5.03586228741261	3.63969747766665	3.59699265645657
NONRATT011877.2	Rfxank	-1.65016840976642	0.0355133050516089	0.737356595229592	3.29600930733018	2.43146938489216	2.81971993537378	4.86423777242517	4.07665042314354	6.23948139028568	3.59699265645657
NONRATT011881.2	Nr2c2ap	-2.517451771244	0.00935687177807307	0.452885111612954	1.41257541742722	0.715138054380047	0.783255537603827	2.77956444138581	1.4388177964036	2.07982713009523	3.43349299025399
NONRATT011922.2	Spock3	2.28646979512189	0.00930248469468206	0.451763619132345	4.55163190059882	5.14899399153634	3.44632436545684	0.463260740230968	1.67862076247087	3.63969747766665	1.63499666202571
NONRATT011986.2	Sorbs2	1.55765789393567	0.00853966290438353	0.43400961858284	20.8747256130911	17.0202856942451	17.5449240423257	12.0447792460052	11.0309364390943	8.83926530290471	15.3689686230417
NONRATT011992.2	Sorbs2	-1.75723453359399	0.0226973798307826	0.654335619344793	3.9238206039645	2.14541416314014	2.81971993537378	4.4009770321942	4.79605932134534	6.41280031779361	5.06848965227971
NONRATT012133.2	F7	-1.70113722407115	0.0317045475251055	0.729304397234423	2.66819801069586	2.71752460664418	2.19311550529072	5.55912888277162	4.31645338921081	3.63969747766665	3.92399198886171
NONRATT012174.2	Fbp1	-1.61809426857279	0.0217862930515341	0.638241362432797	8.31849968040473	7.58046337642849	9.39906645124593	16.6773866483149	14.6279809301033	7.97267066536503	15.5324682892443
NONRATT012177.2	Mir23b	-1.52142368930793	0.00824566902082066	0.433344226595348	16.3230937124923	14.874871531105	14.4119018919104	25.4793407127033	16.0667987265069	25.4778823436665	25.178948595196
NONRATT012272.2	Spock1	-2.37168352523676	0.0173795461310392	0.588909090932878	1.09866976911006	1.14422088700807	1.40985996768689	1.85304296092387	3.35724152494174	3.11974069514284	3.26999332405142
NONRATT012273.2	Spock1	-2.2600176587409	0.0439347262371562	0.777064178508053	1.5695282415858	1.00119327613207	1.56651107520765	3.93771629196323	2.63783262673994	5.02624889773013	0.980997997215427
NONRATT012316.2	Msx2	-1.56629870074313	0.000747439353378387	0.13191393075722	18.677386074871	19.5947826900133	22.714410590511	27.5640140437426	34.7714300797537	33.1039151540157	31.8824349095014
NONRATT012339.2	S1pr3	-1.5904495971584	0.00463854409971069	0.324294735318904	14.2827069984308	13.3015678114689	15.6651107520766	19.2253207195852	25.8987203352648	29.464217676349	17.16746495127
NONRATT012359.2	Id4	-4.54602414612595	0.00294185495625946	0.274674354367657	3.60991495564734	1.71633133051211	0	5.32749851265614	2.39802966067267	17.1585738232856	7.52098464531827
NONRATT012364.2	Ptpdc1	1.74189797329122	0.00331950284595111	0.286783523231193	37.354772149742	38.4744273256465	18.7981329024919	15.5192347977374	14.388177964036	26.6911148362221	15.5324682892443
NONRATT012365.2	Phf2	2.26488213419387	0.0186174735832649	0.605465343139348	2.04038671406154	2.00238655226413	2.34976661281148	0.926521480461937	0.719408898201801	1.03991356504761	0.980997997215427
NONRATT012509.2	Mtpap	-1.65665008715027	0.00351269084026179	0.290373543204161	13.0270844051621	8.58165665256056	8.6158109136421	17.3722777586613	14.1483749979688	14.9054277656825	20.1104589429163
NONRATT012611.2	Celf2	-1.51929361008226	0.0276457610291972	0.69762953547837	11.7714618118935	12.3003745353368	10.8089264189328	19.9202118299316	18.2250254211123	15.0787466931904	17.6579639498777
NONRATT012635.2	Cdnf	-1.54440427933533	0.00238818827618697	0.243540792265978	63.879799432542	57.4970995721558	50.5983077292073	102.61225396116	96.8803982911759	59.7950299902378	95.320305396099
NONRATT012679.2	Gpr158	-2.0173075380163	0.00203977813910482	0.230622415852538	8.31849968040473	7.86651859818051	7.36260205347598	21.54162442074	16.5464046586414	7.45271388284123	18.1484629484854
NONRATT012689.2	Fbp2	1.53087343825779	0.0389416412198339	0.751272440986921	13.4979428776379	12.7294573679648	15.5084596445558	10.1917362850813	5.03586228741261	8.83926530290471	11.9354756327877
NONRATT012701.2	Fancc	-1.78486952342691	0.00949017806546057	0.456655469172671	3.45296213148876	3.28963505014821	2.81971993537378	6.02238962300259	5.75527118561441	5.54620568025394	5.55898865088742
NONRATT012717.2	Spata31a5	-1.87760325613787	0.00882441953980257	0.440368964069044	3.29600930733018	4.5768835480323	3.13302215041531	6.71728073334904	6.71448304988348	5.54620568025394	8.66548230873627
NONRATT012837.2	Cks2	-2.61955324187506	1.51168390008455e-05	0.0105137173671692	6.43506579050177	8.86771187431258	7.20595094595521	12.7396703563516	20.623055081785	25.6512012711745	19.6199599443085
NONRATT012841.2	Nxnl2	-1.99724900729313	0.0231883489643799	0.659310340561969	2.66819801069586	2.57449699576817	1.56651107520765	6.02238962300259	6.71448304988348	2.25314605760316	3.59699265645657
NONRATT012871.2	Gmpr	-2.55873392701696	4.00082708192132e-05	0.0192999898431884	2.3542923623787	3.86174549365225	4.0729287955399	11.5815185057742	10.0717245748252	8.14598959287297	5.88598798329256
NONRATT012947.2	Sox4	-2.2086111226754	1.65911040162203e-12	6.00266143306851e-09	55.2473941038201	59.6425137352959	55.2978409548302	118.363119129012	105.513305069598	150.26751014938	126.54874164079
NONRATT013137.2	Cdnf	-1.51036137183712	0.00664148261010571	0.389131726046355	660.457484059304	624.744604306409	769.470240142	1216.52270384652	1113.16536848425	610.255943755441	1198.12555393244
NONRATT013246.2	Mapre2	1.74962346890776	0.0392172725736311	0.751763888871844	15.695282415858	16.7342304724931	10.8089264189328	6.94891110346453	4.31645338921081	17.1585738232856	4.25099132126685
NONRATT013330.2	Cxxc5	-1.54320379509798	0.0386032151152771	0.751272440986921	5.65030166970887	5.29202160241234	5.0128354406645	10.1917362850813	8.15330084628708	5.19956782523807	9.48298063974913
NONRATT013346.2	Nrg2	2.25740539424956	0.00360075428543336	0.291117966585428	4.39467907644024	3.71871788277624	5.32613765570603	1.62141259080839	2.39802966067267	2.25314605760316	1.63499666202571
NONRATT013396.2	Kctd16	-1.81795132894212	0.02312944348416	0.659310340561969	2.19733953822012	3.28963505014821	5.16948654818526	8.57032369427292	6.71448304988348	6.06616246277774	4.74149031987456
NONRATT013455.2	Fbn2	1.56783194976215	0.0157418066144867	0.569538563312128	22.1303482063598	17.8784513595012	22.8710616980318	10.8866273954278	7.67369491415255	18.718444170857	15.5324682892443
NONRATT013537.2	Mc2r	-2.12185724723666	0.0106866228445101	0.471514651846798	3.29600930733018	2.43146938489216	1.40985996768689	5.79075925288711	7.43389194808528	2.77310284012697	4.57799065367199
NONRATT013541.2	Tcf4	-1.8892409547151	0.0271541672687949	0.69762953547837	6.74897143881893	3.14660743927221	6.73599762339292	15.287604427622	13.6687690658342	9.70585994044439	3.59699265645657
NONRATT013605.2	Slc14a2	1.7698755716867	0.0283249960427355	0.69762953547837	3.76686777980592	4.29082832628028	4.22957990306067	3.01119481150129	1.4388177964036	3.11974069514284	1.63499666202571
NONRATT013625.2	Zadh2	1.51370314532548	0.00130089463269898	0.178703680893347	166.997804904729	171.919188272963	175.292589315737	160.519846490031	113.906408881952	93.0722640717614	86.3278237549576
NONRATT013794.2	Lars	-2.54708493427899	0.00847427771300391	0.43400961858284	0.627811296634319	1.14422088700807	1.09655775264536	1.85304296092387	3.59704449100901	2.25314605760316	2.288995326836
NONRATT013834.2	Pde6a	-1.71704228029788	0.00447342766492327	0.316704664849491	8.78935815288047	9.1537670960646	11.4355308490159	22.6997762713175	11.9901483033634	12.4789627805714	20.1104589429163
NONRATT013873.2	Pmaip1	1.76359454023125	0.0240035758654773	0.662938454055702	5.33639602139171	8.43862904168455	5.48278876322679	3.47445555173226	2.63783262673994	5.19956782523807	3.10649365784885
NONRATT013885.2	Mc4r	-1.90993696196206	0.0332198136452634	0.733066109840588	2.66819801069586	1.71633133051211	2.81971993537378	5.09586814254065	5.99507415168168	5.02624889773013	2.45249499303857
NONRATT013916.2	Myo5b	1.51342224703396	0.017490313489214	0.588909090932878	20.7177727889325	15.876064807237	14.5685529994312	13.2029310965826	12.4697542354979	9.18590315792058	10.4639786369646
NONRATT013962.2	Zfp516	1.51644845794506	0.0120097158002903	0.502325453935841	14.9105182950651	18.0214789703772	18.3281795799296	11.5815185057742	12.2299512694306	11.0924113605079	10.300478970762
NONRATT014034.2	Arl2bp	1.50695379646031	0.0450571851491306	0.78029803308384	9.57412227367337	10.0119327613207	11.4355308490159	10.4233666551968	6.71448304988348	6.41280031779361	4.25099132126685
NONRATT014132.2	Rasd2	-1.80904235416004	0.0322522674288302	0.729304397234423	3.45296213148876	3.28963505014821	1.56651107520765	4.86423777242517	6.71448304988348	4.15965426019045	4.57799065367199
NONRATT014135.2	Rasd2	2.16409292792153	0.0238394903898989	0.661615686087737	4.08077342812308	4.43385593715629	2.81971993537378	1.62141259080839	1.19901483033634	1.73318927507936	2.288995326836
NONRATT014145.2	LOC291863	-1.86590089115366	0.038931780881049	0.751272440986921	2.51124518653728	4.86293876978432	3.28967325793608	4.16934666207872	11.2707394051616	5.02624889773013	6.37648698190028
NONRATT014165.2	Adcy7	2.09383373373959	0.00406236073038634	0.303043734485315	4.39467907644024	4.14780071540427	4.0729287955399	1.38978222069291	1.91842372853814	2.59978391261903	1.96199599443085
NONRATT014368.2	Cntnap4	-1.90218218127533	0.00273478305134352	0.263851868793623	13.9688013501136	13.3015678114689	10.3389730963705	19.9202118299316	30.4549766905429	12.4789627805714	32.6999332405142
NONRATT014428.2	Ces2a	-1.5650606441001	0.035549683311792	0.737356595229592	6.59201861466035	8.58165665256056	5.48278876322679	14.1294525770445	10.0717245748252	6.93275710031742	12.2624749651928
NONRATT014458.2	Cx3cl1	1.50094604152711	0.0173885177023969	0.588909090932878	14.4396598225893	12.3003745353368	14.5685529994312	8.33869332415743	11.5105423712288	8.49262744788884	8.5019826425337
NONRATT014540.2	Large1	1.70811332907103	0.0367557800537765	0.744474497200716	4.39467907644024	3.86174549365225	4.5428821181022	2.08467333103936	2.1582266946054	3.63969747766665	1.96199599443085
NONRATT014553.2	Hmgxb4	-1.79692044325451	0.0022771847618834	0.239370673659013	10.6727920427834	5.86413204591638	7.98920648355904	16.4457562781994	16.5464046586414	14.0388331281428	11.9354756327877
NONRATT014595.2	Rbl2	-1.64323302682394	0.0027900103545053	0.265638354278952	13.3409900534793	11.4422088700807	18.7981329024919	28.0272747839736	26.6181292334666	19.5850388083967	21.5819559387394
NONRATT014681.2	Gab1	2.26966691614465	0.00130891308559251	0.178703680893347	4.55163190059882	6.43624248942042	8.14585759107981	1.85304296092387	2.39802966067267	3.63969747766665	3.10649365784885
NONRATT014807.2	Cntnap4	2.5242234093147	0.0158368139398906	0.571490847999648	3.1390564831716	3.86174549365225	3.75962658049837	0.694891110346453	2.63783262673994	2.07982713009523	0.326999332405142
NONRATT014857.2	Cast	-1.75452855516288	0.00725925859620734	0.410374962516846	10.2019335703077	8.15257381993253	7.51925316099674	8.8019540643884	20.1434491496504	11.2657302880158	20.2739586091188
NONRATT014961.2	Atg10	2.4280246922525	0.0321636442292255	0.729304397234423	4.7085847247574	5.14899399153634	0.939906645124593	1.15815185057742	2.63783262673994	1.55987034757142	0.653998664810285
NONRATT015035.2	Srek1	2.29946557247782	0.00558262642129069	0.365573617958909	21.1886312614083	10.1549603721967	14.725204106952	2.77956444138581	12.4697542354979	4.33297318769839	7.19398531291313
NONRATT015221.2	Ythdf3	2.09640971036645	0.000186624218982483	0.0509589754172545	95.270364264258	94.5412507890422	48.8751455464788	58.6024836392175	33.8122182154847	23.9180119960951	35.8064268983631
NONRATT015259.2	LOC499584	-1.56775582507769	0.0457956937701611	0.78029803308384	9.88802792199053	9.43982231781662	5.0128354406645	8.57032369427292	14.6279809301033	18.718444170857	8.99248164114142
NONRATT015264.2	Gpr160	1.62517465672563	0.0189308452241694	0.611310786720168	10.0449807461491	10.2979879830727	10.1823219888498	4.16934666207872	7.67369491415255	6.23948139028568	6.86698598050799
NONRATT015268.2	Mir551b	-2.03850103899794	0.00798706510396926	0.42964620256536	1.5695282415858	4.29082832628028	2.03646439776995	4.63260740230968	6.71448304988348	5.54620568025394	4.90498998607714
NONRATT015276.2	Sox2	1.56275703859555	0.0467022543178925	0.784402711354516	7.37678273545325	5.86413204591638	5.32613765570603	3.01119481150129	3.11743855887447	4.15965426019045	5.23198931848228
NONRATT015278.2	Sox2	2.37046436878077	0.00599533438994094	0.374759887904242	3.76686777980592	3.86174549365225	2.34976661281148	1.15815185057742	0.479605932134534	2.4264649851111	1.30799732962057
NONRATT015441.2	Vom1r55	-1.99139262836749	0.0209199972827155	0.632802420592268	1.88343388990296	2.57449699576817	1.56651107520765	6.25401999311807	3.11743855887447	3.46637855015871	3.43349299025399
NONRATT015471.2	Si	1.55960312182402	0.00981721585977064	0.465266230678673	12.8701315810035	14.3027610876009	11.5921819565366	9.26521480461937	7.91349788021981	9.18590315792058	6.86698598050799
NONRATT015500.2	Serpini1	-1.50737871704925	0.017112989761629	0.588909090932878	18.2065276023953	16.7342304724931	14.725204106952	26.4058621931652	25.4191144031303	17.6785306058094	30.4109379136782
NONRATT015617.2	Map9	1.84024848309938	0.0241069754102896	0.664525996452783	5.33639602139171	6.43624248942042	5.63943987074756	2.77956444138581	3.59704449100901	3.11974069514284	3.10649365784885
NONRATT015668.2	Ssr2	1.92867246691648	0.0178158535423022	0.591658565088633	4.86553754891597	4.71991115890831	4.0729287955399	2.54793407127033	1.91842372853814	2.9464217676349	1.96199599443085
NONRATT015677.2	Slc27a3	1.70543753368825	0.0301839432456766	0.70975527740478	25.5833103378485	27.7473565099458	31.8001748267154	25.0160799724723	11.2707394051616	22.0115037935078	8.33848297633113
NONRATT015726.2	Notch2	2.1085960605483	0.00205622869935352	0.230680168504218	5.96420731802603	7.15138054380047	4.85618433314373	3.70608592184775	1.67862076247087	2.9464217676349	2.94299399164628
NONRATT015943.2	Cetn3	2.08231578523739	0.0354505627965932	0.737356595229592	1.5695282415858	3.43266266102422	4.0729287955399	1.15815185057742	2.1582266946054	1.55987034757142	0.980997997215427
NONRATT015984.2	Atg10	-7.24974096514906	1.98530237357138e-05	0.0130596799774205	0.627811296634319	0.572110443504037	0.783255537603827	5.09586814254065	3.11743855887447	7.62603281034916	3.76049232265914
NONRATT016022.2	Atg10	-3.88024110701182	0.00133548841164499	0.179158387706194	1.41257541742722	1.71633133051211	1.56651107520765	7.64380221381098	5.27566525347988	3.63969747766665	8.01148364392599
NONRATT016027.2	Ckmt2	-3.69982299600815	6.93726213512387e-05	0.028450377056091	0.784764120792899	1.28724849788408	1.72316218272842	4.16934666207872	3.83684745707627	6.58611924530155	4.25099132126685
NONRATT016029.2	Ckmt2	-97.0310603926276	2.68296488491098e-08	5.54683825920453e-05	0	0	0	0.926521480461937	2.63783262673994	2.25314605760316	2.45249499303857
NONRATT016143.2	Srek1	1.59612358926175	9.81787415005516e-06	0.00789357081664435	1209.47846296602	1246.48562878442	1297.22782137946	897.336053827386	701.183872780689	777.335389873091	759.455949510943
NONRATT016151.2	Rgs7bp	-1.77681524725276	0.0467216098111935	0.784402711354516	2.3542923623787	4.43385593715629	5.32613765570603	10.4233666551968	5.03586228741261	5.02624889773013	8.33848297633113
NONRATT016203.2	Cdh6	-2.60062797583652	0.00395691730355474	0.299774715112566	1.41257541742722	1.00119327613207	1.40985996768689	2.31630370115484	3.59704449100901	2.4264649851111	4.90498998607714
NONRATT016219.2	Prlr	1.6218232473226	0.0147758177154676	0.557683164750668	12.3992731085278	14.731843920229	9.24241534372517	7.87543258392646	8.87270974448888	8.49262744788884	4.90498998607714
NONRATT016247.2	42805	-1.67692087895239	0.0277521765920515	0.69762953547837	4.23772625228166	9.29679470694061	4.85618433314373	11.5815185057742	7.91349788021981	8.31930852038091	13.4069726286108
NONRATT016288.2	LOC100360846	1.51737942321459	0.00806185595272037	0.430520957002839	56.5030166970887	54.7795749655116	50.4416566216865	52.3484636460994	28.0569470298702	39.1700776167934	22.88995326836
NONRATT016290.2	LOC100360846	2.94765486494253	0.0477829696767784	0.788500726524899	2.04038671406154	2.28844177401615	2.19311550529072	0.463260740230968	0.479605932134534	1.90650820258729	0
NONRATT016311.2	Zfhx4	-2.1755561529536	9.91597666009161e-05	0.0358760035562115	43.4759322919266	51.3469123044873	49.5017499765619	111.877468765779	136.687690658342	73.6605441908726	96.9553020581247
NONRATT016312.2	Zfhx4	-2.00263853637278	0.00498220373979698	0.344542306931699	7.37678273545325	6.00715965679239	7.20595094595521	16.4457562781994	15.1075868622378	10.5724545779841	13.0799732962057
NONRATT016359.2	Tbl1xr1	-1.76337769801455	0.0491124556743487	0.798163134341306	2.04038671406154	1.85935894138812	1.40985996768689	2.31630370115484	2.63783262673994	3.98633533268252	3.43349299025399
NONRATT016506.2	Shox2	-1.98361151975749	0.0167000364538689	0.58377518734394	1.41257541742722	2.14541416314014	1.87981329024919	4.86423777242517	3.35724152494174	3.63969747766665	2.77949432544371
NONRATT016672.2	Rxfp1	1.53149541996872	0.00983771880788238	0.465266230678673	23.542923623787	26.0310251794337	15.9784129671181	12.2764096161207	15.3473898283051	17.5052116783015	11.9354756327877
NONRATT016771.2	S100a10	1.64900456950598	0.0304117972255931	0.712167523379908	7.06287708713609	6.29321487854441	4.5428821181022	4.16934666207872	2.63783262673994	3.46637855015871	4.08749165506428
NONRATT016810.2	Notch2	1.9059325011014	0.0332388040177705	0.733066109840588	4.39467907644024	4.5768835480323	5.32613765570603	4.16934666207872	0.479605932134534	3.29305962265078	1.96199599443085
NONRATT016892.2	Ptbp2	-1.86721249930965	0.00719439857572492	0.4083032791682	5.49334884555029	5.14899399153634	7.98920648355904	8.10706295404195	15.8269957604396	7.62603281034916	14.878469624434
NONRATT016943.2	Pitx2	1.5224206665723	0.0476461636425218	0.788500726524899	12.0853674602106	7.29440815467648	10.6522753114121	5.32749851265614	7.91349788021981	7.97267066536503	5.06848965227971
NONRATT016951.2	Ppa2	-2.29812095725978	0.027785672993427	0.69762953547837	0.941716944951479	1.5733037196361	1.56651107520765	1.62141259080839	3.59704449100901	2.07982713009523	5.23198931848228
NONRATT016996.2	Pdha2	-1.62622879820744	0.0349019545103241	0.737356595229592	4.55163190059882	3.14660743927221	7.51925316099674	8.8019540643884	8.87270974448888	8.83926530290471	6.53998664810285
NONRATT017026.2	Olr1718	660.871762433751	3.78455375238186e-35	5.47700619044703e-31	15.695282415858	10.2979879830727	16.9183196122427	0	0	0	0
NONRATT017035.2	Olr1718	-1.97902550785289	0.000768456249764808	0.133989142730076	7.84764120792899	7.15138054380047	8.45915980612134	11.8131488758897	23.0210847424576	9.53254101293645	17.8214636160803
NONRATT017036.2	Olr1718	-1.56232531150629	0.0237965756937588	0.661615686087737	6.59201861466035	6.86532532204845	6.73599762339292	10.8866273954278	8.87270974448888	7.62603281034916	14.5514702920288
NONRATT017056.2	Olr1718	2.49005148050021	0.00692524625360354	0.402498649727512	3.29600930733018	3.86174549365225	2.50641772033225	1.38978222069291	1.19901483033634	2.07982713009523	0.490498998607714
NONRATT017139.2	RT1-T24-1	-1.91847956358703	0.0450899512872085	0.78029803308384	3.60991495564734	3.0035798283962	2.34976661281148	2.08467333103936	11.2707394051616	2.4264649851111	7.3574849791157
NONRATT017172.2	Btn3a2	-1.63669892551789	0.0265158978942704	0.691765863081661	6.43506579050177	5.86413204591638	5.32613765570603	6.71728073334904	10.0717245748252	14.5587899106666	7.03048564671056
NONRATT017460.2	Snx3	1.92628732307829	0.00556870344281901	0.365573617958909	7.69068838377041	7.86651859818051	10.1823219888498	4.63260740230968	3.35724152494174	6.58611924530155	3.10649365784885
NONRATT017471.2	Rtn4ip1	-4.04184075184548	0.00852125220318478	0.43400961858284	3.9238206039645	0	3.91627768801914	13.2029310965826	12.2299512694306	2.25314605760316	14.7149699582314
NONRATT017504.2	Olr1718	-2.65495231969164	0.000355999325899075	0.0817781308636733	2.3542923623787	3.14660743927221	4.0729287955399	3.70608592184775	7.91349788021981	11.4390492155237	10.6274783031671
NONRATT017532.2	Olr1735	4.58090572027022	0.00417289154973014	0.305000436907548	2.04038671406154	2.28844177401615	3.91627768801914	0	2.1582266946054	0.346637855015871	0
NONRATT017606.2	Atf6b	-1.73931129300699	0.00372272841944618	0.294400686809973	7.37678273545325	8.15257381993253	8.77246202116287	11.8131488758897	10.5513305069598	19.4117198808888	14.2244709596237
NONRATT017764.2	Npffr1	-1.52710520035688	0.0122380890053651	0.507477432910154	17.7356691299195	23.7425834054175	21.3045506228241	31.7333607058213	37.8888686386282	20.2783145184285	38.2589218914017
NONRATT017847.2	Spopl	-2.40791362290639	6.20102894401949e-05	0.0271943305690455	4.23772625228166	3.86174549365225	4.22957990306067	9.26521480461937	11.2707394051616	6.41280031779361	12.7529739638006
NONRATT017872.2	Lrrc26	-1.50606045188923	0.0471718406240716	0.787394322389347	7.06287708713609	8.29560143080854	6.10939319330985	7.64380221381098	14.8677838961706	9.18590315792058	11.6084763003826
NONRATT017938.2	Obp2b	-1.94575136094652	0.00442219449283363	0.315498454184143	4.86553754891597	5.14899399153634	4.38623101058143	8.33869332415743	11.9901483033634	11.2657302880158	6.04948764949513
NONRATT018010.2	RGD1564379	-2.77374635893563	0.000182484057845075	0.0507867170218063	21.5025369097254	20.1668931335173	17.0749707197634	27.1007533035117	52.996455500866	111.270751460095	25.8329472600062
NONRATT018295.2	LOC103695172	-2.44791616665371	0.00130411080882174	0.178703680893347	12.0853674602106	9.29679470694061	10.025670881329	32.8915125563988	40.7665042314354	11.2657302880158	18.1484629484854
NONRATT018296.2	LOC103695172	-3.68199576042719	0.00889785679988426	0.442507847449914	0.784764120792899	0.572110443504037	1.09655775264536	4.86423777242517	3.59704449100901	2.77310284012697	1.144497663418
NONRATT018322.2	RGD1564319	1.51450248507266	0.00353104401402994	0.290373543204161	46.4580359509396	40.9058967105387	33.9932903320061	25.7109710828187	23.9802966067267	28.4243041113014	28.4489419192474
NONRATT018370.2	Olr520	1.71227481556471	0.0265487110890555	0.691765863081661	5.65030166970887	4.14780071540427	5.63943987074756	2.54793407127033	3.35724152494174	2.77310284012697	3.26999332405142
NONRATT018526.2	Meis2	-1.57498998642059	0.0459147945220671	0.78029803308384	3.29600930733018	6.57927010029643	5.16948654818526	9.26521480461937	8.39310381235435	5.89284353526981	8.33848297633113
NONRATT018569.2	Epb42	1.76740670465367	0.00060623687829922	0.113941040295407	21.5025369097254	14.731843920229	17.0749707197634	10.6549970253123	10.5513305069598	10.745773505492	8.33848297633113
NONRATT018595.2	Sema6d	-2.4112847030597	0.0349949490269104	0.737356595229592	2.04038671406154	2.00238655226413	2.34976661281148	1.15815185057742	2.63783262673994	13.1722384906031	3.43349299025399
NONRATT018609.2	Sema6d	-1.56489155742227	0.0412033434305896	0.766037900989277	6.12116014218461	5.57807682416436	7.51925316099674	12.5080399862361	5.03586228741261	13.6921952731269	8.66548230873627
NONRATT018652.2	Slc4a11	-1.87571540701513	0.00137414186258896	0.179158387706194	6.43506579050177	6.43624248942042	6.57934651587215	12.5080399862361	13.1891631336997	9.70585994044439	13.4069726286108
NONRATT018672.2	Sptlc3	1.72657346347107	0.00321226213713393	0.286135254700849	10.829744866942	11.0131260374527	14.8818552144727	6.71728073334904	7.91349788021981	5.372886752746	8.33848297633113
NONRATT018734.2	Nkx2-2	1.54691361429053	0.0392842760692424	0.752013284754068	14.9105182950651	12.8724849788408	10.6522753114121	7.41217184369549	4.07665042314354	9.01258423041265	12.0989752989903
NONRATT018749.2	Pax1	-1.87107290444561	0.0322314620119719	0.729304397234423	5.49334884555029	3.71871788277624	1.40985996768689	8.8019540643884	6.95428601595075	3.11974069514284	7.84798397772342
NONRATT018820.2	Abhd12	1.96878961857798	0.00032684537654711	0.0762920369256415	17.8926219540781	15.446981974609	19.2680862250542	7.18054147358001	8.63290677842162	10.745773505492	8.82898197493884
NONRATT018982.2	Bmp7	1.95831029076019	0.00800724737313257	0.42964620256536	5.02249037307455	3.71871788277624	4.38623101058143	3.01119481150129	1.91842372853814	1.73318927507936	2.288995326836
NONRATT019007.2	Cbln4	1.90213439371189	0.0277988343041434	0.69762953547837	3.45296213148876	2.00238655226413	4.22957990306067	2.08467333103936	1.67862076247087	1.38655142006348	1.63499666202571
NONRATT019015.2	Il36g	-17.7849756172566	4.18782579017289e-17	3.0303107417691e-13	0.47085847247574	0.429082832628028	0.469953322562296	6.94891110346453	5.99507415168168	12.6522817080793	8.01148364392599
NONRATT019121.2	Obp2b	-2.19901730984716	0.0327873902389575	0.733066109840588	0.941716944951479	0.572110443504037	2.34976661281148	3.24282518161678	3.11743855887447	2.77310284012697	2.288995326836
NONRATT019152.2	Abo	1.53702690154615	0.000434805211235056	0.089892871671339	44.1037435885609	46.9130563673311	44.6455656434182	33.5864036667452	26.6181292334666	32.4106394439839	25.178948595196
NONRATT019163.2	Surf2	1.64460489010577	0.00997615299851171	0.470276502262089	18.8343388990296	21.1680864096494	18.1715284724088	18.7620599793542	10.0717245748252	9.53254101293645	9.15598130734399
NONRATT019169.2	Abo2	1.67739423552003	0.0200928971542572	0.626521318617156	5.65030166970887	5.57807682416436	5.32613765570603	3.24282518161678	3.11743855887447	3.29305962265078	3.43349299025399
NONRATT019187.2	Wdr5	1.57945390700739	0.0334367566609116	0.733066109840588	9.73107509783195	13.0155125897168	11.9054841715782	6.25401999311807	4.31645338921081	11.2657302880158	7.03048564671056
NONRATT019274.2	Ppp6c	2.34284258265222	0.000273536314367025	0.0670952125681286	7.69068838377041	10.7270708157007	14.8818552144727	4.63260740230968	2.1582266946054	5.89284353526981	5.88598798329256
NONRATT019287.2	Zeb2os	1.59979247848047	0.00521244206508674	0.352497483952969	16.9509050091266	22.1692796857814	18.1715284724088	8.57032369427292	12.2299512694306	11.4390492155237	15.2054689568391
NONRATT019298.2	Acvr2a	-1.58539364300623	0.00170516489977223	0.209128359572066	39.5521116879621	44.9106698150669	54.5145854172264	89.6409532346924	75.5379343111891	70.8874413507456	58.2058811681153
NONRATT019307.2	Arl6ip6	1.92631903423042	0.000223450320291443	0.0577459470581744	45.0454605335124	52.3481055806194	59.0574675353286	38.6822718092859	16.3066016925742	34.4904665740792	18.8024616132957
NONRATT019475.2	Olr540	-2.12981288722943	0.015058671054365	0.558814462111906	1.72648106574438	2.00238655226413	1.09655775264536	2.08467333103936	4.31645338921081	3.63969747766665	3.76049232265914
NONRATT019499.2	Tp53i11	-2.47660036000233	0.00238963463942571	0.243540792265978	2.82515083485444	3.86174549365225	5.63943987074756	14.824343687391	9.59211864269068	3.29305962265078	13.2434729624083
NONRATT019555.2	Prr5l	1.7165628665796	0.0460576236224126	0.78029803308384	5.65030166970887	3.43266266102422	5.48278876322679	4.4009770321942	2.8776355928072	1.90650820258729	2.288995326836
NONRATT019575.2	Mettl15	-2.25944852380969	0.0170050827274881	0.588750136919158	2.98210365901302	1.85935894138812	1.56651107520765	6.48565036323356	7.91349788021981	1.73318927507936	3.59699265645657
NONRATT019596.2	Emc7	-2.00157191703809	0.0361130815687608	0.741022922863242	1.41257541742722	1.71633133051211	0.626604430083062	1.85304296092387	2.8776355928072	3.11974069514284	2.288995326836
NONRATT019601.2	Grem1	1.51754819882252	0.0249689812343167	0.673572763150712	9.41716944951479	7.58046337642849	9.39906645124593	5.09586814254065	6.23487711774894	5.71952460776187	6.04948764949513
NONRATT019741.2	Sptlc3	-2.10579959289408	0.00194863770117582	0.223814958820766	2.04038671406154	3.86174549365225	2.81971993537378	4.63260740230968	5.51546821954714	7.27939495533329	7.03048564671056
NONRATT020009.2	Rims4	2.15401132479539	0.00858967483423017	0.43400961858284	6.27811296634319	5.72110443504037	4.38623101058143	2.08467333103936	1.19901483033634	3.46637855015871	3.10649365784885
NONRATT020279.2	Fam3c	-1.99444328894039	0.00599490291573333	0.374759887904242	10.2019335703077	7.29440815467648	9.71236866628746	28.0272747839736	22.3016758442558	7.97267066536503	14.5514702920288
NONRATT020374.2	Clec2l	-1.53692668735623	0.0247477472309307	0.671950089917503	29.3501781176544	32.1812124471021	38.5361724501083	51.190311795522	73.1399046505165	28.0776662562856	53.1373915158356
NONRATT020477.2	Tmem178b	1.70901416320453	0.0018663015405833	0.219009605718838	16.9509050091266	15.590009585485	16.6050173972011	10.8866273954278	7.43389194808528	10.0524977954603	9.80997997215427
NONRATT020581.2	Prss37	-1.56944701819235	0.0244632404305474	0.667984934926191	19.1482445473467	17.0202856942451	23.0277128055525	25.0160799724723	42.9247309260408	17.6785306058094	38.4224215576042
NONRATT020650.2	Prss37	-2.27867286621258	0.00228255617502376	0.239370673659013	2.98210365901302	2.14541416314014	3.60297547297761	4.16934666207872	6.71448304988348	7.62603281034916	7.84798397772342
NONRATT020776.2	LOC500124	-1.80270424711036	0.0163392685851644	0.579563468050242	8.16154685624615	8.00954620905652	5.0128354406645	11.5815185057742	21.1026610139195	7.45271388284123	11.2814769679774
NONRATT020794.2	Mir148a	-2.19527899507907	0.0212778317836417	0.636224755315832	1.5695282415858	1.14422088700807	2.19311550529072	2.54793407127033	3.59704449100901	6.23948139028568	1.96199599443085
NONRATT020827.2	Creb5	1.70048785804015	8.19045020941618e-08	0.000131702439367412	233.702755172125	227.270873681979	240.929403366937	151.486262055527	121.10049786397	131.722384906031	145.841702252693
NONRATT020886.2	Ccser1	-1.98790452110611	0.019946415908041	0.626521318617156	3.1390564831716	4.00477310452826	2.34976661281148	12.0447792460052	3.83684745707627	5.71952460776187	3.92399198886171
NONRATT021010.2	LOC100911370	-1.83656788077573	0.0033759189371588	0.286783523231193	4.39467907644024	6.43624248942042	9.24241534372517	11.3498881356587	11.7503453372961	14.9054277656825	11.1179773017748
NONRATT021060.2	Antxr1	-2.45195484145247	0.00421085523842566	0.306228628193448	1.41257541742722	2.43146938489216	1.40985996768689	3.47445555173226	6.47468008381621	4.15965426019045	3.43349299025399
NONRATT021115.2	LOC100909675	-1.66607329556186	0.0387801079205537	0.751272440986921	6.74897143881893	10.7270708157007	5.79609097826832	10.6549970253123	5.75527118561441	16.8119359682697	18.1484629484854
NONRATT021179.2	Steap2	1.76251217113908	0.00122372526836875	0.178703680893347	26.6819801069586	28.0334117316978	17.5449240423257	12.7396703563516	11.7503453372961	10.9190924329999	18.9659612794983
NONRATT021220.2	Pdk4	-1.60229590732244	0.0171762347092452	0.588909090932878	18.9912917231882	18.0214789703772	19.5813884400957	34.9761858874381	20.1434491496504	45.2362400795712	20.4374582753214
NONRATT021242.2	Thsd7a	-1.69569178776941	0.00687382841879671	0.401121148696879	32.489234600826	32.1812124471021	41.5125434930029	75.5115006576479	90.1659152412924	31.8906826614601	43.3274115436814
NONRATT021243.2	Thsd7a	-1.75935736742398	0.00353105728821183	0.290373543204161	10.5158392186248	9.29679470694061	13.6286463543066	20.8467333103936	26.3783262673994	19.7583577359046	11.9354756327877
NONRATT021545.2	Prss37	1.58583375957317	0.0116213603393052	0.490535226356384	9.73107509783195	12.4434021462128	10.025670881329	6.25401999311807	6.95428601595075	7.7993517378571	6.04948764949513
NONRATT021554.2	Prss37	1.69659832497453	0.0382740706865637	0.751272440986921	9.10326380119763	8.29560143080854	7.20595094595521	3.93771629196323	4.55625635527807	3.46637855015871	7.19398531291313
NONRATT021562.2	Prss37	2.55502515907121	0.0116261458430237	0.490535226356384	4.86553754891597	7.58046337642849	4.85618433314373	1.85304296092387	1.91842372853814	4.85292997022219	0.326999332405142
NONRATT021596.2	Prss37	-1.68192635884157	0.0155330398638445	0.564809429420998	13.1840372293207	6.43624248942042	9.55571755876669	13.8978222069291	10.3115275408925	23.0514173585554	17.6579639498777
NONRATT021714.2	Skap2	-2.32281224654626	2.18944411679026e-05	0.0137763631557342	11.9284146360521	9.01073948518859	11.2788797414951	34.0496644069762	24.9395084709958	16.2919791857459	24.8519492627908
NONRATT021715.2	Skap2	-1.95531376174934	0.000384335889483257	0.0855709075784877	5.02249037307455	5.00596638066033	5.95274208578909	12.5080399862361	10.791133473027	9.18590315792058	9.48298063974913
NONRATT021739.2	Il12rb2	1.8228808593666	0.0133807953116941	0.529089808062395	5.02249037307455	4.71991115890831	5.16948654818526	3.24282518161678	2.63783262673994	2.77310284012697	2.288995326836
NONRATT021767.2	Neurod6	1.80775383489772	0.04500773628134	0.78029803308384	4.86553754891597	5.00596638066033	3.13302215041531	1.38978222069291	1.67862076247087	3.98633533268252	2.288995326836
NONRATT021799.2	Vom1r74	2.51100318289228	0.0103309029833498	0.471514651846798	24.3276877445799	21.1680864096494	25.5341305258848	4.86423777242517	5.75527118561441	23.5713741410792	3.26999332405142
NONRATT021828.2	Ccser1	1.55402963889233	0.0071545498444443	0.40764033601889	14.5966126467479	15.160926752857	15.8217618595973	9.96010591496582	9.83192160875795	8.66594637539678	10.6274783031671
NONRATT021885.2	Tcf7l1	-1.9800293910544	0.0349818997231024	0.737356595229592	1.5695282415858	2.71752460664418	1.40985996768689	4.63260740230968	4.07665042314354	4.33297318769839	2.288995326836
NONRATT021940.2	Reg3g	1.9315414526227	0.0419159563733819	0.766887131018436	2.51124518653728	3.43266266102422	7.51925316099674	3.01119481150129	1.67862076247087	2.4264649851111	2.12549566063343
NONRATT022089.2	Impad1	1.56479541858634	0.0389217134215083	0.751272440986921	7.69068838377041	7.29440815467648	6.89264873091368	4.86423777242517	3.83684745707627	6.58611924530155	3.26999332405142
NONRATT022126.2	RGD1559904	-3.10024311293683	0.00283940514703522	0.268574322143096	0.15695282415858	1.00119327613207	1.09655775264536	2.08467333103936	2.39802966067267	2.4264649851111	2.61599465924114
NONRATT022300.2	Rad23b	-2.00999738092434	0.00801578736129403	0.42964620256536	3.1390564831716	3.86174549365225	4.85618433314373	7.18054147358001	8.15330084628708	4.50629211520632	11.9354756327877
NONRATT022328.2	Txn1	-1.55719121253607	0.0232275847278663	0.659310340561969	6.59201861466035	6.43624248942042	6.73599762339292	8.57032369427292	10.3115275408925	10.9190924329999	11.1179773017748
NONRATT022339.2	Frmd3	-2.98600323179806	0.00103347966620458	0.164357337684754	1.25562259326864	0.715138054380047	1.25320886016612	3.01119481150129	3.35724152494174	2.9464217676349	3.59699265645657
NONRATT022620.2	Ppt1	2.6665217469535	0.00126519592922563	0.178703680893347	4.23772625228166	3.43266266102422	4.38623101058143	2.08467333103936	1.4388177964036	1.73318927507936	0.817498331012856
NONRATT022637.2	Macf1	-1.89610105200019	0.0104644513959257	0.471514651846798	9.73107509783195	5.00596638066033	9.39906645124593	17.1406473885458	17.7454194889778	10.3991356504761	15.8594676216494
NONRATT022640.2	Akirin1	-2.10147528337683	0.0037091680979609	0.294400686809973	2.04038671406154	3.43266266102422	3.44632436545684	8.57032369427292	3.35724152494174	6.41280031779361	6.70348631430542
NONRATT022677.2	LOC100294508	1.51030239828546	0.0188174769361675	0.609231602282362	10.9866976911006	9.29679470694061	10.6522753114121	5.55912888277162	7.67369491415255	7.45271388284123	6.53998664810285
NONRATT022765.2	Sh3bgrl3	-1.50246212557626	0.0109850653377801	0.480289624073578	21.0316784372497	27.3182736773178	17.388272934805	25.2477103425878	32.3734004190811	44.1963265145236	29.756939248868
NONRATT022805.2	Zbtb40	-3.92215859376177	3.13274779813563e-05	0.016791528198007	2.51124518653728	3.43266266102422	4.22957990306067	17.3722777586613	15.8269957604396	2.77310284012697	17.6579639498777
NONRATT022808.2	Zbtb40	-1.57149109382451	0.011402762564141	0.485355234788965	25.2694046895314	18.0214789703772	21.7745039453864	37.5241199587084	40.0470953332336	20.1049955909205	38.9129205562119
NONRATT022806.2	Zbtb40	-2.63629576831707	0.000287501527586163	0.0685301643373497	19.3051973715053	19.4517550791373	24.2809216657187	52.5800940162149	85.6096588860143	15.5987034757142	68.1793608064722
NONRATT022811.2	Cdc42	1.63976359334141	2.39993856927754e-05	0.0144716295727435	190.540728528516	203.099207443933	164.796965111845	136.198657627905	86.0892648181489	126.522817080793	105.130285368253
NONRATT022828.2	Ece1	-2.02642864268193	0.0262073575891844	0.687088548968617	0.627811296634319	3.43266266102422	2.34976661281148	4.86423777242517	4.79605932134534	5.02624889773013	2.94299399164628
NONRATT022992.2	Tram1	1.5035053844315	0.0202043365506559	0.626521318617156	29.0362724693373	33.4684609449862	30.5469659665493	21.0783636805091	16.5464046586414	30.6774501689046	14.0609712934211
NONRATT023014.2	RGD1564053	1.58040040842404	0.00742308030499629	0.411597004497725	16.3230937124923	14.874871531105	16.6050173972011	13.6661918368136	9.59211864269068	9.01258423041265	8.33848297633113
NONRATT023018.2	Ppp1r42	-2.4078307197951	0.0418152997864418	0.76670924594665	2.3542923623787	1.5733037196361	1.40985996768689	4.63260740230968	7.43389194808528	2.25314605760316	3.10649365784885
NONRATT023022.2	Rrs1	-2.18125339157345	0.0103237564326146	0.471514651846798	1.5695282415858	1.5733037196361	1.25320886016612	3.47445555173226	2.8776355928072	2.4264649851111	4.08749165506428
NONRATT023057.2	Nsmaf	-1.70588907251426	0.0124410289085737	0.511984597323843	12.5562259326864	10.4410155939487	16.1350640746388	28.0272747839736	26.1385233013321	11.7856870705396	23.3804522669677
NONRATT023151.2	Mir873	-1.81721787960619	0.0303557301821834	0.712006689135427	2.04038671406154	3.14660743927221	2.03646439776995	4.86423777242517	6.71448304988348	3.46637855015871	2.94299399164628
NONRATT023329.2	Cdk5rap2	-2.19757265814423	0.032222774460289	0.729304397234423	1.72648106574438	0.858165665256056	0.626604430083062	1.62141259080839	2.39802966067267	2.4264649851111	2.94299399164628
NONRATT023332.2	Tle1	1.58165680444142	0.00448621173950703	0.316704664849491	14.9105182950651	18.0214789703772	13.4719952467858	8.57032369427292	10.3115275408925	9.70585994044439	10.4639786369646
NONRATT023379.2	Slc24a2	1.54368426417639	0.00826444213241543	0.433344226595348	17.8926219540781	20.5959759661453	18.1715284724088	13.2029310965826	11.9901483033634	13.8655142006348	9.97347963835684
NONRATT023382.2	Elavl2	2.27060836997558	0.0305827976072441	0.713062220244009	3.76686777980592	2.00238655226413	3.28967325793608	1.15815185057742	0.959211864269068	2.59978391261903	0.490498998607714
NONRATT023396.2	Zfp352	-2.37233392810163	0.00505197749327496	0.346503404183295	2.51124518653728	1.43027610876009	1.40985996768689	7.64380221381098	3.35724152494174	3.29305962265078	2.94299399164628
NONRATT023536.2	Foxe3	1.71017973108249	0.000165556289146666	0.0499152211777199	94.1716944951479	108.128873822263	104.799590931392	85.4716065726137	43.8839427903099	65.6878735255076	44.6354088733019
NONRATT023548.2	Efcab14	2.1797411560904	0.00319713873717797	0.286135254700849	7.21982991129467	7.00835293292446	5.63943987074756	1.15815185057742	2.1582266946054	4.50629211520632	3.92399198886171
NONRATT023558.2	Hpdl	1.81788922644369	3.67474457944387e-05	0.0183382426047282	29.6640837659716	26.8891908446898	27.413943816134	16.6773866483149	15.8269957604396	16.8119359682697	12.4259746313954
NONRATT023683.2	Khdrbs1	1.71765320106323	2.66812793921931e-05	0.0148512105909161	174.374587640182	160.763034624634	142.709158951417	90.3358443450388	77.21655507366	119.24342212546	83.7118290957164
NONRATT023697.2	Serinc2	-3.47818675825679	1.3550117468814e-09	3.92194600017352e-06	22.6012066788355	26.1740527903097	25.0641772033225	60.6871569702569	120.141285999701	84.0596798413487	77.9893407786264
NONRATT023749.2	Kdf1	-1.9465510251108	0.0297009546128265	0.708310868357463	1.25562259326864	2.86055221752019	1.87981329024919	4.16934666207872	2.63783262673994	5.71952460776187	3.10649365784885
NONRATT023773.2	Hnrnpr	1.74206657898668	0.00620423615505509	0.374759887904242	16.6369993608095	12.5864297570888	13.9419485693481	7.41217184369549	6.23487711774894	10.3991356504761	8.66548230873627
NONRATT023778.2	LOC690206	-1.68140109455334	0.0333752096045946	0.733066109840588	3.9238206039645	3.71871788277624	4.38623101058143	7.41217184369549	9.83192160875795	6.06616246277774	4.08749165506428
NONRATT023814.2	Iffo2	-1.72074984718423	0.0366387689738048	0.744474497200716	5.49334884555029	6.86532532204845	11.4355308490159	8.33869332415743	11.7503453372961	24.9579255611427	9.31948097354656
NONRATT023819.2	Tas1r2	-1.54535964061654	0.00387964607290603	0.299774715112566	14.1257541742722	14.4457886984769	15.1951574295143	22.2365155310865	21.582266946054	20.1049955909205	26.1599465924114
NONRATT033273.1	Tmem51	1.6747974470107	0.0103012401021999	0.471514651846798	24.9554990412142	23.4565281836655	25.8474327409263	9.96010591496582	15.8269957604396	18.718444170857	14.3879706258263
NONRATT024047.2	Ston1	1.94600613250571	0.0124529144733273	0.511984597323843	6.74897143881893	9.43982231781662	7.83255537603828	5.79075925288711	1.91842372853814	5.89284353526981	2.77949432544371
NONRATT024077.2	Nrxn1	1.51665340405158	0.0094978784011176	0.456655469172671	22.7581595029941	17.7354237486252	18.3281795799296	15.7508651678529	10.3115275408925	12.9989195630952	12.589474297598
NONRATT024161.2	Apob	-2.05121648465459	0.0074714637025222	0.412698559934738	2.04038671406154	2.71752460664418	2.66306882785301	2.77956444138581	6.47468008381621	4.85292997022219	6.2129873156977
NONRATT024272.2	Dnajb9	-1.6956026852979	0.00801248873236877	0.42964620256536	4.55163190059882	4.86293876978432	7.83255537603828	10.4233666551968	10.3115275408925	10.0524977954603	8.33848297633113
NONRATT024399.2	Mis18bp1	1.62851363994875	0.0174315037948456	0.588909090932878	9.57412227367337	7.58046337642849	7.67590426851751	3.47445555173226	5.99507415168168	4.33297318769839	6.37648698190028
NONRATT024417.2	Mdga2	1.98874939495225	0.0302107000332604	0.70975527740478	2.19733953822012	5.00596638066033	2.66306882785301	1.85304296092387	0.959211864269068	1.90650820258729	1.79849632822828
NONRATT024457.2	Dhrs7	1.81287740332705	0.0220752328742717	0.644716078183134	5.02249037307455	4.86293876978432	3.28967325793608	2.77956444138581	2.1582266946054	3.29305962265078	1.47149699582314
NONRATT024587.2	Flrt2	2.57986236694083	3.07949810591046e-08	5.57081207359203e-05	33.1170458974603	37.4732340495144	38.5361724501083	20.6151029402781	10.791133473027	14.5587899106666	10.6274783031671
NONRATT024660.2	Rps6ka5	-1.54658371059127	0.0104186503691409	0.471514651846798	9.26021662535621	9.86890515044464	12.688739709182	16.4457562781994	17.985222455045	12.6522817080793	18.6389619470931
NONRATT024662.2	Rps6ka5	-1.60634738101832	0.0442992803326692	0.778968428653133	5.49334884555029	4.14780071540427	2.81971993537378	6.71728073334904	7.43389194808528	7.62603281034916	5.06848965227971
NONRATT024679.2	Chga	-2.01733535750247	0.0327590975655229	0.733066109840588	1.88343388990296	1.14422088700807	1.72316218272842	3.24282518161678	1.4388177964036	4.33297318769839	3.59699265645657
NONRATT024721.2	Vrk1	-1.68330130453683	0.0475043414648449	0.788500726524899	4.08077342812308	2.43146938489216	4.38623101058143	4.86423777242517	6.47468008381621	4.15965426019045	8.82898197493884
NONRATT024770.2	Sos1	-1.7192480736109	0.0396319436979928	0.754675643680726	4.23772625228166	2.28844177401615	2.81971993537378	5.55912888277162	2.63783262673994	6.06616246277774	6.86698598050799
NONRATT024887.2	Mtm1	-2.44968789197491	0.0111549685516328	0.481805332701175	1.5695282415858	0.715138054380047	0.939906645124593	1.85304296092387	2.1582266946054	3.98633533268252	2.45249499303857
NONRATT024903.2	Yipf4	-2.50392050471312	0.000145781245716605	0.0458640475654502	5.49334884555029	4.43385593715629	4.5428821181022	7.41217184369549	15.8269957604396	10.3991356504761	14.7149699582314
NONRATT025017.2	Nova1	-2.11677387566472	0.0314213683274053	0.726405818585	2.19733953822012	0.715138054380047	0.783255537603827	2.54793407127033	2.8776355928072	2.77310284012697	2.288995326836
NONRATT025189.2	Timm9	-1.50622932632271	0.00109980753560837	0.167541206898151	65.9201861466035	72.9440815467648	63.6003496534308	117.668228018666	108.870546594539	78.8601120161107	101.860292044202
NONRATT025235.2	Fut8	-1.55180100559427	0.0300709965433152	0.708774368037228	4.55163190059882	4.71991115890831	3.75962658049837	6.71728073334904	6.47468008381621	7.10607602782536	6.70348631430542
NONRATT025303.2	Flrt2	3.71087418741171	3.16112723720545e-06	0.00326770238405981	6.12116014218461	5.00596638066033	6.73599762339292	1.62141259080839	0.479605932134534	1.90650820258729	2.12549566063343
NONRATT025305.2	Flrt2	2.20847719954685	0.0258049351669262	0.682750082778138	5.65030166970887	3.71871788277624	3.28967325793608	3.47445555173226	2.1582266946054	0.866594637539678	1.30799732962057
NONRATT025326.2	Flrt2	2.00544068230242	0.000138544986691345	0.0446688259252833	24.7985462170556	27.3182736773178	14.5685529994312	13.8978222069291	10.0717245748252	9.70585994044439	10.7909779693697
NONRATT025330.2	Spata7	-2.03332890759153	0.002275507508683	0.239370673659013	2.3542923623787	2.57449699576817	3.60297547297761	5.09586814254065	4.31645338921081	7.45271388284123	6.04948764949513
NONRATT025480.2	Gdf11	-1.54629809137683	0.0331063478037688	0.733066109840588	5.96420731802603	6.1501872676684	5.16948654818526	10.6549970253123	8.87270974448888	8.66594637539678	7.68448431152084
NONRATT025516.2	Gna15	-2.02417012710409	0.0271935902572678	0.69762953547837	3.1390564831716	3.57569027190023	1.40985996768689	5.79075925288711	5.51546821954714	5.89284353526981	4.90498998607714
NONRATT025632.2	Actl9	-1.63809851288737	0.048336120359972	0.792208758606472	3.76686777980592	3.14660743927221	4.69953322562297	6.25401999311807	6.95428601595075	8.49262744788884	3.76049232265914
NONRATT025745.2	Cep83os	-2.47138661996755	0.00839221244593825	0.43400961858284	2.04038671406154	1.5733037196361	1.87981329024919	2.08467333103936	3.83684745707627	7.97267066536503	4.08749165506428
NONRATT025746.2	Cep83os	1.62485188405466	0.0461047620384968	0.78029803308384	6.90592426297751	5.00596638066033	10.8089264189328	4.4009770321942	3.83684745707627	3.63969747766665	6.53998664810285
NONRATT025764.2	LOC500827	2.03141373780604	0.0234264912127118	0.659587900448182	2.51124518653728	4.43385593715629	2.19311550529072	2.08467333103936	1.67862076247087	1.21323249255555	1.144497663418
NONRATT025828.2	Cand1	-2.57552943599389	0.0223562890315815	0.648377184098292	0.784764120792899	0.715138054380047	0.783255537603827	2.08467333103936	2.63783262673994	1.03991356504761	2.288995326836
NONRATT025880.2	Ddit3	-2.15708034486905	0.0127330072833185	0.515916019158464	1.88343388990296	1.28724849788408	1.40985996768689	2.77956444138581	2.39802966067267	2.9464217676349	4.90498998607714
NONRATT025904.2	Ywhaz	1.80000266260222	0.0408570026970297	0.762783539341113	4.39467907644024	5.57807682416436	3.13302215041531	3.24282518161678	3.11743855887447	2.4264649851111	1.144497663418
NONRATT025929.2	Oxr1	-2.07465399499228	0.0353200650930251	0.737356595229592	1.88343388990296	1.85935894138812	0.626604430083062	3.70608592184775	1.67862076247087	3.81301640517458	2.94299399164628
NONRATT025965.2	Enpp2	2.21918018783997	0.0372967900759838	0.746858377314025	2.04038671406154	3.86174549365225	4.22957990306067	3.70608592184775	0.239802966067267	1.38655142006348	0.817498331012856
NONRATT026191.2	Ppara	1.50208659457434	4.82154855049035e-05	0.0225088550395795	116.772901173983	104.982266382991	105.896148684037	76.2063917679943	75.0583283790546	72.7939495533329	67.0348631430542
NONRATT026220.2	Syce3	-1.8524904255049	0.00411439836650562	0.304001265191182	2.98210365901302	4.00477310452826	4.22957990306067	6.94891110346453	8.63290677842162	6.06616246277774	6.37648698190028
NONRATT026317.2	Pde1b	-2.16461244229513	0.00437610487414506	0.315079550938445	3.29600930733018	1.43027610876009	1.87981329024919	5.32749851265614	3.35724152494174	5.19956782523807	5.06848965227971
NONRATT026390.2	Erbb3	2.23501017274323	0.0103164525536096	0.471514651846798	30.7627535350817	50.3457190283553	7.83255537603828	6.25401999311807	14.388177964036	18.1984873883332	14.0609712934211
NONRATT026597.2	Actl9	1.62237047529973	0.00208908092065712	0.23078762659351	18.677386074871	14.3027610876009	18.4848306874503	9.26521480461937	10.791133473027	10.9190924329999	11.1179773017748
NONRATT026622.2	Ric8b	-8.21494457735413	0.00019022423305487	0.0509800944587051	0	1.71633133051211	0	7.64380221381098	7.67369491415255	3.29305962265078	1.47149699582314
NONRATT026647.2	Sycp3	2.72397866567099	0.0139623482640783	0.536791246490376	3.45296213148876	2.28844177401615	2.66306882785301	0.694891110346453	0.719408898201801	1.90650820258729	0.653998664810285
NONRATT026649.2	Sycp3	2.60959584690504	0.0174686057213274	0.588909090932878	2.66819801069586	2.57449699576817	2.34976661281148	0.694891110346453	0.479605932134534	1.38655142006348	1.144497663418
NONRATT026876.2	Zfp706	-2.23915641322559	0.000415407912381268	0.089892871671339	4.7085847247574	4.43385593715629	5.95274208578909	11.5815185057742	14.6279809301033	6.06616246277774	13.0799732962057
NONRATT027221.2	Chkb	-2.0896679067804	0.0450107793805699	0.78029803308384	1.88343388990296	0.858165665256056	0.469953322562296	2.54793407127033	2.8776355928072	2.07982713009523	1.63499666202571
NONRATT027304.2	Olr1107	-1.74836428752585	0.0397125211659867	0.755216302646728	4.86553754891597	2.14541416314014	2.66306882785301	7.41217184369549	3.83684745707627	5.372886752746	5.88598798329256
NONRATT027466.2	Olr1156	1.61162728746291	0.0328876080211558	0.733066109840588	11.1436505152592	12.4434021462128	19.1114351175334	13.4345614666981	8.39310381235435	5.89284353526981	7.84798397772342
NONRATT027485.2	S1pr2	-1.68864275979928	0.0150592620386708	0.558814462111906	5.65030166970887	5.86413204591638	5.0128354406645	12.2764096161207	9.35231567662342	10.3991356504761	5.55898865088742
NONRATT027511.2	Rab3d	-1.84499280550444	0.0401324778711988	0.758220913514347	1.88343388990296	1.43027610876009	1.40985996768689	2.31630370115484	3.83684745707627	3.63969747766665	1.96199599443085
NONRATT027692.2	RGD1311251	1.69696908631485	0.00338861128196062	0.286783523231193	41.7494512261822	28.8915773969539	46.2120767186258	24.0895584920104	31.1743855887447	13.518876345619	23.3804522669677
NONRATT027734.2	Lnc215	1.66650416341076	0.0299045011447215	0.708310868357463	5.96420731802603	7.43743576555249	6.26604430083062	3.01119481150129	4.55625635527807	5.372886752746	2.77949432544371
NONRATT027756.2	Adpgk	-1.8217658815784	0.0148912738209548	0.558814462111906	13.4979428776379	13.1585402005929	15.5084596445558	33.1231429265142	31.8937944869465	18.0251684608253	19.7834596105111
NONRATT027834.2	Ice2	1.57833391034318	0.0381982297168645	0.751272440986921	14.1257541742722	13.3015678114689	12.0621352790989	7.41217184369549	6.47468008381621	13.8655142006348	5.39548898468485
NONRATT027963.2	Trim42	1.85706015485604	0.0149301935181557	0.558814462111906	8.00459403208757	9.43982231781662	6.89264873091368	1.85304296092387	5.27566525347988	6.75943817280949	3.43349299025399
NONRATT028174.2	Ctnnb1	1.55650433687981	0.00194576771550281	0.223814958820766	35.471338259839	29.1776326187059	31.8001748267154	26.1742318230497	16.5464046586414	20.6249523734443	19.2929606119034
NONRATT028329.2	Dnm2	1.563517972621	0.0358159968553682	0.739287254479542	5.02249037307455	5.72110443504037	6.26604430083062	3.93771629196323	2.8776355928072	3.98633533268252	3.59699265645657
NONRATT028465.2	Bace1	-1.81972725679201	0.032928797677082	0.733066109840588	2.04038671406154	3.14660743927221	1.40985996768689	5.09586814254065	3.59704449100901	3.11974069514284	4.41449098746942
NONRATT028522.2	Ncam1	-4.0862544320758	0.0026573495276468	0.261613349415677	1.25562259326864	0.715138054380047	0.626604430083062	2.08467333103936	3.83684745707627	7.27939495533329	1.144497663418
NONRATT028622.2	Lnc215	-2.18472425659244	0.00604829491891511	0.374759887904242	3.1390564831716	2.86055221752019	3.28967325793608	5.09586814254065	8.63290677842162	6.23948139028568	7.19398531291313
NONRATT028826.2	Bckdhb	1.67110432492668	0.0152676311669357	0.560912360285487	6.74897143881893	6.1501872676684	7.51925316099674	4.4009770321942	4.79605932134534	3.11974069514284	4.08749165506428
NONRATT028922.2	Acad11	-1.67554915351681	0.0342482370928583	0.735371642741611	2.98210365901302	3.71871788277624	5.32613765570603	7.18054147358001	5.99507415168168	8.49262744788884	5.23198931848228
NONRATT028955.2	Tmem115	-1.66680429396	0.0091063598469238	0.447136483243175	10.0449807461491	11.1561536483287	9.24241534372517	19.6885814598162	22.3016758442558	10.2258167229682	16.022967287852
NONRATT028976.2	LOC498675	-1.72601753925134	0.00212950682265506	0.231055474827604	14.2827069984308	12.7294573679648	17.388272934805	25.4793407127033	23.0210847424576	33.7971908640474	19.7834596105111
NONRATT029043.2	Arpp21	-1.75969413015823	0.0435802850588421	0.774808212987178	2.04038671406154	5.57807682416436	2.66306882785301	4.86423777242517	5.75527118561441	9.70585994044439	3.92399198886171
NONRATT029246.2	Tnfrsf21	1.52869866452065	0.0156882005045368	0.56902164837508	19.1482445473467	19.1656998573852	17.0749707197634	13.4345614666981	9.11251271055615	16.6386170407618	8.99248164114142
NONRATT029271.2	Kcnq5	2.15146581686208	0.0137149315149374	0.532124635078214	2.98210365901302	2.57449699576817	2.66306882785301	0.926521480461937	0.959211864269068	1.55987034757142	1.47149699582314
NONRATT029327.2	Aff3	-1.63676359517822	0.0365482314259524	0.743918432062424	5.02249037307455	10.1549603721967	9.55571755876669	9.96010591496582	11.9901483033634	21.1449091559681	10.7909779693697
NONRATT029392.2	Boll	-1.97005742145061	0.000118159545927194	0.041707437772155	21.8164425580426	15.446981974609	21.9311550529072	41.4618362506717	49.1596080437898	22.5314605760316	42.6734128788711
NONRATT029467.2	Creb1	1.58229978462579	0.0496998510839282	0.798163134341306	5.02249037307455	6.72229771117244	5.79609097826832	4.63260740230968	3.35724152494174	2.25314605760316	4.57799065367199
NONRATT029475.2	Rpe	-1.60715609198865	0.0455128173230878	0.78029803308384	2.3542923623787	3.71871788277624	2.97637104289454	4.4009770321942	5.75527118561441	4.67961104271426	4.74149031987456
NONRATT029537.2	Chpf	-1.5389289662867	0.0101810980996514	0.471514651846798	9.73107509783195	10.4410155939487	8.30250869860057	13.6661918368136	17.7454194889778	15.5987034757142	11.7719759665851
NONRATT029556.2	Acsl3	1.5162337843202	0.00967157666953581	0.463467078018286	73.2969688820568	82.0978486428294	69.7097428467407	39.1455325495168	48.2003961795207	53.2089107449362	57.0613835046973
NONRATT029608.2	LOC501180	1.51565440386294	0.0105597325205382	0.471514651846798	20.2469143164568	19.1656998573852	20.3646439776995	11.5815185057742	11.9901483033634	12.9989195630952	15.6959679554468
NONRATT029613.2	Ptma	-2.04671595357759	0.0254558055668343	0.679698188493036	0.941716944951479	1.43027610876009	2.34976661281148	3.70608592184775	3.59704449100901	3.81301640517458	1.96199599443085
NONRATT029679.2	Stk25	-1.77669286189473	0.0295174141521273	0.708310868357463	10.2019335703077	9.01073948518859	11.5921819565366	33.3547732966297	11.7503453372961	14.7321088381745	13.4069726286108
NONRATT029930.2	Inpp4a	-2.16366432093221	1.72778016062969e-06	0.0020837028737194	52.2652904448071	47.7712220325871	59.0574675353286	134.345614666981	130.692616506661	59.7950299902378	134.560225284716
NONRATT029969.2	Slc9a2	-1.66772237035362	0.0305445785437403	0.713062220244009	7.21982991129467	8.00954620905652	7.83255537603828	21.0783636805091	10.3115275408925	7.7993517378571	12.4259746313954
NONRATT030035.2	Satb2	4.39206767080584	7.28018745427722e-06	0.00619758075519411	39.0812532154864	33.1824057232342	11.2788797414951	5.79075925288711	6.71448304988348	6.41280031779361	6.37648698190028
NONRATT030179.2	Gmppa	1.60664454009282	0.0132171304492205	0.526937498239997	16.4800465366509	20.1668931335173	12.8453908167028	8.10706295404195	6.95428601595075	11.6123681430317	13.8974716272186
NONRATT030193.2	Slc4a3	-1.59274636637115	0.0271334637733427	0.69762953547837	4.55163190059882	4.5768835480323	5.79609097826832	9.72847554485034	9.59211864269068	6.06616246277774	6.70348631430542
NONRATT030197.2	Epha4	-1.84117047182373	0.0225983096414082	0.653043906822124	2.98210365901302	7.86651859818051	6.57934651587215	13.6661918368136	11.5105423712288	4.85292997022219	13.0799732962057
NONRATT030254.2	Atg16l1	-3.5573871276225	0.00341949254575297	0.287714512338005	0.941716944951479	0.715138054380047	0.939906645124593	2.08467333103936	5.51546821954714	2.07982713009523	2.94299399164628
NONRATT030267.2	Sh3bp4	1.56081915664948	0.0279483825532832	0.69762953547837	8.78935815288047	11.2991812592047	7.36260205347598	5.09586814254065	6.95428601595075	6.41280031779361	5.06848965227971
NONRATT030390.2	Mettl4	1.93141382949058	0.0278272729746691	0.69762953547837	3.9238206039645	3.14660743927221	3.60297547297761	2.54793407127033	2.8776355928072	1.38655142006348	0.817498331012856
NONRATT030498.2	Egfl6	-2.28746193118946	0.00399333224278521	0.299774715112566	1.25562259326864	1.43027610876009	1.40985996768689	4.4009770321942	2.39802966067267	2.59978391261903	3.26999332405142
NONRATT030594.2	Dlg3	2.71606159737607	0.00149001366780327	0.189153314039026	3.1390564831716	3.14660743927221	6.10939319330985	1.62141259080839	2.39802966067267	0.866594637539678	1.30799732962057
NONRATT030788.2	Xiap	1.85110719703899	0.00238343713108692	0.243540792265978	11.7714618118935	7.15138054380047	11.2788797414951	5.32749851265614	4.55625635527807	6.93275710031742	4.74149031987456
NONRATT030952.2	Mospd2	1.57891336658014	0.0497216384260682	0.798163134341306	5.65030166970887	4.5768835480323	5.0128354406645	2.77956444138581	3.83684745707627	3.98633533268252	2.288995326836
NONRATT031089.2	Mir3559	-1.67752169826558	0.0295287130849019	0.708310868357463	4.7085847247574	3.71871788277624	4.85618433314373	10.1917362850813	7.43389194808528	7.45271388284123	4.90498998607714
NONRATT031316.2	Mir3589	-1.57268885795323	0.0321514197569463	0.729304397234423	7.21982991129467	7.00835293292446	7.20595094595521	16.2141259080839	10.3115275408925	7.27939495533329	11.44497663418
NONRATT031330.2	Rbmx	1.83949684439677	0.0477277123154241	0.788500726524899	3.9238206039645	3.71871788277624	3.13302215041531	3.01119481150129	0.479605932134534	1.90650820258729	2.288995326836
NONRATT031468.1	Olr905	-1.55953434053982	0.0382017675916212	0.751272440986921	4.55163190059882	8.58165665256056	5.95274208578909	12.0447792460052	9.83192160875795	8.31930852038091	9.80997997215427
NONRATT031711.1	Ankrd40	-1.9455994071593	0.0327820714551501	0.733066109840588	1.5695282415858	1.14422088700807	2.66306882785301	2.77956444138581	4.31645338921081	3.11974069514284	3.76049232265914
NONRATT031893.1	Rasal2	1.55781262404009	0.0283320993949148	0.69762953547837	8.94631097703905	10.7270708157007	12.2187863866197	6.25401999311807	7.67369491415255	9.01258423041265	4.41449098746942
NONRATT031900.1	Aldh9a1	-1.60530878020754	0.0320687138210121	0.729304397234423	4.08077342812308	5.29202160241234	3.44632436545684	6.48565036323356	7.67369491415255	6.75943817280949	6.70348631430542
NONRATT031995.1	Crlf2	-2.05652657603491	0.00918351120527743	0.448999237036402	2.04038671406154	1.28724849788408	1.56651107520765	3.47445555173226	2.63783262673994	3.81301640517458	3.43349299025399
NONRATT032224.1	RGD1309676	-1.70604547529235	0.019965802504372	0.626521318617156	2.82515083485444	4.00477310452826	2.97637104289454	4.4009770321942	5.03586228741261	6.06616246277774	6.70348631430542
NONRATT032241.1	Dlc1	-2.05512190891861	0.0135886332705155	0.53038719272613	3.1390564831716	2.71752460664418	2.97637104289454	6.94891110346453	8.15330084628708	4.50629211520632	4.90498998607714
NONRATT032323.1	Celf2	2.02559210533305	0.00902982249913742	0.446005430742378	7.84764120792899	8.15257381993253	4.69953322562297	2.77956444138581	1.91842372853814	5.71952460776187	2.94299399164628
NONRATT032330.1	Mir874	-2.2255667817539	0.0062408190288089	0.374759887904242	2.04038671406154	1.43027610876009	1.09655775264536	4.4009770321942	4.07665042314354	3.11974069514284	2.288995326836
NONRATT032484.1	Irx3	1.77081055389903	0.0149448623945976	0.558814462111906	23.8568292721041	27.7473565099458	29.7637104289454	25.4793407127033	9.83192160875795	19.5850388083967	6.53998664810285
NONRATT032521.1	Fto	-1.54710512904763	0.0220964051118598	0.644716078183134	12.0853674602106	19.1656998573852	17.7015751498465	18.7620599793542	28.0569470298702	26.5177959087141	27.6314435882345
NONRATT033297.1	Eif3h	-1.57151187664408	0.0216056638660874	0.637073740292967	5.17944319723313	5.86413204591638	5.95274208578909	8.8019540643884	10.0717245748252	6.75943817280949	10.1369793045594
NONRATT033459.1	Cand1	-1.53737720945674	0.0251144518529919	0.673572763150712	18.0495747782367	14.731843920229	22.714410590511	31.0384695954749	25.6589173691976	24.4379687786189	32.5364335743117
NONRATT033528.1	Nts	1.51868644005716	0.00824767894056226	0.433344226595348	26.5250272828	29.892770673086	19.5813884400957	21.54162442074	16.0667987265069	15.0787466931904	14.3879706258263
NONRATT033614.1	Wdr72	-1.575390276855	0.0228021838580537	0.655754542790328	8.31849968040473	6.29321487854441	5.79609097826832	7.64380221381098	11.9901483033634	12.8256006355872	10.300478970762
NONRATT033621.1	Zic1	-2.47708354556805	0.00245536735266208	0.248490044249829	3.29600930733018	1.28724849788408	3.75962658049837	3.47445555173226	6.47468008381621	8.66594637539678	8.66548230873627
