# Supplementary material for: Comprehensive Evaluation of White Matter Damage and Neuron Death and Whole-Transcriptome Analysis of Rats With Chronic Cerebral Hypoperfusion
Source: Front Cell Neurosci. 2019 Jul 17;13:310. doi: 10.3389/fncel.2019.00310 (PMC6653095; doi:10.3389/fncel.2019.00310)
Supplement: Supplementary file 2 [file Data_Sheet_1.zip › Whole-transcriptome data/lncRNA_expression_analysis/Group_8WvsGroup_Control_all_detectable_lncRNA.txt]

lncRNA_ID	Cis_target_gene	Foldchange	PValue	FDR	8wC1-6	8wC1-7	8wC2-5	kong1C1-4	kong2C1-4	kong2C1	kong2C2-4
NONRATT000004.2	Vom2r5	1.11647316317411	0.620910577725255	0.993184854378932	10.5090039960702	8.7762887886323	11.7434835474078	7.87543258392646	6.95428601595075	12.6522817080793	9.15598130734399
NONRATT000005.2	Vom2r5	-1.38899909029305	0.0643032437351002	0.875443596739765	9.44287315588918	13.4670638308323	8.58177643849028	12.9713007264671	18.4648283871796	12.8256006355872	14.7149699582314
NONRATT000006.2	Rrlt	-1.05275291413187	0.650857746514902	0.993184854378932	169.667107994525	143.144296449072	147.922725452925	179.050276099269	178.413406754047	123.229757458142	166.769659526623
NONRATT000007.2	Rrlt	-1.19782570413928	0.192460077798819	0.986289747133326	31.2224031767304	34.3485785348195	37.7146490849441	41.9250969909026	39.3276864350318	52.3423161073965	31.0649365784885
NONRATT000016.2	Stxbp5	-1.03491537673478	0.843896469691036	0.993184854378932	26.3486621930456	18.6117848448582	21.0027686520946	13.8978222069291	20.623055081785	30.8507690964125	25.178948595196
NONRATT000017.2	Stxbp5	1.09931399627966	0.51773186557333	0.993184854378932	64.8816768453031	52.0524714360261	70.686737506512	49.8005295748291	55.3944851615387	79.0334309436186	42.8369125450736
NONRATT000018.2	Shprh	-1.08720444950453	0.569591820697463	0.993184854378932	86.5089024604041	57.6511384218777	55.5557106281213	85.0083458323827	87.2882796484852	51.3024025423489	67.0348631430542
NONRATT000020.2	Epm2a	-1.03716189916857	0.861817832164698	0.993184854378932	9.29056875014903	8.7762887886323	5.64590555163834	10.4233666551968	8.39310381235435	5.372886752746	9.15598130734399
NONRATT000024.2	Epm2a	1.37870339105957	0.200643129132446	0.991222873795369	3.8076101435037	9.07891943651618	9.48512132675241	5.79075925288711	6.71448304988348	5.19956782523807	3.92399198886171
NONRATT000025.2	Epm2a	1.22974494942359	0.446456928195284	0.993184854378932	3.50300133202341	3.63156777460647	4.29088821924514	4.16934666207872	1.4388177964036	3.98633533268252	2.61599465924114
NONRATT000031.2	Olr905	-1.14755098108817	0.628813148148223	0.993184854378932	3.50300133202341	3.63156777460647	3.61337955304854	1.85304296092387	5.03586228741261	5.02624889773013	4.41449098746942
NONRATT000033.2	Olr905	1.38461064815141	0.0908987692372722	0.917095127738086	16.448875819936	20.2762534082195	16.937716654915	17.8355384988923	10.0717245748252	9.01258423041265	14.878469624434
NONRATT000035.2	Olr905	-1.09634810694906	0.792464837625588	0.993184854378932	1.52304405740148	1.05920726759355	2.25836222065534	1.85304296092387	1.67862076247087	1.90650820258729	1.47149699582314
NONRATT000036.2	Olr905	-1.40139334094426	0.300301406040097	0.993184854378932	1.21843524592118	1.6644685633613	3.83921577511407	2.77956444138581	4.79605932134534	2.25314605760316	2.45249499303857
NONRATT000038.2	Olr905	1.14914332423354	0.695269495436751	0.993184854378932	1.06613084018104	3.78288309854841	1.3550173323932	1.62141259080839	1.19901483033634	2.25314605760316	2.12549566063343
NONRATT000039.2	Rn5-8s	1.07241683079117	0.653775423980119	0.993184854378932	55.7434125008942	49.1774802811293	32.0687435333058	48.8740080943672	42.205322027839	29.9841744588728	50.0308978579868
NONRATT000045.2	Perp	1.27808931679217	0.217028858934016	0.993184854378932	13.8597009223535	8.62497346469037	12.6468284356699	9.72847554485034	8.87270974448888	11.9590059980476	6.04948764949513
NONRATT000046.2	Perp	1.36642156953488	0.236047966764128	0.993184854378932	4.87374098368474	3.48025245066453	3.16170710891747	3.70608592184775	1.67862076247087	2.4264649851111	3.43349299025399
NONRATT000047.2	Perp	1.48453108436435	0.303656433167877	0.993184854378932	2.28456608610222	1.51315323941936	3.387543330983	1.62141259080839	1.4388177964036	2.77310284012697	0.490498998607714
NONRATT000048.2	Perp	1.51891342814639	0.067729431288686	0.878140617599833	14.3166141395739	9.83549605622586	8.80761266055581	8.57032369427292	4.55625635527807	10.745773505492	5.06848965227971
NONRATT000050.2	Perp	-1.20775439554194	0.132279848242662	0.960099931202313	31.9839252054311	31.1709567320389	23.9386395389466	39.3771629196323	32.6132033851483	33.2772340815236	35.8064268983631
NONRATT000051.2	Perp	-1.23682243473375	0.0484603990954406	0.846728326462177	95.1902535875926	86.4010499708456	106.820533036997	137.820070218713	110.788970323077	112.657302880158	113.959267343192
NONRATT000052.2	Perp	-1.26891767751038	0.305048441466865	0.993184854378932	14.9258317625345	8.3223428168065	6.32341421783494	13.4345614666981	17.026010590776	6.75943817280949	13.5704722948134
NONRATT000053.2	Perp	-1.21356648680685	0.0718144871774997	0.884286724393042	546.163598984171	534.445724162919	496.388016100043	716.432734767193	693.270374900469	519.783463596299	623.260727564201
NONRATT000058.2	Slc35d3	-1.02919948468095	0.922760966914186	0.995412729397446	5.33065420090518	3.17762180278066	1.80668977652427	3.70608592184775	3.35724152494174	2.77310284012697	4.57799065367199
NONRATT000061.2	Slc35d3	-1.0137340593722	0.944594543792798	0.996275233679672	8.224437909968	8.01971216892262	5.87174177370388	6.48565036323356	7.67369491415255	6.23948139028568	9.6464803059517
NONRATT000063.2	Slc35d3	1.0065832738536	0.977542639800126	0.999432731277731	5.02604538942489	4.84209036614196	4.29088821924514	3.93771629196323	5.03586228741261	6.58611924530155	3.26999332405142
NONRATT000064.2	Pex7	1.01919668466822	0.910339944543336	0.993796459800365	9.59517756162933	8.92760411257424	9.03344888262135	9.72847554485034	9.35231567662342	7.7993517378571	9.31948097354656
NONRATT000066.2	Ifngr1	1.08949972392286	0.578055647606219	0.993184854378932	23.4548784839828	19.2170461406259	29.5845450905849	22.9314066414329	26.3783262673994	18.5451252433491	20.4374582753214
NONRATT000067.2	Ifngr1	-1.02241252039637	0.906418903333909	0.993184854378932	14.1643097338338	14.5262710984259	11.0659748812111	9.26521480461937	16.0667987265069	16.118660258238	12.9164736300031
NONRATT000069.2	Pde7b	-1.61947985471608	0.0251156663199664	0.741216401671806	22.5410520495419	15.8881090139033	14.6793544342597	35.9027073679001	23.9802966067267	40.9032668918728	14.3879706258263
NONRATT000072.2	Ahi1	1.4573852498658	0.266117897860944	0.993184854378932	2.74147930332267	2.72367583095485	1.3550173323932	0.926521480461937	2.63783262673994	1.55987034757142	1.30799732962057
NONRATT000074.2	Ahi1	1.10144196028102	0.721253541664335	0.993184854378932	3.04608811480296	2.57236050701292	2.93587088685194	3.24282518161678	2.8776355928072	1.90650820258729	2.45249499303857
NONRATT000076.2	Ptprk	-1.01275525832427	0.913702280598832	0.994522223579078	61.9878931362403	47.2103810698841	48.3289515220242	48.8740080943672	48.6800021116552	59.4483921352219	55.5898865088742
NONRATT000079.2	Ptprk	-1.31557233068925	0.0825248505267293	0.911887542047621	24.2164005126835	28.9012268729098	18.5185702093738	26.1742318230497	40.2868982993009	23.7446930685872	36.2969258969708
NONRATT000080.2	Ptprk	1.0345793961108	0.909578545537189	0.993796459800365	1.82765286888178	6.05261295767745	4.51672444131067	5.79075925288711	2.39802966067267	3.81301640517458	3.92399198886171
NONRATT000082.2	Arhgap18	1.09750725870638	0.589325502696058	0.993184854378932	11.5751348362513	9.38155008440005	9.93679377088348	8.57032369427292	10.3115275408925	10.5724545779841	8.17498331012856
NONRATT000083.2	Arhgap18	1.24490384532502	0.344261385560705	0.993184854378932	10.3566995903301	10.4407573519936	8.80761266055581	6.02238962300259	3.59704449100901	9.18590315792058	12.4259746313954
NONRATT000084.2	Arhgap18	1.09004010630424	0.457410369124811	0.993184854378932	45.6913217220444	42.822236675568	41.5538648600582	45.1679221725194	35.7306419440228	38.9967586892855	39.4034195548196
NONRATT000087.2	Samd3	1.05882321536882	0.590129833545308	0.993184854378932	51.3265847344299	54.624831943039	53.9748570736625	51.4219421656375	50.8382288062606	47.3160672096664	51.8293941862151
NONRATT000094.2	Ccnb2	1.34537051269977	0.138882773819343	0.966514379901563	10.5090039960702	12.2565412392968	9.93679377088348	10.6549970253123	7.43389194808528	9.70585994044439	4.90498998607714
NONRATT000098.2	Taar7c	-1.05899801718057	0.549884070887417	0.993184854378932	150.933666088487	141.933773857536	148.826070341187	165.847345002687	150.596262690244	147.494407309253	159.739173879912
NONRATT000099.2	Taar7c	-1.06968268003967	0.689121387871441	0.993184854378932	19.9518771519594	15.2828477181356	18.2927339873082	23.1630370115484	21.3424639799868	17.8518495333174	14.3879706258263
NONRATT000102.2	Taar8b	-1.61071900757271	0.106880791589979	0.935673491582539	2.43687049184237	3.48025245066453	2.25836222065534	2.08467333103936	7.19408898201801	3.81301640517458	4.74149031987456
NONRATT000103.2	Taar8b	1.21946002109498	0.286969462807996	0.993184854378932	7.15830706978696	9.38155008440005	11.2918111032767	6.71728073334904	8.87270974448888	6.58611924530155	8.01148364392599
NONRATT000105.2	Trdn	-1.09603303633484	0.468832283819478	0.993184854378932	185.04985297428	108.947033238194	138.889276570303	189.242012384351	158.269957604396	154.427164409571	131.290231960665
NONRATT000106.2	Trdn	-1.14418291805597	0.329189908777179	0.993184854378932	391.1177139407	277.058358137685	236.902196946745	423.651946941221	393.99627324852	257.378607349284	307.215872794631
NONRATT000108.2	Rnf217	-1.24269811246121	0.0676048052804119	0.878140617599833	44.9297996933437	56.7432464782261	53.749020851597	77.3645436185717	67.3846334649021	57.3685650051267	55.9168858412793
NONRATT000109.2	Rnf217	1.0362229329703	0.755454280387684	0.993184854378932	437.722862097186	312.163513292215	286.586165801162	318.02849816856	353.949177915286	298.455193168665	363.950256966923
NONRATT000110.2	Rnf217	1.37693377819136	0.0260847605466432	0.74164765153442	35.1823177259742	28.2959655771421	33.423760865699	26.4058621931652	17.026010590776	25.8245201986824	24.1979505979805
NONRATT000112.2	Rnf217	-1.57577052225822	0.29953631599687	0.993184854378932	0.152304405740148	2.57236050701292	1.12918111032767	2.54793407127033	2.39802966067267	1.03991356504761	2.288995326836
NONRATT000116.2	Hint3	-1.1337318137652	0.527640217245486	0.993184854378932	8.37674231570815	11.0460186477613	12.4209922136044	10.4233666551968	14.1483749979688	7.62603281034916	15.6959679554468
NONRATT000115.2	Hint3	-1.11282652302564	0.58798773133745	0.993184854378932	9.44287315588918	21.6380913236969	24.1644757610121	18.0671688690078	18.9444343193141	22.8780984310475	21.4184562725368
NONRATT000118.2	Trmt11	-1.00199653772774	0.986232538472035	0.999880304042607	56.8095433410752	55.9866698585164	62.5566335121528	58.370853269102	48.6800021116552	70.7141224232377	55.7533861750768
NONRATT000122.2	Cenpw	-1.28312763423639	0.0248207083740428	0.741216401671806	97.4748196736948	108.341771942426	108.627222813522	116.741706538204	141.483749979688	161.359921509888	118.046758998256
NONRATT000123.2	Cenpw	-1.06528377300179	0.687749595184709	0.993184854378932	29.2424459021084	25.1183437743614	32.2945797553713	25.0160799724723	21.3424639799868	43.6763697319998	32.045934575704
NONRATT000124.2	Rspo3	-1.24055240056821	0.192204001284926	0.986024922579034	21.1703123978806	21.6380913236969	18.2927339873082	28.0272747839736	29.9753707584084	15.2520656206983	28.4489419192474
NONRATT000135.2	Irx1	-1.21689675093504	0.162838935449616	0.978679106124454	22.9979652667624	28.7499115489679	23.9386395389466	27.1007533035117	36.4500508422246	34.3171476465712	25.3424482613985
NONRATT000136.2	Irx1	-1.03152227370445	0.879995234345589	0.993184854378932	14.1643097338338	7.41445087315488	8.13010399435921	10.4233666551968	10.791133473027	8.14598959287297	11.7719759665851
NONRATT000138.2	Irx1	-1.12145073758299	0.256526758655448	0.993184854378932	163.574931764919	182.334965350033	190.831607645376	179.281906469385	227.093408865702	204.343015531856	191.621608789413
NONRATT000139.2	Irx1	-1.23719081642498	0.0890871385051749	0.913192833379835	232.111914347986	307.92668422184	267.841759369723	363.65968108131	386.322578334367	229.99421680303	353.322778663756
NONRATT000140.2	Med10	-1.07156901770479	0.727752687807384	0.993184854378932	8.37674231570815	11.1973339717033	6.77508666196601	6.25401999311807	10.3115275408925	10.9190924329999	10.300478970762
NONRATT000143.2	Ube2ql1	1.14291861226835	0.657222272797228	0.993184854378932	2.89378370906281	3.02630647883873	1.58085355445874	2.08467333103936	2.8776355928072	2.59978391261903	1.47149699582314
NONRATT000147.2	Mir3556b	-1.01551227008866	0.924662362500273	0.995939011102739	24.9779225413843	16.644685633613	15.5826993225218	17.6039081287768	19.6638432175159	18.3718063158412	22.0724549373471
NONRATT000150.2	Ppp1r14c	1.27361052707206	0.435233195766985	0.993184854378932	2.58917489758252	2.72367583095485	4.74256066337621	1.38978222069291	3.35724152494174	1.90650820258729	3.59699265645657
NONRATT000155.2	Rgs17	-1.04676307773104	0.638260838569741	0.993184854378932	125.194221518402	143.749557744839	149.051906563252	151.023001315296	150.356459724176	144.201347686602	137.666718942565
NONRATT000156.2	Rgs17	1.16745655063566	0.323197836639652	0.993184854378932	19.1903551232587	13.9210098026581	16.2602079887184	12.9713007264671	15.1075868622378	15.2520656206983	13.0799732962057
NONRATT000157.2	Rgs17	1.79521685915388	0.0768917902927055	0.901764983076202	7.46291588126726	5.90129763373551	1.58085355445874	1.38978222069291	4.55625635527807	2.25314605760316	3.10649365784885
NONRATT000158.2	Rgs17	-1.18908371038278	0.554034020510317	0.993184854378932	2.43687049184237	4.08551374643228	2.48419844272087	4.16934666207872	3.83684745707627	1.90650820258729	4.57799065367199
NONRATT000159.2	Oprm1	1.01883198715055	0.956441658371088	0.998420186287615	3.50300133202341	1.6644685633613	1.12918111032767	2.54793407127033	1.67862076247087	2.07982713009523	2.12549566063343
NONRATT000160.2	Oprm1	1.09478462432955	0.78142890276762	0.993184854378932	2.58917489758252	1.36183791547743	2.25836222065534	1.85304296092387	2.1582266946054	2.07982713009523	1.47149699582314
NONRATT000161.2	Nox3	-1.03290896283862	0.903684666330839	0.993184854378932	4.26452336072415	3.3289371267226	6.54925043990048	5.32749851265614	6.23487711774894	5.71952460776187	2.12549566063343
NONRATT000163.2	Nox3	1.00614623295808	0.966532073524889	0.998559859542418	23.4548784839828	27.3880736334905	28.4553639802572	25.0160799724723	21.1026610139195	35.010423356603	23.3804522669677
NONRATT000164.2	Nox3	-1.15465487902095	0.516247728651793	0.993184854378932	7.15830706978696	8.92760411257424	5.64590555163834	9.96010591496582	10.0717245748252	7.97267066536503	6.04948764949513
NONRATT000166.2	Ldhal6b	-1.36328760277839	0.501194708167757	0.993184854378932	0.913826434440889	0.907891943651618	2.7100346647864	0.463260740230968	3.83684745707627	2.59978391261903	1.144497663418
NONRATT000167.2	Ldhal6b	1.34505596733808	0.0344453574591447	0.778412816343734	39.5991454924385	36.0130470981808	37.7146490849441	22.004885160971	37.1694597404264	27.9043473287776	25.5059479276011
NONRATT000168.2	Ldhal6b	-1.43136852743336	0.447822231860579	0.993184854378932	8.224437909968	5.29603633796777	10.162629992949	14.1294525770445	0	22.5314605760316	8.33848297633113
NONRATT000169.2	Ldhal6b	1.17238798891229	0.598472947118059	0.993184854378932	3.50300133202341	3.48025245066453	6.32341421783494	3.24282518161678	2.63783262673994	6.75943817280949	2.12549566063343
NONRATT000170.2	Ldhal6b	-1.05674557812085	0.570375713288231	0.993184854378932	310.244074492682	308.229314869724	307.137262009126	335.169145557106	311.983658853514	296.895322821094	360.026264978062
NONRATT000171.2	Ldhal6b	-1.10939453950789	0.282181352184142	0.993184854378932	488.592533614395	491.472172163409	487.128730995356	573.98005714617	532.842190601467	508.517733308283	555.081366757729
NONRATT000172.2	Ldhal6b	-1.08500702760874	0.409415879854829	0.993184854378932	197.843423056452	218.196697124272	210.253522743012	227.692653823521	232.608877085249	197.583577359047	248.192493295503
NONRATT000173.2	Ldhal6b	-1.06689135479982	0.578487706315168	0.993184854378932	224.192085249498	238.775581180375	202.123418748653	272.628945625925	246.517449117151	169.332592175253	258.492972266265
NONRATT000174.2	Ldhal6b	-1.04142891640746	0.711060193891312	0.993184854378932	49.4989318655481	59.9208682810068	54.8782019619247	55.5912888277162	51.5576377044624	59.275073207714	61.3123748259642
NONRATT000175.2	Ldhal6b	-1.03438181726274	0.755497933721785	0.993184854378932	73.8676367839718	84.1313201117166	87.3986179393615	80.1441080599575	91.604733037696	75.0470956109361	91.3963134072373
NONRATT000179.2	Zdhhc14	-1.10405567512014	0.510867164396851	0.993184854378932	109.811476538647	164.177126477001	99.5937739309003	142.684307991138	167.142667348885	85.0995934063964	155.978681557253
NONRATT000181.2	Park2	1.10303509917002	0.566448453319586	0.993184854378932	20.2564859634397	16.3420549857291	10.8401386591456	13.8978222069291	16.0667987265069	15.7720224032221	12.2624749651928
NONRATT000185.2	Fndc1	1.39231340631394	0.0958063923316558	0.925645069415611	7.61522028700741	8.62497346469037	5.64590555163834	5.32749851265614	5.03586228741261	5.54620568025394	5.23198931848228
NONRATT000186.2	Fndc1	-1.03728658866223	0.834309307747822	0.993184854378932	19.7995727462193	15.2828477181356	16.2602079887184	14.36108294716	15.1075868622378	24.091330923603	17.16746495127
NONRATT000189.2	Ezr	-1.18999408204772	0.159565825367772	0.977851859806081	46.1482349392649	47.6643270417099	45.6189168572378	44.473031062173	60.190544482884	67.9410195831107	48.5594008621636
NONRATT000190.2	Ezr	-1.13552049960741	0.552048871736413	0.993184854378932	8.07213350422785	6.6578742534452	6.54925043990048	7.64380221381098	11.9901483033634	5.19956782523807	7.84798397772342
NONRATT000192.2	Synj2	1.95928101112165	0.16499622496512	0.979520064183323	5.93987182386578	0.453945971825809	2.7100346647864	2.77956444138581	1.4388177964036	1.55987034757142	0.490498998607714
NONRATT000193.2	Synj2	-1.01408180231474	0.923327814554548	0.995412729397446	37.7714926235567	23.9078211828259	28.2295277581917	29.648687374782	33.5724152494174	27.7310284012697	30.901436912286
NONRATT000194.2	Snx9	1.26567417863474	0.335223506220716	0.993184854378932	7.61522028700741	3.93419842249034	5.19423310750727	5.55912888277162	3.35724152494174	4.33297318769839	4.41449098746942
NONRATT000196.2	Snx9	-1.06413085702977	0.624342043642638	0.993184854378932	37.6191882178166	41.7630294079744	32.5204159774368	44.2414006920575	40.0470953332336	31.0240880239205	44.1449098746942
NONRATT000199.2	Snx9	1.83581306896436	0.049195737189974	0.846728326462177	4.112218954984	3.02630647883873	2.48419844272087	1.85304296092387	1.4388177964036	1.55987034757142	2.12549566063343
NONRATT000203.2	Map3k4	1.17814134158439	0.169684499321225	0.980645502569121	123.51887305526	108.341771942426	91.4636699365411	108.634643584162	81.0534025307363	73.1405874083488	103.65878837243
NONRATT000204.2	Map3k4	1.2062900092619	0.208696637534628	0.991222873795369	22.5410520495419	19.6709921124517	17.6152253211116	17.6039081287768	15.5871927943724	16.8119359682697	16.3499666202571
NONRATT000207.2	Qk	1.38126293308771	0.331569887185675	0.993184854378932	14.4689185453141	5.29603633796777	3.83921577511407	9.96010591496582	4.31645338921081	2.25314605760316	6.53998664810285
NONRATT000208.2	Pabpc6	-1.43856122257584	0.224990790821792	0.993184854378932	2.13226168036207	2.57236050701292	2.93587088685194	1.62141259080839	4.55625635527807	5.02624889773013	3.26999332405142
NONRATT000209.2	MGC94891	-1.35845452952271	0.193020105788133	0.987411442547141	5.93987182386578	3.02630647883873	5.64590555163834	5.55912888277162	9.11251271055615	6.23948139028568	5.55898865088742
NONRATT000210.2	MGC94891	-1.48358814504185	0.0246551660919166	0.740268804319951	16.448875819936	15.2828477181356	13.550173323932	18.5304296092387	30.9345826226775	23.7446930685872	17.0039652850674
NONRATT000211.2	MGC94891	-1.63191400797202	0.0715698774616889	0.884286724393042	6.85369825830666	4.9934056900839	6.32341421783494	5.55912888277162	15.8269957604396	4.33297318769839	13.8974716272186
NONRATT000212.2	MGC94891	-1.41574910416698	0.00235368102528976	0.324083347030626	118.188218854355	90.7891943651618	105.239679482539	126.470182083054	179.132815652248	135.535401311206	152.218189234594
NONRATT000215.2	Pde10a	-1.02327815236649	0.901817799041001	0.993184854378932	13.2504832993929	13.1644331829485	21.0027686520946	18.2987992391233	15.8269957604396	12.1323249255555	17.9849632822828
NONRATT000217.2	Pde10a	-1.2835024300563	0.433497241920764	0.993184854378932	37.9237970292969	17.2499469293807	16.7118804328495	29.8803177448975	41.0063071975027	5.372886752746	47.0879038663405
NONRATT000216.2	Pde10a	1.09115631363674	0.522155109507954	0.993184854378932	31.3747075824705	36.1643624221228	41.5538648600582	35.9027073679001	34.7714300797537	25.3045634161586	37.1144242279837
NONRATT000227.2	Vom2r7	-1.4352911860892	0.0476397573732432	0.846728326462177	12.0320480534717	12.1052259153549	14.4535182121942	15.7508651678529	25.8987203352648	19.4117198808888	12.9164736300031
NONRATT000234.2	Vom2r9	1.00493814803433	0.981176103374347	0.999880304042607	6.24448063534607	4.84209036614196	5.42006932957281	5.32749851265614	5.03586228741261	6.41280031779361	5.06848965227971
NONRATT000237.2	Vom2r9	-1.02924602456212	0.857049024826137	0.993184854378932	18.1242242830776	21.9407219715808	17.3893890990461	22.6997762713175	21.3424639799868	14.2121520556507	21.0914569401317
NONRATT000240.2	Vom2r9	1.38746826514099	0.133419671098711	0.960621631910721	8.83365553292859	7.56576619709681	10.162629992949	4.86423777242517	4.55625635527807	10.3991356504761	5.23198931848228
NONRATT000243.2	Smoc2	1.13717939009573	0.527383112628556	0.993184854378932	11.270526024771	9.83549605622586	9.48512132675241	6.25401999311807	11.0309364390943	11.7856870705396	6.86698598050799
NONRATT000247.2	Chd1	1.0114888173034	0.976831394138907	0.999432731277731	2.74147930332267	1.51315323941936	1.3550173323932	1.15815185057742	2.63783262673994	1.90650820258729	1.79849632822828
NONRATT000248.2	Chd1	-1.80646246854508	0.0182901536222916	0.690979113326077	7.76752469274755	3.17762180278066	4.06505199717961	9.03358443450388	12.2299512694306	7.27939495533329	8.17498331012856
NONRATT000249.2	Riok2	1.03756549871668	0.861117682553404	0.993184854378932	13.2504832993929	7.26313554921294	9.03344888262135	9.72847554485034	7.43389194808528	7.27939495533329	13.4069726286108
NONRATT000252.2	Riok2	-1.10682650859966	0.555442103333745	0.993184854378932	17.515006660117	14.223640450542	15.3568631004563	19.6885814598162	22.5414788103231	12.8256006355872	15.0419692906365
NONRATT000255.2	Riok2	-1.11912153824168	0.464409127870675	0.993184854378932	16.6011802256761	22.3946679434066	17.1635528769806	19.6885814598162	20.3832521157177	23.3980552135713	20.4374582753214
NONRATT000257.2	Fpr-rs3	-1.13469470868234	0.670579268787168	0.993184854378932	4.87374098368474	2.57236050701292	5.87174177370388	3.47445555173226	3.83684745707627	8.66594637539678	3.76049232265914
NONRATT000259.2	Vom1r10	-1.0108609879274	0.965975203022394	0.998559859542418	7.00600266404681	5.14472101402583	4.74256066337621	6.25401999311807	4.31645338921081	5.02624889773013	7.19398531291313
NONRATT000260.2	Vom1r12	1.09048337184419	0.639026104071178	0.993184854378932	15.6873537912353	12.5591718871807	7.22675910609708	11.8131488758897	10.791133473027	11.2657302880158	10.1369793045594
NONRATT000263.2	Vom1r12	-1.2631488291559	0.111147705152926	0.938763191925862	19.1903551232587	17.2499469293807	16.2602079887184	25.9426014529342	25.4191144031303	19.2384009533808	18.9659612794983
NONRATT000265.2	Vom1r9	-1.15046256987489	0.464259264936244	0.993184854378932	11.8797436477316	8.47365814074843	8.80761266055581	12.2764096161207	11.2707394051616	8.66594637539678	12.7529739638006
NONRATT000266.2	Vom1r9	1.00236376069803	0.986819229063291	0.999880304042607	25.8917489758252	33.4406865911679	27.7778553140606	36.5975984782465	25.179311437063	25.1312444886507	29.2664402502602
NONRATT000269.2	Vom1r23	-1.05556728459759	0.822102277516848	0.993184854378932	9.29056875014903	7.56576619709681	6.54925043990048	8.8019540643884	7.67369491415255	3.81301640517458	12.7529739638006
NONRATT000270.2	Vom1r23	1.25548983848849	0.409677873650955	0.993184854378932	2.58917489758252	3.63156777460647	6.54925043990048	3.47445555173226	3.35724152494174	3.63969747766665	2.77949432544371
NONRATT000271.2	Vom2r12	1.10604327243706	0.454045952914349	0.993184854378932	56.0480213123745	40.0985608446131	36.3596317525509	35.9027073679001	43.6441398242426	35.010423356603	45.6164068705174
NONRATT000275.2	Vom2r13	1.10591228991023	0.338826072132184	0.993184854378932	70.0600266404681	73.3879321118391	75.6551343919538	65.551394742682	57.7925148222114	73.6605441908726	66.5443641444465
NONRATT000278.2	Vom2r13	1.08034444490016	0.767545798198438	0.993184854378932	4.112218954984	3.3289371267226	3.16170710891747	4.16934666207872	2.39802966067267	3.63969747766665	2.94299399164628
NONRATT000280.2	Vom1r10	1.21143494506437	0.527705519362887	0.993184854378932	4.87374098368474	2.87499115489679	2.48419844272087	2.31630370115484	2.63783262673994	1.55987034757142	4.74149031987456
NONRATT000281.2	Vom2r13	-1.59167230319392	0.191750269703727	0.984771026821962	1.06613084018104	3.3289371267226	0.903344888262135	3.47445555173226	4.31645338921081	1.73318927507936	2.288995326836
NONRATT000283.2	Vom1r11	1.17110336231264	0.567211618094842	0.993184854378932	2.89378370906281	3.17762180278066	2.93587088685194	1.85304296092387	3.59704449100901	2.25314605760316	2.61599465924114
NONRATT000284.2	Vom1r11	1.06832380851096	0.799595889067676	0.993184854378932	4.87374098368474	4.23682907037422	4.51672444131067	3.47445555173226	5.51546821954714	4.33297318769839	3.76049232265914
NONRATT000285.2	Vom1r11	-1.20254924713016	0.391156694159046	0.993184854378932	7.76752469274755	7.26313554921294	9.48512132675241	8.10706295404195	10.791133473027	12.9989195630952	7.19398531291313
NONRATT000286.2	Vom1r15	-1.94618235906956	0.00750966022199521	0.53131814088214	1.67534846314163	2.72367583095485	2.93587088685194	5.09586814254065	5.27566525347988	4.67961104271426	3.92399198886171
NONRATT000292.2	Vom2r15	-1.03313407853159	0.748541283328232	0.993184854378932	252.673009122906	280.992556560176	297.200468238242	256.414819717841	281.528682162972	329.479281192585	276.314435882345
NONRATT000293.2	Vom2r15	-1.03295532379832	0.794219238290304	0.993184854378932	31.2224031767304	28.7499115489679	34.1012695318956	31.2700999655904	27.3375381316684	35.010423356603	35.1524282335528
NONRATT000294.2	Vom2r15	1.01652349038202	0.929901647270631	0.99619368958383	18.1242242830776	21.335460675813	28.6812002023228	16.6773866483149	24.4599025388612	31.5440448064443	16.1864669540545
NONRATT000295.2	Vom2r15	-1.22069647250658	0.413165476284776	0.993184854378932	9.59517756162933	8.47365814074843	11.7434835474078	7.87543258392646	8.39310381235435	22.7047795035396	8.99248164114142
NONRATT000298.2	Vom2r16	1.0225768921681	0.912602769289556	0.994285490146806	8.37674231570815	8.17102749286456	12.4209922136044	10.8866273954278	6.71448304988348	9.18590315792058	10.4639786369646
NONRATT000304.2	Mir295-2	-2.13382925945239	0.1174845298559	0.945924511974698	2.43687049184237	0.151315323941936	0.225836222065534	2.08467333103936	2.1582266946054	1.38655142006348	2.77949432544371
NONRATT000312.2	Vom1r110	-1.28843531518337	0.534630873314608	0.993184854378932	1.52304405740148	1.96709921124517	2.0325259985898	0.926521480461937	1.67862076247087	1.90650820258729	4.74149031987456
NONRATT000316.2	Vom2r26	-1.78260594177403	0.0851906215575622	0.912769283029067	0.913826434440889	1.05920726759355	2.0325259985898	2.08467333103936	2.39802966067267	1.90650820258729	2.77949432544371
NONRATT000317.2	Lilrc2	-1.02504078841355	0.836616561830625	0.993184854378932	53.9157596320124	48.5722189853615	65.0408319548737	53.7382458667923	48.2003961795207	61.1815814103012	64.5823681500156
NONRATT000319.2	Pirb	1.17727136363614	0.269670785957964	0.993184854378932	32.2885340169114	38.4340922812518	39.2955026394029	34.2812947770917	21.582266946054	41.5965426019045	26.6504455910191
NONRATT000320.2	Pirb	1.07787866327389	0.632189395563181	0.993184854378932	23.9117917012033	19.9736227603356	20.7769324300291	18.2987992391233	25.179311437063	15.0787466931904	21.745455604942
NONRATT000321.2	Pirb	-1.16834050366696	0.277982322079185	0.993184854378932	33.8115780743129	21.9407219715808	27.5520190919951	36.1343377380155	34.0520211815519	26.6911148362221	33.1904322391219
NONRATT000324.2	Zfp772	-1.56475527600218	0.164433906524965	0.979295265526456	2.58917489758252	0.907891943651618	1.80668977652427	2.08467333103936	1.91842372853814	2.9464217676349	3.92399198886171
NONRATT000327.2	Aurkc	1.0041023753074	0.968086329922223	0.998559859542418	97.6271240794349	113.940438928278	109.530567701784	100.990841370351	104.554093205328	114.043854300222	106.438282697874
NONRATT000329.2	Lair1	1.62612498286154	5.08758435752405e-06	0.00657722328048571	1279.50931262298	1215.66731254952	1143.4087923178	705.546107371765	634.998254146123	865.901361829646	776.45991479601
NONRATT000330.2	Vom2r30	-1.19352491175766	0.890159623163986	0.993184854378932	6.70139385256652	0	0.225836222065534	11.1182577655432	0	0	0
NONRATT000333.2	Vom2r31	-1.06691430838654	0.680780487692874	0.993184854378932	20.2564859634397	14.0723251266001	19.6477513197014	16.9090170184303	21.1026610139195	19.5850388083967	18.9659612794983
NONRATT000334.2	Vom2r31	1.05607809650591	0.58116001012062	0.993184854378932	424.320074392053	470.288026811538	399.052604389798	395.393041787132	372.8936122346	450.975849375648	413.98115482491
NONRATT000335.2	Vom2r31	-1.08669813647706	0.49088154271392	0.993184854378932	107.983823669765	109.098348562136	77.010151724347	103.538775441621	116.784044474759	93.0722640717614	113.79576767699
NONRATT000336.2	Vom2r31	1.13945060911169	0.471550711255825	0.993184854378932	30.1562723365493	18.6117848448582	31.6170710891747	17.1406473885458	19.4240402514486	35.1837422841109	21.5819559387394
NONRATT000337.2	Vom2r31	1.20066463844681	0.323464497067039	0.993184854378932	37.1622750005961	19.8223074363937	20.325259985898	27.1007533035117	24.220099572794	15.0787466931904	20.1104589429163
NONRATT000338.2	Vom2r31	-1.06452446749218	0.805450097138015	0.993184854378932	4.87374098368474	6.05261295767745	4.29088821924514	7.87543258392646	4.79605932134534	4.33297318769839	4.90498998607714
NONRATT000349.2	Galp	1.12268302878861	0.657778680275059	0.993184854378932	5.63526301238548	4.08551374643228	4.06505199717961	4.16934666207872	5.99507415168168	2.4264649851111	4.08749165506428
NONRATT000354.2	Smim17	-1.07092523823503	0.747443713686377	0.993184854378932	7.9198290984877	9.38155008440005	13.098500879801	11.8131488758897	10.0717245748252	13.345557418111	7.84798397772342
NONRATT000357.2	Smim17	1.10654750976316	0.575028854564123	0.993184854378932	10.2043951845899	9.23023476045811	7.67843155022814	7.87543258392646	7.43389194808528	6.93275710031742	10.4639786369646
NONRATT000359.2	Smim17	-1.1705978616907	0.251142783578893	0.993184854378932	29.6993591193289	23.4538752110001	24.3903119830776	30.3435784851284	35.9704449100901	26.86443376373	28.4489419192474
NONRATT000362.2	Smim17	1.16867038846164	0.334450252648475	0.993184854378932	27.1101842217464	24.8157131264775	21.6802773182912	28.72216589432	15.8269957604396	20.6249523734443	19.1294609457008
NONRATT000363.2	Smim17	-1.03169104421306	0.827677160481266	0.993184854378932	29.851663525069	20.2762534082195	26.1970017596019	27.7956444138581	25.6589173691976	26.1711580536983	25.3424482613985
NONRATT000365.2	Smim17	1.04813006364616	0.840513291345897	0.993184854378932	8.83365553292859	5.14472101402583	6.32341421783494	4.16934666207872	8.15330084628708	8.14598959287297	5.39548898468485
NONRATT000367.2	Smim17	-1.07960307510884	0.461484746644797	0.993184854378932	581.650525521626	743.563501850675	700.31812462522	661.767967419938	734.276682097972	748.911085761789	770.246927480313
NONRATT000368.2	Smim17	1.10515189164462	0.494341574831913	0.993184854378932	90.9257302268684	130.585124561891	88.5277990496892	80.6073688001885	104.074487273194	71.5807170607774	118.046758998256
NONRATT000370.2	Ppp1r12c	1.04865623484416	0.811946457582675	0.993184854378932	15.6873537912353	8.7762887886323	9.03344888262135	7.18054147358001	13.1891631336997	11.7856870705396	10.6274783031671
NONRATT000371.2	Sult2a1	1.2163485148117	0.564679249444164	0.993184854378932	2.43687049184237	2.42104518307098	3.16170710891747	1.85304296092387	0.959211864269068	1.73318927507936	3.92399198886171
NONRATT000375.2	Sult2a6	-1.02678945184925	0.881775656690685	0.993184854378932	13.402787705133	22.3946679434066	26.1970017596019	15.7508651678529	18.9444343193141	27.5577094737618	21.745455604942
NONRATT000376.2	Sult2a6	1.61909346544954	0.170586002298313	0.980645502569121	2.89378370906281	2.57236050701292	2.0325259985898	2.77956444138581	0.959211864269068	1.90650820258729	0.653998664810285
NONRATT000377.2	Sult2a6	1.30838305172854	0.0330527511084475	0.772313275690607	49.8035406770284	49.782741576897	35.2304506422233	36.5975984782465	35.4908389779555	31.8906826614601	34.1714302363374
NONRATT000378.2	Sult2a6	-1.00728227325011	0.962732334065647	0.998559859542418	19.7995727462193	27.6907042813743	19.6477513197014	21.3099940506245	22.5414788103231	17.8518495333174	28.61244158545
NONRATT000380.2	Sult2a6	1.26029388565129	0.552597125178221	0.993184854378932	5.33065420090518	1.05920726759355	7.00092288403154	2.08467333103936	3.59704449100901	6.93275710031742	1.30799732962057
NONRATT000382.2	Sult2a6	1.0424959916766	0.684487663734455	0.993184854378932	125.041917112662	139.512728674465	148.14856167499	139.441482809521	137.407099556544	111.097432532587	139.792214603198
NONRATT000387.2	Sepw1	-1.62806901820076	0.10758282373565	0.936832882606933	1.37073965166133	1.6644685633613	1.58085355445874	3.01119481150129	2.39802966067267	2.07982713009523	2.61599465924114
NONRATT000388.2	Sepw1	1.00652566641976	0.985939388490058	0.999880304042607	1.21843524592118	2.87499115489679	1.80668977652427	1.15815185057742	1.4388177964036	3.46637855015871	1.63499666202571
NONRATT000390.2	Sepw1	1.59483490378107	0.00543436977618452	0.47509560529573	83.4628143456012	121.354889801433	75.8809706140193	72.0370451059156	58.2721207543459	37.4368883417141	67.3618624754593
NONRATT000391.2	Sepw1	1.02965743847367	0.925183213770541	0.996149949385259	6.54908944682637	4.69077504220002	7.45259532816261	6.71728073334904	2.1582266946054	11.4390492155237	3.59699265645657
NONRATT000392.2	Sepw1	1.57856114414564	0.0658322759913813	0.877534865427016	12.6412656764323	9.68418073228392	9.48512132675241	13.2029310965826	4.55625635527807	5.54620568025394	3.92399198886171
NONRATT000396.2	Sepw1	-1.27689022069652	0.0417714356383687	0.821246370575439	676.536170297738	632.498054077294	810.977873437331	808.38999170304	1041.46428163014	959.146944828915	799.840367062978
NONRATT000398.2	Sepw1	-1.21410050293205	0.169135704438708	0.980645502569121	32.7454472341318	33.8946325629937	43.586390858648	35.6710769977846	46.0421694849153	58.9284353526981	36.9509245617811
NONRATT000399.2	Crx	-1.25414611326376	0.132894326940473	0.960099931202313	60.4648490788388	95.7826000552457	88.9794714938203	71.1105236254537	115.82483261049	84.2329987688567	138.320717607375
NONRATT000400.2	Crx	-1.18032527645925	0.140809941650616	0.96738750546136	304.304202668816	447.742043544189	435.86390858648	445.193571361961	493.514504166436	429.484302364664	500.799477578475
NONRATT000410.2	Npas1	-1.24073437532901	0.254764057793639	0.993184854378932	102.50086506312	56.4406158303422	60.9757799576941	98.2112769289653	123.018921592508	45.9295157896029	97.4458010567324
NONRATT000412.2	Arhgap35	-1.00157943094646	0.99230654196172	0.999880304042607	29.851663525069	31.1709567320389	48.3289515220242	33.8180340368607	35.011233045821	50.4358079048092	25.9964469262088
NONRATT000413.2	Ceacam9	-1.08940508004132	0.464771400987337	0.993184854378932	117.426696825654	87.914203210265	105.69135192667	103.538775441621	107.191925832068	141.428244846475	99.2442973849607
NONRATT000414.2	Ceacam9	-1.00833166610285	0.958188998759109	0.998559859542418	28.9378370906281	50.5393181966067	60.7499437356286	37.7557503288239	52.996455500866	47.1427482821585	49.8673981917842
NONRATT000415.2	Ceacam9	1.42958293281702	0.0413879251069218	0.821246370575439	23.607182889723	27.5393889574324	25.7453293154708	17.3722777586613	12.2299512694306	26.3444769812062	15.3689686230417
NONRATT000417.2	Slc1a5	1.30914738012791	0.359669071960381	0.993184854378932	3.19839252054311	2.42104518307098	2.93587088685194	2.08467333103936	2.39802966067267	2.59978391261903	1.63499666202571
NONRATT000418.2	Fkrp	-1.1014769496221	0.369861237729629	0.993184854378932	67.3185473371455	69.4537336893488	69.7833926182499	69.2574806645298	73.619510582651	87.0061016089836	73.0843507925493
NONRATT000419.2	Fkrp	-1.25135069681519	0.356454093367797	0.993184854378932	13.5550921108732	5.90129763373551	15.8085355445874	17.6039081287768	11.7503453372961	17.1585738232856	11.9354756327877
NONRATT000421.2	Strn4	1.30604759190769	0.171298144567782	0.980645502569121	16.2965714141958	11.3486492956452	11.2918111032767	10.8866273954278	8.63290677842162	12.8256006355872	7.52098464531827
NONRATT000422.2	Strn4	1.39656205311489	0.0274481099849714	0.756878168205328	26.6532710045259	25.4209744222453	19.4219150976359	15.287604427622	14.388177964036	18.0251684608253	20.4374582753214
NONRATT000426.2	Dact3	1.22051332968425	0.385863969299386	0.993184854378932	4.26452336072415	4.23682907037422	4.96839688544174	3.93771629196323	2.39802966067267	4.67961104271426	3.43349299025399
NONRATT000433.2	Psg16	1.34703278160752	0.264023634427728	0.993184854378932	3.95991454924385	6.96050490132907	5.87174177370388	2.08467333103936	4.31645338921081	6.06616246277774	3.92399198886171
NONRATT000434.2	Psg16	-1.32485846813719	0.0821186750040058	0.911887542047621	15.2304405740148	18.3091541969743	14.0018457680631	15.7508651678529	26.6181292334666	20.1049955909205	21.9089552711445
NONRATT000435.2	Psg16	1.43880759076202	0.42089491562463	0.993184854378932	2.89378370906281	0.453945971825809	3.16170710891747	2.08467333103936	0.959211864269068	1.73318927507936	1.144497663418
NONRATT000437.2	Psg16	1.11427400915615	0.652792860882008	0.993184854378932	5.48295860664533	4.08551374643228	4.29088821924514	4.16934666207872	2.63783262673994	5.19956782523807	4.41449098746942
NONRATT000438.2	Psg16	-1.13574828884997	0.292396626028523	0.993184854378932	30.9177943652501	33.5920019151099	37.2629766408131	38.6822718092859	40.2868982993009	33.9705097915554	40.8749165506428
NONRATT000440.2	Psgb1	-1.22775668350281	0.431494734644039	0.993184854378932	3.04608811480296	3.93419842249034	6.54925043990048	3.93771629196323	6.95428601595075	7.27939495533329	3.59699265645657
NONRATT000442.2	Ceacam11	-1.22376044533968	0.137561945666901	0.964570160679526	51.7834979516504	79.4405450695165	80.39769505533	84.3134547220363	90.645521173427	102.778124012206	67.1983628092567
NONRATT000443.2	Ceacam11	1.69655167367829	0.0250548439870911	0.741216401671806	12.7935700821724	9.83549605622586	8.13010399435921	8.10706295404195	5.27566525347988	2.77310284012697	8.17498331012856
NONRATT000450.2	LOC102557319	-1.00532860300966	0.969296528904405	0.998559859542418	26.8055754102661	32.5327946475163	28.6812002023228	25.9426014529342	30.6947796566102	27.7310284012697	33.5174315715271
NONRATT000455.2	Ccdc61	-1.28870546485703	0.229814495942204	0.993184854378932	5.02604538942489	6.20392828161939	4.51672444131067	9.03358443450388	5.51546821954714	7.62603281034916	5.23198931848228
NONRATT000458.2	Fbxo46	1.19822134708597	0.560895181777569	0.993184854378932	2.28456608610222	5.59866698585164	4.51672444131067	2.31630370115484	2.63783262673994	4.50629211520632	4.08749165506428
NONRATT000461.2	Mir330	-1.03470063452483	0.84305743605787	0.993184854378932	26.8055754102661	19.8223074363937	36.811304196682	27.1007533035117	35.2510360118883	23.5713741410792	28.7759412516525
NONRATT000462.2	Mir330	-1.11527451049843	0.639299372988804	0.993184854378932	4.72143657794459	6.80918957738713	6.09757799576941	6.25401999311807	3.35724152494174	9.18590315792058	7.03048564671056
NONRATT000465.2	Gpr4	-1.12369344169633	0.504839079514077	0.993184854378932	7.9198290984877	9.83549605622586	8.80761266055581	10.1917362850813	8.39310381235435	11.4390492155237	9.6464803059517
NONRATT000467.2	Gpr4	-1.0481266346942	0.824351007034433	0.993184854378932	5.93987182386578	12.5591718871807	8.80761266055581	7.18054147358001	9.59211864269068	11.7856870705396	9.48298063974913
NONRATT000469.2	Vasp	-1.35910528706498	0.164122175759532	0.979050341134358	4.56913217220444	4.69077504220002	3.387543330983	4.4009770321942	6.47468008381621	5.71952460776187	6.53998664810285
NONRATT000470.2	Vasp	-1.53681964018301	0.187932061511709	0.984771026821962	2.13226168036207	1.05920726759355	1.58085355445874	1.62141259080839	3.11743855887447	3.29305962265078	1.79849632822828
NONRATT000478.2	Clasrp	1.02817962177766	0.906892318563037	0.993184854378932	7.46291588126726	5.59866698585164	7.22675910609708	6.48565036323356	7.43389194808528	9.01258423041265	3.43349299025399
NONRATT000480.2	Clasrp	1.30952203156775	0.166671415290626	0.979966096694181	12.336656864952	8.92760411257424	12.6468284356699	9.26521480461937	5.75527118561441	11.6123681430317	7.52098464531827
NONRATT000481.2	Tomm40	1.52252119739029	0.222568932645711	0.993184854378932	3.04608811480296	3.48025245066453	1.12918111032767	2.08467333103936	1.19901483033634	1.90650820258729	1.63499666202571
NONRATT000482.2	PVR	-1.15017000860226	0.393499556047593	0.993184854378932	65.1862856567834	73.8418780836649	97.7870841543761	65.7830251127975	71.2214809219783	144.028028759094	80.9323347702727
NONRATT000483.2	Ceacam20	1.16944787165873	0.350419700973824	0.993184854378932	25.1302269471244	19.6709921124517	27.3261828699296	18.2987992391233	20.1434491496504	28.0776662562856	15.3689686230417
NONRATT000485.2	Zfp180	-1.56204137949273	0.182844344553006	0.982593150527702	1.21843524592118	2.26972985912904	4.06505199717961	3.70608592184775	1.91842372853814	6.58611924530155	2.94299399164628
NONRATT000486.2	Zfp180	-1.11187064481783	0.659589364433968	0.993184854378932	4.72143657794459	8.3223428168065	5.64590555163834	3.47445555173226	7.19408898201801	9.53254101293645	7.3574849791157
NONRATT000487.2	Zfp112	-1.14683562497259	0.253610675402695	0.993184854378932	88.4888597350261	89.8813024215101	82.4302210539198	72.731936216262	111.268576255212	94.4588154918249	120.17225465889
NONRATT000488.2	Zfp112	-1.13745186968391	0.280077368061044	0.993184854378932	43.8636688531627	47.2103810698841	45.6189168572378	50.4954206851756	49.1596080437898	45.582877934587	61.8028738245719
NONRATT000490.2	Zfp112	-1.15432356149058	0.175203851580231	0.981689173536638	336.135823468507	353.775227376247	375.565637294982	330.768168524911	429.247309260408	463.974768938743	415.125652488328
NONRATT000493.2	Zfp111	-1.30924135601666	0.309261568064654	0.993184854378932	4.4168277664643	6.96050490132907	3.61337955304854	4.16934666207872	9.59211864269068	6.23948139028568	6.53998664810285
NONRATT000492.2	Zfp111	-1.04892546098783	0.909571635343556	0.993796459800365	0.913826434440889	2.42104518307098	1.80668977652427	1.38978222069291	2.8776355928072	0.693275710031742	2.288995326836
NONRATT000494.2	Zfp94	-1.06007994019994	0.666636272181119	0.993184854378932	35.3346221317144	45.091966534697	32.7462521995024	31.7333607058213	40.7665042314354	47.8360239921902	39.7304188872248
NONRATT000503.2	Cyp2s1	1.56901822425446	0.228599699987115	0.993184854378932	4.26452336072415	1.51315323941936	3.61337955304854	0.694891110346453	1.4388177964036	3.11974069514284	2.45249499303857
NONRATT000505.2	Cyp2s1	1.19204975121976	0.549223668331123	0.993184854378932	6.85369825830666	3.63156777460647	2.93587088685194	3.01119481150129	4.31645338921081	2.07982713009523	5.72248831708999
NONRATT000506.2	RGD1564380	-1.07051146785797	0.808621699074634	0.993184854378932	3.95991454924385	4.08551374643228	3.83921577511407	2.54793407127033	5.03586228741261	6.41280031779361	2.94299399164628
NONRATT000508.2	RGD1564380	-1.25794816161374	0.396051581139208	0.993184854378932	3.65530573776355	4.23682907037422	4.51672444131067	4.63260740230968	9.11251271055615	2.77310284012697	4.57799065367199
NONRATT000509.2	RGD1564380	-1.16608152691241	0.527538774507099	0.993184854378932	12.7935700821724	4.38814439431615	7.67843155022814	6.25401999311807	12.7095572015652	8.14598959287297	11.6084763003826
NONRATT000510.2	RGD1564380	1.08038697640814	0.759269323418252	0.993184854378932	5.02604538942489	3.3289371267226	2.93587088685194	4.4009770321942	3.59704449100901	3.46637855015871	2.77949432544371
NONRATT000512.2	RGD1564380	-1.27380820377069	0.0568605789511018	0.85717322768786	31.3747075824705	47.8156423656519	35.4562868642888	50.9586814254065	49.8790169419916	43.8496886595077	50.5213968565945
NONRATT000513.2	Ceacam4	-1.2637475999015	0.136302119408857	0.963820446586344	15.2304405740148	31.3222720559808	22.5836222065534	28.72216589432	28.2967499959375	28.4243041113014	31.0649365784885
NONRATT000514.2	Ceacam4	1.06219332702144	0.714672219281614	0.993184854378932	16.7534846314163	29.0525421968518	22.1319497624223	19.6885814598162	18.9444343193141	19.5850388083967	26.8139452572217
NONRATT000517.2	Cyp2b2	-1.17141210009968	0.304382166695581	0.993184854378932	18.4288330945579	33.289371267226	31.1653986450436	28.2589051540891	31.414188554812	35.7036990666347	33.5174315715271
NONRATT000521.2	Cyp2b3	-1.03701600492495	0.755868123862396	0.993184854378932	52.5450199803511	65.5195352668584	56.0073830722523	57.2127014185246	61.1497563471531	52.6889539624124	69.6508578022953
NONRATT000522.2	Cyp2b3	1.01819115569529	0.894884286828015	0.993184854378932	56.8095433410752	68.9997877175229	80.1718588332645	49.5688992047136	65.2264067702966	90.6457990866503	63.274370820395
NONRATT000523.2	Cyp2b3	-1.04019407950034	0.844407691898509	0.993184854378932	33.3546648570924	56.894561802168	40.6505199717961	34.9761858874381	58.2721207543459	22.5314605760316	65.8903654796362
NONRATT000527.2	Cyp2b21	-1.14134379493876	0.477897261513675	0.993184854378932	16.2965714141958	20.7301993800453	18.7444064314393	25.4793407127033	25.179311437063	13.518876345619	21.0914569401317
NONRATT000529.2	Cyp2a1	1.24290460997185	0.566838282253749	0.993184854378932	1.82765286888178	1.36183791547743	3.16170710891747	0.463260740230968	2.63783262673994	1.38655142006348	2.12549566063343
NONRATT000532.2	Cyp2f4	-1.13186898569412	0.505463690961018	0.993184854378932	9.29056875014903	11.3486492956452	12.4209922136044	9.03358443450388	15.1075868622378	14.9054277656825	10.6274783031671
NONRATT000533.2	Cyp2f4	1.10115943559419	0.653605057896889	0.993184854378932	10.5090039960702	8.01971216892262	11.7434835474078	9.26521480461937	9.11251271055615	11.0924113605079	7.03048564671056
NONRATT000534.2	Rab4b	1.14962535203148	0.692493118177096	0.993184854378932	1.97995727462193	2.11841453518711	1.3550173323932	1.85304296092387	0.959211864269068	1.55987034757142	1.96199599443085
NONRATT000537.2	Shkbp1	1.0474018756867	0.822626706186767	0.993184854378932	13.2504832993929	12.1052259153549	7.90426777229368	11.3498881356587	9.83192160875795	9.70585994044439	11.7719759665851
NONRATT000540.2	Sptbn4	-1.15645163261565	0.488321955861536	0.993184854378932	14.3166141395739	11.1973339717033	26.4228379816674	15.9824955379684	17.985222455045	28.9442608938252	16.1864669540545
NONRATT000541.2	Sptbn4	-1.0120277346893	0.971605819880778	0.998559859542418	1.52304405740148	1.51315323941936	2.25836222065534	2.77956444138581	1.67862076247087	1.73318927507936	0.980997997215427
NONRATT000543.2	Sptbn4	1.84503081067646	0.286985929665351	0.993184854378932	11.8797436477316	10.1381267041097	8.13010399435921	0	0	13.8655142006348	7.68448431152084
NONRATT000544.2	Sptbn4	-1.18549777106845	0.245736805509594	0.993184854378932	54.524977254973	75.6576619709681	86.0436006069683	69.9523717748762	83.4514321914089	120.976611400539	66.5443641444465
NONRATT000545.2	Sptbn4	-1.10711816197205	0.529904036087646	0.993184854378932	14.6212229510542	18.3091541969743	16.486044210784	14.36108294716	16.5464046586414	22.1848227210157	19.456460278106
NONRATT000549.2	Blvrb	-1.0032390230231	0.992677380174124	0.999880304042607	1.97995727462193	2.11841453518711	2.48419844272087	2.54793407127033	1.19901483033634	3.46637855015871	1.47149699582314
NONRATT000554.2	Eid2b	-1.19234288659548	0.367468542159414	0.993184854378932	11.270526024771	10.8947033238194	10.6143024370801	14.824343687391	17.026010590776	8.49262744788884	12.2624749651928
NONRATT000555.2	Eid2b	1.12839826536827	0.542632120640845	0.993184854378932	10.2043951845899	12.8618025350646	14.2276819901286	11.3498881356587	5.75527118561441	11.4390492155237	14.878469624434
NONRATT000558.2	Eid2b	-1.08235195749499	0.451818639073507	0.993184854378932	75.3906808413733	74.9010853512584	86.7211092731649	81.7655206507659	81.7728114289381	85.2729123339043	92.3773114044527
NONRATT000559.2	Eid2b	1.22249413353047	0.161743939872887	0.977851859806081	46.7574525622255	37.8288309854841	42.2313735262548	24.3211888621258	35.7306419440228	43.6763697319998	34.1714302363374
NONRATT000560.2	Eid2b	1.18197405243695	0.445979489244433	0.993184854378932	37.1622750005961	38.8880382530776	71.5900823947742	29.4170570046665	32.8530063512156	74.7004577559202	28.7759412516525
NONRATT000562.2	Eid2b	1.25038259364386	0.492438275406889	0.993184854378932	3.50300133202341	3.93419842249034	7.67843155022814	4.4009770321942	1.67862076247087	5.54620568025394	4.08749165506428
NONRATT000564.2	Vom2r10	1.09534888131004	0.726110026159232	0.993184854378932	9.44287315588918	3.17762180278066	5.87174177370388	6.71728073334904	5.99507415168168	5.54620568025394	4.41449098746942
NONRATT000565.2	Vom2r10	1.01125474647371	0.949300010154618	0.996275233679672	18.2765286888178	30.4143801123292	18.5185702093738	21.0783636805091	23.2608877085249	15.5987034757142	28.9394409178551
NONRATT000567.2	Vom2r10	-1.05187299843137	0.740105762640063	0.993184854378932	29.851663525069	22.9999292391743	33.423760865699	30.1119481150129	29.2559618602066	38.9967586892855	22.2359546035497
NONRATT000568.2	Vom2r10	1.12501827907515	0.348387691300748	0.993184854378932	155.350493854951	104.558888843878	93.0445234909999	120.216162089936	94.242565664436	92.5523072892376	111.997271348761
NONRATT000575.2	Ppp1r14a	-1.10820447971586	0.681374692497736	0.993184854378932	8.98595993866874	4.23682907037422	9.25928510468688	11.5815185057742	6.23487711774894	6.23948139028568	8.99248164114142
NONRATT000576.2	Dpf1	1.09846233160662	0.697292334983877	0.993184854378932	10.8136128075505	6.80918957738713	12.1951559915388	8.33869332415743	6.47468008381621	15.5987034757142	5.39548898468485
NONRATT000579.2	Zfp84	1.60944311217262	0.0178283550942592	0.690979113326077	28.1763150619274	17.8552082251485	12.4209922136044	11.1182577655432	10.791133473027	10.5724545779841	16.022967287852
NONRATT000582.2	Zfp74	1.21217527484406	0.658859206836836	0.993184854378932	4.112218954984	0.302630647883873	2.0325259985898	2.08467333103936	2.39802966067267	1.55987034757142	1.144497663418
NONRATT000586.2	Zfp74	-1.6123625755281	0.15139154055599	0.977851859806081	6.24448063534607	1.6644685633613	2.93587088685194	8.33869332415743	8.39310381235435	3.81301640517458	3.26999332405142
NONRATT000588.2	Zfp74	-1.02313879731792	0.86421686456003	0.993184854378932	25.8917489758252	31.0196414080969	32.7462521995024	30.3435784851284	24.9395084709958	33.4505530090316	32.8634329067168
NONRATT000594.2	Zfp14	-1.03189754128711	0.810522929097811	0.993184854378932	27.2624886274865	30.868326084155	36.1337955304854	27.7956444138581	29.9753707584084	38.1301640517458	32.8634329067168
NONRATT000597.2	Zfp260	1.68032141409746	0.0686871307149008	0.879545861476761	4.56913217220444	3.48025245066453	7.67843155022814	3.93771629196323	3.35724152494174	3.63969747766665	1.47149699582314
NONRATT000601.2	Uba2	-1.19111621437144	0.310349668693793	0.993184854378932	11.7274392419914	10.2894420280517	13.550173323932	10.8866273954278	14.8677838961706	17.8518495333174	12.4259746313954
NONRATT000603.2	Lsm14a	1.05593396711565	0.808509929975921	0.993184854378932	17.515006660117	16.3420549857291	10.162629992949	22.6997762713175	7.43389194808528	11.4390492155237	14.3879706258263
NONRATT000606.2	Kctd15	1.16017710587123	0.332538216205608	0.993184854378932	28.785532684888	27.2367583095485	16.937716654915	21.0783636805091	20.8628580478522	19.7583577359046	22.7264536021574
NONRATT000609.2	Kctd15	-1.21598817453719	0.485898687316848	0.993184854378932	3.8076101435037	2.42104518307098	1.80668977652427	2.31630370115484	3.83684745707627	4.15965426019045	2.94299399164628
NONRATT000612.2	Chst8	1.04362987051073	0.672235599261479	0.993184854378932	902.251299604637	841.464516441108	741.420317041147	839.891722038746	738.593135487183	815.638872852345	781.364904782088
NONRATT000618.2	Tshz3	-1.18670688985147	0.518732633259207	0.993184854378932	6.85369825830666	3.48025245066453	2.93587088685194	3.70608592184775	7.91349788021981	6.06616246277774	3.76049232265914
NONRATT000620.2	Tshz3	-1.03006231756538	0.85869697217144	0.993184854378932	13.2504832993929	16.3420549857291	14.2276819901286	12.9713007264671	13.6687690658342	20.1049955909205	13.2434729624083
NONRATT000622.2	Uri1	1.44198626727508	0.228162246815549	0.993184854378932	1.97995727462193	3.48025245066453	2.93587088685194	1.85304296092387	2.39802966067267	1.90650820258729	1.63499666202571
NONRATT000623.2	Uri1	-1.00949991388596	0.951341113672842	0.996930537305979	13.402787705133	16.1907396617872	18.7444064314393	14.5927133172755	18.2250254211123	14.9054277656825	17.0039652850674
NONRATT000625.2	Uri1	-1.10600151264369	0.493262184619656	0.993184854378932	35.7915353489348	43.2761826473938	31.8429073112402	52.8117243863304	37.6490656725609	29.8108555313649	43.9814102084916
NONRATT000626.2	Uri1	-1.18033129123699	0.191755441789959	0.984771026821962	31.5270119882107	33.289371267226	41.3280286379927	40.0720540299788	40.5267012653681	45.756196862095	39.8939185534274
NONRATT000628.2	Vstm2b	-1.26265388366018	0.333945201920181	0.993184854378932	3.19839252054311	3.48025245066453	5.64590555163834	5.09586814254065	3.83684745707627	4.67961104271426	6.53998664810285
NONRATT000629.2	Vstm2b	1.18538912738069	0.30005255539504	0.993184854378932	15.8396581969754	16.0394243378452	18.9702426535048	9.96010591496582	15.3473898283051	14.0388331281428	17.3309646174725
NONRATT000630.2	Vstm2b	1.20091247183337	0.306847480248043	0.993184854378932	13.2504832993929	11.6512799435291	17.1635528769806	12.0447792460052	8.15330084628708	15.4253845482063	10.4639786369646
NONRATT000631.2	Vstm2b	-1.10935142387602	0.384891744493325	0.993184854378932	39.9037543039188	45.8485431544067	35.9079593084199	47.0209651334433	49.8790169419916	38.6501208342696	45.2894075381122
NONRATT000632.2	Vstm2b	-2.32124474254976	0.343725675914047	0.993184854378932	0	2.57236050701292	0	3.93771629196323	0	0.519956782523807	3.76049232265914
NONRATT000633.2	Vstm2b	1.19060037681524	0.536375079257518	0.993184854378932	13.2504832993929	4.69077504220002	3.387543330983	3.47445555173226	6.23487711774894	7.10607602782536	7.19398531291313
NONRATT000637.2	Etfb	1.9782418419151	0.134740701963609	0.961631226315574	1.67534846314163	4.23682907037422	2.93587088685194	0.694891110346453	0.479605932134534	2.77310284012697	1.79849632822828
NONRATT000638.2	Etfb	1.06335939070262	0.745590102258669	0.993184854378932	12.0320480534717	8.92760411257424	8.13010399435921	7.64380221381098	10.0717245748252	7.45271388284123	11.44497663418
NONRATT000640.2	Etfb	-1.33636004728691	0.1386541158959	0.966514379901563	5.78756741812563	10.4407573519936	7.00092288403154	12.0447792460052	11.2707394051616	9.70585994044439	8.82898197493884
NONRATT000648.2	Vom2r38	-1.04582126963248	0.778985137316569	0.993184854378932	23.3025740782427	18.7631001688001	22.5836222065534	22.468145901202	27.0977351656012	25.3045634161586	15.5324682892443
NONRATT000649.2	Vom2r38	1.3310038528763	0.176952419237697	0.981880046446028	6.70139385256652	5.59866698585164	5.87174177370388	4.86423777242517	5.27566525347988	3.81301640517458	4.41449098746942
NONRATT000651.2	Klk1c12	1.02480819079988	0.841476502336868	0.993184854378932	208.200122646782	306.262215658479	298.555485570635	209.625484954513	244.119419456478	311.280793804252	291.683404505387
NONRATT000652.2	Klk1c12	1.02627864375789	0.833580760112869	0.993184854378932	192.055855638327	311.558251996447	286.134493357031	207.540811623474	276.492819875559	255.298780219189	286.1244158545
NONRATT000653.2	Klk1c12	-1.02564738055606	0.884660241839126	0.993184854378932	16.9057890371564	27.8420196053163	22.8094584286189	19.9202118299316	22.3016758442558	20.9715902284602	28.9394409178551
NONRATT000654.2	Klk1c12	1.056656729749	0.715879357461207	0.993184854378932	61.68328432476	102.591789632633	82.8818934980509	59.7606354897949	79.8543877003999	103.471399722238	68.5063601388773
NONRATT000655.2	Klk1c12	1.02032438254303	0.889965883351171	0.993184854378932	160.224234838636	242.25583363104	240.515576499793	154.497456867028	193.281190650217	293.602263198443	197.998095771314
NONRATT000658.2	Klk1c8	-1.1441751479719	0.662683053544001	0.993184854378932	1.82765286888178	3.48025245066453	2.25836222065534	1.85304296092387	3.83684745707627	4.15965426019045	1.79849632822828
NONRATT000659.2	Klk1c8	1.25594228943612	0.278893735310906	0.993184854378932	5.93987182386578	8.01971216892262	7.00092288403154	6.48565036323356	3.59704449100901	7.27939495533329	4.74149031987456
NONRATT000661.2	Klk1c8	1.20846812890509	0.31925381234477	0.993184854378932	14.3166141395739	18.7631001688001	27.7778553140606	13.2029310965826	17.7454194889778	22.5314605760316	13.0799732962057
NONRATT000667.2	Klk1c8	-1.20283055055946	0.370835105260427	0.993184854378932	5.93987182386578	4.9934056900839	8.35594021642475	6.02238962300259	7.43389194808528	8.66594637539678	8.17498331012856
NONRATT000670.2	Klk12	-1.2814346051752	0.152308141299569	0.977851859806081	13.402787705133	13.1644331829485	16.937716654915	13.8978222069291	16.5464046586414	24.9579255611427	18.1484629484854
NONRATT000671.2	Klk12	1.25407245218414	0.384083688330595	0.993184854378932	5.63526301238548	3.78288309854841	7.00092288403154	5.09586814254065	6.23487711774894	3.46637855015871	2.77949432544371
NONRATT000673.2	Klk11	1.30164341248627	0.114572053218496	0.941025399647033	15.5350493854951	15.8881090139033	12.6468284356699	9.49684517473485	9.11251271055615	14.2121520556507	12.0989752989903
NONRATT000675.2	Klk6	-1.00474682702859	0.983426408924718	0.999880304042607	9.89978637310963	9.83549605622586	9.93679377088348	4.16934666207872	11.2707394051616	11.0924113605079	12.9164736300031
NONRATT000677.2	Klk6	-1.54888151423935	0.172198398659554	0.980645502569121	3.04608811480296	0.907891943651618	1.3550173323932	3.24282518161678	2.39802966067267	2.25314605760316	3.26999332405142
NONRATT000679.2	Klk4	-1.01034212888164	0.972000195026975	0.998559859542418	3.04608811480296	1.81578388730324	3.387543330983	1.38978222069291	3.83684745707627	2.77310284012697	2.94299399164628
NONRATT000680.2	Klk4	1.01447112697209	0.957444296351112	0.998559859542418	4.112218954984	6.05261295767745	3.83921577511407	2.77956444138581	3.59704449100901	7.97267066536503	3.92399198886171
NONRATT000684.2	Klk1c10	1.14959853690618	0.28412338476394	0.993184854378932	40.9698851440998	33.4406865911679	31.8429073112402	37.7557503288239	26.1385233013321	29.637536603857	30.0839385812731
NONRATT000687.2	Klk1c10	1.20243877968467	0.289500053772601	0.993184854378932	17.9719198773375	16.1907396617872	24.6161482051432	14.824343687391	11.7503453372961	19.9316766634126	17.8214636160803
NONRATT000689.2	Klk1c10	-1.20540971492036	0.575039808822368	0.993184854378932	3.8076101435037	3.17762180278066	2.0325259985898	3.70608592184775	5.99507415168168	2.77310284012697	2.45249499303857
NONRATT000690.2	Klk1c2	-1.27282829133769	0.514852490339753	0.993184854378932	1.82765286888178	4.38814439431615	1.58085355445874	1.62141259080839	1.67862076247087	7.45271388284123	2.45249499303857
NONRATT000691.2	Klk1c2	1.04558262251585	0.900793574867848	0.993184854378932	6.70139385256652	2.26972985912904	2.93587088685194	4.86423777242517	5.03586228741261	2.77310284012697	2.77949432544371
NONRATT000693.2	Klk1c8	1.50859315721102	0.253348496929447	0.993184854378932	5.33065420090518	2.26972985912904	1.80668977652427	2.31630370115484	0.719408898201801	2.77310284012697	2.45249499303857
NONRATT000696.2	Klk1c9	-1.19120382410978	0.125524966278813	0.953896372030542	416.247940887825	588.011348838364	564.590555163834	589.267661573792	707.898355830572	561.553325125711	632.907207870153
NONRATT000699.2	Clec11a	-1.6720071783434	0.0242383567802156	0.737349307533218	5.17834979516504	6.35524360556132	4.96839688544174	6.94891110346453	10.0717245748252	6.75943817280949	13.0799732962057
NONRATT000701.2	Aspdh	-1.24111488516559	0.527919578075816	0.993184854378932	2.28456608610222	2.26972985912904	1.3550173323932	2.77956444138581	2.8776355928072	2.77310284012697	1.63499666202571
NONRATT000703.2	Emc10	-1.06721761765411	0.765559602075352	0.993184854378932	5.78756741812563	4.23682907037422	4.51672444131067	4.16934666207872	4.79605932134534	5.89284353526981	5.72248831708999
NONRATT000704.2	Pold1	-1.28345152694122	0.526676832541117	0.993184854378932	0.913826434440889	3.93419842249034	0.451672444131067	1.85304296092387	2.8776355928072	1.73318927507936	2.94299399164628
NONRATT000705.2	Pold1	1.1380103748862	0.611238434592354	0.993184854378932	4.72143657794459	3.78288309854841	5.87174177370388	5.79075925288711	3.59704449100901	3.29305962265078	4.08749165506428
NONRATT000706.2	Kcnc3	1.06248312192868	0.538854553176986	0.993184854378932	410.308069063959	325.176631151221	357.272903307674	327.988604083526	358.265631304497	345.771260378331	339.425307036538
NONRATT000709.2	Kcnc3	-1.29759702688398	0.158955886464837	0.977851859806081	30.3085767422895	43.4274979713357	37.0371404187475	40.7669451403252	55.1546821954714	33.1039151540157	62.6203721555848
NONRATT000710.2	Kcnc3	-1.35118327540065	0.10035983920391	0.930767283991465	37.009970594856	20.8815147039872	22.8094584286189	40.0720540299788	38.60827753683	45.4095590070791	21.9089552711445
NONRATT000711.2	Myh14	1.08368354358611	0.759938673558047	0.993184854378932	8.83365553292859	3.93419842249034	3.83921577511407	4.4009770321942	6.23487711774894	3.98633533268252	6.04948764949513
NONRATT000712.2	Myh14	1.1050829859713	0.314457332581729	0.993184854378932	207.438600618082	187.479686364059	180.894813874492	190.631794605043	174.336756330903	155.29375904711	175.108142502954
NONRATT000716.2	Vrk3	1.01274263503496	0.961539749573939	0.998559859542418	2.74147930332267	2.26972985912904	3.83921577511407	3.24282518161678	2.63783262673994	2.77310284012697	2.77949432544371
NONRATT000717.2	Atf5	1.0106446422	0.951511945474291	0.996930537305979	15.9919626027156	12.2565412392968	17.6152253211116	12.7396703563516	17.2658135568432	17.5052116783015	12.7529739638006
NONRATT000719.2	Nup62	-1.09442087445716	0.712123124331328	0.993184854378932	3.65530573776355	5.44735166190971	5.42006932957281	3.70608592184775	4.07665042314354	7.27939495533329	5.72248831708999
NONRATT000720.2	Tbc1d17	-1.57620708215491	0.210941310086067	0.992014622217003	1.82765286888178	0.756576619709681	1.58085355445874	2.31630370115484	2.39802966067267	2.4264649851111	1.63499666202571
NONRATT000723.2	Ppfia3	1.13157932841258	0.697873759621438	0.993184854378932	3.04608811480296	2.26972985912904	2.25836222065534	2.08467333103936	0.719408898201801	3.46637855015871	2.45249499303857
NONRATT000730.2	Vom1r70	1.06710177737229	0.833874464109597	0.993184854378932	3.35069692628326	3.93419842249034	6.77508666196601	2.54793407127033	5.75527118561441	6.23948139028568	2.77949432544371
NONRATT000732.2	Mrgprx2	1.26620739893507	0.447114670323185	0.993184854378932	5.33065420090518	5.14472101402583	8.58177643849028	6.02238962300259	2.63783262673994	9.35922208542852	1.79849632822828
NONRATT000733.2	Mrgprx2	-1.0456207386534	0.866108310115668	0.993184854378932	3.65530573776355	3.17762180278066	3.16170710891747	3.93771629196323	3.35724152494174	3.11974069514284	3.59699265645657
NONRATT000735.2	Mrgprx2l	1.89444379555735	0.0187771827241674	0.690979113326077	3.8076101435037	5.59866698585164	6.54925043990048	3.24282518161678	3.11743855887447	1.38655142006348	3.43349299025399
NONRATT000736.2	Mrgprx2l	1.48422612478251	0.051315125653372	0.846728326462177	11.270526024771	10.1381267041097	11.7434835474078	5.32749851265614	4.79605932134534	10.3991356504761	8.66548230873627
NONRATT000737.2	Mrgprx2l	-1.05447647070985	0.676980043226654	0.993184854378932	72.1922883208302	54.624831943039	63.2341421783494	87.0930191634221	54.6750762633369	68.6342952931425	57.0613835046973
NONRATT000740.2	LOC100125384	-1.04340369085123	0.841020170389905	0.993184854378932	7.61522028700741	9.07891943651618	6.54925043990048	8.57032369427292	10.5513305069598	4.85292997022219	8.82898197493884
NONRATT000742.2	Gas2	1.55930661183216	0.158935965533415	0.977851859806081	6.85369825830666	4.69077504220002	2.93587088685194	2.08467333103936	4.07665042314354	1.73318927507936	4.57799065367199
NONRATT000744.2	Gabrg3	-1.12595229756239	0.287045521032134	0.993184854378932	314.813206664886	273.426790363079	272.358483811034	381.726849950318	330.688290206761	250.792488103983	329.615327064384
NONRATT000745.2	Gabrg3	-1.15101399223883	0.21466807564129	0.993184854378932	515.855022241882	560.774590528816	455.963332350312	670.338291114211	601.186035930639	463.974768938743	617.538239247111
NONRATT000747.2	Gabrg3	1.08606740566423	0.509497482714995	0.993184854378932	421.57859508873	457.123593628589	368.11304196682	346.287403322649	464.977951204431	277.136965085189	442.920595742765
NONRATT000749.2	Gabrg3	1.00628709844029	0.963797379056653	0.998559859542418	296.079764758848	365.426507319776	232.385472505434	327.988604083526	307.667205464304	198.10353414157	351.524282335528
NONRATT000750.2	Gabrg3	-1.44799678072575	0.198319516054787	0.991222873795369	2.28456608610222	3.93419842249034	2.0325259985898	2.54793407127033	5.75527118561441	4.85292997022219	3.10649365784885
NONRATT000753.2	Gabrb3	2.35735929780024	0.0693860444681777	0.881359702449212	5.02604538942489	0.453945971825809	2.48419844272087	2.31630370115484	0.719408898201801	0.693275710031742	0.817498331012856
NONRATT000754.2	Tubgcp5	-1.38025166852663	0.0236906593917332	0.732588082728981	25.5871401643449	28.7499115489679	25.9711655375364	45.3995525426349	28.2967499959375	43.3297318769839	30.901436912286
NONRATT000755.2	Tubgcp5	-1.02866677783667	0.872158157987577	0.993184854378932	11.270526024771	12.8618025350646	14.4535182121942	13.6661918368136	9.83192160875795	17.8518495333174	11.1179773017748
NONRATT000757.2	Tubgcp5	-1.14445026294402	0.547687328927488	0.993184854378932	5.78756741812563	4.08551374643228	6.54925043990048	7.64380221381098	5.51546821954714	4.85292997022219	6.86698598050799
NONRATT000759.2	Tug1	-1.09222420647573	0.393457891708585	0.993184854378932	229.827348261883	232.571652898756	210.479358965077	266.606556002922	252.992129200967	198.623490924094	262.416964255127
NONRATT000760.2	Tug1	1.11465664406617	0.430209087374195	0.993184854378932	25.1302269471244	22.5459832673485	26.8745104257985	26.8691229333962	20.623055081785	19.7583577359046	21.9089552711445
NONRATT000761.2	Tug1	-1.17892815418071	0.195816081040509	0.991222873795369	156.721233506612	132.09827780131	128.95248279942	192.021576825736	183.928874973594	109.364243257507	172.32864817751
NONRATT000762.2	Tug1	-1.10485283411458	0.337049427036926	0.993184854378932	143.166141395739	133.157485068904	124.661594580175	167.932018333726	150.596262690244	133.802212036126	139.301715604591
NONRATT000764.2	Mir344b-1	-1.52711915260513	0.0318484734065982	0.767375085980339	6.09217622960592	4.69077504220002	6.77508666196601	9.03358443450388	7.19408898201801	10.745773505492	8.33848297633113
NONRATT000765.2	Mir344a-2	1.31047610004493	0.196612186628742	0.991222873795369	9.89978637310963	6.35524360556132	6.54925043990048	6.25401999311807	7.19408898201801	5.372886752746	4.74149031987456
NONRATT000767.2	Peg12	1.29707661130342	0.282776326985684	0.993184854378932	4.26452336072415	4.84209036614196	2.93587088685194	3.01119481150129	3.11743855887447	3.63969747766665	2.77949432544371
NONRATT000768.2	Peg12	-1.03731349238268	0.858848791488702	0.993184854378932	12.1843524592118	20.2762534082195	17.6152253211116	11.1182577655432	12.7095572015652	26.86443376373	17.9849632822828
NONRATT000769.2	Peg12	-1.19313335512089	0.1431964559033	0.969838932803045	37.3145794063363	37.3748850136583	43.1347184145169	39.3771629196323	53.7158643990678	44.3696454420315	49.5403988593791
NONRATT000770.2	Chrna7	-1.14395090835775	0.180276517202485	0.981880046446028	231.198087913545	292.341205855821	263.325034928412	308.300022623709	291.120800805662	321.679929454728	279.093930207789
NONRATT000773.2	Chrna7	1.19640719519942	0.277523308217681	0.993184854378932	30.9177943652501	39.3419842249034	27.100346647864	18.5304296092387	27.0977351656012	27.5577094737618	35.1524282335528
NONRATT000774.2	Hmgn5	-1.03446680564191	0.848049473531022	0.993184854378932	12.4889612706921	11.6512799435291	19.873587541767	12.9713007264671	15.1075868622378	16.2919791857459	15.5324682892443
NONRATT000775.2	Apba2	-1.03832458448021	0.764059152926339	0.993184854378932	40.6652763326195	51.7498407881422	40.6505199717961	44.9362918024039	55.1546821954714	37.4368883417141	47.4149031987456
NONRATT000780.2	Nsmce3	-1.13919863031357	0.423198451131454	0.993184854378932	13.402787705133	21.7894066476388	21.6802773182912	19.9202118299316	20.3832521157177	18.718444170857	26.8139452572217
NONRATT000781.2	Nsmce3	-1.03047475359261	0.885680986629023	0.993184854378932	5.33065420090518	6.96050490132907	5.87174177370388	6.48565036323356	8.39310381235435	5.54620568025394	4.90498998607714
NONRATT000783.2	Nsmce3	1.36973095788612	0.295097297615096	0.993184854378932	3.19839252054311	1.81578388730324	4.51672444131067	1.38978222069291	1.91842372853814	2.9464217676349	2.61599465924114
NONRATT000784.2	Nsmce3	-1.33029109011398	0.233883067386619	0.993184854378932	6.70139385256652	5.29603633796777	6.09757799576941	10.8866273954278	7.19408898201801	4.33297318769839	9.80997997215427
NONRATT000786.2	Tarsl2	1.57494829089515	0.140154941779483	0.96738750546136	4.112218954984	3.17762180278066	2.93587088685194	0.694891110346453	3.83684745707627	1.90650820258729	2.288995326836
NONRATT000790.2	Cers3	1.74065981269891	0.0703145433869596	0.884015211755073	3.95991454924385	2.42104518307098	3.16170710891747	1.85304296092387	1.67862076247087	2.59978391261903	1.144497663418
NONRATT000791.2	Mef2a	-1.02636299175312	0.799888872820362	0.993184854378932	101.282429817198	92.3023476045811	98.0129203764416	105.855079142776	93.5231567662342	109.884200040031	89.7613167452116
NONRATT000794.2	Arrdc4	-2.29744459734684	0.0408848067489435	0.821246370575439	3.19839252054311	1.96709921124517	1.12918111032767	11.3498881356587	4.31645338921081	1.38655142006348	2.94299399164628
NONRATT000797.2	Arrdc4	-2.35523201365199	0.0668153861583223	0.877534865427016	3.35069692628326	0.605261295767745	2.48419844272087	11.8131488758897	5.51546821954714	1.21323249255555	1.96199599443085
NONRATT000798.2	Mctp2	1.01860171954896	0.915985887182566	0.994989078247286	14.7735273567944	14.5262710984259	16.7118804328495	19.6885814598162	11.2707394051616	15.2520656206983	13.8974716272186
NONRATT000800.2	Rgma	1.08900667122126	0.517527484184609	0.993184854378932	34.7254045087538	45.091966534697	50.1356412985485	36.365968108131	41.9655190617717	36.7436126316823	43.4909112098839
NONRATT000803.2	Rgma	1.19954422653466	0.14401227141601	0.972082832058066	73.4107235667514	105.012834815704	84.2369108304441	79.6808473197266	81.0534025307363	54.5954621649997	77.1718424476136
NONRATT000804.2	Rgma	-1.33126455247804	0.210683454678261	0.992014622217003	8.52904672144829	6.50655892950326	4.06505199717961	11.1182577655432	9.35231567662342	5.19956782523807	8.99248164114142
NONRATT000807.2	Slco3a1	1.20353881225678	0.527609386408422	0.993184854378932	2.89378370906281	3.17762180278066	2.48419844272087	3.70608592184775	1.91842372853814	1.73318927507936	2.288995326836
NONRATT000809.2	Slco3a1	1.24943447064912	0.218626683256555	0.993184854378932	13.8597009223535	9.68418073228392	13.3243371018665	7.87543258392646	8.87270974448888	9.70585994044439	12.4259746313954
NONRATT000810.2	Slco3a1	1.03584221319748	0.923684813315616	0.995692062990822	2.74147930332267	1.6644685633613	1.58085355445874	0.694891110346453	2.63783262673994	2.59978391261903	1.79849632822828
NONRATT000812.2	Slco3a1	1.18525789205843	0.148913329929862	0.976661279010242	81.0259438537588	66.42742721051	57.5882366267111	63.4667214116427	55.634288127606	59.275073207714	52.9738918496331
NONRATT000813.2	Slco3a1	1.2146155828341	0.202326570396969	0.991222873795369	34.2684912915333	24.5130824785937	41.5538648600582	29.648687374782	28.7763559280721	20.6249523734443	30.7379372460834
NONRATT000814.2	Slco3a1	1.14565098298394	0.480235842680304	0.993184854378932	18.7334419060382	20.2762534082195	15.1310268783908	11.8131488758897	19.9036461835832	10.2258167229682	21.2549566063343
NONRATT000818.2	Ntrk3	1.08234774610115	0.641214543349904	0.993184854378932	17.8196154715973	16.3420549857291	14.4535182121942	14.1294525770445	11.2707394051616	19.7583577359046	14.5514702920288
NONRATT000821.2	Ntrk3	1.09392755848079	0.829861873204002	0.993184854378932	9.74748196736948	1.6644685633613	0.903344888262135	5.79075925288711	4.31645338921081	3.29305962265078	1.96199599443085
NONRATT000823.2	Ntrk3	-1.22044444290369	0.514072417384992	0.993184854378932	1.97995727462193	2.26972985912904	4.96839688544174	2.31630370115484	4.79605932134534	5.02624889773013	2.45249499303857
NONRATT000824.2	Ntrk3	-1.21214847765732	0.0584503789267055	0.864078358454445	106.613084018104	108.947033238194	96.6579030440484	140.368004289983	122.779118626441	113.697216445206	128.510737635221
NONRATT000825.2	Ntrk3	-1.08239309298686	0.424735694998079	0.993184854378932	856.103064665372	992.325894411218	934.284450685113	988.135158912656	988.467826129275	1031.42093759972	1007.81194247265
NONRATT000828.2	Ntrk3	1.28388628049367	0.166849114279889	0.979966096694181	13.5550921108732	16.9473162814969	15.8085355445874	13.2029310965826	8.63290677842162	10.9190924329999	15.0419692906365
NONRATT000829.2	Ntrk3	1.09295428485528	0.513667356162522	0.993184854378932	34.5731001030136	28.2959655771421	28.4553639802572	28.0272747839736	26.8579321995339	23.0514173585554	33.5174315715271
NONRATT000830.2	Ntrk3	-1.27095550838412	0.10582150946175	0.935024792226344	14.9258317625345	14.6775864223678	12.4209922136044	16.4457562781994	18.7046313532468	19.2384009533808	17.16746495127
NONRATT000835.2	Mrpl46	1.17475983858113	0.574564109210923	0.993184854378932	2.43687049184237	2.11841453518711	3.83921577511407	2.08467333103936	1.67862076247087	2.4264649851111	2.94299399164628
NONRATT000837.2	Hapln3	1.3026133305452	0.329137002679307	0.993184854378932	3.8076101435037	3.17762180278066	3.16170710891747	2.77956444138581	3.83684745707627	1.73318927507936	2.288995326836
NONRATT000839.2	Mfge8	1.06196122646732	0.720197730841084	0.993184854378932	26.5009665987858	22.8486139152324	30.036217534716	20.6151029402781	25.179311437063	35.010423356603	18.4754622808905
NONRATT000843.2	Abhd2	-1.03515883082856	0.802859930666057	0.993184854378932	34.8777089144939	35.559101126355	39.9730113055995	35.2078162575536	47.0013813491843	37.2635694142061	33.0269325729194
NONRATT000845.2	Rlbp1	-1.66449546220166	0.025047039118854	0.741216401671806	4.72143657794459	3.93419842249034	4.29088821924514	7.18054147358001	9.35231567662342	7.62603281034916	4.90498998607714
NONRATT000846.2	Rlbp1	1.04288617783496	0.807397225837708	0.993184854378932	11.4228304305111	11.0460186477613	13.3243371018665	8.8019540643884	11.5105423712288	14.5587899106666	10.4639786369646
NONRATT000847.2	Rlbp1	1.02348520152749	0.930891944105602	0.99619368958383	3.65530573776355	2.57236050701292	2.0325259985898	2.31630370115484	2.8776355928072	2.4264649851111	3.26999332405142
NONRATT000848.2	Rlbp1	-1.16102726956552	0.402889673916937	0.993184854378932	8.83365553292859	9.68418073228392	9.93679377088348	11.5815185057742	11.5105423712288	9.53254101293645	11.44497663418
NONRATT000849.2	Rlbp1	-1.13791370238099	0.760483521560218	0.993184854378932	2.74147930332267	1.21052259153549	0.677508666196601	2.77956444138581	1.4388177964036	2.25314605760316	0.817498331012856
NONRATT000853.2	Polg	1.07569458676911	0.74289286514102	0.993184854378932	6.09217622960592	6.50655892950326	9.71095754881795	7.18054147358001	3.59704449100901	9.70585994044439	6.53998664810285
NONRATT000857.2	Arpin	1.01874116478131	0.943179045627192	0.996275233679672	3.65530573776355	4.08551374643228	3.83921577511407	3.70608592184775	2.8776355928072	4.85292997022219	3.59699265645657
NONRATT000861.2	Sema4b	-1.41775800792818	0.272218886956278	0.993184854378932	4.87374098368474	2.26972985912904	1.12918111032767	3.47445555173226	5.51546821954714	2.77310284012697	4.41449098746942
NONRATT000864.2	Fes	1.01681051367658	0.960905639241134	0.998559859542418	2.74147930332267	1.81578388730324	1.80668977652427	0.926521480461937	1.91842372853814	2.59978391261903	2.77949432544371
NONRATT000866.2	Furin	1.03468989545244	0.862861841605509	0.993184854378932	7.15830706978696	9.68418073228392	12.1951559915388	7.18054147358001	9.59211864269068	12.3056438530634	7.84798397772342
NONRATT000867.2	Iqgap1	1.1795885448995	0.453966446579241	0.993184854378932	10.6613084018104	6.50655892950326	9.71095754881795	9.03358443450388	9.35231567662342	8.31930852038091	3.92399198886171
NONRATT000868.2	Iqgap1	1.02906719502687	0.832829590311192	0.993184854378932	45.234408504824	39.7959301967292	60.2982712914975	49.8005295748291	43.6441398242426	57.1952460776187	36.9509245617811
NONRATT000874.2	Tm6sf1	1.0094339993165	0.975513209366066	0.998912273823371	1.52304405740148	4.84209036614196	4.96839688544174	2.31630370115484	5.03586228741261	4.67961104271426	2.77949432544371
NONRATT000878.2	Mex3b	1.16210858494364	0.444843531153658	0.993184854378932	12.6412656764323	13.0131178590065	13.550173323932	15.5192347977374	6.95428601595075	8.14598959287297	14.2244709596237
NONRATT000879.2	Mex3b	1.42114353154575	0.285806647082283	0.993184854378932	3.35069692628326	5.59866698585164	1.3550173323932	1.62141259080839	1.4388177964036	3.63969747766665	2.94299399164628
NONRATT000880.2	Mex3b	-1.54088719528883	0.0887356675777247	0.913192833379835	2.74147930332267	2.72367583095485	3.83921577511407	6.02238962300259	5.75527118561441	3.46637855015871	3.92399198886171
NONRATT000881.2	Mex3b	1.41494093587083	0.354846167874129	0.993184854378932	2.43687049184237	1.36183791547743	2.93587088685194	1.62141259080839	0.959211864269068	2.77310284012697	0.817498331012856
NONRATT000883.2	Fam122b	-1.14340270548978	0.339697645915799	0.993184854378932	39.1422322752181	29.3551728447356	43.3605546365825	45.6311829127504	43.1645338921081	49.2225754122537	32.2094342419065
NONRATT000886.2	Plac1	-1.18623298452824	0.329721014194997	0.993184854378932	17.515006660117	19.065730816684	22.8094584286189	19.2253207195852	21.1026610139195	35.5303801391268	17.4944642836751
NONRATT000887.2	Htatsf1	-1.130621272483	0.542020701552108	0.993184854378932	12.0320480534717	11.6512799435291	9.25928510468688	16.6773866483149	13.9085720319015	7.27939495533329	12.4259746313954
NONRATT000888.2	Rbmx	1.63120817570878	0.104335659393482	0.931822827107349	7.15830706978696	3.93419842249034	2.7100346647864	1.85304296092387	2.63783262673994	4.50629211520632	2.288995326836
NONRATT000891.2	Rbmx	-1.06902635725794	0.718991435699252	0.993184854378932	14.1643097338338	11.6512799435291	13.098500879801	15.287604427622	18.7046313532468	12.9989195630952	8.99248164114142
NONRATT000892.2	Rbmx	-1.06680443992254	0.699994832803815	0.993184854378932	17.9719198773375	11.953910591413	14.4535182121942	12.7396703563516	16.5464046586414	18.1984873883332	15.5324682892443
NONRATT000894.2	Rbmx	1.18210532500548	0.393140848782459	0.993184854378932	7.31061147552711	6.50655892950326	10.3884662150145	5.79075925288711	6.47468008381621	8.14598959287297	6.37648698190028
NONRATT000895.2	Rbmx	2.21867360725198	0.011260032595749	0.599099969579705	9.29056875014903	4.84209036614196	2.7100346647864	3.93771629196323	1.19901483033634	2.9464217676349	2.12549566063343
NONRATT000896.2	Rbmx	1.33687669296624	0.293064855090607	0.993184854378932	30.7654899595099	12.5591718871807	8.80761266055581	18.9936903494697	13.6687690658342	5.89284353526981	13.8974716272186
NONRATT000898.2	Rbmx	1.08778561264816	0.713683948286628	0.993184854378932	17.9719198773375	7.26313554921294	9.25928510468688	15.5192347977374	8.63290677842162	8.49262744788884	9.97347963835684
NONRATT000899.2	Rbmx	1.43183850871874	0.324687528814725	0.993184854378932	2.74147930332267	2.11841453518711	2.48419844272087	2.08467333103936	0.719408898201801	3.11974069514284	0.817498331012856
NONRATT000900.2	Rbmx	1.08563029562024	0.726618160315429	0.993184854378932	8.83365553292859	13.7696944787162	13.550173323932	4.86423777242517	10.5513305069598	18.5451252433491	9.97347963835684
NONRATT000901.2	Rbmx	-1.13329279340791	0.300153469231571	0.993184854378932	60.6171534845789	60.0721836049487	52.3940035192038	66.7095465932594	71.7010868541129	49.2225754122537	74.5558477883725
NONRATT000902.2	Rbmx	-1.11114900049592	0.295821151152544	0.993184854378932	311.310205332863	336.222649798982	326.333340884696	350.688380354843	402.629180026941	320.466696962173	369.345745951608
NONRATT000906.2	Rbmx	-1.01324105747064	0.922435156363925	0.995412729397446	28.6332282791478	29.5064881686776	30.7137262009126	24.7844496023568	30.9345826226775	28.4243041113014	35.4794275659579
NONRATT000907.2	Rbmx	-1.13208174145157	0.767280231823782	0.993184854378932	3.35069692628326	0.907891943651618	0.903344888262135	0.694891110346453	2.63783262673994	2.9464217676349	1.63499666202571
NONRATT000908.2	Rbmx	-1.01019820584042	0.929418548591016	0.99619368958383	48.5851054311072	54.0195706472712	44.0380633027791	44.7046614322885	52.5168495687315	54.4221432374918	46.2704055353276
NONRATT000910.2	Rbmx	1.05841449468482	0.905961469666034	0.993184854378932	0	4.84209036614196	7.67843155022814	3.24282518161678	1.67862076247087	7.10607602782536	3.43349299025399
NONRATT000911.2	Rbmx	-1.00210694027077	0.993288203357488	0.999880304042607	12.1843524592118	6.35524360556132	6.09757799576941	8.57032369427292	11.7503453372961	6.41280031779361	6.70348631430542
NONRATT000913.2	Rbmx	1.06576109977592	0.862256501404269	0.993184854378932	2.58917489758252	1.05920726759355	1.3550173323932	2.08467333103936	1.4388177964036	1.03991356504761	1.79849632822828
NONRATT000914.2	Rbmx	1.30623721748053	0.226655413274253	0.993184854378932	13.8597009223535	14.0723251266001	21.6802773182912	10.1917362850813	9.35231567662342	22.1848227210157	8.33848297633113
NONRATT000916.2	Rbmx	1.66885550456638	0.0636570654127822	0.873052731288009	3.95991454924385	5.90129763373551	9.25928510468688	3.70608592184775	2.1582266946054	5.71952460776187	3.26999332405142
NONRATT000917.2	Rbmx	1.04037183362932	0.811124241395435	0.993184854378932	31.2224031767304	38.1314616333679	37.2629766408131	26.8691229333962	34.5316271136865	50.4358079048092	24.5249499303857
NONRATT000918.2	Rbmx	1.07257679229338	0.662399137232906	0.993184854378932	34.5731001030136	42.3682907037422	53.2973484074659	35.6710769977846	31.6539915208793	60.4883057002695	33.1904322391219
NONRATT000919.2	Rbmx	1.25937473477281	0.417196913310224	0.993184854378932	4.72143657794459	3.3289371267226	4.06505199717961	2.54793407127033	5.99507415168168	2.77310284012697	1.79849632822828
NONRATT000927.2	Magea4	-1.03330489873906	0.863844584226282	0.993184854378932	15.5350493854951	17.2499469293807	14.9051906563252	18.2987992391233	19.6638432175159	8.49262744788884	19.6199599443085
NONRATT000935.2	F8a1	-1.0227150939522	0.855449416922881	0.993184854378932	69.7554178289878	103.348366252342	81.3010399435921	68.5625895541833	82.0126143950053	101.044934737126	94.8298063974913
NONRATT000937.2	Cyp2c6v1	1.11347130342549	0.297372804771619	0.993184854378932	185.35446178576	178.552082251485	150.18108767358	159.593325009569	164.025228790011	149.227596584333	143.71620659206
NONRATT000938.2	Cyp2c7	1.05953493739474	0.559287523667637	0.993184854378932	280.544715373353	298.393818813498	285.005312246703	293.475678936319	252.992129200967	285.109635750554	255.713477940821
NONRATT000939.2	Cyp2c7	1.0935292285598	0.401882303481493	0.993184854378932	78.5890733619164	82.4668515483553	81.3010399435921	79.4492169496111	70.5020720237765	70.3674845682218	75.2098464531827
NONRATT000941.2	Vom2r42	1.24112681851044	0.28265444557037	0.993184854378932	14.3166141395739	7.26313554921294	11.9693197694733	9.49684517473485	9.11251271055615	10.0524977954603	7.3574849791157
NONRATT000943.2	Olr20	1.02690595091817	0.830704230046556	0.993184854378932	34.7254045087538	52.6577327317938	48.3289515220242	40.9985755104407	45.3227605867135	42.4631372394442	47.0879038663405
NONRATT000944.2	Olr20	1.31885064497353	0.239729671109213	0.993184854378932	9.29056875014903	7.26313554921294	3.61337955304854	6.48565036323356	5.27566525347988	5.372886752746	3.76049232265914
NONRATT000945.2	Olr20	-1.15657594105397	0.419866403079277	0.993184854378932	19.3426595289988	12.2565412392968	10.162629992949	16.4457562781994	15.3473898283051	18.891763098365	14.2244709596237
NONRATT000946.2	Olr20	1.10676092901398	0.664662127022811	0.993184854378932	8.07213350422785	4.23682907037422	6.32341421783494	6.25401999311807	7.19408898201801	3.98633533268252	5.23198931848228
NONRATT000947.2	Olr20	1.39027902197801	0.492216350641443	0.993184854378932	3.95991454924385	7.26313554921294	0	5.09586814254065	3.11743855887447	1.21323249255555	1.63499666202571
NONRATT000948.2	Olr20	-1.11850921018265	0.454541360568976	0.993184854378932	42.7975380129816	38.8880382530776	31.3912348671092	44.9362918024039	50.5984258401934	27.3843905462538	46.5974048677328
NONRATT000951.2	Nox4	1.08977743064344	0.761540607839554	0.993184854378932	6.09217622960592	4.08551374643228	3.61337955304854	7.64380221381098	3.59704449100901	2.07982713009523	3.92399198886171
NONRATT000952.2	Nox4	-1.38945921565379	0.320444466020664	0.993184854378932	5.33065420090518	2.11841453518711	2.0325259985898	4.4009770321942	8.15330084628708	3.46637855015871	2.12549566063343
NONRATT000953.2	Tyr	-1.07409265715306	0.455736081455762	0.993184854378932	438.484384125886	435.182871657009	438.348107029201	465.577043932123	477.687508405996	459.121838968521	476.601526980495
NONRATT000954.2	Tyr	-1.05315703816437	0.612364429229891	0.993184854378932	653.538205030976	759.300295540636	757.003016363669	705.082846631534	737.873726588981	849.6093826439	753.733461193853
NONRATT000955.2	Tyr	1.15281842237201	0.405796181367877	0.993184854378932	22.0841388323215	14.223640450542	14.2276819901286	16.2141259080839	16.0667987265069	14.9054277656825	11.7719759665851
NONRATT000956.2	Grm5	-1.04688377010995	0.784188530404646	0.993184854378932	9.44287315588918	12.2565412392968	15.1310268783908	11.1182577655432	13.9085720319015	11.9590059980476	13.8974716272186
NONRATT000957.2	Grm5	-1.43237171058216	0.235699293072057	0.993184854378932	3.95991454924385	2.57236050701292	2.0325259985898	4.16934666207872	4.31645338921081	1.90650820258729	6.2129873156977
NONRATT000962.2	Dlg2	-1.18261328250118	0.590311730453464	0.993184854378932	3.19839252054311	2.26972985912904	1.80668977652427	3.47445555173226	2.63783262673994	3.11974069514284	2.45249499303857
NONRATT000963.2	Dlg2	1.01577572397053	0.907873637870356	0.993778864229633	24.5210093241638	24.3617671546517	24.3903119830776	22.468145901202	25.4191144031303	27.9043473287776	20.4374582753214
NONRATT000964.2	Dlg2	1.01291876498488	0.902389294057083	0.993184854378932	149.258317625345	136.940368167452	138.889276570303	126.238551712939	169.540697009558	128.949282065904	135.377723615729
NONRATT000966.2	Tmem126b	-1.14791784427472	0.533733824212466	0.993184854378932	4.72143657794459	4.23682907037422	6.32341421783494	4.63260740230968	7.19408898201801	6.93275710031742	4.41449098746942
NONRATT000967.2	Tmem126b	-1.03665861352505	0.719525321832114	0.993184854378932	91.3826434440889	106.223357407239	103.207153483949	113.267250986472	101.676457612521	97.4052372594598	103.495288706228
NONRATT000970.2	Tmem126b	1.29827872601471	0.125331602570707	0.953627209465444	29.2424459021084	27.6907042813743	45.8447530793033	25.7109710828187	24.9395084709958	35.5303801391268	18.8024616132957
NONRATT000972.2	Ccdc89	1.28563573796929	0.352289529928334	0.993184854378932	7.00600266404681	5.29603633796777	7.45259532816261	2.54793407127033	4.31645338921081	8.83926530290471	4.41449098746942
NONRATT000974.2	Ccdc89	-1.18819501607692	0.215596412317314	0.993184854378932	50.2604538942489	45.6972278304648	38.3921577511407	69.4891110346453	51.7974406705297	37.2635694142061	55.2628871764691
NONRATT000975.2	Ccdc89	-1.26510669600354	0.0797622503606379	0.911321038457091	79.8075086078376	83.8286894638327	79.9460226111989	132.724202076172	111.028773289145	66.9011060180631	101.042793713189
NONRATT000976.2	Ccdc89	-1.20924190208985	0.103296302737077	0.931822827107349	41.8837115785407	45.3945971825809	42.2313735262548	58.6024836392175	52.2770466026642	44.8896022245553	53.4643908482408
NONRATT000977.2	Ccdc89	-1.05130732717134	0.784348626987704	0.993184854378932	10.6613084018104	7.41445087315488	7.22675910609708	9.49684517473485	9.35231567662342	8.14598959287297	8.82898197493884
NONRATT000988.2	Fam181b	-1.06961648929445	0.518714662921306	0.993184854378932	112.70526024771	138.150890758988	155.149484559022	143.6108294716	151.315671588446	149.40091551184	134.069726286108
NONRATT000989.2	Fam181b	1.01208250305347	0.97186087742774	0.998559859542418	2.58917489758252	0.907891943651618	2.25836222065534	1.85304296092387	2.1582266946054	1.55987034757142	1.96199599443085
NONRATT000990.2	Fam181b	-1.03269700382511	0.754437908513572	0.993184854378932	188.248245494823	208.66383171593	171.183856325675	163.299410931416	201.194688530437	206.076204806935	211.73206773233
NONRATT000991.2	Fam181b	1.24844873415142	0.384319643145512	0.993184854378932	3.65530573776355	3.78288309854841	3.16170710891747	3.47445555173226	2.1582266946054	2.9464217676349	2.77949432544371
NONRATT000992.2	Fam181b	-1.11156090033321	0.314746112234892	0.993184854378932	443.815038326792	447.742043544189	381.663215290752	467.661717263163	489.437853743292	396.553706138156	533.989909817597
NONRATT000993.2	Fam181b	-1.06963240405739	0.519247221300215	0.993184854378932	1023.18099776231	1100.66766635364	943.995408233931	1039.32547070818	1089.90448077573	1020.67516409423	1225.59349785447
NONRATT000994.2	Fam181b	-1.02126068573649	0.845962185225866	0.993184854378932	326.692950312618	340.005532897531	264.680052260805	276.103401177657	345.795877068999	285.109635750554	361.82476130629
NONRATT000995.2	Fam181b	-1.02677383396768	0.861388787721614	0.993184854378932	22.2364432380616	27.9933349292582	31.6170710891747	27.3323836736271	20.8628580478522	36.0503369216506	26.9774449234242
NONRATT000996.2	Fam181b	1.45067568058107	0.409991783150424	0.993184854378932	7.15830706978696	1.36183791547743	1.3550173323932	3.24282518161678	2.1582266946054	0.693275710031742	3.10649365784885
NONRATT000997.2	Fam181b	1.24207954559542	0.41875743270799	0.993184854378932	13.8597009223535	5.29603633796777	3.61337955304854	6.02238962300259	6.23487711774894	6.93275710031742	5.55898865088742
NONRATT000999.2	Fam181b	1.15295298875964	0.419455784600729	0.993184854378932	10.2043951845899	11.1973339717033	9.48512132675241	8.10706295404195	8.63290677842162	7.7993517378571	11.1179773017748
NONRATT001000.2	Fam181b	1.23719129948381	0.461645844315701	0.993184854378932	4.112218954984	3.93419842249034	2.7100346647864	3.01119481150129	3.35724152494174	3.46637855015871	1.96199599443085
NONRATT001001.2	Fam181b	-1.49724057878817	0.0849962405199197	0.912654297061876	7.00600266404681	6.96050490132907	7.22675910609708	16.9090170184303	11.5105423712288	8.66594637539678	5.72248831708999
NONRATT001002.2	Fam181b	-1.34421428490575	0.0116630774746885	0.60715128494134	330.957473673342	319.880594813253	284.327803580507	544.099739401272	421.813417312323	351.664103913601	359.862765311859
NONRATT001003.2	Fam181b	-1.40954495725723	0.0135372419338551	0.640231912636443	411.06959109266	407.492167375634	299.684666680963	723.844906610888	511.020120689346	370.902504866982	497.365984588222
NONRATT001004.2	Fam181b	-1.43135381804676	0.00289525955121249	0.372596567084963	689.634349191391	692.267607034358	722.224238165577	1313.3441985548	966.645756217154	933.149105702725	803.11036038703
NONRATT001005.2	Fam181b	-1.08128038356946	0.770358694856806	0.993184854378932	2.43687049184237	5.14472101402583	5.64590555163834	2.08467333103936	5.27566525347988	5.89284353526981	5.39548898468485
NONRATT001006.2	Fam181b	-1.47375457486144	0.122361184361882	0.951531356184929	2.58917489758252	8.17102749286456	9.48512132675241	7.18054147358001	11.5105423712288	11.0924113605079	9.48298063974913
NONRATT001007.2	Fam181b	1.35141276520499	0.0670583049636038	0.877534865427016	12.7935700821724	12.1052259153549	12.4209922136044	8.57032369427292	9.35231567662342	8.66594637539678	10.1369793045594
NONRATT001009.2	Fam181b	-1.34977238437217	0.0844316104264984	0.911887542047621	10.3566995903301	16.1907396617872	11.0659748812111	18.2987992391233	21.582266946054	14.0388331281428	14.5514702920288
NONRATT001011.2	Fam181b	-1.09115360495957	0.769856005365435	0.993184854378932	2.74147930332267	2.87499115489679	1.3550173323932	2.08467333103936	4.31645338921081	2.25314605760316	1.96199599443085
NONRATT001015.2	Fam181b	1.02025055794164	0.918516227606106	0.995352689410969	62.749415164941	91.5457709848714	147.696889230859	70.6472628852227	82.9718262592744	161.013283654872	78.9703387758419
NONRATT001016.2	Fam181b	-2.31652927035433	0.0232172901476339	0.728560891988724	0.76152202870074	0.605261295767745	2.0325259985898	2.31630370115484	2.63783262673994	1.90650820258729	3.10649365784885
NONRATT001018.2	Fam181b	-1.25282082958296	0.178932177479984	0.981880046446028	14.1643097338338	13.0131178590065	12.6468284356699	14.1294525770445	15.3473898283051	22.7047795035396	14.2244709596237
NONRATT001022.2	Tenm4	1.10376242547701	0.561756053973988	0.993184854378932	17.2103978486367	19.8223074363937	13.7760095459976	16.6773866483149	14.388177964036	11.9590059980476	18.6389619470931
NONRATT001027.2	Tenm4	-1.45398382968828	0.243944507557752	0.993184854378932	3.04608811480296	2.42104518307098	2.48419844272087	7.41217184369549	3.11743855887447	2.59978391261903	2.61599465924114
NONRATT001028.2	Tenm4	1.31344326522189	0.28236040858182	0.993184854378932	9.29056875014903	18.3091541969743	6.32341421783494	10.8866273954278	7.19408898201801	5.02624889773013	11.6084763003826
NONRATT001030.2	Tenm4	1.21011943251581	0.283774011393996	0.993184854378932	8.52904672144829	10.5920726759355	8.80761266055581	7.64380221381098	8.15330084628708	6.23948139028568	8.82898197493884
NONRATT001032.2	Tenm4	-1.01484015302179	0.967010024191722	0.998559859542418	4.56913217220444	2.72367583095485	1.12918111032767	1.15815185057742	3.11743855887447	3.63969747766665	3.59699265645657
NONRATT001033.2	Tenm4	-1.01952469293876	0.890715503577874	0.993184854378932	32.5931428283917	30.4143801123292	28.0036915361262	28.4905355242046	29.0161588941393	40.7299479643649	25.5059479276011
NONRATT001034.2	Tenm4	-1.07857950054525	0.725857324210796	0.993184854378932	7.15830706978696	4.9934056900839	5.19423310750727	6.71728073334904	6.47468008381621	6.41280031779361	5.55898865088742
NONRATT001036.2	Tenm4	-1.46343760842761	0.047619680270316	0.846728326462177	17.515006660117	9.68418073228392	9.71095754881795	18.0671688690078	24.220099572794	14.7321088381745	15.8594676216494
NONRATT001042.2	Tenm4	-1.03434370910476	0.748358075258822	0.993184854378932	82.5489879111603	89.5786717736263	94.6253770454586	95.663342857695	98.5590190536468	78.6867930886027	94.9933060636939
NONRATT001043.2	Tenm4	-1.10849582029825	0.454365699787089	0.993184854378932	57.571065369776	67.4866344781036	59.3949264032354	46.3260740230968	83.6912351574762	60.3149867727616	82.2403320998933
NONRATT001045.2	Tenm4	1.08901065877358	0.78546079150223	0.993184854378932	4.87374098368474	5.59866698585164	6.09757799576941	1.38978222069291	5.51546821954714	9.70585994044439	3.43349299025399
NONRATT001046.2	Tenm4	-1.14049314042573	0.470180980112518	0.993184854378932	24.2164005126835	28.9012268729098	14.2276819901286	19.2253207195852	26.8579321995339	24.091330923603	32.6999332405142
NONRATT001047.2	Tenm4	1.8613729955169	0.217303256009029	0.993184854378932	8.07213350422785	6.96050490132907	20.0994237638325	11.3498881356587	2.63783262673994	11.0924113605079	0
NONRATT001048.2	Tenm4	1.26295143980728	0.142402509592515	0.968183868858604	24.673313729904	18.6117848448582	19.1960788755704	17.1406473885458	15.1075868622378	15.4253845482063	18.311962614688
NONRATT001049.2	Tenm4	1.22265654626857	0.207055191322386	0.991222873795369	23.9117917012033	22.3946679434066	23.712803316881	17.1406473885458	16.3066016925742	27.2110716187459	15.3689686230417
NONRATT001051.2	Tenm4	1.18091758411877	0.167690370240658	0.980584334833186	72.0399839150901	64.7629586471487	55.5557106281213	61.6136784507188	42.9247309260408	51.4757214698569	61.3123748259642
NONRATT001053.2	Tenm4	-1.23250253990635	0.537675426434898	0.993184854378932	1.21843524592118	1.36183791547743	3.387543330983	2.54793407127033	2.1582266946054	2.25314605760316	2.45249499303857
NONRATT001054.2	Tenm4	1.45722055832028	0.16438014132746	0.979295265526456	5.48295860664533	3.17762180278066	7.00092288403154	3.47445555173226	2.1582266946054	5.372886752746	2.94299399164628
NONRATT001056.2	Tenm4	1.5567611937287	0.0912259872119878	0.917095127738086	4.4168277664643	4.84209036614196	5.19423310750727	3.70608592184775	2.1582266946054	2.9464217676349	3.43349299025399
NONRATT001059.2	Aamdc	1.07726016606234	0.75341467781396	0.993184854378932	8.98595993866874	7.26313554921294	5.19423310750727	4.86423777242517	7.67369491415255	8.14598959287297	6.04948764949513
NONRATT001060.2	Aamdc	1.03557497283084	0.873382117170464	0.993184854378932	12.9458744879126	8.7762887886323	5.87174177370388	7.64380221381098	13.428966099767	7.45271388284123	7.68448431152084
NONRATT001063.2	Lrrc32	1.09676391360226	0.435015907444429	0.993184854378932	183.222200105398	120.446997857781	121.725723693323	129.481376894556	143.88177964036	112.48398395265	132.107730291678
NONRATT001066.2	Mogat2	-1.58953391837242	0.088572086853585	0.913192833379835	3.19839252054311	2.11841453518711	3.387543330983	3.47445555173226	3.11743855887447	5.19956782523807	6.2129873156977
NONRATT001069.2	Serpinh1	1.15000223661301	0.698705557591263	0.993184854378932	2.43687049184237	1.96709921124517	1.12918111032767	2.08467333103936	0.479605932134534	1.55987034757142	2.288995326836
NONRATT001071.2	Fam168a	2.1961407697095	0.0127988671769737	0.623653891532538	2.28456608610222	2.87499115489679	3.387543330983	1.38978222069291	0.959211864269068	1.38655142006348	1.30799732962057
NONRATT001072.2	Fam168a	1.18209024579011	0.642344781670222	0.993184854378932	2.13226168036207	1.6644685633613	2.0325259985898	2.31630370115484	1.19901483033634	2.4264649851111	0.653998664810285
NONRATT001078.2	Rhog	-1.06581843743869	0.608405876053464	0.993184854378932	65.3385900625235	74.5984547033746	55.5557106281213	65.7830251127975	77.6961610057945	54.4221432374918	80.6053354378676
NONRATT001080.2	Olr56	1.02753587467861	0.905727086064862	0.993184854378932	8.07213350422785	3.78288309854841	5.64590555163834	6.02238962300259	5.03586228741261	6.41280031779361	5.23198931848228
NONRATT001086.2	Olr70	1.29638395126355	0.318627648682779	0.993184854378932	5.33065420090518	5.44735166190971	5.64590555163834	6.25401999311807	3.35724152494174	2.59978391261903	4.74149031987456
NONRATT001089.2	Olr105	1.06019622321155	0.727989425323922	0.993184854378932	14.4689185453141	19.3683614645678	21.0027686520946	18.7620599793542	17.5056165229105	14.3854709831586	18.1484629484854
NONRATT001091.2	Olr106	1.19249265049767	0.30726712226308	0.993184854378932	9.13826434440889	10.2894420280517	9.25928510468688	8.57032369427292	7.19408898201801	7.45271388284123	8.82898197493884
NONRATT001094.2	Olr119	1.12159031947307	0.60204101256823	0.993184854378932	8.98595993866874	10.5920726759355	6.77508666196601	9.49684517473485	7.67369491415255	4.15965426019045	10.300478970762
NONRATT001096.2	Trim5	-1.22806861372092	0.515932181291187	0.993184854378932	4.112218954984	1.51315323941936	4.06505199717961	4.16934666207872	1.67862076247087	6.41280031779361	3.26999332405142
NONRATT001097.2	Trim5	-1.0870676855365	0.690031402279202	0.993184854378932	10.8136128075505	5.90129763373551	6.77508666196601	9.26521480461937	6.95428601595075	10.745773505492	7.19398531291313
NONRATT001099.2	Olr164	-1.1891591025754	0.556850353078581	0.993184854378932	4.56913217220444	3.93419842249034	1.80668977652427	3.93771629196323	1.67862076247087	6.06616246277774	4.74149031987456
NONRATT001100.2	Olr164	-1.05853457683216	0.80208104334003	0.993184854378932	5.78756741812563	3.48025245066453	4.29088821924514	5.09586814254065	4.07665042314354	5.71952460776187	4.25099132126685
NONRATT001111.2	Olr201	1.05047334133467	0.755369336198817	0.993184854378932	36.4007529718954	29.3551728447356	31.1653986450436	44.009770321942	25.8987203352648	30.6774501689046	22.88995326836
NONRATT001112.2	Olr201	-1.13523510033221	0.375560365795995	0.993184854378932	35.1823177259742	42.670921351626	55.5557106281213	52.3484636460994	45.5625635527807	64.1280031779362	39.0764202224145
NONRATT001115.2	Rrp8	-1.07795309869066	0.850228438796946	0.993184854378932	1.67534846314163	2.72367583095485	0.903344888262135	2.08467333103936	1.4388177964036	2.77310284012697	1.47149699582314
NONRATT001117.2	Olr229	1.09653927460159	0.361202443058927	0.993184854378932	127.174178793024	109.249663886078	103.432989706014	109.097904324393	96.8803982911759	100.698296882111	106.928781696482
NONRATT001121.2	Olr234	-1.15527674994672	0.211652643653957	0.993184854378932	393.402280026803	420.051339262815	378.7273444039	553.596584576007	476.248690609592	344.731346813284	462.704055353276
NONRATT001122.2	Olr234	1.26512077459574	0.529669077595158	0.993184854378932	1.97995727462193	3.3289371267226	2.0325259985898	3.01119481150129	0.479605932134534	2.4264649851111	1.79849632822828
NONRATT001123.2	Ppfibp2	1.03192317505113	0.864931120853098	0.993184854378932	14.1643097338338	7.86839684498069	11.2918111032767	11.8131488758897	11.7503453372961	9.18590315792058	10.4639786369646
NONRATT001124.2	Eif3f	-1.21393688695677	0.384654926711812	0.993184854378932	4.72143657794459	4.38814439431615	4.29088821924514	7.18054147358001	5.75527118561441	4.67961104271426	4.41449098746942
NONRATT001129.2	Far1	1.32862008792034	0.00714868984338596	0.530542766222983	149.715230842566	145.262710984259	137.985931682041	109.329534694509	113.18699998375	89.4325665940947	122.788249318131
NONRATT001130.2	Spon1	-1.10913061375987	0.678654842709953	0.993184854378932	7.31061147552711	3.63156777460647	5.19423310750727	7.18054147358001	7.43389194808528	3.81301640517458	5.72248831708999
NONRATT001131.2	Spon1	1.4337562432843	0.189487546356007	0.984771026821962	7.31061147552711	2.87499115489679	6.54925043990048	3.47445555173226	2.63783262673994	5.89284353526981	3.26999332405142
NONRATT001132.2	Rras2	-1.0942590433653	0.502500788109409	0.993184854378932	28.4809238734077	26.3288663658969	28.6812002023228	34.9761858874381	27.5773410977357	33.6238719365395	25.6694475938037
NONRATT001133.2	Rras2	-1.09708610173057	0.436554140037719	0.993184854378932	81.6351614767194	96.2365460270715	81.7527123877232	106.086709512892	103.115275408925	68.4609763656345	102.841290041417
NONRATT001134.2	Rras2	-1.10041138384163	0.713122920841741	0.993184854378932	3.8076101435037	3.3289371267226	4.29088821924514	3.93771629196323	3.11743855887447	5.19956782523807	4.25099132126685
NONRATT001137.2	Copb1	1.09616947018434	0.385809459393539	0.993184854378932	165.859497851021	184.756010533104	199.865056527997	197.349075338393	147.958430063504	172.97228965292	151.073691571176
NONRATT001138.2	Copb1	-1.19940730033349	0.567248374057933	0.993184854378932	3.19839252054311	2.26972985912904	1.58085355445874	2.77956444138581	4.55625635527807	1.90650820258729	2.45249499303857
NONRATT001139.2	Copb1	-1.17433919611726	0.169921081851763	0.980645502569121	60.1602402673585	53.1116787036196	60.072435069432	70.4156325151072	64.5069978720948	74.1805009733964	62.129873156977
NONRATT001143.2	Copb1	-1.4662785321226	0.261312277534487	0.993184854378932	1.97995727462193	1.05920726759355	0.903344888262135	2.08467333103936	2.39802966067267	1.73318927507936	1.79849632822828
NONRATT001144.2	Copb1	-1.07412990423657	0.695151821927598	0.993184854378932	8.52904672144829	8.62497346469037	12.6468284356699	9.26521480461937	9.59211864269068	12.8256006355872	10.300478970762
NONRATT001148.2	Copb1	-1.01809208230986	0.861689611175743	0.993184854378932	127.021874387284	139.058782702639	166.441295662298	143.842459841716	138.366311420813	156.333672612158	147.476698914719
NONRATT001149.2	Copb1	1.25811333152775	0.0758794317223016	0.895157724398324	63.6632415993819	67.0326885062778	55.7815468501868	56.5178103081781	59.231332618615	46.9694293546505	35.9699265645657
NONRATT001151.2	Copb1	-1.08068695001215	0.441409654097423	0.993184854378932	152.913623363109	164.025811153059	156.278665669349	173.027886476267	165.703849552482	181.638236028316	161.53767020814
NONRATT001152.2	Copb1	-1.007167954294	0.948715685799565	0.996275233679672	179.262285556154	257.538681349176	233.740489837827	222.59678568098	240.762177931536	190.650820258729	246.393996967275
NONRATT001153.2	Copb1	1.024667293185	0.880430946614663	0.993184854378932	23.4548784839828	41.6117140840325	35.6821230863543	30.3435784851284	36.2102478761573	26.3444769812062	38.0954222251991
NONRATT001156.2	Psma1	-1.42671769313694	0.192644616590069	0.986611135405196	9.44287315588918	3.78288309854841	2.7100346647864	9.03358443450388	10.3115275408925	5.71952460776187	6.04948764949513
NONRATT001157.2	Pde3b	-1.13425351271883	0.50760060977643	0.993184854378932	6.70139385256652	6.96050490132907	8.13010399435921	8.57032369427292	7.91349788021981	7.27939495533329	8.99248164114142
NONRATT001158.2	Pde3b	-1.3385514564588	0.0105768819769918	0.586065662506305	53.9157596320124	44.7893358868131	45.8447530793033	72.2686754760311	66.1856186345657	55.6353757300473	64.5823681500156
NONRATT001159.2	Pde3b	1.20848355714389	0.456824020124201	0.993184854378932	9.29056875014903	6.20392828161939	6.54925043990048	7.87543258392646	2.1582266946054	6.93275710031742	7.19398531291313
NONRATT001161.2	Pde3b	1.00645804048638	0.980164515581133	0.999880304042607	3.95991454924385	5.59866698585164	3.16170710891747	3.01119481150129	6.23487711774894	4.15965426019045	3.76049232265914
NONRATT001169.2	RGD1311703	-1.10799960446739	0.452005866185157	0.993184854378932	661.001120912243	1189.79239215544	901.764034707676	991.609614464388	1135.46704432851	796.74710975398	1142.86266675597
NONRATT001170.2	RGD1311703	-1.05648369011796	0.705096341956618	0.993184854378932	1136.80008444447	2275.63115676278	2174.80281849109	1752.05211955352	1951.99614378755	2188.84473549772	1976.87446405529
NONRATT001171.2	Sox6	1.08559601378038	0.413957295127113	0.993184854378932	102.196256251639	90.6378790412198	97.1095754881795	90.7991050852698	97.839610155445	80.0733445086662	87.7993207507807
NONRATT001172.2	Sox6	-1.25402426433188	0.132159894788857	0.960099931202313	86.8135112718844	84.7365814074843	81.5268761656577	128.786485784209	107.91133473027	57.8885217876505	129.001236633829
NONRATT001173.2	Sox6	-1.30470715853326	0.159489242091713	0.977851859806081	17.0580934428966	12.7104872111226	15.8085355445874	18.7620599793542	19.4240402514486	28.7709419663173	12.2624749651928
NONRATT001175.2	Sox6	1.06925298501156	0.611348432772238	0.993184854378932	30.3085767422895	26.9341276616647	30.7137262009126	30.3435784851284	27.5773410977357	29.8108555313649	22.0724549373471
NONRATT001177.2	Sox6	-1.09835028731437	0.562764959523054	0.993184854378932	13.7073965166133	12.7104872111226	13.3243371018665	13.8978222069291	18.4648283871796	11.2657302880158	14.878469624434
NONRATT001179.2	Sox6	-1.27728282030848	0.180661005690127	0.981880046446028	15.9919626027156	22.6972985912904	12.1951559915388	22.004885160971	28.5365529620048	20.7982713009523	16.3499666202571
NONRATT001180.2	Sox6	-1.19541608004707	0.290918588713169	0.993184854378932	11.270526024771	11.4999646195872	12.4209922136044	15.9824955379684	13.428966099767	15.5987034757142	11.1179773017748
NONRATT001181.2	Sox6	1.71589473990335	0.132203618229324	0.960099931202313	2.74147930332267	2.26972985912904	7.22675910609708	2.54793407127033	2.8776355928072	3.29305962265078	0.653998664810285
NONRATT001182.2	Sox6	-1.02005455150859	0.902092591374029	0.993184854378932	17.9719198773375	20.2762534082195	12.6468284356699	16.6773866483149	18.9444343193141	14.9054277656825	19.2929606119034
NONRATT001184.2	Sox6	-1.22516026138978	0.0699798933899959	0.882607838635108	139.053922440755	138.30220608293	100.045446375031	132.724202076172	163.545622857876	147.667726236761	173.473145840928
NONRATT001185.2	LOC499742	1.22094023482051	0.097056615985242	0.925645069415611	1063.84627409493	677.136074640165	670.733579534635	634.667214116427	642.432146094209	650.63925386479	706.318557995107
NONRATT001186.2	LOC499742	1.2209401854729	0.0971078541706252	0.925645069415611	1063.84627409493	677.136074640165	670.733579534635	634.667214116427	642.432146094209	650.63925386479	706.318557995107
NONRATT001190.2	Zp2	-1.04505294193823	0.84256595295794	0.993184854378932	7.9198290984877	4.23682907037422	4.74256066337621	6.25401999311807	6.23487711774894	6.75943817280949	4.57799065367199
NONRATT001191.2	Abca15	1.10003439550936	0.498882604428851	0.993184854378932	35.0300133202341	36.6183083939486	44.7155719689757	33.3547732966297	34.5316271136865	45.0629211520632	27.6314435882345
NONRATT001192.2	Abca15	-1.30068629893497	0.426745738280938	0.993184854378932	1.52304405740148	1.6644685633613	1.58085355445874	0.926521480461937	2.1582266946054	2.77310284012697	2.288995326836
NONRATT001194.2	Cdr2	-1.2404802781717	0.539561683529125	0.993184854378932	1.67534846314163	2.26972985912904	1.80668977652427	3.70608592184775	0.719408898201801	3.29305962265078	1.79849632822828
NONRATT001200.2	Hs3st2	1.17480191303887	0.358428344878339	0.993184854378932	12.7935700821724	10.7433879998775	13.3243371018665	9.49684517473485	10.0717245748252	13.6921952731269	8.33848297633113
NONRATT001202.2	Hs3st2	-1.02184946948722	0.874944393836166	0.993184854378932	331.109778079082	486.781397121209	637.987327335133	415.081623246948	471.21282832218	597.083705264838	498.837481584045
NONRATT001203.2	Hs3st2	-1.21587820622598	0.541022059605917	0.993184854378932	1.82765286888178	3.78288309854841	3.16170710891747	2.31630370115484	1.91842372853814	6.58611924530155	3.10649365784885
NONRATT001205.2	Hs3st2	1.23008978620836	0.543090024156683	0.993184854378932	2.28456608610222	5.90129763373551	4.96839688544174	3.70608592184775	1.67862076247087	5.89284353526981	2.77949432544371
NONRATT001208.2	Hs3st2	1.09070304933598	0.623247162831408	0.993184854378932	9.74748196736948	8.3223428168065	12.1951559915388	8.57032369427292	9.11251271055615	10.3991356504761	8.5019826425337
NONRATT001209.2	Hs3st2	-1.12762997427116	0.26194690784172	0.993184854378932	130.220266907827	162.663973237581	162.150407443053	148.475067244025	174.096953364836	197.236939504031	163.663165868774
NONRATT001210.2	Hs3st2	-1.02072925393163	0.902606608201311	0.993184854378932	16.2965714141958	14.3749557744839	16.2602079887184	12.2764096161207	17.985222455045	19.0650820258729	14.3879706258263
NONRATT001218.2	Ears2	-1.10212838671826	0.442885054670749	0.993184854378932	27.2624886274865	36.9209390418324	29.1328726464538	32.1966214460523	36.4500508422246	36.5702937041744	32.2094342419065
NONRATT001220.2	Ears2	1.08950627569542	0.498561134239322	0.993184854378932	35.943839754675	42.670921351626	36.3596317525509	32.8915125563988	38.60827753683	30.5041312413967	38.9129205562119
NONRATT001221.2	Cog7	-1.241776142617	0.0938599735412685	0.923473354389204	41.12218954984	50.3880028726648	52.3940035192038	61.6136784507188	57.7925148222114	72.9672684808409	45.6164068705174
NONRATT001223.2	Scnn1b	1.11115078249215	0.464729861915282	0.993184854378932	22.5410520495419	21.335460675813	21.9061135403568	22.468145901202	18.7046313532468	19.5850388083967	18.311962614688
NONRATT001224.2	Scnn1b	1.15124772462306	0.481279255843711	0.993184854378932	8.98595993866874	9.53286540834199	7.00092288403154	6.48565036323356	6.71448304988348	9.35922208542852	7.03048564671056
NONRATT001225.2	Scnn1b	1.35211526811375	0.327559740289793	0.993184854378932	3.50300133202341	1.6644685633613	2.93587088685194	1.38978222069291	1.67862076247087	2.4264649851111	2.288995326836
NONRATT001226.2	Scnn1b	1.52824889789389	0.159225323003785	0.977851859806081	15.382744979755	6.80918957738713	24.3903119830776	10.8866273954278	4.07665042314354	14.7321088381745	10.4639786369646
NONRATT001227.2	Scnn1b	-1.1965545451497	0.395348679664574	0.993184854378932	24.2164005126835	36.9209390418324	13.3243371018665	40.0720540299788	32.3734004190811	17.1585738232856	30.2474382474757
NONRATT001228.2	Scnn1b	-1.07430039208045	0.665414396717359	0.993184854378932	21.1703123978806	25.1183437743614	20.325259985898	22.9314066414329	18.9444343193141	27.5577094737618	25.8329472600062
NONRATT001230.2	Scnn1b	-1.01070203886712	0.968621208908719	0.998559859542418	3.95991454924385	3.78288309854841	3.61337955304854	5.79075925288711	3.11743855887447	3.46637855015871	3.10649365784885
NONRATT001231.2	Scnn1b	1.00315418042988	0.985830095773977	0.999880304042607	12.1843524592118	13.4670638308323	13.098500879801	12.7396703563516	9.35231567662342	16.8119359682697	12.2624749651928
NONRATT001235.2	Prkcb	-1.04978060426885	0.852258619213161	0.993184854378932	8.52904672144829	8.7762887886323	9.93679377088348	7.18054147358001	4.07665042314354	18.3718063158412	8.01148364392599
NONRATT001238.2	Prkcb	1.29579681649854	0.18216887263043	0.981880046446028	9.59517756162933	8.92760411257424	14.4535182121942	7.87543258392646	8.63290677842162	8.66594637539678	8.33848297633113
NONRATT001239.2	Prkcb	1.55551984122703	0.31784016050257	0.993184854378932	4.112218954984	4.69077504220002	2.0325259985898	4.16934666207872	0	3.98633533268252	1.144497663418
NONRATT001240.2	Prkcb	-1.17283707065718	0.396980183270212	0.993184854378932	8.07213350422785	6.20392828161939	7.90426777229368	9.03358443450388	10.0717245748252	9.01258423041265	6.70348631430542
NONRATT001241.2	Prkcb	-1.18850704615171	0.489202612494736	0.993184854378932	4.87374098368474	4.08551374643228	3.61337955304854	7.41217184369549	5.75527118561441	4.50629211520632	2.77949432544371
NONRATT001244.2	Prkcb	-1.041639854534	0.89039833440944	0.993184854378932	4.112218954984	3.02630647883873	2.7100346647864	4.16934666207872	2.63783262673994	5.19956782523807	1.79849632822828
NONRATT001245.2	Prkcb	-1.14598620951206	0.274117064338195	0.993184854378932	137.073965166133	138.453521406872	159.214536556201	167.23712722338	152.514686418782	219.768400080062	124.259746313954
NONRATT001246.2	Prkcb	1.12897270801755	0.331250851320491	0.993184854378932	114.228304305111	73.0853014639552	92.5928510468688	88.7144317542305	83.9310381235435	69.1542520756663	88.9438184141987
NONRATT001247.2	Prkcb	1.08481223704967	0.482596505851013	0.993184854378932	100.216298977017	70.2103103090584	77.461824168478	85.0083458323827	78.1757669379291	75.9136902484758	66.2173648120413
NONRATT001248.2	Prkcb	-1.13153313566093	0.545015121137862	0.993184854378932	51.4788891401701	50.5393181966067	71.8159186168397	46.5577043932123	47.7207902473861	122.709800675618	44.4719092070994
NONRATT001252.2	Cacng3	1.32262341082482	0.299670055005203	0.993184854378932	5.93987182386578	3.78288309854841	5.19423310750727	4.63260740230968	1.91842372853814	5.71952460776187	2.61599465924114
NONRATT001253.2	Cacng3	1.0831516948939	0.822476332306402	0.993184854378932	2.58917489758252	1.05920726759355	2.93587088685194	1.15815185057742	2.39802966067267	1.55987034757142	2.77949432544371
NONRATT001257.2	Cacng3	1.6719784264974	0.108087365521763	0.936832882606933	3.65530573776355	2.11841453518711	7.22675910609708	2.54793407127033	3.83684745707627	2.25314605760316	1.63499666202571
NONRATT001258.2	Tnrc6a	1.78649509204961	0.0408590345395471	0.821246370575439	4.112218954984	4.84209036614196	3.387543330983	1.85304296092387	1.67862076247087	2.4264649851111	3.10649365784885
NONRATT001262.2	Slc5a11	-1.1184369990824	0.285886447780296	0.993184854378932	114.685217522332	122.71672771691	119.693197694733	145.463872432524	146.999218199235	106.937778272396	133.742726953703
NONRATT001263.2	Aqp8	2.063290673831	0.0338665905331504	0.772313275690607	6.70139385256652	3.93419842249034	3.61337955304854	0.926521480461937	2.39802966067267	3.81301640517458	1.96199599443085
NONRATT001267.2	Nupr1	-1.14927769471486	0.466650311819978	0.993184854378932	12.7935700821724	10.2894420280517	7.90426777229368	11.3498881356587	13.6687690658342	9.87917886795232	13.0799732962057
NONRATT001272.2	Nupr1	-1.01750148076767	0.936181625291195	0.99619368958383	8.224437909968	5.44735166190971	7.45259532816261	8.33869332415743	7.67369491415255	5.54620568025394	7.19398531291313
NONRATT001275.2	Nupr1	-1.08375314141239	0.720936956873025	0.993184854378932	5.78756741812563	6.6578742534452	4.74256066337621	8.57032369427292	5.51546821954714	5.89284353526981	5.23198931848228
NONRATT001278.2	Snurf	1.15347949896262	0.569867620729104	0.993184854378932	12.6412656764323	5.59866698585164	5.64590555163834	9.26521480461937	8.39310381235435	5.89284353526981	4.57799065367199
NONRATT001282.2	LOC100271845	-1.67391448604981	0.0827040962053088	0.911887542047621	4.72143657794459	4.23682907037422	2.93587088685194	6.71728073334904	11.9901483033634	3.29305962265078	5.23198931848228
NONRATT001285.2	LOC100271845	-1.16985336619753	0.359578343967202	0.993184854378932	13.2504832993929	10.5920726759355	15.3568631004563	15.5192347977374	12.2299512694306	19.4117198808888	13.4069726286108
NONRATT001287.2	LOC100271845	-1.04844623586324	0.74724007965575	0.993184854378932	21.3226168036207	25.7236050701292	20.0994237638325	26.8691229333962	19.9036461835832	24.6112877061268	22.7264536021574
NONRATT001288.2	LOC100271845	-1.1687056286717	0.327947088021933	0.993184854378932	13.5550921108732	19.2170461406259	17.3893890990461	19.2253207195852	23.7404936406594	19.9316766634126	15.5324682892443
NONRATT001290.2	Spns1	1.41967643903471	0.128256408706136	0.959809681640995	6.09217622960592	5.59866698585164	4.96839688544174	3.93771629196323	4.79605932134534	4.85292997022219	2.288995326836
NONRATT001291.2	Rabep2	-1.19325371542251	0.614693946452865	0.993184854378932	2.13226168036207	1.05920726759355	1.3550173323932	0.926521480461937	1.67862076247087	2.07982713009523	2.45249499303857
NONRATT001295.2	Apobr	-1.11146345597122	0.330037303697573	0.993184854378932	102.8054738746	96.9931226467811	93.947868379262	130.407898375018	103.355078374992	97.2319183319518	104.966785702051
NONRATT001298.2	Coro1a	1.11000628082524	0.638526151111554	0.993184854378932	6.24448063534607	7.86839684498069	7.00092288403154	4.63260740230968	6.47468008381621	5.89284353526981	8.17498331012856
NONRATT001303.2	Sec23ip	-1.1799621596636	0.427904214285835	0.993184854378932	5.17834979516504	5.14472101402583	4.96839688544174	6.25401999311807	6.71448304988348	5.54620568025394	5.72248831708999
NONRATT001304.2	Ate1	-1.05539155224463	0.761052225629978	0.993184854378932	10.5090039960702	11.3486492956452	11.0659748812111	10.8866273954278	11.5105423712288	14.9054277656825	8.99248164114142
NONRATT001305.2	Ate1	1.16045541736218	0.716854429261664	0.993184854378932	2.43687049184237	1.05920726759355	1.3550173323932	2.08467333103936	2.39802966067267	1.03991356504761	0.326999332405142
NONRATT001310.2	Plpp4	1.07475116125533	0.768450167037647	0.993184854378932	28.3286194676675	28.7499115489679	71.3642461727086	27.7956444138581	40.2868982993009	65.6878735255076	24.8519492627908
NONRATT001311.2	Plpp4	-1.13457301962045	0.331721752805547	0.993184854378932	31.9839252054311	48.1182730135357	49.9098050764829	54.8963977173698	43.6441398242426	51.6490403973648	45.9434062029225
NONRATT001315.2	Chst15	-1.08554215889786	0.831282340665648	0.993184854378932	2.13226168036207	0.605261295767745	3.387543330983	0.926521480461937	3.11743855887447	2.25314605760316	2.288995326836
NONRATT001316.2	Chst15	1.38827637147863	0.416428631343028	0.993184854378932	2.13226168036207	2.42104518307098	1.3550173323932	1.38978222069291	1.4388177964036	2.4264649851111	0.490498998607714
NONRATT001325.2	Ctbp2	-1.27882807894496	0.200835934503281	0.991222873795369	43.4067556359422	78.5326531258649	102.077972373621	72.731936216262	81.5330084628708	150.960785859412	75.7003454517905
NONRATT001328.2	Ctbp2	-1.12543757678083	0.768375767851155	0.993184854378932	2.13226168036207	1.36183791547743	1.12918111032767	1.62141259080839	2.63783262673994	2.07982713009523	0.817498331012856
NONRATT001330.2	Tex36	1.01809882350826	0.957305029534266	0.998559859542418	2.13226168036207	2.11841453518711	2.0325259985898	2.31630370115484	2.8776355928072	1.90650820258729	1.30799732962057
NONRATT001331.2	Tex36	1.20486641484688	0.356909011398641	0.993184854378932	9.13826434440889	12.8618025350646	10.3884662150145	11.1182577655432	5.51546821954714	7.27939495533329	11.7719759665851
NONRATT001334.2	LOC100302465	-1.11501193342375	0.607586663564042	0.993184854378932	7.31061147552711	8.47365814074843	8.13010399435921	6.02238962300259	12.7095572015652	6.93275710031742	9.97347963835684
NONRATT001335.2	Dock1	1.03985993778102	0.923101650171131	0.995412729397446	3.95991454924385	2.11841453518711	0.677508666196601	0.694891110346453	2.8776355928072	2.9464217676349	2.288995326836
NONRATT001336.2	Dock1	-1.34024869255685	0.0320117405606484	0.767375085980339	29.2424459021084	42.2169753798002	31.6170710891747	45.6311829127504	50.1188199080588	40.5566290368569	48.3959011959611
NONRATT001337.2	Dock1	-1.0433596022063	0.7113821377313	0.993184854378932	53.7634552262723	54.9274625909229	61.4274524018252	57.6759621587556	55.8740910936732	68.1143385106187	54.4453888454562
NONRATT001338.2	Dock1	1.00085284570299	0.997587232401025	0.999880304042607	2.58917489758252	1.81578388730324	0.903344888262135	2.08467333103936	1.67862076247087	1.90650820258729	1.63499666202571
NONRATT001341.2	Dock1	-1.31562759605247	0.0242193816341378	0.737349307533218	36.2484485661552	31.3222720559808	32.2945797553713	46.0944436529814	46.2819724509825	40.9032668918728	42.3464135464659
NONRATT001343.2	Fam196a	1.09216000580132	0.77082004728352	0.993184854378932	2.43687049184237	2.11841453518711	2.25836222065534	1.62141259080839	2.8776355928072	2.4264649851111	1.47149699582314
NONRATT001344.2	Fam196a	1.0695887796735	0.731599443751394	0.993184854378932	22.2364432380616	31.7762180278066	29.3587088685194	19.2253207195852	20.623055081785	43.5030508044918	20.1104589429163
NONRATT001351.2	Nps	1.12624901480677	0.718323147557627	0.993184854378932	2.43687049184237	2.57236050701292	2.7100346647864	4.4009770321942	1.67862076247087	2.07982713009523	1.144497663418
NONRATT001352.2	Nps	1.1636452778812	0.480194564742246	0.993184854378932	6.09217622960592	6.96050490132907	5.64590555163834	7.41217184369549	5.27566525347988	4.15965426019045	4.90498998607714
NONRATT001355.2	Nps	-1.03562268968058	0.726358545208715	0.993184854378932	112.552955841969	128.618025350646	135.275897017255	137.125179108367	134.769266929804	126.349498153285	121.48025198851
NONRATT001357.2	Clrn3	-1.240406951779	0.0416465756668473	0.821246370575439	219.318344265813	201.552011490659	166.441295662298	227.692653823521	241.961192761872	236.060379265808	266.340956243988
NONRATT001358.2	Mki67	-1.12511961780246	0.39113700314666	0.993184854378932	60.1602402673585	88.2168338581488	116.983163029946	92.4205176760782	97.5998071893777	112.657302880158	94.175807732681
NONRATT001359.2	Mki67	1.15335735832178	0.388419930076378	0.993184854378932	13.0981788936527	21.0328300279291	17.3893890990461	14.824343687391	13.6687690658342	14.5587899106666	16.3499666202571
NONRATT001360.2	Mki67	-1.10370563711993	0.726222043736428	0.993184854378932	3.8076101435037	3.17762180278066	4.74256066337621	2.31630370115484	7.19408898201801	3.46637855015871	4.25099132126685
NONRATT001361.2	Mki67	1.00178198464215	0.988506218869022	0.999880304042607	80.7213350422785	140.117989970233	119.693197694733	108.866273954278	121.819906762172	111.61738931511	110.852773685343
NONRATT001368.2	Mgmt	-1.16170522347409	0.639614662594871	0.993184854378932	3.8076101435037	3.17762180278066	1.58085355445874	2.77956444138581	2.8776355928072	4.67961104271426	3.10649365784885
NONRATT001392.2	Utf1	-1.14130025931253	0.451587519208868	0.993184854378932	19.0380507175185	11.953910591413	14.9051906563252	18.2987992391233	19.9036461835832	11.6123681430317	20.2739586091188
NONRATT001393.2	Utf1	1.02473839523746	0.908721480191045	0.993778864229633	14.1643097338338	6.6578742534452	6.77508666196601	8.10706295404195	9.83192160875795	7.45271388284123	10.7909779693697
NONRATT001394.2	Utf1	-1.10204293952564	0.513064988036331	0.993184854378932	37.7714926235567	28.447280901084	27.100346647864	42.8516184713646	34.7714300797537	24.4379687786189	35.8064268983631
NONRATT001395.2	Utf1	1.14081138564252	0.724479490499811	0.993184854378932	3.19839252054311	1.6644685633613	0.903344888262135	1.62141259080839	0.959211864269068	1.90650820258729	2.288995326836
NONRATT001396.2	Utf1	2.35093980472409	0.013160238112418	0.625681033734714	5.17834979516504	2.72367583095485	2.0325259985898	1.85304296092387	0.719408898201801	2.07982713009523	0.980997997215427
NONRATT001405.2	Zfp511	1.37219226002902	0.0440129952738841	0.826434645417738	21.7795300208412	28.7499115489679	21.2286048741602	17.1406473885458	14.6279809301033	18.891763098365	18.9659612794983
NONRATT001408.2	Msx3	1.0692212161271	0.762552183839271	0.993184854378932	8.83365553292859	6.6578742534452	4.96839688544174	8.57032369427292	6.95428601595075	3.98633533268252	6.53998664810285
NONRATT001409.2	Msx3	1.13854998230639	0.661766058928997	0.993184854378932	3.65530573776355	1.6644685633613	4.51672444131067	2.31630370115484	2.63783262673994	3.63969747766665	2.61599465924114
NONRATT001410.2	Msx3	1.63220327628889	0.112047073767136	0.938763191925862	3.8076101435037	2.26972985912904	2.7100346647864	2.08467333103936	0.959211864269068	1.55987034757142	2.45249499303857
NONRATT001411.2	Msx3	1.02658242396358	0.853279354255069	0.993184854378932	35.6392309431947	26.6314970137808	29.1328726464538	27.3323836736271	29.9753707584084	37.2635694142061	24.1979505979805
NONRATT001413.2	Fuom	1.1615776073689	0.606445115236501	0.993184854378932	3.35069692628326	2.87499115489679	4.06505199717961	3.01119481150129	1.19901483033634	3.98633533268252	3.26999332405142
NONRATT001418.2	Olr302	-1.10649323964431	0.352919706585656	0.993184854378932	351.366264042522	469.077504220002	462.512582790213	410.680646214753	480.804946964871	509.211009018315	491.316496938726
NONRATT001420.2	Olr303	-1.3996670749044	0.0848434996370146	0.912654297061876	14.1643097338338	13.9210098026581	11.5176473253422	21.3099940506245	22.0618728781886	16.6386170407618	14.5514702920288
NONRATT001421.2	Olr303	1.49897908557712	0.0205969252187816	0.701430515708635	30.4608811480296	16.0394243378452	24.8419844272087	20.6151029402781	12.9493601676324	14.0388331281428	15.8594676216494
NONRATT001422.2	Olr306	1.11440412227119	0.435304027158006	0.993184854378932	45.8436261277846	44.3353899149873	46.0705893013689	40.3036844000943	28.5365529620048	55.4620568025394	38.0954222251991
NONRATT001425.2	Olr310	1.15052393151018	0.265508400978346	0.993184854378932	46.1482349392649	39.3419842249034	37.0371404187475	42.6199881012491	35.7306419440228	30.5041312413967	33.8444309039322
NONRATT001429.2	Ifitm3	-1.20827392444745	0.515477694643344	0.993184854378932	4.72143657794459	3.02630647883873	1.3550173323932	2.31630370115484	3.11743855887447	4.50629211520632	4.90498998607714
NONRATT001430.2	Ifitm3	1.23353967927525	0.411162053944404	0.993184854378932	3.50300133202341	5.29603633796777	6.09757799576941	3.24282518161678	2.63783262673994	5.19956782523807	4.57799065367199
NONRATT001432.2	Sigirr	-1.01237064722165	0.922773269110604	0.995412729397446	107.374606046804	153.433738477123	133.46920724073	117.436597648551	160.907790231136	99.8317022445709	154.180185229025
NONRATT001433.2	Sigirr	1.2904792024494	0.29474136240353	0.993184854378932	4.87374098368474	5.44735166190971	3.61337955304854	4.16934666207872	3.35724152494174	2.9464217676349	4.08749165506428
NONRATT001434.2	Sigirr	-1.25928885370558	0.0424307709751581	0.821246370575439	45.9959305335247	60.3748142528326	58.4915815149732	67.1728073334904	77.9359639718618	64.9945978154758	66.707863810649
NONRATT001435.2	Pddc1	1.05448139371348	0.829668532966902	0.993184854378932	4.56913217220444	3.17762180278066	3.61337955304854	3.70608592184775	2.8776355928072	2.9464217676349	4.74149031987456
NONRATT001436.2	Pddc1	1.14641326222748	0.60389749950181	0.993184854378932	2.43687049184237	3.48025245066453	4.29088821924514	2.31630370115484	4.07665042314354	2.77310284012697	2.61599465924114
NONRATT001438.2	Pddc1	-1.22647835055878	0.443469018288013	0.993184854378932	7.00600266404681	2.72367583095485	2.93587088685194	5.09586814254065	4.79605932134534	4.15965426019045	6.86698598050799
NONRATT001439.2	Pddc1	-1.13176886881378	0.210906204477355	0.992014622217003	349.081697956419	383.886976840692	353.885359976691	410.217385474523	437.88021603883	397.766938630712	394.688194213007
NONRATT001440.2	Cend1	1.83898067037879	0.0364850228147304	0.790506457611454	3.8076101435037	7.41445087315488	9.48512132675241	3.24282518161678	1.67862076247087	6.06616246277774	3.59699265645657
NONRATT001441.2	Cend1	-1.00832748952226	0.978033740372315	0.999583636346621	3.95991454924385	6.96050490132907	13.3243371018665	7.64380221381098	4.55625635527807	15.0787466931904	4.74149031987456
NONRATT001442.2	Cend1	1.01698310056102	0.918607342397688	0.995352689410969	19.0380507175185	29.6578034926195	29.3587088685194	19.6885814598162	22.0618728781886	35.1837422841109	24.6884495965882
NONRATT001443.2	Slc25a22	1.43715020953462	0.0884937632905513	0.913192833379835	7.15830706978696	8.62497346469037	9.48512132675241	5.79075925288711	5.03586228741261	8.49262744788884	3.92399198886171
NONRATT001448.2	Tspan4	-1.07386136301516	0.533701151792978	0.993184854378932	84.8335539972625	73.690562759723	71.1384099506431	90.5674747151543	92.0843389698306	65.8611924530155	81.2593341026779
NONRATT001449.2	Chid1	-1.13065735223281	0.676156526209354	0.993184854378932	3.65530573776355	2.26972985912904	3.83921577511407	3.93771629196323	3.59704449100901	4.15965426019045	2.94299399164628
NONRATT001450.2	Chid1	1.48684438223008	0.191337967862092	0.984771026821962	2.89378370906281	4.23682907037422	2.0325259985898	3.24282518161678	1.67862076247087	1.21323249255555	2.288995326836
NONRATT001453.2	Lrrc56	-1.08615862415771	0.784685205128962	0.993184854378932	2.13226168036207	3.3289371267226	3.387543330983	1.62141259080839	3.35724152494174	4.33297318769839	3.26999332405142
NONRATT001456.2	Drd4	1.63021213033408	0.00040941739319675	0.114459311230865	31.831620799691	32.3814793235744	35.2304506422233	19.9202118299316	14.8677838961706	24.9579255611427	20.9279572739291
NONRATT001461.2	Polr2l	-1.05416530237521	0.829073095796115	0.993184854378932	4.26452336072415	4.08551374643228	3.83921577511407	4.4009770321942	2.39802966067267	6.06616246277774	4.08749165506428
NONRATT001462.2	Polr2l	-1.35614699940352	0.455449609187943	0.993184854378932	1.21843524592118	1.21052259153549	1.80668977652427	0.926521480461937	1.67862076247087	1.21323249255555	3.59699265645657
NONRATT001465.2	Chid1	-1.13694103858458	0.199118648914756	0.991222873795369	86.6612068661443	92.1510322806392	83.1077297201164	109.097904324393	97.839610155445	97.0585994044439	93.6853087340733
NONRATT001467.2	Ap2a2	2.29670662516872	0.0742686984971785	0.891135658152141	1.52304405740148	2.57236050701292	1.12918111032767	0.926521480461937	1.19901483033634	0.346637855015871	0.653998664810285
NONRATT001470.2	Tollip	-1.37380528909967	0.142523577629148	0.968183868858604	5.78756741812563	8.47365814074843	5.42006932957281	7.18054147358001	10.791133473027	10.2258167229682	8.17498331012856
NONRATT001471.2	Tollip	1.01007985171545	0.961588169477028	0.998559859542418	10.8136128075505	8.01971216892262	10.162629992949	6.25401999311807	9.11251271055615	14.5587899106666	8.01148364392599
NONRATT001472.2	Tollip	-1.4360549823568	0.16611135316525	0.979966096694181	14.1643097338338	9.53286540834199	10.6143024370801	23.1630370115484	19.4240402514486	5.54620568025394	17.9849632822828
NONRATT001473.2	Tollip	-1.06392240104506	0.589444348063157	0.993184854378932	58.7895006156972	64.006382027439	65.4925043990048	59.9922658599104	69.3030571934402	78.1668363060789	59.3503788315333
NONRATT001474.2	Tollip	1.29764430855891	0.374134100550898	0.993184854378932	5.93987182386578	3.02630647883873	6.77508666196601	3.70608592184775	2.63783262673994	6.23948139028568	3.26999332405142
NONRATT001477.2	Tollip	1.21938404663361	0.544041023839547	0.993184854378932	8.37674231570815	2.57236050701292	3.83921577511407	7.87543258392646	3.59704449100901	2.07982713009523	2.94299399164628
NONRATT001479.2	Tollip	1.25754220791051	0.595448195081707	0.993184854378932	3.65530573776355	1.51315323941936	0.903344888262135	2.77956444138581	0	1.73318927507936	1.96199599443085
NONRATT001483.2	Mob2	-1.12364445675652	0.394659157247829	0.993184854378932	49.9558450827686	50.3880028726648	62.5566335121528	61.3820480806033	59.231332618615	78.3401552335869	44.6354088733019
NONRATT001484.2	Cttn	-1.01564920397917	0.946671073191538	0.996275233679672	9.59517756162933	8.7762887886323	10.3884662150145	4.86423777242517	11.7503453372961	15.2520656206983	6.86698598050799
NONRATT001485.2	Cttn	1.07938505501635	0.570523290613015	0.993184854378932	27.2624886274865	27.3880736334905	35.2304506422233	24.3211888621258	28.2967499959375	32.4106394439839	25.3424482613985
NONRATT001486.2	Cttn	1.1727104860255	0.168241494153593	0.980584334833186	47.6712789966664	58.5590303655293	49.4581326323519	46.7893347633278	46.2819724509825	43.8496886595077	40.5479172182377
NONRATT001487.2	LOC685544	1.36485113819785	0.172192614367106	0.980645502569121	8.98595993866874	11.802595267471	21.9061135403568	7.64380221381098	9.59211864269068	13.1722384906031	10.6274783031671
NONRATT001490.2	LOC685544	1.14764072518453	0.417990208305273	0.993184854378932	13.5550921108732	15.8881090139033	22.3577859844878	16.4457562781994	11.2707394051616	14.5587899106666	17.16746495127
NONRATT001492.2	Mir675	1.09214856455617	0.761682995918371	0.993184854378932	3.19839252054311	2.72367583095485	3.83921577511407	2.31630370115484	3.35724152494174	4.33297318769839	1.79849632822828
NONRATT001493.2	Ins2	1.20857254812204	0.062385459148374	0.869790332172706	184.592939757059	175.374460448704	177.733106765575	174.880929437191	137.407099556544	130.16251455846	151.073691571176
NONRATT001499.2	Fgf19	-1.16465124119942	0.39732997756345	0.993184854378932	10.5090039960702	9.23023476045811	11.7434835474078	14.1294525770445	13.6687690658342	10.3991356504761	10.7909779693697
NONRATT001500.2	Fgf19	4.26061848428217	0.00019180218162146	0.0771044770118268	2.74147930332267	4.38814439431615	6.09757799576941	0	1.19901483033634	1.90650820258729	0.817498331012856
NONRATT001501.2	Fgf19	-1.6481826377618	0.0119687786765095	0.614227535483849	23.607182889723	9.98681138016779	14.0018457680631	17.6039081287768	34.5316271136865	22.5314605760316	30.2474382474757
NONRATT001502.2	Fgf19	-1.73466968848077	0.00843591655807381	0.556427431267596	35.3346221317144	12.5591718871807	16.0343717666529	29.4170570046665	46.7615783831171	27.0377526912379	45.2894075381122
NONRATT001505.2	Ccnd1	1.12433222872736	0.247723312192694	0.993184854378932	169.819412400265	137.848260111104	132.340026130403	139.673113179637	126.136360151382	127.562730645841	129.001236633829
NONRATT001506.2	Ccnd1	1.35962181372974	0.301331896731992	0.993184854378932	5.48295860664533	5.74998230979358	10.8401386591456	3.47445555173226	5.03586228741261	8.66594637539678	4.08749165506428
NONRATT001507.2	Ccnd1	1.06268302924733	0.52042154663657	0.993184854378932	413.658765990242	439.722331375267	449.865754354543	422.262164720528	406.22622451795	389.620949037839	416.924148816557
NONRATT001508.2	Ccnd1	1.40898504651565	0.111796897629255	0.938763191925862	11.8797436477316	5.90129763373551	7.00092288403154	7.41217184369549	5.51546821954714	5.02624889773013	5.72248831708999
NONRATT001509.2	Ccnd1	-1.05337242305748	0.768102348902819	0.993184854378932	21.4749212093609	27.8420196053163	32.5204159774368	22.2365155310865	22.3016758442558	41.2499047468887	28.2854422530448
NONRATT001511.2	Ccnd1	-1.03904759194041	0.888029495696806	0.993184854378932	4.26452336072415	3.3289371267226	4.96839688544174	3.93771629196323	3.11743855887447	7.45271388284123	2.61599465924114
NONRATT001512.2	Ccnd1	-1.12852096078653	0.379788772457689	0.993184854378932	22.2364432380616	25.8749203940711	28.9070364243883	26.1742318230497	27.0977351656012	34.1438287190633	27.7949432544371
NONRATT001513.2	Ccnd1	-1.00383369104464	0.973995681824189	0.998736360343705	36.8576661891158	40.8551374643228	36.5854679746165	37.9873806989394	43.8839427903099	35.7036990666347	35.9699265645657
NONRATT001516.2	Rmt1	1.20683837585728	0.244435724702503	0.993184854378932	15.9919626027156	16.644685633613	14.9051906563252	10.8866273954278	13.6687690658342	13.1722384906031	14.7149699582314
NONRATT001517.2	Rmt1	1.20191129295584	0.424880285768551	0.993184854378932	13.0981788936527	11.953910591413	9.93679377088348	4.4009770321942	16.3066016925742	9.53254101293645	8.82898197493884
NONRATT001518.2	Rmt1	1.46249380972857	0.0691205932670158	0.881278072549159	12.7935700821724	8.7762887886323	16.486044210784	6.71728073334904	7.43389194808528	12.4789627805714	7.52098464531827
NONRATT001519.2	Rmt1	1.00164687866021	0.995992832995474	0.999880304042607	2.58917489758252	2.11841453518711	2.25836222065534	2.54793407127033	2.1582266946054	3.46637855015871	1.144497663418
NONRATT001520.2	Rmt1	1.90932612101367	0.0386272254620581	0.809911309043963	6.70139385256652	3.93419842249034	6.77508666196601	3.93771629196323	0.479605932134534	4.85292997022219	2.61599465924114
NONRATT001521.2	Rmt1	1.19675335123828	0.318643672266082	0.993184854378932	100.520907788498	70.3616256330004	43.586390858648	85.4716065726137	49.399411009857	41.2499047468887	63.6013701528002
NONRATT001523.2	Rmt1	1.35222284525152	0.022397441354538	0.721481714343529	330.500560456121	226.519039941079	256.775784488512	259.426014529342	145.800203368898	189.610906693681	207.644576077265
NONRATT001524.2	Rmt1	1.22513505528323	0.0882690866523191	0.913192833379835	475.798963532223	330.775298137073	328.817539327417	370.376961814659	290.40139190746	258.071883059316	317.516351765393
NONRATT001526.2	Rmt1	1.2541242441571	0.156484627790323	0.977851859806081	151.390579305707	111.822024393091	90.3344888262135	135.967027257789	74.0991165147855	63.6080463954123	102.841290041417
NONRATT001529.2	Ppp6r3	1.20172241105472	0.358459093376005	0.993184854378932	10.2043951845899	6.96050490132907	6.54925043990048	6.25401999311807	6.71448304988348	7.62603281034916	5.88598798329256
NONRATT001539.2	Acy3	1.00525018426787	0.984445426500208	0.999880304042607	6.54908944682637	6.50655892950326	3.83921577511407	8.8019540643884	2.63783262673994	3.63969747766665	7.52098464531827
NONRATT001541.2	Acy3	-1.55674063421734	0.0256737468052443	0.74164765153442	7.00600266404681	4.84209036614196	4.74256066337621	6.94891110346453	10.5513305069598	7.7993517378571	9.48298063974913
NONRATT001545.2	Kdm2a	1.14460053272589	0.462833814466111	0.993184854378932	10.5090039960702	11.0460186477613	10.162629992949	8.57032369427292	10.791133473027	10.745773505492	7.03048564671056
NONRATT001546.2	Kdm2a	-1.06449653283435	0.690140409640275	0.993184854378932	27.5670974389668	20.7301993800453	23.4869670948155	17.3722777586613	30.6947796566102	24.6112877061268	29.1029405840577
NONRATT001547.2	Kdm2a	-1.14721396039788	0.296664856894276	0.993184854378932	126.869569981543	165.236333744594	164.182933441643	134.808875407212	176.494983025509	239.006801033443	146.986199916111
NONRATT001549.2	Syt12	1.03588857627039	0.708561775299695	0.993184854378932	176.216197441351	176.433667716298	172.087201213937	182.756362021117	159.7087754008	162.746472929951	170.366652183079
NONRATT001550.2	Syt12	1.15339190212218	0.745391629939757	0.993184854378932	5.63526301238548	1.6644685633613	2.93587088685194	2.54793407127033	3.83684745707627	5.19956782523807	0.326999332405142
NONRATT001551.2	Pc	-1.57313711355733	0.167788788383349	0.980584334833186	0.913826434440889	2.87499115489679	1.80668977652427	3.70608592184775	3.59704449100901	1.55987034757142	3.10649365784885
NONRATT001552.2	Pc	-1.24845126356549	0.380570496517353	0.993184854378932	2.74147930332267	4.84209036614196	3.387543330983	5.09586814254065	3.59704449100901	5.02624889773013	4.57799065367199
NONRATT001556.2	Ccs	-1.14928773749788	0.365382018879006	0.993184854378932	16.7534846314163	19.065730816684	20.325259985898	20.3834725701626	21.3424639799868	27.5577094737618	16.5134662864597
NONRATT001559.2	Sf3b2	-1.36452049393186	0.365242011558533	0.993184854378932	3.19839252054311	2.11841453518711	1.3550173323932	4.63260740230968	1.67862076247087	3.63969747766665	2.45249499303857
NONRATT001562.2	Cfl1	1.05521897229715	0.870427109779957	0.993184854378932	5.78756741812563	3.3289371267226	1.3550173323932	3.24282518161678	2.63783262673994	3.11974069514284	4.41449098746942
NONRATT001563.2	Frmd8	-1.09821421243316	0.817606553292911	0.993184854378932	3.50300133202341	0.453945971825809	1.3550173323932	1.62141259080839	1.19901483033634	3.46637855015871	1.47149699582314
NONRATT001565.2	Tm7sf2	-1.10204582748389	0.648428477325087	0.993184854378932	14.0120053280936	11.802595267471	7.22675910609708	15.287604427622	16.7862076247087	7.97267066536503	9.48298063974913
NONRATT001566.2	Tm7sf2	-1.08513259777845	0.485267246328685	0.993184854378932	66.2524164969644	67.3353191541616	74.3001170595606	92.8837784163092	73.1399046505165	71.4073981332694	63.6013701528002
NONRATT001568.2	Sf1	1.15575895033691	0.233817824414584	0.993184854378932	146.212229510542	145.716656956085	128.274974133223	94.2735606370021	119.421877101499	117.336913922872	153.362686898012
NONRATT001572.2	RGD1560108	1.28441846288782	0.377743563560663	0.993184854378932	3.04608811480296	4.08551374643228	2.25836222065534	1.38978222069291	2.63783262673994	2.77310284012697	2.94299399164628
NONRATT001573.2	RGD1560108	-1.03832782277441	0.89750439658858	0.993184854378932	5.33065420090518	4.69077504220002	2.48419844272087	4.4009770321942	7.67369491415255	1.90650820258729	3.92399198886171
NONRATT001574.2	Hrasls5	-1.2753832732062	0.12699558488337	0.957748865689442	21.1703123978806	30.2630647883873	23.26113087275	32.6598821862833	34.7714300797537	21.8381848659999	38.0954222251991
NONRATT001575.2	Slc22a24	-1.06936607925896	0.864859308571856	0.993184854378932	2.43687049184237	1.6644685633613	0.677508666196601	2.77956444138581	0.719408898201801	1.03991356504761	2.45249499303857
NONRATT001582.2	Ms4a1	-1.13557694790108	0.436785843397022	0.993184854378932	45.234408504824	109.40097921002	101.174627485359	77.5961739886872	98.5590190536468	102.084848302174	108.400278692305
NONRATT001588.2	Dact2	-1.40451031317093	0.184655796981757	0.982848751095397	3.95991454924385	4.38814439431615	2.7100346647864	5.79075925288711	4.31645338921081	3.81301640517458	7.03048564671056
NONRATT001590.2	Dact2	1.02049722939171	0.846323310236692	0.993184854378932	90.1642081981677	95.6312847313037	100.497118819162	91.9572569358472	84.8902499878125	108.151010764952	88.453319415591
NONRATT001597.2	Tle4	-1.14823463534379	0.282672315523643	0.993184854378932	79.3505953906172	103.650996900226	128.049137911158	110.024425804855	109.110349560607	152.693975134491	103.168289373822
NONRATT001598.2	Tle4	-1.15849476005486	0.131529978047177	0.960099931202313	204.240208097539	238.019004560666	218.157790515306	264.985143412114	254.191144031303	230.687492513062	270.428447899053
NONRATT001599.2	Tle4	-1.19952284279698	0.117520702592476	0.945924511974698	66.1001120912243	74.1445087315488	68.2025390637912	93.8102998967711	88.4872944788216	62.2214949753489	89.4343174128064
NONRATT001602.2	Tle4	1.06416830987969	0.640479575425802	0.993184854378932	33.5069692628326	37.6775156615421	27.100346647864	36.5975984782465	30.6947796566102	24.9579255611427	31.7189352432988
NONRATT001603.2	Tle4	-1.08485297643319	0.659686098093838	0.993184854378932	36.7053617833757	41.6117140840325	25.7453293154708	53.7382458667923	35.4908389779555	19.5850388083967	42.5099132126685
NONRATT001608.2	Gnaq	1.21874718679139	0.0744594398659359	0.891135658152141	88.9457729522465	65.6708505908003	72.9450997271674	61.8453088208343	61.1497563471531	65.8611924530155	60.1678771625462
NONRATT001609.2	Gnaq	-1.02936311802311	0.865785323412707	0.993184854378932	13.8597009223535	13.3157485068904	11.2918111032767	11.8131488758897	15.3473898283051	9.87917886795232	16.022967287852
NONRATT001610.2	Gnaq	-1.24524154914624	0.2921116603185	0.993184854378932	9.29056875014903	6.05261295767745	7.90426777229368	7.18054147358001	11.9901483033634	11.4390492155237	8.01148364392599
NONRATT001612.2	Rorb	-1.21655450139205	0.106798255803341	0.935583751807472	608.913014149112	924.839259933114	809.622856104938	1079.86078547839	882.235112161476	815.638872852345	1023.34441076189
NONRATT001614.2	Rorb	-1.04105210609533	0.820054604411097	0.993184854378932	10.8136128075505	8.17102749286456	9.03344888262135	9.26521480461937	8.87270974448888	9.18590315792058	11.44497663418
NONRATT001615.2	LOC499331	1.14711849432954	0.206695241515701	0.991222873795369	108.593041292726	122.868043040852	99.8196101529659	90.1042139749234	107.91133473027	81.8065337837456	105.784284033064
NONRATT001616.2	LOC499331	1.03553630114028	0.793219639805176	0.993184854378932	224.344389655238	197.920443716053	165.537950774036	193.179728676314	217.261487256944	122.363162820602	224.812041028535
NONRATT001617.2	LOC499331	1.0071216617037	0.950296370869978	0.996538315205572	64.2724592223425	77.4734458582714	74.9776257257572	69.7207414047607	76.2573432093909	58.7551164251901	82.0768324336907
NONRATT001618.2	LOC499331	1.89136879316306	0.0912085380713402	0.917095127738086	2.28456608610222	2.26972985912904	1.3550173323932	1.15815185057742	1.4388177964036	1.21323249255555	0.490498998607714
NONRATT001619.2	Carnmt1	-1.00887858281099	0.938286069620159	0.99619368958383	89.5549905752071	102.137843660807	74.5259532816261	73.195196956493	88.9669004109561	99.8317022445709	96.3013033933144
NONRATT001620.2	Carnmt1	-1.0375757382727	0.7214287506739	0.993184854378932	430.107641810178	481.334045459299	435.638072364414	429.211075823992	468.814798661507	417.698615294125	547.723881778613
NONRATT001625.2	Vps13a	-1.48515214286245	0.200186559012393	0.991222873795369	4.72143657794459	1.81578388730324	3.61337955304854	3.24282518161678	9.35231567662342	3.46637855015871	4.25099132126685
NONRATT001633.2	Pcsk5	1.41414561164736	0.0896181895777868	0.91356875643285	13.8597009223535	12.2565412392968	10.6143024370801	14.1294525770445	5.99507415168168	7.97267066536503	6.86698598050799
NONRATT001634.2	Foxb2	1.01309651176762	0.929475734978524	0.99619368958383	33.963882480053	54.1708859712132	47.4256066337621	31.9649910759368	51.7974406705297	46.4494725721267	47.9054021973534
NONRATT001637.2	Foxb2	-1.29510503354455	0.177225497707657	0.981880046446028	14.9258317625345	24.6643978025356	32.9720884215679	19.4569510897007	30.6947796566102	43.6763697319998	30.4109379136782
NONRATT001640.2	Foxb2	-1.54591249934814	0.0501660088038979	0.846728326462177	3.65530573776355	6.35524360556132	4.96839688544174	7.87543258392646	7.67369491415255	9.70585994044439	5.72248831708999
NONRATT001639.2	Foxb2	-1.27360888846783	0.435487807208616	0.993184854378932	1.97995727462193	1.96709921124517	1.12918111032767	2.08467333103936	2.39802966067267	2.59978391261903	1.79849632822828
NONRATT001645.2	Anxa1	1.03313563427385	0.754985390135466	0.993184854378932	130.981788936527	140.874566589943	126.016611912568	129.018116154325	137.646902522611	105.031270069809	142.244709596237
NONRATT001647.2	Trpm3	-1.28521680304324	0.0328659845893072	0.772313275690607	141.033879715377	175.525775772646	148.374397897056	219.353960499364	211.746019037397	144.721304469126	221.542047704484
NONRATT001650.2	Trpm3	-1.10704322485243	0.38326777766288	0.993184854378932	48.7374098368474	60.9800755486003	49.4581326323519	58.6024836392175	67.6244364309693	50.4358079048092	59.0233794991282
NONRATT001651.2	Trpm3	2.47973880437656	0.00415808478643701	0.444654788704503	5.17834979516504	5.29603633796777	2.25836222065534	2.31630370115484	1.19901483033634	2.77310284012697	0.653998664810285
NONRATT001652.2	Trpm3	-1.31401537347106	0.020654353131073	0.701666193692226	74.9337676241529	59.7695529570648	64.8149957328082	109.79279543474	84.1708410896107	75.0470956109361	81.2593341026779
NONRATT001653.2	Trpm3	-1.11273080292484	0.276813719661446	0.993184854378932	178.653067933194	206.394101856801	214.318574740191	243.675149361489	213.1848368338	216.128702602396	215.983059053597
NONRATT001654.2	Trpm3	1.01090232315593	0.963998725786817	0.998559859542418	4.4168277664643	3.63156777460647	6.09757799576941	3.70608592184775	3.83684745707627	5.54620568025394	5.06848965227971
NONRATT001659.2	Mir204	-1.17120555392681	0.366905441514217	0.993184854378932	13.402787705133	18.0065235490904	13.7760095459976	12.2764096161207	18.7046313532468	15.2520656206983	24.1979505979805
NONRATT001660.2	Mir204	-1.17033707786403	0.365261864690639	0.993184854378932	8.83365553292859	8.47365814074843	6.77508666196601	8.8019540643884	10.3115275408925	9.01258423041265	9.80997997215427
NONRATT001661.2	Mir204	-1.14127085074676	0.285150050893483	0.993184854378932	66.7093297141849	85.493158027194	65.4925043990048	98.2112769289653	89.6863093091579	61.3549003378092	83.0578304309062
NONRATT001663.2	Klf9	-1.41182374815198	0.340237056503739	0.993184854378932	3.19839252054311	0.907891943651618	3.61337955304854	3.70608592184775	0.959211864269068	5.19956782523807	4.25099132126685
NONRATT001664.2	Klf9	1.01851621685078	0.846505365861997	0.993184854378932	170.124021211745	161.75608129393	147.245216786728	155.887239087721	155.392322011589	158.413499742253	157.940677551684
NONRATT001666.2	Smc5	-1.07423564634323	0.578571021216389	0.993184854378932	33.6592736685727	26.026235718013	25.7453293154708	31.2700999655904	31.414188554812	31.1974069514284	28.9394409178551
NONRATT001668.2	Smc5	-1.05851386937105	0.679289113737847	0.993184854378932	26.1963577873055	21.0328300279291	26.8745104257985	30.5752088552439	24.6997055049285	23.3980552135713	25.8329472600062
NONRATT001669.2	Smc5	-1.40116842762375	0.104391437864975	0.931822827107349	6.54908944682637	5.59866698585164	3.83921577511407	7.64380221381098	8.87270974448888	8.14598959287297	5.88598798329256
NONRATT001670.2	Smc5	1.28053684452588	0.174789883263616	0.981689173536638	14.0120053280936	22.9999292391743	18.7444064314393	18.2987992391233	12.9493601676324	9.87917886795232	17.0039652850674
NONRATT001679.2	Dmrt2	-1.08607918742286	0.787303667162749	0.993184854378932	2.43687049184237	5.44735166190971	8.35594021642475	3.70608592184775	7.19408898201801	8.66594637539678	3.59699265645657
NONRATT001680.2	Dmrt2	1.01232001587379	0.952137758965595	0.997114263342263	13.2504832993929	13.1644331829485	8.80761266055581	12.2764096161207	15.5871927943724	6.58611924530155	12.589474297598
NONRATT001682.2	Smarca2	1.09340408969244	0.637585458021893	0.993184854378932	8.37674231570815	9.38155008440005	12.4209922136044	7.64380221381098	10.791133473027	10.3991356504761	7.68448431152084
NONRATT001683.2	Smarca2	-1.2366469062789	0.0626108957890184	0.870417755868082	933.169093969887	1207.34496973271	1112.46922989482	1307.32180893179	1504.7636120721	1112.01423889091	1439.77806057984
NONRATT001684.2	Smarca2	-1.21585075944663	0.0714727551607331	0.884286724393042	187.182114654642	231.058499659337	217.254445627043	252.245473055762	281.528682162972	207.116118371983	289.394409178551
NONRATT001691.2	Ermp1	-1.06941715780013	0.6005896719073	0.993184854378932	33.963882480053	35.559101126355	32.7462521995024	32.8915125563988	42.4451249939063	31.5440448064443	39.2399198886171
NONRATT001692.2	Ermp1	-1.15858110634003	0.381764962807754	0.993184854378932	22.0841388323215	19.9736227603356	15.1310268783908	22.9314066414329	23.0210847424576	15.7720224032221	27.1409445896268
NONRATT001697.2	Gldc	-1.73864829210597	0.00742644056054496	0.53131814088214	6.09217622960592	4.69077504220002	10.3884662150145	11.5815185057742	14.8677838961706	10.5724545779841	11.2814769679774
NONRATT001699.2	Gldc	-1.22643248714014	0.278090528673022	0.993184854378932	14.6212229510542	13.6183791547743	7.67843155022814	15.5192347977374	16.0667987265069	11.4390492155237	16.5134662864597
NONRATT001700.2	Tpd52l3	-1.18941288103702	0.195362217714911	0.991222873795369	31.0700987709902	35.8617317742389	33.6495970877645	45.6311829127504	44.6033516885117	28.4243041113014	41.3654155492505
NONRATT001701.2	Tpd52l3	-1.16497605986932	0.245736201169303	0.993184854378932	27.4147930332267	23.1512445631162	25.2936568713398	25.7109710828187	29.9753707584084	31.1974069514284	30.7379372460834
NONRATT001708.2	Cstf2t	1.01742858461805	0.960767765529226	0.998559859542418	1.37073965166133	2.57236050701292	1.58085355445874	3.01119481150129	2.1582266946054	0.866594637539678	1.47149699582314
NONRATT001710.2	Cstf2t	-1.20686918594839	0.108557770891129	0.938051037468709	165.402584633801	240.137419095853	268.970940480051	277.261553028235	251.553311404563	301.574933863808	253.914981612593
NONRATT001711.2	Cstf2t	-1.28853421708458	0.485672365195733	0.993184854378932	4.72143657794459	2.57236050701292	3.16170710891747	9.26521480461937	5.27566525347988	1.21323249255555	2.61599465924114
NONRATT001712.2	Prkg1	1.75665792401476	0.0542958118944389	0.852644876297359	3.8076101435037	3.63156777460647	4.06505199717961	2.08467333103936	2.1582266946054	3.46637855015871	0.980997997215427
NONRATT001718.2	Minpp1	1.23287277327006	0.305017995691126	0.993184854378932	11.4228304305111	8.3223428168065	6.54925043990048	7.87543258392646	7.91349788021981	5.19956782523807	7.84798397772342
NONRATT001721.2	Ch25h	-1.08987010117783	0.739412773389425	0.993184854378932	36.5530573776355	22.8486139152324	40.198847527665	45.1679221725194	32.3734004190811	56.501970367587	10.6274783031671
NONRATT001726.2	Kif20b	1.13227065446335	0.685004038365428	0.993184854378932	6.85369825830666	2.57236050701292	5.19423310750727	5.32749851265614	5.99507415168168	3.81301640517458	2.288995326836
NONRATT001728.2	Kif20b	1.19025988350386	0.517559934282342	0.993184854378932	2.89378370906281	5.90129763373551	8.58177643849028	3.47445555173226	5.99507415168168	6.58611924530155	3.10649365784885
NONRATT001729.2	Kif20b	1.02855109542688	0.911187593891862	0.994022829700213	6.09217622960592	5.29603633796777	5.64590555163834	7.18054147358001	3.11743855887447	3.63969747766665	8.01148364392599
NONRATT001732.2	Htr7	1.03697196387976	0.838219749704646	0.993184854378932	21.627225615101	13.4670638308323	15.1310268783908	18.0671688690078	17.5056165229105	13.518876345619	15.8594676216494
NONRATT001736.2	Htr7	-1.05115924233829	0.695981577466051	0.993184854378932	35.4869265374545	40.8551374643228	35.6821230863543	39.1455325495168	32.1335974530138	48.8759375572378	36.6239252293759
NONRATT001739.2	Htr7	-1.059283428495	0.679758913316567	0.993184854378932	21.4749212093609	27.0854429856066	20.5510962079636	21.3099940506245	23.0210847424576	24.9579255611427	28.2854422530448
NONRATT001741.2	Htr7	-1.12921294282957	0.359789484892176	0.993184854378932	29.6993591193289	49.0261649571873	36.811304196682	40.7669451403252	47.4809872813189	39.3433965443014	46.5974048677328
NONRATT001742.2	Htr7	-1.12103920954947	0.319420914946693	0.993184854378932	140.729270903897	203.367795377962	184.05652098341	176.502342027999	230.450650390644	174.185522145475	208.298574742076
NONRATT001743.2	Htr7	-1.2336037660776	0.105633209406559	0.935024792226344	67.9277649601061	103.499681576284	105.013843260473	98.6745376691963	136.687690658342	92.5523072892376	126.385241974588
NONRATT001744.2	Htr7	1.06647475355206	0.782668896404029	0.993184854378932	5.17834979516504	12.5591718871807	16.7118804328495	10.4233666551968	11.0309364390943	13.518876345619	7.68448431152084
NONRATT001745.2	Htr7	1.02543846864779	0.904761351870811	0.993184854378932	7.31061147552711	17.7038929012065	14.4535182121942	12.2764096161207	14.6279809301033	8.49262744788884	15.8594676216494
NONRATT001747.2	Htr7	-1.12957458005069	0.542598021794801	0.993184854378932	7.31061147552711	13.7696944787162	11.2918111032767	9.96010591496582	9.11251271055615	16.9852548957777	12.2624749651928
NONRATT001752.2	Pcgf5	1.1493279529483	0.441852514772692	0.993184854378932	11.7274392419914	11.802595267471	10.6143024370801	11.1182577655432	10.791133473027	9.18590315792058	8.82898197493884
NONRATT001754.2	42799	1.44629075108565	0.24675616876566	0.993184854378932	2.74147930332267	1.81578388730324	1.80668977652427	2.31630370115484	0.719408898201801	1.55987034757142	1.30799732962057
NONRATT001755.2	Kif11	-1.7672841874686	0.240379072678592	0.993184854378932	4.72143657794459	0	6.32341421783494	4.86423777242517	8.87270974448888	8.31930852038091	3.76049232265914
NONRATT001756.2	Kif11	1.40110718409033	0.258764279559558	0.993184854378932	8.07213350422785	15.4341630420775	4.96839688544174	8.10706295404195	5.51546821954714	3.98633533268252	9.6464803059517
NONRATT001757.2	Kif11	-1.02643980382446	0.928495521917437	0.99619368958383	5.78756741812563	4.38814439431615	2.48419844272087	5.55912888277162	1.67862076247087	3.29305962265078	6.86698598050799
NONRATT001760.2	Pde6c	1.03087761803647	0.769724154843022	0.993184854378932	212.921559224727	280.689925912292	259.937491597429	266.374925632807	222.057546578289	253.045634161586	232.987024338664
NONRATT001761.2	Pde6c	-1.16919153948487	0.545082988238497	0.993184854378932	2.89378370906281	4.69077504220002	3.61337955304854	3.93771629196323	5.75527118561441	4.85292997022219	3.10649365784885
NONRATT001763.2	Plce1	1.31750466504809	0.158139052193891	0.977851859806081	11.8797436477316	7.56576619709681	12.6468284356699	10.4233666551968	7.91349788021981	7.10607602782536	7.03048564671056
NONRATT001764.2	Plce1	-1.06750446459198	0.578164680624183	0.993184854378932	225.258216089679	170.683685406504	170.280511437412	233.020152336177	219.419713951549	154.427164409571	200.123591431947
NONRATT001765.2	Plce1	2.32526675669942	0.0144673165958579	0.652246123910453	5.78756741812563	2.72367583095485	2.0325259985898	1.62141259080839	1.4388177964036	1.55987034757142	1.47149699582314
NONRATT001767.2	Plce1	-1.09913419002103	0.652306296883356	0.993184854378932	31.0700987709902	15.2828477181356	12.8726646577354	30.5752088552439	19.9036461835832	19.2384009533808	17.8214636160803
NONRATT001770.2	Plce1	1.29814505631367	0.233476401047406	0.993184854378932	7.46291588126726	5.74998230979358	9.71095754881795	5.09586814254065	3.83684745707627	7.97267066536503	6.04948764949513
NONRATT001774.2	Hells	1.08905341560267	0.5668734581971	0.993184854378932	20.56109477492	32.5327946475163	33.8754333098301	25.4793407127033	21.1026610139195	29.8108555313649	29.2664402502602
NONRATT001775.2	Hells	1.4541957257727	0.161983503319129	0.977851859806081	4.56913217220444	4.23682907037422	2.48419844272087	2.54793407127033	2.1582266946054	2.59978391261903	3.10649365784885
NONRATT001776.2	Hells	-1.00471958884184	0.963571712008327	0.998559859542418	127.326483198764	162.966603885465	164.634605885774	144.537350952062	143.641976674293	166.906127190142	153.526186564214
NONRATT001778.2	Hells	-1.07711830106669	0.459047157351314	0.993184854378932	143.47075020722	181.427073406382	159.892045222398	160.0565857498	169.780499975625	188.05103634611	178.0511364946
NONRATT001780.2	Hells	-1.191976482627	0.442839356363716	0.993184854378932	5.33065420090518	3.3289371267226	4.51672444131067	3.93771629196323	4.79605932134534	6.41280031779361	5.55898865088742
NONRATT001788.2	Cyp2c24	1.24300924574922	0.402719928790184	0.993184854378932	4.56913217220444	3.93419842249034	5.19423310750727	5.09586814254065	3.59704449100901	3.29305962265078	2.77949432544371
NONRATT001789.2	Cyp2c12	1.29121686150422	0.112460167326005	0.938763191925862	20.7133991806601	18.1578388730324	30.2620537567815	20.8467333103936	16.0667987265069	17.3318927507936	16.6769659526623
NONRATT001791.2	Cyp2c12	1.31981562210206	0.422442711021384	0.993184854378932	4.26452336072415	1.51315323941936	1.3550173323932	2.77956444138581	1.4388177964036	1.21323249255555	1.96199599443085
NONRATT001794.2	Cyp2c12	1.07397993662495	0.832064945339443	0.993184854378932	1.82765286888178	3.48025245066453	3.16170710891747	2.54793407127033	1.67862076247087	4.33297318769839	1.79849632822828
NONRATT001798.2	Cyp2c12	1.0508892280279	0.712333924295625	0.993184854378932	24.3687049184237	31.6249027038647	28.4553639802572	24.0895584920104	25.6589173691976	25.8245201986824	31.2284362446911
NONRATT001797.2	Cyp2c12	-2.6120531568534	0.026495291456971	0.745991941566702	0.152304405740148	1.36183791547743	0.903344888262135	1.38978222069291	2.1582266946054	2.25314605760316	2.61599465924114
NONRATT001802.2	Cyp2c12	1.04596075258279	0.654369013992994	0.993184854378932	133.57096383411	137.54562946322	129.855827687682	120.911053200283	124.217936422844	123.40307638565	142.408209262439
NONRATT001805.2	Cyp2c12	-1.19926874619647	0.207552228778592	0.991222873795369	36.2484485661552	31.0196414080969	26.4228379816674	45.6311829127504	44.3635487224444	30.1574933863808	30.901436912286
NONRATT001806.2	Cyp2c12	1.5667336949382	0.637820811316508	0.993184854378932	1.37073965166133	3.17762180278066	0	0	0	3.81301640517458	0
NONRATT001807.2	Cyp2c12	1.12344885705442	0.704761826186684	0.993184854378932	4.56913217220444	1.81578388730324	3.16170710891747	2.08467333103936	3.11743855887447	3.29305962265078	2.77949432544371
NONRATT001809.2	Cyp2c12	1.25391566741587	0.121678703653402	0.947771830815984	34.5731001030136	26.3288663658969	23.9386395389466	27.7956444138581	22.7812817763904	18.718444170857	21.5819559387394
NONRATT001810.2	Cyp2c12	-1.00702474715012	0.942115867773839	0.99619368958383	194.797334941649	204.880948617382	187.444064314393	212.86831013613	203.832521157177	179.731727825729	192.602606786629
NONRATT001812.2	Cyp2c12	2.478374074996	0.0120595303038462	0.614526487877683	3.35069692628326	2.26972985912904	2.25836222065534	0.463260740230968	0.719408898201801	1.55987034757142	1.30799732962057
NONRATT001814.2	Cyp2c13	-1.02842172467302	0.925716412422152	0.99619368958383	4.72143657794459	1.81578388730324	2.0325259985898	2.54793407127033	2.1582266946054	3.11974069514284	3.92399198886171
NONRATT001818.2	Cyp2c13	1.12802132420453	0.337636046366859	0.993184854378932	33.6592736685727	39.1906689009615	38.6179939732063	34.7445555173226	28.7763559280721	36.2236558491585	31.7189352432988
NONRATT001823.2	Aldh18a1	-1.7621645106724	0.12530535781355	0.953627209465444	1.37073965166133	1.51315323941936	1.80668977652427	1.62141259080839	1.4388177964036	2.07982713009523	5.55898865088742
NONRATT001825.2	Aldh18a1	1.18320907431952	0.590850593175368	0.993184854378932	6.70139385256652	2.42104518307098	2.93587088685194	3.93771629196323	1.67862076247087	4.85292997022219	3.10649365784885
NONRATT001830.2	Cyp2c22	-1.06665766529494	0.610572835293682	0.993184854378932	27.2624886274865	31.1709567320389	26.648674203733	31.0384695954749	32.1335974530138	30.1574933863808	28.1219425868422
NONRATT001831.2	Cyp2c22	1.02033693561556	0.847599152063281	0.993184854378932	64.8816768453031	70.5129409569423	68.4283752858567	71.8054147358001	61.8691652453549	63.7813653229203	68.8333594712825
NONRATT001835.2	Aldh18a1	-1.49360581037761	0.405592612193385	0.993184854378932	1.37073965166133	0.756576619709681	2.25836222065534	0.694891110346453	2.1582266946054	4.50629211520632	1.144497663418
NONRATT001836.2	Aldh18a1	-1.09881273344222	0.739387704844761	0.993184854378932	14.1643097338338	17.0986316054388	2.7100346647864	13.6661918368136	9.11251271055615	11.6123681430317	15.8594676216494
NONRATT001842.2	Ccnj	-1.09934225107848	0.397627875972058	0.993184854378932	70.5169398576886	88.8220951539166	80.39769505533	89.1776924944614	102.395866510723	77.820198451063	82.5673314322984
NONRATT001845.2	Ccnj	-1.96048052151582	0.00463646830170179	0.459581981248139	5.17834979516504	2.42104518307098	2.7100346647864	6.71728073334904	8.15330084628708	6.75943817280949	5.88598798329256
NONRATT001846.2	Ccnj	1.00726012226028	0.957783451285736	0.998559859542418	37.1622750005961	29.9604341405034	41.7797010821237	38.9139021794013	27.817144063803	43.3297318769839	33.3539319053245
NONRATT001849.2	Zfp518a	1.08245459113362	0.518118353922479	0.993184854378932	78.8936821733967	75.0524006752004	84.2369108304441	75.0482399174169	59.4711355846822	85.966188043936	72.2668524615365
NONRATT001850.2	Tll2	-1.07944431177126	0.794503691670651	0.993184854378932	2.28456608610222	1.96709921124517	2.25836222065534	1.85304296092387	2.39802966067267	1.90650820258729	3.10649365784885
NONRATT001851.2	Slit1	-1.43463028226147	0.0267796669129918	0.749623480783012	10.2043951845899	8.01971216892262	9.93679377088348	13.8978222069291	14.6279809301033	12.3056438530634	13.0799732962057
NONRATT001852.2	Zfyve27	1.50349286676808	0.236301886005468	0.993184854378932	10.9659172132907	1.81578388730324	4.51672444131067	2.54793407127033	2.8776355928072	5.372886752746	4.41449098746942
NONRATT001853.2	Kcnip2	1.46176074046614	0.296127946586754	0.993184854378932	6.39678504108622	1.96709921124517	1.58085355445874	2.54793407127033	1.19901483033634	1.73318927507936	3.59699265645657
NONRATT001856.2	Hps6	1.41745896697429	0.204613348679247	0.991222873795369	8.83365553292859	4.38814439431615	3.16170710891747	3.01119481150129	3.35724152494174	4.33297318769839	4.74149031987456
NONRATT001857.2	Hps6	-1.5464437551426	0.207595480399372	0.991222873795369	1.21843524592118	1.81578388730324	1.58085355445874	2.77956444138581	2.8776355928072	1.21323249255555	2.77949432544371
NONRATT001858.2	Hps6	1.14230306569928	0.300597877467086	0.993184854378932	258.765185352512	171.13763137833	237.12803316881	171.638104255574	180.571633448652	260.498348044427	165.298162530799
NONRATT001861.2	Cyp17a1	1.41082705108436	0.209755438643632	0.991222873795369	5.93987182386578	4.53945971825809	3.16170710891747	4.86423777242517	1.19901483033634	2.9464217676349	3.92399198886171
NONRATT001872.2	Sh3pxd2a	1.09929857274694	0.428518374189937	0.993184854378932	43.4067556359422	44.9406512107551	55.1040381839902	46.5577043932123	39.3276864350318	39.6900343993172	47.7419025311508
NONRATT001873.2	Sh3pxd2a	1.12484955717917	0.695225242575007	0.993184854378932	4.56913217220444	3.02630647883873	5.64590555163834	2.31630370115484	3.11743855887447	7.45271388284123	2.45249499303857
NONRATT001874.2	Sorcs3	-1.02262927364191	0.861823933127048	0.993184854378932	26.0440533815653	36.4669930700066	34.7787781980922	32.8915125563988	36.6898538082919	31.0240880239205	32.045934575704
NONRATT001876.2	Sorcs3	-1.03324802729746	0.823138533506456	0.993184854378932	20.2564859634397	23.1512445631162	25.0678206492742	19.9202118299316	23.9802966067267	28.2509851837935	21.745455604942
NONRATT001877.2	Sorcs3	-1.6521674027312	0.346871469525318	0.993184854378932	2.13226168036207	0	2.25836222065534	2.31630370115484	0	3.98633533268252	3.10649365784885
NONRATT001879.2	Sorcs3	1.3459657393271	0.274262787247736	0.993184854378932	7.61522028700741	6.96050490132907	7.67843155022814	8.8019540643884	3.59704449100901	7.27939495533329	2.45249499303857
NONRATT001880.2	Sorcs3	-1.18218543822693	0.414152730300856	0.993184854378932	9.44287315588918	11.6512799435291	16.2602079887184	10.6549970253123	10.5513305069598	22.3581416485237	14.3879706258263
NONRATT001887.2	Sorcs1	1.03897853851176	0.831838387041396	0.993184854378932	30.4608811480296	17.8552082251485	17.8410615431772	23.3946673816639	17.985222455045	21.8381848659999	21.9089552711445
NONRATT001895.2	Sorcs1	1.00042485130986	0.999182924053095	0.999880304042607	1.21843524592118	1.96709921124517	3.16170710891747	1.62141259080839	3.35724152494174	2.4264649851111	0.980997997215427
NONRATT001896.2	Sorcs1	1.0291607831763	0.772770977507561	0.993184854378932	152.761318957369	169.473162814969	150.406923895645	148.011806503794	160.428184299002	136.575314876253	167.587157857635
NONRATT001900.2	Sorcs1	-1.0035334383398	0.990170544078752	0.999880304042607	1.97995727462193	2.72367583095485	2.48419844272087	1.85304296092387	2.63783262673994	2.9464217676349	2.12549566063343
NONRATT001904.2	Mir3584	-1.12444261392025	0.432644203346839	0.993184854378932	726.644319786247	1552.19259299638	1316.62517464206	1311.72278596399	1353.44794048366	1139.22531050966	1585.78326249874
NONRATT001907.2	Ins1	1.07500967075009	0.765559702466911	0.993184854378932	4.72143657794459	3.17762180278066	4.06505199717961	2.54793407127033	4.07665042314354	4.15965426019045	3.92399198886171
NONRATT001909.2	Ins1	-1.27454093661805	0.415681193159422	0.993184854378932	4.56913217220444	3.02630647883873	1.58085355445874	3.70608592184775	4.07665042314354	2.25314605760316	5.88598798329256
NONRATT001910.2	Ins1	1.75756511804134	0.208351780438343	0.991222873795369	1.37073965166133	1.81578388730324	2.93587088685194	0	2.1582266946054	1.73318927507936	0.653998664810285
NONRATT001912.2	Adra2a	1.00371451009478	0.97774796914249	0.999432731277731	26.0440533815653	31.0196414080969	25.9711655375364	26.6374925632807	31.414188554812	26.6911148362221	25.9964469262088
NONRATT001914.2	Adra2a	1.05836788912806	0.607481562252689	0.993184854378932	53.3065420090518	47.513011717768	55.1040381839902	53.9698762369078	48.2003961795207	46.9694293546505	47.2514035325431
NONRATT001915.2	Adra2a	1.06325153361109	0.568373992543194	0.993184854378932	60.9217622960592	66.1247965626261	61.8791248459562	51.4219421656375	59.4711355846822	59.7950299902378	65.8903654796362
NONRATT001916.2	Adra2a	-1.01598286194345	0.955034677656011	0.998260180844398	4.26452336072415	3.93419842249034	2.48419844272087	5.55912888277162	1.91842372853814	2.59978391261903	4.57799065367199
NONRATT001918.2	Vom2r3	-1.17290578982598	0.308712920213736	0.993184854378932	26.1963577873055	20.4275687321614	24.1644757610121	26.6374925632807	18.9444343193141	29.8108555313649	34.6619292349451
NONRATT001926.2	Vom2r5	1.05287370828706	0.659667822842686	0.993184854378932	363.702920907474	239.078211828259	273.713501143427	246.917974543106	296.876071991277	252.525677379062	313.755859442734
NONRATT001928.2	Rrlt	1.11644976317957	0.663051780146049	0.993184854378932	6.85369825830666	4.08551374643228	8.13010399435921	3.70608592184775	5.03586228741261	9.01258423041265	4.57799065367199
NONRATT001930.2	Rrlt	-1.25222356286673	0.0667358442776168	0.877534865427016	41.5791027670604	39.1906689009615	51.0389861868106	52.8117243863304	45.5625635527807	65.3412356704917	55.0993875102665
NONRATT001933.2	Rrlt	1.02987758486364	0.805609043665873	0.993184854378932	111.029911784568	100.170744449562	84.4627470525096	109.79279543474	100.717245748252	71.4073981332694	101.860292044202
NONRATT001934.2	Rrlt	1.10028092061503	0.381653262276322	0.993184854378932	275.670974389668	226.670355265021	209.576014076815	222.59678568098	222.297349544357	185.797890288507	232.660025006259
NONRATT001938.2	Tab2	-1.1839478106322	0.101718874982904	0.931822827107349	121.691220186378	135.427214928033	122.629068581585	155.887239087721	141.24394701362	131.375747051015	171.020650847889
NONRATT001940.2	Tab2	-1.12021544352979	0.623864657022999	0.993184854378932	20.4087903691798	11.3486492956452	11.5176473253422	21.0783636805091	17.2658135568432	7.45271388284123	19.2929606119034
NONRATT001941.2	Ust	-1.05890189497917	0.89340428122216	0.993184854378932	2.58917489758252	2.72367583095485	0.451672444131067	0.694891110346453	2.8776355928072	3.46637855015871	1.30799732962057
NONRATT001947.2	Ust	1.05431064735282	0.812033210537136	0.993184854378932	7.15830706978696	6.20392828161939	9.25928510468688	10.4233666551968	5.03586228741261	7.45271388284123	5.55898865088742
NONRATT001948.2	Samd5	-1.16938523820695	0.147807665954843	0.974734685538175	91.8395566613093	115.604907491639	111.337257478308	114.88866357728	137.646902522611	136.055358093729	108.400278692305
NONRATT001952.2	Shprh	1.09631684177714	0.577949580855377	0.993184854378932	15.382744979755	17.2499469293807	14.4535182121942	16.6773866483149	10.5513305069598	16.4652981132539	13.5704722948134
NONRATT001957.2	Epm2a	1.31722157750278	0.376911325773341	0.993184854378932	50.1081494885087	11.953910591413	11.5176473253422	34.7445555173226	15.5871927943724	12.9989195630952	11.6084763003826
NONRATT001958.2	Epm2a	-1.113243258901	0.38383003820305	0.993184854378932	34.8777089144939	39.9472455206712	35.2304506422233	47.2525955035588	36.4500508422246	39.6900343993172	40.2209178858325
NONRATT001959.2	Epm2a	1.00204529333495	0.993010705445589	0.999880304042607	10.2043951845899	7.86839684498069	13.550173323932	7.87543258392646	8.63290677842162	17.5052116783015	7.52098464531827
NONRATT001960.2	Epm2a	-1.17738527826137	0.210995847993071	0.992014622217003	24.3687049184237	31.0196414080969	25.7453293154708	37.9873806989394	32.6132033851483	29.8108555313649	27.6314435882345
NONRATT001961.2	Utrn	1.339620504583	0.313678140602415	0.993184854378932	3.04608811480296	3.17762180278066	5.19423310750727	2.08467333103936	4.07665042314354	3.63969747766665	1.47149699582314
NONRATT001963.2	Utrn	1.25039163457267	0.28106027210323	0.993184854378932	8.83365553292859	8.62497346469037	13.550173323932	10.8866273954278	5.75527118561441	10.0524977954603	6.04948764949513
NONRATT001969.2	Rn5-8s	-1.29254405943885	0.062554080809614	0.870417755868082	911.846477166267	1547.1991873063	1529.81456827193	1680.01507444761	1961.10865649811	1377.19219797806	1855.72121139918
NONRATT001970.2	Rn5-8s	-1.14498926272994	0.307452589742341	0.993184854378932	143.47075020722	253.453167602743	227.868748064123	220.512112349941	267.859913097137	215.262107964856	249.990989623731
NONRATT031473.1	Olr905	1.21634206588567	0.497462656690435	0.993184854378932	5.17834979516504	2.87499115489679	5.87174177370388	3.70608592184775	3.35724152494174	5.71952460776187	2.288995326836
NONRATT001975.2	Olr905	-1.13335829588397	0.489044266775011	0.993184854378932	13.7073965166133	23.756505858884	34.7787781980922	26.1742318230497	32.8530063512156	22.1848227210157	27.3044442558294
NONRATT001982.2	Perp	-1.14005905491593	0.325762422311798	0.993184854378932	56.8095433410752	40.401191492497	41.3280286379927	59.0657443794485	54.9148792294042	40.383310109349	56.8978838384948
NONRATT001984.2	Perp	1.29189514764368	0.262626648304823	0.993184854378932	27.4147930332267	15.1315323941936	7.90426777229368	15.0559740575065	10.3115275408925	16.2919791857459	10.7909779693697
NONRATT001985.2	Olig3	1.34441930550771	0.445952847149149	0.993184854378932	8.68135112718844	1.21052259153549	2.0325259985898	3.01119481150129	3.11743855887447	1.38655142006348	4.41449098746942
NONRATT001993.2	Ahi1	1.23822231960242	0.528328879814257	0.993184854378932	6.39678504108622	2.87499115489679	2.48419844272087	4.63260740230968	1.91842372853814	3.29305962265078	2.94299399164628
NONRATT001994.2	Ahi1	-1.02742359045562	0.955679534965175	0.998310540639239	1.97995727462193	0.302630647883873	1.58085355445874	2.08467333103936	0.479605932134534	0.519956782523807	2.12549566063343
NONRATT001998.2	Arhgap18	-1.43106848115408	0.553339806774274	0.993184854378932	1.37073965166133	6.35524360556132	4.51672444131067	9.26521480461937	4.31645338921081	0	9.80997997215427
NONRATT001999.2	Arhgap18	-1.31157279953406	0.0961748269910011	0.925645069415611	12.6412656764323	12.7104872111226	14.4535182121942	15.7508651678529	17.5056165229105	22.1848227210157	13.8974716272186
NONRATT002000.2	Arhgap18	-1.14215879866752	0.486583030411304	0.993184854378932	15.8396581969754	13.0131178590065	8.80761266055581	17.3722777586613	18.2250254211123	12.3056438530634	10.4639786369646
NONRATT002001.2	Arhgap18	-1.10124571516199	0.628941085585756	0.993184854378932	38.5330146522575	26.3288663658969	16.2602079887184	46.0944436529814	27.0977351656012	20.2783145184285	26.6504455910191
NONRATT002002.2	Arhgap18	1.04890119797467	0.738088851375266	0.993184854378932	53.0019331975715	31.7762180278066	38.1663215290752	42.3883577311336	37.1694597404264	32.7572772989998	44.1449098746942
NONRATT002004.2	Samd3	1.0975380623251	0.711921648803981	0.993184854378932	4.87374098368474	5.59866698585164	3.83921577511407	5.09586814254065	2.63783262673994	6.58611924530155	3.10649365784885
NONRATT002005.2	Samd3	1.15998432444684	0.668946245038932	0.993184854378932	3.50300133202341	2.11841453518711	6.54925043990048	1.62141259080839	3.11743855887447	5.71952460776187	3.10649365784885
NONRATT002008.2	Smlr1	-1.05541530438005	0.837247378570931	0.993184854378932	12.1843524592118	10.5920726759355	25.5194930934053	13.4345614666981	13.9085720319015	29.8108555313649	10.1369793045594
NONRATT002009.2	Ccnb2	1.17236602407779	0.356550859659848	0.993184854378932	25.4348357586047	18.1578388730324	14.6793544342597	15.5192347977374	15.8269957604396	13.8655142006348	21.2549566063343
NONRATT002010.2	Ccnb2	1.51675013042014	0.156877989411095	0.977851859806081	5.33065420090518	3.93419842249034	3.61337955304854	2.77956444138581	4.79605932134534	2.25314605760316	1.79849632822828
NONRATT002011.2	Ccnb2	1.30390120074635	0.00568087356855041	0.486471019432317	287.70302244314	266.920231433576	247.290663161759	208.004072363705	193.281190650217	216.475340457411	202.412586758783
NONRATT002012.2	Taar7h	1.21987888339161	0.319898874523398	0.993184854378932	19.9518771519594	12.7104872111226	17.3893890990461	9.49684517473485	12.4697542354979	20.1049955909205	12.2624749651928
NONRATT002013.2	Taar7a	-1.04344685180397	0.910527989618792	0.993796459800365	2.74147930332267	1.36183791547743	1.58085355445874	1.85304296092387	0.719408898201801	2.77310284012697	2.45249499303857
NONRATT002014.2	LOC100910237	-1.81075659965042	6.95503519745111e-09	2.51633173443781e-05	120.929698157678	140.269305294175	118.564016584405	260.352536009804	212.705230901666	234.500508918237	210.260570736507
NONRATT002015.2	LOC100910237	-1.71335937808472	0.189385584641083	0.984771026821962	1.21843524592118	1.51315323941936	3.61337955304854	2.31630370115484	3.35724152494174	7.45271388284123	0.980997997215427
NONRATT002020.2	Taar8b	-1.15539119659997	0.342155561930687	0.993184854378932	26.3486621930456	30.868326084155	30.036217534716	23.3946673816639	42.205322027839	28.9442608938252	39.7304188872248
NONRATT002022.2	Tbpl1	-1.35485944000506	0.412214488278044	0.993184854378932	4.72143657794459	2.57236050701292	1.12918111032767	4.4009770321942	4.07665042314354	1.21323249255555	5.88598798329256
NONRATT002025.2	Rnf217	1.34639360427518	0.365199502400846	0.993184854378932	3.19839252054311	1.6644685633613	2.48419844272087	2.08467333103936	2.63783262673994	1.73318927507936	0.980997997215427
NONRATT002026.2	Rnf217	1.47278924899474	0.0496658155633187	0.846728326462177	9.13826434440889	8.47365814074843	5.87174177370388	5.32749851265614	4.79605932134534	5.372886752746	5.88598798329256
NONRATT002031.2	Trmt11	-1.04782116655335	0.672056439033461	0.993184854378932	205.30633893772	275.393889574324	237.12803316881	275.176879697195	255.629961827707	203.303101966808	269.120450569432
NONRATT002032.2	Trmt11	-1.12882924951662	0.632554626479406	0.993184854378932	4.72143657794459	6.05261295767745	9.03344888262135	5.32749851265614	4.07665042314354	12.3056438530634	7.3574849791157
NONRATT002033.2	Trmt11	-1.08804452222832	0.501726838007531	0.993184854378932	54.524977254973	88.8220951539166	82.2043848318543	92.4205176760782	75.0583283790546	85.2729123339043	74.2288484559673
NONRATT002034.2	Trmt11	-1.34127368342642	0.512953076604316	0.993184854378932	2.74147930332267	1.6644685633613	0.903344888262135	0.231630370115484	2.8776355928072	4.67961104271426	1.79849632822828
NONRATT002035.2	Trmt11	1.14078444152113	0.426770170214926	0.993184854378932	16.7534846314163	32.9867406193421	30.487889978847	22.468145901202	24.9395084709958	27.3843905462538	18.8024616132957
NONRATT002036.2	Cenpw	-1.06947850037219	0.49338537976796	0.993184854378932	152.913623363109	160.091612730569	148.600234119121	158.435173158991	163.066016925742	151.307423714428	185.408621473716
NONRATT002037.2	Cenpw	-1.02434221093725	0.834362572098116	0.993184854378932	62.2925019477206	72.1774095203036	69.5575563961844	64.3932428921046	69.5428601595075	60.1416678452536	84.2023280943242
NONRATT002038.2	Rspo3	-1.06659361326115	0.58116266018968	0.993184854378932	2129.52020105875	2979.70135906461	2951.22774995239	2656.56871485449	2949.09687669525	2909.67815500322	2947.08148330135
NONRATT002041.2	Rspo3	-1.21882395899663	0.484228878601917	0.993184854378932	2.89378370906281	3.63156777460647	3.61337955304854	3.01119481150129	5.51546821954714	5.372886752746	2.61599465924114
NONRATT002049.2	Rnf146	1.32550675660568	0.100257098948546	0.930767283991465	13.7073965166133	15.2828477181356	10.162629992949	9.96010591496582	8.39310381235435	9.35922208542852	11.7719759665851
NONRATT002050.2	Echdc1	1.12785607450521	0.579434808191175	0.993184854378932	10.0520907788498	10.4407573519936	7.90426777229368	9.72847554485034	4.31645338921081	11.0924113605079	8.33848297633113
NONRATT002061.2	Irx1	1.05776156603114	0.751847238782455	0.993184854378932	56.0480213123745	34.0459478869357	25.7453293154708	32.4282518161678	50.5984258401934	28.0776662562856	35.8064268983631
NONRATT002064.2	Irx1	-1.18216259833463	0.349913849290178	0.993184854378932	12.7935700821724	12.7104872111226	14.6793544342597	13.8978222069291	10.0717245748252	20.7982713009523	17.8214636160803
NONRATT002065.2	Irx1	1.10115219470468	0.66258363189452	0.993184854378932	6.24448063534607	5.14472101402583	8.80761266055581	4.86423777242517	4.07665042314354	7.27939495533329	7.52098464531827
NONRATT002067.2	Nsun2	-1.1237384927558	0.713952533013709	0.993184854378932	5.33065420090518	1.96709921124517	1.80668977652427	2.54793407127033	4.31645338921081	2.4264649851111	4.57799065367199
NONRATT002068.2	Srd5a1	1.00385652842923	0.981137896831873	0.999880304042607	16.9057890371564	19.6709921124517	16.7118804328495	22.468145901202	14.1483749979688	13.8655142006348	20.4374582753214
NONRATT002069.2	Srd5a1	-1.15626478476385	0.55370130364369	0.993184854378932	4.56913217220444	3.17762180278066	5.87174177370388	6.71728073334904	6.23487711774894	3.29305962265078	4.74149031987456
NONRATT002070.2	Srd5a1	-1.21568387015689	0.31474626205144	0.993184854378932	7.00600266404681	9.23023476045811	7.67843155022814	9.26521480461937	6.71448304988348	10.2258167229682	12.2624749651928
NONRATT002072.2	Papd7	1.28985577301506	0.269875129027473	0.993184854378932	6.70139385256652	5.44735166190971	3.61337955304854	4.16934666207872	3.11743855887447	4.67961104271426	4.41449098746942
NONRATT002076.2	Papd7	1.19826815120883	0.327173066784181	0.993184854378932	13.7073965166133	19.8223074363937	18.0668977652427	11.1182577655432	16.0667987265069	10.0524977954603	19.9469592767137
NONRATT002074.2	Papd7	-1.18188241973207	0.365566062450682	0.993184854378932	10.6613084018104	13.7696944787162	10.6143024370801	13.8978222069291	14.388177964036	15.5987034757142	11.6084763003826
NONRATT002077.2	Papd7	-1.06450060388423	0.849835728279818	0.993184854378932	0.913826434440889	1.81578388730324	2.25836222065534	2.31630370115484	1.4388177964036	1.38655142006348	1.79849632822828
NONRATT002078.2	Papd7	-1.0966301460511	0.446219626850998	0.993184854378932	45.3867129105641	39.1906689009615	36.5854679746165	41.4618362506717	48.9198050777225	42.983094021968	44.3084095408968
NONRATT002079.2	Papd7	1.29732744407858	0.535842123276897	0.993184854378932	2.13226168036207	0.453945971825809	2.93587088685194	1.62141259080839	1.19901483033634	1.21323249255555	1.47149699582314
NONRATT002080.2	Papd7	1.16150637100071	0.324282946119232	0.993184854378932	14.3166141395739	18.3091541969743	16.486044210784	14.5927133172755	15.5871927943724	12.6522817080793	13.733971961016
NONRATT002082.2	Papd7	1.78641263854913	0.0461592794525879	0.846662981290054	10.5090039960702	11.953910591413	11.5176473253422	0.694891110346453	9.83192160875795	8.31930852038091	6.37648698190028
NONRATT002083.2	Papd7	-2.80459059704064	0.00957433367900114	0.571939770469975	0	3.78288309854841	6.54925043990048	12.7396703563516	6.71448304988348	7.7993517378571	10.6274783031671
NONRATT002085.2	Papd7	-1.20553759053166	0.30903266352103	0.993184854378932	18.8857463117784	27.3880736334905	13.098500879801	28.0272747839736	31.1743855887447	17.6785306058094	19.7834596105111
NONRATT002086.2	Papd7	-1.00660960105989	0.978313299951796	0.999697934100366	5.78756741812563	4.9934056900839	4.51672444131067	6.02238962300259	3.11743855887447	7.45271388284123	3.92399198886171
NONRATT002088.2	Adcy2	1.1655281847515	0.475671408831315	0.993184854378932	11.270526024771	15.7367936899614	10.162629992949	5.79075925288711	12.7095572015652	14.7321088381745	9.31948097354656
NONRATT002089.2	Adcy2	-1.26720251671472	0.510469986247485	0.993184854378932	3.50300133202341	3.3289371267226	4.06505199717961	6.71728073334904	1.4388177964036	2.25314605760316	7.84798397772342
NONRATT002090.2	Adcy2	-1.20863781253701	0.29047099123382	0.993184854378932	7.76752469274755	10.2894420280517	10.8401386591456	13.2029310965826	12.2299512694306	8.66594637539678	12.4259746313954
NONRATT002098.2	Plekhg1	-1.04007434905051	0.721652565201883	0.993184854378932	268.512667319881	394.327734192686	392.051681505766	364.354572191657	349.153118593941	381.12832158995	367.54724962338
NONRATT002099.2	Plekhg1	-1.00950879803638	0.953771721907654	0.997758013549773	34.1161868857932	32.9867406193421	46.973934189631	30.1119481150129	32.8530063512156	55.4620568025394	34.1714302363374
NONRATT002100.2	Plekhg1	1.03924070721541	0.842990908336866	0.993184854378932	7.61522028700741	8.17102749286456	5.87174177370388	6.48565036323356	8.15330084628708	7.7993517378571	5.72248831708999
NONRATT002102.2	Mthfd1l	-1.090757296855	0.449054387664373	0.993184854378932	91.534947849829	123.624619660562	123.758249691912	118.363119129012	134.049858031602	100.524977954603	139.628714936996
NONRATT002103.2	Mthfd1l	-1.14955398579865	0.237922889820301	0.993184854378932	135.246312297252	184.907325857046	191.283280089507	170.711582775112	210.307201240993	219.94171900757	182.302127815867
NONRATT002105.2	Armt1	1.01679372613985	0.936129151023072	0.99619368958383	4.4168277664643	5.44735166190971	6.77508666196601	5.79075925288711	5.75527118561441	5.372886752746	4.74149031987456
NONRATT002108.2	Armt1	-1.41824119890794	0.39171999356313	0.993184854378932	0.913826434440889	2.26972985912904	1.12918111032767	3.01119481150129	3.11743855887447	1.73318927507936	0.653998664810285
NONRATT002109.2	Armt1	-1.16885509793527	0.149851881153063	0.977753121752538	79.3505953906172	95.4799694073618	90.1086526041479	118.131488758897	102.63566947679	86.3128258989519	106.111283365469
NONRATT002110.2	Esr1	1.02839833004239	0.897956578838794	0.993184854378932	6.85369825830666	11.1973339717033	11.9693197694733	6.48565036323356	9.59211864269068	14.7321088381745	7.68448431152084
NONRATT002114.2	Oprm1	-1.47925180014909	0.00880471819791871	0.556427431267596	13.8597009223535	17.7038929012065	16.486044210784	22.004885160971	27.3375381316684	25.1312444886507	20.4374582753214
NONRATT031498.1	Tfb1m	-1.21015527550813	0.575924338786083	0.993184854378932	3.50300133202341	2.72367583095485	1.80668977652427	1.15815185057742	3.59704449100901	3.98633533268252	4.25099132126685
NONRATT002121.2	Nox3	1.19949435806628	0.620586353291146	0.993184854378932	5.17834979516504	2.26972985912904	1.12918111032767	3.93771629196323	1.67862076247087	1.21323249255555	2.94299399164628
NONRATT002123.2	Nox3	-1.52972979821543	0.154097489514185	0.977851859806081	1.37073965166133	3.3289371267226	3.387543330983	3.24282518161678	4.79605932134534	4.85292997022219	3.43349299025399
NONRATT002125.2	Nox3	1.05499386391004	0.730489059028796	0.993184854378932	17.2103978486367	14.6775864223678	13.550173323932	14.5927133172755	16.3066016925742	14.7321088381745	12.2624749651928
NONRATT002126.2	Nox3	1.07454762913205	0.815415244272815	0.993184854378932	2.74147930332267	3.63156777460647	2.7100346647864	4.4009770321942	1.19901483033634	2.07982713009523	3.59699265645657
NONRATT002127.2	Ldhal6b	-1.1955065491878	0.170386902652615	0.980645502569121	23.607182889723	27.6907042813743	26.4228379816674	32.1966214460523	36.4500508422246	27.7310284012697	27.9584429206397
NONRATT002129.2	Ldhal6b	1.4605832620545	0.144613163438082	0.97215485060598	5.78756741812563	4.08551374643228	5.42006932957281	3.01119481150129	3.35724152494174	5.02624889773013	2.45249499303857
NONRATT002131.2	Ldhal6b	-1.1911635287531	0.111745826367192	0.938763191925862	171.037847646186	207.301993800453	196.929185641145	230.703848635022	257.06877962411	180.078365680745	246.06699763487
NONRATT002132.2	Ldhal6b	1.16472308888608	0.577728940671505	0.993184854378932	5.02604538942489	10.5920726759355	9.03344888262135	3.01119481150129	7.67369491415255	10.3991356504761	6.86698598050799
NONRATT002137.2	Park2	1.22801012415859	0.143867595163677	0.971559420069402	27.4147930332267	29.0525421968518	34.7787781980922	22.9314066414329	18.9444343193141	29.637536603857	26.6504455910191
NONRATT002139.2	Tagap	2.95063405066065	0.000464662879965045	0.11797545962902	3.65530573776355	3.48025245066453	5.19423310750727	2.08467333103936	1.91842372853814	1.03991356504761	0.653998664810285
NONRATT002143.2	Gtf2h5	-1.09775747829079	0.693831519712416	0.993184854378932	5.02604538942489	5.90129763373551	4.29088821924514	8.8019540643884	4.79605932134534	4.85292997022219	4.25099132126685
NONRATT002144.2	Gtf2h5	-1.06796784448978	0.778075710748276	0.993184854378932	4.87374098368474	4.38814439431615	5.19423310750727	6.48565036323356	4.07665042314354	6.06616246277774	3.92399198886171
NONRATT002147.2	Snx9	1.14343319705579	0.454942229264538	0.993184854378932	11.1182216190308	12.1052259153549	11.2918111032767	12.9713007264671	10.791133473027	9.87917886795232	7.03048564671056
NONRATT002148.2	Snx9	1.01312697274733	0.947180064069796	0.996275233679672	6.85369825830666	9.38155008440005	8.35594021642475	6.48565036323356	9.83192160875795	9.87917886795232	6.2129873156977
NONRATT002149.2	Snx9	1.14725150004628	0.473515286570982	0.993184854378932	8.07213350422785	10.5920726759355	14.9051906563252	10.6549970253123	7.91349788021981	10.9190924329999	8.99248164114142
NONRATT002150.2	Snx9	-1.20272803101202	0.392603009497352	0.993184854378932	10.0520907788498	5.59866698585164	6.32341421783494	11.3498881356587	7.43389194808528	6.23948139028568	10.4639786369646
NONRATT002153.2	Slc22a1	-1.63411442790623	0.396269955084134	0.993184854378932	0.913826434440889	0.453945971825809	3.16170710891747	0	4.55625635527807	2.9464217676349	2.12549566063343
NONRATT002154.2	Slc22a1	-1.71913716233963	0.239627333473695	0.993184854378932	2.74147930332267	1.6644685633613	0.677508666196601	4.63260740230968	0	3.46637855015871	3.76049232265914
NONRATT002155.2	Sod2	1.24174941242488	0.562543031119315	0.993184854378932	4.26452336072415	2.11841453518711	2.48419844272087	4.86423777242517	1.4388177964036	2.25314605760316	1.144497663418
NONRATT002156.2	Qk	-1.03431155282688	0.935830428868352	0.99619368958383	8.224437909968	4.53945971825809	0.451672444131067	9.03358443450388	3.11743855887447	1.73318927507936	4.74149031987456
NONRATT002157.2	Qk	1.13463116732101	0.550759355176624	0.993184854378932	287.398413631659	128.769340674588	109.530567701784	249.697538984492	133.090646167333	94.6321344193328	141.100211932819
NONRATT002159.2	Qk	-1.28955561320282	0.38075920054207	0.993184854378932	10.2043951845899	3.93419842249034	2.25836222065534	9.26521480461937	8.39310381235435	5.02624889773013	6.2129873156977
NONRATT002160.2	Qk	1.3466919832339	0.288948211142371	0.993184854378932	10.6613084018104	4.38814439431615	2.93587088685194	5.32749851265614	4.55625635527807	4.15965426019045	4.08749165506428
NONRATT002161.2	Pabpc6	-1.53932614613895	0.212705299486042	0.993184854378932	1.21843524592118	3.17762180278066	1.12918111032767	3.24282518161678	3.83684745707627	2.07982713009523	2.61599465924114
NONRATT002164.2	Pabpc6	1.64523242784682	0.00313397128251374	0.382133554142851	29.6993591193289	34.0459478869357	37.0371404187475	17.1406473885458	13.1891631336997	29.8108555313649	20.7644576077265
NONRATT002165.2	Pabpc6	1.13803234428945	0.263610946849988	0.993184854378932	63.6632415993819	78.0787071540391	59.3949264032354	65.7830251127975	60.6701504150186	50.955764687333	59.0233794991282
NONRATT002166.2	Pabpc6	-1.03784528766485	0.842534227867348	0.993184854378932	11.4228304305111	8.17102749286456	10.6143024370801	11.8131488758897	8.15330084628708	13.1722384906031	8.5019826425337
NONRATT002167.2	Pabpc6	1.15598398597231	0.640675651027517	0.993184854378932	4.56913217220444	2.87499115489679	4.06505199717961	1.15815185057742	2.63783262673994	5.89284353526981	3.26999332405142
NONRATT002168.2	Pabpc6	-1.029444660733	0.922986515313198	0.995412729397446	4.4168277664643	1.81578388730324	3.61337955304854	5.09586814254065	2.1582266946054	3.46637855015871	2.77949432544371
NONRATT002169.2	Pabpc6	-1.04493802921504	0.710505913173047	0.993184854378932	42.3406247957612	41.9143447319163	35.4562868642888	42.3883577311336	36.9296567743591	39.8633533268252	47.7419025311508
NONRATT002174.2	Pde10a	-1.21467224304801	0.0964269063663729	0.925645069415611	62.1401975419804	62.6445441119616	62.1049610680218	87.556279903653	85.6096588860143	61.1815814103012	69.1603588036876
NONRATT002176.2	Pde10a	-1.01542776147451	0.934656807799095	0.99619368958383	21.1703123978806	17.4012622533227	15.3568631004563	19.6885814598162	16.0667987265069	23.7446930685872	13.733971961016
NONRATT002182.2	Rnaset2	1.01115044624729	0.959392611236205	0.998559859542418	5.02604538942489	5.59866698585164	4.74256066337621	6.25401999311807	4.55625635527807	5.54620568025394	4.08749165506428
NONRATT031503.1	Rnaset2	-1.03660920316412	0.880314747869916	0.993184854378932	3.35069692628326	3.63156777460647	4.29088821924514	3.70608592184775	3.59704449100901	3.98633533268252	4.08749165506428
NONRATT002183.2	Rnaset2	1.33171345538834	0.475860052939907	0.993184854378932	3.8076101435037	1.36183791547743	3.83921577511407	3.01119481150129	1.4388177964036	0.346637855015871	4.08749165506428
NONRATT002193.2	Vom2r9	1.20379646850211	0.641098773822166	0.993184854378932	8.52904672144829	3.02630647883873	4.06505199717961	11.1182577655432	1.91842372853814	1.73318927507936	2.77949432544371
NONRATT002200.2	Vom2r9	1.58628524922486	0.0709984284447193	0.884155001926946	7.9198290984877	4.08551374643228	8.35594021642475	3.24282518161678	3.59704449100901	4.67961104271426	5.23198931848228
NONRATT002201.2	Vom2r9	-1.0440010851509	0.794012593454359	0.993184854378932	22.0841388323215	17.0986316054388	20.325259985898	28.72216589432	18.4648283871796	20.1049955909205	15.8594676216494
NONRATT002202.2	Vom2r9	-1.30340854811479	0.468730236701641	0.993184854378932	1.67534846314163	1.81578388730324	2.0325259985898	4.16934666207872	2.39802966067267	1.73318927507936	1.47149699582314
NONRATT002203.2	Vom2r9	-1.30749367956713	0.0213264325192658	0.71017510541835	118.949740883056	118.328583322594	109.982240145915	171.406473885458	173.137741500567	109.017605402491	152.872187899404
NONRATT002207.2	Thbs2	1.20804703881019	0.422891182641417	0.993184854378932	4.87374098368474	5.59866698585164	2.7100346647864	3.70608592184775	3.35724152494174	3.46637855015871	4.25099132126685
NONRATT002210.2	Vom1r23	1.36737139832343	0.404807817422525	0.993184854378932	2.28456608610222	3.63156777460647	3.16170710891747	1.15815185057742	0.239802966067267	4.15965426019045	2.94299399164628
NONRATT002211.2	Vom1r23	1.13281900561455	0.485898612427161	0.993184854378932	17.6673110658572	15.7367936899614	16.486044210784	9.96010591496582	11.7503453372961	20.1049955909205	16.3499666202571
NONRATT002214.2	Vom1r23	1.5263220056352	0.033994165050782	0.772313275690607	27.8717062504471	22.9999292391743	33.423760865699	14.824343687391	12.2299512694306	31.8906826614601	14.0609712934211
NONRATT002216.2	Vom2r12	-1.05742189669867	0.862701750963524	0.993184854378932	2.58917489758252	2.26972985912904	1.3550173323932	3.70608592184775	1.4388177964036	2.4264649851111	1.47149699582314
NONRATT002217.2	Vom2r12	-1.12530765095603	0.415988411879982	0.993184854378932	28.3286194676675	30.4143801123292	28.2295277581917	42.3883577311336	30.9345826226775	31.3707258789363	26.323446258614
NONRATT002219.2	Kcnj6	-1.03793532140945	0.851896960593067	0.993184854378932	14.7735273567944	17.5525775772646	10.6143024370801	19.2253207195852	14.6279809301033	8.31930852038091	17.8214636160803
NONRATT002221.2	Dyrk1a	1.32475679168583	0.430621553411835	0.993184854378932	3.19839252054311	2.26972985912904	0.903344888262135	1.85304296092387	2.1582266946054	0.866594637539678	1.79849632822828
NONRATT002222.2	Dyrk1a	-1.08037046252681	0.860650922331885	0.993184854378932	2.43687049184237	1.96709921124517	0.225836222065534	2.54793407127033	0.959211864269068	2.77310284012697	0.653998664810285
NONRATT002223.2	Vom1r19	1.28252037236198	0.22572677477687	0.993184854378932	10.2043951845899	6.35524360556132	6.09757799576941	5.32749851265614	6.47468008381621	5.54620568025394	6.37648698190028
NONRATT002224.2	Vom1r19	-1.09250139674849	0.619401204848111	0.993184854378932	16.448875819936	17.0986316054388	11.9693197694733	20.3834725701626	20.1434491496504	12.1323249255555	14.5514702920288
NONRATT002227.2	Vom1r19	1.412522369216	0.310282977227408	0.993184854378932	2.28456608610222	1.96709921124517	2.0325259985898	1.85304296092387	1.4388177964036	0.866594637539678	1.79849632822828
NONRATT002228.2	Vom1r19	1.07671964319438	0.682209653054356	0.993184854378932	8.68135112718844	8.62497346469037	7.45259532816261	8.57032369427292	7.91349788021981	7.10607602782536	7.3574849791157
NONRATT002229.2	Vom1r19	-1.07498476425568	0.822352079203513	0.993184854378932	4.4168277664643	1.51315323941936	2.93587088685194	3.47445555173226	2.63783262673994	3.46637855015871	3.10649365784885
NONRATT002231.2	Vom1r20	-1.17709428962522	0.243974686227789	0.993184854378932	68.3846781773265	70.9668869287681	68.2025390637912	94.5051910071176	86.0892648181489	52.8622728899203	92.7043107368578
NONRATT002234.2	Zfp52	1.59734863634227	0.0249609262302425	0.741216401671806	9.13826434440889	6.6578742534452	8.58177643849028	3.70608592184775	5.51546821954714	5.19956782523807	5.72248831708999
NONRATT002239.2	Zfp52	1.05813456076403	0.755736889700546	0.993184854378932	10.5090039960702	7.71708152103875	9.25928510468688	6.71728073334904	9.59211864269068	9.70585994044439	8.5019826425337
NONRATT002240.2	Zfp52	1.4502284275469	0.228807053843909	0.993184854378932	4.26452336072415	1.81578388730324	2.7100346647864	2.54793407127033	1.67862076247087	2.25314605760316	1.63499666202571
NONRATT002241.2	Vom2r80	1.13018604217525	0.504576791416373	0.993184854378932	17.0580934428966	20.1249380842775	18.7444064314393	22.6997762713175	12.9493601676324	18.718444170857	11.7719759665851
NONRATT002243.2	Vom2r15	-1.00035733408545	0.997624389392192	0.999880304042607	39.1422322752181	37.980146309426	39.7471750835339	35.9027073679001	37.8888686386282	40.209991181841	41.5289152154531
NONRATT002246.2	Vom2r16	1.17057695771403	0.21130851506898	0.992231288149993	39.1422322752181	37.980146309426	30.9395624229781	34.7445555173226	28.5365529620048	31.7173637339522	28.61244158545
NONRATT002248.2	Vom2r16	-1.12090817826525	0.533966227682631	0.993184854378932	17.0580934428966	9.68418073228392	10.6143024370801	16.2141259080839	15.5871927943724	12.9989195630952	11.6084763003826
NONRATT002249.2	Vom2r16	-1.04761679405713	0.735047040793316	0.993184854378932	21.9318344265813	23.4538752110001	21.2286048741602	21.7732547908555	26.3783262673994	20.9715902284602	24.1979505979805
NONRATT002251.2	Vom2r16	-1.13060286242958	0.495763415158489	0.993184854378932	13.0981788936527	11.0460186477613	17.1635528769806	12.0447792460052	17.985222455045	14.2121520556507	17.4944642836751
NONRATT002252.2	Vom2r16	1.06949947898757	0.65577718012287	0.993184854378932	21.1703123978806	18.3091541969743	18.7444064314393	16.6773866483149	14.388177964036	22.0115037935078	19.1294609457008
NONRATT002260.2	Vom1r40	-1.28268875874503	0.490868574217704	0.993184854378932	2.28456608610222	0.605261295767745	1.58085355445874	1.85304296092387	1.91842372853814	1.55987034757142	2.288995326836
NONRATT002263.2	Lilrc2	1.21095882669598	0.541907441703081	0.993184854378932	4.26452336072415	2.11841453518711	2.25836222065534	3.24282518161678	2.63783262673994	1.73318927507936	2.12549566063343
NONRATT002264.2	Lilrc2	-1.04436378979413	0.846249751558014	0.993184854378932	7.15830706978696	7.111820225271	4.96839688544174	6.02238962300259	6.71448304988348	9.53254101293645	4.74149031987456
NONRATT002265.2	Lilrc2	-1.02592992777276	0.907493997919073	0.993588526092059	7.76752469274755	7.111820225271	3.83921577511407	5.09586814254065	7.67369491415255	5.89284353526981	7.3574849791157
NONRATT002267.2	Pirb	1.26021490479325	0.435695598486646	0.993184854378932	9.59517756162933	3.48025245066453	2.93587088685194	5.79075925288711	3.35724152494174	3.11974069514284	4.90498998607714
NONRATT002268.2	Pirb	-1.01346647033049	0.912826301512513	0.994285490146806	36.2484485661552	32.9867406193421	33.8754333098301	32.8915125563988	35.7306419440228	39.5167154718093	31.2284362446911
NONRATT002269.2	Pirb	-1.1215941721775	0.539306623241665	0.993184854378932	16.6011802256761	13.0131178590065	10.3884662150145	20.3834725701626	14.6279809301033	11.9590059980476	13.5704722948134
NONRATT002270.2	Zfp978	-1.22940458564207	0.360258568638512	0.993184854378932	44.168277664643	24.3617671546517	19.6477513197014	47.9474866139052	39.5674894010991	15.2520656206983	42.5099132126685
NONRATT002273.2	Mfsd14a	1.50785669300543	0.12920499858618	0.959884363213137	4.26452336072415	3.93419842249034	5.42006932957281	4.16934666207872	3.59704449100901	2.9464217676349	1.47149699582314
NONRATT031517.1	NEWGENE_1305281	-1.06926753761816	0.545889064813768	0.993184854378932	43.5590600416824	45.3945971825809	48.5547877440897	45.1679221725194	48.6800021116552	51.6490403973648	50.0308978579868
NONRATT002280.2	Olr8	1.11527863082784	0.475680490437758	0.993184854378932	29.5470547135887	33.289371267226	27.7778553140606	25.7109710828187	20.3832521157177	37.610207269222	24.3614502641831
NONRATT002282.2	Vom2r29	1.09265178737092	0.753880624040721	0.993184854378932	4.112218954984	3.63156777460647	2.0325259985898	2.31630370115484	4.79605932134534	2.25314605760316	2.94299399164628
NONRATT002283.2	Vom2r31	-1.08005074030471	0.770444889087206	0.993184854378932	8.83365553292859	4.23682907037422	3.83921577511407	5.09586814254065	9.35231567662342	3.98633533268252	6.37648698190028
NONRATT002285.2	Vom2r31	1.16494244331813	0.440987142146927	0.993184854378932	9.44287315588918	7.26313554921294	7.45259532816261	7.64380221381098	5.51546821954714	7.10607602782536	7.3574849791157
NONRATT002288.2	Nlrp5	-1.03280156965245	0.872404653020407	0.993184854378932	11.4228304305111	11.1973339717033	6.32341421783494	12.0447792460052	12.9493601676324	7.27939495533329	8.5019826425337
NONRATT002289.2	Nlrp5	1.08268908456789	0.493781172081557	0.993184854378932	71.7353751036098	94.7233927876521	65.9441768431358	77.8278043588027	70.9816779559111	66.3811492355393	71.7763534629287
NONRATT002290.2	Nlrp5	1.06327569568328	0.67316210368156	0.993184854378932	23.607182889723	30.4143801123292	20.0994237638325	23.6262977517794	22.5414788103231	21.8381848659999	25.3424482613985
NONRATT002298.2	Zfp444	-1.20537061797254	0.291672992401104	0.993184854378932	17.3627022543769	15.8881090139033	21.2286048741602	17.1406473885458	19.1842372853814	32.0640015889681	18.4754622808905
NONRATT002299.2	Galp	1.14701100949352	0.469229727575859	0.993184854378932	9.74748196736948	11.4999646195872	7.22675910609708	7.18054147358001	6.95428601595075	8.66594637539678	10.300478970762
NONRATT002300.2	Galp	1.16466196354259	0.293919994129175	0.993184854378932	22.2364432380616	28.2959655771421	28.0036915361262	17.8355384988923	25.179311437063	23.3980552135713	23.2169526007651
NONRATT002301.2	Galp	-1.15403233240761	0.344698479358812	0.993184854378932	17.8196154715973	23.756505858884	22.3577859844878	27.1007533035117	20.8628580478522	29.637536603857	20.600957941524
NONRATT002305.2	Zfp583	-1.30264596234832	0.425822458028875	0.993184854378932	2.28456608610222	3.78288309854841	4.51672444131067	3.70608592184775	5.75527118561441	1.90650820258729	6.86698598050799
NONRATT002312.2	Smim17	1.22216054888018	0.384508567853587	0.993184854378932	6.54908944682637	7.56576619709681	7.90426777229368	4.16934666207872	3.59704449100901	9.53254101293645	6.2129873156977
NONRATT002315.2	Smim17	-1.10669645078369	0.654635104127865	0.993184854378932	3.8076101435037	4.9934056900839	6.54925043990048	7.18054147358001	4.55625635527807	6.58611924530155	4.08749165506428
NONRATT002317.2	Smim17	1.56896153502036	0.131592284719344	0.960099931202313	3.50300133202341	4.23682907037422	3.83921577511407	1.85304296092387	1.67862076247087	3.81301640517458	2.288995326836
NONRATT002318.2	Lilrb4	-1.19714237748614	0.249630942225076	0.993184854378932	12.7935700821724	14.6775864223678	12.4209922136044	15.5192347977374	15.3473898283051	18.5451252433491	14.3879706258263
NONRATT002320.2	Ppp1r12c	-1.08077750085279	0.565664642275436	0.993184854378932	43.5590600416824	37.980146309426	35.6821230863543	50.4954206851756	46.5217754170498	35.1837422841109	37.6049232265914
NONRATT002321.2	Ppp1r12c	-1.34528290953593	0.0849117837539514	0.912654297061876	113.61908668215	81.7102749286456	66.6216855093324	166.773866483149	131.891631336997	66.7277870905552	105.784284033064
NONRATT002324.2	Sult2a2	-1.00489639411539	0.98551313581734	0.999880304042607	5.17834979516504	3.78288309854841	5.87174177370388	3.47445555173226	2.8776355928072	8.31930852038091	4.74149031987456
NONRATT002328.2	Sepw1	1.03204533852854	0.853133096646645	0.993184854378932	20.1041815576996	33.138055943284	33.1979246436334	21.0783636805091	32.1335974530138	36.3969747766665	21.745455604942
NONRATT002331.2	Sepw1	1.22972345731567	0.352101690794384	0.993184854378932	12.4889612706921	6.6578742534452	8.13010399435921	3.93771629196323	7.91349788021981	9.70585994044439	7.84798397772342
NONRATT002332.2	Sepw1	-1.13707394147636	0.327625697225562	0.993184854378932	275.823278795408	307.170107602131	337.399315765907	262.900470081075	336.683364358443	461.201666098616	333.702818719448
NONRATT002333.2	Sepw1	-1.04743056931644	0.750867089030233	0.993184854378932	2778.48927391752	4668.38037425662	4768.98350135787	3406.81948365854	4156.26500787787	5322.27762591368	4174.14647815164
NONRATT002336.2	Gltscr2	1.41979786238918	0.0511412777482482	0.846728326462177	20.2564859634397	18.3091541969743	16.486044210784	13.8978222069291	12.2299512694306	15.2520656206983	10.4639786369646
NONRATT002344.2	Ceacam9	1.09854461785929	0.638815383142848	0.993184854378932	29.5470547135887	33.5920019151099	27.100346647864	18.2987992391233	22.3016758442558	38.9967586892855	29.5934395826654
NONRATT002345.2	Ceacam9	1.00551285614271	0.960525387474994	0.998559859542418	78.4367689561763	61.2827061964842	61.4274524018252	59.9922658599104	70.022466091642	64.8212788879679	72.1033527953339
NONRATT002347.2	Slc1a5	-1.28020835292239	0.344852925786319	0.993184854378932	4.56913217220444	2.57236050701292	5.19423310750727	4.86423777242517	6.71448304988348	3.29305962265078	6.04948764949513
NONRATT002352.2	Ccdc8	1.08850587994398	0.783491414748004	0.993184854378932	3.35069692628326	1.96709921124517	2.7100346647864	1.38978222069291	3.35724152494174	2.9464217676349	2.12549566063343
NONRATT002354.2	Ppp5c	-1.73322144309409	0.0146687102780622	0.655202392420112	6.70139385256652	6.50655892950326	13.7760095459976	13.2029310965826	16.3066016925742	20.1049955909205	11.7719759665851
NONRATT002355.2	Ppp5c	-1.29377497321825	0.416705459141804	0.993184854378932	1.67534846314163	1.36183791547743	2.25836222065534	1.38978222069291	2.63783262673994	2.59978391261903	2.288995326836
NONRATT002358.2	Psg16	1.02227102105092	0.887590770777041	0.993184854378932	49.1943230540678	48.1182730135357	54.6523657398591	46.5577043932123	47.0013813491843	67.247743873079	37.1144242279837
NONRATT002360.2	Psg16	-1.1937382716883	0.424687069746556	0.993184854378932	5.78756741812563	4.38814439431615	5.42006932957281	5.09586814254065	5.99507415168168	8.83926530290471	4.74149031987456
NONRATT002362.2	Psgb1	1.1464426583558	0.401994429826579	0.993184854378932	17.515006660117	21.1841453518711	21.0027686520946	20.1518422000471	19.1842372853814	12.8256006355872	17.4944642836751
NONRATT002364.2	Psg29	1.17074816511044	0.649445017223756	0.993184854378932	2.43687049184237	1.51315323941936	3.387543330983	2.31630370115484	2.39802966067267	2.4264649851111	1.144497663418
NONRATT002365.2	Psg29	-1.10451886543923	0.351250485472127	0.993184854378932	133.26635502263	173.861307209285	137.53425923791	172.564625736036	158.509760570464	159.106775452285	165.134662864597
NONRATT002376.2	Nanos2	-1.3820767600713	0.246861963316577	0.993184854378932	2.74147930332267	3.78288309854841	4.74256066337621	7.18054147358001	2.63783262673994	6.75943817280949	3.92399198886171
NONRATT002377.2	Nanos2	-1.19866915444898	0.449969931667505	0.993184854378932	10.6613084018104	4.84209036614196	6.54925043990048	12.7396703563516	5.75527118561441	6.75943817280949	10.1369793045594
NONRATT002378.2	Mypop	-1.19531996853172	0.132730415765662	0.960099931202313	49.0420186483277	72.3287248442455	66.1700130652014	72.5003058461466	72.6602987183819	67.7677006556028	85.5103254239447
NONRATT002379.2	Irf2bp1	1.42220241895967	0.239484645658585	0.993184854378932	2.74147930332267	2.26972985912904	3.387543330983	2.31630370115484	2.39802966067267	1.03991356504761	2.12549566063343
NONRATT002380.2	Irf2bp1	-1.09894534027167	0.608276425275381	0.993184854378932	12.0320480534717	21.486775999755	19.873587541767	18.9936903494697	17.026010590776	26.5177959087141	15.3689686230417
NONRATT002381.2	Irf2bp1	-4.69490322538242	1.79596226237732e-05	0.0133672380590513	4.4168277664643	3.63156777460647	4.29088821924514	48.4107473541362	7.19408898201801	9.70585994044439	12.4259746313954
NONRATT002387.2	Clptm1	-1.15074931219253	0.197489068252546	0.991222873795369	163.118018547699	159.940297406627	135.953405683451	177.197233138345	202.153900394706	141.601563773983	184.4276234765
NONRATT002392.2	Nectin2	1.19644540639651	0.659302629389775	0.993184854378932	3.50300133202341	0.907891943651618	2.0325259985898	0.694891110346453	1.67862076247087	1.38655142006348	3.26999332405142
NONRATT002395.2	Bcam	-1.15039505067233	0.411882940785026	0.993184854378932	12.0320480534717	16.0394243378452	23.0352946506844	15.9824955379684	21.3424639799868	20.1049955909205	20.1104589429163
NONRATT002396.2	Bcam	-1.01480281828822	0.944787212204066	0.996275233679672	4.72143657794459	8.62497346469037	8.35594021642475	7.41217184369549	8.63290677842162	6.75943817280949	6.53998664810285
NONRATT002398.2	Bcam	1.4420477152314	0.0587772610157775	0.864741088792523	8.37674231570815	11.1973339717033	10.3884662150145	6.25401999311807	8.15330084628708	7.27939495533329	6.04948764949513
NONRATT002400.2	PVR	-1.31463368817378	0.229029734238242	0.993184854378932	5.78756741812563	4.69077504220002	5.87174177370388	7.41217184369549	9.59211864269068	3.98633533268252	7.84798397772342
NONRATT002401.2	PVR	-1.1751578152415	0.375347866219267	0.993184854378932	11.7274392419914	11.802595267471	15.5826993225218	11.1182577655432	18.4648283871796	19.2384009533808	12.0989752989903
NONRATT002404.2	Zfp112	-1.15131131725276	0.505555775872602	0.993184854378932	7.46291588126726	5.74998230979358	8.13010399435921	6.48565036323356	10.791133473027	6.23948139028568	9.15598130734399
NONRATT002410.2	Lypd5	-1.34522159457774	0.647346923624604	0.993184854378932	2.58917489758252	0.756576619709681	0	0.694891110346453	2.39802966067267	3.11974069514284	0
NONRATT002411.2	Lypd5	1.08354890322663	0.839109169344767	0.993184854378932	2.43687049184237	0.605261295767745	2.93587088685194	1.62141259080839	0.719408898201801	1.73318927507936	2.94299399164628
NONRATT002413.2	Lypd5	1.64041453610711	0.370486165944418	0.993184854378932	14.0120053280936	3.17762180278066	0.677508666196601	6.02238962300259	1.67862076247087	3.29305962265078	3.59699265645657
NONRATT002412.2	Lypd5	1.39482654711367	0.424730803757437	0.993184854378932	8.224437909968	2.11841453518711	1.3550173323932	5.55912888277162	2.39802966067267	1.03991356504761	2.45249499303857
NONRATT002416.2	Smg9	1.11978997468095	0.386705992654669	0.993184854378932	44.7774952876035	43.8814439431615	52.8456759633349	36.1343377380155	34.2918241476192	53.0355918174283	43.9814102084916
NONRATT002421.2	Irgc	-1.59976434508734	0.149598515608894	0.977565254323852	1.21843524592118	1.6644685633613	1.58085355445874	3.01119481150129	1.19901483033634	2.77310284012697	2.45249499303857
NONRATT002424.2	Plaur	-1.23869685076529	0.505626610300398	0.993184854378932	3.50300133202341	1.36183791547743	3.387543330983	3.47445555173226	2.63783262673994	5.54620568025394	1.79849632822828
NONRATT002428.2	Cyp2s1	1.07973454757014	0.657176604165047	0.993184854378932	14.1643097338338	15.2828477181356	18.0668977652427	11.5815185057742	10.3115275408925	19.5850388083967	16.3499666202571
NONRATT002433.2	RGD1564380	1.11489448933427	0.602545101183437	0.993184854378932	6.24448063534607	8.47365814074843	6.09757799576941	8.10706295404195	5.99507415168168	5.71952460776187	5.39548898468485
NONRATT002434.2	RGD1564380	1.14207883082443	0.290222823173839	0.993184854378932	57.2664565582957	83.2234281680649	72.7192635051018	56.7494406782936	58.5119237204132	59.4483921352219	73.7383494573596
NONRATT002435.2	RGD1564380	-1.07914096572928	0.523123166701253	0.993184854378932	65.1862856567834	75.8089772949101	84.6885832745751	71.3421539955691	85.1300529538798	98.9651076070312	68.6698598050799
NONRATT002436.2	RGD1564380	1.08117574056671	0.476354635082201	0.993184854378932	101.891647440159	146.775864223678	134.146715906927	105.16018803243	128.774192778122	112.657302880158	125.24074431117
NONRATT002437.2	RGD1564380	-1.06077614146764	0.70642149521934	0.993184854378932	17.0580934428966	19.6709921124517	18.0668977652427	16.6773866483149	16.0667987265069	23.5713741410792	20.7644576077265
NONRATT002438.2	RGD1565655	-1.38048066609142	0.13516542295456	0.961631226315574	10.6613084018104	7.56576619709681	6.77508666196601	7.87543258392646	11.9901483033634	16.9852548957777	9.31948097354656
NONRATT002443.2	Cyp2b3	1.02609497496474	0.843238590837052	0.993184854378932	55.2864992836738	61.2827061964842	72.2675910609708	44.9362918024039	54.9148792294042	69.5008899306821	74.719347454575
NONRATT002445.2	Cyp2b21	1.11228426333748	0.506103335902079	0.993184854378932	15.382744979755	14.5262710984259	21.2286048741602	16.4457562781994	14.1483749979688	17.1585738232856	13.0799732962057
NONRATT002446.2	Cyp2b21	1.47967692753987	0.200346474033765	0.991222873795369	3.8076101435037	3.93419842249034	3.83921577511407	4.63260740230968	1.67862076247087	2.59978391261903	1.63499666202571
NONRATT002447.2	Cyp2b12	-1.01068704876564	0.943812934112019	0.996275233679672	26.6532710045259	19.2170461406259	18.2927339873082	21.54162442074	23.7404936406594	19.9316766634126	21.745455604942
NONRATT002449.2	Cyp2a3	1.00892216464647	0.965217863788194	0.998559859542418	8.83365553292859	7.86839684498069	7.90426777229368	8.33869332415743	9.35231567662342	4.67961104271426	10.300478970762
NONRATT002451.2	Numbl	-1.06499516829747	0.726549859748997	0.993184854378932	14.7735273567944	15.8881090139033	22.3577859844878	18.0671688690078	17.985222455045	25.4778823436665	13.2434729624083
NONRATT002454.2	Ltbp4	1.26655710715801	0.320528853855159	0.993184854378932	4.26452336072415	4.84209036614196	5.42006932957281	3.47445555173226	3.11743855887447	4.85292997022219	3.59699265645657
NONRATT002455.2	Ltbp4	1.06382291009886	0.844133606422069	0.993184854378932	1.82765286888178	3.93419842249034	4.74256066337621	1.85304296092387	2.39802966067267	5.89284353526981	2.61599465924114
NONRATT002456.2	Ltbp4	1.05324117968793	0.708034960570303	0.993184854378932	19.6472683404791	23.756505858884	20.325259985898	17.8355384988923	22.0618728781886	20.1049955909205	20.7644576077265
NONRATT002457.2	Shkbp1	1.29316698160099	0.124927722930843	0.953627209465444	164.03184498214	130.736439885833	242.548102498383	111.182577655432	109.110349560607	218.035210804983	114.613266008002
NONRATT002459.2	Shkbp1	1.02519680113852	0.919630376453363	0.995386624631236	9.74748196736948	4.08551374643228	3.83921577511407	4.86423777242517	7.19408898201801	5.71952460776187	5.55898865088742
NONRATT002460.2	Sertad1	1.15240671825583	0.256282564942239	0.993184854378932	42.3406247957612	45.9998584783486	50.1356412985485	32.4282518161678	43.1645338921081	38.3034829792538	45.7799065367199
NONRATT002461.2	Sertad1	-1.23914781059547	0.316040581891331	0.993184854378932	7.61522028700741	10.1381267041097	11.5176473253422	12.7396703563516	13.1891631336997	6.23948139028568	16.022967287852
NONRATT002462.2	Prx	1.05895775644245	0.653804239738454	0.993184854378932	46.9097569679656	68.0918957738713	83.3335659421819	59.5290051196794	64.5069978720948	64.9945978154758	59.840877830141
NONRATT002465.2	Psmc4	1.45537158464205	0.276828975150367	0.993184854378932	5.33065420090518	2.57236050701292	0.903344888262135	1.62141259080839	1.67862076247087	1.73318927507936	3.10649365784885
NONRATT002472.2	Vom2r10	1.09422891443981	0.619453757872453	0.993184854378932	11.8797436477316	11.3486492956452	13.098500879801	7.41217184369549	11.9901483033634	14.3854709831586	10.1369793045594
NONRATT002473.2	Vom2r10	-1.09623392067419	0.448783346173133	0.993184854378932	145.907620699062	195.650713856924	140.470130124762	182.061470910771	181.530845312921	151.654061569444	189.986612127388
NONRATT002477.2	Vom2r10	-1.23977164381933	0.362210054309637	0.993184854378932	15.9919626027156	9.68418073228392	10.6143024370801	24.7844496023568	16.0667987265069	11.7856870705396	8.01148364392599
NONRATT002481.2	Vom1r3	-1.15975639541899	0.209344242348001	0.991222873795369	39.4468410866984	53.5656246754454	52.1681672971383	58.370853269102	55.8740910936732	50.955764687333	59.0233794991282
NONRATT002482.2	Vom2r11	1.52721494985923	0.271905101996804	0.993184854378932	1.82765286888178	1.81578388730324	3.61337955304854	2.08467333103936	0.239802966067267	2.77310284012697	0.980997997215427
NONRATT002486.2	Vom1r5	1.17008366308882	0.468536851657148	0.993184854378932	8.83365553292859	6.80918957738713	9.48512132675241	6.25401999311807	4.07665042314354	10.3991356504761	7.3574849791157
NONRATT002485.2	Vom1r5	1.23183886436503	0.434351590117752	0.993184854378932	4.56913217220444	3.93419842249034	2.7100346647864	3.70608592184775	1.91842372853814	3.81301640517458	2.77949432544371
NONRATT002488.2	Fbxo27	1.25602846090064	0.562726192490279	0.993184854378932	7.9198290984877	2.42104518307098	2.0325259985898	3.47445555173226	2.63783262673994	0.866594637539678	6.2129873156977
NONRATT002491.2	Fbxo27	2.13314624762091	0.120286448657642	0.946079067920324	5.63526301238548	1.36183791547743	1.3550173323932	2.31630370115484	0.239802966067267	0.519956782523807	2.12549566063343
NONRATT002493.2	Mrps12	-1.02312314311158	0.944029657497006	0.996275233679672	1.82765286888178	4.53945971825809	2.25836222065534	1.62141259080839	3.59704449100901	4.15965426019045	2.45249499303857
NONRATT002495.2	Mrps12	1.19707711900018	0.368773433879002	0.993184854378932	9.44287315588918	11.953910591413	11.7434835474078	5.32749851265614	9.35231567662342	13.345557418111	8.5019826425337
NONRATT002498.2	Mrps12	-1.17246582319339	0.209836909718613	0.991222873795369	36.4007529718954	36.6183083939486	39.7471750835339	50.727051055291	47.2411843152516	33.4505530090316	45.1259078719096
NONRATT002503.2	Dpf1	-1.08004392799109	0.807426836953409	0.993184854378932	1.97995727462193	1.51315323941936	1.80668977652427	2.08467333103936	1.4388177964036	2.25314605760316	1.79849632822828
NONRATT002507.2	Zfp74	-1.05626916081337	0.705195925375481	0.993184854378932	28.785532684888	22.3946679434066	22.3577859844878	27.5640140437426	23.2608877085249	31.3707258789363	21.5819559387394
NONRATT002508.2	Zfp74	-1.098931168056	0.461173514378368	0.993184854378932	96.4086888335138	61.4340215204261	74.9776257257572	86.3981280530756	89.4465063430906	98.2718318969994	67.3618624754593
NONRATT002509.2	Zfp74	-1.19412801612714	0.169015602566457	0.980645502569121	47.5189745909262	36.0130470981808	40.4246837497305	55.1280280874852	52.5168495687315	39.1700776167934	51.0118958552022
NONRATT002510.2	Zfp74	-1.01446103430103	0.940724155302716	0.99619368958383	15.382744979755	16.7960009575549	22.1319497624223	15.287604427622	15.5871927943724	28.4243041113014	13.5704722948134
NONRATT002511.2	Zfp74	-1.26365509846298	0.45843729209092	0.993184854378932	3.50300133202341	2.57236050701292	2.48419844272087	2.31630370115484	4.55625635527807	5.19956782523807	2.45249499303857
NONRATT002514.2	Eif3k	1.39557314010304	0.0474497819356647	0.846728326462177	23.607182889723	21.486775999755	22.8094584286189	16.6773866483149	10.5513305069598	22.1848227210157	15.0419692906365
NONRATT002517.2	Eif3k	1.01654885336281	0.921407672927435	0.995386624631236	11.270526024771	11.1973339717033	12.4209922136044	9.72847554485034	13.9085720319015	12.6522817080793	9.48298063974913
NONRATT002518.2	Map4k1	-1.41460723072783	0.386614861072597	0.993184854378932	1.67534846314163	1.51315323941936	0.903344888262135	3.01119481150129	0.239802966067267	2.4264649851111	2.12549566063343
NONRATT002519.2	Map4k1	1.30574971106457	0.311945318587647	0.993184854378932	3.35069692628326	3.48025245066453	5.19423310750727	2.31630370115484	2.8776355928072	3.98633533268252	2.77949432544371
NONRATT002520.2	Map4k1	1.08641049011598	0.655516875506389	0.993184854378932	12.0320480534717	13.6183791547743	7.90426777229368	9.26521480461937	7.91349788021981	12.1323249255555	11.9354756327877
NONRATT002521.2	Map4k1	-1.05030171018273	0.904808056176933	0.993184854378932	2.28456608610222	1.81578388730324	0.451672444131067	1.38978222069291	0.479605932134534	2.4264649851111	2.12549566063343
NONRATT002522.2	Map4k1	1.11019765361929	0.660920041436777	0.993184854378932	5.02604538942489	3.93419842249034	3.83921577511407	3.01119481150129	4.07665042314354	5.02624889773013	3.26999332405142
NONRATT002525.2	Psmd8	-1.29049462863387	0.445079036552177	0.993184854378932	0.76152202870074	1.6644685633613	2.25836222065534	1.62141259080839	2.1582266946054	1.55987034757142	2.45249499303857
NONRATT002527.2	Zfp74	1.40279653205873	0.0433048784171121	0.822070445359984	30.1562723365493	20.5788840561033	18.0668977652427	15.9824955379684	14.388177964036	16.2919791857459	18.8024616132957
NONRATT002528.2	Zfp74	1.31202128761013	0.16336174215921	0.978679106124454	12.1843524592118	10.4407573519936	10.6143024370801	6.48565036323356	12.4697542354979	6.58611924530155	8.5019826425337
NONRATT002529.2	Zfp74	1.25800114253908	0.482538912086543	0.993184854378932	4.4168277664643	1.6644685633613	2.25836222065534	2.77956444138581	3.11743855887447	1.73318927507936	1.47149699582314
NONRATT002530.2	Zfp14	-1.0006745543424	0.997458579610522	0.999880304042607	21.0180079921404	48.5722189853615	64.5891595107426	35.2078162575536	42.9247309260408	68.4609763656345	31.7189352432988
NONRATT002531.2	Zfp14	-1.55133755748235	0.223203818966997	0.993184854378932	0.609217622960592	7.56576619709681	3.16170710891747	6.71728073334904	6.23487711774894	4.33297318769839	6.37648698190028
NONRATT002532.2	Zfp14	1.01735833553694	0.943884153971876	0.996275233679672	4.87374098368474	6.50655892950326	7.00092288403154	5.32749851265614	3.59704449100901	5.19956782523807	9.48298063974913
NONRATT002533.2	Zfp14	1.18822993133669	0.37585071317109	0.993184854378932	14.1643097338338	9.53286540834199	13.7760095459976	12.0447792460052	5.75527118561441	13.345557418111	10.4639786369646
NONRATT002534.2	Zfp14	1.26538500097861	0.458088930534208	0.993184854378932	4.56913217220444	1.6644685633613	5.42006932957281	4.86423777242517	1.91842372853814	2.07982713009523	3.26999332405142
NONRATT002535.2	Zfp14	1.12479326669268	0.5336941353156	0.993184854378932	10.6613084018104	11.953910591413	12.4209922136044	9.26521480461937	7.43389194808528	14.7321088381745	9.6464803059517
NONRATT002537.2	Zfp566	-1.1092096169781	0.336883578814919	0.993184854378932	62.5971107592009	69.3024183654068	64.1374870666116	75.7431310277633	60.9099533810858	80.0733445086662	72.9208511263467
NONRATT002538.2	Zfp566	-1.29572295292042	0.38224142763588	0.993184854378932	3.95991454924385	1.96709921124517	1.58085355445874	3.47445555173226	3.59704449100901	3.81301640517458	2.45249499303857
NONRATT002540.2	Wdr62	1.06746995662177	0.608907573253715	0.993184854378932	26.5009665987858	33.7433172390518	37.2629766408131	31.2700999655904	28.2967499959375	32.237320516476	29.4299399164628
NONRATT002543.2	Kirrel2	-1.11251415555814	0.353263941338496	0.993184854378932	196.015770187571	220.315111659459	219.738644069764	194.569510897007	237.404936406594	292.215711778379	218.76255337904
NONRATT002544.2	Kirrel2	1.25655143681103	0.251524241618449	0.993184854378932	14.0120053280936	8.62497346469037	8.35594021642475	8.57032369427292	8.63290677842162	7.10607602782536	8.82898197493884
NONRATT002548.2	Proser3	1.07666557604271	0.60790669712687	0.993184854378932	30.1562723365493	28.9012268729098	27.7778553140606	24.5528192322413	34.5316271136865	20.2783145184285	28.61244158545
NONRATT002549.2	LOC688869	1.06516276760643	0.773720695048154	0.993184854378932	7.61522028700741	4.9934056900839	4.96839688544174	6.25401999311807	4.79605932134534	5.19956782523807	5.88598798329256
NONRATT002551.2	Lsm14a	-1.00083596154717	0.996579836966392	0.999880304042607	12.0320480534717	10.7433879998775	9.03344888262135	11.3498881356587	6.47468008381621	10.745773505492	13.733971961016
NONRATT002553.2	Kctd15	1.42906686764254	0.28438836408106	0.993184854378932	3.19839252054311	1.96709921124517	1.58085355445874	1.38978222069291	0.959211864269068	2.25314605760316	1.63499666202571
NONRATT002555.2	Pepd	1.0323967598507	0.792422322312341	0.993184854378932	215.053820905089	169.624478138911	148.826070341187	215.647874577516	166.902864382818	136.055358093729	171.511149846497
NONRATT002556.2	Syne4	-1.22005836970819	0.0837310865302165	0.911887542047621	70.2123310462083	79.4405450695165	74.074280837495	94.9684517473485	91.604733037696	74.0071820458885	103.495288706228
NONRATT002558.2	Syne4	2.09156569596424	0.100662690164712	0.930767283991465	2.43687049184237	0.605261295767745	2.0325259985898	0.926521480461937	0.719408898201801	1.03991356504761	0.490498998607714
NONRATT002559.2	Tshz3	1.64715215401427	0.0127342447094626	0.622601315659942	10.6613084018104	7.56576619709681	10.162629992949	3.70608592184775	6.95428601595075	6.58611924530155	5.55898865088742
NONRATT002561.2	Tshz3	1.20192847236133	0.384781495654863	0.993184854378932	28.785532684888	11.4999646195872	16.486044210784	20.1518422000471	15.8269957604396	11.7856870705396	15.5324682892443
NONRATT002562.2	Tshz3	1.21175825465415	0.199631870942597	0.991222873795369	33.2023604513523	20.8815147039872	22.3577859844878	22.9314066414329	20.1434491496504	19.2384009533808	22.0724549373471
NONRATT002565.2	Tshz3	1.15747460034084	0.504472632874435	0.993184854378932	6.24448063534607	5.44735166190971	4.51672444131067	4.86423777242517	4.31645338921081	5.19956782523807	4.41449098746942
NONRATT002568.2	Tshz3	-1.158590634246	0.165536584647916	0.979520064183323	62.9017195706812	52.0524714360261	57.8140728487766	71.5737843656846	65.4662097363639	63.6080463954123	66.3808644782439
NONRATT002570.2	Vstm2b	-1.17921613797498	0.525010954284772	0.993184854378932	7.15830706978696	6.50655892950326	4.29088821924514	8.10706295404195	7.67369491415255	4.15965426019045	8.66548230873627
NONRATT002571.2	Vstm2b	-1.07378336901484	0.686453785578659	0.993184854378932	12.9458744879126	19.065730816684	12.6468284356699	12.2764096161207	20.1434491496504	13.8655142006348	17.9849632822828
NONRATT002575.2	Vstm2b	1.17519312254385	0.403678839891931	0.993184854378932	11.4228304305111	15.5854783660194	20.0994237638325	9.49684517473485	11.7503453372961	18.891763098365	12.589474297598
NONRATT002581.2	LOC499136	1.360050917496	0.305536205365194	0.993184854378932	2.43687049184237	3.63156777460647	7.45259532816261	3.01119481150129	5.03586228741261	2.9464217676349	2.12549566063343
NONRATT002589.2	Klk1c12	-1.07111588964117	0.682284853961136	0.993184854378932	115.142130739552	139.361413350523	171.40969254774	100.52758063012	139.805129217217	247.499428481332	119.51825599408
NONRATT002590.2	Klk1c8	-1.40560089083441	0.122986457541696	0.952424083835996	8.52904672144829	4.08551374643228	9.03344888262135	12.2764096161207	6.23487711774894	10.745773505492	10.7909779693697
NONRATT002598.2	Zfp819	1.32936263411684	0.152965869165007	0.977851859806081	11.7274392419914	10.7433879998775	10.6143024370801	6.25401999311807	8.87270974448888	11.4390492155237	6.53998664810285
NONRATT002602.2	Klk8	1.38703909628549	0.0991184268741142	0.929692776876721	15.8396581969754	14.3749557744839	19.873587541767	8.8019540643884	7.67369491415255	17.3318927507936	13.5704722948134
NONRATT002603.2	Klk6	-1.13452557023292	0.63705910760324	0.993184854378932	6.39678504108622	4.9934056900839	1.80668977652427	5.09586814254065	5.03586228741261	6.58611924530155	3.76049232265914
NONRATT002605.2	Klk4	1.06661612223211	0.631846343288358	0.993184854378932	28.9378370906281	42.670921351626	44.0380633027791	35.6710769977846	32.1335974530138	38.6501208342696	37.4414235603888
NONRATT002607.2	Klk1c10	-1.41607929907882	0.38832449491981	0.993184854378932	1.21843524592118	0.907891943651618	4.06505199717961	2.08467333103936	1.67862076247087	5.89284353526981	1.47149699582314
NONRATT002609.2	Klk1c10	-1.15633414288828	0.257224628157906	0.993184854378932	58.0279785869964	51.7498407881422	63.459978400415	63.4667214116427	69.5428601595075	84.5796366238725	49.2133995269739
NONRATT002610.2	Klk1c10	1.00670863307854	0.98879493448227	0.999880304042607	0.76152202870074	2.87499115489679	0.451672444131067	1.85304296092387	0.479605932134534	1.03991356504761	2.12549566063343
NONRATT002613.2	Klk1c2	1.02467805745278	0.937213317584623	0.99619368958383	5.48295860664533	3.93419842249034	5.19423310750727	2.77956444138581	5.51546821954714	8.83926530290471	1.79849632822828
NONRATT002615.2	Klk1c8	1.24791608153955	0.0393935852037522	0.815599377780689	105.394648772182	115.907538139523	109.078895257653	89.6409532346924	71.9408898201801	99.3117454620471	91.5598130734399
NONRATT002617.2	Klk1c8	-1.19507831061433	0.550194229570091	0.993184854378932	7.15830706978696	6.35524360556132	8.58177643849028	4.63260740230968	5.51546821954714	19.4117198808888	5.23198931848228
NONRATT002619.2	Klk1c8	1.16038959150381	0.569726714176614	0.993184854378932	8.224437909968	3.17762180278066	4.96839688544174	3.47445555173226	6.71448304988348	4.85292997022219	3.92399198886171
NONRATT002625.2	Klk1c3	1.31720125127288	0.274175272731135	0.993184854378932	6.39678504108622	4.23682907037422	3.83921577511407	2.54793407127033	3.83684745707627	4.33297318769839	3.92399198886171
NONRATT002630.2	Clec11a	-1.22523255339258	0.179941494305235	0.981880046446028	62.749415164941	109.40097921002	124.435758358109	104.928557662314	111.748182187346	163.613067567491	103.168289373822
NONRATT002631.2	Clec11a	-1.02210538991335	0.942639960042192	0.99619368958383	5.17834979516504	9.38155008440005	16.2602079887184	4.16934666207872	6.71448304988348	19.9316766634126	10.4639786369646
NONRATT002636.2	Shank1	-1.19448843682278	0.416185818378283	0.993184854378932	5.02604538942489	3.93419842249034	5.64590555163834	7.41217184369549	5.75527118561441	5.19956782523807	4.90498998607714
NONRATT002637.2	RGD1309036	-1.13132384053887	0.335045906875505	0.993184854378932	28.4809238734077	25.2696590983034	22.1319497624223	28.2589051540891	28.2967499959375	31.3707258789363	26.9774449234242
NONRATT002642.2	Syt3	1.38694578968982	0.0473929988935853	0.846728326462177	108.136128075505	87.6115725623811	104.562170816342	60.4555266001414	53.2362584669333	120.456654618015	53.9548898468485
NONRATT002643.2	Syt3	1.21540226485983	0.376975656764587	0.993184854378932	6.39678504108622	8.62497346469037	11.2918111032767	4.4009770321942	6.23487711774894	10.745773505492	6.86698598050799
NONRATT002645.2	Syt3	-1.32371144717425	0.327965198700381	0.993184854378932	1.67534846314163	2.87499115489679	2.93587088685194	3.01119481150129	3.11743855887447	3.81301640517458	3.10649365784885
NONRATT002649.2	Lrrc4b	-1.01396275362854	0.917031797448869	0.994989078247286	179.871503179115	244.374248166227	299.910502903029	199.433748669432	238.843754202998	320.986653744697	218.599053712838
NONRATT002651.2	Lrrc4b	1.02036037846714	0.886156043551918	0.993184854378932	142.404619367038	198.374389687878	236.224688280548	163.762671671647	157.550548706194	266.391191579697	165.134662864597
NONRATT002652.2	Lrrc4b	1.31963911724957	0.653323662707391	0.993184854378932	4.112218954984	1.05920726759355	0.677508666196601	0	0.959211864269068	2.4264649851111	2.45249499303857
NONRATT002650.2	Syt3	-1.04443871531292	0.85627139810776	0.993184854378932	10.0520907788498	4.84209036614196	6.54925043990048	6.48565036323356	12.2299512694306	5.02624889773013	6.53998664810285
NONRATT002654.2	Lrrc4b	1.11820842125503	0.640069416115675	0.993184854378932	5.02604538942489	5.90129763373551	6.77508666196601	3.70608592184775	6.23487711774894	6.58611924530155	4.41449098746942
NONRATT002664.2	Kcnc3	1.514972684476	0.0809766455478135	0.911887542047621	4.56913217220444	5.74998230979358	8.80761266055581	4.86423777242517	2.63783262673994	4.33297318769839	4.57799065367199
NONRATT002667.2	Vrk3	1.02660246507467	0.875256760520352	0.993184854378932	20.56109477492	20.8815147039872	22.1319497624223	14.36108294716	20.8628580478522	25.8245201986824	21.0914569401317
NONRATT002670.2	Prrg2	-1.30966035413392	0.167102976170702	0.980167950080552	9.29056875014903	17.7038929012065	11.7434835474078	12.7396703563516	18.7046313532468	13.345557418111	22.88995326836
NONRATT002677.2	Snrnp70	-1.24564737817893	0.378137370740564	0.993184854378932	5.93987182386578	5.14472101402583	8.58177643849028	6.48565036323356	6.95428601595075	13.345557418111	5.39548898468485
NONRATT002685.2	Ntn5	-1.07126843555705	0.668097074350099	0.993184854378932	16.1442670084557	11.3486492956452	12.8726646577354	12.0447792460052	15.3473898283051	13.8655142006348	16.3499666202571
NONRATT002688.2	Spaca4	1.14345465854566	0.439485343821808	0.993184854378932	10.8136128075505	8.92760411257424	9.93679377088348	7.64380221381098	8.63290677842162	9.35922208542852	8.82898197493884
NONRATT002691.2	Sult2b1	1.1800303522863	0.567964252065513	0.993184854378932	4.26452336072415	2.72367583095485	3.16170710891747	1.38978222069291	3.59704449100901	3.81301640517458	2.61599465924114
NONRATT002695.2	Ccdc114	-1.18923723469607	0.569128983905329	0.993184854378932	1.67534846314163	1.81578388730324	3.83921577511407	2.77956444138581	1.91842372853814	3.63969747766665	2.77949432544371
NONRATT002698.2	Kcnj11	-1.1116567547279	0.431147196766053	0.993184854378932	24.5210093241638	24.5130824785937	22.1319497624223	26.6374925632807	23.5006906745922	23.9180119960951	31.3919359108937
NONRATT002700.2	Abcc8	1.21841654411097	0.387659486916723	0.993184854378932	8.224437909968	6.05261295767745	7.00092288403154	5.32749851265614	4.55625635527807	8.31930852038091	4.90498998607714
NONRATT002703.2	Ldhc	1.01478048889043	0.941056750812651	0.99619368958383	7.00600266404681	6.96050490132907	8.13010399435921	7.18054147358001	8.63290677842162	5.54620568025394	7.68448431152084
NONRATT002707.2	Mrgprb5	1.06381636770646	0.870959339398753	0.993184854378932	1.52304405740148	0.907891943651618	3.61337955304854	1.38978222069291	2.1582266946054	2.25314605760316	1.47149699582314
NONRATT002708.2	LOC100125384	1.047708891243	0.888217470048234	0.993184854378932	3.35069692628326	1.6644685633613	2.48419844272087	3.47445555173226	1.91842372853814	2.4264649851111	1.79849632822828
NONRATT002710.2	LOC100125384	1.01529748071087	0.876052485691988	0.993184854378932	223.735172032278	222.130895546762	219.512807847699	224.218198271789	211.266413105262	194.983793446427	243.287503309426
NONRATT002711.2	LOC100125384	1.09693038438662	0.549240377466561	0.993184854378932	12.4889612706921	12.5591718871807	15.1310268783908	12.0447792460052	12.4697542354979	12.1323249255555	11.9354756327877
NONRATT002713.2	Gabrg3	-1.66883365810184	0.013186340194105	0.625681033734714	4.112218954984	7.86839684498069	7.90426777229368	12.5080399862361	11.2707394051616	8.49262744788884	11.7719759665851
NONRATT002717.2	Gabrb3	-1.13179327325701	0.265962104890988	0.993184854378932	145.907620699062	154.795576392601	143.180164789548	197.349075338393	174.096953364836	126.522817080793	172.655647509915
NONRATT002719.2	Gabrb3	1.36031904624514	0.529106530864604	0.993184854378932	1.52304405740148	1.81578388730324	0.451672444131067	1.15815185057742	2.1582266946054	0.693275710031742	0
NONRATT002720.2	Gabrb3	-1.01660931149677	0.891137287710472	0.993184854378932	415.029505641904	495.255055261957	428.185477036252	482.254430580438	498.310563487781	318.386869832078	515.841446869112
NONRATT002722.2	Tug1	-1.42335193591793	0.196314745520527	0.991222873795369	3.35069692628326	2.11841453518711	3.387543330983	4.16934666207872	4.07665042314354	4.85292997022219	3.59699265645657
NONRATT002723.2	Tug1	1.0172331863719	0.950652342822978	0.996690295637573	4.87374098368474	3.48025245066453	2.7100346647864	3.70608592184775	5.51546821954714	2.4264649851111	3.26999332405142
NONRATT002728.2	Mir344i	-1.09844072994924	0.567354048677382	0.993184854378932	31.3747075824705	30.2630647883873	29.5845450905849	38.9139021794013	35.2510360118883	18.3718063158412	41.3654155492505
NONRATT002729.2	Peg12	1.53138730481482	0.34708106405864	0.993184854378932	2.58917489758252	2.72367583095485	2.0325259985898	1.15815185057742	0.479605932134534	3.63969747766665	0.980997997215427
NONRATT002730.2	Chrna7	-1.0392967507943	0.693895192085998	0.993184854378932	614.548277161498	645.5111719363	641.826543110247	698.828826638416	635.957466010392	685.996315076409	614.758744921668
NONRATT002731.2	Chrna7	-1.07503757365578	0.816886680323402	0.993184854378932	11.7274392419914	6.50655892950326	13.7760095459976	6.02238962300259	7.19408898201801	25.9978391261903	6.2129873156977
NONRATT002734.2	Chrna7	-1.67978401973592	0.0952749271738318	0.925114872274007	3.50300133202341	2.42104518307098	4.06505199717961	8.57032369427292	3.11743855887447	7.97267066536503	2.61599465924114
NONRATT002735.2	Chrna7	-1.32978649246514	0.196839059225171	0.991222873795369	7.46291588126726	8.92760411257424	6.32341421783494	7.64380221381098	9.83192160875795	7.27939495533329	15.5324682892443
NONRATT002736.2	Chrna7	1.12598004453801	0.651670799920349	0.993184854378932	3.8076101435037	3.93419842249034	2.25836222065534	3.93771629196323	2.63783262673994	2.9464217676349	2.61599465924114
NONRATT002746.2	Asb7	1.13337963976784	0.5133339441867	0.993184854378932	9.13826434440889	6.96050490132907	8.80761266055581	8.10706295404195	7.67369491415255	5.19956782523807	8.33848297633113
NONRATT002747.2	Asb7	1.12033561454604	0.513099161871429	0.993184854378932	22.3887476438018	19.3683614645678	18.5185702093738	13.2029310965826	13.428966099767	25.9978391261903	18.6389619470931
NONRATT002750.2	Synm	1.12221237310857	0.537425742710186	0.993184854378932	12.336656864952	10.2894420280517	9.03344888262135	11.3498881356587	11.2707394051616	6.23948139028568	9.31948097354656
NONRATT002759.2	Mctp2	1.17783432118345	0.318552390690011	0.993184854378932	28.6332282791478	22.0920372955227	34.7787781980922	20.3834725701626	23.7404936406594	33.6238719365395	18.4754622808905
NONRATT002760.2	Mctp2	-1.05960756197656	0.77326009205601	0.993184854378932	14.0120053280936	7.71708152103875	13.7760095459976	16.2141259080839	11.0309364390943	10.0524977954603	12.7529739638006
NONRATT002761.2	Mctp2	-1.07484536107301	0.915420990353319	0.994966021208654	26.1963577873055	22.5459832673485	0.677508666196601	29.185426634551	0.719408898201801	11.0924113605079	29.9204389150705
NONRATT002766.2	Rgma	-1.24308695927691	0.264613320526547	0.993184854378932	10.9659172132907	9.38155008440005	9.48512132675241	18.0671688690078	8.63290677842162	13.1722384906031	9.80997997215427
NONRATT002767.2	Rgma	-1.16684881242806	0.543272303425339	0.993184854378932	4.26452336072415	3.93419842249034	3.61337955304854	5.79075925288711	2.8776355928072	3.63969747766665	6.04948764949513
NONRATT002769.2	Slco3a1	-1.21317832243878	0.0983417014281817	0.928281998275389	255.262184020488	334.406865911679	349.368635535381	371.535113665237	350.352133424277	450.629211520632	345.638294352235
NONRATT002770.2	Slco3a1	-2.18485355547086	0.000664016006674018	0.137280566408377	41.2744939555801	58.5590303655293	88.7536352717547	143.842459841716	191.362766921679	61.5282192653171	152.054689568391
NONRATT002772.2	Slco3a1	-1.10495963283718	0.610721398291993	0.993184854378932	8.83365553292859	14.3749557744839	9.25928510468688	11.3498881356587	9.59211864269068	12.4789627805714	14.3879706258263
NONRATT002773.2	Slco3a1	1.14407157329306	0.635787911009185	0.993184854378932	3.04608811480296	3.02630647883873	3.61337955304854	1.15815185057742	4.31645338921081	3.29305962265078	2.45249499303857
NONRATT002775.2	Slco3a1	1.08100798515069	0.455265491229106	0.993184854378932	78.2844645504361	68.3945264217552	71.8159186168397	65.0881340024511	67.8642393970366	62.5681328303647	73.9018491235622
NONRATT002776.2	Slco3a1	1.12460379681219	0.309040226786682	0.993184854378932	40.5129719268794	41.7630294079744	44.9414081910412	37.5241199587084	34.0520211815519	38.9967586892855	39.7304188872248
NONRATT002777.2	Slco3a1	1.07957340346248	0.670489551646054	0.993184854378932	18.1242242830776	16.4933703096711	12.8726646577354	13.6661918368136	17.5056165229105	10.0524977954603	17.8214636160803
NONRATT002778.2	Slco3a1	1.08244025183296	0.678123006256029	0.993184854378932	7.9198290984877	7.26313554921294	6.54925043990048	7.87543258392646	6.71448304988348	6.41280031779361	6.04948764949513
NONRATT002780.2	Ntrk3	-1.29938854968301	0.0296671510513573	0.76680366935025	82.5489879111603	108.947033238194	88.0761266055581	122.995726531322	128.774192778122	90.4724801591423	142.571708928642
NONRATT002781.2	Ntrk3	-1.26862027877248	0.0166450256973859	0.687780181671052	137.835487194834	130.736439885833	143.631837233679	173.722777586613	166.902864382818	197.583577359047	158.594676216494
NONRATT002782.2	Ntrk3	-1.16784954394459	0.274982562567935	0.993184854378932	19.3426595289988	24.3617671546517	17.8410615431772	23.8579281218949	26.6181292334666	20.4516334459364	25.5059479276011
NONRATT002783.2	Ntrk3	1.47485607146837	0.367372215497291	0.993184854378932	3.50300133202341	0.605261295767745	1.3550173323932	2.08467333103936	0.719408898201801	1.21323249255555	0.980997997215427
NONRATT002784.2	Ntrk3	1.42361801595803	0.195601301797622	0.991222873795369	5.63526301238548	2.87499115489679	4.96839688544174	3.24282518161678	1.67862076247087	4.15965426019045	3.26999332405142
NONRATT002800.2	Isg20	-1.19114693874996	0.456713963712521	0.993184854378932	4.112218954984	3.48025245066453	6.77508666196601	3.93771629196323	5.75527118561441	7.10607602782536	5.39548898468485
NONRATT002801.2	Isg20	1.09858369011945	0.484716254025227	0.993184854378932	68.6892869888068	113.486492956452	112.692274810701	72.731936216262	86.0892648181489	110.750794677571	87.4723214183756
NONRATT002803.2	Mfge8	1.14843220662032	0.471316849694402	0.993184854378932	19.0380507175185	11.1973339717033	9.48512132675241	10.1917362850813	12.7095572015652	11.7856870705396	11.7719759665851
NONRATT002805.2	Rlbp1	-1.0275458533784	0.872071346230807	0.993184854378932	203.478686068838	107.887825970601	116.983163029946	162.60451982107	180.092027516518	90.1258423041265	154.834183893835
NONRATT002810.2	Polg	1.02209723429214	0.917549025625094	0.994989078247286	9.13826434440889	6.20392828161939	6.54925043990048	6.02238962300259	10.3115275408925	5.54620568025394	7.03048564671056
NONRATT002811.2	Polg	1.11819909959018	0.433931376147539	0.993184854378932	25.4348357586047	26.6314970137808	25.7453293154708	18.5304296092387	26.3783262673994	27.9043473287776	19.9469592767137
NONRATT002816.2	Mir3597-3	-1.20835781730555	0.359348603100001	0.993184854378932	6.09217622960592	4.53945971825809	6.32341421783494	5.79075925288711	6.71448304988348	8.49262744788884	6.04948764949513
NONRATT002823.2	Echs1	-1.14481825663953	0.3965174436649	0.993184854378932	33.8115780743129	25.5722897461872	22.3577859844878	29.4170570046665	29.4957648262738	23.3980552135713	42.6734128788711
NONRATT002825.2	Echs1	1.02972755148002	0.861669005900728	0.993184854378932	17.2103978486367	17.2499469293807	11.2918111032767	14.5927133172755	13.428966099767	13.8655142006348	17.6579639498777
NONRATT002827.2	Echs1	-1.08527991335703	0.857000177246183	0.993184854378932	1.67534846314163	0	2.25836222065534	1.62141259080839	1.19901483033634	0.866594637539678	1.79849632822828
NONRATT002829.2	Furin	-1.34424659760217	0.103114026314183	0.931822827107349	7.15830706978696	6.35524360556132	5.42006932957281	8.8019540643884	9.11251271055615	7.10607602782536	9.31948097354656
NONRATT002830.2	Furin	-1.2218103582678	0.353860015389769	0.993184854378932	3.65530573776355	6.80918957738713	8.35594021642475	8.33869332415743	6.47468008381621	8.66594637539678	6.70348631430542
NONRATT002833.2	Furin	-1.09824684684499	0.589749087567552	0.993184854378932	12.9458744879126	20.5788840561033	16.486044210784	20.8467333103936	21.1026610139195	13.345557418111	18.311962614688
NONRATT002834.2	Furin	1.04230500819193	0.821385586369411	0.993184854378932	10.5090039960702	14.9802170702517	10.162629992949	10.6549970253123	12.7095572015652	10.745773505492	11.7719759665851
NONRATT002836.2	Iqgap1	1.05063812437389	0.710433250948738	0.993184854378932	51.9358023573905	33.7433172390518	35.6821230863543	35.2078162575536	38.60827753683	38.9967586892855	41.3654155492505
NONRATT002837.2	Iqgap1	1.20627223246015	0.27469054526378	0.993184854378932	18.4288330945579	11.0460186477613	14.6793544342597	12.0447792460052	11.9901483033634	11.9590059980476	12.7529739638006
NONRATT002839.2	Sec11a	-1.05040843768706	0.695121352133374	0.993184854378932	49.6512362712883	46.6051197741164	39.0696664173373	51.190311795522	52.5168495687315	35.7036990666347	51.0118958552022
NONRATT002840.2	Sec11a	-1.21234069501066	0.0827137130266438	0.911887542047621	260.288229409913	281.749133179885	274.391009809623	373.388156626161	356.347207575959	251.139125958999	339.425307036538
NONRATT002841.2	Sec11a	-1.19747078220469	0.0832728087764056	0.911887542047621	563.069388021328	621.754666077416	614.048687796186	750.9456599144	784.395502006031	612.335770885536	724.794020275998
NONRATT002849.2	Mex3b	1.03968203749984	0.775955093859339	0.993184854378932	31.9839252054311	45.8485431544067	44.2638995248446	32.6598821862833	41.7257160957045	34.1438287190633	47.5784028649482
NONRATT002850.2	Mex3b	-1.14736125494034	0.566706561959207	0.993184854378932	3.35069692628326	3.48025245066453	3.83921577511407	3.70608592184775	4.31645338921081	3.29305962265078	4.90498998607714
NONRATT002851.2	Tmc3	1.42029561592996	0.305348633973439	0.993184854378932	3.35069692628326	2.26972985912904	2.7100346647864	2.31630370115484	2.39802966067267	1.73318927507936	1.47149699582314
NONRATT031558.1	Tmc3	1.01645507845331	0.877058557609494	0.993184854378932	107.222301641064	94.2694468158263	94.3995408233931	103.07551470139	88.7270974448888	86.6594637539678	109.708276021925
NONRATT002854.2	Il16	1.32451445477748	0.184103068587383	0.982848751095397	12.7935700821724	9.68418073228392	8.35594021642475	7.87543258392646	7.19408898201801	6.06616246277774	9.97347963835684
NONRATT002855.2	Il16	1.96558307738134	0.0758954206631249	0.895157724398324	2.74147930332267	2.26972985912904	2.25836222065534	1.62141259080839	2.1582266946054	0.519956782523807	0.817498331012856
NONRATT002856.2	Il16	1.08670642636803	0.50999121731525	0.993184854378932	64.4247636280826	53.8682553233293	53.9748570736625	58.370853269102	59.231332618615	38.9967586892855	55.4263868426716
NONRATT002857.2	Il16	-1.12015671440566	0.381302585456502	0.993184854378932	126.564961170063	108.64440259031	97.1095754881795	140.831265030214	134.769266929804	85.4462312614122	136.195221946742
NONRATT002858.2	Il16	-1.09263768170482	0.942551491475778	0.99619368958383	0	2.11841453518711	5.19423310750727	0	0	10.5724545779841	0
NONRATT002860.2	Il16	1.16133780139649	0.660558758538704	0.993184854378932	2.89378370906281	6.80918957738713	8.35594021642475	4.4009770321942	1.91842372853814	10.9190924329999	3.10649365784885
NONRATT002861.2	Il16	-1.7353357734369	0.18918586652218	0.984771026821962	2.43687049184237	0.453945971825809	2.7100346647864	5.09586814254065	0.719408898201801	3.63969747766665	3.26999332405142
NONRATT002863.2	Il16	-1.29887206424746	0.553061231839192	0.993184854378932	0.76152202870074	3.02630647883873	2.93587088685194	3.24282518161678	0.719408898201801	5.02624889773013	2.45249499303857
NONRATT002868.2	Fam122b	1.09276014026873	0.587858328417461	0.993184854378932	23.9117917012033	26.026235718013	39.5213388614684	24.3211888621258	24.9395084709958	34.837104429095	24.1979505979805
NONRATT002870.2	Fam122b	-1.48700996133078	0.275615628734134	0.993184854378932	4.4168277664643	1.81578388730324	6.77508666196601	5.55912888277162	3.35724152494174	12.4789627805714	3.92399198886171
NONRATT002872.2	Mmgt1	-1.50618940468329	0.00902366868771124	0.559623321602221	20.56109477492	33.289371267226	35.0046144201577	54.8963977173698	49.399411009857	32.237320516476	41.8559145478582
NONRATT002877.2	Rbmx	1.03946706842548	0.882999139849252	0.993184854378932	6.54908944682637	6.6578742534452	2.48419844272087	5.55912888277162	6.71448304988348	5.19956782523807	3.26999332405142
NONRATT002878.2	Rbmx	-1.44514007690149	0.0501940254536833	0.846728326462177	5.78756741812563	5.90129763373551	6.09757799576941	9.26521480461937	7.19408898201801	9.53254101293645	8.17498331012856
NONRATT002881.2	Rbmx	-1.07500187972269	0.737912444877433	0.993184854378932	8.07213350422785	4.23682907037422	7.45259532816261	8.10706295404195	7.67369491415255	4.85292997022219	7.68448431152084
NONRATT002882.2	Rbmx	-1.01184169030927	0.934564024910843	0.99619368958383	26.9578798160062	30.5656954362711	20.5510962079636	28.0272747839736	25.6589173691976	21.3182280834761	30.901436912286
NONRATT002883.2	Rbmx	1.00832297173435	0.965710753735609	0.998559859542418	28.9378370906281	22.0920372955227	17.6152253211116	31.9649910759368	17.7454194889778	14.0388331281428	27.467943922032
NONRATT002884.2	Rbmx	1.11184329932425	0.526944253152158	0.993184854378932	12.7935700821724	12.8618025350646	12.8726646577354	11.3498881356587	10.5513305069598	14.3854709831586	9.80997997215427
NONRATT002885.2	Rbmx	-1.08276418617621	0.734543977912536	0.993184854378932	5.33065420090518	3.48025245066453	6.77508666196601	5.79075925288711	5.99507415168168	6.23948139028568	4.25099132126685
NONRATT002887.2	Rbmx	1.16739308393	0.372057078886865	0.993184854378932	12.336656864952	11.802595267471	17.8410615431772	10.8866273954278	9.83192160875795	14.2121520556507	12.2624749651928
NONRATT002888.2	Rbmx	-1.38573923927575	0.366651946559924	0.993184854378932	1.52304405740148	1.6644685633613	0.903344888262135	1.15815185057742	1.91842372853814	3.29305962265078	1.30799732962057
NONRATT002893.2	Rbmx	1.2478081396941	0.458670107018882	0.993184854378932	3.35069692628326	3.78288309854841	4.96839688544174	1.38978222069291	2.8776355928072	5.19956782523807	3.10649365784885
NONRATT002898.2	Rbmx	-1.09044236622611	0.424917454602678	0.993184854378932	187.334419060382	252.091329687266	277.10104447441	242.748627881027	278.890849536232	266.911148362221	252.44348461677
NONRATT002908.2	Gabre	1.35148460978443	0.222304541385251	0.993184854378932	8.52904672144829	4.53945971825809	7.45259532816261	5.32749851265614	2.8776355928072	4.67961104271426	7.03048564671056
NONRATT002911.2	Dkc1	-1.60412212207752	0.62273665611164	0.993184854378932	2.13226168036207	1.6644685633613	0	4.16934666207872	0	0	4.08749165506428
NONRATT002918.2	Cyp2c6v1	-1.00951049996527	0.949533336768236	0.996275233679672	79.8075086078376	77.1708152103875	55.3298744060557	81.7655206507659	71.9408898201801	43.6763697319998	89.1073180804013
NONRATT002919.2	Cyp2c6v1	1.12808725743814	0.520751169880439	0.993184854378932	7.9198290984877	7.71708152103875	8.35594021642475	7.41217184369549	8.15330084628708	5.372886752746	7.52098464531827
NONRATT002920.2	Cyp2c7	-1.15693567200568	0.587659942132218	0.993184854378932	16.1442670084557	3.78288309854841	5.87174177370388	8.8019540643884	10.5513305069598	10.3991356504761	10.300478970762
NONRATT002921.2	Cyp2c7	-1.69289602027696	0.00116734946569168	0.211924056214764	34.2684912915333	26.026235718013	23.9386395389466	62.7718303012962	53.7158643990678	31.5440448064443	43.3274115436814
NONRATT002924.2	Olr20	-1.31288253822933	0.0550430360835107	0.854761641587436	32.4408384226515	40.7038221403809	35.0046144201577	51.653572535753	52.2770466026642	31.7173637339522	54.1183895130511
NONRATT002925.2	Olr20	-1.16045701726581	0.191609988869233	0.984771026821962	98.8455593253561	118.479898646536	114.047292143094	136.661918368136	121.10049786397	104.164675432269	150.583192572568
NONRATT002926.2	Tyr	1.75613613668324	0.0806637518246269	0.911887542047621	8.07213350422785	2.87499115489679	2.93587088685194	1.38978222069291	2.8776355928072	3.46637855015871	2.77949432544371
NONRATT002929.2	Grm5	1.05831952081806	0.724361087855527	0.993184854378932	15.5350493854951	16.4933703096711	18.2927339873082	15.5192347977374	13.9085720319015	18.891763098365	14.7149699582314
NONRATT002931.2	Grm5	1.27522671772364	0.112785741315056	0.938763191925862	24.8256181356441	20.2762534082195	22.8094584286189	16.2141259080839	22.3016758442558	18.5451252433491	14.2244709596237
NONRATT002933.2	Grm5	1.12190956105559	0.440694233789079	0.993184854378932	53.9157596320124	34.6512091827034	35.0046144201577	35.4394466276691	39.5674894010991	27.5577094737618	44.6354088733019
NONRATT002935.2	Dlg2	1.122986128499	0.355513896983906	0.993184854378932	96.1040800220335	70.8155716048262	65.9441768431358	59.297374749564	78.1757669379291	59.9683489177457	79.4608377744496
NONRATT002938.2	Tmem126b	1.0355177541642	0.824227239404897	0.993184854378932	23.7594872954631	48.2695883374777	39.9730113055995	28.2589051540891	37.6490656725609	39.1700776167934	38.7494208900094
NONRATT002941.2	Ccdc89	-1.30651463921895	0.088246375587655	0.913192833379835	18.2765286888178	31.1709567320389	25.2936568713398	31.9649910759368	26.8579321995339	42.983094021968	28.1219425868422
NONRATT002942.2	Ccdc89	-1.46039448977604	0.138364614683529	0.966514379901563	3.04608811480296	4.69077504220002	4.51672444131067	4.4009770321942	3.83684745707627	8.31930852038091	6.86698598050799
NONRATT002943.2	Ccdc90b	1.10188671511075	0.48079568167874	0.993184854378932	44.3205820703831	41.1577681122067	56.0073830722523	54.6647673472543	37.6490656725609	33.9705097915554	44.6354088733019
NONRATT002944.2	Ccdc90b	-1.03572818343736	0.806067500198612	0.993184854378932	43.2544512302021	44.6380205628712	35.0046144201577	54.4331369771388	43.6441398242426	28.0776662562856	44.4719092070994
NONRATT002945.2	Ccdc90b	-1.30419918614187	0.589100833705452	0.993184854378932	0.609217622960592	1.36183791547743	3.387543330983	4.16934666207872	0.719408898201801	1.90650820258729	2.288995326836
NONRATT002947.2	Ccdc90b	-1.15271864539734	0.657411063214143	0.993184854378932	2.28456608610222	1.6644685633613	2.93587088685194	1.38978222069291	2.8776355928072	2.59978391261903	3.43349299025399
NONRATT002948.2	Ccdc90b	-1.15551910617893	0.366582528970594	0.993184854378932	14.0120053280936	21.335460675813	24.3903119830776	24.7844496023568	21.8220699121213	18.891763098365	25.9964469262088
NONRATT002949.2	Ccdc90b	-1.02951177997891	0.802885929464917	0.993184854378932	44.4728864761233	50.6906335205487	50.5873137426795	50.0321599449446	59.7109385507495	46.1028347171109	44.6354088733019
NONRATT002950.2	Ccdc90b	-2.2699439743955	0.0408333631861704	0.821246370575439	0.913826434440889	1.51315323941936	0.677508666196601	4.16934666207872	2.1582266946054	2.07982713009523	1.47149699582314
NONRATT002951.2	Ccdc90b	1.08232871904729	0.710629476314275	0.993184854378932	6.09217622960592	6.50655892950326	8.13010399435921	4.63260740230968	5.51546821954714	9.35922208542852	5.55898865088742
NONRATT002954.2	Ankrd42	1.05973849506396	0.572784210313189	0.993184854378932	127.021874387284	131.493016505543	103.65882592808	118.131488758897	108.870546594539	108.151010764952	121.153252656105
NONRATT002960.2	Fam181b	1.02560650232222	0.894927901564328	0.993184854378932	23.1502696725025	13.9210098026581	13.7760095459976	20.1518422000471	13.1891631336997	20.7982713009523	12.2624749651928
NONRATT002963.2	Fam181b	1.30150446707097	0.262165691583452	0.993184854378932	4.72143657794459	3.93419842249034	5.19423310750727	2.77956444138581	5.03586228741261	3.29305962265078	3.10649365784885
NONRATT002965.2	Fam181b	-1.02117448669166	0.931293391109198	0.99619368958383	6.09217622960592	8.47365814074843	3.387543330983	3.47445555173226	7.43389194808528	7.45271388284123	6.37648698190028
NONRATT002966.2	Fam181b	1.9259212606387	0.0365650689215769	0.790506457611454	8.52904672144829	5.14472101402583	2.48419844272087	3.70608592184775	1.67862076247087	2.77310284012697	3.10649365784885
NONRATT002968.2	Fam181b	-1.1564553306545	0.578545529220504	0.993184854378932	3.35069692628326	3.63156777460647	2.25836222065534	4.63260740230968	2.63783262673994	2.9464217676349	4.25099132126685
NONRATT002969.2	Fam181b	1.00339180406889	0.985922112152987	0.999880304042607	9.29056875014903	7.71708152103875	8.80761266055581	9.49684517473485	10.791133473027	8.14598959287297	6.2129873156977
NONRATT002970.2	Fam181b	-1.18520713512952	0.336327550516524	0.993184854378932	15.0781361682747	14.3749557744839	14.4535182121942	11.3498881356587	24.4599025388612	15.2520656206983	18.4754622808905
NONRATT002971.2	Fam181b	1.22720893688444	0.42067840847426	0.993184854378932	5.48295860664533	4.38814439431615	4.29088821924514	2.31630370115484	4.07665042314354	3.29305962265078	5.55898865088742
NONRATT002972.2	Fam181b	-1.10932906123938	0.609440159983802	0.993184854378932	9.29056875014903	9.83549605622586	14.2276819901286	10.4233666551968	16.3066016925742	14.9054277656825	7.52098464531827
NONRATT002975.2	Fam181b	1.10086595229961	0.606463153136579	0.993184854378932	15.6873537912353	22.8486139152324	17.6152253211116	17.8355384988923	13.9085720319015	18.3718063158412	17.8214636160803
NONRATT002976.2	Fam181b	1.490864608891	0.132224031816771	0.960099931202313	3.50300133202341	6.50655892950326	2.93587088685194	3.01119481150129	2.63783262673994	2.59978391261903	3.43349299025399
NONRATT002977.2	Fam181b	1.27446613023718	0.323994532013816	0.993184854378932	10.0520907788498	8.01971216892262	14.6793544342597	7.18054147358001	7.91349788021981	14.7321088381745	4.08749165506428
NONRATT002980.2	Tenm4	1.00731520847041	0.948415162082559	0.996275233679672	104.328517932001	120.446997857781	112.24060236657	116.510076168089	94.9619745626378	136.748633803761	97.609300722935
NONRATT002981.2	Tenm4	-1.00556531468403	0.955353735865212	0.998260180844398	222.516736786356	275.545204898266	245.25813716317	234.873195297101	247.716463947487	241.259947091046	272.553943559686
NONRATT002983.2	Tenm4	-1.03756019320725	0.826148837901694	0.993184854378932	12.7935700821724	15.8881090139033	16.7118804328495	12.2764096161207	13.1891631336997	21.1449091559681	15.5324682892443
NONRATT002985.2	Tenm4	2.20220933772135	0.0222276868524679	0.721481714343529	2.13226168036207	2.87499115489679	4.29088821924514	1.62141259080839	0.959211864269068	1.90650820258729	0.980997997215427
NONRATT002987.2	Tenm4	2.36354724106926	0.00876304087841824	0.556427431267596	3.35069692628326	3.48025245066453	2.25836222065534	2.08467333103936	0.719408898201801	1.73318927507936	0.653998664810285
NONRATT002988.2	Tenm4	1.02116928954847	0.879909350122519	0.993184854378932	327.302167935578	224.703256053775	174.345563434592	247.149604913222	265.941489368599	176.26534927557	260.127968928291
NONRATT002990.2	Tenm4	1.10647941884308	0.761664787696277	0.993184854378932	3.50300133202341	2.26972985912904	0.677508666196601	2.08467333103936	1.91842372853814	2.25314605760316	1.79849632822828
NONRATT002996.2	Tenm4	1.08124402997182	0.59126553421929	0.993184854378932	15.6873537912353	17.4012622533227	16.486044210784	14.824343687391	15.8269957604396	16.2919791857459	14.2244709596237
NONRATT002999.2	Tenm4	-1.21876211926959	0.274106313421398	0.993184854378932	14.3166141395739	13.1644331829485	14.2276819901286	13.8978222069291	17.026010590776	13.6921952731269	22.88995326836
NONRATT003000.2	Tenm4	-1.08447193647891	0.689867995869989	0.993184854378932	6.70139385256652	7.71708152103875	5.64590555163834	5.55912888277162	7.91349788021981	7.7993517378571	7.84798397772342
NONRATT003003.2	Tenm4	-1.01326397405325	0.927065704555367	0.99619368958383	25.4348357586047	26.3288663658969	18.2927339873082	26.4058621931652	22.3016758442558	19.4117198808888	27.1409445896268
NONRATT003004.2	Tenm4	1.02242436276207	0.930946404322042	0.99619368958383	4.112218954984	3.17762180278066	6.77508666196601	4.4009770321942	2.8776355928072	6.06616246277774	4.41449098746942
NONRATT003006.2	Tenm4	-1.01681016371349	0.90569737602422	0.993184854378932	24.2164005126835	18.914415492742	24.1644757610121	23.8579281218949	21.1026610139195	20.4516334459364	25.5059479276011
NONRATT003008.2	Tenm4	-1.14938933134468	0.469805616617189	0.993184854378932	12.4889612706921	8.17102749286456	10.162629992949	11.5815185057742	14.1483749979688	11.2657302880158	10.4639786369646
NONRATT003009.2	Tenm4	-1.08607416120785	0.572789107849164	0.993184854378932	24.8256181356441	20.4275687321614	21.9061135403568	30.3435784851284	20.1434491496504	26.5177959087141	20.4374582753214
NONRATT003012.2	Tenm4	1.08908002384547	0.663313387461678	0.993184854378932	23.1502696725025	16.0394243378452	9.93679377088348	16.4457562781994	12.4697542354979	12.4789627805714	19.1294609457008
NONRATT003014.2	Nars2	-1.41626879382549	0.252534692485953	0.993184854378932	3.35069692628326	28.598596225026	15.8085355445874	18.5304296092387	30.2151737244757	14.9054277656825	26.6504455910191
NONRATT003015.2		2.66959477135125	0.000332113917699332	0.109350446809263	6.70139385256652	6.80918957738713	4.96839688544174	2.77956444138581	2.1582266946054	1.21323249255555	3.10649365784885
NONRATT003017.2	Pak1	1.82379838916533	1.6238815553926e-05	0.0133672380590513	155.502798260691	126.953556787285	90.560325048279	66.2462858530285	55.1546821954714	62.9147706853806	88.2898197493884
NONRATT003019.2	Pak1	1.96123428220218	0.00776949999339921	0.53131814088214	498.187711176024	390.544851094138	151.084432561842	211.710158285553	139.565326251149	75.0470956109361	280.728926869815
NONRATT003028.2	Uvrag	-1.01637261125965	0.895869907346956	0.993184854378932	44.4728864761233	38.8880382530776	45.8447530793033	50.2637903150601	43.4043368581753	35.3570612116188	46.1069058691251
NONRATT003030.2	Mogat2	-1.67121432628679	0.0393117398196896	0.815599377780689	3.19839252054311	3.17762180278066	7.22675910609708	6.94891110346453	7.67369491415255	9.01258423041265	5.88598798329256
NONRATT003032.2	Map6	-1.19452302368815	0.329564212753474	0.993184854378932	10.8136128075505	19.2170461406259	17.6152253211116	15.9824955379684	13.9085720319015	23.5713741410792	21.745455604942
NONRATT003035.2	Map6	-1.08424897726945	0.515846250542983	0.993184854378932	30.0039679308092	39.1906689009615	31.3912348671092	32.8915125563988	39.3276864350318	34.837104429095	38.5859212238068
NONRATT003037.2	Serpinh1	-1.30703951539373	0.16066037796222	0.977851859806081	11.1182216190308	7.111820225271	10.3884662150145	13.2029310965826	11.5105423712288	10.5724545779841	14.3879706258263
NONRATT003039.2	Serpinh1	-1.11875762447292	0.546012573396932	0.993184854378932	11.1182216190308	9.07891943651618	7.67843155022814	12.5080399862361	11.2707394051616	10.5724545779841	7.84798397772342
NONRATT003040.2	Serpinh1	-1.11288287483795	0.393414565679347	0.993184854378932	39.4468410866984	32.5327946475163	31.1653986450436	43.546509581711	39.0878834689645	35.010423356603	36.1334262307682
NONRATT003042.2	Rps3	1.22713470266328	0.146940842256125	0.974130952418981	35.1823177259742	30.7170107602131	24.8419844272087	22.9314066414329	22.5414788103231	27.7310284012697	25.5059479276011
NONRATT003043.2	Rps3	1.05491722392224	0.630308640417821	0.993184854378932	64.5770680338228	75.3550313230843	78.5910052788057	60.9187873403723	64.9866038042294	81.2865770012218	68.1793608064722
NONRATT003046.2	Fam168a	1.19083816513716	0.114360842388815	0.940892615719685	100.063994571277	101.986528336865	88.0761266055581	78.9859562093801	77.6961610057945	71.4073981332694	96.7918023919221
NONRATT003047.2	Pde2a	-1.67258427544367	0.150985843947645	0.977851859806081	1.97995727462193	0.605261295767745	1.58085355445874	2.08467333103936	1.4388177964036	3.63969747766665	1.96199599443085
NONRATT003048.2	Rhog	-1.06510223256087	0.815903307429983	0.993184854378932	2.89378370906281	2.26972985912904	3.61337955304854	2.54793407127033	4.07665042314354	3.63969747766665	2.12549566063343
NONRATT003050.2	Olr61	1.15790870493702	0.493851992199556	0.993184854378932	7.15830706978696	11.802595267471	9.93679377088348	5.32749851265614	10.791133473027	10.9190924329999	6.2129873156977
NONRATT003055.2	Olr98	-1.11476371926072	0.658703568246449	0.993184854378932	5.17834979516504	2.87499115489679	3.387543330983	3.70608592184775	4.07665042314354	3.98633533268252	5.23198931848228
NONRATT003057.2	Olr122	-1.00265809525353	0.982402987135202	0.999880304042607	61.8355887305001	49.3287956050712	46.2964255234344	60.6871569702569	50.1188199080588	45.582877934587	54.7723881778613
NONRATT003058.2	Olr121	-1.35571325529962	0.350360963868527	0.993184854378932	4.26452336072415	2.87499115489679	1.3550173323932	4.4009770321942	4.55625635527807	2.77310284012697	4.08749165506428
NONRATT003060.2	Trim5	1.10563986114768	0.426012262698828	0.993184854378932	46.300539345005	46.7564350980583	47.1997704116965	42.3883577311336	34.7714300797537	51.9956782523807	39.5669192210222
NONRATT003062.2	Olr165	1.05243061711937	0.725641941464582	0.993184854378932	124.280395083961	130.282493914007	165.537950774036	124.848769492246	120.141285999701	195.677069156459	90.9058144086296
NONRATT003063.2	Olr186	-1.35970020576643	0.181499537935018	0.981880046446028	44.6251908818634	185.361271828872	186.089046982	125.543660602592	194.720008446621	197.756896286554	235.603018997905
NONRATT003067.2	Olr229	-1.24368525532446	0.141426961322775	0.9677215055618	15.382744979755	14.223640450542	17.6152253211116	19.4569510897007	19.9036461835832	17.6785306058094	20.9279572739291
NONRATT003069.2	Olr234	1.03412520652926	0.836210484110336	0.993184854378932	44.7774952876035	27.0854429856066	39.2955026394029	26.4058621931652	38.1286716046955	48.5292997022219	29.9204389150705
NONRATT003070.2	Nlrp10	1.31383466063795	0.187118508540728	0.984771026821962	2714.82603231814	1292.38418178808	821.592175874412	1309.63811263295	1434.98094894653	763.816513527472	1392.6901567135
NONRATT003071.2	Ric3	1.2103243040342	0.359812145686013	0.993184854378932	1918.27399029717	1027.12841891786	600.046842028123	1037.00916700702	1172.876307035	553.753973387854	1142.86266675597
NONRATT003073.2	Usp47	-1.1261734837497	0.662271346684829	0.993184854378932	4.87374098368474	3.93419842249034	2.48419844272087	3.24282518161678	4.55625635527807	2.9464217676349	6.37648698190028
NONRATT003075.2	Mical2	1.17956838158829	0.471074517354613	0.993184854378932	11.1182216190308	12.2565412392968	8.80761266055581	12.0447792460052	10.3115275408925	3.63969747766665	10.7909779693697
NONRATT003077.2	Btbd10	-1.21484876922882	0.44975475586624	0.993184854378932	3.95991454924385	3.02630647883873	4.74256066337621	2.54793407127033	4.55625635527807	5.71952460776187	5.72248831708999
NONRATT003083.2	Rras2	1.26155639566212	0.325184679289328	0.993184854378932	72.8015059437908	57.4998230979358	120.596542582995	44.473031062173	48.2003961795207	131.722384906031	40.0574182196299
NONRATT003084.2	Rras2	-1.04380472477506	0.688719672829418	0.993184854378932	224.192085249498	214.867759997549	204.381780969308	248.307756763799	231.889468187047	173.318927507936	242.633504644616
NONRATT003085.2	Rras2	1.09056092521422	0.383876108425986	0.993184854378932	105.851561989403	103.802312224168	114.047292143094	106.086709512892	101.676457612521	96.1920047669042	91.886812405845
NONRATT003087.2	Rras2	1.12358560937466	0.481836888039069	0.993184854378932	15.0781361682747	12.7104872111226	11.5176473253422	14.1294525770445	11.9901483033634	10.0524977954603	10.9544776355723
NONRATT003089.2	Rras2	1.00475067716922	0.971493527555949	0.998559859542418	22.5410520495419	26.026235718013	24.6161482051432	23.3946673816639	23.0210847424576	25.4778823436665	25.0154489289934
NONRATT003090.2	Rras2	1.26669180358385	0.157829110169654	0.977851859806081	15.382744979755	13.9210098026581	13.3243371018665	8.10706295404195	13.428966099767	10.5724545779841	12.7529739638006
NONRATT003091.2	Rras2	-1.25867693815001	0.167870558408691	0.980584334833186	15.8396581969754	11.3486492956452	12.8726646577354	18.2987992391233	19.9036461835832	12.4789627805714	17.0039652850674
NONRATT003093.2	Rras2	-1.13172464063225	0.250273474082148	0.993184854378932	116.055957173993	99.4141678298521	86.7211092731649	113.962142096818	120.620891931835	113.177259662682	109.217777023318
NONRATT003095.2	Rras2	1.0801606146985	0.571140559860703	0.993184854378932	26.0440533815653	26.6314970137808	21.9061135403568	20.6151029402781	25.4191144031303	21.491547010984	24.8519492627908
NONRATT003097.2	Copb1	-1.01813973908338	0.859019840320746	0.993184854378932	158.244277564014	145.867972280027	132.565862352468	170.711582775112	135.009069895871	141.254925918967	146.495700917504
NONRATT003099.2	Copb1	1.10034930906907	0.359041415684086	0.993184854378932	1260.62356631121	1308.72623677381	1380.76266170867	1126.18685950148	1082.47058882764	1321.21018439299	1255.84093610195
NONRATT003103.2	Copb1	1.09247378615655	0.795074568240389	0.993184854378932	4.26452336072415	2.42104518307098	0.903344888262135	2.54793407127033	2.8776355928072	1.38655142006348	2.77949432544371
NONRATT003104.2	Copb1	1.12918176559802	0.637979377396063	0.993184854378932	6.24448063534607	4.53945971825809	4.06505199717961	4.86423777242517	6.71448304988348	3.63969747766665	2.77949432544371
NONRATT003105.2	Copb1	-1.2092173299293	0.339546357377854	0.993184854378932	8.83365553292859	9.07891943651618	7.67843155022814	7.41217184369549	11.0309364390943	9.70585994044439	13.0799732962057
NONRATT003106.2	Copb1	-1.06487738677897	0.576587285146893	0.993184854378932	58.3325873984767	55.9866698585164	51.9423310750727	62.5401999311807	58.0323177882786	50.6091268323172	65.2363668148259
NONRATT003108.2	Copb1	1.07765444465016	0.752222298398828	0.993184854378932	4.56913217220444	3.63156777460647	4.06505199717961	3.47445555173226	3.11743855887447	4.50629211520632	3.92399198886171
NONRATT003109.2	Copb1	-1.00225714015798	0.985592392261359	0.999880304042607	564.440127672989	389.485643826544	318.654909334468	426.894772122837	459.222680018816	373.155650924585	442.430096744158
NONRATT003110.2	Copb1	1.55032563548235	0.00340444092943941	0.391024358181327	33.2023604513523	29.3551728447356	41.1021924159271	26.4058621931652	18.4648283871796	25.8245201986824	18.1484629484854
NONRATT003114.2	Insc	-1.16861096522348	0.374593399847121	0.993184854378932	22.5410520495419	32.8354252954002	19.1960788755704	33.1231429265142	32.1335974530138	17.6785306058094	34.0079305701348
NONRATT003115.2	Insc	-1.03962670938415	0.740171732274107	0.993184854378932	289.530675312022	327.900306982176	237.805541835007	318.02849816856	314.381688514187	222.541502920189	331.577323058814
NONRATT003116.2	Insc	1.09060949652365	0.786482835030241	0.993184854378932	1.82765286888178	3.02630647883873	5.19423310750727	1.38978222069291	3.35724152494174	4.85292997022219	2.288995326836
NONRATT003122.2	Sox6	-1.35098319049002	0.503889865934899	0.993184854378932	9.13826434440889	0.453945971825809	3.16170710891747	5.09586814254065	5.27566525347988	1.21323249255555	11.44497663418
NONRATT003125.2	Syt17	-1.00874754087678	0.942307789820765	0.99619368958383	64.4247636280826	55.2300932388067	57.3624004046455	68.0993288139524	65.7060127024312	46.6227914996347	58.3693808343179
NONRATT003126.2	Itpripl2	-1.27530957550311	0.0449851978144221	0.834648439449125	230.741174696324	245.433455433821	191.960788755704	308.068392253594	318.937944869465	199.490085561634	310.812865451088
NONRATT003127.2	Itpripl2	1.0827338481267	0.585327782869025	0.993184854378932	169.210194777305	296.275404278311	188.573245424721	179.976797579731	193.520993616285	223.408097557729	208.625574074481
NONRATT003128.2	Itpripl2	-1.00747460895641	0.948993555267168	0.996275233679672	1030.79621804932	1528.28477181356	1355.0173323932	1187.56890758209	1289.4205485437	1333.51582824606	1446.80854622655
NONRATT003129.2	Itpripl2	-2.26475181806957	0.504923715537749	0.993184854378932	5.78756741812563	0	0	17.3722777586613	0	0.346637855015871	0
NONRATT003131.2	Itpripl2	-1.25171544175303	0.160726916632284	0.977851859806081	14.4689185453141	12.7104872111226	18.7444064314393	19.4569510897007	17.026010590776	21.1449091559681	18.311962614688
NONRATT003132.2	Itpripl2	1.44022359377419	0.395150679086468	0.993184854378932	5.48295860664533	3.02630647883873	1.3550173323932	2.54793407127033	1.67862076247087	0.693275710031742	4.25099132126685
NONRATT003133.2	Itpripl2	1.54068958792633	0.387176678208626	0.993184854378932	5.48295860664533	29.9604341405034	22.3577859844878	0	12.7095572015652	14.3854709831586	22.7264536021574
NONRATT003134.2	Itpripl2	-1.22584251674911	0.424819089969627	0.993184854378932	2.28456608610222	5.44735166190971	7.45259532816261	4.86423777242517	6.23487711774894	7.27939495533329	5.88598798329256
NONRATT003136.2	Itpripl2	1.3990586596342	0.0889411155891966	0.913192833379835	23.3025740782427	14.6775864223678	11.0659748812111	14.1294525770445	8.87270974448888	14.0388331281428	9.97347963835684
NONRATT003138.2	Itpripl2	1.61973820605386	0.0698193000663164	0.881697129633274	8.98595993866874	4.9934056900839	7.00092288403154	5.79075925288711	5.75527118561441	1.73318927507936	4.25099132126685
NONRATT003139.2	Itpripl2	1.32677357128922	0.132783025996177	0.960099931202313	25.8917489758252	24.8157131264775	38.3921577511407	20.8467333103936	15.5871927943724	36.0503369216506	16.3499666202571
NONRATT003140.2	LOC361635	-1.28044800002239	0.407297873186523	0.993184854378932	2.13226168036207	1.81578388730324	1.58085355445874	2.31630370115484	2.1582266946054	2.07982713009523	2.94299399164628
NONRATT003142.2	Anks4b	1.10988461639713	0.650740450644947	0.993184854378932	5.33065420090518	7.111820225271	5.64590555163834	4.86423777242517	5.75527118561441	6.41280031779361	4.74149031987456
NONRATT003144.2	Abca15	-1.13013806861282	0.315547958851267	0.993184854378932	44.9297996933437	58.2563997176455	51.9423310750727	60.2238962300259	57.0731059240096	65.3412356704917	51.1753955214048
NONRATT003145.2	Thumpd1	-1.06443263369684	0.577122907227843	0.993184854378932	94.7333403703721	108.795717914252	97.335411710245	89.4093228645769	99.0386249857813	126.522817080793	111.506772350154
NONRATT003146.2	Thumpd1	1.27622818183414	0.142796518553744	0.968609819137439	18.8857463117784	18.7631001688001	12.8726646577354	10.6549970253123	15.3473898283051	14.0388331281428	13.0799732962057
NONRATT003153.2	Polr3e	-1.06134042035826	0.687255050246262	0.993184854378932	17.9719198773375	14.223640450542	14.9051906563252	15.9824955379684	15.8269957604396	17.1585738232856	17.6579639498777
NONRATT003154.2	Polr3e	-1.20650612361189	0.395724768648545	0.993184854378932	8.224437909968	5.14472101402583	7.22675910609708	8.33869332415743	10.791133473027	4.67961104271426	9.48298063974913
NONRATT003155.2	Polr3e	1.37718648502216	0.249187702114428	0.993184854378932	2.74147930332267	3.3289371267226	3.387543330983	2.31630370115484	1.4388177964036	1.73318927507936	3.43349299025399
NONRATT003159.2	Cdr2	-1.22025713075854	0.399104241715324	0.993184854378932	4.112218954984	3.78288309854841	8.58177643849028	6.48565036323356	6.71448304988348	6.41280031779361	6.53998664810285
NONRATT003161.2	Mettl9	1.06995078160794	0.750700315239416	0.993184854378932	11.8797436477316	8.17102749286456	12.8726646577354	8.8019540643884	8.15330084628708	16.118660258238	7.52098464531827
NONRATT003163.2	Mettl9	-1.082781061801	0.653759672237055	0.993184854378932	20.8657035864003	24.0591365067679	19.6477513197014	17.3722777586613	21.582266946054	34.6637855015871	19.456460278106
NONRATT003165.2	Igsf6	-1.70040946747751	0.338773969486606	0.993184854378932	17.515006660117	1.21052259153549	1.3550173323932	1.85304296092387	20.1434491496504	2.07982713009523	21.745455604942
NONRATT003167.2	Igsf6	-1.0996767651455	0.509127267433856	0.993184854378932	46.7574525622255	60.0721836049487	75.6551343919538	65.0881340024511	58.9915296525477	89.2592476665868	53.3008911820382
NONRATT003169.2	Igsf6	1.33837368678998	0.105981475633716	0.935548990559252	8.98595993866874	9.83549605622586	10.6143024370801	7.64380221381098	7.67369491415255	7.27939495533329	6.70348631430542
NONRATT003173.2	Hs3st2	1.07158117953285	0.781627429107034	0.993184854378932	5.93987182386578	4.69077504220002	6.09757799576941	6.48565036323356	3.11743855887447	7.62603281034916	3.43349299025399
NONRATT003174.2	Hs3st2	1.36954038104793	0.332126681916701	0.993184854378932	1.97995727462193	4.23682907037422	5.87174177370388	2.08467333103936	1.67862076247087	3.81301640517458	3.76049232265914
NONRATT003178.2	Hs3st2	1.00749229763733	0.944523011841673	0.996275233679672	73.8676367839718	79.5918603934585	84.6885832745751	71.1105236254537	76.9767521075927	79.2067498711265	87.1453220859704
NONRATT003179.2	Hs3st2	-1.08927532650909	0.567746674552081	0.993184854378932	28.3286194676675	22.5459832673485	25.2936568713398	20.8467333103936	33.5724152494174	28.2509851837935	27.9584429206397
NONRATT003180.2	Hs3st2	1.02138422334232	0.911263773719803	0.994031004241576	19.6472683404791	19.3683614645678	26.8745104257985	16.2141259080839	17.2658135568432	33.9705097915554	17.8214636160803
NONRATT003181.2	Hs3st2	1.07674144178516	0.681412297869267	0.993184854378932	9.13826434440889	8.7762887886323	8.80761266055581	8.8019540643884	9.35231567662342	7.97267066536503	7.19398531291313
NONRATT003183.2	Hs3st2	-1.15666126160753	0.443785701834122	0.993184854378932	7.31061147552711	8.3223428168065	10.3884662150145	9.72847554485034	8.63290677842162	12.3056438530634	8.99248164114142
NONRATT003185.2	Hs3st2	-1.12662817264618	0.757887027814648	0.993184854378932	1.67534846314163	0.907891943651618	3.61337955304854	1.15815185057742	2.8776355928072	3.63969747766665	1.30799732962057
NONRATT003187.2	Usp31	1.03132133613732	0.828570786096549	0.993184854378932	228.304304204482	449.406512107551	443.994012580839	311.079587065095	327.570851647887	408.85934999122	401.718679859717
NONRATT003188.2	Usp31	1.05378705941703	0.794217503100048	0.993184854378932	20.1041815576996	47.2103810698841	44.9414081910412	23.8579281218949	29.4957648262738	55.4620568025394	32.5364335743117
NONRATT003190.2	Usp31	1.02195732394191	0.940604394778678	0.99619368958383	3.35069692628326	2.42104518307098	4.96839688544174	3.01119481150129	2.63783262673994	5.19956782523807	2.77949432544371
NONRATT003189.2	Usp31	-1.04086491439377	0.823738714500948	0.993184854378932	61.3786755132797	133.460115716788	149.729415229449	89.4093228645769	93.7629597323014	169.852548957777	124.096246647752
NONRATT003191.2	Usp31	1.06592731640869	0.599807258170412	0.993184854378932	191.598942421106	196.861236448459	225.836222065534	162.141259080839	168.341682179221	263.271450884554	173.636645507131
NONRATT003201.2	Scnn1g	-1.1339333707144	0.31874833281626	0.993184854378932	28.3286194676675	33.289371267226	35.9079593084199	35.9027073679001	35.011233045821	42.983094021968	33.0269325729194
NONRATT003202.2	Scnn1g	-1.10957878024605	0.534055993180403	0.993184854378932	12.1843524592118	11.802595267471	10.162629992949	13.4345614666981	14.6279809301033	9.87917886795232	13.0799732962057
NONRATT003203.2	Scnn1g	1.40370313316498	0.202555428528313	0.991222873795369	4.112218954984	4.08551374643228	2.48419844272087	3.01119481150129	2.63783262673994	2.9464217676349	1.79849632822828
NONRATT003204.2	Scnn1g	1.48716688286095	0.236874415798889	0.993184854378932	2.13226168036207	3.48025245066453	1.80668977652427	1.38978222069291	2.1582266946054	1.90650820258729	1.30799732962057
NONRATT003207.2	Gga2	1.16807625675491	0.411651922146068	0.993184854378932	8.37674231570815	10.2894420280517	13.098500879801	8.33869332415743	8.15330084628708	11.7856870705396	7.52098464531827
NONRATT003209.2	Cog7	-1.01865117611152	0.879184327690549	0.993184854378932	160.528843650116	210.479615603233	241.418921388055	170.943213145227	198.31705293763	261.191623754459	200.123591431947
NONRATT003210.2	Cog7	-1.11454025738095	0.532231896796886	0.993184854378932	16.6011802256761	15.7367936899614	11.5176473253422	14.36108294716	19.9036461835832	12.4789627805714	18.9659612794983
NONRATT003212.2	Cog7	1.03325838324624	0.904691621349669	0.993184854378932	3.19839252054311	4.84209036614196	4.74256066337621	2.54793407127033	2.8776355928072	7.10607602782536	3.59699265645657
NONRATT003213.2	Cog7	-1.03271264822951	0.892983370155889	0.993184854378932	9.29056875014903	6.80918957738713	6.54925043990048	7.18054147358001	9.59211864269068	3.81301640517458	10.7909779693697
NONRATT003214.2	Cog7	1.02895819742872	0.9023753979176	0.993184854378932	4.4168277664643	7.111820225271	6.77508666196601	5.55912888277162	9.11251271055615	5.19956782523807	4.08749165506428
NONRATT003218.2	Ubfd1	1.04084184221366	0.722798533163231	0.993184854378932	54.3726728492329	53.5656246754454	63.2341421783494	45.6311829127504	57.3129088900768	60.1416678452536	55.4263868426716
NONRATT003219.2	Ubfd1	1.05158029166593	0.692338559983028	0.993184854378932	41.12218954984	46.9077504220002	57.8140728487766	40.5353147702097	45.3227605867135	56.1553325125711	42.0194142140608
NONRATT003220.2	Ndufab1	-1.09324198522612	0.71038234330812	0.993184854378932	7.9198290984877	4.9934056900839	7.22675910609708	10.4233666551968	9.35231567662342	5.54620568025394	4.41449098746942
NONRATT003221.2	Ndufab1	-1.16813972698337	0.386352989605238	0.993184854378932	12.6412656764323	11.4999646195872	17.8410615431772	13.2029310965826	22.5414788103231	13.1722384906031	16.1864669540545
NONRATT003225.2	Chp2	1.08506302418865	0.518281081934371	0.993184854378932	1432.72754479757	2217.9800183409	2127.82888430146	1449.07959544247	1784.13406754047	1927.30647388824	1939.4330404949
NONRATT003226.2	Chp2	1.02768749720709	0.833891853161453	0.993184854378932	819.397702881997	1255.3119274223	1207.77211560647	872.551604225029	989.666840959611	1351.71431563439	1043.94536870342
NONRATT003227.2	Prkcb	1.12697396759321	0.578015115055911	0.993184854378932	234.244176028348	174.769199152936	359.53126552833	154.265826496912	170.020302941692	428.96434558214	155.16118322624
NONRATT003228.2	Prkcb	1.46113984840013	0.389693193364537	0.993184854378932	2.28456608610222	1.21052259153549	1.80668977652427	1.15815185057742	0.479605932134534	2.4264649851111	0.653998664810285
NONRATT003229.2	Prkcb	1.09231898964745	0.692761688676928	0.993184854378932	6.70139385256652	5.14472101402583	11.0659748812111	5.79075925288711	6.23487711774894	6.93275710031742	8.33848297633113
NONRATT003233.2	Prkcb	-1.85189926789977	0.208903935767426	0.991222873795369	0.913826434440889	0.756576619709681	0.677508666196601	0.694891110346453	1.19901483033634	2.9464217676349	0.980997997215427
NONRATT003237.2	Cacng3	1.05246359758381	0.769055550945695	0.993184854378932	11.7274392419914	14.223640450542	11.0659748812111	11.3498881356587	14.1483749979688	8.83926530290471	12.9164736300031
NONRATT003238.2	Cacng3	-1.10485672520752	0.342983616037949	0.993184854378932	61.3786755132797	56.4406158303422	54.4265295177936	59.7606354897949	61.1497563471531	67.247743873079	65.563366147231
NONRATT003240.2	Cacng3	1.10577109987548	0.78232502744789	0.993184854378932	1.97995727462193	4.69077504220002	3.16170710891747	3.70608592184775	5.03586228741261	2.07982713009523	1.30799732962057
NONRATT003241.2	Cacng3	1.00043762526251	0.998833658981161	0.999880304042607	5.78756741812563	2.11841453518711	2.7100346647864	2.08467333103936	3.83684745707627	3.98633533268252	4.25099132126685
NONRATT003243.2	Cacng3	1.04633133540618	0.687560058649094	0.993184854378932	49.6512362712883	62.4932287880197	63.2341421783494	59.297374749564	54.4352732972696	50.6091268323172	58.8598798329256
NONRATT003244.2	Cacng3	-1.0796073945447	0.612412214006995	0.993184854378932	127.631092010244	77.1708152103875	68.8800477299878	116.97333690832	105.753108035665	68.2876574381266	103.985787704835
NONRATT003246.2	Cacng3	1.49966099850759	0.305615850521087	0.993184854378932	5.78756741812563	2.26972985912904	2.93587088685194	2.31630370115484	5.03586228741261	0.866594637539678	1.79849632822828
NONRATT003247.2	Cacng3	-1.2166052587077	0.270646990456911	0.993184854378932	20.8657035864003	27.6907042813743	41.5538648600582	34.5129251472071	33.5724152494174	51.9956782523807	25.178948595196
NONRATT003248.2	Cacng3	1.01738996151584	0.892309947743094	0.993184854378932	79.5028997963573	59.466922309181	70.235065062381	86.8613887933066	68.8234512613056	54.9421000200156	64.0918691514079
NONRATT003249.2	Cacng3	1.69598709859967	0.134853862186818	0.961631226315574	8.07213350422785	2.11841453518711	2.25836222065534	3.24282518161678	2.1582266946054	1.55987034757142	2.94299399164628
NONRATT003251.2	Tnrc6a	1.83129733196347	0.0539779491963293	0.852644876297359	3.50300133202341	1.96709921124517	3.61337955304854	1.62141259080839	1.67862076247087	2.25314605760316	0.980997997215427
NONRATT003252.2	Aqp8	1.39501629731842	0.0317653512015138	0.767375085980339	29.2424459021084	28.7499115489679	23.9386395389466	18.0671688690078	17.7454194889778	18.0251684608253	24.3614502641831
NONRATT003256.2	Aqp8	-1.12105024915747	0.421571071076686	0.993184854378932	22.6933564552821	18.7631001688001	19.1960788755704	21.7732547908555	21.1026610139195	22.7047795035396	25.0154489289934
NONRATT003257.2	Aqp8	1.22982817391702	0.392259003216345	0.993184854378932	7.46291588126726	4.23682907037422	6.54925043990048	6.94891110346453	5.51546821954714	2.9464217676349	4.57799065367199
NONRATT003261.2	Nupr1	-1.5727978679412	0.0594297257447308	0.864741088792523	2.58917489758252	3.93419842249034	3.61337955304854	4.63260740230968	4.79605932134534	6.58611924530155	5.06848965227971
NONRATT003262.2	Nupr1	1.04779204770604	0.868983980582651	0.993184854378932	12.7935700821724	9.68418073228392	23.0352946506844	11.8131488758897	7.91349788021981	28.2509851837935	9.31948097354656
NONRATT003267.2	LOC361646	1.23212937230283	0.139413066205807	0.966723325865612	33.8115780743129	32.2301639996324	25.5194930934053	31.0384695954749	24.220099572794	21.6648659384919	22.88995326836
NONRATT003271.2	Lat	1.05266969162573	0.869920641842416	0.993184854378932	2.43687049184237	2.26972985912904	2.93587088685194	1.15815185057742	2.1582266946054	3.46637855015871	2.61599465924114
NONRATT003272.2	Lat	1.01308852054879	0.953905038093115	0.997760928327157	10.3566995903301	18.4604695209162	23.26113087275	19.6885814598162	10.5513305069598	26.1711580536983	11.6084763003826
NONRATT003273.2	Apobr	1.14072753496508	0.655226003550399	0.993184854378932	3.35069692628326	6.05261295767745	2.93587088685194	2.54793407127033	4.79605932134534	3.98633533268252	3.26999332405142
NONRATT003276.2	Apobr	-1.16082752026617	0.175552633110866	0.981689173536638	177.282328281532	197.617813068169	176.829761877313	239.274172329295	229.01183259424	163.266429712475	223.17704436651
NONRATT003278.2	Nupr1	-1.02702310828695	0.937203241395202	0.99619368958383	4.4168277664643	1.21052259153549	3.61337955304854	3.70608592184775	4.07665042314354	3.81301640517458	1.144497663418
NONRATT003283.2	Itgal	1.15637452276149	0.252731880603917	0.993184854378932	34.7254045087538	34.9538398305873	34.7787781980922	26.6374925632807	27.3375381316684	30.1574933863808	35.8064268983631
NONRATT003284.2	Zfp689	1.11296084134974	0.637598276873706	0.993184854378932	11.7274392419914	6.50655892950326	9.93679377088348	10.6549970253123	9.35231567662342	9.87917886795232	4.08749165506428
NONRATT003286.2	Mcmbp	-1.45096021620845	0.305650538714521	0.993184854378932	1.97995727462193	1.05920726759355	2.0325259985898	1.15815185057742	2.8776355928072	4.33297318769839	1.30799732962057
NONRATT003289.2	Ate1	1.10338800930124	0.512733547968238	0.993184854378932	40.056058709659	31.1709567320389	23.26113087275	32.6598821862833	27.0977351656012	22.7047795035396	32.3729339081091
NONRATT003290.2	Ate1	-1.5490713241285	0.106729642303298	0.935548990559252	3.35069692628326	3.48025245066453	3.16170710891747	7.87543258392646	3.35724152494174	4.33297318769839	5.23198931848228
NONRATT003292.2	Ate1	-1.09979286641166	0.751653407761068	0.993184854378932	8.224437909968	6.6578742534452	1.80668977652427	6.02238962300259	5.51546821954714	3.81301640517458	9.48298063974913
NONRATT003298.2	Plpp4	1.68085584131611	0.119287615183777	0.945924511974698	5.02604538942489	4.08551374643228	4.51672444131067	3.47445555173226	3.35724152494174	3.63969747766665	0.490498998607714
NONRATT003299.2	Plpp4	-1.53791114211253	0.109726508405996	0.938051037468709	1.67534846314163	2.26972985912904	2.93587088685194	3.24282518161678	3.35724152494174	2.9464217676349	4.25099132126685
NONRATT003305.2	Cpxm2	1.28492404408842	0.200715545419292	0.991222873795369	23.7594872954631	16.1907396617872	19.873587541767	7.87543258392646	14.1483749979688	22.5314605760316	17.0039652850674
NONRATT003306.2	Cpxm2	1.83025564923521	0.0328645097956116	0.772313275690607	5.48295860664533	3.17762180278066	5.19423310750727	2.31630370115484	3.59704449100901	2.9464217676349	1.30799732962057
NONRATT003307.2	Cpxm2	1.57115040006649	0.088662979804871	0.913192833379835	8.37674231570815	6.35524360556132	4.29088821924514	5.79075925288711	5.03586228741261	3.81301640517458	1.96199599443085
NONRATT003308.2	Cpxm2	-1.31282426218873	0.425640274639596	0.993184854378932	3.50300133202341	0.907891943651618	3.16170710891747	3.47445555173226	2.39802966067267	2.25314605760316	4.90498998607714
NONRATT003313.2	Fam175b	1.20263606726533	0.481815620111267	0.993184854378932	4.87374098368474	3.3289371267226	6.09757799576941	4.63260740230968	1.67862076247087	5.54620568025394	3.59699265645657
NONRATT003319.2	Tex36	-1.72734101636798	0.148524303816194	0.975990175063383	1.21843524592118	1.36183791547743	1.3550173323932	2.08467333103936	2.63783262673994	3.11974069514284	1.30799732962057
NONRATT003324.2	Tex36	-1.10062126804372	0.359896260659757	0.993184854378932	110.268389755867	136.78905284351	154.697812114891	144.305720581947	152.514686418782	142.988115194047	148.948195910542
NONRATT003329.2	Dock1	1.00661063707031	0.95331037500282	0.997528430757285	48.5851054311072	62.7958594359036	56.9107279605145	53.5066154966769	51.3178347383952	59.9683489177457	57.7153821695076
NONRATT003331.2	Dock1	1.15248145044643	0.521569880828893	0.993184854378932	4.4168277664643	4.23682907037422	4.96839688544174	3.47445555173226	4.07665042314354	3.46637855015871	4.57799065367199
NONRATT003332.2	Dock1	1.10877881869022	0.427745915301098	0.993184854378932	3439.79500364124	2188.47353017222	2128.28055674559	2231.75861606269	2483.15971362655	2062.14859948942	2550.92179209252
NONRATT003333.2	Dock1	1.80662325825255	0.0196703473864209	0.697718792588929	26.6532710045259	39.9472455206712	52.3940035192038	20.1518422000471	11.7503453372961	43.8496886595077	11.6084763003826
NONRATT003334.2	Dock1	1.68511865369822	0.0899790358335267	0.913808144970385	9.89978637310963	16.644685633613	21.4544410962257	9.72847554485034	4.79605932134534	19.0650820258729	4.08749165506428
NONRATT003335.2	Dock1	1.71680472705614	0.042737700176219	0.821246370575439	4.56913217220444	6.05261295767745	8.35594021642475	1.62141259080839	3.35724152494174	5.71952460776187	3.59699265645657
NONRATT003337.2	Dock1	1.6067394967702	0.154677604345585	0.977851859806081	8.83365553292859	5.74998230979358	3.387543330983	6.71728073334904	2.39802966067267	2.07982713009523	3.92399198886171
NONRATT003338.2	Dock1	-1.54447324512794	0.116354749383734	0.945622001684931	4.112218954984	3.17762180278066	4.74256066337621	8.10706295404195	8.63290677842162	4.50629211520632	3.76049232265914
NONRATT003348.2	Nps	1.09223771758601	0.720164907931601	0.993184854378932	15.2304405740148	8.7762887886323	6.32341421783494	10.1917362850813	11.5105423712288	4.67961104271426	11.1179773017748
NONRATT003349.2	Nps	-1.18756421275961	0.235680419634678	0.993184854378932	161.290365678817	83.6773741398908	84.0110746083785	140.599634660099	142.203158877889	109.017605402491	130.145734297247
NONRATT003350.2	Clrn3	-1.12867955674317	0.382902303064327	0.993184854378932	27.2624886274865	30.868326084155	34.1012695318956	30.8068392253594	30.6947796566102	44.0230075870156	32.5364335743117
NONRATT003351.2	Ptpre	1.00742596198637	0.947969265495942	0.996275233679672	79.3505953906172	107.736510646659	84.9144194966407	93.1154087864247	83.9310381235435	79.7267066536503	103.331789040025
NONRATT003353.2	Mki67	-1.1071688773278	0.384944374643778	0.993184854378932	104.480822337742	147.532440843388	149.729415229449	127.859964303747	157.07094277406	144.547985541618	162.845667537761
NONRATT003357.2	Mki67	-1.14635477865789	0.580421703385704	0.993184854378932	4.4168277664643	3.48025245066453	2.93587088685194	3.70608592184775	2.8776355928072	4.50629211520632	5.39548898468485
NONRATT003359.2	Mki67	-1.01418471445764	0.955601703532444	0.998310540639239	5.93987182386578	4.23682907037422	4.96839688544174	5.79075925288711	7.67369491415255	3.46637855015871	3.92399198886171
NONRATT003364.2	Mgmt	1.43908202553843	0.380205711509764	0.993184854378932	4.56913217220444	3.02630647883873	3.387543330983	6.71728073334904	0.719408898201801	2.07982713009523	0.817498331012856
NONRATT003375.2	Glrx3	1.45437329451833	0.152281147681159	0.977851859806081	14.9258317625345	6.96050490132907	9.03344888262135	13.2029310965826	4.31645338921081	4.85292997022219	6.2129873156977
NONRATT003377.2	Glrx3	1.06271260959509	0.674600442791385	0.993184854378932	25.739444570085	29.6578034926195	31.8429073112402	21.7732547908555	27.817144063803	35.010423356603	24.3614502641831
NONRATT003379.2	Glrx3	-1.10939531754681	0.553907100368787	0.993184854378932	82.5489879111603	36.1643624221228	43.8122270807135	57.2127014185246	70.022466091642	44.1963265145236	69.4873581360928
NONRATT003387.2	Glrx3	1.49369808582779	0.366113467374354	0.993184854378932	1.52304405740148	1.21052259153549	2.48419844272087	0.926521480461937	0.239802966067267	2.25314605760316	0.980997997215427
NONRATT003389.2	Tcerg1l	-1.02937141316157	0.861312273104521	0.993184854378932	12.7935700821724	12.8618025350646	10.6143024370801	13.6661918368136	10.0717245748252	14.5587899106666	11.6084763003826
NONRATT003390.2	Stk32c	1.36756998697249	0.25805455851412	0.993184854378932	7.00600266404681	2.72367583095485	3.387543330983	3.01119481150129	4.07665042314354	2.9464217676349	2.94299399164628
NONRATT003391.2	Stk32c	-1.01217064765549	0.972527019122784	0.998559859542418	2.13226168036207	1.81578388730324	1.12918111032767	2.31630370115484	0.719408898201801	2.07982713009523	1.79849632822828
NONRATT003394.2	Inpp5a	1.41457294042375	0.0396183272437023	0.81890007679541	21.4749212093609	22.8486139152324	21.0027686520946	19.2253207195852	15.8269957604396	16.118660258238	10.7909779693697
NONRATT003397.2	Inpp5a	-1.05751291749104	0.86589105663029	0.993184854378932	3.65530573776355	1.6644685633613	1.80668977652427	1.62141259080839	2.1582266946054	3.29305962265078	2.94299399164628
NONRATT003398.2	Nkx6-2	-1.81992089428575	0.0921568758089399	0.919155276848365	1.37073965166133	2.11841453518711	0.903344888262135	4.16934666207872	2.39802966067267	2.07982713009523	2.45249499303857
NONRATT003400.2	Utf1	-1.19031388134895	0.364492189068479	0.993184854378932	10.8136128075505	13.0131178590065	17.3893890990461	14.36108294716	11.7503453372961	23.9180119960951	14.5514702920288
NONRATT003401.2	Utf1	1.00444728443353	0.986802446870765	0.999880304042607	6.70139385256652	5.44735166190971	2.93587088685194	6.48565036323356	3.83684745707627	2.9464217676349	7.03048564671056
NONRATT003404.2	Utf1	1.45234019555741	0.106531084240109	0.935548990559252	5.02604538942489	6.20392828161939	6.54925043990048	3.24282518161678	4.07665042314354	5.54620568025394	3.26999332405142
NONRATT003405.2	Mir202	-1.07888001171274	0.879682818724614	0.993184854378932	0.76152202870074	1.6644685633613	2.0325259985898	2.54793407127033	1.67862076247087	1.38655142006348	0.817498331012856
NONRATT003411.2	Msx3	-1.15989091424123	0.476846514401014	0.993184854378932	5.63526301238548	5.44735166190971	7.00092288403154	5.32749851265614	8.87270974448888	6.23948139028568	7.3574849791157
NONRATT003412.2	Msx3	1.01338395382557	0.969515630298294	0.998559859542418	2.74147930332267	3.02630647883873	3.83921577511407	1.62141259080839	4.79605932134534	1.55987034757142	4.57799065367199
NONRATT003415.2	Msx3	1.23023691648096	0.316760513581778	0.993184854378932	17.9719198773375	20.5788840561033	29.1328726464538	21.3099940506245	11.0309364390943	28.2509851837935	12.2624749651928
NONRATT003416.2	Msx3	-1.01498618493673	0.961887850655336	0.998559859542418	1.52304405740148	1.81578388730324	2.25836222065534	2.54793407127033	1.19901483033634	1.90650820258729	1.79849632822828
NONRATT003418.2	Msx3	1.43531093976833	0.462775594119151	0.993184854378932	1.67534846314163	2.26972985912904	3.61337955304854	2.54793407127033	0	3.98633533268252	0.326999332405142
NONRATT003426.2	Caly	1.10286646651093	0.735157851432026	0.993184854378932	3.35069692628326	3.48025245066453	4.74256066337621	3.24282518161678	3.83684745707627	4.85292997022219	1.96199599443085
NONRATT003427.2	Prap1	1.41478285686576	0.366229979711246	0.993184854378932	2.58917489758252	1.51315323941936	2.7100346647864	2.31630370115484	2.39802966067267	0.519956782523807	1.30799732962057
NONRATT003430.2	Sprn	-1.19641418290351	0.392411679912643	0.993184854378932	5.93987182386578	6.50655892950326	9.03344888262135	8.10706295404195	7.19408898201801	11.0924113605079	7.3574849791157
NONRATT003431.2	Olr288	1.00275287426991	0.989783042317153	0.999880304042607	6.39678504108622	6.96050490132907	7.45259532816261	8.57032369427292	6.47468008381621	7.45271388284123	5.23198931848228
NONRATT003435.2	Olr297	1.03676472479871	0.832831623615982	0.993184854378932	8.83365553292859	8.17102749286456	8.13010399435921	7.64380221381098	8.39310381235435	8.14598959287297	8.17498331012856
NONRATT003437.2	Olr300	-2.00249969355375	0.131988657876117	0.960099931202313	0.76152202870074	0.302630647883873	2.0325259985898	0.463260740230968	2.63783262673994	2.4264649851111	2.288995326836
NONRATT003441.2	Olr308	-1.19526796137073	0.392749467493474	0.993184854378932	4.72143657794459	6.50655892950326	6.77508666196601	8.33869332415743	6.23487711774894	7.10607602782536	6.86698598050799
NONRATT003445.2	RGD1309350	1.01004410585539	0.945856511085814	0.996275233679672	105.394648772182	207.604624448337	214.996083406388	134.345614666981	180.092027516518	203.303101966808	178.378135827005
NONRATT003447.2	RGD1309350	-1.09111159765092	0.646684125018553	0.993184854378932	10.0520907788498	15.8881090139033	19.4219150976359	10.8866273954278	17.7454194889778	21.1449091559681	15.5324682892443
NONRATT003448.2	RGD1309350	1.19804613869157	0.662407276885071	0.993184854378932	0.609217622960592	2.42104518307098	4.96839688544174	2.54793407127033	2.39802966067267	3.11974069514284	0.653998664810285
NONRATT003449.2	Ifitm2	-1.13672292775749	0.432801938550907	0.993184854378932	25.1302269471244	25.1183437743614	39.5213388614684	28.72216589432	35.011233045821	46.6227914996347	24.8519492627908
NONRATT003453.2	Pddc1	-1.06697556462587	0.669617145820091	0.993184854378932	19.6472683404791	24.5130824785937	22.5836222065534	22.6997762713175	18.7046313532468	31.8906826614601	21.2549566063343
NONRATT003459.2	Chid1	-1.25668774628278	0.421223589206651	0.993184854378932	1.97995727462193	3.17762180278066	2.48419844272087	3.70608592184775	3.11743855887447	3.63969747766665	2.45249499303857
NONRATT003461.2	Ptdss2	-1.02391615997581	0.894725660222744	0.993184854378932	10.0520907788498	10.8947033238194	9.03344888262135	8.57032369427292	9.83192160875795	9.35922208542852	13.0799732962057
NONRATT003462.2	Rnh1	1.45560968051285	0.123835600391065	0.952424083835996	3.50300133202341	4.9934056900839	4.51672444131067	2.54793407127033	2.63783262673994	2.9464217676349	3.59699265645657
NONRATT003463.2	Rnh1	-1.24882381182106	0.0267694238648336	0.749623480783012	98.0840372966554	103.045735604459	100.045446375031	113.962142096818	138.60611438688	122.016524965587	127.039240639398
NONRATT003465.2	Lmntd2	-1.447219827912	0.0816003767172195	0.911887542047621	6.70139385256652	8.17102749286456	9.93679377088348	7.64380221381098	9.35231567662342	17.6785306058094	12.4259746313954
NONRATT003466.2	Irf7	1.0660710956631	0.601851975696925	0.993184854378932	8348.56600064622	6158.98763040863	6463.8843479597	7035.54086188772	6640.62373633476	5668.56884307454	6884.64394445787
NONRATT003467.2	Irf7	1.14422349021435	0.425157338992659	0.993184854378932	724.968971323105	527.48521926159	338.528496876235	541.320174959887	474.809872813189	280.256705780332	558.351360081781
NONRATT003468.2	Irf7	1.00642886598627	0.958340052409038	0.998559859542418	9657.31775917131	7441.53631614048	9065.51762615465	8900.86023242771	8250.18124457826	9710.5395514871	7801.22307318948
NONRATT003471.2	Drd4	1.20853920840955	0.209780612346797	0.991222873795369	21.627225615101	23.756505858884	23.4869670948155	17.6039081287768	15.1075868622378	18.1984873883332	24.5249499303857
NONRATT003472.2	Drd4	1.60899305400282	0.000333241571011692	0.109350446809263	43.7113644474225	34.3485785348195	37.4888128628786	20.6151029402781	23.5006906745922	26.5177959087141	24.8519492627908
NONRATT003473.2	Drd4	1.35181509411424	0.0398080835969768	0.81890007679541	418.989420191147	402.044815713725	503.163102762009	321.039692980061	228.772029628173	489.625970209918	265.850457245381
NONRATT003474.2	Tmem80	1.11360852297104	0.659392907494184	0.993184854378932	5.78756741812563	5.29603633796777	4.74256066337621	5.79075925288711	2.8776355928072	4.33297318769839	5.88598798329256
NONRATT003476.2	Eps8l2	1.02014034740416	0.94640262423702	0.996275233679672	5.02604538942489	4.38814439431615	4.29088821924514	3.70608592184775	1.67862076247087	8.66594637539678	3.59699265645657
NONRATT003478.2	Taldo1	1.14485256772142	0.306710684130386	0.993184854378932	30.1562723365493	33.138055943284	42.4572097483203	34.9761858874381	26.8579321995339	33.7971908640474	26.9774449234242
NONRATT003484.2	Rplp2	1.35602041748557	0.0683266182732173	0.879545861476761	15.2304405740148	13.3157485068904	11.7434835474078	10.8866273954278	7.67369491415255	10.745773505492	10.300478970762
NONRATT003485.2	Pnpla2	1.61283306262177	0.314734479132053	0.993184854378932	2.28456608610222	2.72367583095485	0.451672444131067	0.926521480461937	0	0.866594637539678	2.61599465924114
NONRATT003490.2	Ap2a2	1.08613795270621	0.617277501707666	0.993184854378932	16.1442670084557	24.9670284504195	15.8085355445874	15.287604427622	18.9444343193141	15.7720224032221	20.1104589429163
NONRATT003491.2	Ap2a2	-1.05418797042987	0.60432918230644	0.993184854378932	62.9017195706812	67.6379498020455	67.299194175529	69.7207414047607	70.7418749898438	71.0607602782536	66.5443641444465
NONRATT003494.2	Tollip	-1.23187781839602	0.676801875881127	0.993184854378932	1.06613084018104	0.907891943651618	2.25836222065534	3.01119481150129	0.479605932134534	0.519956782523807	2.77949432544371
NONRATT003495.2	Mob2	1.03269705181878	0.800668454192667	0.993184854378932	72.9538103495309	81.4076442807617	102.981317261883	84.0818243519208	78.8951758361309	104.337994359777	64.2553688176105
NONRATT003497.2	Dusp8	-1.23958533573392	0.0804541067472872	0.911887542047621	139.967748875196	174.466568505053	137.53425923791	191.095055345274	211.746019037397	132.069022761047	212.876565395748
NONRATT003500.2	Cttn	-1.11980106086469	0.393848671895911	0.993184854378932	30.1562723365493	31.3222720559808	29.1328726464538	33.1231429265142	27.5773410977357	41.7698615294125	32.5364335743117
NONRATT003502.2	Cttn	1.34135919906145	0.0366610994769273	0.790699600044847	38.9899278694779	57.4998230979358	52.8456759633349	28.9537962644355	37.8888686386282	33.9705097915554	47.0879038663405
NONRATT003503.2	Cttn	-1.23912099289714	0.538049082599459	0.993184854378932	3.8076101435037	2.87499115489679	0.903344888262135	3.93771629196323	1.19901483033634	4.85292997022219	2.77949432544371
NONRATT003504.2	Cttn	-1.05588599995037	0.743618587816423	0.993184854378932	25.4348357586047	48.7235343093035	35.0046144201577	50.727051055291	42.6849279599735	31.1974069514284	29.756939248868
NONRATT003507.2	Cttn	1.19836050214832	0.472819297456692	0.993184854378932	5.48295860664533	14.3749557744839	12.6468284356699	6.71728073334904	7.67369491415255	15.0787466931904	6.37648698190028
NONRATT003509.2	Cttn	1.0520528886444	0.778792756365454	0.993184854378932	28.6332282791478	77.3221305343294	80.6235312773955	51.4219421656375	63.5477860078258	53.902186454968	67.0348631430542
NONRATT003511.2	Cttn	1.10003823735826	0.561935623939084	0.993184854378932	22.5410520495419	27.6907042813743	18.0668977652427	21.3099940506245	18.7046313532468	17.3318927507936	25.6694475938037
NONRATT003512.2	Cttn	2.07508536708538	0.00878045395342634	0.556427431267596	5.63526301238548	3.63156777460647	6.77508666196601	2.31630370115484	1.4388177964036	2.25314605760316	3.92399198886171
NONRATT003515.2	Cttn	1.08638241717072	0.630194454649805	0.993184854378932	16.6011802256761	15.1315323941936	18.9702426535048	12.0447792460052	16.0667987265069	21.1449091559681	12.589474297598
NONRATT003517.2	Cttn	1.2732095477245	0.20639237010361	0.991222873795369	25.2825313528646	22.2433526194646	16.0343717666529	10.8866273954278	12.2299512694306	22.3581416485237	20.7644576077265
NONRATT003518.2	Cttn	1.34288423882153	0.271361214695798	0.993184854378932	5.02604538942489	6.35524360556132	2.93587088685194	1.62141259080839	3.83684745707627	4.50629211520632	4.25099132126685
NONRATT003519.2	Cttn	1.3440768331808	0.178629289631588	0.981880046446028	10.8136128075505	11.1973339717033	7.67843155022814	6.02238962300259	4.07665042314354	10.745773505492	8.33848297633113
NONRATT003521.2	Cttn	1.32675414616742	0.209056239529955	0.991222873795369	7.76752469274755	4.9934056900839	5.64590555163834	6.25401999311807	3.83684745707627	3.29305962265078	5.23198931848228
NONRATT003522.2	Cttn	1.05590771019769	0.800600991620995	0.993184854378932	4.4168277664643	6.96050490132907	5.19423310750727	5.09586814254065	6.23487711774894	5.71952460776187	4.08749165506428
NONRATT003526.2	LOC685544	-1.02602249587147	0.859345950570841	0.993184854378932	28.785532684888	41.1577681122067	42.2313735262548	31.0384695954749	35.2510360118883	50.2624889773013	36.1334262307682
NONRATT003528.2	Syt8	-1.16134849186751	0.473500652245808	0.993184854378932	5.93987182386578	7.111820225271	7.90426777229368	10.1917362850813	5.99507415168168	10.0524977954603	6.04948764949513
NONRATT003529.2	Syt8	-1.08996420444235	0.496743562810662	0.993184854378932	131.134093342268	116.361484111349	102.077972373621	146.853654653217	127.335374981719	86.139506971444	148.457696911935
NONRATT003530.2	Lsp1	1.66766085072748	0.0485247295312708	0.846728326462177	3.95991454924385	6.35524360556132	4.06505199717961	3.70608592184775	1.91842372853814	2.77310284012697	3.10649365784885
NONRATT003531.2	Lsp1	1.1810652378307	0.511980298852953	0.993184854378932	7.00600266404681	4.08551374643228	6.09757799576941	4.16934666207872	4.55625635527807	7.27939495533329	3.26999332405142
NONRATT003533.2	Mir483	-1.20199510541915	0.160729831515327	0.977851859806081	414.115679207463	691.057084442823	752.260455700293	639.531451888852	787.752743530972	756.710437499647	791.828883419052
NONRATT003534.2	Ins2	-2.45645739458894	0.0190670353008516	0.691574272866978	3.65530573776355	0.756576619709681	0.451672444131067	2.31630370115484	4.07665042314354	5.02624889773013	5.06848965227971
NONRATT003535.2	Ins2	-3.25842555228548	6.95996136331885e-06	0.00671497072333002	5.63526301238548	5.74998230979358	2.48419844272087	9.26521480461937	24.4599025388612	12.3056438530634	15.6959679554468
NONRATT003536.2	Ins2	-3.08525883198993	0.0308520135861104	0.76680366935025	3.8076101435037	0.453945971825809	1.58085355445874	1.38978222069291	1.67862076247087	3.98633533268252	17.0039652850674
NONRATT003539.2	Nap1l4	1.13430870557605	0.72270021362114	0.993184854378932	3.04608811480296	2.87499115489679	1.12918111032767	1.62141259080839	0.959211864269068	1.73318927507936	3.92399198886171
NONRATT003541.2	Fgf4	1.08121695693384	0.710872907840837	0.993184854378932	5.48295860664533	7.71708152103875	5.87174177370388	4.63260740230968	5.99507415168168	7.62603281034916	5.23198931848228
NONRATT003542.2	Fgf4	-1.13817320764856	0.332794300006534	0.993184854378932	28.0240106561873	25.5722897461872	24.8419844272087	27.1007533035117	27.3375381316684	35.1837422841109	29.2664402502602
NONRATT003546.2	Ccnd1	1.38883014411177	0.126836715070051	0.957748865689442	6.70139385256652	9.07891943651618	7.45259532816261	4.4009770321942	5.51546821954714	5.19956782523807	7.03048564671056
NONRATT003547.2	Ccnd1	-1.59169293874455	0.137381571457815	0.964570160679526	4.72143657794459	1.36183791547743	2.0325259985898	3.93771629196323	6.23487711774894	4.67961104271426	2.77949432544371
NONRATT003549.2	Ccnd1	-1.12602345936073	0.485977324085307	0.993184854378932	11.7274392419914	14.9802170702517	21.6802773182912	16.6773866483149	18.9444343193141	20.1049955909205	16.1864669540545
NONRATT003550.2	Ccnd1	1.17874733052972	0.481795580895596	0.993184854378932	8.83365553292859	8.62497346469037	14.4535182121942	7.18054147358001	5.99507415168168	15.2520656206983	7.03048564671056
NONRATT003552.2	Rmt1	1.0408473920701	0.88213357840779	0.993184854378932	2.43687049184237	3.93419842249034	5.87174177370388	3.01119481150129	3.83684745707627	3.98633533268252	4.41449098746942
NONRATT003557.2	Chka	-1.09218782994289	0.659190180720455	0.993184854378932	8.224437909968	8.7762887886323	12.6468284356699	8.57032369427292	12.7095572015652	9.53254101293645	11.9354756327877
NONRATT003558.2	Chka	-1.03570536611219	0.812160912783603	0.993184854378932	25.739444570085	42.3682907037422	42.0055373041893	29.185426634551	36.4500508422246	41.7698615294125	43.8179105422891
NONRATT003560.2	Cabp4	1.15806789221635	0.204084239286534	0.991222873795369	105.242344366442	102.289158984749	112.014766144505	111.645838395663	84.6504470217453	100.524977954603	71.285854464321
NONRATT003562.2	Coro1b	1.21992177719306	0.0993997243806646	0.930767283991465	83.7674231570815	94.1181314918844	90.1086526041479	92.1888873059627	62.828377109624	80.766620218698	57.3883828371025
NONRATT003566.2	Rhod	1.08239408584171	0.772685657367189	0.993184854378932	4.56913217220444	4.69077504220002	4.74256066337621	3.93771629196323	4.55625635527807	3.81301640517458	4.90498998607714
NONRATT003567.2	Rhod	-1.04812490151899	0.655740432617431	0.993184854378932	50.412758299989	50.8419488444906	51.2648224088761	54.4331369771388	54.6750762633369	52.1689971798886	51.9928938524176
NONRATT003571.2	Pc	1.23342201043424	0.261489021252986	0.993184854378932	7.31061147552711	9.07891943651618	7.90426777229368	6.48565036323356	5.51546821954714	6.23948139028568	7.84798397772342
NONRATT003573.2	Pc	-1.10391685370264	0.794343206008228	0.993184854378932	3.04608811480296	1.51315323941936	2.48419844272087	3.24282518161678	2.1582266946054	0.519956782523807	4.41449098746942
NONRATT003574.2	Pc	1.2149486359442	0.593029600721683	0.993184854378932	0.76152202870074	1.81578388730324	2.7100346647864	1.85304296092387	1.67862076247087	1.03991356504761	1.144497663418
NONRATT003576.2	Rbm14	-1.17573200807223	0.64620414125998	0.993184854378932	3.35069692628326	1.21052259153549	2.48419844272087	3.24282518161678	2.1582266946054	4.15965426019045	1.47149699582314
NONRATT003582.2	Dpp3	1.38973044389884	0.0591444765900629	0.864741088792523	41.2744939555801	25.2696590983034	19.873587541767	21.0783636805091	22.3016758442558	16.118660258238	23.8709512655754
NONRATT003591.2	Banf1	1.11000763742707	0.433353346261866	0.993184854378932	1933.50443087118	1245.02248539425	1102.53243612394	1265.62834231101	1380.78547861532	1071.80424770907	1424.89959095541
NONRATT003596.2	Frmd8	1.05179948962315	0.842630270293872	0.993184854378932	4.4168277664643	4.23682907037422	2.7100346647864	2.77956444138581	2.63783262673994	5.02624889773013	3.92399198886171
NONRATT003597.2	Frmd8	-1.12531157687211	0.426413934276283	0.993184854378932	20.1041815576996	20.1249380842775	21.0027686520946	18.5304296092387	30.2151737244757	23.2247362860634	20.1104589429163
NONRATT003598.2	Frmd8	1.14355163127902	0.481553294139133	0.993184854378932	11.8797436477316	10.8947033238194	11.2918111032767	9.96010591496582	6.71448304988348	11.2657302880158	11.44497663418
NONRATT003602.2	Men1	-1.28614236910221	0.480049111184747	0.993184854378932	2.13226168036207	1.6644685633613	0.903344888262135	0.926521480461937	2.39802966067267	2.07982713009523	2.77949432544371
NONRATT003604.2	Bad	-1.23386741676276	0.130253613598512	0.960099931202313	74.6291588126726	62.9471747598455	67.0733579534635	89.8725836048079	94.242565664436	56.328651440079	96.6283027257196
NONRATT003605.2	Plcb3	1.02496074733042	0.891034760881624	0.993184854378932	20.4087903691798	26.6314970137808	32.0687435333058	24.5528192322413	25.179311437063	37.610207269222	15.2054689568391
NONRATT003606.2	Plcb3	-1.20413759347856	0.196117568620415	0.991222873795369	17.9719198773375	16.3420549857291	16.7118804328495	22.004885160971	21.8220699121213	20.4516334459364	17.9849632822828
NONRATT003607.2	Plcb3	1.01664023012428	0.919510769970525	0.995386624631236	19.6472683404791	22.2433526194646	25.5194930934053	29.185426634551	15.8269957604396	19.0650820258729	24.034450931778
NONRATT003613.2	Ms4a6bl	-1.16063132171383	0.656435077000516	0.993184854378932	3.35069692628326	3.17762180278066	0.903344888262135	3.70608592184775	1.91842372853814	2.07982713009523	4.08749165506428
NONRATT003615.2	Ms4a4c	-2.08256145033986	0.00284240968453425	0.372596567084963	3.50300133202341	3.78288309854841	2.25836222065534	6.25401999311807	9.11251271055615	5.02624889773013	6.86698598050799
NONRATT003619.2	Olr318	-1.22114400728367	0.220077199058109	0.993184854378932	29.5470547135887	41.1577681122067	27.100346647864	43.0832488414801	41.2461101635699	24.7846066336348	50.6848965227971
NONRATT003620.2	Olr318	-1.13649687956178	0.368880707509582	0.993184854378932	49.346627459808	58.7103456894713	46.2964255234344	69.7207414047607	62.5885741435567	37.2635694142061	65.0728671486233
NONRATT003621.2	Olr319	-1.04058273084693	0.846244343778362	0.993184854378932	6.39678504108622	7.56576619709681	4.96839688544174	6.94891110346453	4.55625635527807	7.45271388284123	7.3574849791157
NONRATT003622.2	Olr319	-1.28175974930511	0.0483092256851285	0.846728326462177	38.9899278694779	58.4077150415874	52.6198397412693	70.4156325151072	55.634288127606	57.5418839326346	72.430352127739
NONRATT003623.2	Patl1	1.16053828801968	0.358466156497759	0.993184854378932	15.0781361682747	19.8223074363937	25.2936568713398	13.4345614666981	15.3473898283051	21.1449091559681	18.311962614688
NONRATT003624.2	Olr327	-1.23339856288695	0.171468549613728	0.980645502569121	20.56109477492	31.1709567320389	31.6170710891747	35.2078162575536	31.1743855887447	25.8245201986824	44.3084095408968
NONRATT003628.2	Glyatl2	-1.09145017704637	0.376996281534745	0.993184854378932	382.893276030732	443.807845121699	465.222617454999	452.142482465425	493.034898234301	471.947439604108	462.540555687074
NONRATT003629.2	Glyatl2	-1.10004010760603	0.351092646303358	0.993184854378932	232.416523159466	288.407007433331	302.846373789881	293.012418196088	329.489275376425	295.855409256046	289.394409178551
NONRATT003634.2	Olr383	1.19144154976304	0.751559568162155	0.993184854378932	1.97995727462193	0	2.25836222065534	2.77956444138581	0.239802966067267	0.519956782523807	1.144497663418
NONRATT003635.2	Olr383	2.22263076025063	0.0141320568732036	0.649267070060327	5.63526301238548	4.38814439431615	2.25836222065534	3.01119481150129	1.91842372853814	0.866594637539678	1.79849632822828
NONRATT003637.2	Olr383	1.09920549641074	0.798378656783112	0.993184854378932	5.17834979516504	1.51315323941936	2.48419844272087	1.62141259080839	5.51546821954714	2.25314605760316	1.96199599443085
NONRATT003639.2	Tle4	-1.28671598604266	0.428919040388424	0.993184854378932	1.37073965166133	2.42104518307098	2.0325259985898	1.85304296092387	1.91842372853814	2.59978391261903	3.43349299025399
NONRATT003641.2	Tle4	-1.23150310443033	0.510229877860975	0.993184854378932	4.4168277664643	2.11841453518711	1.3550173323932	5.09586814254065	3.11743855887447	2.9464217676349	2.288995326836
NONRATT003642.2	Tle4	-1.23379123594395	0.295522008148091	0.993184854378932	5.78756741812563	6.50655892950326	6.32341421783494	6.02238962300259	9.35231567662342	6.58611924530155	8.66548230873627
NONRATT003653.2	Rorb	1.02097875905335	0.887508947702912	0.993184854378932	32.897751639872	26.3288663658969	23.4869670948155	28.4905355242046	33.0928093172829	20.4516334459364	26.8139452572217
NONRATT003656.2	Rorb	1.12458006013602	0.412845370085926	0.993184854378932	31.3747075824705	41.9143447319163	27.3261828699296	27.7956444138581	32.3734004190811	23.7446930685872	35.8064268983631
NONRATT003657.2	LOC499331	1.43919243297374	0.165741597257662	0.979520064183323	5.93987182386578	3.93419842249034	2.93587088685194	3.01119481150129	2.1582266946054	2.9464217676349	3.76049232265914
NONRATT003659.2	Ostf1	1.04243856357046	0.75790841673889	0.993184854378932	26.9578798160062	29.3551728447356	31.8429073112402	30.5752088552439	20.8628580478522	28.9442608938252	31.7189352432988
NONRATT003662.2	Ostf1	-1.07564213888313	0.860328404231028	0.993184854378932	1.67534846314163	1.21052259153549	2.0325259985898	1.85304296092387	0.239802966067267	2.4264649851111	2.288995326836
NONRATT003664.2	Fam120b	1.07881926954907	0.718922911818848	0.993184854378932	6.09217622960592	11.0460186477613	9.25928510468688	7.41217184369549	5.75527118561441	11.0924113605079	8.01148364392599
NONRATT003666.2	Fam120b	1.09022103312976	0.682343754152909	0.993184854378932	8.224437909968	24.8157131264775	21.0027686520946	12.5080399862361	16.7862076247087	19.9316766634126	16.5134662864597
NONRATT003667.2	Gna14	1.72096361200758	0.109785844636891	0.938051037468709	2.89378370906281	2.72367583095485	1.58085355445874	1.38978222069291	1.19901483033634	0.866594637539678	2.12549566063343
NONRATT003676.2	Pcsk5	1.28646591811132	0.272969044340527	0.993184854378932	12.336656864952	6.20392828161939	10.162629992949	11.3498881356587	5.27566525347988	7.7993517378571	5.39548898468485
NONRATT003679.2	Anxa1	1.50551954353878	0.231200628225568	0.993184854378932	2.89378370906281	1.51315323941936	3.16170710891747	1.62141259080839	2.39802966067267	1.21323249255555	1.47149699582314
NONRATT003680.2	Aldh1a1	-1.02473868693986	0.860163133055229	0.993184854378932	21.1703123978806	20.7301993800453	22.8094584286189	22.6997762713175	23.2608877085249	22.1848227210157	20.2739586091188
NONRATT003681.2	Aldh1a1	1.06416172856819	0.826674476705174	0.993184854378932	2.89378370906281	3.17762180278066	4.06505199717961	2.77956444138581	5.51546821954714	2.77310284012697	1.79849632822828
NONRATT003683.2	Aldh1a1	1.04540273356288	0.826200742730833	0.993184854378932	9.89978637310963	13.7696944787162	21.6802773182912	15.5192347977374	11.2707394051616	19.5850388083967	10.7909779693697
NONRATT003684.2	Aldh1a1	-1.04102226744832	0.797294800094127	0.993184854378932	16.1442670084557	23.9078211828259	23.0352946506844	20.6151029402781	18.9444343193141	28.2509851837935	19.2929606119034
NONRATT003687.2	Tmc1	-1.24512821389179	0.195346287750525	0.991222873795369	139.053922440755	77.9273918300972	80.1718588332645	172.33299536592	133.090646167333	77.6468795235551	111.343272683951
NONRATT003691.2	Trpm3	-1.10833396649447	0.6551599412788	0.993184854378932	4.4168277664643	4.9934056900839	5.64590555163834	6.71728073334904	3.11743855887447	5.89284353526981	6.2129873156977
NONRATT003692.2	Trpm3	1.09904465261209	0.697072862234031	0.993184854378932	4.87374098368474	5.14472101402583	4.51672444131067	6.71728073334904	3.59704449100901	2.9464217676349	4.57799065367199
NONRATT003694.2	Trpm3	-1.09301930492351	0.530190877166686	0.993184854378932	30.3085767422895	35.4077858024131	25.9711655375364	31.0384695954749	30.9345826226775	28.7709419663173	43.0004122112762
NONRATT003696.2	Trpm3	1.01862581510381	0.847785030663551	0.993184854378932	297.298200004769	304.74906241906	257.904965598839	299.266438189206	274.814199113088	274.190543317554	278.112932210574
NONRATT003697.2	Trpm3	-1.62897818013728	0.0971265482663074	0.925645069415611	5.33065420090518	1.51315323941936	3.16170710891747	7.41217184369549	5.51546821954714	3.98633533268252	5.06848965227971
NONRATT003698.2	Mir204	-1.06582266073989	0.72272786808566	0.993184854378932	10.0520907788498	15.1315323941936	11.0659748812111	16.2141259080839	12.9493601676324	9.35922208542852	13.4069726286108
NONRATT003700.2	Mir204	1.1204590835697	0.42284843174933	0.993184854378932	24.0640961069434	30.5656954362711	27.7778553140606	23.8579281218949	23.9802966067267	20.6249523734443	29.4299399164628
NONRATT003703.2	Aldh1a7	-1.11086842332774	0.597077106351782	0.993184854378932	10.5090039960702	11.1973339717033	11.2918111032767	9.96010591496582	13.6687690658342	14.7321088381745	10.4639786369646
NONRATT003704.2	Aldh1a7	1.05418265221946	0.680356103451139	0.993184854378932	37.9237970292969	49.6314262529551	42.2313735262548	35.9027073679001	35.2510360118883	44.7162832970474	47.7419025311508
NONRATT003705.2	Aldh1a7	1.37833067130623	0.0250775144309877	0.741216401671806	25.5871401643449	33.7433172390518	41.3280286379927	19.9202118299316	26.8579321995339	25.6512012711745	24.3614502641831
NONRATT003707.2	Smc5	-1.03862460898726	0.900216811361129	0.993184854378932	3.19839252054311	1.6644685633613	2.7100346647864	2.77956444138581	2.39802966067267	3.81301640517458	1.47149699582314
NONRATT003710.2	Kank1	-1.12777400709273	0.438408391968977	0.993184854378932	48.5851054311072	104.861519491762	100.045446375031	101.222471740467	99.0386249857813	76.2603281034916	104.31278703724
NONRATT003711.2	Dmrt1	-1.04980347474595	0.798373124885449	0.993184854378932	7.00600266404681	11.4999646195872	16.0343717666529	12.2764096161207	12.2299512694306	12.4789627805714	10.7909779693697
NONRATT003712.2	Dmrt1	1.35951985635731	0.0487522767313808	0.846728326462177	22.0841388323215	22.2433526194646	18.0668977652427	14.824343687391	14.388177964036	13.8655142006348	18.1484629484854
NONRATT003715.2	Dmrt3	-1.0643368189979	0.780040434672554	0.993184854378932	5.17834979516504	4.08551374643228	7.00092288403154	5.09586814254065	5.99507415168168	6.06616246277774	5.55898865088742
NONRATT003718.2	Dmrt2	-1.03783404422378	0.859602790154777	0.993184854378932	8.68135112718844	5.90129763373551	5.64590555163834	8.33869332415743	5.75527118561441	5.89284353526981	8.17498331012856
NONRATT003720.2	Pum3	-1.05864385552917	0.5873743672691	0.993184854378932	61.9878931362403	66.8813731823358	65.2666681769392	68.0993288139524	72.4204957523147	67.9410195831107	65.7268658134336
NONRATT003721.2	Pum3	1.09355388692014	0.569412479144145	0.993184854378932	16.7534846314163	18.7631001688001	15.8085355445874	14.824343687391	13.6687690658342	16.4652981132539	17.4944642836751
NONRATT003723.2	Rfx3	-1.00293044096233	0.975493908067118	0.998912273823371	131.743310965228	135.124584280149	132.340026130403	142.221047250907	135.488675828006	132.415660616063	124.096246647752
NONRATT003724.2	Rfx3	1.1216791179133	0.765026855540185	0.993184854378932	0.913826434440889	1.51315323941936	3.387543330983	2.08467333103936	0.959211864269068	2.25314605760316	1.30799732962057
NONRATT003725.2	Mir101-2	-1.25531657349016	0.519030071087568	0.993184854378932	2.58917489758252	1.36183791547743	2.0325259985898	4.4009770321942	2.63783262673994	2.07982713009523	1.144497663418
NONRATT003727.2	Insl6	-1.00166326765706	0.989493484900445	0.999880304042607	29.3947503078486	31.7762180278066	30.9395624229781	33.8180340368607	26.1385233013321	34.1438287190633	28.7759412516525
NONRATT003728.2	Insl6	1.27238664192878	0.382470580983966	0.993184854378932	3.8076101435037	3.02630647883873	4.51672444131067	2.77956444138581	3.11743855887447	2.25314605760316	3.59699265645657
NONRATT003729.2	Insl6	1.08920695844263	0.689834971865313	0.993184854378932	12.1843524592118	6.50655892950326	10.6143024370801	7.64380221381098	5.27566525347988	11.6123681430317	10.7909779693697
NONRATT003731.2	Gldc	1.19748846096544	0.192659139625144	0.986611135405196	61.5309799190198	55.2300932388067	65.4925043990048	55.1280280874852	42.6849279599735	66.7277870905552	38.0954222251991
NONRATT003732.2	Gldc	-1.15021592982291	0.64879354839926	0.993184854378932	3.04608811480296	2.11841453518711	1.12918111032767	3.01119481150129	2.8776355928072	1.73318927507936	2.45249499303857
NONRATT003733.2	Mbl2	-1.03387356088106	0.757943892335885	0.993184854378932	93.3626007187108	114.999646195872	111.788929922439	97.0531250783879	112.947197017683	101.911529374666	128.837736967626
NONRATT003734.2	Mbl2	1.04325697953959	0.833107922190719	0.993184854378932	8.83365553292859	14.9802170702517	12.1951559915388	8.33869332415743	12.9493601676324	12.9989195630952	11.6084763003826
NONRATT003735.2	Mbl2	-1.14324717482801	0.264396667077587	0.993184854378932	85.7473804317034	118.479898646536	131.210845020075	105.623448772661	140.044932183284	136.055358093729	128.674237301424
NONRATT003737.2	Tpd52l3	1.15035365485747	0.563446008008962	0.993184854378932	7.00600266404681	11.6512799435291	13.550173323932	8.8019540643884	5.75527118561441	15.7720224032221	6.53998664810285
NONRATT003740.2	Mbl2	1.17173504254636	0.46878457172497	0.993184854378932	6.09217622960592	4.9934056900839	4.51672444131067	5.09586814254065	5.27566525347988	3.29305962265078	4.41449098746942
NONRATT003743.2	Cstf2t	-1.30368375449969	0.37133887952196	0.993184854378932	3.95991454924385	3.17762180278066	3.387543330983	5.55912888277162	3.59704449100901	6.75943817280949	2.45249499303857
NONRATT003748.2	Sgms1	1.37824908195492	0.241289963931352	0.993184854378932	7.9198290984877	12.1052259153549	4.29088821924514	2.77956444138581	5.99507415168168	6.23948139028568	8.5019826425337
NONRATT003750.2	Rnls	-1.01331255705322	0.914160828979987	0.994522223579078	165.859497851021	138.453521406872	137.760095459976	192.716467936083	157.790351672262	130.335833485968	117.556259999649
NONRATT003753.2	Rnls	1.30433709329399	0.0765998332694266	0.899069575892248	38.076101435037	21.7894066476388	35.4562868642888	25.4793407127033	23.0210847424576	21.6648659384919	26.9774449234242
NONRATT003752.2	Rnls	-1.00450771205552	0.980349934233847	0.999880304042607	19.494963934739	10.8947033238194	10.8401386591456	12.7396703563516	14.6279809301033	15.7720224032221	12.4259746313954
NONRATT003754.2	Lipf	-1.36261283815824	0.283989879409321	0.993184854378932	4.4168277664643	2.11841453518711	2.48419844272087	4.63260740230968	5.99507415168168	2.4264649851111	3.76049232265914
NONRATT003755.2	Lipf	1.07240509025919	0.542558561991795	0.993184854378932	72.6492015380506	66.578742534452	75.6551343919538	77.1329132484562	65.7060127024312	67.7677006556028	56.7343841722922
NONRATT003756.2	Lipf	4.00648214128662	0.0883306831092828	0.913192833379835	5.33065420090518	0	3.61337955304854	1.15815185057742	0	1.73318927507936	0
NONRATT003757.2	Lipf	1.31791306871073	0.183518313043759	0.982848751095397	14.4689185453141	7.41445087315488	11.5176473253422	11.5815185057742	6.47468008381621	6.58611924530155	9.15598130734399
NONRATT003759.2	Lipf	1.26610467421799	0.163650757470948	0.978679106124454	21.4749212093609	14.8289017463098	15.5826993225218	12.9713007264671	17.026010590776	11.6123681430317	13.4069726286108
NONRATT003761.2	Lipf	3.09623153859711	0.0165758294267761	0.687780181671052	2.58917489758252	2.11841453518711	1.80668977652427	0.926521480461937	0.479605932134534	1.03991356504761	0.326999332405142
NONRATT003763.2	Mir107	1.12704134214841	0.332372956539434	0.993184854378932	595.357922038239	578.024537458197	703.253995512072	681.919809619985	481.044749930938	634.520593606552	422.483137467444
NONRATT003764.2	Mir107	1.34126544166625	0.368356569017653	0.993184854378932	3.95991454924385	2.72367583095485	2.93587088685194	3.01119481150129	1.4388177964036	3.11974069514284	1.96199599443085
NONRATT003765.2	Mir107	1.26007561286686	0.350081767502501	0.993184854378932	8.83365553292859	6.35524360556132	5.42006932957281	6.02238962300259	5.03586228741261	8.31930852038091	2.61599465924114
NONRATT003769.2	Kif20b	-1.04861170135521	0.80389543092237	0.993184854378932	8.37674231570815	16.0394243378452	13.3243371018665	13.4345614666981	11.2707394051616	11.9590059980476	15.8594676216494
NONRATT003771.2	Kif20b	-1.33102715271738	0.109163106815523	0.938051037468709	10.8136128075505	11.802595267471	12.4209922136044	19.4569510897007	12.7095572015652	11.4390492155237	18.4754622808905
NONRATT003773.2	Htr7	-1.0856561495164	0.504132621092222	0.993184854378932	64.8816768453031	67.7892651259874	76.7843155022814	63.0034606714117	72.6602987183819	87.1794205364916	79.4608377744496
NONRATT003780.2	Htr7	-1.02494340764189	0.905246868401858	0.993184854378932	5.48295860664533	5.29603633796777	6.54925043990048	5.09586814254065	7.19408898201801	6.58611924530155	4.74149031987456
NONRATT003782.2	Htr7	1.00891692888621	0.970333137993162	0.998559859542418	11.4228304305111	9.07891943651618	21.4544410962257	11.8131488758897	10.5513305069598	22.5314605760316	9.80997997215427
NONRATT003783.2	Htr7	1.04195568285504	0.899451259960205	0.993184854378932	1.82765286888178	2.87499115489679	1.80668977652427	3.24282518161678	2.1582266946054	1.03991356504761	2.12549566063343
NONRATT003785.2	Ankrd1	1.47216260250094	0.300541247077163	0.993184854378932	2.89378370906281	1.36183791547743	3.16170710891747	2.31630370115484	1.91842372853814	0.519956782523807	1.96199599443085
NONRATT003787.2	Ankrd1	-1.05949405506704	0.785218564164923	0.993184854378932	9.13826434440889	6.6578742534452	6.09757799576941	6.25401999311807	9.35231567662342	5.54620568025394	9.97347963835684
NONRATT003789.2	Ankrd1	-1.08909093398555	0.700412824655742	0.993184854378932	7.61522028700741	4.23682907037422	7.90426777229368	6.25401999311807	5.51546821954714	6.41280031779361	9.97347963835684
NONRATT003795.2	Pcgf5	-1.06094177923388	0.761099999179365	0.993184854378932	10.6613084018104	22.3946679434066	25.0678206492742	16.9090170184303	15.8269957604396	27.5577094737618	21.0914569401317
NONRATT003796.2	Btaf1	1.02908554001916	0.901916425052378	0.993184854378932	12.6412656764323	7.41445087315488	9.25928510468688	10.4233666551968	12.7095572015652	5.19956782523807	9.97347963835684
NONRATT003797.2	42799	-1.00282497945496	0.98471681027602	0.999880304042607	67.0139385256652	94.2694468158263	103.884662150145	63.0034606714117	81.2932054968035	113.870535372714	95.320305396099
NONRATT003799.2	42799	1.41585657668345	0.0691163643663879	0.881278072549159	12.336656864952	10.1381267041097	8.13010399435921	7.41217184369549	6.47468008381621	9.53254101293645	5.55898865088742
NONRATT003801.2	Ide	1.00823887862767	0.944776090193679	0.996275233679672	72.9538103495309	91.0918250130456	103.884662150145	73.195196956493	83.9310381235435	105.897864707349	90.0883160776167
NONRATT003803.2	Ide	1.27144677671773	0.435229933942392	0.993184854378932	1.52304405740148	3.93419842249034	4.06505199717961	1.85304296092387	2.8776355928072	3.63969747766665	1.47149699582314
NONRATT003812.2	Cyp26a1	-1.08916957050722	0.813473784570357	0.993184854378932	2.13226168036207	1.36183791547743	2.48419844272087	3.47445555173226	0.479605932134534	2.77310284012697	1.79849632822828
NONRATT003813.2	Cyp26a1	-1.02230615373074	0.886657390710632	0.993184854378932	18.8857463117784	19.6709921124517	17.8410615431772	23.6262977517794	18.7046313532468	16.4652981132539	18.4754622808905
NONRATT003815.2	Cyp26a1	-1.62212550121512	0.0745925753392065	0.891135658152141	2.43687049184237	2.26972985912904	1.80668977652427	2.54793407127033	3.35724152494174	3.63969747766665	4.57799065367199
NONRATT003816.2	Cyp26a1	1.04232883728328	0.73759907675501	0.993184854378932	36.0961441604151	30.868326084155	36.3596317525509	32.1966214460523	30.9345826226775	33.6238719365395	34.9889285673502
NONRATT003818.2	Myof	1.22053550584525	0.0666836195014988	0.877534865427016	1278.4431817828	1150.14777728266	1152.66807742248	915.634853066509	858.494618520816	1175.44896635882	962.195535602131
NONRATT003820.2	Myof	-1.19532962649381	0.397484977267793	0.993184854378932	6.39678504108622	6.50655892950326	6.32341421783494	8.10706295404195	5.99507415168168	10.9190924329999	5.55898865088742
NONRATT003827.2	Pde6c	1.34182177764352	0.25779269948057	0.993184854378932	17.8196154715973	10.7433879998775	5.19423310750727	11.5815185057742	7.19408898201801	4.85292997022219	10.300478970762
NONRATT003828.2	Pde6c	1.03768721178151	0.704762996551148	0.993184854378932	197.386509839232	199.736227603356	184.508193427541	169.321800554419	180.571633448652	209.88922121211	187.370617468147
NONRATT003832.2	Plce1	-1.06255108060647	0.861483345412505	0.993184854378932	1.52304405740148	2.87499115489679	1.58085355445874	3.24282518161678	1.67862076247087	2.59978391261903	1.144497663418
NONRATT003834.2	Hells	1.46646653300915	0.275529125219545	0.993184854378932	5.93987182386578	11.3486492956452	13.3243371018665	8.57032369427292	0.719408898201801	12.9989195630952	5.23198931848228
NONRATT003837.2	Hells	1.38376572789717	0.261948575338249	0.993184854378932	3.35069692628326	3.02630647883873	3.387543330983	0.926521480461937	1.91842372853814	3.46637855015871	2.77949432544371
NONRATT003838.2	Hells	1.18519006219911	0.474629159294762	0.993184854378932	7.31061147552711	4.08551374643228	4.29088821924514	4.16934666207872	5.27566525347988	4.33297318769839	4.08749165506428
NONRATT003839.2	Hells	-1.00631142555906	0.992817935168549	0.999880304042607	0.76152202870074	5.90129763373551	7.00092288403154	3.47445555173226	0	11.4390492155237	3.26999332405142
NONRATT003840.2	Hells	1.17227796728778	0.477567097600551	0.993184854378932	7.76752469274755	8.47365814074843	7.22675910609708	4.4009770321942	4.31645338921081	10.0524977954603	7.52098464531827
NONRATT003842.2	Hells	1.13592190916674	0.386656774490542	0.993184854378932	23.1502696725025	30.5656954362711	24.3903119830776	26.1742318230497	24.6997055049285	22.3581416485237	18.9659612794983
NONRATT003847.2	Cyp2c24	-1.13193190172129	0.301439171967873	0.993184854378932	52.3927155746109	64.157697351381	49.0064601882208	61.1504177104878	70.9816779559111	54.9421000200156	63.6013701528002
NONRATT003848.2	Cyp2c24	-1.00175992194749	0.988507068596634	0.999880304042607	110.116085350127	84.5852660835424	78.3651690567402	95.4317124875795	101.916260578589	69.847527785698	98.4267990539478
NONRATT003849.2	Cyp2c24	1.22213225452953	0.416815624240318	0.993184854378932	7.00600266404681	4.23682907037422	6.09757799576941	7.41217184369549	3.11743855887447	4.67961104271426	3.76049232265914
NONRATT003850.2	Cyp2c24	1.07279445467337	0.866983197900889	0.993184854378932	2.28456608610222	3.02630647883873	2.25836222065534	0.694891110346453	0.719408898201801	3.81301640517458	3.92399198886171
NONRATT003851.2	Cyp2c24	-1.10253485597348	0.597192839937333	0.993184854378932	8.07213350422785	9.68418073228392	9.71095754881795	7.87543258392646	11.5105423712288	9.70585994044439	11.1179773017748
NONRATT003858.2	Cyp2c12	-1.15342218959764	0.690783179114908	0.993184854378932	2.43687049184237	2.11841453518711	1.3550173323932	2.08467333103936	3.59704449100901	1.90650820258729	1.79849632822828
NONRATT003859.2	Cyp2c12	-1.18948891754306	0.399062235487184	0.993184854378932	8.37674231570815	14.0723251266001	7.22675910609708	14.36108294716	8.63290677842162	12.8256006355872	11.6084763003826
NONRATT003864.2	Cyp2c12	-1.198340502336	0.699771272778425	0.993184854378932	2.74147930332267	1.51315323941936	3.16170710891747	2.77956444138581	7.19408898201801	1.90650820258729	0.163499666202571
NONRATT003868.2	Cyp2c12	-1.28384655667335	0.528326634232547	0.993184854378932	5.33065420090518	1.36183791547743	2.93587088685194	6.94891110346453	2.8776355928072	1.21323249255555	5.55898865088742
NONRATT003869.2	Cyp2c12	-1.02305229723379	0.838600481450586	0.993184854378932	916.111000526991	1204.01603260599	984.194255761596	936.249956006787	1097.81797865595	981.851724332455	1218.56301220776
NONRATT003871.2	Cyp2c12	-1.36398708094787	0.358316347214779	0.993184854378932	1.21843524592118	1.51315323941936	2.48419844272087	2.08467333103936	1.4388177964036	3.29305962265078	2.288995326836
NONRATT003872.2	Cyp2c12	1.382853278132	0.283446111568333	0.993184854378932	3.95991454924385	3.3289371267226	3.83921577511407	1.15815185057742	3.35724152494174	3.63969747766665	2.45249499303857
NONRATT003874.2	Cyp2c12	-1.06097877812396	0.567568533438161	0.993184854378932	109.963780944387	126.196980167575	132.791698574534	124.617139122131	125.656754219248	135.882039166221	135.050724283324
NONRATT003878.2	Aldh18a1	-1.10975563590513	0.609994574179934	0.993184854378932	5.48295860664533	7.111820225271	4.96839688544174	6.94891110346453	5.75527118561441	6.41280031779361	7.03048564671056
NONRATT003879.2	Cyp2c22	-1.01776487286322	0.934064326638471	0.99619368958383	5.93987182386578	5.59866698585164	4.96839688544174	5.32749851265614	6.95428601595075	3.98633533268252	6.37648698190028
NONRATT003882.2	Cyp2c22	-1.06791581045246	0.575526311080963	0.993184854378932	90.0119037924275	89.5786717736263	63.2341421783494	84.5450850921517	93.0435508340996	72.2739927708091	96.9553020581247
NONRATT003885.2	Pdlim1	1.13280814118558	0.68586108180189	0.993184854378932	3.35069692628326	2.57236050701292	2.25836222065534	2.31630370115484	2.1582266946054	1.38655142006348	3.76049232265914
NONRATT003886.2	Pdlim1	-1.06230568838947	0.737226227140407	0.993184854378932	16.1442670084557	15.2828477181356	17.6152253211116	18.0671688690078	18.7046313532468	10.3991356504761	22.2359546035497
NONRATT003887.2	Pdlim1	1.72747376191743	0.161233315021608	0.977851859806081	4.72143657794459	1.6644685633613	6.32341421783494	1.38978222069291	1.4388177964036	5.372886752746	1.30799732962057
NONRATT003888.2	Pdlim1	-1.53547616040596	0.572481725135104	0.993184854378932	0	3.48025245066453	1.12918111032767	5.09586814254065	2.8776355928072	0	1.63499666202571
NONRATT003889.2	Pdlim1	1.09621435239781	0.391815639513083	0.993184854378932	263.638926336196	236.051905349421	235.095507170221	246.454713802875	222.537152510424	182.678149593364	242.470004978413
NONRATT003890.2	Pdlim1	1.03719975280686	0.909876642550498	0.993796459800365	3.19839252054311	2.42104518307098	4.06505199717961	3.24282518161678	1.4388177964036	5.02624889773013	2.45249499303857
NONRATT003893.2	Aldh18a1	-1.13794506059014	0.209772284199389	0.991222873795369	84.3766407800421	86.7036806187295	91.2378337144756	113.267250986472	99.5182309179158	93.0722640717614	92.3773114044527
NONRATT003895.2	Aldh18a1	-1.0248274982081	0.834398592525914	0.993184854378932	79.3505953906172	83.3747434920069	68.2025390637912	85.7032369427292	84.410644055678	62.7414517578727	83.5483294295139
NONRATT003899.2	Ccnj	-1.62175774350356	0.0772503961364232	0.903300796357531	2.74147930332267	2.42104518307098	3.16170710891747	5.79075925288711	3.59704449100901	3.46637855015871	5.06848965227971
NONRATT003903.2	Ccnj	-1.02862269650297	0.867410031666005	0.993184854378932	11.7274392419914	10.4407573519936	11.9693197694733	11.5815185057742	15.3473898283051	10.2258167229682	9.97347963835684
NONRATT003900.2	Ccnj	1.7114240379332	0.0504851654110267	0.846728326462177	5.78756741812563	3.78288309854841	2.7100346647864	1.85304296092387	2.1582266946054	2.4264649851111	3.10649365784885
NONRATT003908.2	Kcnip2	-1.06387527152044	0.741651853366738	0.993184854378932	5.78756741812563	10.1381267041097	9.25928510468688	8.57032369427292	8.39310381235435	9.18590315792058	9.31948097354656
NONRATT003910.2	Trim8	-1.14230377912418	0.692198467512528	0.993184854378932	5.93987182386578	1.36183791547743	2.48419844272087	6.02238962300259	2.1582266946054	3.46637855015871	3.43349299025399
NONRATT003911.2	Arl3	1.08003030223722	0.776246936740826	0.993184854378932	5.33065420090518	2.57236050701292	2.93587088685194	2.31630370115484	3.11743855887447	3.46637855015871	4.41449098746942
NONRATT003913.2	Wbp1l	1.09195237910018	0.520476961611575	0.993184854378932	89.2503817637268	55.8353545345745	56.2332192943179	59.0657443794485	68.8234512613056	48.1826618472061	70.3048564671056
NONRATT003915.2	Cyp17a1	1.18512380521859	0.298210870482994	0.993184854378932	28.1763150619274	16.644685633613	30.487889978847	19.2253207195852	19.6638432175159	25.1312444886507	20.1104589429163
NONRATT003917.2	Cnnm2	1.28796921242819	0.310091626057524	0.993184854378932	4.112218954984	4.69077504220002	5.64590555163834	3.47445555173226	3.11743855887447	4.85292997022219	3.26999332405142
NONRATT003918.2	Ina	1.17303093922285	0.323880311965261	0.993184854378932	18.1242242830776	27.9933349292582	23.0352946506844	15.287604427622	20.8628580478522	24.9579255611427	17.3309646174725
NONRATT003920.2	Ina	-1.0726576819905	0.699159808213699	0.993184854378932	15.2304405740148	18.914415492742	17.8410615431772	22.6997762713175	18.4648283871796	10.9190924329999	22.3994542697523
NONRATT003922.2	Ina	-1.07161982471927	0.675774491834497	0.993184854378932	17.9719198773375	17.0986316054388	22.8094584286189	26.8691229333962	18.7046313532468	21.491547010984	15.5324682892443
NONRATT003928.2	Sh3pxd2a	1.23979126255725	0.0832807743390174	0.911887542047621	108.897650104206	93.0589242242908	117.208999252012	101.222471740467	62.828377109624	96.711961549428	81.9133327674882
NONRATT003929.2	Sh3pxd2a	1.24935104076455	0.195496855147465	0.991222873795369	17.3627022543769	15.7367936899614	14.6793544342597	14.5927133172755	9.35231567662342	10.745773505492	16.1864669540545
NONRATT003932.2	Sorcs3	-1.14437841109219	0.205815246927853	0.991222873795369	172.103978486367	201.400696166717	220.867825180092	198.043966448739	232.369074119182	256.165374856729	219.416552043851
NONRATT003933.2	Sorcs3	1.03436093513349	0.794539942834277	0.993184854378932	61.5309799190198	49.934056900839	40.4246837497305	42.6199881012491	44.6033516885117	48.1826618472061	60.4948764949513
NONRATT003935.2	Sorcs3	1.03497434327044	0.773102805656342	0.993184854378932	36.7053617833757	40.7038221403809	39.9730113055995	44.009770321942	36.4500508422246	35.010423356603	35.9699265645657
NONRATT003941.2	Sorcs1	-3.48895188530785	0.0013442488860482	0.223369805734625	0	1.51315323941936	1.58085355445874	5.32749851265614	4.07665042314354	2.4264649851111	2.45249499303857
NONRATT003942.2	Sorcs1	-1.01574088683279	0.875985890244835	0.993184854378932	167.687150719903	208.966462363814	208.898505410619	200.591900520009	210.54700420706	181.638236028316	200.123591431947
NONRATT003945.2	Sorcs1	-1.08017369969955	0.708567990967536	0.993184854378932	9.13826434440889	12.7104872111226	14.9051906563252	10.8866273954278	13.428966099767	19.5850388083967	8.66548230873627
NONRATT003946.2	Sorcs1	1.24459983821356	0.0711697656949897	0.884286724393042	34.2684912915333	37.6775156615421	37.9404853070097	32.1966214460523	27.0977351656012	27.5577094737618	30.7379372460834
NONRATT003947.2	Sorcs1	1.94891520961745	0.053861408349916	0.852644876297359	3.19839252054311	3.93419842249034	1.12918111032767	1.15815185057742	0.959211864269068	1.21323249255555	2.288995326836
NONRATT003950.2	Mir3584	-1.13858425480009	0.473204869747596	0.993184854378932	27.719401844707	13.9210098026581	14.2276819901286	24.5528192322413	22.5414788103231	20.2783145184285	18.1484629484854
NONRATT003952.2	Ins1	-1.19896956543634	0.383382225613742	0.993184854378932	24.0640961069434	16.0394243378452	28.6812002023228	23.6262977517794	25.179311437063	42.983094021968	17.6579639498777
NONRATT003954.2	Xpnpep1	-1.18543106384383	0.131211041961193	0.960099931202313	187.334419060382	247.70318529295	205.059289635505	283.052312281122	273.135578350617	205.036291241888	251.298986953352
NONRATT003955.2	Xpnpep1	-1.00833393731613	0.967477708046915	0.998559859542418	7.9198290984877	8.47365814074843	7.00092288403154	8.57032369427292	6.71448304988348	6.06616246277774	10.1369793045594
NONRATT003956.2	Xpnpep1	-1.30091885513569	0.0336976265653811	0.772313275690607	33.0500560456121	30.4143801123292	37.0371404187475	43.3148792115955	41.9655190617717	50.2624889773013	38.2589218914017
NONRATT003957.2	Add3	-1.26166591533452	0.0713342862749299	0.884286724393042	29.2424459021084	36.7696237178905	34.5529419760267	37.292489588593	47.4809872813189	36.2236558491585	48.0689018635559
NONRATT003959.2	Mxi1	-1.11434521184519	0.572869411609622	0.993184854378932	7.00600266404681	13.6183791547743	10.162629992949	10.6549970253123	9.11251271055615	12.4789627805714	13.2434729624083
NONRATT003960.2	Rbm20	-1.09709996300743	0.373047376524204	0.993184854378932	84.3766407800421	93.3615548721747	92.1411786027377	112.34072950601	100.477442782185	93.7655397817931	88.6168190817936
NONRATT003961.2	Adra2a	-1.14262571799298	0.309584024873069	0.993184854378932	75.086072029893	80.4997523371101	55.7815468501868	95.8949732278105	82.4922203271399	60.1416678452536	84.6928270929319
NONRATT003963.2	Adra2a	1.19382720951003	0.515600426087952	0.993184854378932	3.19839252054311	3.17762180278066	3.83921577511407	1.15815185057742	3.83684745707627	3.46637855015871	2.77949432544371
NONRATT003964.2	Adra2a	-1.00749986740943	0.946900424188586	0.996275233679672	117.731305637134	110.611501801555	92.3670148248033	120.679422830167	116.304438542625	88.739290884063	106.274783031671
NONRATT003967.2	Adra2a	-1.13154582314066	0.470251546735543	0.993184854378932	12.336656864952	14.6775864223678	12.8726646577354	18.5304296092387	15.5871927943724	10.5724545779841	15.8594676216494
NONRATT003968.2	Marf1	1.02686844706796	0.785828595844015	0.993184854378932	189.314376335004	210.933561575059	221.093661402157	194.801141267122	193.520993616285	220.288356862586	197.507596772706
NONRATT003972.2	LOC100911627	1.27099163474927	0.124209522174694	0.953414229632743	29.2424459021084	17.2499469293807	27.100346647864	20.3834725701626	16.3066016925742	22.0115037935078	18.1484629484854
NONRATT003973.2	Zc3h7a	-1.5525560281281	0.171848010357356	0.980645502569121	5.78756741812563	2.26972985912904	3.61337955304854	7.87543258392646	4.31645338921081	4.85292997022219	7.19398531291313
NONRATT003975.2	Zc3h7a	-1.03274083831258	0.750808025414729	0.993184854378932	119.558958506016	154.492945744717	154.697812114891	147.085285023332	150.356459724176	141.948201628999	150.583192572568
NONRATT003976.2	Txndc11	-1.1174556524109	0.711330450190908	0.993184854378932	10.5090039960702	9.38155008440005	21.6802773182912	7.41217184369549	8.87270974448888	33.6238719365395	11.2814769679774
NONRATT003977.2	Snn	-1.08143766108	0.546501583889803	0.993184854378932	481.281922138868	780.333125568565	797.427700113399	635.362105226773	736.19510582651	882.3666599429	714.166541972831
NONRATT003978.2	Grin2a	-1.06933775024192	0.673478021714348	0.993184854378932	16.2965714141958	15.5854783660194	15.3568631004563	20.8467333103936	18.9444343193141	15.0787466931904	13.0799732962057
NONRATT003984.2	Grin2a	1.05033686025545	0.88702860974357	0.993184854378932	4.56913217220444	1.81578388730324	4.74256066337621	3.24282518161678	0.719408898201801	4.85292997022219	4.90498998607714
NONRATT003986.2	RGD1309748	1.02475305060992	0.880978190933456	0.993184854378932	34.2684912915333	50.0853722247809	60.524107513563	34.0496644069762	40.7665042314354	69.1542520756663	43.4909112098839
NONRATT003990.2	Rbfox1	-1.35690637964018	0.0427094765795735	0.821246370575439	17.2103978486367	16.7960009575549	16.486044210784	24.0895584920104	26.8579321995339	17.1585738232856	23.7074515993728
NONRATT003993.2	Rbfox1	1.00123089912397	0.991065299606628	0.999880304042607	91.3826434440889	111.216763097323	108.175550369391	112.109099135894	83.9310381235435	118.030189632904	99.2442973849607
NONRATT003994.2	Rbfox1	1.30281281329275	0.136524868477008	0.964269349243172	20.2564859634397	20.7301993800453	20.325259985898	14.36108294716	13.6687690658342	23.7446930685872	10.7909779693697
NONRATT003995.2	Rbfox1	1.44886877848415	0.435853408037682	0.993184854378932	2.28456608610222	0.605261295767745	3.16170710891747	1.15815185057742	0.239802966067267	2.59978391261903	1.30799732962057
NONRATT003996.2	Rbfox1	1.22453234987857	0.472275292919028	0.993184854378932	6.39678504108622	4.08551374643228	4.51672444131067	6.48565036323356	5.03586228741261	2.07982713009523	3.10649365784885
NONRATT003997.2	Dnase1	1.1041880031688	0.611152196571913	0.993184854378932	8.68135112718844	9.07891943651618	6.32341421783494	9.72847554485034	5.75527118561441	6.41280031779361	7.52098464531827
NONRATT004001.2	Cluap1	1.2405625293162	0.338163798268853	0.993184854378932	7.76752469274755	7.86839684498069	5.87174177370388	6.94891110346453	3.83684745707627	8.14598959287297	4.25099132126685
NONRATT004002.2	Olr1356	1.36818937241824	0.346797200680736	0.993184854378932	2.13226168036207	2.11841453518711	2.48419844272087	0.926521480461937	1.19901483033634	1.38655142006348	2.77949432544371
NONRATT004003.2	Zfp263	-1.11742421374436	0.49832011714258	0.993184854378932	17.6673110658572	16.4933703096711	20.0994237638325	16.2141259080839	21.8220699121213	25.1312444886507	17.3309646174725
NONRATT004004.2	Zfp263	-1.18158080160996	0.325751089005729	0.993184854378932	36.0961441604151	39.6446148727873	49.0064601882208	37.292489588593	43.1645338921081	78.1668363060789	37.1144242279837
NONRATT004005.2	Mefv	-1.01436143208297	0.924527444693242	0.995939011102739	33.8115780743129	37.3748850136583	30.2620537567815	33.3547732966297	44.3635487224444	23.2247362860634	36.9509245617811
NONRATT004006.2	Mefv	-1.06951324368593	0.794658121203278	0.993184854378932	5.93987182386578	5.74998230979358	4.96839688544174	3.01119481150129	3.83684745707627	9.53254101293645	7.03048564671056
NONRATT004007.2	Olr1358	1.16119841047554	0.571893237293789	0.993184854378932	8.224437909968	2.87499115489679	3.83921577511407	4.4009770321942	4.31645338921081	4.33297318769839	4.25099132126685
NONRATT004008.2	Olr1358	1.23009415283665	0.100723127651091	0.930767283991465	147.887577973684	136.335106871685	110.20807636798	121.837574680745	110.788970323077	80.766620218698	114.940265340408
NONRATT004010.2	Olr1358	-1.34743597132393	0.079150389437319	0.908412565108355	29.0901414963683	46.6051197741164	49.6839688544174	48.1791169840207	47.4809872813189	85.7928691164281	43.0004122112762
NONRATT004011.2	Olr1358	1.24852975239628	0.215410047728584	0.993184854378932	29.851663525069	29.5064881686776	30.2620537567815	20.3834725701626	17.7454194889778	38.9967586892855	18.1484629484854
NONRATT004012.2	Olr1358	1.10027103508586	0.589330479567869	0.993184854378932	18.8857463117784	15.8881090139033	13.550173323932	21.3099940506245	12.9493601676324	12.3056438530634	12.589474297598
NONRATT004019.2	Abcc1	1.00188470175748	0.992724594557045	0.999880304042607	14.9258317625345	13.4670638308323	19.873587541767	14.1294525770445	16.7862076247087	22.7047795035396	10.300478970762
NONRATT004020.2	Abcc1	1.22988403559267	0.508071853002129	0.993184854378932	10.9659172132907	14.5262710984259	15.5826993225218	9.03358443450388	13.6687690658342	2.59978391261903	19.1294609457008
NONRATT004023.2	Abcc1	1.53956000466366	0.0398359351896053	0.81890007679541	6.85369825830666	8.62497346469037	6.32341421783494	4.63260740230968	4.31645338921081	5.19956782523807	4.74149031987456
NONRATT004028.2	Marf1	-1.07706536302906	0.51362457034706	0.993184854378932	59.3987182386578	76.4142385906778	83.1077297201164	76.4380221381098	81.2932054968035	72.9672684808409	83.0578304309062
NONRATT004033.2	Olr1365	-1.62739172893218	0.124076475950772	0.953097006347966	1.21843524592118	1.36183791547743	2.0325259985898	2.08467333103936	2.63783262673994	3.11974069514284	1.96199599443085
NONRATT004034.2	Olr1365	-1.30537921237568	0.0179060487846773	0.690979113326077	150.476752871266	202.005957462485	202.575091192784	242.980258251143	271.217154622079	195.850388083967	255.876977607024
NONRATT004035.2	Pla2g10	1.79775699136239	0.0413888302899987	0.821246370575439	1.97995727462193	5.29603633796777	4.96839688544174	2.31630370115484	2.8776355928072	2.25314605760316	1.63499666202571
NONRATT004036.2	Pla2g10	-1.00136820122208	0.990844065418244	0.999880304042607	79.3505953906172	86.8549959426714	66.847521731398	80.838999170304	79.6145847343327	59.6217110627298	91.7233127396424
NONRATT004039.2	Pla2g10	-1.28470303768364	0.244540775823595	0.993184854378932	11.1182216190308	11.802595267471	5.64590555163834	10.8866273954278	12.7095572015652	9.18590315792058	16.6769659526623
NONRATT004041.2	Pla2g10	2.2263370214748	0.0280909800643993	0.757044066093085	8.37674231570815	1.6644685633613	4.29088821924514	3.24282518161678	0.719408898201801	2.25314605760316	2.288995326836
NONRATT004042.2	Pla2g10	1.7031365377162	0.0104775001097817	0.585518071913282	78.5890733619164	29.5064881686776	27.100346647864	30.3435784851284	20.3832521157177	29.464217676349	25.8329472600062
NONRATT004044.2	Pla2g10	2.07741838207856	0.00388154178360595	0.425558126457162	20.56109477492	8.3223428168065	7.67843155022814	6.48565036323356	7.67369491415255	5.89284353526981	3.76049232265914
NONRATT004045.2	Pla2g10	-1.81697643289391	0.0416097970638026	0.821246370575439	1.67534846314163	2.57236050701292	2.25836222065534	2.54793407127033	2.8776355928072	4.50629211520632	5.55898865088742
NONRATT004046.2	Pla2g10	1.1002885199747	0.493222237067307	0.993184854378932	196.777292216271	118.631213970478	104.336334594277	115.120293947396	130.213010574526	110.924113605079	152.872187899404
NONRATT004048.2	Pla2g10	1.41972984246866	0.242119746571789	0.993184854378932	6.70139385256652	2.72367583095485	4.51672444131067	2.08467333103936	5.03586228741261	2.59978391261903	3.43349299025399
NONRATT004049.2	Pla2g10	1.22466207842689	0.545581904899307	0.993184854378932	5.93987182386578	1.6644685633613	1.80668977652427	1.85304296092387	3.11743855887447	3.29305962265078	2.12549566063343
NONRATT004050.2	Pkmyt1	-1.35067329500264	0.515630163048237	0.993184854378932	0.609217622960592	0.302630647883873	2.93587088685194	1.15815185057742	1.4388177964036	1.21323249255555	2.61599465924114
NONRATT004052.2	Prss33	1.35344745152277	0.485622260290301	0.993184854378932	2.43687049184237	6.05261295767745	4.74256066337621	3.93771629196323	0	7.45271388284123	1.47149699582314
NONRATT004053.2	Prss33	-1.51324653729017	0.502760358769083	0.993184854378932	2.89378370906281	0.151315323941936	4.29088821924514	0.926521480461937	5.27566525347988	7.97267066536503	0.490498998607714
NONRATT004054.2	Prss33	-2.22860130870024	0.00523752205228599	0.472748999925303	9.89978637310963	2.42104518307098	3.61337955304854	6.02238962300259	11.0309364390943	14.2121520556507	16.3499666202571
NONRATT004059.2	Csap1	1.02651434743491	0.919735761663092	0.995386624631236	3.65530573776355	2.42104518307098	3.16170710891747	3.24282518161678	2.63783262673994	3.46637855015871	2.61599465924114
NONRATT004060.2	Zg16b	1.00637922138817	0.949442299049325	0.996275233679672	1093.69793762	1060.72042083297	1149.2805340915	1051.83351069441	1073.83768204922	1197.80710800734	1053.10135001076
NONRATT004064.2	Prss30	1.0348917859649	0.777534708504069	0.993184854378932	65.1862856567834	51.4472101402583	67.5250303975946	55.5912888277162	54.9148792294042	72.7939495533329	53.3008911820382
NONRATT004065.2	Prss30	1.30566536013611	0.290766930486068	0.993184854378932	6.39678504108622	4.38814439431615	9.71095754881795	6.25401999311807	2.39802966067267	5.54620568025394	6.2129873156977
NONRATT004067.2	Prss30	1.34677939305397	0.0249246196996654	0.741216401671806	156.568929100872	152.223215885588	180.894813874492	102.61225396116	101.676457612521	177.13194391311	102.514290709012
NONRATT004069.2	Abca17	1.22078647320301	0.563348805984349	0.993184854378932	2.28456608610222	1.81578388730324	1.58085355445874	2.31630370115484	1.91842372853814	1.55987034757142	0.653998664810285
NONRATT004070.2	Pkd1	1.21501910128194	0.572881378532394	0.993184854378932	2.28456608610222	2.72367583095485	3.387543330983	1.85304296092387	1.91842372853814	3.46637855015871	1.79849632822828
NONRATT004071.2	Pkd1	1.10211944403095	0.698564293538133	0.993184854378932	4.72143657794459	4.23682907037422	3.83921577511407	3.70608592184775	2.39802966067267	3.29305962265078	5.88598798329256
NONRATT004072.2	Tsc2	-1.1910751258351	0.169990224567087	0.980645502569121	48.5851054311072	56.5919311542842	68.2025390637912	59.5290051196794	66.1856186345657	88.739290884063	59.840877830141
NONRATT004073.2	Tsc2	-1.14624179931936	0.278256270887556	0.993184854378932	96.5609932392539	116.664114759233	107.498041703194	144.768981322178	125.656754219248	85.0995934063964	135.050724283324
NONRATT004074.2	Tsc2	1.07867217026444	0.703193241382594	0.993184854378932	16.6011802256761	12.8618025350646	11.5176473253422	6.25401999311807	13.9085720319015	16.2919791857459	14.0609712934211
NONRATT004076.2	Npw	1.00432596895633	0.979863802367135	0.999880304042607	13.8597009223535	12.5591718871807	15.5826993225218	14.36108294716	18.4648283871796	10.9190924329999	12.2624749651928
NONRATT004079.2	Syngr3	-1.11805713751283	0.511632757387568	0.993184854378932	11.8797436477316	12.5591718871807	15.1310268783908	13.2029310965826	14.388177964036	18.891763098365	12.0989752989903
NONRATT004080.2	Rpl3l	1.15194552576706	0.750505878984686	0.993184854378932	1.21843524592118	1.81578388730324	0.677508666196601	1.15815185057742	0.479605932134534	0.519956782523807	2.12549566063343
NONRATT004088.2	Nme3	1.28927308788074	0.0654620326807105	0.877534865427016	40.2083631153991	30.1117494644453	44.2638995248446	24.0895584920104	29.7355677923411	35.8770179941427	28.1219425868422
NONRATT004090.2	Nme3	1.33490870367615	0.439410808271699	0.993184854378932	8.37674231570815	4.08551374643228	12.4209922136044	6.25401999311807	3.35724152494174	13.345557418111	1.63499666202571
NONRATT004094.2	Tmem204	1.00785913610351	0.966088923278442	0.998559859542418	11.270526024771	15.5854783660194	16.486044210784	9.96010591496582	15.1075868622378	19.4117198808888	12.4259746313954
NONRATT004096.2	Tmem204	1.0126549860905	0.925815690565739	0.99619368958383	25.2825313528646	26.026235718013	23.4869670948155	22.9314066414329	22.0618728781886	29.637536603857	23.7074515993728
NONRATT004098.2	Tmem204	1.02863136035893	0.845863362967903	0.993184854378932	17.9719198773375	18.1578388730324	18.5185702093738	17.3722777586613	15.5871927943724	20.2783145184285	17.3309646174725
NONRATT004099.2	Tmem204	-1.18656293429131	0.309814503462666	0.993184854378932	15.6873537912353	12.8618025350646	12.4209922136044	15.7508651678529	13.9085720319015	20.6249523734443	14.5514702920288
NONRATT004100.2	Gnptg	-1.03501626226268	0.83568140480341	0.993184854378932	25.5871401643449	19.8223074363937	32.5204159774368	22.004885160971	28.2967499959375	35.3570612116188	21.2549566063343
NONRATT004101.2	Ube2i	1.12318984108817	0.57889247835349	0.993184854378932	6.85369825830666	4.9934056900839	7.00092288403154	5.32749851265614	5.75527118561441	6.75943817280949	4.41449098746942
NONRATT004104.2	Cacna1h	-1.0965829902109	0.478796144332402	0.993184854378932	39.4468410866984	51.1445794923745	40.8763561938616	47.0209651334433	52.2770466026642	42.4631372394442	50.8483961889996
NONRATT004107.2	Rab40c	1.07574784947078	0.825176602847461	0.993184854378932	1.97995727462193	4.84209036614196	4.29088821924514	3.01119481150129	4.07665042314354	5.02624889773013	1.63499666202571
NONRATT004110.2	Capn15	-1.02056529382229	0.915610274892575	0.994989078247286	7.46291588126726	9.83549605622586	10.3884662150145	12.9713007264671	8.87270974448888	6.93275710031742	8.99248164114142
NONRATT004111.2	Capn15	-1.0051629353285	0.96891346928872	0.998559859542418	32.4408384226515	35.710416450297	33.8754333098301	29.648687374782	35.7306419440228	29.2908987488411	41.8559145478582
NONRATT004114.2	Capn15	1.22782082610439	0.204818403722328	0.991222873795369	15.2304405740148	22.6972985912904	16.7118804328495	12.9713007264671	13.6687690658342	14.2121520556507	18.311962614688
NONRATT004115.2	Capn15	1.18411303220088	0.275880879329024	0.993184854378932	25.739444570085	26.3288663658969	28.9070364243883	18.7620599793542	18.2250254211123	32.9305962265078	20.600957941524
NONRATT004118.2	Hba2	-1.1831292279693	0.652205382742267	0.993184854378932	1.67534846314163	1.81578388730324	1.3550173323932	0.926521480461937	3.35724152494174	1.38655142006348	2.12549566063343
NONRATT004119.2	Hba2	-1.1808411443254	0.579427457146307	0.993184854378932	1.52304405740148	3.48025245066453	2.93587088685194	3.47445555173226	2.8776355928072	4.33297318769839	1.79849632822828
NONRATT004124.2	Mpg	1.13354119089232	0.522286019644283	0.993184854378932	7.15830706978696	8.7762887886323	7.00092288403154	6.48565036323356	6.71448304988348	7.97267066536503	5.88598798329256
NONRATT004125.2	Mpg	-1.17376817604625	0.629781187370214	0.993184854378932	2.43687049184237	2.72367583095485	4.06505199717961	6.02238962300259	0.959211864269068	3.81301640517458	3.43349299025399
NONRATT004126.2	Mpg	1.13902872756034	0.40566863119545	0.993184854378932	16.6011802256761	17.0986316054388	18.9702426535048	17.6039081287768	14.1483749979688	15.4253845482063	14.3879706258263
NONRATT004127.2	Rhbdf1	1.16107902976992	0.414998196250464	0.993184854378932	9.89978637310963	10.5920726759355	14.6793544342597	8.10706295404195	9.83192160875795	10.5724545779841	11.2814769679774
NONRATT004128.2	Rhbdf1	-1.04317655779496	0.68259023194319	0.993184854378932	217.490691396932	238.472950532492	203.478436081046	211.246897545322	238.124345304796	204.516334459364	263.561461918545
NONRATT004129.2	Il9r	-1.21177579609811	0.627832098385254	0.993184854378932	1.82765286888178	1.6644685633613	0.903344888262135	0.694891110346453	0.719408898201801	3.46637855015871	2.12549566063343
NONRATT004131.2	Il9r	1.79385812919646	0.174862956104482	0.981689173536638	0.913826434440889	2.72367583095485	1.58085355445874	0.694891110346453	0.719408898201801	1.38655142006348	0.980997997215427
NONRATT004134.2	Bnip1	-1.43259879776247	0.130837251325044	0.960099931202313	3.35069692628326	4.08551374643228	6.32341421783494	6.94891110346453	4.07665042314354	5.54620568025394	8.99248164114142
NONRATT004136.2	Dusp1	-1.66939798564291	0.059639360170456	0.864741088792523	2.58917489758252	1.81578388730324	1.58085355445874	3.24282518161678	3.83684745707627	3.29305962265078	3.26999332405142
NONRATT004138.2	Neurl1b	1.15753799115209	0.566895779180972	0.993184854378932	4.72143657794459	7.26313554921294	4.29088821924514	2.77956444138581	6.95428601595075	3.63969747766665	5.55898865088742
NONRATT004141.2	Efcab9	-1.04048149301824	0.755912320653622	0.993184854378932	30.6131855537698	32.0788486756905	26.8745104257985	36.1343377380155	28.2967499959375	28.0776662562856	32.2094342419065
NONRATT004142.2	Efcab9	1.11043753221835	0.404882323312371	0.993184854378932	34.7254045087538	33.4406865911679	32.7462521995024	35.4394466276691	27.3375381316684	26.5177959087141	32.045934575704
NONRATT004144.2	Fbxw11	-1.17026787591107	0.226711527767216	0.993184854378932	28.6332282791478	37.0722543657744	30.2620537567815	36.829228848362	34.7714300797537	33.9705097915554	44.1449098746942
NONRATT004147.2	Fbxw11	1.18965066538692	0.565721072904772	0.993184854378932	3.04608811480296	4.23682907037422	2.7100346647864	2.54793407127033	2.1582266946054	4.85292997022219	1.63499666202571
NONRATT004148.2	Smim23	1.42898222984248	0.0332233178118579	0.772313275690607	14.4689185453141	16.9473162814969	15.5826993225218	13.8978222069291	7.67369491415255	10.5724545779841	11.6084763003826
NONRATT004161.2	Mir218-2	-1.18624024258694	0.614592013712985	0.993184854378932	2.28456608610222	2.72367583095485	1.80668977652427	1.85304296092387	0.959211864269068	5.02624889773013	2.77949432544371
NONRATT004163.2	Rars	-1.41511062483502	0.155622313287088	0.977851859806081	4.4168277664643	2.26972985912904	4.96839688544174	4.63260740230968	6.47468008381621	5.54620568025394	5.06848965227971
NONRATT004164.2	Rars	-1.0747525252151	0.627902321335935	0.993184854378932	77.5229425217354	56.2893005064003	66.6216855093324	87.556279903653	93.0435508340996	60.3149867727616	47.2514035325431
NONRATT004165.2	Rars	-1.08694869190947	0.498445070874017	0.993184854378932	544.94516373825	583.169258472222	457.544185904771	686.089156282064	586.797857966603	413.712279961442	612.469749594832
NONRATT004170.2	Ebf1	1.31418159050282	0.247521738732955	0.993184854378932	12.336656864952	5.44735166190971	8.13010399435921	9.03358443450388	6.95428601595075	4.85292997022219	5.72248831708999
NONRATT004171.2	Ebf1	1.06111189931875	0.77850809612407	0.993184854378932	15.6873537912353	10.2894420280517	7.67843155022814	12.9713007264671	12.2299512694306	6.93275710031742	10.7909779693697
NONRATT004172.2	Ccng1	-1.04521481943157	0.852450166137104	0.993184854378932	5.02604538942489	10.1381267041097	7.67843155022814	6.02238962300259	6.23487711774894	11.7856870705396	7.52098464531827
NONRATT004175.2	Gabrb2	-1.16549458938592	0.179947162176402	0.981880046446028	252.216095905685	380.55803971397	347.110273314725	404.658256591751	387.041987232569	327.572772989998	403.353676521743
NONRATT004179.2	Adra1b	-1.24164449272678	0.293972351828182	0.993184854378932	7.9198290984877	5.29603633796777	7.22675910609708	8.33869332415743	9.11251271055615	9.53254101293645	6.86698598050799
NONRATT004181.2	Rnf145	-1.17319980934241	0.325170764889948	0.993184854378932	18.2765286888178	17.8552082251485	20.325259985898	23.1630370115484	19.9036461835832	27.2110716187459	17.8214636160803
NONRATT004182.2	Lsm11	1.21888730788864	0.483493233253794	0.993184854378932	4.26452336072415	6.80918957738713	9.03344888262135	4.16934666207872	3.11743855887447	8.31930852038091	5.88598798329256
NONRATT004183.2	Lsm11	1.32486302573896	0.520979970026489	0.993184854378932	4.26452336072415	3.17762180278066	1.12918111032767	4.16934666207872	2.39802966067267	0.866594637539678	1.47149699582314
NONRATT004185.2	Adam19	-1.00466923786164	0.9743492607727	0.998736360343705	22.5410520495419	29.3551728447356	19.1960788755704	23.1630370115484	25.8987203352648	19.9316766634126	26.8139452572217
NONRATT004187.2	Cyfip2	-1.12857630823904	0.652772667845595	0.993184854378932	2.43687049184237	4.53945971825809	5.87174177370388	2.77956444138581	5.27566525347988	6.93275710031742	3.92399198886171
NONRATT004188.2	Cyfip2	-1.20566068773272	0.120136073314642	0.945924511974698	42.4929292015013	50.5393181966067	41.7797010821237	66.2462858530285	51.7974406705297	53.2089107449362	46.2704055353276
NONRATT004197.2	Olr1385	1.45854194258002	0.00735450471697392	0.53131814088214	44.6251908818634	40.5525068164389	43.3605546365825	26.1742318230497	21.3424639799868	39.5167154718093	29.756939248868
NONRATT004199.2	Olr1386	1.02805563912584	0.936949757577965	0.99619368958383	0.609217622960592	3.63156777460647	4.29088821924514	2.31630370115484	3.35724152494174	2.07982713009523	3.10649365784885
NONRATT004200.2	Olr1387	-1.23130948380115	0.228679968676882	0.993184854378932	9.29056875014903	11.802595267471	15.8085355445874	15.0559740575065	14.8677838961706	16.6386170407618	13.4069726286108
NONRATT004203.2	Olr1396	-1.0414066390016	0.690628076068148	0.993184854378932	76.4568116815544	70.0589949851165	81.0752037215266	82.9236725013433	76.2573432093909	78.3401552335869	78.152840444829
NONRATT004204.2	Olr1398	1.05087186354934	0.840458364316806	0.993184854378932	9.29056875014903	7.41445087315488	13.7760095459976	6.25401999311807	8.15330084628708	17.1585738232856	6.53998664810285
NONRATT004205.2	Olr1399	-1.15064653839499	0.650334590806911	0.993184854378932	2.58917489758252	2.26972985912904	0.903344888262135	1.85304296092387	2.39802966067267	2.07982713009523	2.77949432544371
NONRATT004208.2	Rnf130	-1.17228963380846	0.245584709797464	0.993184854378932	57.571065369776	93.2102395482327	70.9125737285776	78.9859562093801	90.8853241394942	71.2340792057615	105.457284700658
NONRATT004209.2	Tbc1d9b	-1.28407868457482	0.0407798004890975	0.821246370575439	804.471871119462	1153.47671440938	1083.56219347043	1258.44780083743	1490.135631142	1071.80424770907	1386.96766839641
NONRATT004211.2	Tbc1d9b	-1.11951821172646	0.297128232415211	0.993184854378932	291.815241398124	394.479049516628	366.532188412361	367.597397373273	438.839427903099	344.038071103252	421.011640471621
NONRATT004214.2	Rufy1	-1.02388769505598	0.910401070779937	0.993796459800365	9.59517756162933	6.35524360556132	7.90426777229368	8.57032369427292	5.51546821954714	10.9190924329999	7.3574849791157
NONRATT004215.2	Rufy1	-1.59856588683928	0.182130103543248	0.981880046446028	1.67534846314163	2.72367583095485	1.3550173323932	3.70608592184775	2.8776355928072	4.50629211520632	1.47149699582314
NONRATT004222.2	Adamts2	-1.09890876761201	0.43581311486011	0.993184854378932	224.953607278199	159.335036110859	190.154098979179	246.686344172991	236.92533047446	181.984873883332	176.906638831182
NONRATT004223.2	Adamts2	-1.24988517825154	0.244326641392942	0.993184854378932	52.3927155746109	25.4209744222453	26.8745104257985	57.9075925288711	49.6392139759243	25.4778823436665	42.3464135464659
NONRATT004224.2	Adamts2	1.46839913915483	0.23430815804259	0.993184854378932	5.63526301238548	4.9934056900839	7.67843155022814	3.24282518161678	3.83684745707627	6.23948139028568	3.10649365784885
NONRATT004225.2	Adamts2	1.33873474475288	0.129195173771591	0.959884363213137	8.98595993866874	9.38155008440005	11.2918111032767	5.79075925288711	7.91349788021981	9.35922208542852	6.2129873156977
NONRATT004229.2	Phykpl	-1.48359618848049	0.310381164930642	0.993184854378932	0.456913217220444	3.63156777460647	6.09757799576941	5.55912888277162	5.75527118561441	2.9464217676349	5.55898865088742
NONRATT004230.2	Phykpl	-1.30277688284655	0.13914650842709	0.966723325865612	12.336656864952	13.9210098026581	15.1310268783908	20.6151029402781	18.2250254211123	21.6648659384919	11.44497663418
NONRATT004231.2	Phykpl	-1.97705210479999	0.330225283949432	0.993184854378932	4.72143657794459	0.453945971825809	0.903344888262135	0	3.59704449100901	7.97267066536503	4.57799065367199
NONRATT004233.2	Phykpl	1.45907065076198	0.108090692243739	0.936832882606933	4.4168277664643	6.96050490132907	7.90426777229368	3.93771629196323	5.27566525347988	5.372886752746	2.94299399164628
NONRATT004234.2	Phykpl	-1.25878247936424	0.153989015399267	0.977851859806081	37.6191882178166	27.6907042813743	20.325259985898	44.009770321942	38.8480805028973	24.6112877061268	37.4414235603888
NONRATT004235.2	Phykpl	-1.02056602466262	0.871868061584908	0.993184854378932	75.2383764356332	59.1642916612971	54.8782019619247	63.0034606714117	75.7777372772564	53.5555485999521	66.0538651458388
NONRATT004236.2	Phykpl	-1.21604180765869	0.321512868788804	0.993184854378932	9.59517756162933	7.111820225271	7.22675910609708	10.1917362850813	11.7503453372961	7.62603281034916	9.6464803059517
NONRATT004237.2	Phykpl	-1.06380358635538	0.717890485840216	0.993184854378932	17.515006660117	12.7104872111226	12.8726646577354	18.2987992391233	16.3066016925742	12.6522817080793	14.3879706258263
NONRATT004238.2	Phykpl	1.01394665903511	0.940592427080585	0.99619368958383	17.3627022543769	13.9210098026581	12.8726646577354	16.6773866483149	10.3115275408925	11.0924113605079	19.9469592767137
NONRATT004239.2	Ube2b	1.1621768618118	0.311950241663492	0.993184854378932	33.5069692628326	27.8420196053163	40.8763561938616	33.3547732966297	24.6997055049285	32.5839583714919	26.1599465924114
NONRATT004246.2	RGD1310352	-1.1371873854483	0.647866203896655	0.993184854378932	22.8456608610222	19.2170461406259	39.7471750835339	17.6039081287768	23.5006906745922	67.5943817280949	14.7149699582314
NONRATT004247.2	RGD1310352	-1.16000080320144	0.144687174685671	0.97215485060598	551.341948779336	667.905839879707	637.987327335133	747.239573992552	675.285152445424	750.297637181853	699.451572014599
NONRATT004249.2	RGD1310352	-1.07977807676365	0.502985127328765	0.993184854378932	133.87557264559	160.394243378452	194.67082342049	157.045390938298	163.785425823943	209.88922121211	171.838149178902
NONRATT004250.2	Fstl4	1.14130826995538	0.357745954067388	0.993184854378932	21.1703123978806	24.8157131264775	20.5510962079636	17.8355384988923	17.985222455045	18.718444170857	23.0534529345625
NONRATT004254.2	Kif3a	-1.0576660801115	0.619085970434285	0.993184854378932	70.8215486691689	70.9668869287681	86.7211092731649	78.7543258392646	76.2573432093909	94.9787722743487	71.4493541305236
NONRATT004256.2	Il4	-1.22573055056252	0.167723102753311	0.980584334833186	14.1643097338338	18.3091541969743	18.9702426535048	20.1518422000471	21.1026610139195	18.891763098365	23.5439519331702
NONRATT004257.2	Rad50	-1.23610819562762	0.271794963825387	0.993184854378932	12.6412656764323	16.9473162814969	12.1951559915388	16.4457562781994	18.7046313532468	10.5724545779841	23.3804522669677
NONRATT004258.2	Rad50	1.04813124366341	0.789566934322573	0.993184854378932	19.1903551232587	16.3420549857291	13.7760095459976	19.9202118299316	14.8677838961706	10.5724545779841	17.8214636160803
NONRATT004261.2	Irf1	1.0053556184542	0.986660495931101	0.999880304042607	3.65530573776355	2.72367583095485	1.80668977652427	1.62141259080839	1.91842372853814	3.98633533268252	3.26999332405142
NONRATT004262.2	Irf1	-1.12814452123168	0.448292801678257	0.993184854378932	369.94740154282	561.833797796409	699.866452181089	415.081623246948	603.104459659177	852.729123339043	582.222311347356
NONRATT004263.2	Irf1	-1.20007152249678	0.227118281158954	0.993184854378932	64.1201548166024	88.2168338581488	110.20807636798	77.8278043588027	100.957048714319	149.227596584333	90.9058144086296
NONRATT004264.2	Slc22a5	-1.05263496274846	0.632373650202755	0.993184854378932	259.374402975472	341.367370813008	343.496893761677	366.439245522696	328.290260546089	333.638935452776	296.751894157667
NONRATT004267.2	Acsl6	-1.00168757932308	0.993110932943178	0.999880304042607	9.13826434440889	5.59866698585164	7.22675910609708	6.48565036323356	6.71448304988348	7.45271388284123	8.5019826425337
NONRATT004268.2	Acsl6	-1.14529947534527	0.354235401756763	0.993184854378932	19.494963934739	21.6380913236969	16.486044210784	26.1742318230497	20.1434491496504	21.3182280834761	20.9279572739291
NONRATT004269.2	Rapgef6	1.20991573068937	0.0974066783266317	0.925645069415611	60.9217622960592	78.0787071540391	67.0733579534635	57.2127014185246	45.802366518848	60.3149867727616	63.274370820395
NONRATT004271.2	Rapgef6	1.02396440990529	0.889221630845732	0.993184854378932	32.897751639872	35.8617317742389	47.1997704116965	32.4282518161678	30.4549766905429	57.8885217876505	29.4299399164628
NONRATT004272.2	Rapgef6	1.02514362066253	0.820584381245023	0.993184854378932	230.741174696324	326.387153742757	281.166096471589	253.171994536224	254.191144031303	266.391191579697	316.04485476957
NONRATT004273.2	Rapgef6	1.0577274358128	0.581632047616222	0.993184854378932	218.404517831372	259.808411208305	232.6113087275	229.77732715456	198.796658869764	211.275772632173	255.876977607024
NONRATT004277.2	Cdc42se2	-1.00281278135832	0.979870933394838	0.999880304042607	51.3265847344299	58.7103456894713	60.7499437356286	63.0034606714117	60.4303474489513	51.4757214698569	53.6278905144433
NONRATT004279.2	Cdc42se2	-1.17348953798202	0.302064517810287	0.993184854378932	93.9718183416714	103.95362754811	76.1068068360848	135.040505777327	112.947197017683	58.2351596426663	123.442247982941
NONRATT004280.2	Gpx3	1.1008592736805	0.715690620185578	0.993184854378932	6.24448063534607	5.29603633796777	5.87174177370388	5.55912888277162	9.59211864269068	3.11974069514284	3.26999332405142
NONRATT004281.2	Gpx3	1.0299597605176	0.849659309447013	0.993184854378932	101.587038628679	56.5919311542842	60.9757799576941	92.6521480461937	75.2981313451219	59.6217110627298	57.0613835046973
NONRATT004284.2	Sparc	1.00931556873557	0.948153408172537	0.996275233679672	109.811476538647	237.867689236724	187.895736758524	162.60451982107	170.499908873827	169.159273247745	204.865081751822
NONRATT004286.2	Glra1	1.04238901141699	0.820869164142597	0.993184854378932	10.9659172132907	9.53286540834199	7.00092288403154	10.1917362850813	9.59211864269068	8.14598959287297	7.84798397772342
NONRATT004288.2	Glra1	-1.11621013703091	0.33493235745161	0.993184854378932	46.9097569679656	60.9800755486003	59.8465988473664	60.2238962300259	59.9507415168168	68.4609763656345	60.4948764949513
NONRATT004289.2	Glra1	-1.0616920782296	0.609786022451128	0.993184854378932	52.8496287918314	67.3353191541616	59.3949264032354	62.5401999311807	76.4971461754582	61.3549003378092	54.4453888454562
NONRATT004295.2	Gria1	-1.04760077319844	0.730044724366391	0.993184854378932	53.7634552262723	42.3682907037422	65.7183406210703	53.0433547564459	63.3079830417585	66.5544681630472	42.6734128788711
NONRATT004296.2	Gria1	1.21078213304269	0.623544722641791	0.993184854378932	11.1182216190308	1.96709921124517	1.12918111032767	4.16934666207872	4.55625635527807	2.59978391261903	4.57799065367199
NONRATT004297.2	Galnt10	1.0377505109145	0.792195746901537	0.993184854378932	33.2023604513523	44.1840745910454	35.9079593084199	47.0209651334433	34.7714300797537	26.6911148362221	37.6049232265914
NONRATT004304.2	Cnot8	1.05595456790927	0.730908588988399	0.993184854378932	64.8816768453031	61.8879674922519	95.5287219337207	59.0657443794485	62.5885741435567	100.524977954603	57.5518825033051
NONRATT004305.2	Igtp	-1.00245661309572	0.989847834661595	0.999880304042607	10.9659172132907	14.6775864223678	10.3884662150145	12.9713007264671	13.1891631336997	7.27939495533329	15.0419692906365
NONRATT004307.2	Igtp	-1.2582720077812	0.255196022051976	0.993184854378932	7.15830706978696	6.05261295767745	7.67843155022814	9.03358443450388	7.67369491415255	11.4390492155237	6.70348631430542
NONRATT004308.2	Zfp692	-1.11046808009779	0.396701154880082	0.993184854378932	49.9558450827686	53.7169399993874	38.6179939732063	56.9810710484091	50.3586228741261	49.0492564847458	55.0993875102665
NONRATT004310.2	Zfp692	-1.28539417553136	0.0454585395008268	0.838058577905688	64.729372439563	65.6708505908003	60.072435069432	89.4093228645769	92.5639449019651	55.8086946575552	89.4343174128064
NONRATT004311.2	Zfp692	-1.00005487375723	0.999602126526576	0.99989198503649	52.2404111688708	51.4472101402583	59.3949264032354	55.3596584576007	55.8740910936732	48.355980774714	57.5518825033051
NONRATT004312.2	Zfp692	-1.00253655096305	0.987683811251856	0.999880304042607	36.4007529718954	22.3946679434066	29.5845450905849	31.2700999655904	33.8122182154847	19.9316766634126	33.3539319053245
NONRATT004313.2	Zfp672	1.20066351542159	0.518010785894874	0.993184854378932	3.50300133202341	2.72367583095485	2.7100346647864	1.62141259080839	3.11743855887447	1.90650820258729	3.26999332405142
NONRATT004315.2	LOC24906	1.06529073480177	0.736529181586683	0.993184854378932	22.2364432380616	16.3420549857291	12.1951559915388	11.8131488758897	16.3066016925742	12.8256006355872	22.7264536021574
NONRATT004316.2	LOC24906	-1.06201272827855	0.826807191815411	0.993184854378932	7.46291588126726	6.20392828161939	3.61337955304854	7.64380221381098	9.83192160875795	2.9464217676349	4.74149031987456
NONRATT004318.2	Olr1416	1.15426973887213	0.361470669777234	0.993184854378932	22.9979652667624	17.4012622533227	23.9386395389466	20.8467333103936	15.1075868622378	22.1848227210157	15.8594676216494
NONRATT004319.2	Olr1416	1.00488692654864	0.981391355143329	0.999880304042607	12.336656864952	10.8947033238194	11.9693197694733	11.3498881356587	7.67369491415255	18.718444170857	8.66548230873627
NONRATT004323.2	Olr1417	1.31233458466859	0.347996439885041	0.993184854378932	5.48295860664533	6.05261295767745	7.90426777229368	2.08467333103936	3.59704449100901	9.70585994044439	3.92399198886171
NONRATT004325.2	Olr1417	1.00801123978338	0.968128250873181	0.998559859542418	14.1643097338338	9.38155008440005	8.58177643849028	9.03358443450388	13.6687690658342	10.2258167229682	9.97347963835684
NONRATT004326.2	Olr1457	-1.07242238325794	0.853813117958349	0.993184854378932	3.19839252054311	1.36183791547743	1.58085355445874	1.62141259080839	3.11743855887447	1.38655142006348	2.77949432544371
NONRATT004327.2	Iba57	-1.19869993265767	0.199345319140241	0.991222873795369	24.2164005126835	23.756505858884	22.5836222065534	23.1630370115484	32.3734004190811	24.6112877061268	32.6999332405142
NONRATT004328.2	Iba57	1.01988237445301	0.941593366779854	0.99619368958383	3.8076101435037	3.48025245066453	4.74256066337621	4.16934666207872	2.63783262673994	6.06616246277774	2.61599465924114
NONRATT004329.2	Iba57	-1.00996822873837	0.946007014751149	0.996275233679672	19.6472683404791	17.7038929012065	23.0352946506844	23.8579281218949	18.4648283871796	20.2783145184285	18.4754622808905
NONRATT004333.2	Arf1	1.16225877677984	0.202775176801562	0.991222873795369	51.1742803286898	41.9143447319163	49.0064601882208	39.8404236598633	40.0470953332336	46.9694293546505	35.9699265645657
NONRATT004334.2	Arf1	-1.15836413250498	0.656296836760972	0.993184854378932	1.52304405740148	1.36183791547743	2.0325259985898	2.08467333103936	1.67862076247087	2.25314605760316	1.47149699582314
NONRATT004337.2	Snap47	2.08897056574771	0.000215808256459208	0.0821888707230964	17.0580934428966	18.0065235490904	29.5845450905849	11.3498881356587	6.71448304988348	13.8655142006348	8.82898197493884
NONRATT004340.2	Jmjd4	-1.02374177281476	0.855294473930452	0.993184854378932	398.428325416227	556.235130810558	380.308197958359	475.305519476974	504.065834673395	361.369963854046	482.324015297585
NONRATT004341.2	Mprip	-1.23689460424505	0.106372854486286	0.935548990559252	26.9578798160062	31.1709567320389	22.8094584286189	35.2078162575536	32.8530063512156	32.7572772989998	33.3539319053245
NONRATT004342.2	Flcn	1.3381069190907	0.319377715616516	0.993184854378932	7.46291588126726	3.17762180278066	3.16170710891747	2.08467333103936	5.51546821954714	2.77310284012697	3.59699265645657
NONRATT004344.2	Flcn	1.1325297506713	0.60425912251798	0.993184854378932	6.24448063534607	5.44735166190971	3.61337955304854	5.09586814254065	5.03586228741261	4.33297318769839	3.92399198886171
NONRATT004346.2	Rasd1	-1.17595539995465	0.306270705277119	0.993184854378932	23.1502696725025	36.3156777460647	35.9079593084199	36.365968108131	29.9753707584084	52.3423161073965	30.2474382474757
NONRATT004348.2	Pemt	-1.06179898591352	0.554847432097145	0.993184854378932	309.634856869721	300.360918024744	253.388241157529	324.282518161678	313.182673683851	280.603343635348	305.2538768002
NONRATT004349.2	Pemt	-1.04034058772305	0.69734398924723	0.993184854378932	77.8275513332157	76.1116079427939	75.8809706140193	81.0706295404195	83.9310381235435	79.9000255811583	74.2288484559673
NONRATT004351.2	Rai1	-1.06824310171735	0.609314896528984	0.993184854378932	25.1302269471244	32.9867406193421	30.9395624229781	29.648687374782	37.1694597404264	32.0640015889681	28.1219425868422
NONRATT004354.2	Atpaf2	1.02496866469874	0.847183900785828	0.993184854378932	38.6853190579976	31.7762180278066	31.8429073112402	34.5129251472071	31.6539915208793	28.9442608938252	38.0954222251991
NONRATT004357.2	Flii	-1.37488477738847	0.0846982632576222	0.912018799006182	8.98595993866874	13.4670638308323	10.162629992949	13.8978222069291	19.9036461835832	11.0924113605079	15.3689686230417
NONRATT004356.2	Flii	-1.82697286119042	0.0938765459642284	0.923473354389204	2.43687049184237	1.51315323941936	0.677508666196601	2.31630370115484	5.03586228741261	2.07982713009523	2.45249499303857
NONRATT004361.2	Natd1	1.09740570923113	0.357345815683028	0.993184854378932	179.566894367635	199.433596955472	174.797235878723	177.197233138345	166.423258450683	149.747553366856	179.849632822828
NONRATT004362.2	LOC103693340	1.1806609012391	0.154640898730234	0.977851859806081	49.0420186483277	50.2366875487228	46.5222617454999	36.365968108131	37.6490656725609	46.1028347171109	44.1449098746942
NONRATT004365.2	Slc47a1	-1.16067609441559	0.169669445156806	0.980645502569121	272.624886274865	312.163513292215	275.971863364082	364.586202561772	356.587010542026	259.285115551872	352.341780666541
NONRATT004367.2	Slc5a10	1.14932317888746	0.200073619204606	0.991222873795369	149.106013219605	135.427214928033	149.277742785318	110.25605617497	121.819906762172	153.560569772031	117.065761001041
NONRATT004370.2	Ncor1	1.25260535538208	0.0243541299751851	0.737349307533218	139.510835657976	148.591648110981	131.436681242141	102.148993220929	117.743256339028	123.576395313158	103.331789040025
NONRATT004371.2	Ubb	-1.21468457826371	0.100522993999517	0.930767283991465	30.6131855537698	39.1906689009615	38.1663215290752	44.7046614322885	45.5625635527807	39.8633533268252	44.6354088733019
NONRATT004372.2	B9d1	1.07052196153011	0.79530726008969	0.993184854378932	3.95991454924385	3.3289371267226	3.83921577511407	3.70608592184775	2.8776355928072	2.25314605760316	4.90498998607714
NONRATT004374.2	Zfp287	1.06920927891606	0.683720604148577	0.993184854378932	655.061249088377	717.083320160836	965.224013108091	559.61897419901	610.778154573329	1177.70211241642	565.708845060896
NONRATT004376.2	Zfp287	-1.04887250679146	0.86075158801491	0.993184854378932	2.43687049184237	2.26972985912904	2.7100346647864	1.85304296092387	2.39802966067267	3.29305962265078	2.61599465924114
NONRATT004381.2	Zfp286a	1.10745481181278	0.412257498080278	0.993184854378932	52.0881067631307	36.7696237178905	43.586390858648	36.1343377380155	38.1286716046955	40.9032668918728	43.9814102084916
NONRATT004383.2	Pmp22	1.08160530860445	0.631248108799344	0.993184854378932	36.5530573776355	44.7893358868131	39.7471750835339	57.4443317886401	29.4957648262738	31.3707258789363	31.3919359108937
NONRATT004387.2	Pmp22	1.49653508986532	0.128567207279242	0.959884363213137	8.68135112718844	7.111820225271	9.71095754881795	6.25401999311807	3.59704449100901	10.2258167229682	2.45249499303857
NONRATT004390.2	Myocd	-1.0577863651641	0.853615323922568	0.993184854378932	2.89378370906281	2.26972985912904	1.80668977652427	1.85304296092387	2.63783262673994	3.46637855015871	1.96199599443085
NONRATT004391.2	Myocd	1.11704449440346	0.504031930744902	0.993184854378932	11.270526024771	14.0723251266001	14.0018457680631	12.7396703563516	9.35231567662342	12.4789627805714	12.0989752989903
NONRATT004394.2	Zfp18	-1.15124799610463	0.23403176984104	0.993184854378932	260.288229409913	271.762321799718	282.521113803983	341.423165550224	307.187599532169	357.903585303887	243.941501974236
NONRATT004397.2	Shisa6	1.19503955161826	0.410333949397932	0.993184854378932	15.8396581969754	8.3223428168065	10.3884662150145	6.48565036323356	12.2299512694306	10.745773505492	9.15598130734399
NONRATT004401.2	Tmem220	-1.14251080703446	0.357081465947982	0.993184854378932	46.300539345005	59.9208682810068	44.2638995248446	56.9810710484091	59.4711355846822	37.4368883417141	75.7003454517905
NONRATT004405.2	Myh8	-1.37147052075949	0.249626949906263	0.993184854378932	2.28456608610222	3.02630647883873	3.387543330983	3.70608592184775	4.79605932134534	2.59978391261903	4.74149031987456
NONRATT004411.2	Gas7	1.1144531208421	0.756647722528556	0.993184854378932	3.04608811480296	1.05920726759355	2.7100346647864	2.31630370115484	1.67862076247087	2.59978391261903	1.47149699582314
NONRATT004417.2	Cfap52	-1.23839158852998	0.0649663543204304	0.87704578332581	1924.06155771529	2455.24244628186	2518.97722091896	2501.83962761734	2984.34791270714	3117.66086801274	2785.87081242561
NONRATT004418.2	Cfap52	-1.28842104400708	0.0258331974502031	0.74164765153442	871.181200833647	1176.32532832461	1077.2387792526	1228.79911346264	1516.75376037546	1201.2734865575	1421.13909863275
NONRATT004419.2	Stx8	1.0625971325606	0.815145405527219	0.993184854378932	5.02604538942489	6.6578742534452	3.61337955304854	2.77956444138581	3.11743855887447	6.23948139028568	6.86698598050799
NONRATT004420.2	Ntn1	1.34860059199266	0.305664531570327	0.993184854378932	2.74147930332267	3.17762180278066	3.16170710891747	2.31630370115484	1.4388177964036	2.77310284012697	2.288995326836
NONRATT004426.2	Tmem107	1.07999371086015	0.709866785617923	0.993184854378932	15.9919626027156	15.2828477181356	20.325259985898	11.1182577655432	11.9901483033634	27.0377526912379	12.9164736300031
NONRATT004430.2	Alox15b	1.48603038803946	0.117896991378296	0.945924511974698	4.26452336072415	4.23682907037422	5.19423310750727	2.54793407127033	2.1582266946054	3.98633533268252	3.26999332405142
NONRATT004431.2	Gucy2e	-1.1090052936322	0.766224248558799	0.993184854378932	3.50300133202341	2.72367583095485	0.903344888262135	4.86423777242517	0.959211864269068	2.4264649851111	2.61599465924114
NONRATT004434.2	Cntrob	1.20670678933663	0.650256642532652	0.993184854378932	0.609217622960592	1.81578388730324	2.7100346647864	2.08467333103936	1.67862076247087	1.55987034757142	0.326999332405142
NONRATT004435.2	RGD1563441	1.39745598223357	0.26296134194195	0.993184854378932	12.9458744879126	10.7433879998775	13.7760095459976	2.54793407127033	5.75527118561441	13.8655142006348	13.0799732962057
NONRATT004436.2	RGD1563441	-1.0564294187913	0.742033977574463	0.993184854378932	68.8415913945469	72.3287248442455	100.722955041228	66.477916223144	67.8642393970366	138.308504151333	67.0348631430542
NONRATT004438.2	Wrap53	-1.00853798400226	0.929869326654787	0.99619368958383	126.869569981543	136.637737519568	138.211767904107	138.283330958944	124.217936422844	137.615228441301	139.628714936996
NONRATT004439.2	Wrap53	1.24207361321474	0.572917808877895	0.993184854378932	1.82765286888178	1.81578388730324	2.25836222065534	0.926521480461937	0.719408898201801	3.46637855015871	0.980997997215427
NONRATT004440.2	Sat2	2.19159297674753	0.0201701742599058	0.701430515708635	3.8076101435037	3.3289371267226	3.16170710891747	0.926521480461937	0.479605932134534	2.77310284012697	1.79849632822828
[truncated: 12,473 more rows]
