# Supplementary material for: Comprehensive Evaluation of White Matter Damage and Neuron Death and Whole-Transcriptome Analysis of Rats With Chronic Cerebral Hypoperfusion
Source: Front Cell Neurosci. 2019 Jul 17;13:310. doi: 10.3389/fncel.2019.00310 (PMC6653095; doi:10.3389/fncel.2019.00310)
Supplement: Supplementary file 2 [file Data_Sheet_1.zip › Whole-transcriptome data/lncRNA_expression_analysis/Group_8WvsGroup_Control_atfc1.5p0.05_476_lncRNA.txt]

lncRNA_ID	Cis_target_gene	Foldchange	PValue	FDR	8wC1-6	8wC1-7	8wC2-5	kong1C1-4	kong2C1-4	kong2C1	kong2C2-4
NONRATT000069.2	Pde7b	-1.61947985471608	0.0251156663199664	0.741216401671806	22.5410520495419	15.8881090139033	14.6793544342597	35.9027073679001	23.9802966067267	40.9032668918728	14.3879706258263
NONRATT000199.2	Snx9	1.83581306896436	0.049195737189974	0.846728326462177	4.112218954984	3.02630647883873	2.48419844272087	1.85304296092387	1.4388177964036	1.55987034757142	2.12549566063343
NONRATT000248.2	Chd1	-1.80646246854508	0.0182901536222916	0.690979113326077	7.76752469274755	3.17762180278066	4.06505199717961	9.03358443450388	12.2299512694306	7.27939495533329	8.17498331012856
NONRATT000286.2	Vom1r15	-1.94618235906956	0.00750966022199521	0.53131814088214	1.67534846314163	2.72367583095485	2.93587088685194	5.09586814254065	5.27566525347988	4.67961104271426	3.92399198886171
NONRATT000329.2	Lair1	1.62612498286154	5.08758435752405e-06	0.00657722328048571	1279.50931262298	1215.66731254952	1143.4087923178	705.546107371765	634.998254146123	865.901361829646	776.45991479601
NONRATT000390.2	Sepw1	1.59483490378107	0.00543436977618452	0.47509560529573	83.4628143456012	121.354889801433	75.8809706140193	72.0370451059156	58.2721207543459	37.4368883417141	67.3618624754593
NONRATT000443.2	Ceacam11	1.69655167367829	0.0250548439870911	0.741216401671806	12.7935700821724	9.83549605622586	8.13010399435921	8.10706295404195	5.27566525347988	2.77310284012697	8.17498331012856
NONRATT000579.2	Zfp84	1.60944311217262	0.0178283550942592	0.690979113326077	28.1763150619274	17.8552082251485	12.4209922136044	11.1182577655432	10.791133473027	10.5724545779841	16.022967287852
NONRATT000699.2	Clec11a	-1.6720071783434	0.0242383567802156	0.737349307533218	5.17834979516504	6.35524360556132	4.96839688544174	6.94891110346453	10.0717245748252	6.75943817280949	13.0799732962057
NONRATT000735.2	Mrgprx2l	1.89444379555735	0.0187771827241674	0.690979113326077	3.8076101435037	5.59866698585164	6.54925043990048	3.24282518161678	3.11743855887447	1.38655142006348	3.43349299025399
NONRATT000764.2	Mir344b-1	-1.52711915260513	0.0318484734065982	0.767375085980339	6.09217622960592	4.69077504220002	6.77508666196601	9.03358443450388	7.19408898201801	10.745773505492	8.33848297633113
NONRATT000794.2	Arrdc4	-2.29744459734684	0.0408848067489435	0.821246370575439	3.19839252054311	1.96709921124517	1.12918111032767	11.3498881356587	4.31645338921081	1.38655142006348	2.94299399164628
NONRATT000845.2	Rlbp1	-1.66449546220166	0.025047039118854	0.741216401671806	4.72143657794459	3.93419842249034	4.29088821924514	7.18054147358001	9.35231567662342	7.62603281034916	4.90498998607714
NONRATT000895.2	Rbmx	2.21867360725198	0.011260032595749	0.599099969579705	9.29056875014903	4.84209036614196	2.7100346647864	3.93771629196323	1.19901483033634	2.9464217676349	2.12549566063343
NONRATT001016.2	Fam181b	-2.31652927035433	0.0232172901476339	0.728560891988724	0.76152202870074	0.605261295767745	2.0325259985898	2.31630370115484	2.63783262673994	1.90650820258729	3.10649365784885
NONRATT001071.2	Fam168a	2.1961407697095	0.0127988671769737	0.623653891532538	2.28456608610222	2.87499115489679	3.387543330983	1.38978222069291	0.959211864269068	1.38655142006348	1.30799732962057
NONRATT001258.2	Tnrc6a	1.78649509204961	0.0408590345395471	0.821246370575439	4.112218954984	4.84209036614196	3.387543330983	1.85304296092387	1.67862076247087	2.4264649851111	3.10649365784885
NONRATT001263.2	Aqp8	2.063290673831	0.0338665905331504	0.772313275690607	6.70139385256652	3.93419842249034	3.61337955304854	0.926521480461937	2.39802966067267	3.81301640517458	1.96199599443085
NONRATT001396.2	Utf1	2.35093980472409	0.013160238112418	0.625681033734714	5.17834979516504	2.72367583095485	2.0325259985898	1.85304296092387	0.719408898201801	2.07982713009523	0.980997997215427
NONRATT001440.2	Cend1	1.83898067037879	0.0364850228147304	0.790506457611454	3.8076101435037	7.41445087315488	9.48512132675241	3.24282518161678	1.67862076247087	6.06616246277774	3.59699265645657
NONRATT001456.2	Drd4	1.63021213033408	0.00040941739319675	0.114459311230865	31.831620799691	32.3814793235744	35.2304506422233	19.9202118299316	14.8677838961706	24.9579255611427	20.9279572739291
NONRATT001500.2	Fgf19	4.26061848428217	0.00019180218162146	0.0771044770118268	2.74147930332267	4.38814439431615	6.09757799576941	0	1.19901483033634	1.90650820258729	0.817498331012856
NONRATT001501.2	Fgf19	-1.6481826377618	0.0119687786765095	0.614227535483849	23.607182889723	9.98681138016779	14.0018457680631	17.6039081287768	34.5316271136865	22.5314605760316	30.2474382474757
NONRATT001502.2	Fgf19	-1.73466968848077	0.00843591655807381	0.556427431267596	35.3346221317144	12.5591718871807	16.0343717666529	29.4170570046665	46.7615783831171	27.0377526912379	45.2894075381122
NONRATT001520.2	Rmt1	1.90932612101367	0.0386272254620581	0.809911309043963	6.70139385256652	3.93419842249034	6.77508666196601	3.93771629196323	0.479605932134534	4.85292997022219	2.61599465924114
NONRATT001541.2	Acy3	-1.55674063421734	0.0256737468052443	0.74164765153442	7.00600266404681	4.84209036614196	4.74256066337621	6.94891110346453	10.5513305069598	7.7993517378571	9.48298063974913
NONRATT001651.2	Trpm3	2.47973880437656	0.00415808478643701	0.444654788704503	5.17834979516504	5.29603633796777	2.25836222065534	2.31630370115484	1.19901483033634	2.77310284012697	0.653998664810285
NONRATT001697.2	Gldc	-1.73864829210597	0.00742644056054496	0.53131814088214	6.09217622960592	4.69077504220002	10.3884662150145	11.5815185057742	14.8677838961706	10.5724545779841	11.2814769679774
NONRATT001765.2	Plce1	2.32526675669942	0.0144673165958579	0.652246123910453	5.78756741812563	2.72367583095485	2.0325259985898	1.62141259080839	1.4388177964036	1.55987034757142	1.47149699582314
NONRATT001797.2	Cyp2c12	-2.6120531568534	0.026495291456971	0.745991941566702	0.152304405740148	1.36183791547743	0.903344888262135	1.38978222069291	2.1582266946054	2.25314605760316	2.61599465924114
NONRATT001812.2	Cyp2c12	2.478374074996	0.0120595303038462	0.614526487877683	3.35069692628326	2.26972985912904	2.25836222065534	0.463260740230968	0.719408898201801	1.55987034757142	1.30799732962057
NONRATT001845.2	Ccnj	-1.96048052151582	0.00463646830170179	0.459581981248139	5.17834979516504	2.42104518307098	2.7100346647864	6.71728073334904	8.15330084628708	6.75943817280949	5.88598798329256
NONRATT002014.2	LOC100910237	-1.81075659965042	6.95503519745111e-09	2.51633173443781e-05	120.929698157678	140.269305294175	118.564016584405	260.352536009804	212.705230901666	234.500508918237	210.260570736507
NONRATT002082.2	Papd7	1.78641263854913	0.0461592794525879	0.846662981290054	10.5090039960702	11.953910591413	11.5176473253422	0.694891110346453	9.83192160875795	8.31930852038091	6.37648698190028
NONRATT002083.2	Papd7	-2.80459059704064	0.00957433367900114	0.571939770469975	0	3.78288309854841	6.54925043990048	12.7396703563516	6.71448304988348	7.7993517378571	10.6274783031671
NONRATT002139.2	Tagap	2.95063405066065	0.000464662879965045	0.11797545962902	3.65530573776355	3.48025245066453	5.19423310750727	2.08467333103936	1.91842372853814	1.03991356504761	0.653998664810285
NONRATT002164.2	Pabpc6	1.64523242784682	0.00313397128251374	0.382133554142851	29.6993591193289	34.0459478869357	37.0371404187475	17.1406473885458	13.1891631336997	29.8108555313649	20.7644576077265
NONRATT002214.2	Vom1r23	1.5263220056352	0.033994165050782	0.772313275690607	27.8717062504471	22.9999292391743	33.423760865699	14.824343687391	12.2299512694306	31.8906826614601	14.0609712934211
NONRATT002234.2	Zfp52	1.59734863634227	0.0249609262302425	0.741216401671806	9.13826434440889	6.6578742534452	8.58177643849028	3.70608592184775	5.51546821954714	5.19956782523807	5.72248831708999
NONRATT002354.2	Ppp5c	-1.73322144309409	0.0146687102780622	0.655202392420112	6.70139385256652	6.50655892950326	13.7760095459976	13.2029310965826	16.3066016925742	20.1049955909205	11.7719759665851
NONRATT002381.2	Irf2bp1	-4.69490322538242	1.79596226237732e-05	0.0133672380590513	4.4168277664643	3.63156777460647	4.29088821924514	48.4107473541362	7.19408898201801	9.70585994044439	12.4259746313954
NONRATT002559.2	Tshz3	1.64715215401427	0.0127342447094626	0.622601315659942	10.6613084018104	7.56576619709681	10.162629992949	3.70608592184775	6.95428601595075	6.58611924530155	5.55898865088742
NONRATT002713.2	Gabrg3	-1.66883365810184	0.013186340194105	0.625681033734714	4.112218954984	7.86839684498069	7.90426777229368	12.5080399862361	11.2707394051616	8.49262744788884	11.7719759665851
NONRATT002770.2	Slco3a1	-2.18485355547086	0.000664016006674018	0.137280566408377	41.2744939555801	58.5590303655293	88.7536352717547	143.842459841716	191.362766921679	61.5282192653171	152.054689568391
NONRATT002872.2	Mmgt1	-1.50618940468329	0.00902366868771124	0.559623321602221	20.56109477492	33.289371267226	35.0046144201577	54.8963977173698	49.399411009857	32.237320516476	41.8559145478582
NONRATT002921.2	Cyp2c7	-1.69289602027696	0.00116734946569168	0.211924056214764	34.2684912915333	26.026235718013	23.9386395389466	62.7718303012962	53.7158643990678	31.5440448064443	43.3274115436814
NONRATT002950.2	Ccdc90b	-2.2699439743955	0.0408333631861704	0.821246370575439	0.913826434440889	1.51315323941936	0.677508666196601	4.16934666207872	2.1582266946054	2.07982713009523	1.47149699582314
NONRATT002966.2	Fam181b	1.9259212606387	0.0365650689215769	0.790506457611454	8.52904672144829	5.14472101402583	2.48419844272087	3.70608592184775	1.67862076247087	2.77310284012697	3.10649365784885
NONRATT002985.2	Tenm4	2.20220933772135	0.0222276868524679	0.721481714343529	2.13226168036207	2.87499115489679	4.29088821924514	1.62141259080839	0.959211864269068	1.90650820258729	0.980997997215427
NONRATT002987.2	Tenm4	2.36354724106926	0.00876304087841824	0.556427431267596	3.35069692628326	3.48025245066453	2.25836222065534	2.08467333103936	0.719408898201801	1.73318927507936	0.653998664810285
NONRATT003015.2		2.66959477135125	0.000332113917699332	0.109350446809263	6.70139385256652	6.80918957738713	4.96839688544174	2.77956444138581	2.1582266946054	1.21323249255555	3.10649365784885
NONRATT003017.2	Pak1	1.82379838916533	1.6238815553926e-05	0.0133672380590513	155.502798260691	126.953556787285	90.560325048279	66.2462858530285	55.1546821954714	62.9147706853806	88.2898197493884
NONRATT003019.2	Pak1	1.96123428220218	0.00776949999339921	0.53131814088214	498.187711176024	390.544851094138	151.084432561842	211.710158285553	139.565326251149	75.0470956109361	280.728926869815
NONRATT003030.2	Mogat2	-1.67121432628679	0.0393117398196896	0.815599377780689	3.19839252054311	3.17762180278066	7.22675910609708	6.94891110346453	7.67369491415255	9.01258423041265	5.88598798329256
NONRATT003110.2	Copb1	1.55032563548235	0.00340444092943941	0.391024358181327	33.2023604513523	29.3551728447356	41.1021924159271	26.4058621931652	18.4648283871796	25.8245201986824	18.1484629484854
NONRATT003306.2	Cpxm2	1.83025564923521	0.0328645097956116	0.772313275690607	5.48295860664533	3.17762180278066	5.19423310750727	2.31630370115484	3.59704449100901	2.9464217676349	1.30799732962057
NONRATT003333.2	Dock1	1.80662325825255	0.0196703473864209	0.697718792588929	26.6532710045259	39.9472455206712	52.3940035192038	20.1518422000471	11.7503453372961	43.8496886595077	11.6084763003826
NONRATT003335.2	Dock1	1.71680472705614	0.042737700176219	0.821246370575439	4.56913217220444	6.05261295767745	8.35594021642475	1.62141259080839	3.35724152494174	5.71952460776187	3.59699265645657
NONRATT003472.2	Drd4	1.60899305400282	0.000333241571011692	0.109350446809263	43.7113644474225	34.3485785348195	37.4888128628786	20.6151029402781	23.5006906745922	26.5177959087141	24.8519492627908
NONRATT003512.2	Cttn	2.07508536708538	0.00878045395342634	0.556427431267596	5.63526301238548	3.63156777460647	6.77508666196601	2.31630370115484	1.4388177964036	2.25314605760316	3.92399198886171
NONRATT003530.2	Lsp1	1.66766085072748	0.0485247295312708	0.846728326462177	3.95991454924385	6.35524360556132	4.06505199717961	3.70608592184775	1.91842372853814	2.77310284012697	3.10649365784885
NONRATT003534.2	Ins2	-2.45645739458894	0.0190670353008516	0.691574272866978	3.65530573776355	0.756576619709681	0.451672444131067	2.31630370115484	4.07665042314354	5.02624889773013	5.06848965227971
NONRATT003535.2	Ins2	-3.25842555228548	6.95996136331885e-06	0.00671497072333002	5.63526301238548	5.74998230979358	2.48419844272087	9.26521480461937	24.4599025388612	12.3056438530634	15.6959679554468
NONRATT003536.2	Ins2	-3.08525883198993	0.0308520135861104	0.76680366935025	3.8076101435037	0.453945971825809	1.58085355445874	1.38978222069291	1.67862076247087	3.98633533268252	17.0039652850674
NONRATT003615.2	Ms4a4c	-2.08256145033986	0.00284240968453425	0.372596567084963	3.50300133202341	3.78288309854841	2.25836222065534	6.25401999311807	9.11251271055615	5.02624889773013	6.86698598050799
NONRATT003635.2	Olr383	2.22263076025063	0.0141320568732036	0.649267070060327	5.63526301238548	4.38814439431615	2.25836222065534	3.01119481150129	1.91842372853814	0.866594637539678	1.79849632822828
NONRATT003941.2	Sorcs1	-3.48895188530785	0.0013442488860482	0.223369805734625	0	1.51315323941936	1.58085355445874	5.32749851265614	4.07665042314354	2.4264649851111	2.45249499303857
NONRATT004023.2	Abcc1	1.53956000466366	0.0398359351896053	0.81890007679541	6.85369825830666	8.62497346469037	6.32341421783494	4.63260740230968	4.31645338921081	5.19956782523807	4.74149031987456
NONRATT004035.2	Pla2g10	1.79775699136239	0.0413888302899987	0.821246370575439	1.97995727462193	5.29603633796777	4.96839688544174	2.31630370115484	2.8776355928072	2.25314605760316	1.63499666202571
NONRATT004041.2	Pla2g10	2.2263370214748	0.0280909800643993	0.757044066093085	8.37674231570815	1.6644685633613	4.29088821924514	3.24282518161678	0.719408898201801	2.25314605760316	2.288995326836
NONRATT004042.2	Pla2g10	1.7031365377162	0.0104775001097817	0.585518071913282	78.5890733619164	29.5064881686776	27.100346647864	30.3435784851284	20.3832521157177	29.464217676349	25.8329472600062
NONRATT004044.2	Pla2g10	2.07741838207856	0.00388154178360595	0.425558126457162	20.56109477492	8.3223428168065	7.67843155022814	6.48565036323356	7.67369491415255	5.89284353526981	3.76049232265914
NONRATT004045.2	Pla2g10	-1.81697643289391	0.0416097970638026	0.821246370575439	1.67534846314163	2.57236050701292	2.25836222065534	2.54793407127033	2.8776355928072	4.50629211520632	5.55898865088742
NONRATT004054.2	Prss33	-2.22860130870024	0.00523752205228599	0.472748999925303	9.89978637310963	2.42104518307098	3.61337955304854	6.02238962300259	11.0309364390943	14.2121520556507	16.3499666202571
NONRATT004337.2	Snap47	2.08897056574771	0.000215808256459208	0.0821888707230964	17.0580934428966	18.0065235490904	29.5845450905849	11.3498881356587	6.71448304988348	13.8655142006348	8.82898197493884
NONRATT004440.2	Sat2	2.19159297674753	0.0201701742599058	0.701430515708635	3.8076101435037	3.3289371267226	3.16170710891747	0.926521480461937	0.479605932134534	2.77310284012697	1.79849632822828
NONRATT004557.2	Mir22	-1.69827218963701	0.00779789181996867	0.53131814088214	5.33065420090518	8.62497346469037	8.80761266055581	10.8866273954278	14.6279809301033	16.4652981132539	9.31948097354656
NONRATT004648.2	Myo1d	-2.16986594452081	0.0211024879324316	0.708573562315892	3.35069692628326	0.605261295767745	1.12918111032767	5.09586814254065	3.35724152494174	3.29305962265078	3.43349299025399
NONRATT031639.1	LOC102553190	-1.92009345148215	0.0263536238245855	0.744901648416801	1.82765286888178	1.36183791547743	2.0325259985898	2.31630370115484	2.63783262673994	4.15965426019045	3.92399198886171
NONRATT004684.2	Car4	1.68147914241766	0.0293529118147238	0.765397008617448	5.93987182386578	3.93419842249034	4.29088821924514	3.01119481150129	3.11743855887447	2.59978391261903	2.61599465924114
NONRATT004705.2	Tubd1	1.64392366466183	0.00892098947309505	0.558894197639098	14.9258317625345	9.98681138016779	9.03344888262135	6.48565036323356	7.43389194808528	6.75943817280949	7.03048564671056
NONRATT004714.2	Ppm1e	2.33079992025758	0.040646868960383	0.821246370575439	3.35069692628326	2.11841453518711	2.25836222065534	0.926521480461937	2.8776355928072	0.519956782523807	0.326999332405142
NONRATT005024.2	Kcnj2	2.08070735075226	0.0213464739398136	0.71017510541835	29.0901414963683	7.56576619709681	4.96839688544174	6.02238962300259	3.59704449100901	8.14598959287297	8.82898197493884
NONRATT005041.2	Rpl38	-1.55006187863426	0.00113785725115629	0.211116283829921	29.0901414963683	48.4209036614196	45.6189168572378	58.1392228989865	74.5787224469201	64.474641032952	57.0613835046973
NONRATT005048.2	RGD1559482	1.89455920500834	0.0326184731597574	0.772313275690607	5.33065420090518	3.3289371267226	3.387543330983	3.24282518161678	1.4388177964036	1.73318927507936	2.12549566063343
NONRATT005125.2	LOC690871	-1.62277714980212	0.0324036130479733	0.772110706110341	7.46291588126726	9.07891943651618	7.90426777229368	5.79075925288711	15.1075868622378	15.9453413307301	15.8594676216494
NONRATT005223.2	Olr1365	-1.80515049847803	0.0336999112901636	0.772313275690607	2.28456608610222	1.81578388730324	2.0325259985898	3.24282518161678	4.55625635527807	4.50629211520632	2.61599465924114
NONRATT005287.2	Capn15	3.04827719817398	0.000207198040138926	0.0810424334294738	6.70139385256652	6.96050490132907	2.93587088685194	1.38978222069291	1.4388177964036	1.38655142006348	2.94299399164628
NONRATT005350.2	Rars	-1.55621349177829	0.0101435690648015	0.584851519943456	25.8917489758252	38.5854076051938	64.8149957328082	54.2015066070233	76.2573432093909	77.3002416685392	59.0233794991282
NONRATT005389.2	Rufy1	2.49912010056904	0.00544954881696318	0.47509560529573	6.85369825830666	3.93419842249034	2.7100346647864	2.08467333103936	2.63783262673994	1.03991356504761	1.63499666202571
NONRATT005518.2	Mmgt2	-1.51418971352296	0.0255079234670638	0.74164765153442	8.52904672144829	11.4999646195872	10.8401386591456	11.8131488758897	13.6687690658342	22.0115037935078	14.3879706258263
NONRATT005537.2	Myocd	2.09496742624085	0.02132981020951	0.71017510541835	5.02604538942489	3.48025245066453	4.51672444131067	1.38978222069291	2.63783262673994	1.90650820258729	2.288995326836
NONRATT005554.2	Pik3r5	1.62506726629769	0.0447472361817091	0.83129910400731	150.781361682747	42.5196060276841	37.2629766408131	59.5290051196794	37.8888686386282	49.0492564847458	43.0004122112762
NONRATT005645.2	Wscd1	1.73090436105857	0.0320666443445087	0.767375085980339	4.4168277664643	5.29603633796777	6.09757799576941	3.47445555173226	2.8776355928072	3.81301640517458	1.96199599443085
NONRATT006034.2	Mlx	-1.67113599595458	0.0116230330911109	0.60715128494134	7.9198290984877	11.1973339717033	5.42006932957281	15.287604427622	13.9085720319015	15.4253845482063	10.9544776355723
NONRATT006063.2	Sost	1.6758646880093	0.0471383165944327	0.846728326462177	6.39678504108622	12.4078565632388	14.6793544342597	9.26521480461937	4.79605932134534	9.35922208542852	3.10649365784885
NONRATT006155.2	Icam2	1.50386320575164	0.019755275002011	0.699017945792427	15.8396581969754	15.7367936899614	14.2276819901286	13.8978222069291	7.91349788021981	8.66594637539678	10.300478970762
NONRATT006202.2	Prkca	1.71039206902576	0.0281720784881244	0.757818438438916	7.46291588126726	4.84209036614196	4.74256066337621	2.77956444138581	4.07665042314354	2.25314605760316	4.25099132126685
NONRATT006273.2	Slc25a19	1.93737103781973	0.0495008134101209	0.846728326462177	3.95991454924385	1.6644685633613	3.16170710891747	1.38978222069291	2.1582266946054	1.55987034757142	0.980997997215427
NONRATT006341.2	Mrpl12	-1.69555973818154	0.00445390097227172	0.447617047713308	7.31061147552711	7.26313554921294	7.45259532816261	10.1917362850813	11.2707394051616	16.4652981132539	11.6084763003826
NONRATT006342.2	Slc25a10	-1.88253082081558	0.0337025172961468	0.772313275690607	1.82765286888178	1.96709921124517	2.48419844272087	3.47445555173226	1.91842372853814	5.71952460776187	4.25099132126685
NONRATT006347.2	Anapc11	1.56413674761729	0.0347117259913887	0.779983442609054	12.336656864952	8.92760411257424	15.8085355445874	7.41217184369549	7.91349788021981	7.7993517378571	8.17498331012856
NONRATT006431.2	N6amt1	-1.53738997794574	0.00676840317525879	0.515839746443907	11.4228304305111	21.9407219715808	21.2286048741602	26.6374925632807	26.1385233013321	30.6774501689046	27.7949432544371
NONRATT006439.2	Bach1	2.74525942167392	0.0385956473332068	0.809911309043963	9.44287315588918	3.02630647883873	3.16170710891747	1.38978222069291	3.11743855887447	0	3.10649365784885
NONRATT006465.2	Cldn8	-1.64462351009694	0.0352071073887579	0.782668599278195	3.50300133202341	3.63156777460647	3.16170710891747	7.41217184369549	4.07665042314354	5.02624889773013	6.2129873156977
NONRATT006472.2	Krtap16-5	2.09969399329992	0.00790938969352134	0.531646577563764	3.04608811480296	5.74998230979358	4.29088821924514	1.38978222069291	1.4388177964036	2.77310284012697	2.45249499303857
NONRATT006480.2	Urb1	-2.09810559285586	0.00763248959610682	0.53131814088214	4.56913217220444	3.17762180278066	4.29088821924514	8.57032369427292	12.9493601676324	6.58611924530155	5.88598798329256
NONRATT006513.2	Hmgn1	2.02349551369649	0.00793502354572783	0.531646577563764	9.59517756162933	6.96050490132907	4.06505199717961	5.55912888277162	2.39802966067267	2.59978391261903	3.26999332405142
NONRATT006556.2	Nfkbiz	1.68580875929456	0.0308415775886411	0.76680366935025	29.851663525069	10.8947033238194	13.098500879801	16.6773866483149	9.83192160875795	7.7993517378571	8.66548230873627
NONRATT006581.2	Retnlg	1.73293076586384	0.0255247830025152	0.74164765153442	17.2103978486367	8.17102749286456	7.45259532816261	7.18054147358001	7.19408898201801	3.29305962265078	7.84798397772342
NONRATT006756.2	Parl	1.52860577714511	0.00929445227171396	0.562800473959181	28.4809238734077	21.335460675813	27.7778553140606	17.8355384988923	13.428966099767	19.2384009533808	16.8404656188648
NONRATT006758.2	Klhl24	-1.67647381268726	0.011953162585162	0.614227535483849	7.31061147552711	7.111820225271	5.42006932957281	14.36108294716	12.9493601676324	10.0524977954603	7.84798397772342
NONRATT006766.2	Olr1570	1.84819540254453	0.047703450447577	0.846728326462177	8.224437909968	3.17762180278066	4.06505199717961	5.09586814254065	2.63783262673994	1.55987034757142	2.12549566063343
NONRATT006767.2	Olr1570	1.7511201527544	0.0400929231113749	0.820733260219776	5.48295860664533	2.87499115489679	6.32341421783494	3.47445555173226	1.91842372853814	3.63969747766665	1.96199599443085
NONRATT006857.2	Bach1	-3.40760473286735	0.0402291404977595	0.821246370575439	0	0.907891943651618	1.58085355445874	3.01119481150129	0	4.50629211520632	3.43349299025399
NONRATT006880.2	Cldn8	-1.65326053910088	0.000514678386059451	0.12442890072693	31.2224031767304	27.2367583095485	29.1328726464538	60.9187873403723	52.996455500866	33.1039151540157	46.7609045339354
NONRATT006944.2	Mina	2.40851395930764	0.0484875822557671	0.846728326462177	7.00600266404681	2.11841453518711	0.903344888262135	2.54793407127033	0.719408898201801	1.38655142006348	0.980997997215427
NONRATT007015.2	Atp6v1a	1.52765250105186	0.000949082682017752	0.180725323344223	57.2664565582957	64.3090126753229	43.586390858648	42.8516184713646	33.5724152494174	32.4106394439839	35.9699265645657
NONRATT007274.2	Gpr12	2.49610850453788	0.00499354546009644	0.472748999925303	3.04608811480296	3.17762180278066	2.48419844272087	0.694891110346453	0.959211864269068	1.03991356504761	1.79849632822828
NONRATT031815.1	Styxl1	-3.95576265527798	0.0041925381147276	0.444654788704503	0.76152202870074	1.05920726759355	0	1.15815185057742	3.59704449100901	3.29305962265078	2.45249499303857
NONRATT007426.2	Mir6322	2.09337505663559	0.0136856188314636	0.642884726263825	3.8076101435037	3.17762180278066	3.83921577511407	2.54793407127033	0.479605932134534	2.25314605760316	1.47149699582314
NONRATT007512.2	Rflna	1.86804656151385	0.00600943522726221	0.49413946936897	7.46291588126726	5.44735166190971	4.96839688544174	3.01119481150129	3.83684745707627	3.11974069514284	2.94299399164628
NONRATT007528.2	Cdk2ap1	1.52638392371265	0.0481609320847648	0.846728326462177	14.3166141395739	20.4275687321614	23.712803316881	8.57032369427292	9.11251271055615	20.9715902284602	11.7719759665851
NONRATT007656.2	Hps4	-1.69603471863694	0.0483711750709414	0.846728326462177	3.65530573776355	2.72367583095485	4.74256066337621	7.64380221381098	6.71448304988348	3.11974069514284	7.52098464531827
NONRATT007798.2	Gna12	1.80862672199448	4.46511509864613e-05	0.0261726485367096	21.627225615101	21.0328300279291	23.26113087275	12.9713007264671	12.2299512694306	11.4390492155237	11.9354756327877
NONRATT007835.2	Zkscan1	4.46685293514336	0.00776912796642369	0.53131814088214	4.56913217220444	3.48025245066453	1.58085355445874	3.01119481150129	0	0	0
NONRATT007853.2	Vom2r64	1.70155007339531	0.0174259012691593	0.690979113326077	11.1182216190308	6.05261295767745	7.45259532816261	3.70608592184775	6.23487711774894	5.02624889773013	4.41449098746942
NONRATT007986.2	Gtf2h3	-1.90486949789807	0.0141056052114849	0.649267070060327	2.58917489758252	3.02630647883873	1.3550173323932	4.16934666207872	4.31645338921081	4.15965426019045	5.55898865088742
NONRATT008005.2	Psmd9	1.76884743445758	0.0184295026574879	0.690979113326077	5.17834979516504	4.84209036614196	6.09757799576941	2.77956444138581	3.35724152494174	3.98633533268252	1.96199599443085
NONRATT008101.2	Sez6l	-2.22507249243981	0.00512935590675113	0.472748999925303	1.37073965166133	2.26972985912904	1.3550173323932	4.63260740230968	4.31645338921081	3.11974069514284	3.26999332405142
NONRATT008210.2	Mcm6	-1.52215614459945	0.00201809595621703	0.301091594622401	303.999593857336	342.426578080602	518.971638306596	624.012217091115	688.953921511258	589.977629237013	461.232558357453
NONRATT008264.2	Rassf5	1.5075345582733	0.0337696130712894	0.772313275690607	12.9458744879126	9.83549605622586	10.6143024370801	4.86423777242517	10.0717245748252	8.14598959287297	6.53998664810285
NONRATT008269.2	Mdm4	1.9204566026624	0.0245976123634193	0.740076187366744	4.72143657794459	3.48025245066453	2.7100346647864	3.24282518161678	1.91842372853814	1.38655142006348	1.30799732962057
NONRATT008294.2	Rgs18	-2.18134346633483	5.56532439498273e-06	0.00657722328048571	18.7334419060382	32.2301639996324	34.3271057539611	65.3197643725666	77.9359639718618	40.209991181841	64.2553688176105
NONRATT008353.2	Glul	-1.63003464886427	0.0275095298836375	0.756878168205328	5.48295860664533	5.14472101402583	3.61337955304854	9.72847554485034	8.87270974448888	5.89284353526981	7.19398531291313
NONRATT008419.2	Serpinc1	-1.70464095955672	9.91496105238742e-05	0.0486377359925163	21.4749212093609	21.1841453518711	21.9061135403568	28.9537962644355	32.3734004190811	43.5030508044918	41.2019158830479
NONRATT008474.2		1.87249054987318	0.0140980461544287	0.649267070060327	5.78756741812563	5.29603633796777	4.51672444131067	3.01119481150129	3.59704449100901	1.90650820258729	2.77949432544371
NONRATT008564.2	Lyplal1	2.12597350759563	0.0181201897543844	0.690979113326077	5.93987182386578	2.26972985912904	2.7100346647864	2.31630370115484	1.19901483033634	1.55987034757142	1.79849632822828
NONRATT008579.2	Gpatch2	2.25231337274732	0.0181888705921397	0.690979113326077	5.33065420090518	2.42104518307098	2.48419844272087	1.15815185057742	1.91842372853814	0.866594637539678	2.12549566063343
NONRATT008612.2	Olr1065	-3.38870998383638	0.00141911073346224	0.230756972299613	0.76152202870074	0.151315323941936	1.80668977652427	3.24282518161678	2.1582266946054	2.59978391261903	3.43349299025399
NONRATT008642.2	Cdh20	-1.69359898385251	0.003290531611175	0.387159133958736	10.9659172132907	15.1315323941936	9.71095754881795	22.6997762713175	24.9395084709958	15.5987034757142	18.6389619470931
NONRATT008688.2	Mgat5	1.86398007033235	0.0205101395003072	0.701430515708635	4.26452336072415	3.48025245066453	3.16170710891747	2.31630370115484	1.4388177964036	1.55987034757142	2.45249499303857
NONRATT008780.2	Ppp1r12b	1.88742021860213	0.0233192899883038	0.728891500455146	4.56913217220444	5.90129763373551	4.51672444131067	1.62141259080839	1.19901483033634	3.81301640517458	3.59699265645657
NONRATT008778.2	Ppp1r12b	1.5193878659158	0.0393660151201631	0.815599377780689	36.0961441604151	29.0525421968518	18.5185702093738	28.72216589432	11.9901483033634	19.4117198808888	13.733971961016
NONRATT008896.2	Brinp2	-2.20447899034673	0.0228874472250029	0.722528471038496	2.13226168036207	3.17762180278066	0.903344888262135	8.57032369427292	2.63783262673994	4.50629211520632	3.26999332405142
NONRATT008912.2	Prdx6	-1.58151086333458	0.0192227621272167	0.692581593578933	18.4288330945579	14.0723251266001	15.3568631004563	29.8803177448975	23.0210847424576	13.1722384906031	34.9889285673502
NONRATT008913.2	Tnfsf4	1.54353696998885	0.0423771405022388	0.821246370575439	8.07213350422785	7.26313554921294	10.6143024370801	5.32749851265614	3.59704449100901	7.10607602782536	5.88598798329256
NONRATT008916.2	Tnfsf4	1.6521170332134	0.0137266017423661	0.642884726263825	9.13826434440889	6.6578742534452	8.35594021642475	6.02238962300259	5.03586228741261	3.63969747766665	4.90498998607714
NONRATT008956.2	Pogk	2.91608511651091	0.000381861206945161	0.110525907738207	12.4889612706921	4.23682907037422	7.90426777229368	3.01119481150129	1.4388177964036	4.67961104271426	1.96199599443085
NONRATT009096.2	Cdc42bpa	2.09603718584781	0.0305850041925063	0.76680366935025	2.43687049184237	2.57236050701292	3.61337955304854	1.15815185057742	1.91842372853814	1.73318927507936	0.653998664810285
NONRATT009398.2	Yipf7	1.66156764279512	0.0389601911926366	0.812437877434924	6.70139385256652	4.69077504220002	4.96839688544174	2.77956444138581	4.79605932134534	3.46637855015871	2.288995326836
NONRATT009761.2	Fgf5	-1.63671868330656	0.000171551685561395	0.0730204703954267	45.6913217220444	52.3551020839099	64.5891595107426	102.843884331275	103.834684307127	73.4872252633647	74.5558477883725
NONRATT009822.2	Adgrl3	1.78106953355583	0.0434247098396014	0.822568587432868	5.48295860664533	3.93419842249034	3.61337955304854	2.31630370115484	2.39802966067267	2.4264649851111	2.61599465924114
NONRATT009864.2	Commd8	1.6321363435762	0.0199169057887782	0.699605486833005	14.7735273567944	9.68418073228392	10.8401386591456	10.6549970253123	6.71448304988348	5.89284353526981	5.88598798329256
NONRATT010017.2	Gck	1.98635764847211	0.0278839680827867	0.757044066093085	3.50300133202341	2.42104518307098	3.16170710891747	1.85304296092387	0.719408898201801	2.07982713009523	1.30799732962057
NONRATT010029.2	Adra2c	1.87395962433838	0.0166779398811927	0.687780181671052	6.85369825830666	6.80918957738713	7.45259532816261	2.31630370115484	4.55625635527807	2.59978391261903	5.39548898468485
NONRATT010142.2	Grb10	-4.23906763036135	0.00274993508985521	0.365110647893437	1.21843524592118	1.6644685633613	0.451672444131067	7.18054147358001	5.51546821954714	0.346637855015871	6.70348631430542
NONRATT010231.2	Kcnma1	-1.51476953699329	0.026182800420576	0.74297546605211	70.2123310462083	83.6773741398908	65.4925043990048	114.425402837049	142.922567776091	48.7026186297299	137.666718942565
NONRATT010242.2	Zswim8	-2.00090730384572	0.00585628740759434	0.49139800005905	6.39678504108622	32.9867406193421	23.26113087275	27.5640140437426	39.8072923671663	58.0618407151584	41.3654155492505
NONRATT010357.2	Cdkn3	-1.65683405901652	0.0052170547188002	0.472748999925303	14.3166141395739	8.92760411257424	10.3884662150145	18.2987992391233	15.8269957604396	16.2919791857459	23.8709512655754
NONRATT010367.2	Atg14	-2.09583762666376	0.0205018986958766	0.701430515708635	1.67534846314163	3.02630647883873	0.451672444131067	4.4009770321942	4.55625635527807	2.59978391261903	3.76049232265914
NONRATT010397.2	Olr1645	1.83388046490479	0.00617627314680821	0.502151825733755	14.1643097338338	7.86839684498069	10.3884662150145	6.71728073334904	3.35724152494174	6.06616246277774	7.19398531291313
NONRATT010399.2	Olr1645	1.99183720055008	0.0207517581021563	0.703324223078234	3.65530573776355	4.9934056900839	6.32341421783494	3.01119481150129	3.11743855887447	3.46637855015871	0.490498998607714
NONRATT010416.2	Olr1645	1.6873625143529	0.0289234576891058	0.763832627147335	11.4228304305111	6.6578742534452	9.03344888262135	9.26521480461937	4.31645338921081	4.33297318769839	3.76049232265914
NONRATT010418.2	Olr1645	2.27404799609548	0.00212166154058558	0.310148341569238	6.54908944682637	5.44735166190971	8.80761266055581	2.77956444138581	4.55625635527807	3.11974069514284	1.79849632822828
NONRATT010462.2	Oxa1l	1.55056672486865	0.0412922447489922	0.821246370575439	8.68135112718844	7.111820225271	6.54925043990048	6.02238962300259	5.27566525347988	3.11974069514284	5.06848965227971
NONRATT010481.2	Cpne6	2.27259361480131	0.000461376096808322	0.11797545962902	10.2043951845899	6.05261295767745	10.6143024370801	4.16934666207872	4.31645338921081	3.46637855015871	3.76049232265914
NONRATT010482.2	Cpne6	1.51381921460418	0.0288590176111649	0.763832627147335	20.7133991806601	17.4012622533227	16.486044210784	15.287604427622	15.3473898283051	6.41280031779361	11.6084763003826
NONRATT010600.2	Fndc3a	-1.54034944643565	0.0224255388261659	0.721481714343529	29.0901414963683	29.2038575207937	23.26113087275	59.9922658599104	54.4352732972696	22.7047795035396	31.5554355770962
NONRATT010689.2	Tgds	-1.51133374947927	0.000608395435872397	0.133816181849067	63.8155460051221	91.0918250130456	100.271282597097	129.24974652444	131.65182837093	144.37466661411	108.0732793599
NONRATT010796.2	Fhit	1.54604360525028	0.00405063138308228	0.440757423879449	53.458846414792	44.7893358868131	40.6505199717961	29.4170570046665	32.6132033851483	18.718444170857	39.2399198886171
NONRATT010830.2	Fbxo34	-2.08292289946662	0.0242808611307738	0.737349307533218	0.456913217220444	2.42104518307098	2.25836222065534	3.01119481150129	4.79605932134534	2.25314605760316	4.08749165506428
NONRATT010873.2	Olr1645	2.22094875971772	0.00780487825921774	0.53131814088214	3.50300133202341	2.87499115489679	4.29088821924514	1.38978222069291	1.67862076247087	2.07982713009523	1.144497663418
NONRATT010874.2	Olr1645	1.83474560375228	0.00675323793120175	0.515839746443907	40.056058709659	26.177551041955	28.6812002023228	32.1966214460523	11.0309364390943	16.2919791857459	9.80997997215427
NONRATT010881.2	Olr1645	1.76242476513914	0.0309135563826111	0.76680366935025	9.44287315588918	5.74998230979358	7.00092288403154	3.70608592184775	5.51546821954714	6.06616246277774	1.63499666202571
NONRATT010903.2	Olr1645	-2.64504247984935	0.011554466286924	0.606038774630604	0.304608811480296	2.42104518307098	2.25836222065534	6.71728073334904	1.91842372853814	4.33297318769839	4.41449098746942
NONRATT010917.2	Olr1645	1.87779628917873	0.0483815487393119	0.846728326462177	3.50300133202341	3.63156777460647	4.96839688544174	0.926521480461937	2.63783262673994	1.03991356504761	3.76049232265914
NONRATT010962.2	Olr1285	1.79052419482994	0.00999062739338331	0.580660078863628	10.6613084018104	6.96050490132907	8.80761266055581	5.32749851265614	3.35724152494174	6.23948139028568	4.57799065367199
NONRATT011078.2	Chmp7	1.50238173272966	0.00940511951137152	0.565822533498153	34.1161868857932	29.8091188165614	26.648674203733	27.1007533035117	15.5871927943724	17.8518495333174	20.1104589429163
NONRATT011103.2	Lpar6	-4.07134753936422	1.84732422043274e-05	0.0133672380590513	0.913826434440889	0.907891943651618	0.677508666196601	2.31630370115484	4.07665042314354	4.67961104271426	2.94299399164628
NONRATT011125.2	Calm2	-1.98611102992625	0.0384522326065084	0.808838241688066	3.95991454924385	2.26972985912904	1.3550173323932	6.25401999311807	3.83684745707627	2.4264649851111	8.01148364392599
NONRATT011141.2	RGD1306441	-2.86447846348774	2.19368965637307e-05	0.0151176555747767	1.37073965166133	3.63156777460647	4.06505199717961	6.02238962300259	10.3115275408925	8.83926530290471	8.82898197493884
NONRATT011193.2	Gpc5	1.75503748257894	0.0182555897723137	0.690979113326077	8.68135112718844	6.96050490132907	7.22675910609708	2.54793407127033	2.39802966067267	5.89284353526981	6.04948764949513
NONRATT011223.2	Rps24	1.55427078589973	0.000568637547179558	0.132170467906929	374.668838120764	326.387153742757	388.889974396849	222.828416051096	191.842372853814	327.919410845014	191.785108455616
NONRATT011360.2	Myo9b	1.75758081107895	0.0326343381754879	0.772313275690607	3.8076101435037	5.44735166190971	4.96839688544174	3.01119481150129	3.11743855887447	2.77310284012697	1.96199599443085
NONRATT011429.2	Tssk6	-1.96445096582881	0.0492127220100008	0.846728326462177	2.13226168036207	1.81578388730324	0.903344888262135	1.15815185057742	5.03586228741261	3.98633533268252	2.94299399164628
NONRATT011564.2	Nrg1	-2.58064289624667	0.00622828694967766	0.503551780646564	8.52904672144829	9.38155008440005	8.13010399435921	29.648687374782	5.75527118561441	46.2761536446188	8.01148364392599
NONRATT011676.2	LOC689713	1.51014308533629	0.00686556959786681	0.517210927619684	100.520907788498	65.5195352668584	56.6848917384489	39.3771629196323	41.2461101635699	64.8212788879679	51.0118958552022
NONRATT011726.2	Chdh	-2.39718976380156	0.00897392006956409	0.559623321602221	0.609217622960592	1.96709921124517	2.0325259985898	3.47445555173226	2.1582266946054	3.63969747766665	5.06848965227971
NONRATT011761.2	Btd	1.6043528951228	0.0218518190844483	0.72138690633605	11.270526024771	7.56576619709681	7.45259532816261	4.16934666207872	6.47468008381621	5.54620568025394	5.72248831708999
NONRATT011828.2	Zfp709	1.68885794577617	0.0242316187899035	0.737349307533218	12.4889612706921	11.1973339717033	17.8410615431772	7.87543258392646	5.75527118561441	13.8655142006348	4.90498998607714
NONRATT011853.2	Fcho1	-1.82224694549565	8.25304644174094e-07	0.00149297610131094	31.2224031767304	39.6446148727873	47.1997704116965	69.4891110346453	76.4971461754582	64.474641032952	75.2098464531827
NONRATT011905.2	Ints10	-1.67599295147719	0.0376785839132325	0.799537340751175	4.87374098368474	2.11841453518711	6.32341421783494	9.03358443450388	6.23487711774894	7.10607602782536	6.86698598050799
NONRATT011922.2	Spock3	2.02128948878203	0.0302667152083786	0.76680366935025	3.35069692628326	3.02630647883873	5.42006932957281	0.463260740230968	1.67862076247087	3.63969747766665	1.63499666202571
NONRATT012041.2	Dusp4	1.62394797980685	0.0490147405167014	0.846728326462177	10.6613084018104	8.17102749286456	7.90426777229368	3.70608592184775	5.99507415168168	3.29305962265078	8.82898197493884
NONRATT012152.2	Col4a1	1.92485727421701	0.0415002309784702	0.821246370575439	6.70139385256652	4.38814439431615	1.58085355445874	2.54793407127033	1.19901483033634	3.11974069514284	1.96199599443085
NONRATT012159.2	LOC689713	-1.59022254544708	0.000423277949799784	0.114459311230865	36.8576661891158	34.4998938587615	39.7471750835339	58.370853269102	77.6961610057945	46.7961104271426	53.1373915158356
NONRATT012359.2	Id4	-2.61631517054625	0.0489786747847892	0.846728326462177	5.33065420090518	1.6644685633613	2.25836222065534	5.32749851265614	2.39802966067267	17.1585738232856	7.52098464531827
NONRATT012423.2	Rpp40	1.68061466357948	0.0111955197237098	0.599099969579705	10.5090039960702	7.41445087315488	7.22675910609708	6.48565036323356	4.79605932134534	4.67961104271426	4.25099132126685
NONRATT012436.2	Foxc1	1.86361063231812	0.00512105392423919	0.472748999925303	13.8597009223535	10.2894420280517	14.9051906563252	11.8131488758897	5.51546821954714	5.54620568025394	5.23198931848228
NONRATT012479.2	Nrsn1	1.76974090253656	0.0280184005200477	0.757044066093085	5.02604538942489	6.6578742534452	10.3884662150145	4.4009770321942	2.1582266946054	5.54620568025394	4.08749165506428
NONRATT012540.2	Prl3d2	1.57511446123742	0.00664109918038527	0.514716798273927	86.8135112718844	101.532582365039	166.667131884364	61.6136784507188	64.5069978720948	112.657302880158	60.8218758273565
NONRATT012679.2	Gpr158	-1.62206325015373	0.0315253361040267	0.767375085980339	12.336656864952	9.53286540834199	7.22675910609708	21.54162442074	16.5464046586414	7.45271388284123	18.1484629484854
NONRATT012717.2	Spata31a5	-2.20978659263804	0.00151842102673323	0.240180114374774	3.65530573776355	1.81578388730324	4.06505199717961	6.71728073334904	6.71448304988348	5.54620568025394	8.66548230873627
NONRATT012799.2	Smad5	1.55735091261136	0.0259464624891551	0.74164765153442	9.13826434440889	9.38155008440005	8.13010399435921	6.25401999311807	4.31645338921081	7.45271388284123	4.74149031987456
NONRATT012806.2	Tgfbi	-1.98331289094916	0.00767603345302254	0.53131814088214	2.43687049184237	3.02630647883873	4.96839688544174	5.09586814254065	7.67369491415255	8.31930852038091	5.88598798329256
NONRATT012941.2	Mboat1	1.6015471378991	0.0494559906224215	0.846728326462177	5.93987182386578	6.50655892950326	6.77508666196601	6.48565036323356	4.07665042314354	2.59978391261903	3.10649365784885
NONRATT012942.2	Mboat1	-1.86782613058814	0.0219098405905972	0.72138690633605	4.4168277664643	6.6578742534452	9.93679377088348	5.32749851265614	12.9493601676324	21.491547010984	11.7719759665851
NONRATT012947.2	Sox4	1.78369432588814	4.84830716675054e-08	0.000139478499086453	209.418557892704	243.768986870459	217.480281849109	118.363119129012	105.513305069598	150.26751014938	126.54874164079
NONRATT012976.2	Dcdc2	1.52635050698654	0.0162756314879481	0.687780181671052	17.515006660117	24.0591365067679	26.4228379816674	14.824343687391	11.0309364390943	20.7982713009523	12.2624749651928
NONRATT012993.2	Epc1	2.04513622651767	0.0226646563142881	0.722528471038496	13.8597009223535	5.90129763373551	4.96839688544174	7.41217184369549	2.39802966067267	1.90650820258729	4.57799065367199
NONRATT013012.2	Aoah	-1.77347961577641	0.0104083139879127	0.585518071913282	2.89378370906281	3.93419842249034	3.61337955304854	5.79075925288711	5.99507415168168	7.7993517378571	5.06848965227971
NONRATT013036.2	Prl3d2	2.07806331887455	0.00418631593660117	0.444654788704503	5.78756741812563	7.111820225271	14.9051906563252	4.4009770321942	3.35724152494174	6.06616246277774	3.59699265645657
NONRATT013059.2	RGD1560860	1.6623150799866	0.0122699161467114	0.618630802242226	8.83365553292859	17.2499469293807	14.2276819901286	6.94891110346453	7.43389194808528	9.53254101293645	8.17498331012856
NONRATT013137.2	Cdnf	-1.71254554290766	0.000429300920853725	0.114459311230865	500.472277262127	716.478058865068	595.078445142681	1216.52270384652	1113.16536848425	610.255943755441	1198.12555393244
NONRATT013311.2	Wnt8a	1.63263307565104	0.0423205237126723	0.821246370575439	13.8597009223535	8.3223428168065	16.2602079887184	3.70608592184775	9.35231567662342	11.7856870705396	6.2129873156977
NONRATT013445.2	Gramd3	1.82982379548802	0.0317824348871126	0.767375085980339	7.46291588126726	3.3289371267226	4.29088821924514	3.24282518161678	3.59704449100901	1.73318927507936	2.61599465924114
NONRATT013514.2	Oacyl	-2.38584635567793	0.0125055492010551	0.619795575471468	1.52304405740148	0.453945971825809	1.80668977652427	3.93771629196323	1.91842372853814	2.9464217676349	2.94299399164628
NONRATT013564.2	Dym	-4.31757278068621	0.000102925230811601	0.0486377359925163	0.456913217220444	0.605261295767745	1.12918111032767	2.08467333103936	3.59704449100901	3.11974069514284	3.43349299025399
NONRATT013624.2	Zfp516	1.64955741623517	0.00051587438112326	0.12442890072693	7344.7276624129	9286.67537628845	10290.4532946381	6874.78938502757	4492.70856927025	6284.19767358273	4109.07361100302
NONRATT013625.2	Zadh2	1.55693559581283	0.000601019335990583	0.133816181849067	180.023807584855	180.065235490904	168.699657882954	160.519846490031	113.906408881952	93.0722640717614	86.3278237549576
NONRATT013811.2	Commd10	1.74871444009405	0.0187081353366848	0.690979113326077	6.85369825830666	9.07891943651618	4.29088821924514	4.16934666207872	2.8776355928072	5.02624889773013	3.43349299025399
NONRATT013832.2	Slc26a2	-1.57724593362168	0.0411265701478746	0.821246370575439	12.9458744879126	8.47365814074843	3.83921577511407	11.8131488758897	16.5464046586414	14.3854709831586	11.44497663418
NONRATT013873.2	Pmaip1	2.3296235763676	0.00070148302725439	0.141712019202234	5.33065420090518	8.92760411257424	11.5176473253422	3.47445555173226	2.63783262673994	5.19956782523807	3.10649365784885
NONRATT013874.2	Pmaip1	2.21160277990747	0.00290723424852305	0.372596567084963	5.02604538942489	4.84209036614196	4.74256066337621	1.62141259080839	2.39802966067267	1.73318927507936	2.94299399164628
NONRATT014034.2	Arl2bp	1.50207454251991	0.0487519088774705	0.846728326462177	8.98595993866874	11.953910591413	9.93679377088348	10.4233666551968	6.71448304988348	6.41280031779361	4.25099132126685
NONRATT014165.2	Adcy7	1.96486640487524	0.0100932760854179	0.584279566032669	4.87374098368474	3.48025245066453	3.387543330983	1.38978222069291	1.91842372853814	2.59978391261903	1.96199599443085
NONRATT014168.2	Papd5	1.87718988379148	0.0144096763474421	0.651677612813069	5.93987182386578	4.69077504220002	6.32341421783494	4.63260740230968	2.63783262673994	1.55987034757142	3.26999332405142
NONRATT014248.2	Vom1r21	1.80700372801802	0.0363468281983573	0.790506457611454	4.72143657794459	5.59866698585164	8.35594021642475	5.09586814254065	1.91842372853814	3.98633533268252	2.61599465924114
NONRATT014304.2	Ces2g	1.54612336394791	0.00273865614853634	0.365110647893437	161.899583301777	115.756222815581	102.303808595687	69.4891110346453	65.4662097363639	115.430405720285	77.008342781411
NONRATT014429.2	Ces2a	1.92656148091531	0.0417337882162671	0.821246370575439	2.28456608610222	2.87499115489679	3.16170710891747	0.694891110346453	1.91842372853814	1.55987034757142	1.47149699582314
NONRATT014477.2	Gnao1	-1.61463148394922	0.0375360264749111	0.798854963448403	4.4168277664643	8.7762887886323	6.77508666196601	12.9713007264671	12.4697542354979	5.71952460776187	12.0989752989903
NONRATT014506.2	Ces5a	-1.80674077180083	0.0208580664313073	0.704684620739757	8.83365553292859	4.9934056900839	3.61337955304854	10.8866273954278	14.1483749979688	5.19956782523807	12.589474297598
NONRATT014540.2	Large1	2.06227400548119	0.00441049035598902	0.447617047713308	6.39678504108622	4.84209036614196	4.06505199717961	2.08467333103936	2.1582266946054	3.63969747766665	1.96199599443085
NONRATT014663.2	Vom1r21	-3.00660951030601	0.000183229727172877	0.0757628746184538	4.112218954984	1.96709921124517	3.387543330983	15.5192347977374	6.47468008381621	4.15965426019045	11.9354756327877
NONRATT014686.2	Gab1	-1.62569221410799	0.0312459842292372	0.76680366935025	5.17834979516504	5.14472101402583	2.25836222065534	6.94891110346453	7.91349788021981	6.41280031779361	6.86698598050799
NONRATT015099.2	Actbl2	-1.59338866359626	0.028062867081405	0.757044066093085	14.3166141395739	30.2630647883873	46.5222617454999	33.3547732966297	70.022466091642	49.9158511222854	39.4034195548196
NONRATT015190.2	Snx16	1.94014223585968	0.0020709302761169	0.305821458734324	33.2023604513523	31.3222720559808	19.6477513197014	17.8355384988923	6.23487711774894	12.9989195630952	20.600957941524
NONRATT015221.2	Ythdf3	1.79647441331042	0.00317031263654556	0.382133554142851	66.4047209027046	89.7299870975682	48.1031152999587	58.6024836392175	33.8122182154847	23.9180119960951	35.8064268983631
NONRATT015278.2	Sox2	2.75303924648322	0.00125311618163241	0.217077970276615	3.95991454924385	3.02630647883873	4.74256066337621	1.15815185057742	0.479605932134534	2.4264649851111	1.30799732962057
NONRATT015331.2	RGD1307595	-1.55346284294422	0.016660299279342	0.687780181671052	7.46291588126726	8.92760411257424	7.67843155022814	8.57032369427292	14.1483749979688	13.8655142006348	13.2434729624083
NONRATT015333.2	RGD1307595	-2.54761013991493	0.0155746192802553	0.676864535206772	0.913826434440889	0.605261295767745	0.903344888262135	0.926521480461937	2.1582266946054	2.59978391261903	2.45249499303857
NONRATT015380.2	Mlf1	-2.47584497725477	0.00914529528611343	0.559623321602221	0.609217622960592	1.21052259153549	1.12918111032767	1.85304296092387	2.63783262673994	2.07982713009523	3.10649365784885
NONRATT015440.2	Vom1r55	1.62280239149568	0.0153491215510973	0.673128748749938	12.6412656764323	13.6183791547743	13.7760095459976	8.8019540643884	5.75527118561441	10.5724545779841	7.52098464531827
NONRATT015538.2	Rapgef2	1.58715530441782	0.0308619975656789	0.76680366935025	12.0320480534717	10.1381267041097	7.00092288403154	5.55912888277162	9.35231567662342	5.372886752746	4.74149031987456
NONRATT015582.2	Fam198b	1.75386457844925	0.00558533074731209	0.484017404641321	7.76752469274755	8.92760411257424	9.71095754881795	6.02238962300259	5.75527118561441	5.02624889773013	3.43349299025399
NONRATT015698.2	S100a11	1.86335150641536	0.0142583781330285	0.649883681160978	5.17834979516504	3.63156777460647	4.96839688544174	2.31630370115484	2.1582266946054	2.9464217676349	2.288995326836
NONRATT015711.2	Ctss	2.22502280818556	0.0260802286627874	0.74164765153442	5.33065420090518	1.6644685633613	2.7100346647864	2.08467333103936	1.4388177964036	1.55987034757142	0.817498331012856
NONRATT015774.2	Olfm3	2.33546724054187	0.016809927586233	0.687780181671052	4.112218954984	6.80918957738713	4.51672444131067	2.54793407127033	0	2.07982713009523	3.92399198886171
NONRATT015832.2	Ndst3	1.86495192820958	0.0258345248251446	0.74164765153442	5.78756741812563	2.57236050701292	5.64590555163834	3.24282518161678	2.1582266946054	2.25314605760316	2.288995326836
NONRATT015840.2	Camk2d	2.01950030733756	0.0302880669778751	0.76680366935025	3.8076101435037	2.87499115489679	2.93587088685194	1.85304296092387	1.67862076247087	1.38655142006348	1.47149699582314
NONRATT016022.2	Atg10	2.32949387475158	0.0236795499736615	0.732588082728981	33.2023604513523	5.29603633796777	4.29088821924514	7.64380221381098	5.27566525347988	3.63969747766665	8.01148364392599
NONRATT016027.2	Ckmt2	-2.15254267951459	0.0142801969741011	0.649883681160978	2.13226168036207	1.05920726759355	3.61337955304854	4.16934666207872	3.83684745707627	6.58611924530155	4.25099132126685
NONRATT016029.2	Ckmt2	-97.0310603926276	7.55236627061617e-08	0.000156139778097653	0	0	0	0.926521480461937	2.63783262673994	2.25314605760316	2.45249499303857
NONRATT016148.2	Rgs7bp	1.8566395570171	0.0138412946581269	0.644087512194253	25.2825313528646	12.2565412392968	7.90426777229368	9.96010591496582	6.95428601595075	6.93275710031742	8.99248164114142
NONRATT016149.2	Rgs7bp	2.28014021449598	0.00263896334222992	0.356925957838798	15.9919626027156	8.3223428168065	4.29088821924514	5.32749851265614	4.79605932134534	3.81301640517458	3.10649365784885
NONRATT016188.2	Pde4d	-1.62399367830942	0.0152370719086296	0.67194486251394	5.17834979516504	11.0460186477613	10.3884662150145	14.1294525770445	18.4648283871796	11.2657302880158	13.733971961016
NONRATT016192.2	Pde4d	-2.06686291961364	0.0312883937814205	0.76680366935025	1.67534846314163	1.6644685633613	1.58085355445874	3.24282518161678	2.8776355928072	1.55987034757142	5.88598798329256
NONRATT016220.2	Cdh10	1.74932270932512	0.00430152504274671	0.444654788704503	15.382744979755	9.53286540834199	10.162629992949	5.09586814254065	6.71448304988348	7.62603281034916	7.19398531291313
NONRATT016327.2	Ythdf3	-1.60424002506866	0.010625190866669	0.586065662506305	109.659172132907	95.3286540834198	74.3001170595606	193.642989416545	184.168677939661	69.847527785698	150.910191904973
NONRATT016357.2	Tbl1xr1	2.01255211391088	0.0368124804886024	0.792783061950973	4.56913217220444	2.11841453518711	4.74256066337621	1.62141259080839	1.19901483033634	1.21323249255555	3.26999332405142
NONRATT016423.2	Pabpc4l	1.99857011380968	0.0286603664545261	0.763832627147335	4.4168277664643	3.17762180278066	2.25836222065534	2.77956444138581	1.67862076247087	1.03991356504761	1.30799732962057
NONRATT016526.2	Trim59	-2.19654072927637	0.0480871175002502	0.846728326462177	1.21843524592118	1.6644685633613	1.3550173323932	2.77956444138581	6.47468008381621	2.4264649851111	1.144497663418
NONRATT016788.2	Lce1m	1.58365276896613	0.0033780908640658	0.391024358181327	39.4468410866984	24.8157131264775	30.036217534716	15.5192347977374	18.2250254211123	26.1711580536983	19.1294609457008
NONRATT016816.2	Tbx15	-1.80502708712627	0.0126733195495148	0.62172298481552	3.65530573776355	2.42104518307098	2.7100346647864	4.63260740230968	6.47468008381621	5.89284353526981	4.41449098746942
NONRATT016817.2	Vtcn1	1.66713184390974	0.0320926997959499	0.767375085980339	8.07213350422785	5.90129763373551	9.25928510468688	2.77956444138581	5.51546821954714	3.29305962265078	6.70348631430542
NONRATT016842.2	Kcnd3	2.30806246366962	0.0155064070130347	0.67592988642361	37.9237970292969	10.5920726759355	10.8401386591456	19.4569510897007	3.83684745707627	4.67961104271426	6.53998664810285
NONRATT016878.2	S1pr1	1.91862426996859	0.000300457639328383	0.106054218447814	12.1843524592118	17.0986316054388	15.8085355445874	8.8019540643884	7.19408898201801	6.93275710031742	8.33848297633113
NONRATT016879.2	S1pr1	1.79086064389869	0.0051380092930404	0.472748999925303	10.3566995903301	11.1973339717033	8.58177643849028	8.57032369427292	5.75527118561441	3.81301640517458	4.74149031987456
NONRATT016880.2	S1pr1	3.13041941641432	0.00494544942152298	0.472748999925303	2.89378370906281	3.48025245066453	3.61337955304854	0.694891110346453	0.239802966067267	2.77310284012697	0.326999332405142
NONRATT016950.2	Ppa2	2.50670813926866	0.0336421470711409	0.772313275690607	23.3025740782427	3.17762180278066	2.48419844272087	7.64380221381098	3.11743855887447	1.21323249255555	3.59699265645657
NONRATT017037.2	Olr1718	1.61943157735671	0.0176597742530296	0.690979113326077	21.1703123978806	16.3420549857291	13.550173323932	9.03358443450388	9.59211864269068	7.45271388284123	15.8594676216494
NONRATT017038.2	Olr1718	-2.54768552977296	1.57345413519135e-09	1.13855141222446e-05	27.1101842217464	21.9407219715808	24.6161482051432	76.2063917679943	63.787588973893	37.4368883417141	73.2478504587519
NONRATT017107.2	Btnl5	3.08606308139376	0.00731036063942451	0.53131814088214	2.89378370906281	2.57236050701292	3.83921577511407	0.463260740230968	1.67862076247087	0.173318927507936	1.63499666202571
NONRATT017117.2	RT1-CE15	2.14879231169875	0.0498499605747702	0.846728326462177	6.85369825830666	5.90129763373551	7.67843155022814	1.62141259080839	0	6.41280031779361	4.25099132126685
NONRATT017139.2	RT1-T24-1	3.10858628796983	0.000153456854742222	0.0672978061160436	12.9458744879126	18.1578388730324	22.8094584286189	2.08467333103936	11.2707394051616	2.4264649851111	7.3574849791157
NONRATT017146.2	Mrps18b	1.51657237382928	5.25070710355424e-05	0.0281437900750507	254.500661991787	287.196484841795	250.452370270677	159.593325009569	176.734785991576	170.025867885285	189.986612127388
NONRATT017148.2	RGD1302996	-1.55517672993299	0.0165021172026487	0.687780181671052	22.3887476438018	8.7762887886323	14.2276819901286	26.8691229333962	23.2608877085249	23.3980552135713	20.9279572739291
NONRATT017165.2	LOC688090	2.2823220735958	0.00971911252466972	0.574102026355184	2.58917489758252	21.9407219715808	17.3893890990461	5.32749851265614	5.03586228741261	5.89284353526981	8.01148364392599
NONRATT017171.2	Tesb	1.60005716272034	0.00693331398274038	0.517210927619684	20.2564859634397	13.0131178590065	19.1960788755704	11.3498881356587	11.2707394051616	10.3991356504761	10.6274783031671
NONRATT017183.2	Lta	-2.69977816262383	0.000340020046048704	0.109350446809263	1.67534846314163	2.87499115489679	1.3550173323932	6.94891110346453	6.23487711774894	5.02624889773013	3.92399198886171
NONRATT017198.2	Ly6g6d	2.04987899181813	0.0255624626856968	0.74164765153442	5.02604538942489	2.72367583095485	2.93587088685194	1.15815185057742	1.4388177964036	2.59978391261903	1.63499666202571
NONRATT017228.2	Cdkn1a	2.06134548980364	0.00654019461838638	0.514716798273927	15.0781361682747	8.62497346469037	7.00092288403154	5.79075925288711	8.15330084628708	2.9464217676349	3.43349299025399
NONRATT017233.2	Mln	1.98675035242661	0.0273619613745644	0.756878168205328	2.43687049184237	3.63156777460647	3.61337955304854	2.08467333103936	0.719408898201801	1.55987034757142	1.96199599443085
NONRATT017252.2	Mdga1	-3.64875456163372	0.0117984729277641	0.611998208640152	0.609217622960592	0.756576619709681	0.677508666196601	0	2.63783262673994	3.11974069514284	4.25099132126685
NONRATT017274.2	Glp1r	1.60832501836489	0.0297900019367133	0.76680366935025	10.8136128075505	7.26313554921294	6.09757799576941	4.4009770321942	6.47468008381621	5.02624889773013	4.41449098746942
NONRATT017326.2	Ipmk	2.12017900590458	0.00665091495834884	0.514716798273927	7.31061147552711	3.93419842249034	7.67843155022814	3.93771629196323	1.91842372853814	3.11974069514284	2.77949432544371
NONRATT017440.2	Fyn	-1.58385831375064	0.00942255600974674	0.565822533498153	7.31061147552711	7.56576619709681	11.2918111032767	12.5080399862361	16.0667987265069	13.1722384906031	12.9164736300031
NONRATT017460.2	Snx3	1.6556299469841	0.0360536429042434	0.790506457611454	6.39678504108622	10.2894420280517	5.19423310750727	4.63260740230968	3.35724152494174	6.58611924530155	3.10649365784885
NONRATT017480.2	RT1-CE10	1.67393716790861	0.0349173859382625	0.779983442609054	12.1843524592118	7.26313554921294	16.486044210784	4.63260740230968	7.19408898201801	5.19956782523807	11.1179773017748
NONRATT017508.2	Olr1718	2.61502328138058	7.17326866319913e-05	0.0370755514620778	53.1542376033117	124.683826928155	129.629991465616	19.4569510897007	62.5885741435567	21.6648659384919	52.9738918496331
NONRATT017532.2	Olr1735	17.9286666052284	5.78269067522609e-08	0.000139478499086453	5.17834979516504	4.23682907037422	23.26113087275	0	2.1582266946054	0.346637855015871	0
NONRATT017562.2	Btnl7	2.21424303877041	0.00752991254751344	0.53131814088214	4.26452336072415	3.93419842249034	4.74256066337621	1.38978222069291	2.63783262673994	2.59978391261903	1.144497663418
NONRATT017564.2	Btnl7	2.17458546652306	0.0180741540530731	0.690979113326077	3.04608811480296	2.57236050701292	4.51672444131067	1.15815185057742	1.91842372853814	0.866594637539678	2.12549566063343
NONRATT017649.2	Ccdc167	-1.8746502802992	1.71690134838303e-05	0.0133672380590513	14.9258317625345	19.065730816684	18.0668977652427	24.3211888621258	36.4500508422246	31.8906826614601	37.1144242279837
NONRATT017650.2	Ccdc167	-1.604185098971	0.0382176358716841	0.80507369189958	5.48295860664533	9.23023476045811	9.71095754881795	8.8019540643884	14.388177964036	18.3718063158412	10.300478970762
NONRATT017914.2	Lcn11	1.58098339787737	0.00692804489703933	0.517210927619684	21.9318344265813	18.914415492742	18.2927339873082	9.03358443450388	11.0309364390943	14.0388331281428	15.3689686230417
NONRATT018081.2	Angptl2	-1.51692333526793	0.0229554647510982	0.722528471038496	495.598536278442	487.084027769093	335.140953545252	764.611851751213	817.488311323313	297.588598531125	786.760393766772
NONRATT018131.2	Zeb2os	1.62637469115297	0.0339256987595351	0.772313275690607	17.8196154715973	14.8289017463098	18.0668977652427	9.49684517473485	10.0717245748252	17.5052116783015	4.41449098746942
NONRATT018324.2	RGD1564319	2.47812920129189	0.0089110604847446	0.558894197639098	3.8076101435037	4.53945971825809	2.25836222065534	1.15815185057742	0.719408898201801	1.55987034757142	2.12549566063343
NONRATT018385.2	Chrm4	1.79823105923736	0.0444164727656647	0.830484746595219	5.02604538942489	3.93419842249034	2.7100346647864	2.31630370115484	2.63783262673994	2.07982713009523	1.79849632822828
NONRATT018468.2	Olr796	2.96269822177669	0.000720292494634917	0.142795520306254	3.95991454924385	3.02630647883873	4.74256066337621	1.62141259080839	1.4388177964036	1.55987034757142	0.653998664810285
NONRATT018480.2	Aven	1.66471062442239	0.016295681306759	0.687780181671052	9.89978637310963	6.20392828161939	8.35594021642475	4.16934666207872	5.03586228741261	4.85292997022219	5.39548898468485
NONRATT018506.2	Dph6	1.60195699561842	0.0302581143571713	0.76680366935025	11.270526024771	5.90129763373551	9.71095754881795	5.09586814254065	5.75527118561441	4.33297318769839	7.03048564671056
NONRATT018544.2	Pak6	1.60562521497296	0.0258854865718844	0.74164765153442	14.0120053280936	8.92760411257424	9.71095754881795	7.18054147358001	4.79605932134534	8.14598959287297	6.86698598050799
NONRATT018569.2	Epb42	1.71558923984005	0.0012749880786009	0.217077970276615	18.4288330945579	18.7631001688001	14.2276819901286	10.6549970253123	10.5513305069598	10.745773505492	8.33848297633113
NONRATT018570.2	Epb42	-1.77158731472131	0.00201500336573618	0.301091594622401	11.8797436477316	6.96050490132907	8.35594021642475	16.9090170184303	18.9444343193141	14.2121520556507	14.7149699582314
NONRATT018667.2	Sptlc3	1.6617235939789	0.0288131732190554	0.763832627147335	5.17834979516504	6.05261295767745	4.74256066337621	3.01119481150129	2.8776355928072	2.59978391261903	4.25099132126685
NONRATT018687.2	Flrt3	2.56828267100726	0.0339541266322543	0.772313275690607	1.97995727462193	3.17762180278066	6.32341421783494	1.38978222069291	0	3.63969747766665	0.653998664810285
NONRATT018820.2	Abhd12	1.99960166754036	0.000263310896161509	0.09770859716024	11.5751348362513	18.3091541969743	23.9386395389466	7.18054147358001	8.63290677842162	10.745773505492	8.82898197493884
NONRATT018829.2	Ttll9	-1.53141901055145	0.0386711383740588	0.809911309043963	3.65530573776355	4.9934056900839	4.51672444131067	6.25401999311807	6.95428601595075	7.27939495533329	6.37648698190028
NONRATT018832.2	Id1	1.71708106956641	0.0184988890012882	0.690979113326077	11.5751348362513	9.83549605622586	7.00092288403154	8.8019540643884	3.59704449100901	4.50629211520632	5.39548898468485
NONRATT018857.2	Spag4	-1.72274127504227	0.00990450687192262	0.578826829228773	7.46291588126726	10.1381267041097	10.162629992949	9.49684517473485	20.8628580478522	18.1984873883332	15.0419692906365
NONRATT018895.2	Chd6	-2.52793378395072	0.0430778162745074	0.821246370575439	1.21843524592118	1.21052259153549	0.903344888262135	3.01119481150129	3.83684745707627	2.25314605760316	2.45249499303857
NONRATT019007.2	Cbln4	1.82744841920023	0.0423918863337097	0.821246370575439	3.04608811480296	3.63156777460647	2.48419844272087	2.08467333103936	1.67862076247087	1.38655142006348	1.63499666202571
NONRATT019015.2	Il36g	2.39847701386906	0.000127548091805549	0.0576836245190595	12.336656864952	24.0591365067679	24.8419844272087	6.94891110346453	5.99507415168168	12.6522817080793	8.01148364392599
NONRATT019210.2	Med27	1.76230842074181	0.0174662814808744	0.690979113326077	77.3706381159952	28.9012268729098	23.0352946506844	37.5241199587084	24.6997055049285	17.8518495333174	18.311962614688
NONRATT019274.2	Ppp6c	1.91630849203971	0.00633290807550234	0.509165809270388	10.8136128075505	6.96050490132907	9.48512132675241	4.63260740230968	2.1582266946054	5.89284353526981	5.88598798329256
NONRATT019575.2	Mettl15	-2.55394939967581	0.0075398053123766	0.53131814088214	1.82765286888178	1.81578388730324	2.0325259985898	6.48565036323356	7.91349788021981	1.73318927507936	3.59699265645657
NONRATT019636.2	Meis2	-1.82601206395977	0.00595569937635075	0.492519322140275	4.112218954984	7.56576619709681	8.13010399435921	6.94891110346453	12.7095572015652	13.1722384906031	14.7149699582314
NONRATT019848.2	Cst5	-1.53812673431378	0.000350956290393106	0.110413900751501	75.8475940585938	60.0721836049487	56.6848917384489	108.866273954278	111.748182187346	77.3002416685392	98.4267990539478
NONRATT020013.2	Slc35c2	1.73036739695115	0.0222848501716147	0.721481714343529	55.5911080951541	66.2761118865681	142.276819901286	50.727051055291	30.9345826226775	91.51239372419	29.756939248868
NONRATT020071.2	Cbln4	1.54959949277592	0.00176823294751278	0.272232629961754	32.4408384226515	28.2959655771421	35.9079593084199	19.2253207195852	16.3066016925742	25.1312444886507	21.745455604942
NONRATT020294.2	Impdh1	2.18742069304374	0.0483867802025667	0.846728326462177	1.52304405740148	2.42104518307098	3.387543330983	2.31630370115484	0.239802966067267	0.519956782523807	1.30799732962057
NONRATT020347.2	Cald1	-2.31542213083194	0.000645615486048561	0.135410830639055	6.24448063534607	1.81578388730324	3.83921577511407	9.49684517473485	9.59211864269068	9.35922208542852	8.5019826425337
NONRATT020407.2	Tmem178b	-1.68623737877835	0.0438693182429073	0.82594944017459	2.74147930332267	6.20392828161939	4.06505199717961	4.16934666207872	7.43389194808528	6.41280031779361	11.1179773017748
NONRATT020409.2	Tmem178b	-2.21324014556812	0.00909026528827049	0.559623321602221	5.48295860664533	54.9274625909229	47.4256066337621	66.9411769633749	86.5688707502834	87.1794205364916	77.1718424476136
NONRATT020501.2	Tmem178b	1.75650428645756	0.0484132358378322	0.846728326462177	3.04608811480296	3.48025245066453	4.74256066337621	2.31630370115484	1.67862076247087	1.90650820258729	2.45249499303857
NONRATT020650.2	Prss37	-1.69129850942336	0.0462991007788894	0.846728326462177	5.93987182386578	3.3289371267226	2.25836222065534	4.16934666207872	6.71448304988348	7.62603281034916	7.84798397772342
NONRATT020670.2	Prss37	2.112324973154	0.00877358426951875	0.556427431267596	15.6873537912353	6.20392828161939	4.06505199717961	4.4009770321942	3.83684745707627	4.85292997022219	3.43349299025399
NONRATT020765.2	Cul1	-1.51488238994755	0.0291894040320595	0.765270027449213	27.4147930332267	52.3551020839099	43.3605546365825	49.1056384644827	71.7010868541129	37.7835261967299	89.9248164114141
NONRATT020823.2	Creb5	-1.51202917735465	0.0351281362065923	0.78211444181816	4.87374098368474	6.80918957738713	5.64590555163834	9.03358443450388	8.15330084628708	7.97267066536503	9.80997997215427
NONRATT020827.2	Creb5	1.77759637452783	6.4350540236202e-09	2.51633173443781e-05	264.400448364897	238.926896504317	230.127110284779	151.486262055527	121.10049786397	131.722384906031	145.841702252693
NONRATT020829.2	Cpvl	-2.00556720573033	0.0200999869808624	0.701200023709516	3.65530573776355	5.14472101402583	2.7100346647864	9.49684517473485	9.83192160875795	2.4264649851111	9.6464803059517
NONRATT021011.2	LOC100911370	1.76010070348162	0.0259144426682632	0.74164765153442	8.07213350422785	6.80918957738713	3.83921577511407	4.16934666207872	4.31645338921081	2.4264649851111	3.59699265645657
NONRATT021020.2	LOC100911370	1.85900260490139	0.012625785502206	0.62172298481552	10.5090039960702	10.4407573519936	12.8726646577354	5.55912888277162	1.91842372853814	10.0524977954603	6.2129873156977
NONRATT021136.2	Lrrc17	6.06975592181234	0.0489595698026217	0.846728326462177	0	16.7960009575549	20.0994237638325	8.10706295404195	0	0	0
NONRATT021220.2	Pdk4	-1.53367467215525	0.030833358101047	0.76680366935025	25.5871401643449	18.1578388730324	15.1310268783908	34.9761858874381	20.1434491496504	45.2362400795712	20.4374582753214
NONRATT021242.2	Thsd7a	-1.7264774145323	0.0053453826686102	0.474766614150744	36.8576661891158	37.2235696897163	30.036217534716	75.5115006576479	90.1659152412924	31.8906826614601	43.3274115436814
NONRATT021243.2	Thsd7a	-1.57359143911062	0.0191995057284787	0.692581593578933	11.8797436477316	11.1973339717033	14.4535182121942	20.8467333103936	26.3783262673994	19.7583577359046	11.9354756327877
NONRATT021407.2	Tmem178b	1.53872216688918	0.0152756951193398	0.67194486251394	24.5210093241638	19.065730816684	16.486044210784	8.33869332415743	13.9085720319015	16.4652981132539	13.2434729624083
NONRATT021421.2	Tmem178b	3.18910707013482	0.0192864567490676	0.692581593578933	5.78756741812563	0.453945971825809	8.13010399435921	2.31630370115484	0.479605932134534	2.59978391261903	0.490498998607714
NONRATT021530.2	Prss37	1.53061509641669	0.0374315564712694	0.798854963448403	8.37674231570815	6.20392828161939	8.35594021642475	3.93771629196323	5.03586228741261	4.85292997022219	5.88598798329256
NONRATT021567.2	Prss37	-1.62398814201583	0.00584776039548764	0.49139800005905	12.7935700821724	14.223640450542	16.7118804328495	22.468145901202	23.0210847424576	29.9841744588728	18.8024616132957
NONRATT021605.2	Prss37	-2.30697776346931	0.0167315232368069	0.687780181671052	0.913826434440889	2.11841453518711	0.903344888262135	2.31630370115484	4.55625635527807	2.25314605760316	3.43349299025399
NONRATT021706.2	Npvf	1.67819453084398	0.0498645562131109	0.846728326462177	4.4168277664643	3.48025245066453	6.54925043990048	3.47445555173226	2.39802966067267	3.46637855015871	1.96199599443085
NONRATT021714.2	Skap2	-1.77788850243573	0.00323125977350747	0.383301569198362	19.0380507175185	11.953910591413	10.8401386591456	34.0496644069762	24.9395084709958	16.2919791857459	24.8519492627908
NONRATT021715.2	Skap2	-1.56521963891467	0.0162649264022055	0.687780181671052	7.76752469274755	6.20392828161939	5.87174177370388	12.5080399862361	10.791133473027	9.18590315792058	9.48298063974913
NONRATT021920.2	Fam50a	1.62793786448828	0.000635121376084249	0.135168772863107	123.36656864952	114.243069576162	171.40969254774	82.2287813909969	69.3030571934402	116.816957140349	65.8903654796362
NONRATT022043.2	Tram1	2.70912923827127	0.00231381173082289	0.324083347030626	7.31061147552711	4.38814439431615	7.22675910609708	4.63260740230968	2.1582266946054	1.21323249255555	1.47149699582314
NONRATT022135.2	Runx1t1	-1.5767527504633	0.001754332917069	0.272232629961754	65.0339812510432	64.9142739710907	71.3642461727086	126.470182083054	121.819906762172	64.1280031779362	111.179773017748
NONRATT022226.2	RGD1306195	1.78431655387062	0.0264165095595088	0.745223638099826	4.4168277664643	3.93419842249034	3.16170710891747	2.77956444138581	1.67862076247087	2.25314605760316	1.96199599443085
NONRATT022258.2	Olr838	-1.58423135921594	0.0453447291644543	0.838058577905688	12.336656864952	21.1841453518711	35.2304506422233	24.7844496023568	49.399411009857	48.5292997022219	21.745455604942
NONRATT022342.2	Tmem261	1.785873194061	4.70210656408548e-05	0.0261726485367096	1362.81982256285	2063.03312662436	1792.01042209001	1157.92022020731	720.607913032138	1235.07067742155	781.855403780695
NONRATT022344.2	Tyrp1	1.92474042905107	0.0274901760542819	0.756878168205328	2.74147930332267	5.14472101402583	4.96839688544174	3.24282518161678	2.1582266946054	2.25314605760316	1.30799732962057
NONRATT022377.2	Sh3gl2	1.84855035581504	0.0349103619004816	0.779983442609054	5.93987182386578	3.93419842249034	3.387543330983	3.01119481150129	3.11743855887447	1.21323249255555	2.45249499303857
NONRATT022510.2	Agbl4	-1.88323201544476	0.00485312916654229	0.472748999925303	12.0320480534717	7.26313554921294	7.00092288403154	23.6262977517794	16.5464046586414	7.97267066536503	18.6389619470931
NONRATT022511.2	Agbl4	-1.71561702427774	0.0226815279464113	0.722528471038496	6.09217622960592	3.48025245066453	4.51672444131067	7.87543258392646	5.99507415168168	7.27939495533329	10.9544776355723
NONRATT022726.2	Matn1	2.15231464841563	0.0476905991107054	0.846728326462177	2.28456608610222	2.87499115489679	2.48419844272087	1.15815185057742	2.39802966067267	0.519956782523807	0.817498331012856
NONRATT022762.2	Sh3bgrl3	2.00423579397286	0.0217684270951439	0.720898574189755	6.54908944682637	3.78288309854841	3.61337955304854	2.31630370115484	1.91842372853814	1.38655142006348	3.59699265645657
NONRATT022801.2	Gale	-2.59965277859341	0.04220870398683	0.821246370575439	7.00600266404681	8.7762887886323	0	18.9936903494697	17.026010590776	2.59978391261903	17.0039652850674
NONRATT022828.2	Ece1	-1.97909551454832	0.0337789538786076	0.772313275690607	1.97995727462193	2.57236050701292	2.0325259985898	4.86423777242517	4.79605932134534	5.02624889773013	2.94299399164628
NONRATT023002.2	Tram1	1.56558805612853	0.00436667346354928	0.447617047713308	30.6131855537698	20.7301993800453	28.6812002023228	20.8467333103936	18.9444343193141	12.3056438530634	16.3499666202571
NONRATT023022.2	Rrs1	-2.37497812310533	0.00587904661138784	0.49139800005905	1.21843524592118	1.81578388730324	0.903344888262135	3.47445555173226	2.8776355928072	2.4264649851111	4.08749165506428
NONRATT023030.2	Pcmtd1	1.51628943685299	0.000104185310652847	0.0486377359925163	113.16217346493	107.131249350891	97.5612479323105	70.6472628852227	58.2721207543459	72.2739927708091	77.9893407786264
NONRATT023155.2	Mir873	1.52560134556287	0.000362835367195297	0.110525907738207	67.4708517428856	87.0063112666134	94.8512132675241	52.5800940162149	46.0421694849153	64.1280031779362	54.2818891792536
NONRATT023184.2	RGD1306195	-8.81737438190832	2.24966811297331e-06	0.00361746632566109	99.9116901655372	65.9734812386842	149.955251451514	43.0832488414801	1164.00359729051	1365.40651090752	1139.91967276433
NONRATT023419.2	Atg4c	1.83826371458903	0.0400109562630354	0.820733260219776	5.02604538942489	3.02630647883873	2.25836222065534	1.62141259080839	2.8776355928072	1.73318927507936	1.47149699582314
NONRATT023424.2	Efcab7	-1.55312713129911	0.0157616253935023	0.682940846391511	7.46291588126726	7.86839684498069	6.09757799576941	10.1917362850813	14.1483749979688	9.53254101293645	11.1179773017748
NONRATT023773.2	Hnrnpr	2.03653169522746	0.000434996000393696	0.114459311230865	23.4548784839828	16.1907396617872	10.3884662150145	7.41217184369549	6.23487711774894	10.3991356504761	8.66548230873627
NONRATT024161.2	Apob	-2.26605399763277	0.0031950082954177	0.382133554142851	2.28456608610222	1.81578388730324	2.7100346647864	2.77956444138581	6.47468008381621	4.85292997022219	6.2129873156977
NONRATT024190.2	Trib2	2.21618869338926	0.00135824646936477	0.223369805734625	5.78756741812563	7.26313554921294	4.74256066337621	3.24282518161678	1.91842372853814	2.4264649851111	3.10649365784885
NONRATT024457.2	Dhrs7	2.05280352236951	0.00564090860831918	0.485923984402352	4.56913217220444	5.59866698585164	4.74256066337621	2.77956444138581	2.1582266946054	3.29305962265078	1.47149699582314
NONRATT024458.2	Dhrs7	1.5626538489836	0.00853584606712874	0.556427431267596	27.1101842217464	18.6117848448582	22.5836222065534	18.0671688690078	14.1483749979688	10.0524977954603	16.1864669540545
NONRATT024543.2	Zfp410	-1.806571909936	0.000525005008795769	0.124555286676924	18.2765286888178	11.6512799435291	15.1310268783908	28.9537962644355	24.9395084709958	19.7583577359046	34.8254289011477
NONRATT024819.2	Eif3h	1.55910938153308	0.0362002554710579	0.790506457611454	15.8396581969754	17.5525775772646	18.2927339873082	7.64380221381098	10.3115275408925	12.3056438530634	13.5704722948134
NONRATT024906.2	LOC298795	1.56327612752042	0.0454422408091805	0.838058577905688	4.56913217220444	5.74998230979358	5.64590555163834	3.24282518161678	3.59704449100901	2.77310284012697	3.92399198886171
NONRATT024944.2	Kcns3	-1.53972684946605	0.0103776637721911	0.585518071913282	16.2965714141958	36.4669930700066	27.100346647864	40.0720540299788	40.2868982993009	33.9705097915554	49.5403988593791
NONRATT025191.2	Sptb	-2.25137899922605	0.0113347212511531	0.600864783687501	47.5189745909262	25.4209744222453	29.8103813126504	117.204967278435	105.992911001732	14.7321088381745	71.1223547981185
NONRATT025229.2	Kcnh5	-1.64285421589881	0.00920331333204316	0.559623321602221	87.5750333005852	78.381337801923	56.6848917384489	160.983107230262	139.565326251149	56.328651440079	131.944230625475
NONRATT025262.2	Nrxn3	-1.58121602613412	0.0427379778942427	0.821246370575439	4.87374098368474	3.3289371267226	3.61337955304854	7.87543258392646	4.55625635527807	6.23948139028568	6.37648698190028
NONRATT025339.2	Foxn3	1.57461350389279	0.0317214037015115	0.767375085980339	15.2304405740148	29.9604341405034	25.2936568713398	9.96010591496582	12.2299512694306	14.7321088381745	22.2359546035497
NONRATT025537.2	Dapk3	2.75057502847653	0.00312367854549567	0.382133554142851	80.1121174193179	16.3420549857291	15.3568631004563	22.468145901202	8.15330084628708	17.3318927507936	6.37648698190028
NONRATT025602.2	Bsg	1.84224508333871	0.0277919010323661	0.757044066093085	4.87374098368474	3.3289371267226	4.74256066337621	2.54793407127033	3.83684745707627	1.55987034757142	1.63499666202571
NONRATT025860.2	LOC500846	1.67018478429416	0.0195756016365372	0.69606414467805	11.8797436477316	7.111820225271	6.09757799576941	6.02238962300259	3.83684745707627	5.71952460776187	4.57799065367199
NONRATT025904.2	Ywhaz	1.80612238175972	0.0424679991971724	0.821246370575439	3.50300133202341	3.78288309854841	6.09757799576941	3.24282518161678	3.11743855887447	2.4264649851111	1.144497663418
NONRATT026176.2	Mpped1	1.97091153702407	0.0272687829286693	0.756878168205328	4.112218954984	2.72367583095485	4.06505199717961	0.694891110346453	1.91842372853814	1.38655142006348	3.10649365784885
NONRATT026196.2	Trmu	1.83578772654889	0.0342344233564255	0.77655262510061	3.65530573776355	4.23682907037422	2.93587088685194	2.31630370115484	1.91842372853814	2.25314605760316	1.47149699582314
NONRATT026315.2	Itga5	1.61686024241116	0.0330945849016191	0.772313275690607	9.29056875014903	6.05261295767745	5.87174177370388	3.47445555173226	3.83684745707627	4.15965426019045	5.88598798329256
NONRATT026317.2	Pde1b	-2.07769274099046	0.00770266976600165	0.53131814088214	2.13226168036207	2.26972985912904	2.48419844272087	5.32749851265614	3.35724152494174	5.19956782523807	5.06848965227971
NONRATT026390.2	Erbb3	2.08549909106164	0.0193099060290979	0.692581593578933	14.9258317625345	37.2235696897163	30.9395624229781	6.25401999311807	14.388177964036	18.1984873883332	14.0609712934211
NONRATT026597.2	Actl9	1.57509071274347	0.00426383412766332	0.444654788704503	18.4288330945579	15.5854783660194	15.8085355445874	9.26521480461937	10.791133473027	10.9190924329999	11.1179773017748
NONRATT026612.2	Fbxo7	1.85300364103001	0.0189567434731629	0.691574272866978	4.56913217220444	3.17762180278066	3.83921577511407	2.54793407127033	2.1582266946054	1.55987034757142	2.12549566063343
NONRATT026748.2	Tph2	1.7711847587411	0.0205989475660703	0.701430515708635	6.24448063534607	5.74998230979358	6.09757799576941	3.24282518161678	1.4388177964036	3.98633533268252	4.57799065367199
NONRATT026829.2	Avil	2.39967997123579	0.0131717274598747	0.625681033734714	2.74147930332267	3.48025245066453	9.93679377088348	2.31630370115484	1.67862076247087	2.25314605760316	2.45249499303857
NONRATT026864.2	Cox6c	-3.05585365812105	0.016850871649763	0.687780181671052	1.52304405740148	0	1.12918111032767	2.08467333103936	2.8776355928072	4.67961104271426	1.144497663418
NONRATT026932.2	Mal2	-1.73680484708903	0.00793243244144073	0.531646577563764	15.6873537912353	22.0920372955227	11.9693197694733	28.9537962644355	37.6490656725609	14.5587899106666	34.9889285673502
NONRATT027045.2	Nrbp2	2.24143638736855	0.0337736753439323	0.772313275690607	3.65530573776355	2.11841453518711	2.7100346647864	1.15815185057742	0.959211864269068	0.346637855015871	2.45249499303857
NONRATT027118.2	Csnk1e	2.61522318331194	0.00297379651528432	0.377515641835041	4.87374098368474	3.78288309854841	2.25836222065534	1.62141259080839	1.91842372853814	1.38655142006348	0.817498331012856
NONRATT027209.2	Cerk	2.63128886011368	0.0429915665917485	0.821246370575439	11.5751348362513	5.29603633796777	11.0659748812111	2.77956444138581	8.39310381235435	3.11974069514284	0
NONRATT027228.2	Arsa	1.89724942959553	0.0177646576656104	0.690979113326077	5.78756741812563	4.38814439431615	4.06505199717961	1.38978222069291	2.39802966067267	2.9464217676349	3.10649365784885
NONRATT027268.2	Tmem117	-1.84062071289615	0.0369575490449416	0.794724591052593	1.82765286888178	3.3289371267226	2.0325259985898	5.09586814254065	5.03586228741261	3.11974069514284	4.74149031987456
NONRATT027318.2	Atf7	2.12542256540013	0.0349913681822152	0.780269769388318	2.74147930332267	2.42104518307098	2.7100346647864	1.38978222069291	0.719408898201801	2.07982713009523	0.653998664810285
NONRATT027509.2	Ldlr	1.55142939487712	0.0455212614319675	0.838147195220654	16.7534846314163	9.98681138016779	7.45259532816261	9.26521480461937	5.51546821954714	7.62603281034916	7.19398531291313
NONRATT027580.2	Robo4	1.51836697547696	0.0314202996078426	0.76680366935025	17.6673110658572	14.6775864223678	11.9693197694733	6.48565036323356	9.11251271055615	9.35922208542852	13.733971961016
NONRATT027612.2	Dscaml1	-1.54201933405178	0.0165573536815212	0.687780181671052	43.4067556359422	29.3551728447356	20.325259985898	53.9698762369078	64.9866038042294	42.4631372394442	31.5554355770962
NONRATT027644.2	LOC500990	-1.54323120569135	0.00151891766491756	0.240180114374774	51.0219759229496	33.4406865911679	60.2982712914975	63.9299821518736	74.8185254129873	85.966188043936	71.7763534629287
NONRATT027692.2	RGD1311251	-1.50101886099538	0.0324380396154704	0.772110706110341	12.0320480534717	18.0065235490904	15.8085355445874	24.0895584920104	31.1743855887447	13.518876345619	23.3804522669677
NONRATT027717.2	Vom2r65	-8.36894259260928	1.82606380039309e-05	0.0133672380590513	0.152304405740148	0.453945971825809	0	1.15815185057742	2.1582266946054	2.59978391261903	2.12549566063343
NONRATT027752.2	Rec114	1.70559990873066	0.000313562534728893	0.108044690538013	44.168277664643	32.2301639996324	35.2304506422233	18.9936903494697	22.3016758442558	24.7846066336348	21.0914569401317
NONRATT027814.2	Usp3	2.33974065056744	0.0103998472760554	0.585518071913282	2.74147930332267	3.3289371267226	2.25836222065534	1.62141259080839	0.959211864269068	1.55987034757142	0.653998664810285
NONRATT027840.2	LOC100911360	1.5130462203584	0.00223199636872143	0.323014514481365	56.8095433410752	44.6380205628712	48.5547877440897	42.1567273610181	31.414188554812	25.8245201986824	33.1904322391219
NONRATT027857.2	Prtg	2.45128287344945	0.0171595337153204	0.690979113326077	3.19839252054311	4.53945971825809	4.51672444131067	0.926521480461937	0.719408898201801	3.11974069514284	1.63499666202571
NONRATT027983.2	Cdv3	1.5602001821356	0.0277521332086784	0.757044066093085	10.6613084018104	6.35524360556132	11.2918111032767	6.25401999311807	6.71448304988348	6.41280031779361	4.74149031987456
NONRATT028069.2	Elp6	1.51752499589341	0.0491782648296922	0.846728326462177	12.7935700821724	8.92760411257424	8.13010399435921	8.33869332415743	5.27566525347988	5.89284353526981	6.86698598050799
NONRATT028169.2	Ctnnb1	1.91054004794912	0.0275080351679999	0.756878168205328	166.011802256761	192.473092054143	373.307275074327	71.8054147358001	72.4204957523147	303.308123138887	62.6203721555848
NONRATT028170.2	Ctnnb1	1.52871912756057	0.0029093015533859	0.372596567084963	2458.04080424025	3139.03639517547	3814.37379068686	2108.76288953137	1767.34785991576	2755.42430952116	1576.46378152519
NONRATT028436.2	Olr1308	-1.73645412230495	0.0172092934213305	0.690979113326077	9.74748196736948	9.38155008440005	7.45259532816261	20.8467333103936	23.0210847424576	9.01258423041265	9.6464803059517
NONRATT028456.2	H2afx	1.61613740543476	0.0184831571184918	0.690979113326077	7.00600266404681	7.41445087315488	7.90426777229368	5.55912888277162	4.31645338921081	3.46637855015871	5.06848965227971
NONRATT028521.2	Ncam1	-1.82891846357386	0.0236576166727617	0.732588082728981	6.24448063534607	21.335460675813	33.6495970877645	28.2589051540891	29.7355677923411	56.6752892950949	33.5174315715271
NONRATT028522.2	Ncam1	-2.76593156332753	0.025393985799463	0.74164765153442	0.456913217220444	1.6644685633613	1.80668977652427	2.08467333103936	3.83684745707627	7.27939495533329	1.144497663418
NONRATT028651.2	Myo9a	-1.55659437370461	0.0189640240736544	0.691574272866978	14.1643097338338	13.0131178590065	9.48512132675241	21.3099940506245	25.4191144031303	11.6123681430317	18.8024616132957
NONRATT028793.2	Tinag	1.87559977626592	0.00911139190961643	0.559623321602221	8.07213350422785	12.7104872111226	14.0018457680631	8.57032369427292	7.43389194808528	4.33297318769839	4.57799065367199
NONRATT028810.2	Impg1	1.63044462238752	0.0478501397984615	0.846728326462177	13.2504832993929	7.26313554921294	7.22675910609708	8.8019540643884	5.27566525347988	5.02624889773013	3.92399198886171
NONRATT028874.2	Xrn1	2.21663631301849	0.000508407878131368	0.12442890072693	17.515006660117	11.3486492956452	6.77508666196601	5.79075925288711	5.03586228741261	5.71952460776187	5.06848965227971
NONRATT028922.2	Acad11	-1.8664812921133	0.0128964657223648	0.625681033734714	2.28456608610222	3.93419842249034	4.74256066337621	7.18054147358001	5.99507415168168	8.49262744788884	5.23198931848228
NONRATT028989.2	Ip6k2	-4.07015772111345	4.67406980541146e-05	0.0261726485367096	1.21843524592118	0.756576619709681	0.451672444131067	4.63260740230968	2.39802966067267	3.81301640517458	3.10649365784885
NONRATT029047.2	Arpp21	1.62674733693346	0.0308121673215349	0.76680366935025	14.0120053280936	7.71708152103875	10.162629992949	5.79075925288711	8.63290677842162	7.97267066536503	3.92399198886171
NONRATT029071.2	Scn10a	1.59072532472051	0.0372405819019732	0.796079322430364	7.46291588126726	12.1052259153549	11.9693197694733	6.71728073334904	2.8776355928072	8.14598959287297	8.17498331012856
NONRATT029089.2	Higd1a	1.56622838423183	0.0497383796000828	0.846728326462177	5.02604538942489	5.29603633796777	6.77508666196601	4.4009770321942	3.35724152494174	2.59978391261903	4.08749165506428
NONRATT029165.2	Tbcc	1.79423579606903	0.0364601694056259	0.790506457611454	3.8076101435037	3.93419842249034	6.32341421783494	2.08467333103936	3.35724152494174	2.25314605760316	2.61599465924114
NONRATT029378.2	Nabp1	-1.89653601483102	0.000380470657166735	0.110525907738207	15.8396581969754	11.802595267471	10.162629992949	33.3547732966297	22.0618728781886	16.9852548957777	24.1979505979805
NONRATT029427.2	Fam117b	1.97249050649833	0.000415115889420155	0.114459311230865	15.9919626027156	20.2762534082195	23.4869670948155	7.87543258392646	9.35231567662342	15.4253845482063	7.3574849791157
NONRATT029751.2	Mettl4	2.70735937986051	0.00475862605900304	0.468481879767973	3.04608811480296	2.26972985912904	3.83921577511407	1.62141259080839	1.19901483033634	1.21323249255555	0.490498998607714
NONRATT029999.2	Tmeff2	2.05649585553099	0.0327514987872708	0.772313275690607	2.43687049184237	2.42104518307098	2.0325259985898	0.926521480461937	0.719408898201801	1.21323249255555	1.47149699582314
NONRATT030002.2	Tmeff2	2.91764593843562	0.00357282647413651	0.403952693232059	7.00600266404681	6.6578742534452	9.93679377088348	0.463260740230968	0.479605932134534	3.11974069514284	6.2129873156977
NONRATT030136.2	Fn1	1.70141713393978	0.0227159372742194	0.722528471038496	7.46291588126726	5.14472101402583	7.67843155022814	4.16934666207872	5.03586228741261	4.33297318769839	2.45249499303857
NONRATT030268.2	Sh3bp4	-1.52326137076573	0.00134698763234783	0.223369805734625	110.116085350127	149.196909406749	120.370706360929	204.297986441857	228.772029628173	132.242341688555	206.66357808005
NONRATT030406.2	Spaca5	2.00673331914404	0.0456563941160948	0.839567135512229	6.39678504108622	3.02630647883873	3.61337955304854	2.31630370115484	1.91842372853814	3.11974069514284	1.30799732962057
NONRATT030429.2	Otc	-1.53253799492202	0.000705034921404147	0.141712019202234	34.7254045087538	41.6117140840325	39.0696664173373	56.2861799380627	64.9866038042294	46.1028347171109	68.5063601388773
NONRATT030594.2	Dlg3	1.94003509701931	0.042989380094512	0.821246370575439	3.8076101435037	2.26972985912904	2.7100346647864	1.62141259080839	2.39802966067267	0.866594637539678	1.30799732962057
NONRATT030641.2	H2afb3	-1.79271688718587	0.0414453438150436	0.821246370575439	4.112218954984	1.96709921124517	2.48419844272087	8.57032369427292	3.83684745707627	4.85292997022219	3.59699265645657
NONRATT030655.2	LOC501618	-1.62949207711715	6.3863841858467e-06	0.00660169656696953	56.5049345295949	62.9471747598455	57.8140728487766	110.024425804855	92.5639449019651	92.0323505067138	91.0693140748321
NONRATT030781.2	Lamp2	1.88158396557041	0.00880436440876746	0.556427431267596	7.76752469274755	6.80918957738713	6.77508666196601	1.62141259080839	5.75527118561441	3.98633533268252	3.76049232265914
NONRATT030788.2	Xiap	1.62595117472505	0.0188006302299762	0.690979113326077	9.29056875014903	7.56576619709681	9.71095754881795	5.32749851265614	4.55625635527807	6.93275710031742	4.74149031987456
NONRATT031166.2	Plp1	-1.84526864381786	0.0486400553650096	0.846728326462177	3.04608811480296	3.02630647883873	0.677508666196601	4.86423777242517	5.03586228741261	2.9464217676349	4.57799065367199
NONRATT031290.2	Sh2d1a	-1.54805446951906	0.00863952816912109	0.556427431267596	24.9779225413843	13.0131178590065	15.3568631004563	30.1119481150129	26.8579321995339	30.1574933863808	23.5439519331702
NONRATT031312.2	Fgf13	1.72891452847991	0.0185575568113027	0.690979113326077	5.93987182386578	6.80918957738713	12.6468284356699	3.93771629196323	4.55625635527807	5.19956782523807	5.39548898468485
NONRATT031371.1	Thbs2	2.66577723539019	0.0274048763277759	0.756878168205328	1.52304405740148	4.84209036614196	5.42006932957281	0	3.35724152494174	0.866594637539678	1.63499666202571
NONRATT031384.1	Zfp260	1.77543811824961	0.0309952247460776	0.76680366935025	6.70139385256652	5.14472101402583	3.61337955304854	3.24282518161678	2.1582266946054	3.46637855015871	2.77949432544371
NONRATT031463.1	Sorcs1	-2.09461141540613	0.00057536895233116	0.132170467906929	4.4168277664643	6.96050490132907	3.16170710891747	8.8019540643884	11.7503453372961	11.7856870705396	9.15598130734399
NONRATT031530.1	Mir344a-2	1.85114010886182	0.0359886605916567	0.790506457611454	6.24448063534607	4.08551374643228	2.7100346647864	1.85304296092387	2.1582266946054	2.4264649851111	2.94299399164628
NONRATT031577.1	Th	2.39130720196521	0.00756043701684086	0.53131814088214	4.26452336072415	3.02630647883873	4.74256066337621	1.62141259080839	1.4388177964036	1.03991356504761	2.45249499303857
NONRATT031688.1	Adamts2	-2.81346897000911	0.000625680548671879	0.135146998513126	2.74147930332267	1.36183791547743	2.48419844272087	2.77956444138581	5.27566525347988	7.27939495533329	8.99248164114142
NONRATT031705.1	Pipox	1.74681707011014	0.019062722976466	0.691574272866978	9.74748196736948	8.7762887886323	14.2276819901286	3.93771629196323	5.27566525347988	10.5724545779841	4.74149031987456
NONRATT031749.1	Nfkbiz	-1.7638472421004	0.0435123702465789	0.823151663017635	5.17834979516504	2.26972985912904	2.7100346647864	8.33869332415743	4.79605932134534	5.71952460776187	5.39548898468485
NONRATT031843.1	Zfp958	-2.46879103706883	0.0137770262073065	0.643164913781097	0.913826434440889	0.756576619709681	1.58085355445874	2.08467333103936	3.11743855887447	3.63969747766665	1.63499666202571
NONRATT032287.1	Diras2	-1.77350944011469	0.0370536670533189	0.79560930207067	3.35069692628326	7.26313554921294	8.58177643849028	5.09586814254065	9.11251271055615	11.2657302880158	19.1294609457008
NONRATT032306.1	Agtr1a	2.47082606741639	0.029484478218277	0.76680366935025	5.02604538942489	1.81578388730324	2.0325259985898	2.54793407127033	1.4388177964036	0.519956782523807	0.490498998607714
NONRATT032569.1	Thbs4	1.74316113771183	0.0104844688531949	0.585518071913282	9.89978637310963	8.7762887886323	5.64590555163834	4.86423777242517	6.47468008381621	3.63969747766665	4.08749165506428
NONRATT032717.1	Tbl1xr1	-3.09643359918044	0.00680800107592497	0.515839746443907	1.37073965166133	0.605261295767745	0.677508666196601	0.694891110346453	4.31645338921081	3.81301640517458	2.45249499303857
NONRATT017140.2	Btnl7	1.60835336365228	0.00037392140427825	0.110525907738207	82.3966835054201	105.46678078753	102.981317261883	41.6934666207872	72.1806927862474	54.7687810925076	72.1033527953339
NONRATT032807.1	Fyn	-2.0215974553808	0.013603476287452	0.64126875841044	5.02604538942489	3.48025245066453	3.16170710891747	7.41217184369549	7.67369491415255	11.4390492155237	5.23198931848228
NONRATT032812.1	Grik2	1.73710835698314	0.0431279188527732	0.821246370575439	17.8196154715973	7.26313554921294	10.6143024370801	7.41217184369549	3.11743855887447	11.6123681430317	5.06848965227971
NONRATT032898.1	Olr520	2.09963749717437	0.0187475350976643	0.690979113326077	5.63526301238548	4.23682907037422	4.51672444131067	2.54793407127033	1.4388177964036	2.25314605760316	2.77949432544371
NONRATT032962.1	Xirp2	-1.54193900340389	0.00827755762084189	0.549508320590935	13.2504832993929	18.7631001688001	16.7118804328495	26.6374925632807	22.0618728781886	19.2384009533808	32.045934575704
NONRATT032973.1	Zfp385b	1.8311204156974	0.0299488767405314	0.76680366935025	5.33065420090518	8.92760411257424	4.74256066337621	3.24282518161678	4.79605932134534	1.55987034757142	4.41449098746942
NONRATT033069.1	Prss37	2.01516214724248	0.0112217999026403	0.599099969579705	6.39678504108622	4.23682907037422	3.61337955304854	1.62141259080839	1.91842372853814	3.81301640517458	1.96199599443085
NONRATT033110.1	Calcr	2.65364978555719	0.0122065812569885	0.618630802242226	31.3747075824705	6.96050490132907	5.64590555163834	0.694891110346453	7.91349788021981	6.23948139028568	7.19398531291313
NONRATT033135.1	Prss37	2.26323019570432	0.0105192577872757	0.585518071913282	3.35069692628326	2.72367583095485	3.61337955304854	0.463260740230968	1.67862076247087	1.90650820258729	1.47149699582314
NONRATT033233.1	Sdcbp	2.64067970773444	0.00371100540772089	0.413120540465667	4.112218954984	2.87499115489679	2.93587088685194	0.694891110346453	0.719408898201801	1.90650820258729	1.47149699582314
NONRATT033352.1	Cpg1	1.615327930119	0.0312473433713948	0.76680366935025	14.6212229510542	8.17102749286456	11.9693197694733	7.64380221381098	6.95428601595075	9.18590315792058	4.90498998607714
NONRATT033437.1	RGD1563365	1.94115885180276	0.0166815050133035	0.687780181671052	5.33065420090518	4.23682907037422	4.51672444131067	1.62141259080839	2.1582266946054	2.4264649851111	3.26999332405142
NONRATT033508.1	Vom1r108	1.84201821806265	0.0362503760265681	0.790506457611454	4.4168277664643	2.42104518307098	3.61337955304854	2.08467333103936	2.1582266946054	1.21323249255555	2.12549566063343
NONRATT033621.1	Zic1	-2.87574338311398	0.000610272802794251	0.133816181849067	3.19839252054311	1.6644685633613	2.25836222065534	3.47445555173226	6.47468008381621	8.66594637539678	8.66548230873627
NONRATT033767.1	Nudt12	-1.67967852849924	0.0450955624788486	0.835624814588857	1.97995727462193	2.42104518307098	2.0325259985898	3.24282518161678	4.07665042314354	3.29305962265078	3.92399198886171
