# Supplementary material for: Comprehensive Evaluation of White Matter Damage and Neuron Death and Whole-Transcriptome Analysis of Rats With Chronic Cerebral Hypoperfusion
Source: Front Cell Neurosci. 2019 Jul 17;13:310. doi: 10.3389/fncel.2019.00310 (PMC6653095; doi:10.3389/fncel.2019.00310)
Supplement: Supplementary file 2 [file Data_Sheet_1.zip › Whole-transcriptome data/mRNA_expression_analysis/Group_4WvsGroup_Control_all_detectable_genes.txt]

Gene_symbol	NAME	Foldchange	PValue	FDR	4wC2-1	4wC2-2	4wC2-3	kong1C1-4	kong2C1-4	kong2C1	kong2C2-4
A2m	alpha-2-macroglobulin	1.60891673870329	0.0154381907261495	0.378139584466641	20.920559673901	23.0353913839318	19.8875492410194	20.5873412975108	9.009458289219	11.2336649566963	12.1199340681309
A3galt2	alpha 1,3-galactosyltransferase 2	-1.0607981474543	0.745418441394277	0.986537043246145	3.94220396424687	3.33139699026879	2.87365963803721	4.55231639251889	3.53170764937385	2.59993119085112	3.74793141865894
Aaas	achalasia, adrenocortical insufficiency, alacrimia	1.06725487196536	0.57854752276647	0.981115516073287	13.6185227855801	13.2443343759467	13.5928662243665	13.7928392191244	11.8204092754553	14.4222598134006	10.5136777458485
Aacs	acetoacetyl-CoA synthetase	1.03790685930258	0.692014466794026	0.984338703216713	78.2617082447645	80.8066904103003	75.262514329546	64.0721545991838	81.8779569324223	76.9677743102907	78.0737921497266
Aadat	aminoadipate aminotransferase	1.23502745687987	0.0636522620050315	0.674576844911492	17.426333432864	16.9007457067295	18.3822989544285	11.6185985540408	15.7124952563979	14.7165916463271	14.7970279386015
Aaed1	AhpC/TSA antioxidant enzyme domain containing 1	1.48346197922751	0.0856668323556187	0.741255829448707	3.09104629014811	2.68136830924073	3.32979608851931	2.10629564429979	1.94604299047131	2.99237363475318	1.11951198219683
Aagab	alpha- and gamma-adaptin binding protein	-1.13653221903702	0.308151323019191	0.947494404114121	18.1878955623208	19.2977264680204	17.2875714732715	16.510640050479	20.9740188973018	24.0370996890009	21.3680765297568
Aak1	AP2 associated kinase 1	1.10774530174052	0.32501287154152	0.952607239677057	1182.7507848187	1141.16597633732	1219.38957307379	967.944766086928	1153.21066102003	953.389862154557	1190.33328367928
Aamp	angio-associated, migratory cell protein	-1.01157873801053	0.880795371161496	0.994276082325732	77.4105505706657	71.0562601948794	77.0414464864261	70.3230965112993	76.0398279610084	83.98268299504	73.6444186549478
Aar2	AAR2 splicing factor homolog	1.0095612353483	0.911462930342801	0.996137253006023	34.763071321086	36.8078740632137	35.1225066871214	33.8366203503643	37.7676491484061	35.3688752566728	34.0234293719818
Aard	alanine and arginine rich domain containing protein	-1.38775099321274	0.309084367885999	0.949037723605229	1.3887309419506	0.650028681028057	0.638591030674935	1.22301037410955	1.72981599153005	0.49055305487757	1.55758188827385
Aars	alanyl-tRNA synthetase	1.05322954356878	0.517455568142537	0.981115516073287	352.827254800094	354.631272293369	356.698704277	303.986022987008	345.530744308127	361.439490833793	336.096966829091
Aars2	alanyl-tRNA synthetase 2, mitochondrial	1.05818437468527	0.605920792979515	0.981115516073287	15.1864448168146	15.2756740041593	16.1472303470662	13.6569491775567	14.5592845953779	14.1769832859618	16.2572609588583
Aarsd1	alanyl-tRNA synthetase domain containing 1	1.0211096663571	0.849283470381261	0.991762406733051	35.3006445889378	34.0046253762802	29.8769375065773	30.4393693111711	29.4068718560108	39.8819633615464	29.6427303112116
Aasdhppt	aminoadipate-semialdehyde dehydrogenase-phosphopantetheinyl transferase	1.11570339348319	0.239855036610825	0.917474328928755	31.8960138925428	34.7359076424368	31.2453468580236	32.6815549970386	29.1906448570696	26.8332521018031	28.4258694609977
Aass	aminoadipate-semialdehyde synthase	-1.01727877149649	0.892789114070216	0.995909964608095	16.8887601650121	14.6662721156955	15.4174120262949	16.4426950296951	14.9917385932604	14.6675363408393	17.5714706770893
Aatf	apoptosis antagonizing transcription factor	-1.09423423647934	0.535981731096944	0.981115516073287	9.13874555348137	9.14102832695704	8.39291068887058	8.83285270190233	8.50492862502274	12.509102899378	8.95609585757462
Aatk	apoptosis-associated tyrosine kinase	1.12328998880082	0.128239968178439	0.82644542961299	360.622067183946	360.765917970571	333.663813527654	320.428718016703	321.38539609302	290.750795625936	319.888380304241
Abat	4-aminobutyrate aminotransferase	1.08926046518957	0.251366236363749	0.925835317076522	168.798006105479	171.810705754228	171.051168930786	155.594097595049	151.503050591507	164.923937049839	154.200606939111
Abca1	ATP-binding cassette, subfamily A (ABC1), member 1	1.06659308142841	0.537816789302863	0.981115516073287	140.127431820048	137.034171319227	128.904160906241	132.153065424616	122.74485973232	126.366466936462	126.358830686216
Abca13	ATP-binding cassette, subfamily A (ABC1), member 13	-1.04789342483169	0.867575897973515	0.993215505621521	0.940753218740729	1.46256453231313	1.04911383610882	1.01917531175796	1.15321066102003	1.27543794268168	1.36288415223962
Abca17	ATP-binding cassette, subfamily A (ABC1), member 17	-1.05895488339965	0.612209665142835	0.981115516073287	14.9624559552097	17.9164155208358	14.5963664154271	17.6657054038047	18.2351435773793	13.2939877871821	18.0095405831664
Abca2	ATP-binding cassette, subfamily A (ABC1), member 2	1.16021583948715	0.0601755603448596	0.657051905407489	849.455358750558	862.38492576141	826.154339113173	769.409415356477	693.728288269863	807.989936688845	645.569018255501
Abca4	ATP-binding cassette, subfamily A (ABC1), member 4	-1.95096506863956	0.0988915289111861	0.775279175028929	0.403179950888884	0.650028681028057	0.775431965819564	2.03835062351592	1.44151332627504	0.686774276828598	0.681442076119808
Abca5	ATP-binding cassette, subfamily A (ABC1), member 5	1.06114637509759	0.451820580966244	0.976003162076425	88.7443869678755	90.1914794926429	94.4658588948422	87.3772967280492	92.9055338784264	73.7791794535865	89.6583074437633
Abca7	ATP-binding cassette, subfamily A (ABC1), member 7	-1.16678852067889	0.0920673200887335	0.758804627566408	45.021761182592	44.5269646504219	43.1961218606546	43.484813301673	58.3092140478254	47.1912038792222	57.5331809981152
Abca8a	ATP-binding cassette, subfamily A (ABC1), member 8a	1.47520710302549	7.46079037946879e-05	0.0169388636961555	179.504673690195	182.170537858113	180.584420745862	154.167252158588	109.987466794786	126.562688158413	99.5392175475005
Abcb10	ATP-binding cassette, subfamily B (MDR/TAP), member 10	-1.08994108438722	0.306976549512617	0.947081225418297	51.7414270307401	49.9709548540319	52.0907826450554	49.5998651722208	60.5435597035517	53.5683935926306	59.7722049625089
Abcb1a	ATP-binding cassette, sub-family B (MDR/TAP), member 1A	-1.0352794932609	0.664754436785354	0.981115516073287	70.1085136823448	70.2437243435944	67.4169673812539	69.507756261893	63.9311160202981	70.443418680419	82.649188946531
Abcb1b	ATP-binding cassette, subfamily B (MDR/TAP), member 1B	1.58843213100798	0.124118576279632	0.817714236360123	1.97110198212343	1.01566981410634	1.18595477125345	0.679450207838641	0.936983662078776	1.07921672073065	0.778790944136923
Abcb4	ATP-binding cassette, subfamily B (MDR/TAP), member 4	-1.14239399544726	0.317863466649554	0.951556604533789	12.2745896159505	10.0754445559349	11.5858658422453	12.6377738657987	11.1717282786316	12.9996559542556	14.748353504593
Abcb6	ATP-binding cassette, subfamily B (MDR/TAP), member 6	-1.01684690627976	0.856053842659421	0.992374130514116	50.5766849503944	51.6772801417305	47.6662590753791	57.0738174584458	50.7412690848814	46.7006508243446	48.9178061786005
Abcb7	ATP-binding cassette, subfamily B (MDR/TAP), member 7	1.1894419232963	0.0283833689976565	0.495847724326781	55.0564621824932	55.6587058130273	50.0837822629342	47.2897344655694	43.3895511208787	42.1385074139832	47.4575731583438
Abcb8	ATP-binding cassette, subfamily B (MDR/TAP), member 8	-1.12273822446479	0.178602715435724	0.877049418310892	36.0174089460736	38.5954529360409	37.4944162296283	41.3785176573732	40.7948271335837	48.1723099889774	37.4306397525809
Abcb9	ATP-binding cassette, subfamily B (MDR/TAP), member 9	1.12008368619085	0.226233298090764	0.909649171023828	59.088261691382	60.0057726174025	54.7819877028998	48.8524699435983	54.8495820647653	46.6025402133691	56.7057156199697
Abcc1	ATP-binding cassette, subfamily C (CFTR/MRP), member 1	-1.07769134407097	0.322127930700104	0.951556604533789	85.0261718652335	89.094556093408	80.5536971551383	87.0375716241299	97.662527855134	92.6164167608852	88.7334931976007
Abcc10	ATP-binding cassette, subfamily C (CFTR/MRP), member 10	-1.09420754852283	0.377538028363389	0.962911795628465	20.1589975444442	17.1851332546792	16.1928439921144	19.975836110456	19.0279759068305	19.573066889615	19.5184480374316
Abcc2	ATP-binding cassette, subfamily C (CFTR/MRP), member 2	1.1661367454174	0.400656708928963	0.966815332508953	4.47977723209871	5.40336341104572	4.01400076424245	5.23176660035753	3.17132931780509	3.23765016219196	4.28335019275308
Abcc3	ATP-binding cassette, subfamily C (CFTR/MRP), member 3	-1.11091855567541	0.580634501776116	0.981115516073287	3.22543960711107	4.06267925642535	3.42102337861572	5.36765664192526	2.95510231886383	3.28670546767972	4.28335019275308
Abcc4	ATP-binding cassette, subfamily C (CFTR/MRP), member 4	-1.01638186438628	0.86124051018528	0.992465150146161	32.9263626559255	33.2733431101236	30.9260513426862	35.1275757452577	27.9653585297358	33.1613865097237	35.2402902221958
Abcc5	ATP-binding cassette, subfamily C (CFTR/MRP), member 5	1.05938881107216	0.411853586120439	0.968980877051666	230.305347502195	229.582004780597	228.068225241048	201.253151561805	223.074187241063	222.367699776002	219.083627472518
Abcc6	ATP-binding cassette, subfamily C (CFTR/MRP), member 6	-1.35495463662808	0.0941419818760912	0.762666605689234	4.70376609370365	4.0220524638611	4.10522805433887	8.08545747327982	5.33359930721765	3.77725852255729	6.08430425106971
Abcc8	ATP-binding cassette, subfamily C (CFTR/MRP), member 8	-1.06528458565231	0.5685717209847	0.981115516073287	45.9177166290118	39.9361370906612	41.0522805433887	35.3993558283932	47.8582424323314	50.0364115975121	46.8248055162325
Abcc9	ATP-binding cassette, subfamily C (CFTR/MRP), member 9	-1.08562794222029	0.316760469597807	0.950601345540043	39.0188596915798	38.3110653880911	37.9505526801104	38.5927718052348	39.4253894736224	42.383783941422	46.2407123081298
Abcd1	ATP-binding cassette, subfamily D (ALD), member 1	1.04443541665089	0.693799853430549	0.984447719505469	15.3208381337776	16.819492121601	16.5121395074519	16.510640050479	13.7664522659266	18.2976289469334	13.4828182203705
Abcd2	ATP-binding cassette, subfamily D (ALD), member 2	1.13771670382946	0.287732791300565	0.940123329587978	109.172171146246	113.104990498882	124.479637336564	86.7657915409944	103.716883825489	102.918030913314	112.876012465845
Abcd3	ATP-binding cassette, subfamily D (ALD), member 3	-1.02287961981769	0.771492613512092	0.98721753531455	128.748797650517	125.211774683029	124.434023691516	144.383169165711	122.816935398633	113.464921593182	135.509624279825
Abcd4	ATP-binding cassette, subfamily D (ALD), member 4	-1.2041997512508	0.300968234924175	0.945008239764578	3.49422624103699	4.38769359693938	4.01400076424245	6.38683195368322	4.25246431251137	3.48292668963075	5.06214113689
Abce1	ATP-binding cassette, subfamily E (OABP), member 1	-1.03893369759684	0.619155652797301	0.981115516073287	139.052285284344	148.775314370296	156.409188870311	173.259802998853	154.097774578802	138.532182697426	149.722559010323
Abcf1	ATP-binding cassette, subfamily F (GCN20), member 1	-1.00073462383848	0.993455990045824	0.998332355169176	51.7862248030611	56.1056005312341	57.1082836003585	50.9587655878981	49.0114530933514	67.2057685182271	52.714412031268
Abcf2	ATP-binding cassette, subfamily F (GCN20), member 2	-1.00753877034653	0.921971159791499	0.996137253006023	116.071028083678	119.158382590956	116.041113002645	115.982150478056	112.365963783139	118.272341530982	125.141969836002
Abcf3	ATP-binding cassette, subfamily F (GCN20), member 3	1.0835488182818	0.320951008239766	0.951556604533789	73.4683466064189	73.2094802007849	74.0309459132443	64.0721545991838	68.3277316654369	74.3678431194396	64.7369972313817
Abcg1	ATP-binding cassette, subfamily G (WHITE), member 1	1.04208197950553	0.574225565070132	0.981115516073287	128.076831065702	123.546076187895	131.184843158651	120.80624695371	128.727140036361	123.913701662074	116.42924614847
Abcg2	ATP-binding cassette, subfamily G (WHITE), member 2	-1.09983594201666	0.552119570798027	0.981115516073287	24.414785914938	23.2791521393173	26.9576642234919	13.7248941983405	28.0374341960495	29.678459820093	37.8200352246493
Abcg3	ATP-binding cassette, subfamily G (WHITE), member 3	-1.09849701433264	0.683706309760037	0.983676353073112	1.79191089283948	1.70632528769865	1.55086393163913	1.90246058194819	1.22528632733378	1.86410160853477	2.33637283241077
Abcg3l1	ATP-binding cassette, subfamily G (WHITE), member 3-like 1	1.1457191357053	0.50281187607972	0.981115516073287	3.71821510264193	3.00638264975476	3.87715982909782	2.37807572743524	3.96416164725636	2.69804180182663	3.30986151258192
Abcg3l2	ATP-binding cassette, subfamily G (WHITE), member 3-like 2	1.26067878584914	0.266919136231877	0.93337611373419	3.27023737943206	3.45327736796155	3.55786431376035	3.05752593527388	2.16226998941256	3.23765016219196	2.38504726641933
Abcg3l3	ATP-binding cassette, subfamily G (WHITE), member 3-like 3	-1.4073060982929	0.261033374517287	0.929749460818395	0.895955446419742	1.62507170257014	1.45963664154271	2.37807572743524	1.08113499470628	1.3735485536572	2.62841943646212
Abcg3l4	ATP-binding cassette, subfamily G (WHITE), member 3-like 4	-1.25058961150723	0.286196009764487	0.940123329587978	2.4190797053333	2.60011472411223	2.64559141279616	3.26136099762548	1.94604299047131	3.13953955121645	4.33202462676164
Abcg4	ATP-binding cassette, subfamily G (WHITE), member 4	1.03889651840746	0.690342414719719	0.983925199152585	42.1099059817279	41.0330604898961	42.4663035398832	33.7007303087966	38.4163301452298	49.6439691536101	39.182919376889
Abhd1	abhydrolase domain containing 1	1.20298360549852	0.117301092430876	0.806556026347657	12.1401962989875	12.1474109767118	11.312183971956	10.9391483462021	8.8653069565915	10.2525588469412	9.39416576365164
Abhd10	abhydrolase domain containing 10	1.35070168914678	0.00384571558458802	0.170046884612907	20.1589975444442	20.9634249631548	19.5682537256819	13.5890041567728	16.865705917418	14.7165916463271	14.7970279386015
Abhd11	abhydrolase domain containing 11	1.11903596868583	0.435704097002101	0.972840280643338	7.52602574992583	7.84097096490093	6.88766040227966	5.70738174584458	6.99133963243395	8.38845723840644	5.40286217494991
Abhd12	abhydrolase domain containing 12	1.03085981751545	0.681978681654384	0.983676353073112	118.086927838122	124.236731661487	116.497249453127	109.595318524373	109.843315462158	126.85701999134	117.597432564675
Abhd13	abhydrolase domain containing 13	-1.00620869664102	0.945041500577595	0.996137253006023	103.662045150764	100.38880442627	114.855158231392	121.010082016062	113.302947445218	82.4129132194317	111.36710501158
Abhd14a	abhydrolase domain containing 14A	1.17127568806776	0.343100171687275	0.959405179186374	5.86850817404931	7.67846379464392	6.29468301665293	5.70738174584458	6.19850730298268	4.02253504999607	6.71707189318096
Abhd14b	abhydrolase domain containing 14b	-1.03974344244922	0.71580753896257	0.986537043246145	17.426333432864	18.2414298613498	18.063003439091	22.6936369418106	16.289100586908	18.0032971140068	17.5714706770893
Abhd15	abhydrolase domain containing 15	-1.15469225263339	0.43699978922493	0.972840280643338	3.71821510264193	2.60011472411223	3.05611421823005	3.80492116389639	3.31548065043259	4.46403279938589	2.82311717249635
Abhd16a	abhydrolase domain containing 16A	-1.0437476837747	0.651811992682669	0.981115516073287	59.088261691382	59.0307295958604	61.8521026853723	53.1330062529817	69.4088666601432	58.4739241414063	69.4097428962033
Abhd17a	abhydrolase domain containing 17A	-1.11653831992104	0.222852974031194	0.908573989291294	70.3325025439498	76.2971164356681	74.9432188142085	71.4102168438411	83.1032432597561	83.1977981072358	91.9946802761741
Abhd17b	abhydrolase domain containing 17B	1.11893617075644	0.249187668508427	0.925419822085715	25.8483146292096	26.5292955444576	24.4033001007922	26.3626680641393	21.0460945636156	19.7692881115661	24.3858914382874
Abhd17c	abhydrolase domain containing 17C	-1.07291846241514	0.574197218366606	0.981115516073287	23.6980215578022	22.3447359103394	21.3015722375139	28.1292386045197	27.9653585297358	19.1315691402252	21.3680765297568
Abhd2	abhydrolase domain containing 2	1.00717373926634	0.92847665322396	0.996137253006023	140.888993949504	136.343515845635	141.128617779161	122.165147369388	136.00678233405	151.973336401071	143.44355702322
Abhd3	abhydrolase domain containing 3	1.05703760697386	0.551991873251894	0.981115516073287	165.2141843198	144.184486810536	188.156285823865	191.808793672848	150.493991263114	130.536167902921	154.930723449239
Abhd4	abhydrolase domain containing 4	1.01049007557972	0.909325025823391	0.996137253006023	72.2588067537522	72.5594515197568	73.5748094627622	68.5565259709188	69.9854719906532	73.5829582316355	75.93211705335
Abhd5	abhydrolase domain containing 5	1.1236720530221	0.397767406738081	0.966815332508953	8.55637451330854	8.97852115670003	8.484137978967	6.998337140738	6.05435597035517	8.0941254054799	9.54018906567731
Abhd6	abhydrolase domain containing 6	1.05945074157253	0.496245630310949	0.981115516073287	45.6489299950859	43.4706680437513	43.9259401814259	49.1921950475176	39.5695408062499	41.3045672206914	37.527988620598
Abhd8	abhydrolase domain containing 8	-1.06195943341519	0.612168276795274	0.981115516073287	206.069752676541	200.736982059977	197.780764929037	160.214359008351	239.363287827971	191.659078540667	264.740246572545
Abi1	abl-interactor 1	-1.09306654445367	0.287524113996929	0.940123329587978	157.732956342196	163.563466863685	179.62653419985	206.552863182947	186.820127085245	149.716792348634	187.201873196913
Abi2	abl-interactor 2	-1.13674891403751	0.148498390449016	0.848784396314694	432.522491759131	449.129191797823	448.382130823901	552.596854035167	530.044450071332	400.929011751438	532.54698248763
Abi3	ABI family, member 3	-1.27350790140377	0.134969740225643	0.829077555801394	3.89740619192588	3.57515774565431	3.96838711919424	4.14464626781571	4.97322097564889	4.36592218841037	5.88960651503548
Abl1	ABL proto-oncogene 1, non-receptor tyrosine kinase	1.02985284914518	0.692020413175574	0.984338703216713	79.3368547804682	80.8879439954288	79.0028332234991	82.6211452731787	73.0126499758308	80.6469222218725	73.4497209189136
Abl2	ABL proto-oncogene 2, non-receptor tyrosine kinase	-1.15990419447439	0.0587715375983965	0.65334912701193	54.2501022807154	59.7620118620169	58.5679202419012	70.8666566775702	68.6881099970057	65.3416669096923	62.2059266629367
Ablim2	actin binding LIM protein family, member 2	-1.04064251100952	0.610452024038898	0.981115516073287	88.8339825125174	91.654044024956	93.553585993878	96.2101494299515	91.8964745500338	89.0844347657667	102.995102362108
Ablim3	actin binding LIM protein family, member 3	-1.08950309282133	0.469309979271275	0.979170018493906	18.5462777408887	20.2727694895625	20.2980720464533	16.986255195966	19.172127239458	27.0294733237541	22.4389140779451
Abo	ABO blood group (transferase A, alpha 1-3-N-acetylgalactosaminyltransferase; transferase B, alpha 1-3-galactosyltransferase)	1.08463564241723	0.643574988757663	0.981115516073287	3.94220396424687	4.6314543523249	4.10522805433887	2.44602074821911	4.54076697776638	4.07159035548383	4.47804792878731
Abr	active BCR-related	-1.11598360944752	0.148203088356876	0.848784396314694	981.205607146581	977.19624154799	1006.14578247341	1050.63385638089	1167.84202128172	1079.85443970199	1112.89225917166
Abra	actin-binding Rho activating protein	-1.01315478281557	0.976554428248347	0.996984513424727	0.716764357135794	0.406267925642535	1.04911383610882	1.15506535332569	1.15321066102003	0.392442443902056	0.292046604051346
Abracl	ABRA C-terminal like	1.06772468971874	0.707652377210428	0.986537043246145	10.6618698123949	8.73476040131451	9.98938826555792	8.01751245249596	11.1717282786316	8.73184437682074	8.81007255554895
Abt1	activator of basal transcription 1	1.05913837955429	0.697868694226181	0.98508465111739	11.0650497632838	11.5786358808123	10.8560475214739	9.78408299287643	8.21662595976773	15.0599787847414	8.95609585757462
Abtb1	ankyrin repeat and BTB (POZ) domain containing 1	1.09263013048023	0.4382769616639	0.972840280643338	12.7225673391603	14.3818845677458	12.8174342585469	10.8712033254183	12.1807876070241	11.6751627060862	13.9208881264475
Abtb2	ankyrin repeat and BTB (POZ) domain containing 2	1.24070966121684	0.0718066392210658	0.707310709848364	18.4566821962467	17.5101475951933	18.2454580192839	13.7248941983405	11.9645606080828	18.2485736414456	14.1155858624817
Ac1576	uncharacterized LOC102552783	1.17686828756487	0.366202714727473	0.962298498434792	7.6604190668888	7.35344945412989	7.25256956266534	8.42518257719914	6.41473430192393	3.97347974450832	6.52237415714673
Acaa1a	NA	1.0144105926981	0.886120416697407	0.995388928594633	21.0997507631849	18.7289513721209	20.1612311113087	18.8887157779142	19.5325055710268	18.7391266963232	21.6114486997996
Acaa2	acetyl-CoA acyltransferase 2	1.06286729899503	0.562907401628303	0.981115516073287	20.4277841783701	20.5977838300765	22.1682314934299	19.3643309234013	19.8208082362818	18.3957395579089	21.6601231338082
Acaca	acetyl-CoA carboxylase alpha	-1.0410159377385	0.579000794359481	0.981115516073287	237.159406667306	246.929645205533	224.555974572336	241.272768803501	254.643329086486	240.665328722936	247.120101461447
Acacb	acetyl-CoA carboxylase beta	1.02553761679102	0.841585856625244	0.991609956675643	11.9162074373826	10.9692339923485	11.4946385521488	13.1133890112858	10.9555012796903	10.49783537438	10.2216311417971
Acad10	acyl-CoA dehydrogenase family, member 10	-1.06469592574424	0.635048384146593	0.981115516073287	6.89885693743202	8.97852115670003	8.0280015284849	8.28929253563142	7.27964229768896	9.51672926462485	8.76139812154039
Acad11	acyl-CoA dehydrogenase family, member 11	1.00051328223819	0.996288038688874	0.998968787916979	13.797713874864	16.2913438182657	14.4139118352343	14.472289426963	13.1177712691029	14.0788726749863	17.5227962430808
Acad9	acyl-CoA dehydrogenase family, member 9	1.08463606044628	0.335121865811452	0.956611390107014	44.2154012808143	49.4428065506966	46.1610087887882	39.8157821793443	43.3895511208787	46.3082083804426	42.2980831534366
Acadl	acyl-CoA dehydrogenase, long chain	1.11799678092546	0.26082532334618	0.929749460818395	32.4783849327157	32.7858215993526	33.4348018203377	31.3226545813613	23.4245915519694	34.1424926194789	28.6205671970319
Acadm	acyl-CoA dehydrogenase, C-4 to C-12 straight chain	1.04908294896928	0.660711995119914	0.981115516073287	17.426333432864	22.4666162880322	20.9822767221764	19.4322759441851	16.4332519195355	18.3466842524211	23.0230072860478
Acads	acyl-CoA dehydrogenase, C-2 to C-3 short chain	-1.02702675722553	0.83692629013649	0.991426117482687	11.1994430802468	8.89726757157152	9.25956994478656	8.96874274347006	11.6762579428278	9.66389518108813	9.92958453774577
Acadsb	acyl-CoA dehydrogenase, short/branched chain	1.14741580333905	0.150234002349984	0.848784396314694	45.021761182592	45.2176201240142	45.2943495328722	41.990022844428	40.7948271335837	34.0443820085033	40.7891756991714
Acadvl	acyl-CoA dehydrogenase, very long chain	1.07424649868781	0.374073857207454	0.962668275788045	51.4726403968142	48.9552850399255	51.2241233891395	53.7445114400365	43.4616267871925	46.013876547516	45.0725258919244
Acan	aggrecan	1.25145987868131	0.077251312892355	0.728457667737335	22.0405039819257	24.9448506344517	21.8489359780924	17.6657054038047	16.7936302511042	19.4259009731518	19.372424735406
Acap2	ArfGAP with coiled-coil, ankyrin repeat and PH domains 2	-1.00810816092024	0.921861454459987	0.996137253006023	154.373123418122	153.569275892878	152.577642686261	173.599528102773	156.548347233469	131.566329318164	157.510468451693
Acap3	ArfGAP with coiled-coil, ankyrin repeat and PH domains 3	-1.12874696450966	0.114629667492535	0.798017587889858	139.724251869159	140.162434346675	143.272459096427	142.616598625331	168.512907841552	166.444651519959	159.214073641992
Acat1	acetyl-CoA acetyltransferase 1	-1.17714803208881	0.136990953187824	0.835837138547423	70.6460869501967	66.4248058425545	69.1502858930859	61.2864087470454	81.8779569324223	106.842455352335	73.4497209189136
Acat2	acetyl-CoA acetyltransferase 2	-1.00271226073207	0.977602727585247	0.996984513424727	30.8656651291601	34.3296397167942	30.5611421823005	34.1084004334998	32.7223525064434	31.0520083737502	30.2754979533229
Acbd3	acyl-CoA binding domain containing 3	-1.03120074092273	0.723418149309046	0.986537043246145	51.6518314860981	53.7492465625074	59.5714204329618	61.2184637262615	62.5616783603368	48.6138077383672	54.7100638256189
Acbd4	acyl-CoA binding domain containing 4	-1.01315983437909	0.894477701684397	0.995909964608095	40.5867817228143	38.3516921806553	36.0803932331338	33.8366203503643	42.8129457903687	33.308552426187	45.4132469299843
Acbd5	acyl-CoA binding domain containing 5	1.06076914661005	0.534493171987055	0.981115516073287	46.4104921245426	44.5269646504219	49.6732594575003	43.0771431769698	37.1189681515823	41.1574013042281	55.0994592976873
Acbd6	acyl-CoA binding domain containing 6	1.177123260135	0.159434135425457	0.85443671434693	15.1864448168146	16.9007457067295	15.6454802515359	12.8416089281503	12.6853172712204	16.5806932548619	11.8765618980881
Accs	1-aminocyclopropane-1-carboxylate synthase homolog (Arabidopsis)(non-functional)	-1.13309490441154	0.536189693827612	0.981115516073287	3.09104629014811	2.43760755385521	2.73681870289258	3.53314108076093	4.03623731357011	2.79615241280215	2.23902396439365
Acd	adrenocortical dysplasia homolog (mouse)	-1.02208264961418	0.85907753790932	0.992374130514116	13.5737250132591	13.2037075833824	12.9998888387398	12.977498969718	11.3879552775728	17.5127440591292	12.1686085021394
Ace	angiotensin I converting enzyme	1.20269907222311	0.224773750669643	0.908573989291294	16.0824002632344	13.4068415462037	15.3717983812467	17.0542002167499	10.6671986144353	11.1355543457208	10.9517476519255
Ace2	angiotensin I converting enzyme 2	1.0460577269046	0.852676352027479	0.991762406733051	2.7774618839012	2.76262189436924	3.87715982909782	4.00875622624798	1.44151332627504	2.25654405243682	4.23467575874452
Acer2	alkaline ceramidase 2	1.04943348391612	0.663561219654828	0.981115516073287	42.6474792495797	39.9767638832255	41.4628033488226	44.5719336342148	28.6140395265596	41.1083459987403	43.1742229655907
Ache	acetylcholinesterase	1.06209540628528	0.634390804510868	0.981115516073287	53.4437423789376	49.2802993804395	61.7608753952759	66.3822853058352	52.8314634079802	43.7082771895915	43.7583161736934
Acin1	apoptotic chromatin condensation inducer 1	-1.02849481373079	0.757840991362952	0.986537043246145	90.0883201375051	91.1665225141849	99.7114280753863	88.8041421645103	94.7074255362702	117.291235421227	84.3527941368305
Ackr2	atypical chemokine receptor 2	-1.16831216235861	0.51919204121118	0.981115516073287	4.8829571829876	5.93151171438102	4.56136450482097	4.07670124703184	6.9192639661202	6.18096849145738	6.76574632718952
Acly	ATP citrate lyase	-1.0653422621399	0.368150902618189	0.962298498434792	338.5367654297	337.649273001511	359.344295689796	368.941462856382	355.621337592053	380.571059974019	365.691022706294
Acn9	NA	1.15766792724197	0.605906975662891	0.981115516073287	1.11994430802468	1.30005736205611	1.09472748115703	0.475615145487048	0.792832329451272	1.47165916463271	1.21686085021394
Aco1	aconitase 1, soluble	-1.08048105539973	0.338521898431436	0.958617849279719	56.1316087181969	60.7776816761233	52.5013054504893	64.0042095784	58.5975167130804	65.4397775206678	56.0729479778585
Aco2	aconitase 2, mitochondrial	1.07126945939722	0.375659659024241	0.962668275788045	686.122680868239	676.964244498157	648.534805295445	592.548526256079	593.615187760062	706.151122496262	611.204867845459
Acot1	acyl-CoA thioesterase 1	-1.35193364119659	0.266188000950522	0.93337611373419	1.43352871427159	1.25943056949186	0.729818320771355	1.90246058194819	1.36943765996129	1.22638263719392	1.70360519029952
Acot11	acyl-CoA thioesterase 11	1.14174187991027	0.256286941874302	0.926513704659752	18.3222888792837	19.0133389200707	21.2559585924657	14.2005093438276	16.2170249205942	18.0032971140068	19.810494641483
Acot13	acyl-CoA thioesterase 13	1.15106840737771	0.35445272298605	0.962113509263657	5.10694604459253	6.13464567720228	4.92627366520664	4.48437137173503	3.89208598094261	5.34702829816551	4.91611783486433
Acot2	acyl-CoA thioesterase 2	-1.09619797735671	0.370960387184382	0.962668275788045	17.2023445712591	15.3975543818521	17.9717761489946	20.1796711728076	17.5864625805555	17.0712463097394	19.0803781313546
Acot3	acyl-CoA thioesterase 3	-1.33663638808083	0.0255125971953773	0.479620577211186	8.55637451330854	7.4347030392584	7.29818320771355	10.6673682630667	12.1807876070241	9.1242868207228	9.68621236770298
Acot4	acyl-CoA thioesterase 4	-1.17240613848383	0.310625485177752	0.949726838767546	5.10694604459253	4.95646869283893	5.24556918054411	4.68820643408662	7.13549096506145	5.15080707621448	6.96044406322375
Acot5	acyl-CoA thioesterase 5	-1.50199052772132	0.168156570567793	0.867451966634494	0.582371040172832	1.1375501917991	1.09472748115703	2.03835062351592	0.936983662078776	1.56976977560822	1.11951198219683
Acot7	acyl-CoA thioesterase 7	1.04116163333857	0.569283652509425	0.981115516073287	162.660711297504	164.37600271497	171.188009865931	160.689974153839	159.359298219706	169.682301682151	148.311000424075
Acot8	acyl-CoA thioesterase 8	1.0703364768178	0.585881777510084	0.981115516073287	14.4696804596788	15.6819419298019	12.178843227872	11.8224336163923	14.7755115943192	12.509102899378	13.6775159564047
Acot9	acyl-CoA thioesterase 9	1.16125694683737	0.107131633789272	0.792195891482162	76.9177750751349	71.625035290779	69.5608086985197	59.7916182898004	67.7511263349269	54.9419421462878	67.9981843099551
Acox1	acyl-CoA oxidase 1, palmitoyl	1.0110638601764	0.88838102472316	0.995909964608095	93.94092855711	102.623278017304	95.28690450571	96.0063143675999	91.7523232174063	101.789758887096	95.2558673547474
Acox3	acyl-CoA oxidase 3, pristanoyl	-1.4376820998371	6.76053436854821e-05	0.0163952542713984	20.1141997721232	19.7446211862272	19.6594810157784	26.498558105707	28.5419638602458	27.5690816841194	31.3950099355197
Acp1	acid phosphatase 1, soluble	1.04848105163968	0.57487883779831	0.981115516073287	107.245866936443	97.3417949839515	112.072725883451	107.760802963208	110.491996458982	83.3449640236991	101.340171605817
Acp2	acid phosphatase 2, lysosomal	-1.09964694277338	0.372167459701669	0.962668275788045	21.0549529908639	20.8415445854621	21.0735040122729	20.9270664014301	21.0460945636156	29.1879067652154	20.9786810576884
Acp5	acid phosphatase 5, tartrate resistant	-1.10361890184934	0.648895009344573	0.981115516073287	1.61271980355554	1.82820566539141	1.55086393163913	2.37807572743524	1.58566465890254	1.76599099755925	1.65493075629096
Acp6	acid phosphatase 6, lysophosphatidic	1.05277528179692	0.741815901818597	0.986537043246145	5.9133059463703	5.97213850694527	5.15434189044769	4.21259128859957	5.62190197247266	6.57341093535944	5.11081557089856
Acpl2	NA	1.28063854095101	0.019097946319767	0.421439914488167	21.9509084372837	23.7260468575241	24.8594365512743	21.4026815469172	18.883824574203	17.758020586568	15.5758188827385
Acsbg1	acyl-CoA synthetase bubblegum family member 1	-1.03805818461395	0.643740882100608	0.981115516073287	260.409450501898	266.064864503296	260.271458645084	242.563724198395	267.761100355589	299.041142253367	279.342576775113
Acsf2	acyl-CoA synthetase family member 2	-1.07193204683452	0.407002004167785	0.967836565663124	70.0637159100238	62.4433801712577	69.1046722480376	70.2551514905154	64.1473430192393	81.4318071096766	72.0381623326654
Acsl1	acyl-CoA synthetase long-chain family member 1	1.11592943206783	0.177584077387941	0.877049418310892	84.2646097357768	91.8571779877772	78.7291513532099	84.7274409174785	74.5983146347334	77.7526591980948	67.6087888378866
Acsl3	acyl-CoA synthetase long-chain family member 3	1.00255496985184	0.973287453289238	0.996984513424727	220.584230908541	217.637727766706	238.878659117474	215.589550947201	211.253777965607	244.687863772932	228.721165406213
Acsl4	acyl-CoA synthetase long-chain family member 4	-1.08060128426573	0.377471861497284	0.962911795628465	275.237513140145	274.230849808711	288.187009414589	328.242395406847	336.088832021026	233.503254121723	309.374702558393
Acsl5	acyl-CoA synthetase long-chain family member 5	1.02173271352181	0.776615704783934	0.98721753531455	75.6186396778262	78.1253221010596	79.5501969640777	75.6228081324407	78.6345519483035	73.9263453700498	76.3215125254185
Acsl6	acyl-CoA synthetase long-chain family member 6	1.02827821701538	0.730366079717575	0.986537043246145	237.428193301232	236.691693479341	240.748818564451	206.213138079027	215.073788280236	242.136987887568	263.182664684272
Acsm3	acyl-CoA synthetase medium-chain family member 3	-1.2373961827215	0.506013742415289	0.981115516073287	0.761562129456781	1.09692339923485	0.775431965819564	1.49479045724501	1.15321066102003	0.833940193291869	0.924814246162596
Acsm5	acyl-CoA synthetase medium-chain family member 5	-1.05243879449529	0.852678032228132	0.991762406733051	3.53902401335798	2.84387547949775	2.3719095425069	2.24218568586751	3.53170764937385	3.48292668963075	3.01781490853058
Acss1	acyl-CoA synthetase short-chain family member 1	1.23478901272865	0.0108966848316474	0.312248206607836	101.377358762394	105.954675007573	101.034223781784	79.6315643586887	72.363968979007	93.1069698157628	87.5653067813953
Acss2	acyl-CoA synthetase short-chain family member 2	1.11694726422093	0.211359897617531	0.903035716539495	84.7573852313076	80.1972885218365	84.9326070797664	69.3039211995413	66.8141426728481	87.8580521285728	74.0338141270163
Acss3	acyl-CoA synthetase short-chain family member 3	-1.05211834882201	0.786490565350584	0.988312198615312	3.89740619192588	3.73766491591133	3.60347795880856	5.43560166270913	3.67585898200135	3.5319819951185	3.21251264456481
Acta1	actin, alpha 1, skeletal muscle	-1.04540176898405	0.773607817629531	0.98721753531455	9.00435223651841	9.1816551195213	7.5718650780028	6.52272199525095	10.450971615494	9.36956334816158	9.54018906567731
Acta2	actin, alpha 2, smooth muscle, aorta	-1.79924524547703	0.0185253552482536	0.416499048699884	11.9610052097036	13.3255879610752	13.0911161288362	38.4568817636671	14.9917385932604	17.8561311975435	20.8326577556627
Actb	actin, beta	1.10858081204546	0.273223430548329	0.936607381258295	1033.93258516838	1044.39295644927	904.016831210467	849.448649839869	795.715356103823	1144.65649825132	796.946508022115
Actg1	actin, gamma 1	-1.02702724581597	0.73668284164794	0.986537043246145	1122.31858995769	1168.9140756587	1034.60869698349	1165.39299648484	1143.19214340242	1067.88494516298	1177.9213030071
Actl6a	actin-like 6A	1.04088804271215	0.753044771084286	0.986537043246145	8.86995891955545	7.67846379464392	9.57886546012403	8.42518257719914	7.71209629557147	8.53562315486971	8.71272368753183
Actl6b	actin-like 6B	-1.00922027956985	0.935654022922572	0.996137253006023	25.9379101738515	27.3418313957426	26.319073192817	23.1692520872976	23.5687428845969	36.2518707554524	23.8991470982018
Actn1	actinin, alpha 1	-1.30721183385831	0.00297967168899703	0.147806739328987	95.1952661820976	94.7416802598392	90.4518581305998	137.384832024973	126.925248378517	108.510335738918	116.137199544419
Actn2	actinin alpha 2	1.21661193576752	0.320326613708889	0.951556604533789	17.6055245221479	18.2820566539141	17.9261625039464	16.1029699257758	12.9015442701616	14.8147022573026	15.1377489766614
Actn4	actinin alpha 4	-1.01048127045214	0.892777666090576	0.995909964608095	196.52782717217	203.783991502296	177.163397367246	185.625796781517	183.865024766381	200.783365361389	207.596461046499
Actr10	actin-related protein 10 homolog (S. cerevisiae)	1.10511504584419	0.20142798595575	0.897695660971566	72.6619867046411	79.9129009738867	74.4414687186782	76.0304782571439	67.5348993359857	66.2737177139597	64.2502528912962
Actr1a	ARP1 actin-related protein 1 homolog A, centractin alpha (yeast)	1.00633506878558	0.929427868235012	0.996137253006023	260.319854957256	271.630735084599	250.099615799334	252.279862170487	256.805599075898	268.283465712543	258.753291189493
Actr1b	ARP1 actin-related protein 1 homolog B, centractin beta (yeast)	-1.0466439672208	0.601727258417335	0.981115516073287	381.049851362316	392.820457303767	387.123005524155	364.86476160935	415.51621629878	406.374150660579	433.348485978189
Actr2	ARP2 actin-related protein 2 homolog (yeast)	1.05914308356063	0.439264635588198	0.972840280643338	277.253412894589	278.537289820522	274.320461319933	287.339492894961	237.921774501695	274.709710731439	245.02710079908
Actr3	ARP3 actin-related protein 3 homolog (yeast)	-1.06242397506085	0.4270898610836	0.972840280643338	317.66100352812	320.992288050167	319.523583562709	371.455428625385	339.764691003027	299.18830816983	347.097388915025
Actr3b	ARP3 actin-related protein 3 homolog B (yeast)	-1.03754879085276	0.688999251930026	0.983925199152585	45.290547816518	45.2988737091427	41.6908715740636	44.8437137173503	51.5341014143327	39.7347974450832	47.0681776862753
Actr5	ARP5 actin-related protein 5 homolog (yeast)	-1.07654933421008	0.595633027257838	0.981115516073287	8.37718342402459	8.20661209797921	8.484137978967	7.54189730700891	9.51398795341527	11.3808308731596	7.49586283731789
Actr6	ARP6 actin-related protein 6 homolog (yeast)	-1.03526384405026	0.763890527392804	0.986537043246145	28.9841586916787	18.8508317498136	25.4980275819492	29.1484139162777	26.6679965360883	20.7013389158334	24.8239613443644
Acvr1	activin A receptor, type I	-1.01616103050287	0.859268345676517	0.992374130514116	45.290547816518	46.9645722042771	39.7294848369906	42.1259128859957	42.2363404598587	43.6592218841037	50.6700858029086
Acvr1b	activin A receptor, type IB	1.0300938609704	0.709531067324625	0.986537043246145	121.805142940764	126.55245883765	123.658591725696	112.381064376511	117.55541175773	130.192780764507	121.248015115317
Acvr1c	activin A receptor, type IC	-1.01085016951788	0.947458960098006	0.996137253006023	19.5766265042714	18.0789226910928	19.9331628860676	26.1588330017877	14.2709819301229	12.8034347323046	24.3858914382874
Acvr2a	activin A receptor, type IIA	-1.24753194157285	0.150596787981807	0.848784396314694	45.7833233120488	48.9552850399255	46.7083725293667	85.8145612500203	57.8767600499429	45.0818257432487	46.7274566482154
Acvr2b	activin A receptor, type IIB	-1.22525047343316	0.136143933413957	0.832805843463822	9.85550991061716	9.66917663029234	8.66659255915984	8.42518257719914	13.4781496006716	10.7431119018188	13.3854693523534
Acvrl1	activin A receptor type II-like 1	-1.22710965792278	0.109217803413448	0.796433222420736	11.3338363972097	11.8223966361978	13.0911161288362	13.2492790528535	14.5592845953779	14.0788726749863	17.3280985070465
Acy1	aminoacylase 1	1.1585103586294	0.10701734603814	0.792195891482162	35.7486223121477	30.0231997049834	29.2839601209506	26.0229429602199	27.2446018665983	28.3539665719235	27.6957529508693
Acy3	aminoacylase 3	-1.06796497930316	0.741173261623426	0.986537043246145	2.10549529908639	2.19384679846969	2.91927328308542	2.6498558105707	2.59472398729507	3.04142894024093	1.99565179435087
Acyp1	acylphosphatase 1, erythrocyte (common) type	1.18277056620552	0.419642380109865	0.971102982062768	2.91185520086416	2.68136830924073	2.00700038212123	1.63068049881274	2.09019432309881	2.55087588536336	2.23902396439365
Acyp2	acylphosphatase 2, muscle type	-1.01453766705519	0.932606996543906	0.996137253006023	8.46677896866656	9.38478908234257	9.21395629973835	11.1429834085537	9.51398795341527	5.24891768719	10.8057243498998
Adal	adenosine deaminase-like	-1.08106871606902	0.62591179772744	0.981115516073287	6.54047475886412	7.15031549130862	5.56486469588158	7.13422718230573	7.56794496294396	4.51308810487364	8.61537481951471
Adam10	ADAM metallopeptidase domain 10	1.00086649868613	0.991450674760384	0.998264254440685	208.7576190158	203.337096784089	214.612199951826	226.460754272619	213.41604795502	174.440666314464	220.738558228809
Adam11	ADAM metallopeptidase domain 11	-1.04936170065416	0.643627589330274	0.981115516073287	130.182326364789	128.299410917913	127.90066071518	109.73120856594	138.096976657149	161.097623221794	131.518320691123
Adam15	ADAM metallopeptidase domain 15	-1.03289668695445	0.701168092792827	0.986537043246145	50.5318871780735	54.5617824137925	43.6066446660884	52.4535560451431	49.2276800922926	49.0062501822692	54.1259706175162
Adam17	ADAM metallopeptidase domain 17	1.09023511584278	0.38083740745498	0.963863416795323	37.6301287496292	39.0829744468119	40.5961440929066	41.3105726365894	36.3982114884448	29.3841279871664	36.5544999404268
Adam19	ADAM metallopeptidase domain 19	1.16415634048505	0.110547792924896	0.798017587889858	37.0029599371354	36.4828597226997	37.5856435197248	36.2826410985834	30.1997041854621	34.3877691469176	26.4302176666468
Adam1a	a disintegrin and metallopeptidase domain 1a	-1.21664810713912	0.156796555628315	0.851159354309098	12.0953985266665	12.9193200354326	10.9016611665221	10.8712033254183	18.9559002405168	12.4600475938903	16.062563222824
Adam23	ADAM metallopeptidase domain 23	1.12064257789281	0.126260068069155	0.825473286680581	233.172404930738	231.003942520346	233.541862646833	200.98137147867	203.109227672153	204.070070829069	221.858070211006
Adam4	a disintegrin and metalloprotease domain 4	-1.04861622812764	0.819639228657137	0.991417916046077	3.44942846871601	3.77829170847558	3.69470524890498	3.19341597684161	5.04529664196264	4.31686688292261	2.77444273848779
Adam4l1	a disintegrin and metallopeptidase domain 4-like 1	1.26482001647494	0.10648645628353	0.792195891482162	6.80926139279004	7.47532983182265	6.24906937160472	5.43560166270913	5.47775063984515	5.29797299267775	5.45153660895846
Adam9	ADAM metallopeptidase domain 9	1.00483343932302	0.948024067808994	0.996137253006023	71.2284579903695	73.4126141636061	69.1502858930859	69.6436463034607	69.769244991712	74.8093408688294	69.4097428962033
Adamts1	ADAM metallopeptidase with thrombospondin type 1 motif, 1	1.16014791701473	0.212078238037486	0.903035716539495	22.5332794774565	19.7446211862272	21.6208677528514	13.8607842399083	22.1993052246356	16.2863614219353	21.0760299257055
Adamts10	ADAM metallopeptidase with thrombospondin type 1 motif, 10	-1.26787193784699	0.1043214755508	0.785972776230214	10.393083178469	11.1317411626055	10.7648202313775	17.8015954453724	11.2438039449453	12.2147710664515	13.3854693523534
Adamts12	ADAM metallopeptidase with thrombospondin type 1 motif, 12	-1.25971935104495	0.340481597134084	0.959019329819513	5.5549237678024	6.21589926233079	4.74381908501381	12.7057188865826	4.82906964302139	4.9055305487757	5.40286217494991
Adamts14	ADAM metallopeptidase with thrombospondin type 1 motif, 14	1.02045040260634	0.948618253005627	0.996137253006023	1.34393316962961	0.609401888463803	0.684204675723145	1.01917531175796	0.648680996823768	0.784884887804112	0.973488680171154
Adamts15	ADAM metallopeptidase with thrombospondin type 1 motif, 15	1.18954351140397	0.151130797671574	0.848784396314694	22.2196950712096	21.1665589259761	24.0383909404065	14.472289426963	21.7668512267531	18.9353479182742	20.3459134155771
Adamts18	ADAM metallopeptidase with thrombospondin type 1 motif, 18	1.37088484925085	0.317134114433947	0.950601345540043	0.62716881249382	1.34068415462037	1.00350019106061	0.407670124703184	0.792832329451272	1.0301614152429	0.63276764211125
Adamts19	ADAM metallopeptidase with thrombospondin type 1 motif, 19	-1.58887545756017	0.245638390410617	0.922626443371245	0.806359901777768	0.934416228977831	0.592977385626726	1.56273547802887	1.00905932839253	1.66788038658374	0.730116510128366
Adamts2	ADAM metallopeptidase with thrombospondin type 1 motif, 2	-1.6518225877702	0.00384132889977927	0.170046884612907	7.03325025439498	7.10968869874437	6.06661479141188	13.7928392191244	10.6671986144353	12.7543794268168	7.39851396930077
Adamts3	ADAM metallopeptidase with thrombospondin type 1, motif 3	-1.08350302064903	0.540627544312983	0.981115516073287	21.4133351694318	22.3447359103394	23.0348907493459	26.498558105707	22.9921375540869	20.0636199444926	26.965636440741
Adamts4	ADAM metallopeptidase with thrombospondin type 1 motif, 4	1.63529045442001	2.91840081397728e-05	0.00883452307943995	46.8136720754315	43.105026910673	44.154008406667	39.000441929938	24.7940292119307	24.3314315219275	21.4167509637654
Adamts5	ADAM metallopeptidase with thrombospondin type 1 motif, 5	-1.04874648736085	0.81685441204703	0.991417916046077	2.64306856693824	3.81891850103983	2.96488692813363	3.19341597684161	2.45057265466757	3.43387138414299	4.03997802271029
Adamts7	ADAM metallopeptidase with thrombospondin type 1 motif, 7	1.03138143073872	0.934562195090903	0.996137253006023	1.25433762498764	1.30005736205611	1.50525028659092	2.78574585213843	1.00905932839253	0.539608360365327	0.973488680171154
Adamts9	ADAM metallopeptidase with thrombospondin type 1 motif, 9	1.02431195892219	0.897778469552496	0.995909964608095	10.348285406148	9.66917663029234	10.9928884566185	16.2388599673435	8.36077729239524	8.19223601645542	7.69056057335212
Adamtsl3	ADAMTS-like 3	-1.24700169707948	0.187926402021097	0.88746364090443	7.25723911599991	6.82530115079459	7.20695591761713	11.7544885956085	8.8653069565915	7.84884887804112	7.05779293124087
Adamtsl4	ADAMTS-like 4	-1.03348986313722	0.849945274722562	0.991762406733051	3.18064183479008	4.06267925642535	4.15084169938708	4.82409647565435	4.25246431251137	3.1885948567042	3.55323368262471
Adamtsl5	ADAMTS-like 5	1.69486602527439	0.0451868704413005	0.584951965383765	1.43352871427159	1.62507170257014	1.73331851183197	0.883285270190233	1.08113499470628	1.27543794268168	0.535418774094135
Adap1	ArfGAP with dual PH domains 1	-1.04624143827987	0.645197553617507	0.981115516073287	138.290723154887	138.131094718462	128.584865390903	118.292281184707	135.574328336168	169.4860804602	141.39923079486
Adap2	ArfGAP with dual PH domains 2	-1.23626182977231	0.266831447740049	0.93337611373419	3.49422624103699	3.4126505753973	3.32979608851931	4.82409647565435	3.38755631674635	3.09048424572869	5.54888547697558
Adar	adenosine deaminase, RNA-specific	1.02314789371881	0.759730087517804	0.986537043246145	177.667965025035	170.632528769865	186.74226282737	161.437369382461	176.873685133948	190.972304263838	167.829448461507
Adarb1	adenosine deaminase, RNA-specific, B1	1.03119064527213	0.68468701578871	0.983676353073112	388.844663746168	386.401424078615	404.775486157813	344.413310353407	362.10814756029	411.623068347769	407.307663783611
Adarb2	adenosine deaminase, RNA-specific, B2	1.09515490384562	0.39959061942184	0.966815332508953	19.9798064551603	19.1758460903277	23.3997999097316	19.7040560273206	20.1091109015368	19.3277903621763	17.0847263370038
Adat1	adenosine deaminase, tRNA-specific 1	1.13657498122728	0.517097535737249	0.981115516073287	2.46387747765429	3.25014340514028	3.87715982909782	3.19341597684161	2.81095098623633	2.55087588536336	2.72576830447923
Adat2	adenosine deaminase, tRNA-specific 2	1.14463629002066	0.407596340904209	0.968048534194151	4.12139505353081	5.28148303335296	4.60697814986918	3.73697614311252	3.67585898200135	4.07159035548383	4.77009453283866
Adat3	adenosine deaminase, tRNA-specific 3	-1.35446194199837	0.215651387072727	0.903791365204336	1.0303487633827	1.54381811744163	1.8701594469766	2.51396576900297	2.16226998941256	1.52071447012047	1.89830292633375
Adc	NA	1.11509557998837	0.573778690616748	0.981115516073287	10.258689861506	12.9599468279969	8.71220620420805	7.40600726544118	8.93738262290525	7.30924051767579	14.4563069005416
Adck1	aarF domain containing kinase 1	-1.06675423930372	0.517471167019345	0.981115516073287	20.3829864060491	20.8821713780263	19.4770264355855	18.8207707571303	21.9830782256944	22.7126064408315	22.779635116005
Adck2	aarF domain containing kinase 2	1.04977268709144	0.577070337100989	0.981115516073287	32.2095982987897	29.4137978165196	29.1927328308542	28.8766338331422	29.1185691907558	27.7653029060705	29.5940558772031
Adck3	aarF domain containing kinase 3	1.0645727077086	0.490500838657988	0.981115516073287	44.0810079638513	42.1299838891309	39.0452801612675	34.7199056205545	39.1370868083674	41.6479543591057	41.2272456052484
Adck4	aarF domain containing kinase 4	-1.0585461198792	0.523080417454443	0.981115516073287	36.6445777585675	35.4671899085933	32.9786653698556	35.1275757452577	40.5786001346424	36.7914791158177	35.9217322983156
Adck5	aarF domain containing kinase 5	-1.11817128960187	0.309394916152642	0.94917452992122	12.7225673391603	13.7318558867177	12.6349796783541	13.8607842399083	13.1177712691029	15.1090340902291	16.062563222824
Adcy1	adenylate cyclase 1 (brain)	1.017632386426	0.920258261113114	0.996137253006023	826.787685956138	871.444700503238	802.708925558394	609.330946389693	865.628752428162	859.596118061966	942.191019103652
Adcy10	adenylate cyclase 10 (soluble)	1.15064968129127	0.636089802511585	0.981115516073287	2.19509084372837	1.46256453231313	2.69120505784437	2.44602074821911	1.8018916578438	1.96221221951028	1.16818641620538
Adcy2	adenylate cyclase 2 (brain)	1.02753390253703	0.745956655760023	0.986537043246145	329.03963769765	333.749100915343	329.011221732736	277.011849735814	318.862747772039	328.621491462484	362.235137891686
Adcy3	adenylate cyclase 3	1.07624591715688	0.307790837911079	0.947081225418297	121.894738485406	121.067841841476	121.0130003129	116.389820602759	113.230871778904	106.989621268798	114.384919920111
Adcy4	adenylate cyclase 4	-1.26013970190785	0.315363799516088	0.950601345540043	2.15029307140738	2.31572717616245	2.00700038212123	1.35890041567728	3.17132931780509	2.30559935792458	3.99130358870173
Adcy5	adenylate cyclase 5	-1.28487141342103	0.208334142403932	0.901724232444006	277.611795073157	276.22156264436	282.713372008804	515.159147583257	338.395253343066	254.940422619873	324.755823705097
Adcy6	adenylate cyclase 6	-1.05734594744388	0.435384503588572	0.972840280643338	82.8758787938262	84.5443553262116	84.9326070797664	89.483592372349	86.4907995765024	91.8315318730811	87.9060278194552
Adcy7	adenylate cyclase 7	1.02654593959777	0.911853772521904	0.996137253006023	3.85260841960489	4.83458831514617	3.96838711919424	4.95998651722208	2.81095098623633	3.33576077316747	5.30551330693279
Adcy8	adenylate cyclase 8 (brain)	1.17549370130825	0.236639394606213	0.914184491166953	42.3786926156538	43.1456537032373	41.0522805433887	41.7182427612925	41.2993567977799	39.3423550011811	21.4167509637654
Adcy9	adenylate cyclase 9	1.14803486332907	0.202516356995606	0.897825050953858	92.6417931598013	89.5414508116148	85.5711981104413	64.2759896615354	82.6707892618736	81.3336964987011	82.6005145125224
Adcyap1	adenylate cyclase activating polypeptide 1	1.41045137169855	0.0146115315725759	0.366399310693184	16.0824002632344	14.9912864562096	18.8384354049106	9.10463278503779	14.9917385932604	12.116660455476	11.000422085934
Adcyap1r1	adenylate cyclase activating polypeptide 1 receptor type 1	-1.08593393596829	0.391387661551063	0.966815332508953	291.051126769453	301.857068752404	288.004554834396	339.860993960888	390.073506090026	242.774706858909	303.193049439306
Add1	adducin 1 (alpha)	-1.07321508260836	0.340734713918114	0.959019329819513	500.57030791471	489.390343228998	479.673091326973	522.225429744779	484.780931626296	578.46016231163	517.311884642951
Add2	adducin 2 (beta)	-1.09340570823625	0.339366518587125	0.959019329819513	137.932340976319	140.162434346675	153.444301942177	136.365656713215	150.998520927311	197.692881115661	143.832952495288
Add3	adducin 3 (gamma)	-1.04733747445055	0.534887677602284	0.981115516073287	266.41235199291	271.386974329214	289.69225970118	303.646297883089	282.176233618339	278.928467003386	290.829743201132
Adh5	alcohol dehydrogenase 5 (class III), chi polypeptide	1.07987953222551	0.381260527795982	0.963863416795323	31.448036169333	33.0295823547381	32.5681425644217	30.3714242903872	32.0736715096197	29.7275151255807	27.7931018188864
Adh6	alcohol dehydrogenase 6 (class V)	1.47178442513078	0.228662768132739	0.909952387450492	1.07514653570369	1.05629660667059	1.09472748115703	0.543560166270913	1.08113499470628	0.294331832926542	1.02216311417971
Adhfe1	alcohol dehydrogenase, iron containing, 1	-1.04493841905559	0.63421052640303	0.981115516073287	41.1691527629872	43.7144287991368	40.0031667072799	39.7478371585605	38.5604814778573	47.4855357121488	47.9443174984293
Adi1	acireductone dioxygenase 1	-1.06809772034353	0.59665789232535	0.981115516073287	12.1849940713085	11.7817698436335	15.3261847361984	16.3068049881274	13.4781496006716	11.5279967896229	14.6996790705844
Adipor1	adiponectin receptor 1	1.08837758771948	0.29841519308137	0.942825160393069	56.9379686199746	58.7057152553464	59.9819432383957	58.7044979572586	53.9125984026865	54.4023337859225	48.2850385364892
Adipor2	adiponectin receptor 2	1.02042328248182	0.82638789299911	0.991426117482687	37.4957354326662	42.780012570159	38.9084392261228	44.3001535510794	32.1457471759334	41.6479543591057	37.5766630546065
Adk	adenosine kinase	1.07866629195396	0.35347288354667	0.962113509263657	61.6417347136783	58.7463420479106	65.3187397090362	55.9187521051201	60.3273327046105	52.4401215664122	60.8917169447057
Adm	adrenomedullin	1.34463990611952	0.292807736773592	0.940123329587978	1.56792203123455	1.78757887282716	1.4140229964945	2.17424066508365	0.576605330510016	1.17732733170617	0.827465378145481
Adnp	activity-dependent neuroprotector homeobox	-1.08321198814752	0.269767244140501	0.934934651944644	312.330068621922	319.935991443497	311.039445583742	350.80014230709	365.711930875978	320.085868307614	326.070033423328
Adnp2	ADNP homeobox 2	1.10637775596775	0.187652988227274	0.88746364090443	49.0983584638019	52.5304427855798	49.9925549728378	47.2897344655694	43.7499294524475	46.5534849078814	45.121200325933
Ado	2-aminoethanethiol (cysteamine) dioxygenase	-1.07534163256962	0.611832108922175	0.981115516073287	9.63152104901223	10.3192053113204	10.8560475214739	10.3955881799312	11.3158796112591	13.5883196201087	8.8587469895575
Adora1	adenosine A1 receptor	-1.05276106217198	0.622587545759714	0.981115516073287	69.7501315037769	66.7498201830686	72.1607864662677	66.99379049289	66.6699913402206	88.2014392669871	70.8213014824515
Adora2a	adenosine A2a receptor	-1.63216910471193	0.282720281984674	0.939006722458347	14.1560960534319	15.1944204190308	13.4560252892219	54.2201265855235	19.3162785720855	4.5621434103614	15.1377489766614
Adora2b	adenosine A2B receptor	-1.0588727516914	0.700033845335349	0.985932785191661	7.75001461153077	7.06906190618012	6.52275124189398	8.62901763955074	6.9192639661202	7.01490868474925	7.593211705335
Adora3	adenosine A3 receptor	1.01364084454599	0.951081942681636	0.996137253006023	2.86705742854318	2.31572717616245	2.09822767221764	2.58191078978683	1.87396732415755	2.59993119085112	2.48239613443644
Adpgk	ADP-dependent glucokinase	1.10806673218743	0.206947359300778	0.90169434740363	79.5160458697521	75.9314753025899	73.3011275924729	73.6524025297087	61.6967703645717	71.6207460121252	68.1928820459894
Adprh	ADP-ribosylarginine hydrolase	1.16693545567031	0.0708583966026958	0.704763462756046	62.8512745663449	59.7213850694527	62.1713982007098	53.8804014816042	59.7507273741004	45.817655325565	51.8869466531225
Adprhl1	ADP-ribosylhydrolase like 1	2.33131150398298	0.0101217348011203	0.299491731985029	4.65896832138266	5.60649737386699	6.65959217703861	2.98958091449002	1.00905932839253	3.23765016219196	2.38504726641933
Adprhl2	ADP-ribosylhydrolase like 2	1.04384106692168	0.665347585992249	0.98121149549406	24.369988142617	21.6947072293114	23.1261180394423	22.0821317547558	21.8389268930669	23.0559935792458	21.3680765297568
Adprm	ADP-ribose/CDP-alcohol diphosphatase, manganese-dependent	1.11138598795712	0.343090021793952	0.959405179186374	14.4696804596788	15.0319132487738	13.5016389342701	12.977498969718	12.2528632733378	11.5770520951106	14.748353504593
Adra1a	adrenoceptor alpha 1A	-1.14399069848117	0.275493211016047	0.938027451466472	11.2890386248888	12.7974396577399	13.273570709029	11.8903786371762	13.1177712691029	14.4713151188883	17.3280985070465
Adra1b	adrenoceptor alpha 1B	1.24464597616517	0.296073029495769	0.941916036095752	27.4610344327651	24.7823434641947	27.3681870289258	15.8991348634242	19.0279759068305	21.3390578871743	28.9126138010833
Adra1d	adrenoceptor alpha 1D	1.09056307198503	0.723012535572865	0.986537043246145	64.9567698654313	66.2216718797333	58.9784430473351	35.6031908907448	67.2465966707307	60.3870810554288	69.2150451601691
Adra2a	adrenoceptor alpha 2A	-1.47336573958788	0.00812649510061074	0.257250762413292	18.0983000176788	19.1758460903277	18.3366853093803	39.2722220130734	27.4608288655395	23.006938273758	19.7618202074744
Adra2b	adrenoceptor alpha 2B	-5.65564987567514	0.00284603772573621	0.145455936753427	0.492775495530858	0.325014340514028	0.364909160385677	4.07670124703184	3.24340498411884	1.17732733170617	0.584093208102692
Adra2c	adrenoceptor alpha 2C	-1.47766323455428	0.0151401392739996	0.373161762565425	14.2456915980739	14.1787506049245	16.5577531525001	27.1100632927618	23.1362888867144	18.2485736414456	20.24856454756
Adrb1	adrenoceptor beta 1	-1.14569812155077	0.358703860659693	0.962113509263657	26.0275057184935	26.7324295072788	21.3015722375139	24.2563724198395	37.4072708168373	21.8296109420519	29.7887536132373
Adrb2	adrenoceptor beta 2, surface	1.02469823961292	0.899741451443744	0.996077611619399	3.35983292407403	5.1596026556602	3.7859325390014	5.23176660035753	4.10831297988387	2.59993119085112	4.18600132473596
Adrbk1	adrenergic, beta, receptor kinase 1	-1.10337565808153	0.25781185625143	0.927286492245339	340.866249590391	341.630698672808	337.769041581993	327.019385032738	367.87420086539	390.529286988033	415.338945395023
Adrbk2	adrenergic, beta, receptor kinase 2	-1.0792556306223	0.451767119483191	0.976003162076425	47.9784141557772	51.5553997640377	50.6767596485609	41.7182427612925	57.7326087173154	60.7795234993309	55.7809013738071
Adrm1	adhesion regulating molecule 1	1.00875930717702	0.918090405804638	0.996137253006023	45.245750044197	45.3801272942712	46.8452134645113	43.4168682808891	41.4435081304074	49.3005820151958	47.3115498563181
Adsl	adenylosuccinate lyase	-1.10278413364703	0.185022643349629	0.886788611539755	67.7342317493325	67.2373416938396	67.234512801061	78.2047189222275	72.2918933126933	76.9677743102907	69.8964872362889
Adss	adenylosuccinate synthase	1.14757094900475	0.103092696105537	0.781480874971179	94.4785018249618	91.3696564770062	99.2552916249042	83.6403205849367	74.5262389684196	95.1182373407608	77.7817455456752
Adtrp	androgen-dependent TFPI-regulating protein	-1.12589625905902	0.60818821863851	0.981115516073287	1.16474208034566	2.11259321334118	1.59647757668734	2.03835062351592	1.8018916578438	1.66788038658374	1.84962849232519
Aebp1	AE binding protein 1	1.00941151285509	0.970231620525947	0.996984513424727	28.4465854238268	24.0104344054738	25.3611866468046	49.9395902761401	13.1898469354166	18.8372373072987	20.8813321896713
Aebp2	AE binding protein 2	-1.09770631792031	0.363933851237995	0.962298498434792	18.2774911069627	20.9634249631548	18.3366853093803	20.6552863182947	18.5234462426343	23.3503254121723	21.6114486997996
Aen	apoptosis enhancing nuclease	-1.06475999989745	0.640829525199694	0.981115516073287	9.94510545525914	9.22228191208555	9.67009275022045	11.482708512473	8.21662595976773	11.9204392335249	9.24814246162596
Aes	amino-terminal enhancer of split	1.09014477529555	0.426799007420172	0.972840280643338	155.493067726146	160.800844969316	122.107727794057	103.887936778528	123.537692061771	176.991542199827	131.518320691123
Afap1	actin filament associated protein 1	1.092136834484	0.423658028449048	0.972840280643338	19.0390532364195	22.3447359103394	20.3892993365497	19.7720010481044	14.5592845953779	21.6333897201008	19.2750758673889
Afap1l1	actin filament associated protein 1-like 1	1.20816723423845	0.0968197690477083	0.770229134770045	13.4393316962961	15.1944204190308	16.2384576371626	10.4635332007151	11.6041822765141	13.8335961475475	13.4341437863619
Aff1	AF4/FMR2 family, member 1	-1.09429778723692	0.355485784944844	0.962113509263657	26.8786633925923	23.1572717616245	24.5401410359368	25.003767648462	23.7128942172244	29.2860173761909	30.5188701233657
Aff3	AF4/FMR2 family, member 3	1.00944630495234	0.918673375746962	0.996137253006023	90.7602867223199	90.1508527000786	97.2026775977348	77.7970487975244	92.3289285479164	98.306832197465	98.711752169355
Aff4	AF4/FMR2 family, member 4	-1.04496581875109	0.590667011952639	0.981115516073287	577.577678534487	585.269573680636	580.707315108757	659.542316748969	664.177265081225	502.179162278168	603.709005008141
Afg3l1	AFG3(ATPase family gene 3)-like 1 (S. cerevisiae)	-1.18367903841812	0.111020911214365	0.798017587889858	17.336737888222	15.8038223074946	16.3296849272591	16.8503651543983	21.4785485614981	19.2787350566885	20.4432622835942
Afg3l2	AFG3-like AAA ATPase 2	1.09119954380455	0.295460988694025	0.941916036095752	92.9105797937273	91.3290296844419	99.209677979856	81.8737500445562	82.6707892618736	94.9710714242975	86.6404925352327
Afmid	arylformamidase	-1.1994181635816	0.154191759920058	0.850209042127632	14.9176581828887	13.0412004131254	15.9191621218252	17.0542002167499	16.577403252163	18.0032971140068	18.4476104892434
Aga	aspartylglucosaminidase	1.11328596204364	0.269744532491268	0.934934651944644	19.4422331873084	19.0539657126349	20.2980720464533	16.4426950296951	17.3702355816142	17.9542418085191	18.5449593572605
Agap1	ArfGAP with GTPase domain, ankyrin repeat and PH domain 1	-1.04871634158691	0.547804413871837	0.981115516073287	219.285095511232	208.496699439749	225.012111022818	243.786734572504	219.398328259061	234.23908370404	215.384370487868
Agap2	ArfGAP with GTPase domain, ankyrin repeat and PH domain 2	-1.27085604147991	0.00483490517472147	0.195758471917502	1014.13196980251	1033.99249755282	939.732315283215	1157.78315415704	1358.04970468372	1212.30376451894	1334.75032938267
Agap3	ArfGAP with GTPase domain, ankyrin repeat and PH domain 3	-1.12800631929692	0.146545335208081	0.84865954868852	132.95978824869	127.080607140985	118.73231806049	131.541560237561	142.565667968602	145.154648938273	150.306652218426
Agbl4	ATP/GTP binding protein-like 4	-1.55299744370996	0.142734488843624	0.845847182405217	1.16474208034566	1.09692339923485	0.821045610867774	1.29095539489342	2.37849698835382	0.686774276828598	2.09300066236798
Agbl5	ATP/GTP binding protein-like 5	-1.05978315196169	0.66766800450834	0.981734536722975	9.45232995972828	8.32849247567198	8.16484246362953	9.37641286817324	8.21662595976773	9.41861865364934	9.58886349968587
Ager	advanced glycosylation end product-specific receptor	1.05618308944887	0.850982891773955	0.991762406733051	1.34393316962961	1.66569849513439	1.04911383610882	0.951230290974097	1.15321066102003	2.01126752499804	0.973488680171154
Agfg1	ArfGAP with FG repeats 1	-1.07879102917212	0.351808695128587	0.962113509263657	82.5622943875792	88.4851542049442	95.3325181507582	103.616156695393	101.122159838194	84.4241807444298	94.2337042405677
Agfg2	ArfGAP with FG repeats 2	-1.21455633296423	0.0289022195450698	0.495847724326781	35.8382178567897	34.9796683978223	36.9014388440016	41.0387925534539	46.7771074376251	39.1951890847178	47.4575731583438
Agk	acylglycerol kinase	-1.00086924445143	0.992013192620056	0.998264254440685	36.5549822139255	40.383031808868	37.4031889395319	39.6798921377766	40.1461461367599	33.8972160920401	39.0368960748633
Agl	amylo-alpha-1, 6-glucosidase, 4-alpha-glucanotransferase	-1.02243595779053	0.770145293499183	0.98721753531455	163.601464516245	167.788653290367	166.033667975483	165.174345525574	181.414452111714	146.871584630344	184.768151496485
Agmo	alkylglycerol monooxygenase	1.3345283651802	0.0568485184598796	0.642038041643777	6.85405916511103	6.13464567720228	6.1578420815083	5.09587655878981	5.47775063984515	4.2187562719471	4.42937349477875
Ago2	argonaute RISC catalytic component 2	-1.27451803039495	0.00107199804728457	0.0801013224445676	72.841177793925	72.9657194453993	71.1116726301589	86.0863413331558	98.3832845182715	89.820264348083	94.3797275425934
Ago3	argonaute RISC catalytic component 3	1.07084805700365	0.4155257897132	0.971102982062768	35.4350379059008	35.7515774565431	35.897938652941	35.3993558283932	30.2717798517759	35.0254881182585	32.5631963517251
Ago4	argonaute RISC catalytic component 4	-1.14411249776381	0.252220588549542	0.925835317076522	9.54192550437025	11.700516258505	9.85254733041329	11.1429834085537	12.5411659385929	12.0185498445005	11.779213030071
Agpat1	1-acylglycerol-3-phosphate O-acyltransferase 1	-1.04811109423299	0.59294663895955	0.981115516073287	88.0724203830607	74.9158054884835	75.3537416196424	76.8458185065503	76.4002062925772	100.955818693804	78.6092109238207
Agpat3	1-acylglycerol-3-phosphate O-acyltransferase 3	1.03392724710731	0.683269327206512	0.983676353073112	405.688626138859	392.332935792996	414.308737972888	343.869750187136	379.262156142963	434.875283148966	405.117314253226
Agpat4	1-acylglycerol-3-phosphate O-acyltransferase 4	1.16379770804494	0.0645859879248926	0.677598988744063	81.2631589902706	87.9570059016089	82.5150838922113	83.8441556472883	73.0847256421446	65.39072221518	66.3919279876727
Agpat5	1-acylglycerol-3-phosphate O-acyltransferase 5	1.00241175653616	0.976376669600675	0.996984513424727	103.393258516838	96.7730198880519	104.4552471604	110.750383877698	100.545554507684	85.5524527706482	108.446638971067
Agpat6	NA	1.01210352033075	0.872783054318455	0.993215505621521	138.290723154887	139.674912835904	146.693482475042	149.275210662149	143.935105628563	134.705868869381	131.713018427157
Agpat9	NA	1.02226354855665	0.888032215519223	0.99581117187537	7.61562129456781	7.67846379464392	6.43152395179756	5.63943672506072	6.9192639661202	8.38845723840644	7.30116510128366
Agps	alkylglycerone phosphate synthase	1.10832070511132	0.220969696858748	0.908573989291294	44.3049968254563	41.5612087932314	46.2522360788846	42.9412531354021	40.6506758009562	36.0556495335014	39.4262915469317
Agrn	agrin	-1.25439505369582	0.00432088429239365	0.184784368507669	213.819767288071	225.88496665725	219.036723521503	282.447451398523	290.825313575989	241.499268916228	287.17916065049
Agt	angiotensinogen (serpin peptidase inhibitor, clade A, member 8)	1.21623612925978	0.0608066618833945	0.661643732898946	68.9437716019992	72.3563175569356	63.2205120368186	40.0875622624798	55.3541117289616	60.6814128883554	67.8034865739209
Agtpbp1	ATP/GTP binding protein 1	1.05520915452875	0.527771249385989	0.981115516073287	639.89137983298	622.768103217442	615.921049085975	540.70647539799	620.571486961405	577.724332729314	634.665945037584
Agtrap	angiotensin II receptor-associated protein	-1.11400426124134	0.276800297182325	0.938027451466472	18.0535022453578	19.0539657126349	18.5191398895731	20.3835062351592	22.4876078898906	19.1315691402252	20.7353088876456
Ahctf1	AT hook containing transcription factor 1	-1.02938531926491	0.692304824202941	0.98434269149392	121.312367445233	122.205392033275	123.293682565311	134.87086625597	118.70862241875	123.325037996221	126.55352842225
Ahcy	adenosylhomocysteinase	-1.06629542545065	0.434358458243347	0.972840280643338	48.2919985620241	46.477050693506	47.8487136555719	52.997116211414	54.9937333973928	48.7609736548304	46.2407123081298
Ahcyl1	adenosylhomocysteinase-like 1	-1.0268507713094	0.718874467443118	0.986537043246145	524.895498285006	526.27947087734	555.16367388176	524.739395513782	546.766004656123	542.257346861666	585.407417820924
Ahcyl2	adenosylhomocysteinase-like 2	1.06750966922201	0.401521357714895	0.966815332508953	202.709919752467	194.155441664568	210.005221801957	188.615377696007	199.072990358583	164.335273383986	206.038879158225
Ahdc1	AT hook, DNA binding motif, containing 1	-1.15817238592986	0.0484111593055053	0.596757533878956	103.796438467727	102.460770847047	93.0974495433959	119.855016662736	114.023704108356	117.830843781592	110.636988501452
Ahi1	Abelson helper integration site 1	1.06265153259845	0.562866992855238	0.981115516073287	159.659260551998	162.1821559165	152.258347170924	157.496558176997	144.583786625387	155.750594923628	137.067206168098
Ahnak	AHNAK nucleoprotein	-1.20647981146329	0.114468518354383	0.798017587889858	380.78106472839	391.88604107479	375.628366972007	597.712347835652	380.271215471356	396.023481202662	473.261521865207
Ahr	aryl hydrocarbon receptor	1.06081302471568	0.695281676164431	0.984447719505469	7.21244134367892	6.05339209207378	6.56836488694219	5.70738174584458	7.92832329451272	6.57341093535944	4.81876896684721
Ahsa1	AHA1, activator of heat shock 90kDa protein ATPase homolog 1 (yeast)	1.08217066569711	0.377668721863033	0.962911795628465	92.8209842490853	91.6946708175202	89.9957216801177	84.6594958966946	76.9047359567734	96.688007116369	79.8260717740346
Ahsa2	AHA1, activator of heat shock protein ATPase 2	1.07289183862741	0.513862154655838	0.981115516073287	18.6358732855306	17.5101475951933	16.0560030569698	17.0542002167499	14.2709819301229	16.2863614219353	17.1820752050209
Aida	axin interactor, dorsalization associated	-1.06146999769869	0.485176234676241	0.981115516073287	41.0795572183452	38.5548261434766	44.1083947616187	43.484813301673	44.5427617818988	45.5723787981262	41.5192922092997
Aif1	allograft inflammatory factor 1	1.09927721689305	0.556349176764126	0.981115516073287	6.49567698654313	6.21589926233079	5.42802376073695	4.62026141330276	5.98228030404142	4.95458585426346	6.42502528912962
Aif1l	allograft inflammatory factor 1-like	1.28054626973137	0.045775456267785	0.590628455407071	14.9176581828887	15.9257026851874	18.063003439091	15.3555746971533	10.5230472818078	14.1769832859618	10.8543987839084
Aifm1	apoptosis-inducing factor, mitochondrion-associated 1	1.03330397511979	0.747817623886649	0.986537043246145	21.1893463078269	20.0696355267412	19.6594810157784	18.9566607986981	20.6136405657331	21.8296109420519	17.2307496390294
Aifm2	apoptosis-inducing factor, mitochondrion-associated 2	-1.08027591406406	0.555075921675129	0.981115516073287	15.1416470444936	15.3975543818521	13.3191843540772	12.9095539489342	17.8747652458105	15.1090340902291	17.279424073038
Aifm3	apoptosis-inducing factor, mitochondrion-associated 3	-1.15727666847792	0.112868066294368	0.798017587889858	49.6359317316537	50.8647442904454	47.438190850138	62.985034266642	54.9937333973928	49.9873562920244	60.4049726046201
Aig1	androgen-induced 1	1.1393460932798	0.128810424441444	0.82644542961299	61.9105213476042	58.7869688404749	66.0485580298076	57.6853226455006	58.3092140478254	45.425212881663	57.2898088280724
Aimp1	aminoacyl tRNA synthetase complex-interacting multifunctional protein 1	-1.08227910738045	0.572646201776427	0.981115516073287	8.86995891955545	8.69413360875026	8.94027442944909	10.1238080967957	8.00039896082648	11.9694945390127	8.07995604542058
Aimp2	aminoacyl tRNA synthetase complex-interacting multifunctional protein 2	-1.12884366139076	0.260206583394838	0.929749460818395	15.9480069462714	16.4132241959584	16.9226623128858	19.4322759441851	20.7577918983606	18.7391266963232	15.4297955807128
Aip	aryl-hydrocarbon receptor-interacting protein	1.03734034440839	0.670771770834478	0.982037816800093	55.459642133382	49.6053137209536	54.9644422830926	49.3280850890853	54.4171280668828	47.8779781560508	54.0772961835076
Ajap1	adherens junction associated protein 1	-1.26682155529464	0.00892399547345998	0.275802854868242	30.3280918613083	30.3075872529331	27.7330961893115	36.486476160935	40.5786001346424	38.753691335328	33.5853594659048
Ajuba	ajuba LIM protein	-1.09541892765844	0.607515286552506	0.981115516073287	4.12139505353081	6.09401888463803	5.10872824539948	7.27011722387346	5.4056749735314	4.16970096645934	5.64623434499269
Ak1	adenylate kinase 1	1.21822766638751	0.214411306728216	0.90336551159928	134.258923645998	131.42767394536	125.027001077143	76.6419834441987	86.0583455786199	183.614008440674	81.0916070582571
Ak2	adenylate kinase 2	-1.028005605937	0.852866890695459	0.991762406733051	7.75001461153077	8.20661209797921	6.1578420815083	8.42518257719914	6.05435597035517	9.4676739591371	6.3276764211125
Ak3	adenylate kinase 3	-1.07331557355427	0.509861946686803	0.981115516073287	17.8295133837529	20.9634249631548	26.7752096432991	23.3051421288654	22.5596835562044	25.2634823261948	22.6336118139793
Ak4	adenylate kinase 4	1.08389806656483	0.590485622744899	0.981115516073287	8.24279010706163	8.77538719387876	8.484137978967	5.63943672506072	7.85624762819897	10.5468906798678	7.20381623326654
Ak6	adenylate kinase 6	1.06448597769692	0.674520663854755	0.982505558192783	6.943654709753	8.45037285336474	5.97538750131547	6.45477697446709	7.85624762819897	7.26018521218803	5.30551330693279
Ak7	adenylate kinase 7	-1.27775246647913	0.621138450596019	0.981115516073287	0.492775495530858	0.771909058720817	0.821045610867774	0.679450207838641	1.22528632733378	1.56976977560822	0.0973488680171154
Ak8	adenylate kinase 8	-1.62598741189693	0.0732497762063104	0.711870865043066	0.582371040172832	0.934416228977831	1.09472748115703	1.42684543646115	1.58566465890254	1.47165916463271	1.21686085021394
Akap1	A kinase (PRKA) anchor protein 1	-1.09315241719693	0.263309648316709	0.931162969141135	63.2544545172338	62.6871409266432	62.9012165214811	68.8962510748382	68.5439586643782	75.9376128950478	61.8652056248768
Akap10	A kinase (PRKA) anchor protein 10	1.10181179626799	0.258191345239042	0.927286492245339	97.300761481184	103.517067453718	94.3290179596976	83.4364855225851	96.7255441930552	74.6131196468784	102.459683588014
Akap11	A kinase (PRKA) anchor protein 11	-1.02428569309484	0.765349890747209	0.986537043246145	918.264737035594	963.383132076144	978.503913574194	1020.94188229834	1036.52015725807	845.958743136369	1002.93671274633
Akap12	A kinase (PRKA) anchor protein 12	1.30604026296632	0.0404403661846907	0.554091163907564	58.2371040172832	57.852552611497	60.9854434294563	37.8453765766123	33.6593361685222	66.5680495468862	42.3954320214538
Akap13	A kinase (PRKA) anchor protein 13	-1.08488064387136	0.304082314917769	0.947081225418297	67.8686250662955	65.9779111243477	72.3432410464605	80.9225197535821	72.363968979007	72.5527968163926	72.4762322387424
Akap17a	A kinase (PRKA) anchor protein 17A	-1.17966285000678	0.0794851481256605	0.728926548848904	23.8324148747651	24.7010898790661	21.9857769132371	26.5665031264909	27.6770558644808	31.1010636792379	25.5540778544928
Akap2	A kinase (PRKA) anchor protein 2	-1.03077823169703	0.72722434413541	0.986537043246145	127.136077846961	122.855420714303	130.546252127976	114.011744875324	132.258847685735	148.048911962051	128.500505782592
Akap3	A kinase (PRKA) anchor protein 3	-1.30259451119255	0.299811043276216	0.943944993603542	0.985550991061716	1.70632528769865	0.821045610867774	1.22301037410955	1.51358899258879	1.47165916463271	1.89830292633375
Akap5	A kinase (PRKA) anchor protein 5	-1.19947153636456	0.0405050863209489	0.554117090504198	59.2674527806659	60.737054883559	62.3082391358544	71.4102168438411	75.9677522946946	84.3260701334543	59.9182282645345
Akap6	A kinase (PRKA) anchor protein 6	1.01244449524144	0.87909219876765	0.993955589373193	682.046083587029	694.961913604121	663.496080871258	622.240500338627	698.485282246571	719.73944211637	646.737204671706
Akap7	A kinase (PRKA) anchor protein 7	-1.18472736772435	0.356881468192072	0.962113509263657	3.40463069639502	4.34706680437513	4.28768263453171	3.6010861015448	3.89208598094261	6.86774276828598	4.52672236279587
Akap8	A kinase (PRKA) anchor protein 8	-1.04299838618626	0.609608413092681	0.981115516073287	62.8960723386659	54.6836627914853	57.8381019211299	59.7236732690165	59.3903490425317	64.8511138548147	59.869553830526
Akap8l	A kinase (PRKA) anchor protein 8-like	-1.26081246523359	0.0190312834738724	0.421439914488167	39.1532530085427	40.3424050163038	38.4523027756407	41.5144076989409	48.5789990954689	61.2700765542085	46.7274566482154
Akap9	A kinase (PRKA) anchor protein 9	-1.05284521444565	0.482909882671765	0.981115516073287	191.420881127578	188.142676365058	194.998332581096	214.434485593875	206.208481323645	202.451245747973	183.648639514288
Akip1	A kinase (PRKA) interacting protein 1	-1.32124967897235	0.218339632130506	0.906576744305857	1.07514653570369	1.66569849513439	1.77893215688018	2.51396576900297	1.44151332627504	2.01126752499804	1.99565179435087
Akirin1	akirin 1	-1.07200548531208	0.368128831710468	0.962298498434792	102.362909753456	99.4543881972927	108.78854343998	116.389820602759	120.582589742907	98.7483299468548	108.495313405075
Akirin2	akirin 2	-1.04276021488822	0.585182157546523	0.981115516073287	49.6359317316537	49.7678208912106	46.7995998194631	50.7549305255465	49.5159827575477	52.0967344279979	50.8647835389428
Akna	AT-hook transcription factor	-1.33006886626077	0.0283088900992033	0.495847724326781	8.91475669187643	10.8879804072199	10.4911383610882	11.482708512473	11.8204092754553	16.9731356987639	13.2881204843363
Akr1a1	aldo-keto reductase family 1, member A1 (aldehyde reductase)	1.04633034299866	0.579531647961721	0.981115516073287	262.111765850096	266.146118088425	249.597865703803	223.199393274993	232.732326527105	280.400126168019	254.615964298765
Akr1b1	aldo-keto reductase family 1, member B1 (aldose reductase)	1.06106773080713	0.484111836831767	0.981115516073287	57.5651374324684	55.2524378873848	58.8416021121905	51.3664357126012	55.2820360626478	47.436480406661	61.5731590208255
Akr1b10	aldo-keto reductase family 1, member B10 (aldose reductase)	1.34583180148145	0.215300260823704	0.90336551159928	32.7919693389626	33.4764770729449	29.7400965714327	24.2563724198395	26.3076182045195	17.6108546701048	26.965636440741
Akr1c12	aldo-keto reductase family 1, member C12	1.98615592495618	0.0263963813588533	0.483828029261685	1.56792203123455	1.62507170257014	1.73331851183197	1.01917531175796	1.22528632733378	0.932050804267383	0.194697736034231
Akr1c14	aldo-keto reductase family 1, member C14	-1.51711739426382	0.0856013354839994	0.741255829448707	3.71821510264193	4.71270793745341	6.02100114636368	12.977498969718	5.1173723082764	3.72820321706953	7.49586283731789
Akr1c19	aldo-keto reductase family 1, member C19	1.48842016134806	0.0556266235510156	0.636364261282258	4.30058614281476	3.85954529360409	3.87715982909782	3.94081120546412	2.09019432309881	1.96221221951028	2.82311717249635
Akr1cl	aldo-keto reductase family 1, member C-like	1.01106808688286	0.937883455440716	0.996137253006023	6.40608144190116	7.96285134259369	6.56836488694219	8.49312759798301	6.41473430192393	6.37718971340841	6.42502528912962
Akr1d1	aldo-keto reductase family 1, member D1	-1.61442959904757	0.0314324012716093	0.509510419949486	1.92630420980245	2.47823434641947	1.77893215688018	2.71780083135456	4.68491831039388	3.67914791158177	2.33637283241077
Akr1e2	aldo-keto reductase family 1, member E2	1.08519105027077	0.577972863725447	0.981115516073287	12.0058029820245	11.1723679551697	9.57886546012403	7.13422718230573	11.2438039449453	12.0185498445005	9.7835612357201
Akr7a2	aldo-keto reductase family 7, member A2	-1.05402504443445	0.629592520044376	0.981115516073287	14.4248826873578	12.6755592800471	12.8630479035951	14.3363993853953	14.1268305974954	15.2071447012047	12.5093295401993
Akr7a3	aldo-keto reductase family 7, member A3 (aflatoxin aldehyde reductase)	2.46626554018837	0.000269860256122317	0.0346544279585167	2.86705742854318	3.94079887873259	2.828045992989	1.22301037410955	0.936983662078776	2.20748874694906	0.778790944136923
Akt1	v-akt murine thymoma viral oncogene homolog 1	-1.06593535658294	0.464148406441249	0.979170018493906	127.449662253208	125.943056949186	110.385021016667	105.314782214989	121.01504374079	149.422460515708	140.912486454775
Akt1s1	AKT1 substrate 1 (proline-rich)	-1.0198140685728	0.824332005780971	0.991426117482687	25.1315502720738	24.4979559162449	26.3646868378652	26.0229429602199	25.4427102087545	24.625763354854	27.2090086107838
Akt2	v-akt murine thymoma viral oncogene homolog 2	-1.13921937297808	0.15301672697408	0.849370075233576	83.7270364679249	81.4567190913283	78.9116059334027	87.9208568943201	96.2930901951727	79.5186501956541	107.035080384818
Akt3	v-akt murine thymoma viral oncogene homolog 3	-1.01378397972388	0.88768550231519	0.995725894568469	111.412059762295	101.363847447813	107.192065863293	94.1038537856517	109.122558799021	120.72510680537	108.397964537058
Aktip	AKT interacting protein	1.03229419295358	0.67983565970306	0.982807881177331	110.516104315875	114.323794275809	111.707816723065	102.053421217364	111.428980121061	104.684021910873	116.477920582479
Alad	aminolevulinate dehydratase	1.2164302673495	0.152369280786772	0.849370075233576	18.0983000176788	19.1758460903277	15.0525028659092	11.2109284293376	14.0547549311816	17.4146334481537	14.5536557685588
Alas1	5'-aminolevulinate synthase 1	1.07807031560375	0.414718347622121	0.971102982062768	40.5419839504933	48.71152428454	39.4558029667014	37.505651472693	39.2812381409949	44.1007196334935	38.2581051307264
Alas2	5'-aminolevulinate synthase 2	-1.93256358147151	0.00498306184475338	0.199423824200537	0.985550991061716	2.39698076129096	1.50525028659092	4.14464626781571	2.16226998941256	2.89426302377766	3.4558848146076
Alb	albumin	2.11722775124142	0.000110225185963804	0.0203331022732605	5.10694604459253	4.46894718206789	4.19645534443529	1.49479045724501	1.87396732415755	2.55087588536336	2.62841943646212
Alcam	activated leukocyte cell adhesion molecule	1.00621532803524	0.959297379634416	0.996650681912018	291.81268889891	291.619117026212	306.75176294921	367.310782357569	273.74338065963	226.488345436974	312.149145296881
Aldh16a1	aldehyde dehydrogenase 16 family, member A1	-1.07852329792322	0.506583934121942	0.981115516073287	16.6199735310862	17.794535143143	16.9226623128858	17.1900902583176	18.8117489078893	15.5995871451067	22.1955419079023
Aldh18a1	aldehyde dehydrogenase 18 family, member A1	1.00591720431332	0.941157249143314	0.996137253006023	59.4466438699499	59.8838922397097	60.2100114636368	55.1034118557138	56.8677007215504	65.0963903822535	60.6970192086715
Aldh1a1	aldehyde dehydrogenase 1 family, member A1	1.23861363350287	0.111059767143553	0.798017587889858	24.6387747765429	21.4509464739259	22.4419133637192	21.6744616300526	12.2528632733378	22.4673299133927	17.2307496390294
Aldh1a2	aldehyde dehydrogenase 1 family, member A2	-2.00461012599461	0.0800718071577683	0.728926548848904	7.21244134367892	7.59721020951541	4.97188731025485	33.6327852880127	5.62190197247266	4.70930932682467	9.00477029158318
Aldh1b1	aldehyde dehydrogenase 1 family, member B1	1.02852457589794	0.801730852799407	0.989926769678163	14.5144782319998	14.0568702272317	14.5507527703789	13.9287292606921	14.7034359280054	13.1958771762066	14.1155858624817
Aldh1l1	aldehyde dehydrogenase 1 family, member L1	-1.0966958080193	0.377307130576973	0.962911795628465	21.1445485355059	21.6134536441829	22.3506860736227	21.6065166092688	22.4876078898906	23.8899337725376	27.0629853087581
Aldh2	aldehyde dehydrogenase 2 family (mitochondrial)	-1.00308406314314	0.972957469310746	0.996984513424727	49.2775495530858	47.2895865447911	47.1645089798488	49.1242500267337	42.0201134609174	51.8514579005591	49.0638294806262
Aldh3a2	aldehyde dehydrogenase 3 family, member A2	1.11163757895414	0.153823025840618	0.850209042127632	106.797889213233	102.785785187561	104.592088095545	103.684101716177	91.4640205521513	87.808996823085	93.9903320705249
Aldh3b1	aldehyde dehydrogenase 3 family, member B1	1.24108125290284	0.141785898532026	0.845145689039411	30.0593052273823	26.8949366775358	27.9611644145525	16.3747500089112	19.7487325699681	20.5051176938824	34.3641504100417
Aldh4a1	aldehyde dehydrogenase 4 family, member A1	-1.01371322637334	0.900121052161446	0.996077611619399	24.0564037363701	21.9384679846969	20.9822767221764	26.6344481472747	21.9830782256944	23.2031594957091	18.8370059613118
Aldh5a1	aldehyde dehydrogenase 5 family, member A1	1.07804863409862	0.361055427889365	0.962113509263657	264.082867832219	262.814721098156	277.148507312922	239.710033325472	242.318390146834	250.378279209512	261.917129400049
Aldh6a1	aldehyde dehydrogenase 6 family, member A1	1.05319622976395	0.538243845141025	0.981115516073287	166.826904123356	160.638337799058	167.082781811592	167.416531211441	152.079655922017	148.735686238879	157.899863923761
Aldh7a1	aldehyde dehydrogenase 7 family, member A1	1.00195460624284	0.985897876274946	0.997222101143507	33.5535314684193	35.5484434937218	35.031279397025	37.2338713895575	29.1906448570696	39.6366868341076	32.4171730496994
Aldh9a1	aldehyde dehydrogenase 9 family, member A1	-1.11696923058734	0.191076551635183	0.891323915187876	89.3267580080483	83.9755802303121	87.7606530727554	107.421077859289	89.0855235637975	96.491785894418	95.7912861288416
Aldoa	aldolase A, fructose-bisphosphate	1.13232235877798	0.171055211961626	0.870464582939206	1059.19852875742	1118.94312080467	933.711314136852	854.544526398658	867.935173750202	1012.64867118377	929.000247487332
Aldoc	aldolase C, fructose-bisphosphate	-1.02738935093745	0.754788999969249	0.986537043246145	1100.68126592665	1140.55657444885	1027.08244555054	963.256559652841	1083.00896203044	1254.63849315487	1175.97432564675
Alg1	ALG1, chitobiosyldiphosphodolichol beta-mannosyltransferase	-1.26155464744077	0.114707423907258	0.798017587889858	7.92920570081472	10.4410856890132	5.88416021121905	11.8224336163923	11.0996526123178	8.97712090425953	9.10211915960029
Alg10	ALG10, alpha-1,2-glucosyltransferase	1.00719449234448	0.947792273297087	0.996137253006023	48.56078519595	48.386509944026	53.1855101262125	57.6173776247167	53.6963714037453	36.3990366719157	51.2541790110113
Alg11	ALG11, alpha-1,2-mannosyltransferase	1.11022266787171	0.182933813378174	0.883556916701934	70.2877047716288	65.9779111243477	62.9468301665293	63.6644844744806	55.4982630615891	57.7871498645777	62.2546010969453
Alg12	asparagine-linked glycosylation 12, alpha-1,6-mannosyltransferase	1.0524305627944	0.656615748111283	0.981115516073287	14.4248826873578	13.6506023015892	12.5437523882577	10.9391483462021	14.7034359280054	11.4298861786474	14.4076324665331
Alg13	ALG13, UDP-N-acetylglucosaminyltransferase subunit	-1.00512236486181	0.968001153027456	0.996984513424727	14.3352871427159	15.0725400413381	14.9612755758128	18.3451556116433	15.0638142595742	10.3506694579167	15.8678654867898
Alg14	ALG14, UDP-N-acetylglucosaminyltransferase subunit	1.06300953972495	0.551359461001616	0.981115516073287	20.830964129259	20.0696355267412	19.5226400806337	19.500220964969	18.3792949100068	16.4335273383986	21.4654253977739
Alg2	ALG2, alpha-1,3/1,6-mannosyltransferase	1.05034668923297	0.529014325834673	0.981115516073287	249.61318737254	252.211128238886	253.520639177949	245.349470050533	253.345967092838	207.5529975187	252.76633580644
Alg3	ALG3, alpha-1,3- mannosyltransferase	1.07695563428583	0.740983875377584	0.986537043246145	4.92775495530858	3.25014340514028	6.06661479141188	4.00875622624798	2.16226998941256	6.52435562987168	4.77009453283866
Alg5	ALG5, dolichyl-phosphate beta-glucosyltransferase	1.12558678736345	0.297484409692585	0.942317367179483	12.0953985266665	12.9599468279969	11.0385021016667	11.0750383877698	10.450971615494	10.49783537438	10.7570499158913
Alg6	ALG6, alpha-1,3-glucosyltransferase	-1.04917652440079	0.712894204422254	0.986537043246145	10.6618698123949	10.8473536146557	11.9051613575827	13.9287292606921	11.6762579428278	9.90917170852691	11.3411431239939
Alg8	ALG8, alpha-1,3-glucosyltransferase	-1.18584951743392	0.300794867369972	0.945008239764578	3.58382178567897	5.32210982591721	3.2841824434711	5.70738174584458	4.46869131145263	4.9055305487757	4.28335019275308
Alg9	alpha-1,2-mannosyltransferase	1.06201803683443	0.504439210929316	0.981115516073287	31.7616205755799	28.3981280024132	30.6979831174451	28.8086888123584	28.9744178581283	29.2369620707032	27.0629853087581
Alk	anaplastic lymphoma receptor tyrosine kinase	-1.14270039527434	0.375995068362297	0.962668275788045	13.2601406070122	10.7661000295272	12.8174342585469	14.9479045724501	12.2528632733378	13.7845408420597	15.0890745426529
Alkbh1	alkB homolog 1, histone H2A dioxygenase	1.03128632019446	0.778947593352795	0.98721753531455	20.920559673901	18.3226834464783	19.1121172751999	21.470626567701	19.5325055710268	16.1882508109598	18.3989360552348
Alkbh2	alkB homolog 2, alpha-ketoglutarate-dependent dioxygenase	1.42735890792841	0.169434544728032	0.867451966634494	1.16474208034566	1.82820566539141	1.45963664154271	1.08712033254183	1.08113499470628	1.22638263719392	0.778790944136923
Alkbh3	alkB homolog 3, alpha-ketoglutarate-dependent dioxygenase	1.03556754777211	0.729850097420799	0.986537043246145	21.7269195756787	20.2321426969983	21.4384131726585	17.7336504245885	22.8479862214594	20.2107858609559	20.8326577556627
Alkbh4	alkB homolog 4, lysine demthylase	-1.26735420629178	0.120606413018021	0.812185931116034	6.58527253118511	4.91584190027468	4.15084169938708	6.45477697446709	6.9192639661202	6.08285788048187	7.00911849723231
Alkbh5	alkB homolog 5, RNA demethylase	1.07599260648081	0.361038927226214	0.962113509263657	69.3021537805671	67.5623560343536	68.3748539272663	68.6924160124866	66.0213103433969	53.5193382871429	66.2945791196556
Alkbh6	alkB homolog 6	1.00367344406405	0.978152457160886	0.996984513424727	8.10839679009867	10.4410856890132	8.43852433391879	7.7457323693605	9.009458289219	8.82995498779626	10.2216311417971
Alkbh7	alkB homolog 7	1.02976477933164	0.844732710238593	0.991639094866941	4.39018168745674	4.5502007671964	4.92627366520664	4.21259128859957	4.97322097564889	4.12064566097159	4.67274566482154
Alkbh8	alkB homolog 8, tRNA methyltransferase	1.13588366530802	0.174540494460979	0.873107754598312	30.5968784952342	32.8670751844811	28.6909827353239	28.8086888123584	28.0374341960495	22.8597723572948	28.6205671970319
Allc	allantoicase	1.19038455669164	0.619475948734307	0.981115516073287	1.16474208034566	1.17817698436335	0.501750095530306	0.883285270190233	0.36037833156876	0.588663665853084	1.31420971823106
Alms1	Alstrom syndrome protein 1	-1.08566899379892	0.325960361907744	0.953199699632852	123.014682793431	118.386473532235	119.462136381261	122.233092390171	150.133612931545	118.664783974884	131.518320691123
Alox12	arachidonate 12-lipoxygenase	-1.09546414761338	0.74092754275821	0.986537043246145	1.16474208034566	0.893789436413578	1.45963664154271	1.97040560273206	0.936983662078776	1.32449324816944	0.924814246162596
Alox15	arachidonate 15-lipoxygenase	1.16617768833656	0.543508401351898	0.981115516073287	2.46387747765429	2.2751003835982	2.59997776774795	0.951230290974097	1.58566465890254	2.59993119085112	3.11516377654769
Alox5	arachidonate 5-lipoxygenase	-1.3756321972052	0.138732975113681	0.83868830762717	1.79191089283948	1.66569849513439	2.32629589745869	1.6986255195966	2.88302665255008	2.89426302377766	3.06648934253914
Alox5ap	arachidonate 5-lipoxygenase activating protein	-1.50835992760891	0.144418351282844	0.84727557080171	1.34393316962961	1.38131094718462	0.592977385626726	1.01917531175796	1.94604299047131	1.96221221951028	1.75227962430808
Aloxe3	arachidonate lipoxygenase 3	-1.02214340192808	0.911065609865447	0.996137253006023	3.31503515175305	4.75333473001766	3.05611421823005	3.6010861015448	3.53170764937385	5.05269646523897	2.96914047452202
Alpk3	alpha-kinase 3	-1.7152141050171	0.0332696244117814	0.525197791433678	1.83670866516047	1.70632528769865	2.05261402716943	2.10629564429979	3.53170764937385	2.89426302377766	4.23467575874452
Alpl	alkaline phosphatase, liver/bone/kidney	-1.43106890247955	0.0431654968395915	0.570391100964173	6.71966584814807	5.72837775155975	4.60697814986918	8.83285270190233	5.47775063984515	10.7921672073065	7.34983953529221
Als2	amyotrophic lateral sclerosis 2 (juvenile)	1.01670264294133	0.83941943689187	0.991514344366726	66.031916401135	63.2152892299785	64.8169896135059	56.1225871674717	64.0752673529256	71.3754694846864	62.7413454370309
Als2cr12	amyotrophic lateral sclerosis 2 (juvenile) chromosome region, candidate 12	-1.28693129054998	0.343854393851262	0.959407265726469	1.29913539730863	1.34068415462037	1.23156841630166	1.42684543646115	2.23434565572631	1.86410160853477	1.16818641620538
Alyref	Aly/REF export factor	1.04044829730223	0.833682039440002	0.991426117482687	3.35983292407403	3.29077019770454	3.01050057318184	2.58191078978683	2.66679965360883	4.26781157743486	2.77444273848779
Amacr	alpha-methylacyl-CoA racemase	-1.09903062585193	0.357068562325872	0.962113509263657	15.9032091739504	15.1944204190308	14.3226845451378	14.8120145308824	16.289100586908	17.4636887536415	17.8635172811407
Ambra1	autophagy/beclin 1 regulator 1	1.04096161237982	0.589512513198887	0.981115516073287	103.214067427554	107.051598406808	105.23067912622	100.422740718551	105.08632148545	107.480174323676	91.2158893320371
Amd1	adenosylmethionine decarboxylase 1	1.01879541015348	0.82372528771424	0.991426117482687	291.230317858737	293.447322691603	282.667758363755	301.540002238789	294.068718560108	230.314659265019	309.374702558393
Amdhd2	amidohydrolase domain containing 2	-1.07335648615097	0.620226154794618	0.981115516073287	7.43643020528386	8.81601398644302	9.62447910517224	10.8032583046344	9.009458289219	7.84884887804112	9.44284019766019
Amer1	APC membrane recruitment protein 1	1.03664813109978	0.690747850649351	0.983925199152585	27.1922477988392	29.0887834760055	27.9155507695043	25.6152728355168	25.5147858750682	27.4709710731439	29.5453814431945
Amigo1	adhesion molecule with Ig like domain 1	1.03149581100483	0.751998694210998	0.986537043246145	60.5665881779746	63.3777964002355	64.5889213882649	56.5982023129588	58.8137437120217	69.5604231816394	58.6040185463035
Amigo2	adhesion molecule with Ig like domain 2	-1.00422783886076	0.978063849772761	0.996984513424727	9.09394778116038	9.83168380054936	7.98238788343669	9.37641286817324	8.79323129027775	8.48656784938196	9.39416576365164
Amigo3	adhesion molecule with Ig like domain 3	-1.25198934964826	0.329133287475425	0.953413920496746	2.95665297318515	2.31572717616245	1.45963664154271	2.98958091449002	3.38755631674635	2.69804180182663	2.23902396439365
Ammecr1l	AMME chromosomal region gene 1-like	1.02347627717426	0.775029409580276	0.98721753531455	55.1012599548141	52.6116963707083	53.8697148019356	53.8124564608203	55.2820360626478	49.7420797645856	51.7895977851054
Amn1	antagonist of mitotic exit network 1 homolog	1.13795440240754	0.194601280361062	0.894999110223101	18.1878955623208	17.5507743877575	19.9331628860676	16.3068049881274	17.3702355816142	15.3052553121802	16.3059353928668
Amotl2	angiomotin like 2	1.20511376315787	0.0176521035000745	0.405674434523609	45.6937277674069	47.1270793745341	49.9925549728378	41.4464626781571	41.2272811314662	37.7235299200851	37.7713607906408
Ampd2	adenosine monophosphate deaminase 2	1.1445537133641	0.123355276681668	0.815872491038525	63.8368255574066	65.2060020656269	56.2872379894907	54.3560166270913	50.8854204175089	57.1494308932369	53.4445285413964
Ampd3	adenosine monophosphate deaminase 3	-1.09233910694663	0.315387147221432	0.950601345540043	69.0781649189621	64.0684518738278	63.7678757773971	75.96253323636	65.5888563455144	72.7980733438314	72.3788833707253
Amph	amphiphysin	-1.02544967036317	0.760460832486332	0.986537043246145	266.41235199291	258.995802597116	268.436301108714	235.701277099224	292.194751235951	283.196278580821	274.231761204214
Amt	aminomethyltransferase	-1.08484693347867	0.624440359837962	0.981115516073287	9.58672327669124	10.6035928592702	7.38941049780997	11.8224336163923	7.0634152987477	11.3317755676719	9.63753793369443
Amy1a	amylase, alpha 1A (salivary)	19.1345202114382	4.12630603679376e-06	0.00213174737353447	1.61271980355554	1.82820566539141	1.91577309202481	0.135890041567728	0.072075666313752	0.049055305487757	0.0973488680171154
Amz1	archaelysin family metallopeptidase 1	-1.34362714368674	0.0564481345652736	0.642038041643777	9.00435223651841	6.94718152848735	8.11922881858132	12.8416089281503	10.9555012796903	10.7921672073065	8.61537481951471
Amz2	archaelysin family metallopeptidase 2	-1.0460532746298	0.549078064944725	0.981115516073287	111.322464217653	113.836272765038	122.244568729202	117.137215831382	129.808275031067	126.072135103535	111.610477181623
Anapc1	anaphase promoting complex subunit 1	-1.04561746616592	0.648278110273802	0.981115516073287	177.847156114319	175.792131425525	177.665147462777	217.763791612284	193.162785720855	143.437713246201	186.61777998881
Anapc10	anaphase promoting complex subunit 10	1.23253235477626	0.226887768397967	0.909952387450492	3.8078106472839	3.53453095309006	4.28768263453171	2.92163589370616	3.67585898200135	3.23765016219196	2.77444273848779
Anapc11	anaphase promoting complex subunit 11	1.11765906898378	0.262689878070852	0.931162969141135	28.4913831961478	23.563539687267	25.8629367423349	24.1884273990556	20.1811865678506	24.8710398822928	23.5584260601419
Anapc13	anaphase promoting complex subunit 13	1.12993220806654	0.64857286218685	0.981115516073287	1.61271980355554	1.1375501917991	1.45963664154271	1.29095539489342	0.72075666313752	1.56976977560822	1.31420971823106
Anapc15	anaphase promoting complex subunit 15	-1.00118205421825	0.9921161866976	0.998264254440685	9.40753218740729	10.4410856890132	10.8104338764257	9.24052282660551	9.73021495235652	11.5279967896229	10.3189800098142
Anapc2	anaphase promoting complex subunit 2	1.04676345614426	0.578436968778638	0.981115516073287	127.404864480887	122.652286751481	136.065503178809	104.771222048718	130.24072902895	132.74365664987	123.925108985788
Anapc4	anaphase promoting complex subunit 4	-1.02663290423466	0.795849388603478	0.988491893794117	55.683630994987	57.7712990263685	55.7398742489122	66.4502303266191	61.624694698258	43.6592218841037	60.1129260005688
Anapc5	anaphase-promoting complex subunit 5	-1.08035703726779	0.341269914437975	0.959019329819513	211.848665305948	213.08752699951	197.689537638941	236.108947223928	229.272694544045	194.896728702858	236.752447017625
Anapc7	anaphase promoting complex subunit 7	1.02227233395997	0.801532334051854	0.989926769678163	49.0535606914809	43.105026910673	52.1363962901036	41.3105726365894	52.2548580774702	47.5345910176365	47.0681776862753
Angel1	angel homolog 1 (Drosophila)	1.01637719186883	0.884314399794538	0.994802125762985	14.2904893703949	14.0568702272317	12.5893660333059	14.9479045724501	13.1898469354166	12.8034347323046	12.8500505782592
Angel2	angel homolog 2 (Drosophila)	-1.03284474119626	0.692805712752812	0.98434269149392	71.5868401689374	76.7846379464392	72.3888546915087	78.2047189222275	77.8417196188522	64.7530032438392	83.3306310226508
Angpt1	angiopoietin 1	-1.28680486674791	0.316792352711987	0.950601345540043	2.32948416069133	1.82820566539141	1.50525028659092	3.53314108076093	1.6577403252163	2.40370996890009	2.14167509637654
Angpt2	angiopoietin 2	-1.11399522939911	0.708835820929795	0.986537043246145	1.34393316962961	1.95008604308417	2.73681870289258	4.00875622624798	2.16226998941256	1.07921672073065	1.80095405831664
Angptl1	angiopoietin-like 1	1.02415009620794	0.917581850421937	0.996137253006023	2.28468638837034	2.07196642077693	1.50525028659092	1.90246058194819	2.09019432309881	1.91315691402252	1.75227962430808
Angptl2	angiopoietin-like 2	-1.22915654538786	0.26916987864492	0.934927798553081	4.34538391513575	3.61578453821856	4.10522805433887	6.45477697446709	2.73887531992258	5.10175177072673	5.40286217494991
Angptl4	angiopoietin-like 4	-1.21610245369345	0.198097198770888	0.897442643395667	6.80926139279004	5.769004544124	5.61047834092979	8.15340249406369	6.05435597035517	5.78852604755532	9.44284019766019
Ank1	ankyrin 1, erythrocytic	1.0450906315225	0.724302165396032	0.986537043246145	99.3166612356284	99.3325078195999	97.4307458229758	78.1367739014437	83.2473945923836	121.902434137076	94.2337042405677
Ank3	ankyrin 3, node of Ranvier (ankyrin G)	1.10816228701137	0.205401923751559	0.900095009165626	750.093899742608	761.346092654111	747.333960469867	639.566480638513	673.042572037817	756.530921232188	648.489484296014
Ankfy1	ankyrin repeat and FYVE domain containing 1	-1.06541061194251	0.392891086741394	0.966815332508953	179.415078145553	188.142676365058	180.812488971103	197.040560273206	203.61375733635	181.014077249823	197.472178772719
Ankh	ANKH inorganic pyrophosphate transport regulator	-1.06869187130409	0.4422293074594	0.972840280643338	232.81402275217	226.860009678792	238.924272762522	227.819654688296	258.463339401115	245.767080493662	263.328687986297
Ankhd1	ankyrin repeat and KH domain containing 1	1.00624126025794	0.930576158523528	0.996137253006023	116.026230311357	128.786932428684	118.777931705538	123.524047785065	123.393540729143	115.819576256594	119.203688886958
Ankib1	ankyrin repeat and IBR domain containing 1	-1.00508766459378	0.946205973251115	0.996137253006023	157.553765252912	156.331897787248	167.858213777412	175.569933705505	168.440832175239	144.762206494371	157.072398545616
Ankle2	ankyrin repeat and LEM domain containing 2	1.02051836095119	0.808178786193084	0.99138740626508	39.3324440978267	38.1891850103983	39.3645756766049	36.486476160935	41.8038864619762	37.7725852255729	36.7491976764611
Ankmy2	ankyrin repeat and MYND domain containing 2	1.08434104748516	0.297208482527025	0.942317367179483	95.7328394499495	99.3731346121642	101.353519297122	88.8041421645103	93.0496852110539	101.25015052673	81.432328096317
Ankra2	ankyrin repeat, family A (RFXANK-like), 2	1.1396459567435	0.300375522158295	0.944403039840435	11.5130274864937	10.4410856890132	11.6770931323417	8.22134751484755	9.94644195129778	11.2827202621841	9.7835612357201
Ankrd10	ankyrin repeat domain 10	-1.23827462092067	0.108455336911361	0.793815069792642	25.8035168568886	25.2698649749657	24.2664591656475	36.8262012648543	34.3800928316597	23.7427678560744	29.6427303112116
Ankrd12	ankyrin repeat domain 12	-1.103751766476	0.187403549730718	0.887123619936189	236.845822261059	230.47579421701	243.30318268715	254.454102835571	286.933227595047	253.566874066216	251.014056182132
Ankrd13a	ankyrin repeat domain 13a	1.06718369432441	0.441323484968639	0.972840280643338	76.7385839858509	73.8188820892487	79.413356028933	78.7482790884985	63.354510689788	79.7148714176051	65.4184393075016
Ankrd13c	ankyrin repeat domain 13C	-1.14119352930909	0.128421085390943	0.82644542961299	178.78790933306	185.136293715303	196.549196512735	240.72920863723	232.227796862909	169.338914543737	210.857648125072
Ankrd13d	ankyrin repeat domain 13 family, member D	-1.11823408924172	0.200981884900175	0.897695660971566	38.9740619192588	43.8769359693938	41.6452579290154	42.7374180730505	42.3804917924862	50.3307434304387	49.9399692927802
Ankrd16	ankyrin repeat domain 16	-1.06099368533847	0.746156172690687	0.986537043246145	3.04624851782712	3.00638264975476	2.41752318755511	2.44602074821911	3.6037833156876	2.89426302377766	3.06648934253914
Ankrd17	ankyrin repeat domain 17	-1.066629948509	0.381306133602215	0.963863416795323	289.931182461429	308.113594807299	305.793876403198	316.080236686536	318.430293774156	349.960549349658	300.905351040904
Ankrd24	ankyrin repeat domain 24	-1.04794690386333	0.770587891232714	0.98721753531455	4.61417054906167	5.32210982591721	4.05961440929066	4.21259128859957	5.54982630615891	5.54324952011654	4.28335019275308
Ankrd27	ankyrin repeat domain 27 (VPS9 domain)	-1.21194652366377	0.027767548688727	0.4944550223516	56.0868109458759	57.3244043081617	51.3153506792359	58.7724429780424	77.5534169535972	63.4775653011575	66.5379512896984
Ankrd29	ankyrin repeat domain 29	1.17736178638221	0.0922314620157373	0.758804627566408	22.8916616560244	26.285534789072	23.8559363602137	19.2963859026174	20.7577918983606	20.799449526809	21.8061464358339
Ankrd32	NA	1.01458228277249	0.885459832836005	0.995025584091174	27.2818433434811	28.4793815875417	30.6979831174451	28.7407437915745	29.4068718560108	22.8597723572948	32.6605452197422
Ankrd33b	ankyrin repeat domain 33B	1.00490789253931	0.960680867926127	0.996683833947872	48.4711896513081	51.8804141045518	46.0241678536435	41.1067375742378	49.1556044259789	50.1835775139754	53.6392262774306
Ankrd34a	ankyrin repeat domain 34A	-1.03923042104821	0.659743876808977	0.981115516073287	64.3296010529375	63.6621839481853	59.9363295933475	58.8403879988263	63.6428133550431	76.2319447279744	61.5244845868169
Ankrd34b	ankyrin repeat domain 34B	1.51158696198952	0.000108545593534125	0.0203331022732605	29.5217319595305	29.2106638536983	30.8348240525897	17.4618703414531	19.6766569036543	22.9088276627825	18.8370059613118
Ankrd34c	ankyrin repeat domain 34C	1.4571897348705	0.00946439400135288	0.285771446496092	45.6489299950859	41.9268499263097	44.5645312121008	24.0525373574879	29.4789475223246	34.6330456743564	32.6118707857337
Ankrd37	ankyrin repeat domain 37	1.18073274091461	0.529972269674819	0.981115516073287	2.10549529908639	1.1375501917991	1.77893215688018	1.15506535332569	1.22528632733378	1.71693569207149	1.50890745426529
Ankrd39	ankyrin repeat domain 39	-1.28153074201308	0.219692009382853	0.907371429017108	2.59827079461725	3.61578453821856	3.51225066871214	3.94081120546412	5.4056749735314	2.59993119085112	4.77009453283866
Ankrd40	ankyrin repeat domain 40	1.1141416855088	0.141851633412906	0.845145689039411	259.379101738515	243.354487459879	254.752207594251	229.314445145541	224.155322235769	213.096247038816	239.916285228181
Ankrd42	ankyrin repeat domain 42	-1.03679158503276	0.816848670841411	0.991417916046077	10.0347009999011	9.01914794926429	10.1262292007025	6.72655705760254	10.5951229481215	14.127927980474	8.76139812154039
Ankrd44	ankyrin repeat domain 44	1.13279873693304	0.171878865715309	0.871442857936469	35.2110490442959	34.8577880201295	36.6277569737124	36.6903112232866	28.3978125276183	31.7387826505788	28.8152649330662
Ankrd46	ankyrin repeat domain 46	1.06612838462381	0.408437702371621	0.968048534194151	294.500555238169	285.321964178753	272.587142808101	271.780083135456	276.266028980612	229.775050904654	288.347347066696
Ankrd49	ankyrin repeat domain 49	-1.11071173710483	0.330072160532159	0.953413920496746	17.24714234358	16.981999291858	18.063003439091	21.2667915053495	17.8747652458105	17.561799364617	20.7353088876456
Ankrd50	ankyrin repeat domain 50	-1.07553712947061	0.361294431669034	0.962113509263657	77.0521683920978	77.5159202125957	74.9888324592567	91.3860529542972	80.220216607206	79.5677055011418	78.1711410177437
Ankrd52	ankyrin repeat domain 52	1.06535493882719	0.414373941850837	0.971083854492279	70.7804802671596	73.5751213338632	69.7888769237608	72.3614471348152	62.9941323582193	68.8736489048108	63.8121829852192
Ankrd54	ankyrin repeat domain 54	1.00475707381299	0.969244900626428	0.996984513424727	9.76591436597519	9.7910570079851	8.43852433391879	9.24052282660551	9.51398795341527	10.0072823195024	8.42067708348048
Ankrd55	ankyrin repeat domain 55	-1.18648651577389	0.221702436339464	0.908573989291294	6.943654709753	7.35344945412989	6.29468301665293	9.30846784738938	8.21662595976773	8.82995498779626	6.3276764211125
Ankrd6	ankyrin repeat domain 6	-1.18741760084449	0.0626485669888833	0.67082729167957	64.4639943699004	65.856030746655	61.0766707195527	80.990464774366	81.8779569324223	64.9001691603025	75.494047147273
Ankrd61	ankyrin repeat domain 61	-1.13545513345655	0.557671601982345	0.981115516073287	2.01589975444442	1.7469520802629	1.64209122173555	2.03835062351592	2.37849698835382	1.52071447012047	2.28769839840221
Ankrd9	ankyrin repeat domain 9	1.01799767621328	0.924794162264067	0.996137253006023	6.09249703565425	4.91584190027468	6.20345572655651	3.73697614311252	4.97322097564889	6.18096849145738	7.49586283731789
Anks1a	ankyrin repeat and sterile alpha motif domain containing 1A	-1.18761964041328	0.0448167696807689	0.580797785786122	37.8989153835551	41.0736872824603	37.2663480043873	46.4064491953792	40.5786001346424	51.3609048456816	45.55927023201
Anks1b	ankyrin repeat and sterile alpha motif domain containing 1B	-1.04708689836358	0.589380312540227	0.981115516073287	355.739110000959	349.268535674888	370.565252371655	430.771431769698	413.498097641995	315.572780202741	342.181271080161
Anks3	ankyrin repeat and sterile alpha motif domain containing 3	-1.15142999056404	0.137212863560083	0.835837138547423	26.0723034908145	26.7730562998431	23.2173453295387	25.8870529186522	30.1997041854621	29.5312939036297	31.1029633314684
Anks6	ankyrin repeat and sterile alpha motif domain containing 6	-1.11022196156737	0.433240453487823	0.972840280643338	9.81071213829618	10.4817124815774	10.0806155556543	8.15340249406369	12.0366362743966	10.9883884292576	13.6775159564047
Ankzf1	ankyrin repeat and zinc finger domain containing 1	-1.0421072714269	0.66166113073947	0.981115516073287	27.5506299774071	29.2106638536983	27.0032778685401	31.0508744982259	32.2898985085609	26.5879755743643	26.7222642706982
Ano1	anoctamin 1, calcium activated chloride channel	-1.58903012319082	0.0200864845582222	0.430383006704848	4.61417054906167	4.42832038950364	4.6982054399656	6.18299689133163	8.28870162608148	6.76963215731046	7.88525830938635
Ano4	anoctamin 4	1.47776955788079	8.73278405090058e-06	0.00355514650017008	75.4842463608633	69.065547359231	68.2836266371699	56.3264222298233	40.5786001346424	48.1232546834896	46.9708288182582
Ano6	anoctamin 6	-1.14865316080107	0.315277985355014	0.950601345540043	25.3555391336787	24.7417166716304	24.6313683260332	35.6711359115286	22.5596835562044	31.1501189847257	25.0673335144072
Anp32a	acidic (leucine-rich) nuclear phosphoprotein 32 family, member A	-1.06251768331545	0.510269583593105	0.981115516073287	109.754542186418	103.15142632064	115.721817487308	105.85834238126	105.518775483333	145.841423215102	108.057243498998
Anp32b	acidic (leucine-rich) nuclear phosphoprotein 32 family, member B	1.08328094192532	0.323427971588055	0.951744301747074	40.1836017719254	41.7237159634884	40.7329850280512	39.5440020962089	35.172925161111	38.949912557279	37.2359420165466
Anp32e	acidic (leucine-rich) nuclear phosphoprotein 32 family, member E	1.05967835296324	0.462105052092403	0.978826939770136	63.7920277850856	63.4184231927998	64.5433077432167	59.3160031443133	62.777905359278	52.9797299267775	66.245904685647
Anpep	alanyl (membrane) aminopeptidase	-1.34086429145963	0.214797125914928	0.90336551159928	2.23988861604936	2.31572717616245	2.09822767221764	4.28053630938344	1.22528632733378	2.99237363475318	3.35853594659048
Antxr1	anthrax toxin receptor 1	1.06065874253766	0.538597771049062	0.981115516073287	26.0275057184935	25.0261042195802	24.9506638413707	24.1204823782717	22.7759105551456	27.0294733237541	21.5627742657911
Anxa1	annexin A1	1.29608821817703	0.306538465988582	0.947081225418297	2.91185520086416	3.81891850103983	3.32979608851931	4.55231639251889	1.22528632733378	2.10937813597355	2.48239613443644
Anxa11	annexin A11	-1.13353453090944	0.151193764649314	0.848784396314694	123.014682793431	122.408525996096	126.395410428589	115.370645291001	143.50265163068	157.712807143139	145.147162213519
Anxa2	annexin A2	-1.15854979563858	0.600706000916323	0.981115516073287	5.1965415892345	5.24085624078871	4.65259179491739	12.7736639073664	2.45057265466757	4.12064566097159	4.03997802271029
Anxa3	annexin A3	-1.33889093650376	0.00747437894003578	0.246218329696022	26.4306856693824	28.357501209849	27.0488915135883	33.9045653711482	32.1457471759334	42.8252816908118	37.0412442805124
Anxa4	annexin A4	1.37897240617877	0.00737490121682707	0.244573269005226	61.8209258029622	58.9901028032961	67.0976718659164	44.0963184887278	47.2095614355076	49.1043607932447	41.2759200392569
Anxa5	annexin A5	1.0301361707298	0.701868706991568	0.986537043246145	80.4120013161719	84.1380874005691	83.974720533754	73.9241826128441	77.4813412872834	91.6843659566178	78.3658387537779
Anxa6	annexin A6	-1.1457411674564	0.200256538127297	0.897695660971566	125.523358043406	125.902430156622	125.528751172673	187.935927488168	121.807876070241	123.275982690733	142.956812683134
Anxa7	annexin A7	-1.01806982246682	0.813095610656536	0.991417916046077	59.5362394145919	59.8026386545812	57.7468746310334	58.4327178741231	63.9311160202981	61.3191318596962	56.8030644879868
Aoc2-ps1	amine oxidase, copper containing 2 (retina-specific), pseudogene 1	1.05779244775319	0.815596944790212	0.991417916046077	1.07514653570369	1.99071283564842	1.73331851183197	1.49479045724501	1.87396732415755	1.47165916463271	1.2655352842225
Aoc3	amine oxidase, copper containing 3	-1.69300651962028	0.0952792380571799	0.764695230797461	2.73266411158021	2.51886113898372	2.14384131726585	7.20217220308959	3.67585898200135	1.52071447012047	4.38069906077019
Aox1	aldehyde oxidase 1	1.91506124841416	0.00757875362573796	0.247852535472195	21.7269195756787	21.7759608144399	21.7120950429478	18.4131006324272	12.6853172712204	3.09048424572869	11.3411431239939
Aox3	aldehyde oxidase 3	-1.61374755325352	0.277919984881646	0.939006722458347	1.16474208034566	2.84387547949775	1.55086393163913	8.35723755641528	1.6577403252163	0.833940193291869	1.21686085021394
Ap1ar	adaptor-related protein complex 1 associated regulatory protein	-1.07703374854574	0.390183309922301	0.965988210023701	105.812338222172	98.7231059311361	115.128840101681	107.692857942425	119.357303415573	107.480174323676	124.460527759882
Ap1b1	adaptor-related protein complex 1, beta 1 subunit	-1.02468424824444	0.73603096083399	0.986537043246145	169.693961551899	178.676633697587	161.244235245421	165.514070629493	179.252182122301	179.149975641289	172.356170824303
Ap1g1	adaptor-related protein complex 1, gamma 1 subunit	1.05537943762325	0.467640461554291	0.979170018493906	123.821042695208	134.759070935629	128.493638100807	123.524047785065	131.97054502048	109.246165321235	124.509202193891
Ap1m1	adaptor-related protein complex 1, mu 1 subunit	-1.03768906009061	0.680040452425684	0.982807881177331	46.2760988075797	51.1897586309595	44.4733039220044	48.1050747149758	46.5608804386838	58.9644771962839	42.6874786255051
Ap1s1	adaptor-related protein complex 1, sigma 1 subunit	-1.00154080350494	0.985398329594641	0.997222101143507	57.6995307494314	51.8397873119875	58.3854656617084	61.4222987886131	53.768447070059	57.6399839481145	51.4488767470455
Ap1s2	adaptor-related protein complex 1, sigma 2 subunit	-1.01562832202619	0.930344932594004	0.996137253006023	32.1200027541478	33.5983574506377	34.5751429465429	47.6974045902726	31.5691418454234	25.4106482426581	31.248986633494
Ap1s3	adaptor-related protein complex 1, sigma 3 subunit	1.00161436399305	0.99312959182552	0.998277981889474	3.22543960711107	3.25014340514028	3.69470524890498	3.3972510391932	4.10831297988387	2.10937813597355	3.99130358870173
Ap2a1	adaptor-related protein complex 2, alpha 1 subunit	1.01128615927158	0.885305421313999	0.994946768589536	336.386472358292	353.737482856956	323.628811617048	328.10650536528	333.277881034789	342.209811082593	332.981803052543
Ap2a2	adaptor-related protein complex 2, alpha 2 subunit	-1.08089709203965	0.302331523763945	0.945893650854413	460.789886093673	475.252219416638	460.424133116628	522.972824973402	531.34181206498	469.704550045273	488.788666313936
Ap2b1	adaptor-related protein complex 2, beta 1 subunit	1.00148170189185	0.983822952446808	0.996984513424727	698.979641524362	716.453486870611	677.818765416396	714.509838563115	693.728288269863	688.785544353596	689.911427637297
Ap2m1	adaptor-related protein complex 2, mu 1 subunit	1.03907077717151	0.643959977863101	0.981115516073287	922.654918723051	901.183512660272	863.648755342802	778.78582822465	864.691768766083	935.484675651526	869.471414694866
Ap2s1	adaptor-related protein complex 2, sigma 1 subunit	1.0337444870534	0.705738865612215	0.986537043246145	75.2602574992583	80.4816760697863	58.3398520166602	61.8299689133163	73.6613309726546	68.4812064609088	72.1841856346911
Ap3b1	adaptor-related protein complex 3, beta 1 subunit	-1.0989176169709	0.363716047875949	0.962298498434792	24.325190370296	21.4103196813616	24.1296182305029	28.8086888123584	23.7849698835382	24.3314315219275	25.4567289864757
Ap3d1	adaptor-related protein complex 3, delta 1 subunit	-1.06804950361798	0.366047258367814	0.962298498434792	268.876229470565	274.230849808711	259.085503873831	275.245279195433	279.869812296299	306.939046436895	280.218716587267
Ap3m1	adaptor-related protein complex 3, mu 1 subunit	1.01746941686194	0.825365961876376	0.991426117482687	43.2298502897526	42.6987589850305	43.9259401814259	43.8245384055923	40.2182218030736	43.5120559676404	42.5414553234794
Ap3m2	adaptor-related protein complex 3, mu 2 subunit	1.05191719757013	0.583194779929671	0.981115516073287	75.9770218563941	74.997059073612	78.2274012576796	68.0809108254318	69.6971693253982	87.5146649901585	65.0777182694416
Ap3s1	adaptor-related protein complex 3, sigma 1 subunit	-1.1093090218576	0.342432146484837	0.959131057549045	53.3093490619747	42.8206393627232	65.0906714837952	58.9083330196101	60.1111057056692	64.998279771278	54.369342787559
Ap3s2	adaptor-related protein complex 3, sigma 2 subunit	1.11737061798886	0.331430208906046	0.95412461505603	32.3439916157527	34.4108933019227	28.9646646056131	23.5769222120008	28.5419638602458	33.2594971206992	28.717916065049
Ap4b1	adaptor-related protein complex 4, beta 1 subunit	1.02704285477533	0.782344118235088	0.98721753531455	26.7890678479503	26.3667883742005	25.3611866468046	27.993348562952	26.8842235350295	22.9578829682703	24.2885425702703
Ap4e1	adaptor-related protein complex 4, epsilon 1 subunit	1.05347129325512	0.589705543460398	0.981115516073287	28.8049676023947	27.7074725288209	25.2699593567082	24.5281525029749	30.5600825170309	24.0370996890009	24.5805891743216
Ap4m1	adaptor-related protein complex 4, mu 1 subunit	-1.20854315120549	0.116612411567958	0.805248710723587	17.8295133837529	17.7132815580145	15.0981165109574	17.8015954453724	22.5596835562044	17.0712463097394	24.1911937022532
Ap4s1	adaptor-related protein complex 4, sigma 1 subunit	1.04963816420644	0.704244519783456	0.986537043246145	11.7370163480986	13.0818272056896	10.6735929412811	11.6185985540408	11.9645606080828	9.86011640303915	11.7305385960624
Ap5b1	adaptor-related protein complex 5, beta 1 subunit	-1.06864877426913	0.504132115980904	0.981115516073287	25.6691235399256	27.5043385659996	31.3821877931682	33.3610052048773	32.3619741748747	25.6559247700969	29.3020092731517
Ap5m1	adaptor-related protein complex 5, mu 1 subunit	-1.07142941535346	0.550022427566898	0.981115516073287	31.358440624691	33.0295823547381	31.3821877931682	40.2234523040475	33.9476388337772	24.9691504932683	37.8200352246493
Ap5s1	adaptor-related protein complex 5, sigma 1 subunit	1.22596443397219	0.215493235058733	0.903449266016833	4.79336163834562	4.50957397463214	7.02450133742429	3.6010861015448	4.75699397670763	4.9055305487757	4.42937349477875
Ap5z1	adaptor-related protein complex 5, zeta 1 subunit	1.01842608432438	0.841062344756032	0.991609956675643	25.0867524997528	25.472998937787	23.6278681349726	24.3243174406233	23.5687428845969	24.5276527438785	24.6779380423388
Apaf1	apoptotic peptidase activating factor 1	-1.07865567904362	0.431540077692783	0.972840280643338	45.7833233120488	43.3081608734943	47.8031000105237	52.4535560451431	57.8767600499429	40.7649588603261	46.0946890061041
Apba1	amyloid beta (A4) precursor protein-binding, family A, member 1	-1.06704001569326	0.417376446591178	0.971102982062768	221.121804176392	228.281947418541	221.499860354106	200.09808620848	235.90365584491	267.106138380837	251.111405050149
Apba2	amyloid beta (A4) precursor protein-binding, family A, member 2	-1.03841546140422	0.680825862265866	0.983220810998266	220.494635363899	216.500177574907	206.903493938679	195.409879774393	224.37154923471	254.646090786946	216.941952376142
Apba3	amyloid beta (A4) precursor protein-binding, family A, member 3	-1.11932102239354	0.357367320169014	0.962113509263657	10.2138920891851	8.53162643849324	8.484137978967	9.44435788895711	9.58606361972902	11.0864990402331	10.4163288778313
Apbb1	amyloid beta (A4) precursor protein-binding, family B, member 1 (Fe65)	-1.02085909764374	0.795530283026966	0.988491893794117	326.486164675354	338.218048097411	304.516694341848	304.597528174063	327.944281727572	350.205825877097	336.389013433142
Apbb1ip	amyloid beta (A4) precursor protein-binding, family B, member 1 interacting protein	-1.08448640463619	0.637959362520729	0.981115516073287	6.63007030350609	6.13464567720228	6.38591030674935	6.52272199525095	5.98228030404142	8.38845723840644	6.71707189318096
Apbb3	amyloid beta (A4) precursor protein-binding, family B, member 3	1.02956801574839	0.733350968195698	0.986537043246145	37.2269487987403	44.1206967247793	38.6347573558336	36.4185311401511	36.6865141536998	40.1272398889852	42.0060365493853
Apc	adenomatous polyposis coli	-1.05877476539586	0.469572592832189	0.979170018493906	815.946625054459	827.730271704101	810.873768022023	827.162683022761	838.960755892074	998.913185647195	799.915648496637
Apc2	adenomatosis polyposis coli 2	1.03942914409056	0.62620913890915	0.981115516073287	479.425759379204	478.055468103571	437.890992462813	423.908984670528	476.276003001273	417.460649700812	472.336707619044
Apeh	acylaminoacyl-peptide hydrolase	1.05572793474138	0.542898506480467	0.981115516073287	41.2139505353081	40.5861657716893	40.8242123181477	35.6031908907448	34.7404711632285	42.6290604688608	41.6166410773168
Apex1	APEX nuclease (multifunctional DNA repair enzyme) 1	1.01079709263711	0.895263121821994	0.995909964608095	44.4393901424192	44.2425771024721	45.0206676625829	44.979603758918	45.1914427787225	46.8478167408079	39.4262915469317
Apex2	APEX nuclease (apurinic/apyrimidinic endonuclease) 2	1.09651782279303	0.578966378075007	0.981115516073287	5.9133059463703	4.59082755976065	4.65259179491739	4.28053630938344	5.76605330510016	4.95458585426346	3.50455924861615
Aph1a	APH1A gamma secretase subunit	1.01451389935344	0.852103147429115	0.991762406733051	47.2168520263204	44.2832038950364	43.1505082156063	43.5527583224569	46.4167291060563	42.8252816908118	44.245060513779
Aph1b	APH1B gamma secretase subunit	1.1148854320849	0.224532405989722	0.908573989291294	37.1821510264193	42.0893570965667	34.9856657519768	34.1763454542836	35.2450008274247	30.9048424572869	36.4084766384012
Api5	apoptosis inhibitor 5	1.01903190892257	0.827548791926876	0.991426117482687	185.462777408887	191.880341280969	195.773764546916	203.631227289241	194.02769371662	145.00748302181	207.401763310464
Apip	APAF1 interacting protein	1.10475477257853	0.52216437184358	0.981115516073287	6.80926139279004	5.40336341104572	5.10872824539948	4.89204149643821	6.19850730298268	5.44513890914102	4.42937349477875
Apitd1	apoptosis-inducing, TAF9-like domain 1	-1.08706390344897	0.743512907296803	0.986537043246145	1.52312425891356	1.42193773974887	1.36840935144629	1.22301037410955	1.29736199364754	2.50182057987561	1.16818641620538
Aplf	aprataxin and PNKP like factor	1.01215585973306	0.933063580516609	0.996137253006023	5.01735049995056	5.97213850694527	5.51925105083337	4.68820643408662	5.69397763878641	5.9356919640186	5.40286217494991
Apln	apelin	1.02497068137416	0.792578445824956	0.988491893794117	49.4119428700488	48.7927778696685	48.6697592664397	41.0387925534539	44.6869131145263	46.7987614353202	58.2632975082436
Aplnr	apelin receptor	1.22713238998545	0.425638339680945	0.972840280643338	4.21099059817279	4.22518642668237	3.96838711919424	4.3484813301673	3.09925365149134	2.79615241280215	3.26118707857337
Aplp1	amyloid beta (A4) precursor-like protein 1	1.07737837535774	0.340322335154284	0.959019329819513	943.485882852309	917.759244026487	934.486746102671	866.570795077402	841.77170687831	948.435276300293	803.079486707194
Aplp2	amyloid beta (A4) precursor-like protein 2	-1.0333027344218	0.679462245634349	0.982807881177331	992.494645771469	992.350035174457	1064.66808907026	999.607145772208	1123.51548649877	1015.7391554295	1062.61156884082
Apmap	adipocyte plasma membrane associated protein	1.0227330718775	0.781835522156754	0.98721753531455	55.1460577271351	55.7399593981559	54.0065557370802	50.007535296924	55.3541117289616	55.923048256043	53.6392262774306
Apoa1bp	apolipoprotein A-I binding protein	1.05085620969795	0.753826035378416	0.986537043246145	9.63152104901223	6.01276529950952	8.57536526906342	7.06628216152186	5.98228030404142	10.1053929304779	7.39851396930077
Apobec4	apolipoprotein B mRNA editing enzyme, catalytic polypeptide-like 4 (putative)	1.02841571865343	0.926406195360007	0.996137253006023	1.25433762498764	0.975043021542085	1.45963664154271	0.679450207838641	1.87396732415755	1.0301614152429	1.21686085021394
Apobr	apolipoprotein B receptor	1.06225926437927	0.824079018665757	0.991426117482687	1.7471131205185	1.30005736205611	1.8701594469766	1.29095539489342	0.864907995765024	2.45276527438785	1.46023302025673
Apod	apolipoprotein D	1.64946576542914	4.34509288837687e-05	0.0119324755507958	96.4496038070853	96.6105127177949	94.4658588948422	83.7082656057205	44.18238345033	60.1418045279901	44.4884326838217
Apoe	apolipoprotein E	-1.03719195603598	0.667935394968657	0.981900793549989	1142.65677859142	1105.69878642872	1129.57630597386	1218.05038759233	1133.24570145112	1217.6507928171	1102.47593029383
Apol3	apolipoprotein L, 3	-1.09020713931415	0.600612159183094	0.981115516073287	4.56937277674069	4.87521510771042	3.51225066871214	5.50354668349299	4.39661564513887	4.5621434103614	4.42937349477875
Apold1	apolipoprotein L domain containing 1	-3.31710103166006	9.56240332247014e-05	0.019805918179839	22.1748972988886	22.5072430805965	21.3015722375139	30.8470394358743	108.545953468511	44.6893832993466	107.813871328955
Apoo	apolipoprotein O	1.19411191616117	0.0600192010333166	0.657051905407489	32.7471715666416	31.6482714075535	32.9786653698556	28.8086888123584	24.7940292119307	25.7049800755847	29.3506837071603
Apool	apolipoprotein O-like	1.11061509537253	0.394552789143683	0.966815332508953	13.1257472900492	11.9442770138905	15.9647757668734	13.0454439905019	12.7573929375341	10.9393331237698	12.5580039742079
Apopt1	apoptogenic 1, mitochondrial	-1.12837537726491	0.485086394003692	0.981115516073287	5.33093490619747	5.36273661848147	5.51925105083337	4.3484813301673	6.05435597035517	8.29034662743093	5.59755991098414
App	amyloid beta (A4) precursor protein	1.05744062433348	0.588166982577025	0.981115516073287	1193.14386799717	1218.23500183171	1224.315846739	1016.52545594739	1074.57610907173	1387.38214980474	1105.59109407038
Appbp2	amyloid beta precursor protein (cytoplasmic tail) binding protein 2	-1.00895290257534	0.913244981578606	0.996137253006023	296.919634943503	287.231423429273	320.800765624059	341.763454542836	319.151050437294	253.566874066216	303.193049439306
Appl2	adaptor protein, phosphotyrosine interaction, PH domain and leucine zipper containing 2	1.03793414649982	0.659964251413674	0.981115516073287	47.2616497986414	45.664514842221	51.3609643242841	48.5127448396789	40.7227514672699	50.4779093469019	45.4619213639929
Aprt	adenine phosphoribosyl transferase	-1.04768983827937	0.740432816546028	0.986537043246145	6.58527253118511	6.33777964002355	5.61047834092979	5.43560166270913	6.34265863561018	7.01490868474925	7.00911849723231
Aptx	aprataxin	1.06201817968808	0.716669153141447	0.986537043246145	9.36273441508631	9.05977474182854	9.80693368536508	5.97916182898004	8.57700429133649	13.2939877871821	7.44718840330933
Aqp1	aquaporin 1	-2.21490817705961	0.0967728521449384	0.770229134770045	0.671966584814807	0.69065547359231	0.638591030674935	3.73697614311252	0.432453997882512	0.686774276828598	1.11951198219683
Aqp11	aquaporin 11	1.43510780393109	0.0261878787879299	0.483828029261685	8.01880124545669	9.50666946003533	9.8981609754615	5.70738174584458	5.33359930721765	7.26018521218803	7.05779293124087
Aqp4	aquaporin 4	-1.18047411156828	0.131599844814628	0.829077555801394	689.840895970881	737.416911833766	736.386685658297	1031.2015804367	875.214816047891	683.732847888357	815.588816247393
Aqp9	aquaporin 9	1.05754541017931	0.692814382360119	0.98434269149392	6.943654709753	6.74404756566609	6.70520582208682	6.52272199525095	6.34265863561018	5.05269646523897	7.78790944136923
Aqr	aquarius intron-binding spliceosomal factor	-1.03095226813857	0.685249206401558	0.983676353073112	105.229967181999	108.02664142835	103.17806509905	119.311456496465	111.068601789492	97.1785601712466	107.66784802693
Ar	androgen receptor	1.31593477905125	0.0523988619903189	0.617377957928137	16.5303779864442	14.9912864562096	14.5051391253307	10.7353132838505	10.0185176176115	11.9204392335249	13.8235392584304
Araf	A-Raf proto-oncogene, serine/threonine kinase	-1.05542641437167	0.460505480371208	0.97870796251953	129.062382056764	126.471205252521	132.507638865049	132.153065424616	145.80907295272	124.404254716952	143.784278061279
Arap2	ArfGAP with RhoGAP domain, ankyrin repeat and PH domain 2	1.05924204802725	0.499069263134803	0.981115516073287	341.986193898416	350.487339451815	359.253068399699	336.259907859343	359.297196574054	289.524412988742	338.968758435596
Arc	activity-regulated cytoskeleton-associated protein	1.21960606583843	0.356413607492028	0.962113509263657	322.767949572712	320.504766539396	278.516916664368	183.723336199568	232.299872529223	419.9134149752	171.723403182192
Arcn1	archain 1	1.0216519206489	0.787496793883067	0.988312198615312	267.890678479503	259.117682974809	277.011666377777	290.329073809451	273.815456325944	217.952722282104	267.466014877025
Arel1	apoptosis resistant E3 ubiquitin protein ligase 1	-1.02713208504269	0.724581469424118	0.986537043246145	230.887718542368	243.476367837571	227.885770660855	256.968068604574	248.444821783503	224.967630966854	231.592957012718
Arf1	ADP-ribosylation factor 1	-1.08585445579883	0.298207614884954	0.942825160393069	168.126039520665	168.682442726781	181.542307291874	174.686648435315	189.559002405168	216.775394950398	169.338355915772
Arf2	ADP-ribosylation factor 2	1.01538038750156	0.860825298203885	0.992374130514116	32.7919693389626	31.3232570670395	30.6067558273487	34.4481255374191	29.5510231886383	30.9538977627747	29.496707009186
Arf3	ADP-ribosylation factor 3	-1.16463295793856	0.0581055120647074	0.65023097197719	1511.2528492485	1554.01544237526	1495.4889665506	1653.78180587925	1826.46946005679	1749.60652552634	1852.25691176165
Arf4	ADP-ribosylation factor 4	-1.16929949978447	0.155550518698222	0.851159354309098	88.9683758294804	91.9384315729058	88.9922214890571	128.755814385422	105.66292681596	71.7188566231007	114.871664260196
Arf5	ADP-ribosylation factor 5	-1.14959593977577	0.139156644089574	0.839154560977031	231.425291810219	219.344053054405	250.373297669623	280.341155754223	293.492113229598	204.70778980041	296.329954244099
Arf6	ADP-ribosylation factor 6	1.07101558269751	0.4121089950356	0.968980877051666	34.4046891425181	34.6546540573083	36.9470524890498	34.4481255374191	32.0015958433059	31.5425614286277	33.9747549379733
Arfgap1	ADP-ribosylation factor GTPase activating protein 1	-1.00349108978775	0.976692369128346	0.996984513424727	37.8989153835551	37.7016634996273	27.6418688992151	27.9254035421681	34.019714500091	42.0894521084955	33.9747549379733
Arfgap2	ADP-ribosylation factor GTPase activating protein 2	1.0376299583469	0.650712766367178	0.981115516073287	58.953868374419	62.5652605489504	54.3714648974659	59.2480581235295	49.4439070912339	61.171965943233	56.0242735438499
Arfgap3	ADP-ribosylation factor GTPase activating protein 3	1.13722888768884	0.223091062480015	0.908573989291294	17.336737888222	18.2414298613498	17.3331851183197	13.7248941983405	16.3611762532217	16.2863614219353	15.624493316747
Arfgef1	ADP-ribosylation factor guanine nucleotide-exchange factor 1(brefeldin A-inhibited)	1.0269249780171	0.725538167196731	0.986537043246145	266.143565358984	270.980706403571	288.506304929926	263.558735620609	282.752838948849	252.683878567436	273.063574788009
Arfgef2	ADP-ribosylation factor guanine nucleotide-exchange factor 2 (brefeldin A-inhibited)	1.04139957678479	0.60940196914274	0.981115516073287	118.221321155085	121.880377692761	117.45513599914	103.548211674609	119.213152082946	127.200407129754	107.765196894947
Arfip1	ADP-ribosylation factor interacting protein 1	-1.11364570130051	0.382543917635798	0.963874530442209	19.6214242765924	20.9227981705906	23.6278681349726	28.6727987707906	24.6498778793032	15.9920295890088	26.1381710625955
Arfip2	ADP-ribosylation factor interacting protein 2	-1.00198783542576	0.978366483999462	0.996984513424727	63.2544545172338	65.4903896135767	63.4941939071078	64.2759896615354	61.912997363513	65.8322199645699	64.7369972313817
Arfrp1	ADP-ribosylation factor related protein 1	-1.06019510390087	0.616497831595018	0.981115516073287	12.9017584284443	12.0661573915833	13.7753208045593	12.977498969718	13.9826792648679	15.8939189780333	11.8765618980881
Arg1	arginase 1	1.55458695884946	0.0364176879993052	0.538437306713191	4.47977723209871	5.20022944822445	4.2420689894835	3.73697614311252	2.01811865678506	2.50182057987561	3.65058255064183
Arg2	arginase 2	1.02482468893207	0.8583175878472	0.992374130514116	9.85550991061716	9.30353549721406	9.30518358983477	8.35723755641528	7.78417196188522	11.9204392335249	8.81007255554895
Arglu1	arginine and glutamate rich 1	-1.19052148075919	0.221486272621253	0.908573989291294	11.6474208034566	13.1630807908181	13.7753208045593	17.5977603830208	14.7034359280054	12.2638263719392	16.7440052989439
Arhgap1	Rho GTPase activating protein 1	1.0059172043681	0.936228565539745	0.996137253006023	61.1489592181474	60.0057726174025	60.1187841735403	59.4518931858811	59.7507273741004	60.5833022773799	60.4536470386287
Arhgap10	Rho GTPase activating protein 10	-1.11827115680101	0.397587799007306	0.966815332508953	22.2644928435306	22.9947645913675	20.1612311113087	19.7040560273206	26.3796938708332	20.8975601377845	30.5188701233657
Arhgap11a	Rho GTPase activating protein 11A	-1.27261080662499	0.142318867583024	0.845166116018546	3.98700173656785	3.81891850103983	4.42452356967634	5.2997116211414	6.9192639661202	3.97347974450832	4.7214200988301
Arhgap12	Rho GTPase activating protein 12	1.04863627207385	0.594380904950119	0.981115516073287	59.9842171378017	56.8368827973907	61.350352589842	60.5390135184229	54.056749735314	49.1043607932447	62.838694305048
Arhgap15	Rho GTPase activating protein 15	1.2100579078895	0.283739437132581	0.939006722458347	3.44942846871601	6.09401888463803	4.78943273006201	3.73697614311252	3.24340498411884	4.51308810487364	4.23467575874452
Arhgap17	Rho GTPase activating protein 17	-1.00289962666006	0.983360763909261	0.996984513424727	9.58672327669124	10.2785785187561	7.20695591761713	9.58024793052483	8.36077729239524	8.63373376584523	9.63753793369443
Arhgap18	Rho GTPase activating protein 18	-1.14165396628109	0.596145528044239	0.981115516073287	3.8078106472839	5.24085624078871	3.2841824434711	6.18299689133163	4.75699397670763	3.5319819951185	4.38069906077019
Arhgap20	Rho GTPase activating protein 20	1.06092638091986	0.430135684477555	0.972840280643338	165.079791002838	166.00107441754	165.030167784423	167.484476232225	160.800811545981	147.362137685222	148.067628254033
Arhgap21	Rho GTPase activating protein 21	-1.11017230612155	0.150852646994353	0.848784396314694	364.385080058909	364.503582886483	356.014499601276	377.570480495933	403.119201692815	436.935605979451	388.178611218248
Arhgap22	Rho GTPase activating protein 22	-1.15024885950052	0.29864940997137	0.942825160393069	6.22689035261721	5.85025812925251	5.70170563102621	6.38683195368322	7.2075666313752	6.18096849145738	7.49586283731789
Arhgap24	NA	1.05882309917319	0.756327213073103	0.986537043246145	3.76301287496292	3.33139699026879	3.7859325390014	2.37807572743524	3.4596319830601	3.43387138414299	4.33202462676164
Arhgap25	Rho GTPase activating protein 25	1.08466611999418	0.524753728972944	0.981115516073287	23.6532237854812	24.6604630865019	22.9892771042977	17.6657054038047	21.1181702299293	24.0861549944887	24.6292636083302
Arhgap26	Rho GTPase activating protein 26	1.19827714121336	0.0717597750650096	0.707310709848364	93.806535240147	96.0011108293311	101.171064716929	77.5932137351728	76.6885089578322	105.125519660263	64.2502528912962
Arhgap27	Rho GTPase activating protein 27	1.26377461590591	0.137736283112741	0.837344013527471	8.06359901777768	6.70342077310183	6.70520582208682	5.84327178741231	4.54076697776638	7.55451704511457	4.62407123081298
Arhgap28	Rho GTPase activating protein 28	1.11453555350487	0.662193474577305	0.981115516073287	3.31503515175305	2.64074151667648	1.82454580192839	2.6498558105707	2.01811865678506	1.56976977560822	3.06648934253914
Arhgap29	Rho GTPase activating protein 29	-1.03002185986804	0.831863190355001	0.991426117482687	35.5246334505428	39.3673619947617	34.9400521069286	46.8820643408662	35.172925161111	26.9313627127786	41.9573621153767
Arhgap30	Rho GTPase activating protein 30	-1.09600877831836	0.630899355970341	0.981115516073287	2.37428193301232	3.04700944231902	3.19295515337468	2.85369087292229	3.38755631674635	3.23765016219196	3.11516377654769
Arhgap31	Rho GTPase activating protein 31	-1.06812999334251	0.482409564928688	0.981115516073287	28.8945631470367	26.8136830924073	26.6839823532027	26.7023931680586	27.1725262002845	33.3576077316747	29.8861024812544
Arhgap35	Rho GTPase activating protein 35	1.00188089670551	0.980543369133572	0.996984513424727	577.622476306808	593.638692948873	566.840767014102	560.682311508446	583.884972807705	583.660024693333	584.871999046829
Arhgap39	Rho GTPase activating protein 39	-1.06864077307206	0.475734405954351	0.980827715957364	74.3195042805176	72.4781979346283	77.5431965819564	68.8283060540543	79.7877626093235	94.0880759255179	76.7595824314955
Arhgap4	Rho GTPase activating protein 4	-1.17166193824258	0.305571110203936	0.947081225418297	5.59972154012339	6.58154039540907	7.0701149824725	8.42518257719914	8.64907995765024	5.98474726950635	7.15514179925798
Arhgap5	Rho GTPase activating protein 5	-1.04425381541399	0.605833209994266	0.981115516073287	421.099059817279	421.746733609516	474.245067566236	466.85023780593	492.493027921868	376.646635534998	497.988134341554
Arhgap9	Rho GTPase activating protein 9	1.24389381174959	0.260003368010977	0.929721691484721	4.83815941066661	3.69703812334707	3.37540973356752	3.05752593527388	2.16226998941256	3.63009260609402	3.7966058526675
Arhgdia	Rho GDP dissociation inhibitor (GDI) alpha	-1.13105201783581	0.105547956525387	0.791174079199185	195.273489547183	198.543135261507	182.226511967598	201.049316499454	213.488123621334	243.510536441226	210.516927087012
Arhgdib	Rho, GDP dissociation inhibitor (GDI) beta	-1.02167842257693	0.875374260135641	0.993215505621521	9.63152104901223	8.28786568310772	7.89116059334027	8.35723755641528	7.2075666313752	9.07523151523504	10.3676544438228
Arhgdig	Rho GDP dissociation inhibitor (GDI) gamma	1.09557832173091	0.463850999490007	0.979170018493906	21.5029307140738	19.541487223406	22.5787542988638	15.1517396348017	20.3253379004781	20.6522836103457	21.1733787937226
Arhgef1	Rho guanine nucleotide exchange factor (GEF) 1	1.10336512031823	0.2266032705388	0.909649171023828	45.290547816518	45.1769933314499	44.154008406667	40.0875622624798	40.1461461367599	43.4139453566649	38.9882216408547
Arhgef11	Rho guanine nucleotide exchange factor (GEF) 11	1.0842792402143	0.311120867552724	0.949726838767546	124.448211507702	132.646477722288	113.441135234897	101.034245905606	111.140677455806	131.075776263287	112.194570389726
Arhgef12	Rho guanine nucleotide exchange factor (GEF) 12	-1.039310908887	0.600308953080948	0.981115516073287	296.292466131009	315.629551431686	291.653646438253	300.113156802328	307.54686816078	335.391123619794	308.985307086324
Arhgef15	Rho guanine nucleotide exchange factor (GEF) 15	-1.01784699547844	0.903977029553197	0.996137253006023	5.9133059463703	5.97213850694527	5.70170563102621	6.18299689133163	4.46869131145263	6.32813440792065	6.76574632718952
Arhgef16	Rho guanine nucleotide exchange factor (GEF) 16	-1.32957259604706	0.340363206884638	0.959019329819513	0.716764357135794	0.731282266156564	0.547363740578516	0.747395228622505	1.22528632733378	0.882995498779626	0.730116510128366
Arhgef18	rho/rac guanine nucleotide exchange factor (GEF) 18	-1.02274691894888	0.755337492994097	0.986537043246145	75.1258641822954	74.184523222327	75.1256733944013	72.3614471348152	77.9858709514797	78.5865993913867	77.0516290355469
Arhgef19	Rho guanine nucleotide exchange factor (GEF) 19	-1.00159238131486	0.988882479130526	0.997222101143507	15.8584114016294	15.1537936264666	14.4139118352343	13.7248941983405	16.1449492542805	15.2071447012047	15.5758188827385
Arhgef2	rho/rac guanine nucleotide exchange factor (GEF) 2	1.01971545136647	0.776368013371291	0.98721753531455	213.013407386294	213.331287754895	210.278903672247	210.901344513114	204.118287000546	206.620946714432	210.760299257055
Arhgef25	Rho guanine nucleotide exchange factor (GEF) 25	1.04605358374323	0.639382785326383	0.981115516073287	107.828237976616	111.195531248362	111.023612047342	89.0759222476458	108.329726469569	96.5408411999057	126.602202856259
Arhgef28	Rho guanine nucleotide exchange factor (GEF) 28	-1.11710465011812	0.249496922039781	0.925835317076522	91.9698265749865	90.6383742108496	94.3746316047458	109.391483462021	105.230472818078	90.7523151523504	107.278452554861
Arhgef3	Rho guanine nucleotide exchange factor (GEF) 3	1.01430881644364	0.890609472540452	0.995909964608095	113.92073501227	112.211201062468	115.174453746729	92.473173286839	116.546352429337	134.607758258405	104.893405288442
Arhgef37	Rho guanine nucleotide exchange factor (GEF) 37	1.08184343458191	0.611953481006143	0.981115516073287	8.86995891955545	8.73476040131451	9.12272900964193	5.2997116211414	8.21662595976773	11.2336649566963	8.03128161141202
Arhgef39	Rho guanine nucleotide exchange factor (GEF) 39	-1.0524670374239	0.731927358243127	0.986537043246145	6.943654709753	5.72837775155975	7.93677423838848	7.9495674317121	6.77511263349269	8.29034662743093	5.88960651503548
Arhgef40	Rho guanine nucleotide exchange factor (GEF) 40	1.01637500442333	0.863581192396485	0.992686725092305	37.1821510264193	36.848500855778	36.3996887484713	37.6415415142607	36.3982114884448	32.9161099822849	37.966058526675
Arhgef6	Rac/Cdc42 guanine nucleotide exchange factor (GEF) 6	1.00374601736209	0.978367407506267	0.996984513424727	10.393083178469	8.5722532310575	10.8104338764257	11.8903786371762	9.44191228710152	9.36956334816158	8.90742142356606
Arhgef7	Rho guanine nucleotide exchange factor (GEF) 7	-1.17411718023644	0.0371916556712668	0.540382519022451	148.235828610146	157.753835526996	150.753096884333	166.193520837332	189.270699739913	199.360761502244	160.236236756172
Arhgef9	Cdc42 guanine nucleotide exchange factor (GEF) 9	-1.02350964436899	0.754880523006034	0.986537043246145	584.52133324424	594.532482385286	571.037222358537	583.172113387905	609.976364013284	587.241061993939	607.943680766886
Arid1a	AT rich interactive domain 1A (SWI-like)	-1.1698436141981	0.0588649973575336	0.653722469007787	158.40492292701	163.035318560349	152.030278945683	185.965521885436	170.891404829906	218.982883697347	162.572609588583
Arid3a	AT rich interactive domain 3A (Bright like)	1.08305774308268	0.592247648701705	0.981115516073287	5.46532822316043	6.01276529950952	5.06311460035127	4.62026141330276	5.33359930721765	4.85647524328794	5.54888547697558
Arid3b	AT rich interactive domain 3B (Bright like)	1.33600153337996	0.00908756832191771	0.279395394813959	15.7688158569875	15.3569275892878	16.9226623128858	12.7736639073664	10.6671986144353	13.5883196201087	10.8543987839084
Arid4a	AT rich interactive domain 4A (Rbp1 like)	1.00808629689283	0.940029792130041	0.996137253006023	26.9234611649133	25.1479845972729	33.936551915868	27.2459533343295	28.7581908591871	31.9840591780176	25.7001011565185
Arid4b	AT rich interactive domain 4B (Rbp1 like)	1.04339729804796	0.55923410492016	0.981115516073287	100.705392177579	96.8136466806162	105.960497446991	102.86876146677	94.9957282015252	95.6578457011261	94.3310531085848
Arid5a	AT rich interactive domain 5A (Mrf1 like)	-1.272043689721	0.101947602020337	0.779507370459181	5.77891262940734	7.10968869874437	6.1578420815083	7.33806224465732	7.71209629557147	10.3506694579167	6.86309519520664
Arid5b	AT rich interactive domain 5B (Mrf1 like)	-1.04293981495266	0.621434056144501	0.981115516073287	63.2096567449128	59.2338635586817	61.9433299754687	54.4239616478751	66.5258400075931	71.0811376517599	64.2015784572876
Arih1	ariadne RBR E3 ubiquitin protein ligase 1	1.02583345418676	0.746442177597916	0.986537043246145	223.630479426368	236.001038005749	236.552363220015	252.959312378326	232.299872529223	189.991198154083	229.889351822418
Arih2	ariadne RBR E3 ubiquitin protein ligase 2	1.01608417571106	0.829556024108339	0.991426117482687	87.7140382044928	85.5600251403179	83.3817431481273	79.3597842755532	84.4006052534036	85.7486739925992	87.1759113093268
Arl1	ADP-ribosylation factor-like 1	1.01306948138376	0.907376495093052	0.996137253006023	22.3092906158516	25.635506108044	22.0770042033335	20.8591213806463	22.4876078898906	26.4898649633888	22.2442163419109
Arl10	ADP-ribosylation factor-like 10	-1.00132204180714	0.995078733377288	0.998631377614099	3.53902401335798	3.53453095309006	2.05261402716943	2.17424066508365	4.03623731357011	3.43387138414299	2.57974500245356
Arl11	ADP-ribosylation factor-like 11	1.06480564559561	0.754866898815149	0.986537043246145	3.85260841960489	3.29077019770454	3.55786431376035	4.14464626781571	3.24340498411884	2.35465466341233	3.69925698465039
Arl13b	ADP-ribosylation factor-like 13B	-1.06333823398317	0.582927320323814	0.981115516073287	18.8150643748146	15.4381811744163	18.5191398895731	21.4026815469172	18.1630679110655	15.3543106176679	19.9565179435087
Arl14ep	ADP-ribosylation factor-like 14 effector protein	1.02601346061855	0.767686391262154	0.986537043246145	33.2847448344934	35.5890702862861	38.1786209053515	38.5927718052348	31.5691418454234	34.2896585359421	34.6561970140931
Arl2	ADP-ribosylation factor-like 2	1.1146971932995	0.240524214187455	0.918379324934379	32.7471715666416	31.1201231042182	29.6032556362881	26.8382832096263	25.8030885403232	32.4746122328951	26.527566534664
Arl2bp	ADP-ribosylation factor-like 2 binding protein	1.01356999852048	0.863866575256072	0.992686725092305	167.319679618887	177.092188787581	169.637145934292	160.89380921619	157.269103896607	186.508271464452	171.334007710123
Arl3	ADP-ribosylation factor-like 3	-1.03531823944224	0.834001070200944	0.991426117482687	18.2774911069627	17.2257600472435	18.0173897940428	16.7144751128306	13.0456956027891	29.874681042044	14.0669114284732
Arl4a	ADP-ribosylation factor-like 4A	-1.23522214695874	0.104842613443724	0.78939534076314	9.58672327669124	9.1816551195213	9.85254733041329	12.977498969718	13.2619226017304	9.66389518108813	11.3898175580025
Arl4d	ADP-ribosylation factor-like 4D	-1.3237276373383	0.0346472788560616	0.532584987820477	18.3670866516047	19.0945925051992	18.4279125994767	20.8591213806463	26.6679965360883	30.070902263995	21.0273554916969
Arl5a	ADP-ribosylation factor-like 5A	1.04543342035223	0.652820453829838	0.981115516073287	35.4350379059008	34.126505753973	37.3575752944837	36.7582562440705	36.8306654863273	26.4898649633888	36.4571510724097
Arl5b	ADP-ribosylation factor-like 5B	-1.04034837685981	0.702627204843987	0.986537043246145	36.9581621648144	37.011008026035	39.5470302567978	38.7286618468025	39.8578434715049	39.2932996956933	39.5723148489574
Arl5c	ADP-ribosylation factor-like 5C	-2.19528154071758	0.0242184502909504	0.465290856188372	0.31358440624691	0.446894718206789	0.592977385626726	1.42684543646115	1.15321066102003	1.0301614152429	0.438069906077019
Arl6	ADP-ribosylation factor-like 6	1.0067148897245	0.954007925953017	0.996137253006023	19.8454131381973	20.0696355267412	18.1086170841392	20.8591213806463	22.1272295583219	14.2260385914495	19.8591690754915
Arl6ip1	ADP-ribosylation factor-like 6 interacting protein 1	1.05091451938739	0.524365708772478	0.981115516073287	337.954394389527	351.58426285105	333.207677077172	343.597970104001	340.701674665106	274.02293645461	339.50417720969
Arl6ip4	ADP-ribosylation factor-like 6 interacting protein 4	1.12805678612688	0.402728748383372	0.966815332508953	13.976904964148	15.2756740041593	12.8174342585469	10.5314782214989	10.8834256133766	17.3165228371782	10.8543987839084
Arl6ip5	ADP-ribosylation factor-like 6 interacting protein 5	1.02083001407456	0.843735251713206	0.991609956675643	100.839785494542	105.385899911674	105.595588286605	103.072596529122	112.942569113649	71.3754694846864	120.031154265103
Arl6ip6	ADP-ribosylation factor-like 6 interacting protein 6	1.04220125934099	0.774391978182294	0.98721753531455	9.63152104901223	10.3192053113204	9.39641087993119	11.3468184709053	9.73021495235652	6.86774276828598	9.73488680171154
Arl8a	ADP-ribosylation factor-like 8A	-1.07333232709666	0.448644193418374	0.97401495908373	136.991587757579	135.571606786914	148.609255567067	131.337725175209	151.286823592566	183.466842524211	136.483112959996
Arl8b	ADP-ribosylation factor-like 8B	1.04530441012351	0.588728471454629	0.981115516073287	598.184653802141	578.322392152149	648.215509780107	589.015385175318	601.111057056692	554.521173233605	582.925021686487
Armc1	armadillo repeat containing 1	-1.08502499145481	0.45152627108379	0.976003162076425	111.322464217653	106.442196518344	122.518250599491	145.606179539821	139.178111651855	82.9034662743093	124.898597665959
Armc10	armadillo repeat containing 10	-1.15795708955209	0.0796223977573889	0.728926548848904	31.7616205755799	30.3075872529331	34.3470747213019	37.3697614311252	39.3533138073086	35.7122623950871	36.5058255064183
Armc3	armadillo repeat containing 3	1.37127570140242	0.37851572829395	0.962911795628465	1.34393316962961	0.69065547359231	0.729818320771355	0.747395228622505	0.72075666313752	1.0301614152429	0.194697736034231
Armc5	armadillo repeat containing 5	-1.05875452003742	0.534507238183139	0.981115516073287	28.0882032452589	24.5792095013734	28.5997554452275	31.7982697268484	27.2446018665983	27.2256945457051	28.4745438950063
Armc6	armadillo repeat containing 6	-1.19566186316512	0.224114385229758	0.908573989291294	6.49567698654313	6.01276529950952	5.56486469588158	7.81367739014437	8.50492862502274	5.39608360365327	7.2524906672751
Armc7	armadillo repeat containing 7	1.14349812544606	0.31511916765287	0.950601345540043	9.18354332580236	6.86592794335885	7.84554694829206	7.60984232779278	6.34265863561018	6.81868746279822	7.05779293124087
Armc8	armadillo repeat containing 8	-1.03214835596809	0.664392127192595	0.981115516073287	66.7038829859498	69.7968296253876	69.6976496336644	69.8474813658123	69.480942326457	75.3980045346825	68.9716729901263
Armc9	armadillo repeat containing 9	1.02428422568078	0.764274145160152	0.986537043246145	49.1431562361229	45.9082755976065	47.8487136555719	42.9412531354021	49.8763610891164	48.6138077383672	44.5857815518389
Armcx1	armadillo repeat containing, X-linked 1	1.17338030390658	0.119711259895513	0.810849761518317	41.5275349415551	43.7550555917011	53.4591919965017	33.972510391932	39.4253894736224	41.5007884426424	42.590129757488
Armcx2	armadillo repeat containing, X-linked 2	-1.11416575356967	0.228671638450607	0.909952387450492	144.33842241822	155.478735143398	137.023389724822	179.782524994104	179.684636120184	130.634278513897	159.214073641992
Armcx3	armadillo repeat containing, X-linked 3	-1.04198757637043	0.617803956092241	0.981115516073287	188.016250431183	194.805470345596	198.556196894857	208.72710384803	216.226998941256	161.048567916306	221.906744645015
Armcx6	armadillo repeat containing, X-linked 6	1.00219778265106	0.987762286150843	0.997222101143507	8.15319456241965	9.75043021542085	8.80343349430447	11.2788734501214	9.08153395553276	6.86774276828598	8.46935151748904
Arnt	aryl hydrocarbon receptor nuclear translocator	-1.02849743857176	0.787371413777011	0.988312198615312	20.5621774953331	22.425989495468	19.1121172751999	22.1500767755397	20.9740188973018	23.4974913286356	18.593633791269
Arnt2	aryl hydrocarbon receptor nuclear translocator 2	-1.10348871226505	0.267779000907695	0.93337611373419	469.659845013229	476.064755267923	478.623977490864	430.431706665779	559.523397593657	588.467444631133	517.117186906917
Arntl	aryl hydrocarbon receptor nuclear translocator-like	1.00525875662679	0.954802497794021	0.996137253006023	44.6185812317032	45.502007671964	41.0066668983405	51.0267106086819	44.1103077840162	37.2820321706953	41.7626643793425
Arntl2	aryl hydrocarbon receptor nuclear translocator-like 2	-2.08290447221921	0.0166858746893747	0.396365063546796	1.07514653570369	0.56877509589955	0.912272900964193	1.08712033254183	1.6577403252163	2.10937813597355	2.1903495303851
Arpc1a	actin related protein 2/3 complex, subunit 1A	1.11235669110666	0.147277809327129	0.848784396314694	118.579703333653	110.423622189641	117.318295063995	104.839167069502	104.077262157058	96.1483987560037	110.052895293349
Arpc1b	actin related protein 2/3 complex, subunit 1B	-1.02524139740395	0.86259925976575	0.992686725092305	7.6604190668888	8.28786568310772	7.20695591761713	8.76490768111847	6.84718829980644	8.0941254054799	7.93393274339491
Arpc2	actin related protein 2/3 complex, subunit 2	-1.0380609160341	0.650218160661136	0.981115516073287	173.322581109899	165.71668686959	165.988054330435	174.754593456098	165.269502857433	205.639840604677	153.22711825894
Arpc3	actin related protein 2/3 complex, subunit 3	1.04318760257504	0.668686718993101	0.982037816800093	79.5608436420731	78.7753507820876	72.7081502068462	65.5669450564288	75.3911469641846	89.7221537371075	64.5422994953475
Arpc4	actin related protein 2/3 complex, subunit 4	-1.079012068551	0.320796648497576	0.951556604533789	191.241690038294	195.536752611752	186.377353666985	209.542444097437	226.389667891495	178.217924837021	210.711624823046
Arpc5	actin related protein 2/3 complex, subunit 5	-1.08057016120745	0.443161073890288	0.972840280643338	103.258865199875	105.995301800137	112.34640775374	142.480708583763	121.231270739731	85.993950520038	113.946850014034
Arpc5l	actin related protein 2/3 complex, subunit 5-like	-1.12592329020441	0.19526041390676	0.895588413530753	25.9379101738515	26.0824008262508	25.2699593567082	27.0421182719779	27.028374867657	32.7689440658217	29.0099626691004
Arpp19	cAMP-regulated phosphoprotein 19	-1.00894191684789	0.944198736759823	0.996137253006023	14.5592760043208	12.8380664503041	14.3226845451378	15.491464738721	11.8924849417691	12.6072135103535	16.062563222824
Arpp21	cAMP-regulated phosphoprotein 21	-1.17404067759079	0.145685388112634	0.848573885670481	330.652357501206	316.726474830921	340.825155800223	393.197835276221	437.571370190789	365.314859967326	350.99134363571
Arrb1	arrestin, beta 1	-1.13564791408146	0.101026103114492	0.777519113147832	114.36871273548	121.474109767118	117.683204224381	114.623250062379	132.402999018362	145.498036076687	142.518742777057
Arrb2	arrestin, beta 2	-1.09615570688142	0.431547760788381	0.972840280643338	30.8656651291601	29.2919174388268	26.1822322576723	27.3818433758972	32.4340498411884	39.5385762231321	26.7709387047067
Arrdc1	arrestin domain containing 1	1.08831391566411	0.575229033789089	0.981115516073287	5.73411485708635	7.31282266156564	5.42802376073695	5.91121680819617	5.18944797459015	6.23002379694514	5.30551330693279
Arrdc2	arrestin domain containing 2	1.05374603833112	0.754611279357877	0.986537043246145	15.5000292230615	15.3163007967236	13.5016389342701	12.4339388034471	9.29776095447401	22.9578829682703	11.1951198219683
Arrdc3	arrestin domain containing 3	1.07013059830891	0.556313584499202	0.981115516073287	26.4306856693824	26.4886687518933	28.5997554452275	24.1204823782717	21.7668512267531	32.1312250944808	23.3637283241077
Arrdc4	arrestin domain containing 4	1.11345528231317	0.651299321006001	0.981115516073287	1.47832648659257	1.82820566539141	2.00700038212123	2.24218568586751	1.15321066102003	1.27543794268168	1.70360519029952
Arsa	arylsulfatase A	1.04230697776731	0.659311803993555	0.981115516073287	26.4306856693824	25.4323721452227	27.5962552541668	24.7319875653265	24.0011968824794	27.7162476005827	25.0673335144072
Arsb	arylsulfatase B	-1.12808400726687	0.117668053576722	0.808137894430938	70.4220980885917	73.6970017115559	81.0098336056204	88.2605819982394	80.508519272461	91.3900341236913	78.4145131877865
Arse	arylsulfatase E	-1.15389469593509	0.338078223051925	0.958412168089794	4.8829571829876	5.769004544124	4.65259179491739	5.43560166270913	6.27058296929643	5.10175177072673	6.76574632718952
Arsg	arylsulfatase G	-1.07685980889215	0.588221577400873	0.981115516073287	6.85405916511103	7.35344945412989	6.93327404732787	6.25094191211549	8.28870162608148	8.73184437682074	7.05779293124087
Arsi	arylsulfatase family, member I	-1.10867798101189	0.764287704608677	0.986537043246145	0.582371040172832	0.69065547359231	1.00350019106061	1.08712033254183	0.504529664196264	0.343387138414299	1.41155858624817
Arsj	arylsulfatase family, member J	-1.68109038833497	0.028833052195072	0.495847724326781	1.3887309419506	1.34068415462037	1.09472748115703	2.31013070665138	2.09019432309881	2.45276527438785	1.75227962430808
Arsk	arylsulfatase family, member K	1.13927674177385	0.292431504075982	0.940123329587978	9.67631882133321	9.91293738567786	9.8981609754615	8.96874274347006	8.28870162608148	8.14318071096766	9.10211915960029
Art3	ADP-ribosyltransferase 3	-1.01148494987455	0.950891843464927	0.996137253006023	4.47977723209871	3.04700944231902	3.74031889395319	3.87286618468025	3.4596319830601	4.07159035548383	3.74793141865894
Arv1	ARV1 fatty acid homeostatsis modulator	1.11841741748517	0.439561944576551	0.972840280643338	6.71966584814807	7.5159566243869	6.1578420815083	5.43560166270913	7.27964229768896	5.19986238170224	6.47369972313817
Arvcf	armadillo repeat gene deleted in velo-cardio-facial syndrome	-1.12900905375971	0.200547218774887	0.897695660971566	29.0737542363206	35.9140846268001	31.1997332129754	36.0788060362318	39.2812381409949	31.8368932615543	37.7713607906408
Arx	aristaless related homeobox	-1.04384646039283	0.759746335776305	0.986537043246145	13.3497361516542	13.5287219238964	14.1858436099932	10.0558630760119	15.5683439237704	16.3354167274231	15.0890745426529
As3mt	arsenite methyltransferase	1.07618923736088	0.5656919611502	0.981115516073287	12.2745896159505	11.2536215402982	9.98938826555792	10.7353132838505	8.8653069565915	10.4487800688922	11.3898175580025
Asah1	N-acylsphingosine amidohydrolase (acid ceramidase) 1	1.04994295282065	0.51278639842097	0.981115516073287	105.72274267753	107.864134258093	106.188565672232	105.314782214989	104.653867487568	89.23160068223	107.035080384818
Asah2	N-acylsphingosine amidohydrolase (non-lysosomal ceramidase) 2	1.28242690682704	0.160839192387727	0.855032634417493	31.4928339416539	35.1015487755151	30.6523694723969	20.3155612143754	24.4336508803619	32.8670546767972	23.4124027581163
Asap1	ArfGAP with SH3 domain, ankyrin repeat and PH domain 1	1.09648036254381	0.498867220532683	0.981115516073287	152.49161698064	155.438108350834	158.781098412818	111.090108981618	141.700759972837	165.56165602118	149.041116934204
Asb1	ankyrin repeat and SOCS box-containing 1	-1.01396359702893	0.872829683367319	0.993215505621521	35.6142289951848	38.5548261434766	32.7505971446145	35.467300849177	34.0917901664047	37.6254193091096	37.2846164505552
Asb11	ankyrin repeat and SOCS box containing 11, E3 ubiquitin protein ligase	-1.02916160625173	0.918364472228036	0.996137253006023	1.29913539730863	1.21880377692761	0.866659255915984	0.883285270190233	1.36943765996129	1.17732733170617	1.21686085021394
Asb13	ankyrin repeat and SOCS box-containing 13	-1.00259137499792	0.979139082448725	0.996984513424727	25.2211458167157	24.6604630865019	22.2594587835263	21.8103516716204	25.586861541382	27.3238051566806	21.7087975678167
Asb14	ankyrin repeat and SOCS box-containing 14	-1.2636490061206	0.321605596340731	0.951556604533789	1.52312425891356	1.99071283564842	1.45963664154271	1.83451556116433	3.02717798517759	1.96221221951028	1.65493075629096
Asb2	ankyrin repeat and SOCS box-containing 2	-1.29019547751794	0.0716216807080819	0.707310709848364	6.49567698654313	6.05339209207378	6.02100114636368	7.27011722387346	9.51398795341527	6.76963215731046	8.46935151748904
Asb3	ankyrin repeat and SOCS box-containing 3	1.05346611904939	0.623464287603894	0.981115516073287	18.7254688301726	18.6070709944281	20.7998221419836	18.3451556116433	17.8026895794968	17.561799364617	19.810494641483
Asb5	ankyrin repeat and SOCS box-containing 5	-1.06417073772722	0.82665288163697	0.991426117482687	0.761562129456781	1.30005736205611	1.32279570639808	0.543560166270913	1.44151332627504	1.42260385914495	1.36288415223962
Asb6	ankyrin repeat and SOCS box-containing 6	1.00544788530375	0.964541771937395	0.996969021142785	20.696570812296	23.8885540277811	21.7120950429478	22.5577469002429	23.5687428845969	16.0901401999843	25.7974500245356
Asb7	ankyrin repeat and SOCS box-containing 7	1.06767768402245	0.539224651181919	0.981115516073287	18.9942554640985	18.0382958985286	18.2910716643321	16.3068049881274	19.0279759068305	16.0901401999843	17.717493979115
Asb8	ankyrin repeat and SOCS box-containing 8	1.00549168536556	0.941038670074161	0.996137253006023	75.2602574992583	70.1218439659016	72.2976274014123	76.1663682987116	70.345850322222	67.9906534060312	74.1798374290419
Ascc1	activating signal cointegrator 1 complex subunit 1	1.25184354249966	0.0389687522158604	0.547696534119581	20.2485930890862	22.8322574211105	17.3787987633679	17.5298153622369	14.2709819301229	14.8637575627904	17.717493979115
Ascc2	activating signal cointegrator 1 complex subunit 2	-1.08308992907909	0.550562417210439	0.981115516073287	12.3641851605924	11.1317411626055	10.8104338764257	9.51230290974097	12.8294686038479	15.8939189780333	11.1951198219683
Ascc3	activating signal cointegrator 1 complex subunit 3	-1.05808096622248	0.490793725116486	0.981115516073287	105.409158271283	114.851942579145	115.220067391778	133.579910861077	122.16825440181	101.446371748681	116.380571714461
Ascl1	achaete-scute family bHLH transcription factor 1	1.11364343683676	0.599620299737772	0.981115516073287	4.12139505353081	4.06267925642535	5.01750095530306	3.80492116389639	3.74793464831511	5.64136013109205	2.57974500245356
Ascl2	achaete-scute family bHLH transcription factor 2	1.6117643417637	0.109375272560961	0.797089177688092	1.47832648659257	1.1375501917991	1.27718206134987	0.271780083135456	0.648680996823768	1.17732733170617	1.02216311417971
Asf1a	anti-silencing function 1A histone chaperone	1.02741082935277	0.801290709680361	0.989926769678163	24.459583687259	27.3012046031784	28.6453690902757	28.7407437915745	29.5510231886383	19.9655093335171	26.3328687986297
Ash1l	ash1 (absent, small, or homeotic)-like (Drosophila)	1.00377803681703	0.960933815319353	0.996683833947872	875.393268924409	876.685556744027	916.013219858146	834.500745267419	876.440102375225	915.175779179594	917.805127665364
Ash2l	ash2 (absent, small, or homeotic)-like (Drosophila)	1.00944353468898	0.922412855915491	0.996137253006023	32.6127782496786	34.126505753973	30.7892104075415	39.0683869507218	30.7763095159721	30.5614553188726	28.6205671970319
Asic1	acid-sensing (proton-gated) ion channel 1	-1.00119208283151	0.98906095308677	0.997222101143507	78.9784726019003	74.997059073612	81.2835154759096	69.7795363450284	75.3190712978709	93.7446887871036	74.9586283731789
Asic2	acid-sensing (proton-gated) ion channel 2	-1.01015282581771	0.900414426888725	0.996077611619399	45.8281210843698	47.5739740927409	47.5294181402345	45.5231639251889	47.2095614355076	50.8212964853162	46.1920378741213
Asic4	acid-sensing (proton-gated) ion channel family member 4	-1.16502771160703	0.521506752484954	0.981115516073287	13.5737250132591	11.6192626733765	13.5472525793183	22.4218568586751	15.4241925911429	11.4789414841351	10.9517476519255
Asl	argininosuccinate lyase	1.0293325149684	0.81513239299884	0.991417916046077	9.98990322758013	9.34416228977831	8.84904713935267	9.17257780582165	10.2347446165528	8.7808996823085	8.42067708348048
Asmtl	acetylserotonin O-methyltransferase-like	1.07590486973323	0.63029985855417	0.981115516073287	6.80926139279004	6.2971528474593	6.75081946713503	5.91121680819617	5.18944797459015	8.29034662743093	5.11081557089856
Asna1	arsA arsenite transporter, ATP-binding, homolog 1 (bacterial)	-1.06201654086888	0.470412315358874	0.979585648891193	78.1721127001225	77.1909058720817	75.5818098448834	73.3806224465732	82.2383352639911	90.8013704578382	80.4588394161459
Asns	asparagine synthetase (glutamine-hydrolyzing)	1.14712628079888	0.086979835926812	0.748457684367305	98.5998968784926	104.573364060389	93.2342904785406	84.2518257719914	86.7070265754437	80.4016456944337	93.1628666923795
Asnsd1	asparagine synthetase domain containing 1	-1.03329042251032	0.717721542236052	0.986537043246145	46.9480653923945	48.2646295663332	46.4346906590774	53.7445114400365	47.6420154333901	40.7649588603261	53.1038075033365
Aspa	aspartoacylase	1.13879709812827	0.232672299040069	0.91397943256829	35.5694312228638	35.7109506639789	37.4488025845801	41.4464626781571	29.4068718560108	28.1086900444847	28.5232183290148
Aspdh	aspartate dehydrogenase domain containing	1.14321216841028	0.704738920858741	0.986537043246145	0.403179950888884	0.731282266156564	1.4140229964945	1.01917531175796	0.864907995765024	0.441497749389813	0.681442076119808
Asphd2	aspartate beta-hydroxylase domain containing 2	-1.19139339232654	0.069887822321338	0.702209047085716	30.0145074550614	33.5983574506377	29.1015055407578	35.8070259530964	39.4253894736224	34.3877691469176	37.7713607906408
Aspm	abnormal spindle microtubule assembly	-1.12675602335106	0.477349254347094	0.981115516073287	4.43497945977772	3.94079887873259	3.14734150832647	4.68820643408662	4.25246431251137	4.2187562719471	4.18600132473596
Aspn	asporin	-2.41115160401063	0.0230392744667158	0.459247162306662	0.223988861604936	0.325014340514028	0.501750095530306	1.22301037410955	0.576605330510016	0.539608360365327	1.07083754818827
Asrgl1	asparaginase like 1	-1.1650741275423	0.152773875722993	0.849370075233576	34.3598913701971	32.6233144290956	29.0102782506613	34.6519605997707	32.3619741748747	48.2704205999529	33.6340338999134
Ass1	argininosuccinate synthase 1	1.77225189427899	0.00104203709079009	0.0783585343558461	16.5303779864442	19.0945925051992	16.1472303470662	13.9287292606921	6.48680996823768	12.2147710664515	6.3276764211125
Aste1	asteroid homolog 1 (Drosophila)	1.31925425764991	0.121667238708683	0.812185931116034	5.68931708476536	6.25652605489504	6.02100114636368	3.66903112232866	5.62190197247266	4.66025402133691	4.23467575874452
Astn1	astrotactin 1	-1.06763370910271	0.370112084758025	0.962668275788045	626.452048136684	634.468619475947	623.994664259508	671.840365510848	700.503400903356	693.93635142981	617.045799926486
Astn2	astrotactin 2	1.12334438875995	0.310190264886668	0.949726838767546	128.748797650517	134.271549424858	121.834045923768	102.461091342067	105.374624150705	116.604461144398	132.199762767243
Asun	asunder, spermatogenesis regulator	1.01040548064072	0.911420896286318	0.996137253006023	23.3844371515553	24.2948219534236	21.5752541078032	22.6936369418106	23.7128942172244	22.5654405243682	22.4875885119537
Atad1	ATPase family, AAA domain containing 1	1.03616679205401	0.641429519916337	0.981115516073287	247.462894301133	244.248276896292	271.948551777426	256.152728355168	256.805599075898	214.7641274254	255.102708638851
Atad2	ATPase family, AAA domain containing 2	1.06870537617297	0.521219834055887	0.981115516073287	36.1070044907156	35.6703238714146	37.631257164773	35.0596307244739	32.0736715096197	30.9538977627747	38.3554539987435
Atad2b	ATPase family, AAA domain containing 2B	-1.00864341869578	0.941333271896442	0.996137253006023	13.932107191827	11.0911143700412	12.3612978080648	12.1621587203117	12.1807876070241	13.8335961475475	12.0225852001138
Atad3a	ATPase family, AAA domain containing 3A	1.00764016640647	0.941490832687389	0.996137253006023	22.0405039819257	22.0197215698254	24.4033001007922	19.8399460688883	24.0011968824794	26.24458843595	20.4432622835942
Atat1	alpha tubulin acetyltransferase 1	1.01542784617384	0.911933304879425	0.996137253006023	13.6185227855801	11.2942483328625	12.2244568729202	10.6673682630667	11.6762579428278	15.9920295890088	10.3189800098142
Atcay	ataxia, cerebellar, Cayman type	1.03998803120391	0.677669043811013	0.982807881177331	347.18273548765	355.11879380414	349.126839198997	341.83139956362	325.493709072904	361.537601444769	319.109589360104
Ate1	arginyltransferase 1	-1.03762755595926	0.649509486977102	0.981115516073287	138.917891967381	131.71206149331	150.525028659092	157.700393239349	156.548347233469	123.717480440123	144.952464477485
Atf1	activating transcription factor 1	-1.03164794582679	0.752483427348538	0.986537043246145	28.3121921068639	29.2512906462625	33.3891881752895	36.8262012648543	28.181585528677	29.3350726816787	30.810916727417
Atf2	activating transcription factor 2	1.02307808476517	0.767835482301015	0.986537043246145	109.933733275702	109.65171313092	106.735929412811	101.441916030309	104.437640488627	120.234553750492	99.0524732074149
Atf3	activating transcription factor 3	-2.66027300571935	0.010673237199825	0.309602551304997	0.851157674098755	0.975043021542085	1.04911383610882	1.01917531175796	4.10831297988387	1.61882508109598	3.50455924861615
Atf4	activating transcription factor 4	1.23641390250509	0.0144834784192983	0.366091543457466	162.526317980541	152.228591738258	135.472525793183	110.342713752995	122.16825440181	136.03036211755	116.867316054547
Atf5	activating transcription factor 5	1.01828902384332	0.848394599974276	0.991762406733051	25.1763480443948	24.6198362939376	23.1261180394423	21.3347365261333	27.028374867657	21.7315003310763	25.4567289864757
Atf6	activating transcription factor 6	1.04313643508391	0.591839045121	0.981115516073287	123.776244922887	119.48339693147	115.220067391778	103.887936778528	120.870892408162	114.15169587001	119.252363320966
Atf6b	activating transcription factor 6 beta	-1.08203048755309	0.313989418431736	0.950601345540043	58.909070602098	59.3151171438102	56.1960106993943	58.500662894907	64.2914943518668	68.2849852389577	60.5023214726372
Atf7	activating transcription factor 7	-1.02139028598323	0.848673030562035	0.991762406733051	12.0953985266665	12.1880377692761	13.7753208045593	12.0942136995278	12.3970146059654	14.6675363408393	12.5580039742079
Atg10	autophagy related 10	1.146107647028	0.423791140797318	0.972840280643338	3.31503515175305	4.6314543523249	4.19645534443529	3.19341597684161	3.53170764937385	3.82631382804504	3.55323368262471
Atg12	autophagy related 12	-1.13917172220257	0.156091358541637	0.851159354309098	82.2487099813323	86.9413360875026	82.2870156669702	94.3756338687872	105.374624150705	75.299893923707	107.083754818827
Atg13	autophagy related 13	1.03867194755813	0.60581133928609	0.981115516073287	166.065341993899	168.154294423445	172.875714732715	148.256035350391	164.476670527982	164.923937049839	173.13496176844
Atg14	autophagy related 14	-1.01461888328999	0.87480059675493	0.993215505621521	23.2052460622713	24.3760755385521	20.4805266266461	22.6256919210267	22.9921375540869	23.4484360231478	23.0230072860478
Atg16l1	autophagy related 16-like 1	1.0215508699016	0.782254746485677	0.98721753531455	74.4986953698016	69.228054529488	69.5608086985197	69.4398112411091	71.7152879821833	64.7039479383515	72.5735811067595
Atg16l2	autophagy related 16-like 2	1.00297408310032	0.986923917619757	0.997222101143507	2.7774618839012	5.03772227796744	3.60347795880856	4.21259128859957	3.74793464831511	3.67914791158177	3.60190811663327
Atg2a	autophagy related 2A	1.00014450737862	0.998392742989111	0.999713249940113	87.5348471152088	82.3098817351777	87.5325848475143	83.7082656057205	87.9323129027775	85.797729298087	85.6670038550616
Atg3	autophagy related 3	1.02525098001225	0.823337422721041	0.991426117482687	40.1388039996044	38.7579601062979	49.6276458124521	39.476057075425	40.2182218030736	51.7042919840959	35.6296856942642
Atg4al1	NA	1.02771452592062	0.840975581294918	0.991609956675643	7.21244134367892	8.16598530541496	7.5718650780028	7.60984232779278	8.721155623964	6.37718971340841	7.20381623326654
Atg4b	autophagy related 4B, cysteine peptidase	1.07488620941981	0.409710036112843	0.968048534194151	51.3382470798512	57.6494186486758	44.8382130823901	47.6974045902726	49.9484367554302	42.7271710798363	50.5727369348915
Atg4c	autophagy related 4C, cysteine peptidase	1.14809462013798	0.0977156999441564	0.770255221209681	50.4422916334315	50.0522084391604	49.9925549728378	45.0475487797019	45.33559411135	36.938645032281	47.5549220263609
Atg4d	autophagy related 4D, cysteine peptidase	1.14817121955125	0.118298706615869	0.809733174130249	33.7775203300243	34.1671325465372	32.1576197589878	28.6727987707906	29.1185691907558	30.070902263995	28.3771950269891
Atg5	autophagy related 5	1.10041819600298	0.366558619227381	0.962298498434792	19.0390532364195	18.5664442018639	16.0103894119216	16.510640050479	15.9287222553392	14.5203704243761	18.0095405831664
Atg7	autophagy related 7	1.03207042455724	0.742142920578308	0.986537043246145	32.8815648836045	32.8264483919169	34.9400521069286	30.0316991864679	30.6321581833446	33.3576077316747	35.8243834302985
Atg9a	autophagy related 9A	1.12238188517509	0.166956766354011	0.865855726051978	159.390473918072	161.572754028036	142.314572550414	122.844597577226	138.457354988718	142.064164692544	146.850767403819
Atic	5-aminoimidazole-4-carboxamide ribonucleotide formyltransferase/IMP cyclohydrolase	1.15887010654095	0.0599435137328446	0.657051905407489	55.459642133382	59.3151171438102	56.2872379894907	52.2497209827915	44.9752157797813	49.3496373206835	50.183341462823
Atl1	atlastin GTPase 1	1.09063235787318	0.346620957791815	0.960912862817118	285.988978497182	289.425270227742	284.127395005298	260.77298976847	285.635865601399	216.333897201008	288.20132376467
Atl2	atlastin GTPase 2	-1.0325933967128	0.73742332075886	0.986537043246145	107.604249115011	107.010971614244	118.504249835249	121.485697161549	120.798816741848	84.6204019663808	131.859041729183
Atl3	atlastin GTPase 3	1.19711791384885	0.108844320757714	0.795675573291374	29.4321364148885	28.2762476247205	28.8734373155167	29.1484139162777	22.9200618877731	17.6599099755925	26.8196131387153
Atm	ATM serine/threonine kinase	1.12287795582015	0.13009165202712	0.828769627208351	96.4048060347643	97.4636753616442	98.2061777887954	94.1717988064356	81.8058812661086	77.5564379761438	93.3088899944051
Atmin	ATM interactor	1.0466112060869	0.549950503273159	0.981115516073287	177.309582846467	177.823471053738	171.005555285738	153.080131826046	169.089513172062	175.421772424219	172.550868560337
Atn1	atrophin 1	-1.07646596492145	0.483290045040148	0.981115516073287	72.885975566246	68.0905043376889	68.0555584119288	63.5285944329129	72.7964229768896	95.3144585627118	68.1928820459894
Atoh8	atonal bHLH transcription factor 8	-1.03497178402037	0.880745441643833	0.994276082325732	2.73266411158021	1.82820566539141	2.18945496231406	2.98958091449002	1.22528632733378	2.79615241280215	2.23902396439365
Atox1	antioxidant 1 copper chaperone	-1.32435993558429	0.0351706953021044	0.532952248834943	11.8266118927406	12.025530599019	12.5437523882577	13.7248941983405	17.2260842489867	17.9051865030313	15.3811211467042
Atp10a	ATPase, class V, type 10A	-1.12776749391785	0.252239847985905	0.925835317076522	21.0997507631849	20.8415445854621	23.2173453295387	28.7407437915745	19.2442029057718	25.6559247700969	24.2398681362617
Atp11a	ATPase, class VI, type 11A	1.16862350948719	0.0388702803086432	0.547696534119581	198.409333609652	204.312139805631	204.942107201606	200.166031229264	171.828388491985	163.059835441304	158.532631565872
Atp13a1	ATPase type 13A1	-1.03727286878778	0.663166077580597	0.981115516073287	48.1128074727402	49.6865673060821	49.9469413277896	44.9116587381342	53.0476904069215	58.326758224943	47.9443174984293
Atp13a2	ATPase type 13A2	-1.08683463382038	0.28819975656448	0.940123329587978	228.782223243281	250.951697669394	233.861158162171	262.539560308851	273.16677532912	236.64279367294	261.917129400049
Atp13a3	ATPase type 13A3	1.00969355626431	0.937041466911696	0.996137253006023	17.24714234358	15.3975543818521	17.3331851183197	17.1900902583176	16.6494789184767	12.6072135103535	19.5671224714402
Atp13a4	ATPase type 13A4	-1.1327939611353	0.296177218859465	0.941916036095752	15.3656359060986	13.9756166421032	12.5893660333059	13.7928392191244	16.7215545847905	15.1090340902291	17.6688195451064
Atp13a5	ATPase type 13A5	-1.3184265830348	0.0621917749191035	0.668497053738354	15.1416470444936	17.5101475951933	16.8770486678376	23.0333620457299	20.1091109015368	14.9128128682781	29.0099626691004
Atp1a1	ATPase, Na+/K+ transporting, alpha 1 polypeptide	1.0253724573199	0.872115158181522	0.993215505621521	2115.35080899701	2263.60300130251	2006.17933651036	1722.81394699566	2137.90841419851	1961.47638992796	2480.59518037813
Atp1a2	ATPase, Na+/K+ transporting, alpha 2 polypeptide	-1.10752960440129	0.224462074137714	0.908573989291294	2214.53307691568	2223.42310345647	2206.3320109819	2616.97042051131	2164.43225940197	2542.87987056886	2487.2635778373
Atp1a3	ATPase, Na+/K+ transporting, alpha 3 polypeptide	1.01092357220009	0.892885632036068	0.995909964608095	2833.10071712387	2952.51152281456	2735.86081634657	2701.08635624173	2906.73954676731	2972.55529133612	2658.84095771746
Atp1b1	ATPase, Na+/K+ transporting, beta 1 polypeptide	1.17073583039764	0.0647376040062378	0.677598988744063	2054.82901859136	2009.80742815362	2013.52313336312	1630.06899362568	1701.85063300031	1881.51624198292	1708.76468030443
Atp1b2	ATPase, Na+/K+ transporting, beta 2 polypeptide	1.02551818075296	0.758587451067407	0.986537043246145	350.542568411724	322.779866922994	355.102226700312	333.066491882502	281.167174289947	389.057627823401	333.468547392629
Atp1b3	ATPase, Na+/K+ transporting, beta 3 polypeptide	1.030026779618	0.713080337959813	0.986537043246145	117.594152342591	117.614564473514	113.213067009656	129.571154634829	103.284429827607	99.3860489181956	118.862967848898
Atp2a2	ATPase, Ca++ transporting, cardiac muscle, slow twitch 2	1.06440099062538	0.539073043872111	0.981115516073287	3068.10983071977	3135.25083576857	3099.03665822041	2687.90502220966	3159.79721119489	2616.0213310511	3189.05156737268
Atp2a3	ATPase, Ca++ transporting, ubiquitous	-1.32051632773179	0.0800150136712143	0.728926548848904	5.51012599548141	5.40336341104572	6.02100114636368	9.44435788895711	6.48680996823768	7.79979357255336	6.13297868507827
Atp2b1	ATPase, Ca++ transporting, plasma membrane 1	1.12176734164007	0.204811190049597	0.899219378849216	1433.08073654838	1407.14958725549	1445.35957064262	1234.08541249732	1245.61166523426	1248.80091180183	1365.26919950604
Atp2b2	ATPase, Ca++ transporting, plasma membrane 2	-1.02675120075898	0.837815406718803	0.991426117482687	2065.93886612696	1992.58166810638	2266.77009067078	1864.20753524688	2146.55749415616	2250.26497333439	2398.18936360164
Atp2b3	ATPase, Ca++ transporting, plasma membrane 3	1.00794836751301	0.925269823339922	0.996137253006023	238.234553203009	241.688788964744	228.980498142013	220.685427505991	245.561795130953	239.095558947328	232.420422390863
Atp2b4	ATPase, Ca++ transporting, plasma membrane 4	-1.11038951195679	0.316573041668406	0.950601345540043	322.67835402807	323.876790322229	332.614699691545	382.122796888452	398.79466171399	390.234955155107	278.709809133001
Atp2c1	ATPase, Ca++ transporting, type 2C, member 1	-1.00419665489363	0.960314667886294	0.996683833947872	399.909713509452	395.298691650187	430.638422900147	469.771873699636	425.750960915333	331.319533264311	414.75485218692
Atp5a1	ATP synthase, H+ transporting, mitochondrial F1 complex, alpha subunit 1, cardiac muscle	1.06185821577597	0.454075474794802	0.976261479999811	676.759946453152	678.183048275084	616.422799181505	563.603947402152	590.660085441198	708.015224104797	612.85979860175
Atp5b	ATP synthase, H+ transporting, mitochondrial F1 complex, beta polypeptide	1.07845583351317	0.330037470928949	0.953413920496746	1541.26735670356	1563.19709749478	1480.84698649013	1294.08086584948	1435.81934863625	1486.22859036257	1452.73715741941
Atp5c1	ATP synthase, H+ transporting, mitochondrial F1 complex, gamma polypeptide 1	1.19694791109346	0.0205570383878176	0.439362279078303	140.261825137011	138.49673585154	123.5673644356	110.614493836131	116.546352429337	101.299205832218	119.787782095061
Atp5d	ATP synthase, H+ transporting, mitochondrial F1 complex, delta subunit	-1.01007613468476	0.902302721547607	0.996137253006023	110.74009317748	105.223392741417	107.100838573196	109.799153586724	101.482538169763	116.015797478545	107.66784802693
Atp5e	ATP synthase, H+ transporting, mitochondrial F1 complex, epsilon subunit	-1.04550122861709	0.721935623653567	0.986537043246145	18.1430977899998	18.2008030687856	16.5577531525001	16.1029699257758	15.4241925911429	25.4597035481459	16.5493075629096
Atp5f1	ATP synthase, H+ transporting, mitochondrial Fo complex, subunit B1	1.1149327781283	0.13101207602046	0.829077555801394	183.178091020516	172.257600472435	192.261513878204	164.562840338519	155.971741902959	169.682301682151	164.616935816942
Atp5g1	ATP synthase, H+ transporting, mitochondrial Fo complex, subunit C1 (subunit 9)	1.22218268251314	0.0110361079505161	0.313202621307194	50.2183027718266	51.0272514607024	53.6872602217428	41.9220778236441	41.1552054651524	44.6893832993466	41.1785711712398
Atp5g2	ATP synthase, H+ transporting, mitochondrial Fo complex, subunit C2 (subunit 9)	1.17608867818109	0.144835066046549	0.84727557080171	22.8020661113824	24.0510611980381	22.3962997186709	18.2772105908594	16.865705917418	24.8710398822928	18.3015871872177
Atp5g3	ATP synthase, H+ transporting, mitochondrial Fo complex, subunit C3 (subunit 9)	1.1849368746003	0.080716101300027	0.72927195680182	44.1706035084933	46.6395578637631	36.3540751034231	31.8662147476322	31.8574445106784	41.7460649700812	37.3819653185723
Atp5h	ATP synthase, H+ transporting, mitochondrial Fo complex, subunit d	1.04817224953552	0.72510034957865	0.986537043246145	24.414785914938	23.3604057244458	26.319073192817	20.4514512559431	18.883824574203	34.0934373139911	20.5892855856199
Atp5i	ATP synthase, H+ transporting, mitochondrial Fo complex, subunit E	-1.14033123334231	0.687083330096438	0.983925199152585	1.56792203123455	1.21880377692761	0.501750095530306	0.815340249406369	0.792832329451272	2.25654405243682	1.07083754818827
Atp5j	ATP synthase, H+ transporting, mitochondrial Fo complex, subunit F6	1.02892672958194	0.880163239070143	0.993993418831271	4.74856386602463	5.1596026556602	4.88066002015843	4.00875622624798	3.31548065043259	7.35829582316355	4.33202462676164
Atp5j2	ATP synthase, H+ transporting, mitochondrial Fo complex, subunit F2	1.26135884743066	0.289446493055119	0.940123329587978	11.3338363972097	10.1566981410634	9.71570639526866	6.0471068497639	5.54982630615891	14.8147022573026	6.42502528912962
Atp5l	ATP synthase, H+ transporting, mitochondrial Fo complex, subunit G	1.13790860512845	0.114098440840982	0.798017587889858	74.6330886867645	78.8159775746519	72.9362184320873	63.9362645576161	61.048089367748	75.7413916730968	64.3476017593133
Atp5o	ATP synthase, H+ transporting, mitochondrial F1 complex, O subunit	-1.0121729508548	0.897242351936286	0.995909964608095	43.9914124192093	45.0551129537572	49.810100392645	39.5440020962089	44.470686115585	57.4437627261634	45.6566191000271
Atp5s	ATP synthase, H+ transporting, mitochondrial Fo complex, subunit s (factor B)	-1.04822349222983	0.737656381253561	0.986537043246145	14.8280626382467	15.6006883446734	15.5086393163913	18.2092655700756	19.460429904713	9.76200579206364	16.9873774689866
Atp5sl	ATP5S-like	1.03570218895824	0.659456889386703	0.981115516073287	57.8339240663944	57.4056578932902	52.3188508702965	49.5319201514369	58.0209113825704	55.2362739792144	52.9577842013108
Atp6ap1	ATPase, H+ transporting, lysosomal accessory protein 1	1.0319548961096	0.664024138120874	0.981115516073287	544.875304740166	540.092580349187	542.026944107875	523.176660035753	545.252415663534	521.752229167783	512.055045770027
Atp6ap1l	ATPase, H+ transporting, lysosomal accessory protein 1-like	1.14423178336924	0.701784994700814	0.986537043246145	8.46677896866656	6.98780832105161	7.48063778790638	10.1238080967957	6.77511263349269	4.66025402133691	5.20816443891567
Atp6ap2	ATPase, H+ transporting, lysosomal accessory protein 2	1.09848544370037	0.220725575603739	0.908573989291294	204.725819506911	211.421828504375	193.173786779168	181.888820638404	198.352233695446	174.980274674829	184.524779326442
Atp6v0a1	ATPase, H+ transporting, lysosomal V0 subunit A1	-1.00750608924129	0.921788920599802	0.996137253006023	794.443694340385	797.869579169375	769.18289644796	744.133867624879	858.132883131532	767.42119905047	802.690091235125
Atp6v0a2	ATPase, H+ transporting, lysosomal V0 subunit A2	-1.00085581367509	0.99174426992389	0.998264254440685	40.0044106826415	40.5861657716893	40.3224622226173	43.1450881977537	38.4163301452298	42.9233923017874	36.8952209784867
Atp6v0a4	ATPase, H+ transporting, lysosomal V0 subunit A4	1.06441384515013	0.791706447154992	0.988491893794117	3.09104629014811	2.96575585719051	2.828045992989	2.51396576900297	2.52264832098132	2.15843344146131	3.89395472068462
Atp6v0b	ATPase, H+ transporting, lysosomal V0 subunit B	-1.00004350302192	0.999692426255047	0.999794122468556	90.8498822669619	99.9012829154995	78.2274012576796	98.3843900950352	91.8964745500338	63.183233468231	105.331475194519
Atp6v0c	ATPase, H+ transporting, lysosomal V0 subunit C	1.07266568672173	0.422284614191273	0.972117296747506	683.569207845942	670.220196932491	520.542917290169	544.987011707374	598.372181736769	628.251297381704	558.19840921014
Atp6v0d1	ATPase, H+ transporting, lysosomal V0 subunit D1	1.03943023607509	0.619241486290785	0.981115516073287	445.782632366143	465.704923164038	423.841989787964	409.980255409836	415.444140632467	460.874595057477	426.485390782983
Atp6v0e1	ATPase, H+ transporting, lysosomal, V0 subunit e1	-1.05720369066551	0.625870524191191	0.981115516073287	13.7081183302221	15.6819419298019	14.0946163198968	18.4131006324272	13.3339982680441	14.6184810353516	14.9917256746358
Atp6v0e2	ATPase, H+ transporting V0 subunit e2	-1.06652513624905	0.389302478497929	0.965926753639401	121.670749623801	117.695818058642	128.037501650325	128.212254219152	131.97054502048	135.637919673648	126.602202856259
Atp6v1a	ATPase, H+ transporting, lysosomal V1 subunit A	1.0245984759486	0.787718928958071	0.988312198615312	1243.09338413507	1196.13402667675	1315.67997777056	1188.35841350978	1367.13123863925	1018.48625253681	1312.50611304076
Atp6v1b1	ATPase, H transporting, lysosomal V1 subunit B1	-1.10900160732654	0.661904719099988	0.981115516073287	2.46387747765429	2.11259321334118	2.28068225241048	1.63068049881274	3.17132931780509	2.45276527438785	2.8717916065049
Atp6v1b2	ATPase, H transporting, lysosomal V1 subunit B2	1.0408736088081	0.603969589970874	0.981115516073287	733.877106162411	736.40124201966	664.134671901933	646.157147654547	726.018186778424	665.680495468862	696.336452926427
Atp6v1c1	ATPase, H+ transporting, lysosomal V1 subunit C1	-1.03041408479911	0.715263642216865	0.986537043246145	344.136486969823	334.602263559192	370.154729566221	350.256582140819	387.118403771162	329.161099822849	374.59844412986
Atp6v1c2	ATPase, H+ transporting, lysosomal V1 subunit C2	-1.14017810791742	0.572745931829655	0.981115516073287	1.97110198212343	2.31572717616245	1.77893215688018	2.51396576900297	2.45057265466757	2.69804180182663	1.6062563222824
Atp6v1d	ATPase, H+ transporting, lysosomal V1 subunit D	1.08688397196143	0.369952723096383	0.962668275788045	309.687000054984	277.521620006416	347.804043492599	266.004756368828	275.184893985905	323.274463164318	282.360391683643
Atp6v1e1	ATPase, H+ transporting, lysosomal V1 subunit E1	1.05664823576545	0.52462065318764	0.981115516073287	322.095982987897	343.580784715892	322.306015910649	290.804688954938	319.439353102549	318.368932615543	318.038751811916
Atp6v1f	ATPase, H+ transporting, lysosomal V1, subunit F	1.10062403671062	0.396064132304218	0.966815332508953	40.0492084549625	35.5484434937218	31.9295515337468	29.9637541656841	28.6140395265596	43.2177241347139	28.279846158972
Atp6v1g1	ATPase, H transporting, lysosomal V1 subunit G1	-1.01931241278874	0.857574466456739	0.992374130514116	95.7328394499495	77.6784273828528	95.3325181507582	106.877517693018	99.1761168477228	63.2813440792065	96.1320071669015
Atp6v1g2	ATPase, H+ transporting, lysosomal V1 subunit G2	1.08958239545153	0.373588736064569	0.962668275788045	481.889636856858	456.523268044517	445.189175670526	363.302026131321	459.410297083855	409.906132655697	460.460145720956
Atp6v1h	ATPase, H+ transporting, lysosomal V1 subunit H	1.07833179325669	0.386108419279824	0.965045169246693	155.448269953825	158.444491000589	149.840823983369	137.384832024973	153.232866583037	125.336305521219	157.510468451693
Atp7a	ATPase, Cu++ transporting, alpha polypeptide	-1.09904335167842	0.348534263180428	0.961942829536949	21.9061106649627	22.9947645913675	24.7225956161296	28.9445788539261	24.5057265466757	23.5465466341234	25.1160079484158
Atp7b	ATPase, Cu++ transporting, beta polypeptide	1.11657550004434	0.482725881033928	0.981115516073287	10.6618698123949	12.8786932428684	13.9577753847522	8.90079772268619	11.7483336091416	8.38845723840644	15.6731677507556
Atp8b2	ATPase, aminophospholipid transporter, class I, type 8B, member 2	-1.06324880022716	0.441933806698542	0.972840280643338	126.867291213036	129.965109413047	139.258458332184	129.435264593261	134.925647339344	166.052209076057	130.885553049012
Atp9b	ATPase, class II, type 9B	1.09796569581045	0.258455547945774	0.927286492245339	79.784832503678	84.7881160815971	81.8764928615363	64.6157147654547	80.3643679398335	80.2054244724827	74.0338141270163
Atpaf1	ATP synthase mitochondrial F1 complex assembly factor 1	-1.01648365649668	0.829733039840609	0.991426117482687	131.436663989776	130.005736205611	136.56725327434	133.715800902645	141.052078976013	117.87989908708	146.850767403819
Atpaf2	ATP synthase mitochondrial F1 complex assembly factor 2	1.00707055654038	0.952749642148578	0.996137253006023	19.0838510087405	17.632027972886	12.2700705179684	14.4043444061792	16.865705917418	16.4335273383986	17.1334007710123
Atpif1	ATPase inhibitory factor 1	-1.12123722678293	0.521043757369894	0.981115516073287	7.79481238385176	7.67846379464392	10.5367520061364	6.52272199525095	8.8653069565915	15.2071447012047	8.12863047942914
Atraid	all-trans retinoic acid-induced differentiation factor	1.05822795695951	0.588659549802239	0.981115516073287	14.7832648659257	15.3975543818521	15.4630256713431	13.8607842399083	14.7755115943192	13.3920983981577	15.4784700147214
Atrip	ATR interacting protein	-1.189560970405	0.105895824585006	0.79164642644912	14.021702736469	14.9506596636453	12.6805933234023	17.6657054038047	16.0728735879667	16.1882508109598	16.2085865248497
Atrn	attractin	1.05151758570865	0.506263437280659	0.981115516073287	913.740162031174	923.568875363176	937.862155836239	863.649159183696	917.883610505632	851.060494907096	886.410117729844
Atxn1	ataxin 1	-1.04578089148038	0.551707364694916	0.981115516073287	162.302329118936	157.956969489818	159.693371313782	154.710812324858	166.783091850022	181.406519693725	166.174517705216
Atxn10	ataxin 10	1.1369569014216	0.0794316949229082	0.728926548848904	203.113099703356	220.481603246204	197.689537638941	195.070154670474	182.928041104303	167.720089462641	183.064546306186
Atxn2l	ataxin 2-like	-1.03577028746837	0.643782677212709	0.981115516073287	100.884583266863	105.751541044752	104.044724354966	106.673682630667	102.275370499214	119.057226418786	100.950776133749
Atxn3	ataxin 3	-1.03861451583969	0.747003426886544	0.986537043246145	21.3685373971109	20.8009177928978	26.2734595477688	28.6048537500068	22.5596835562044	18.0032971140068	25.7001011565185
Atxn7l3b	ataxin 7-like 3B	-1.02368959024266	0.779304220857211	0.98721753531455	487.39976285234	487.805898318992	515.66225727001	523.584330160456	549.000350311849	417.06820725691	545.445707499898
Auh	AU RNA binding protein/enoyl-CoA hydratase	1.15899908675272	0.166749923278266	0.865855726051978	38.8844663746168	40.1798978460467	35.1681203321697	26.1588330017877	33.2268821706397	40.6668482493505	31.2003121994855
Aup1	ancient ubiquitous protein 1	1.04705404546992	0.606446142436081	0.981115516073287	41.0795572183452	43.1862804958015	37.9505526801104	42.0579678652119	38.2001031462886	35.7122623950871	39.7670125849916
Aurka	aurora kinase A	-1.10970707726234	0.395307201980167	0.966815332508953	11.1098475356048	10.4817124815774	10.7192065863293	11.007093366986	13.7664522659266	10.1544482359657	12.9473994462763
Aurkaip1	aurora kinase A interacting protein 1	-1.03284671423601	0.764404741765311	0.986537043246145	16.2615913525183	16.7382385364725	15.1437301560056	14.5402344477469	19.0279759068305	17.9542418085191	14.8457023726101
Aurkc	aurora kinase C	1.07037694429284	0.787314065303627	0.988312198615312	2.4190797053333	1.90945925051992	0.957886546012403	2.10629564429979	1.36943765996129	1.71693569207149	1.41155858624817
Aven	apoptosis, caspase activation inhibitor	-1.08566326832418	0.549843440956407	0.981115516073287	8.60117228562953	8.93789436413578	6.75081946713503	8.56107261876687	9.51398795341527	8.92806559877177	8.22597934744625
Avil	advillin	-1.6326421117227	0.0412341963111481	0.556991901200702	3.04624851782712	2.3563539687267	1.96138673707302	3.80492116389639	3.38755631674635	6.13191318596962	2.67709387047067
Avpi1	arginine vasopressin-induced 1	-1.05067081127368	0.708479137443804	0.986537043246145	12.8121628838023	14.585018530567	15.5542529614395	11.6865435748246	16.577403252163	14.0788726749863	17.7661684131236
Axin1	axin 1	1.02171326936552	0.80420376476214	0.98993068337984	36.8237688478514	37.0516348185992	33.4804154653859	38.5248267844509	30.9204608485996	36.1537601444769	34.4614992780589
Axin2	axin 2	1.16863298905347	0.147121094254337	0.848784396314694	20.2037953167652	20.4352766598195	20.024390176164	16.1029699257758	16.577403252163	21.2409472761988	15.18642341067
Axl	Axl receptor tyrosine kinase	-1.12670154220151	0.154144418261513	0.850209042127632	44.4841879147402	44.1613235173436	43.5610310210402	49.9395902761401	49.2997557586064	47.1421485737345	52.2276676911824
Azi1	NA	-1.66107592901634	0.000692855372949361	0.0613544515633758	19.1286487810615	19.4196068457132	19.2489582103445	21.1309014637817	29.1906448570696	48.859084265806	28.6205671970319
Azi2	5-azacytidine induced 2	-1.00891903630073	0.921870805474509	0.996137253006023	33.0607559728885	31.242003481911	29.7857102164809	33.972510391932	30.6321581833446	31.7878379560665	30.2268235193143
Azin1	antizyme inhibitor 1	-1.01835487883226	0.825861514889097	0.991426117482687	277.790986162441	276.099682266667	295.80448813764	313.022710751262	308.195549157604	233.944751871113	298.812350378536
B2m	beta-2 microglobulin	-1.20055827914987	0.0726148931698053	0.709678335068477	86.907678302715	77.6378005902885	101.809655747604	119.311456496465	99.3923438466641	100.808652777341	106.840382648784
B3galnt1	beta-1,3-N-acetylgalactosaminyltransferase 1 (globoside blood group)	-1.02847354819653	0.746536151932298	0.986537043246145	33.4639359237774	33.2733431101236	35.1681203321697	34.4481255374191	34.1638658327185	37.4291980871586	33.6340338999134
B3galnt2	beta-1,3-N-acetylgalactosaminyltransferase 2	1.00679247185687	0.94330715049233	0.996137253006023	30.6416762675552	30.7544819711399	31.2453468580236	31.5264896437129	28.9744178581283	28.7954643213133	33.341987295862
B3galt1	UDP-Gal:betaGlcNAc beta 1,3-galactosyltransferase, polypeptide 1	1.03792714152065	0.641351073234549	0.981115516073287	52.8613713387648	55.0493039245635	55.7854878939604	55.3751919388492	55.5703387279028	51.4099601511693	48.1390152344636
B3galt2	UDP-Gal:betaGlcNAc beta 1,3-galactosyltransferase, polypeptide 2	1.04974946396312	0.631125018444737	0.981115516073287	88.3860047893076	94.0510247862469	93.4167450587334	95.3948091805452	95.2119552004664	73.48484762066	86.494469233207
B3galt4	UDP-Gal:betaGlcNAc beta 1,3-galactosyltransferase, polypeptide 4	-1.1952143708445	0.284186181682919	0.939006722458347	3.8078106472839	3.00638264975476	3.10172786327826	4.00875622624798	4.25246431251137	3.92442443902056	3.65058255064183
B3galt5	UDP-Gal:betaGlcNAc beta 1,3-galactosyltransferase, polypeptide 5	1.11114375735274	0.404436223207766	0.966815332508953	38.4364886514069	37.4172759516775	36.0347795880856	44.3680985718632	31.4249905127959	28.9916855432644	29.6427303112116
B3galt6	UDP-Gal:betaGal beta 1,3-galactosyltransferase, polypeptide 6	-1.16112109196518	0.264580709263584	0.932151552839711	10.572274267753	10.6442196518344	9.35079723488298	11.4147634916892	14.9917385932604	9.95822701401467	11.1464453879597
B3gat1	beta-1,3-glucuronyltransferase 1	-1.18617797475135	0.0224572464018968	0.457315998557677	102.58689861506	97.9511968724153	99.2552916249042	111.361889064753	116.185974097768	123.079761468782	123.341015777685
B3gat2	beta-1,3-glucuronyltransferase 2	-1.56860533800883	0.00583781768791561	0.221300466444905	7.79481238385176	7.35344945412989	6.24906937160472	12.7057188865826	11.1717282786316	9.4676739591371	11.4871664260196
B3gat3	beta-1,3-glucuronyltransferase 3	-1.08150485914123	0.319035028244541	0.951556604533789	153.566763516344	153.894290233392	150.114505853658	146.82918991393	166.494789184767	164.923937049839	181.409615549895
B3gnt1	UDP-GlcNAc:betaGal beta-1,3-N-acetylglucosaminyltransferase 1	1.14328197620826	0.0771613247361233	0.728190727285908	73.3339532894559	71.9094228387288	79.1396741586438	64.6836597862386	64.8680996823768	70.5415292913945	61.5244845868169
B3gnt2	UDP-GlcNAc:betaGal beta-1,3-N-acetylglucosaminyltransferase 2	-1.18296469043638	0.170980977939875	0.870462020508048	34.807869093407	35.4265631160291	40.5049168028102	52.6573911074947	40.7227514672699	35.4179305621605	45.9486657040785
B3gnt4	UDP-GlcNAc:betaGal beta-1,3-N-acetylglucosaminyltransferase 4	-1.06185260723307	0.845910266036142	0.991760023882266	0.940753218740729	0.731282266156564	0.729818320771355	0.543560166270913	0.864907995765024	1.32449324816944	0.63276764211125
B3gnt7	UDP-GlcNAc:betaGal beta-1,3-N-acetylglucosaminyltransferase 7	-1.03324537419993	0.81417816312649	0.991417916046077	9.81071213829618	11.4161287105552	9.39641087993119	11.2788734501214	10.6671986144353	7.79979357255336	12.5093295401993
B3gntl1	UDP-GlcNAc:betaGal beta-1,3-N-acetylglucosaminyltransferase-like 1	-1.01712046507769	0.943197935147934	0.996137253006023	1.61271980355554	1.82820566539141	1.77893215688018	1.90246058194819	1.44151332627504	1.61882508109598	2.09300066236798
B4galnt1	beta-1,4-N-acetyl-galactosaminyl transferase 1	-1.06985121500205	0.399682906679	0.966815332508953	66.211107490419	61.3058299794586	62.8099892313847	60.2672334352874	66.8862183391619	72.8471286493191	71.2593713885285
B4galnt4	beta-1,4-N-acetyl-galactosaminyl transferase 4	-1.24254139692625	0.0121631064384355	0.330109504855561	76.424999579604	70.5281118915441	74.1221732033407	81.1263548159337	101.266311170822	104.438745383435	79.4366763019662
B4galt1	UDP-Gal:betaGlcNAc beta 1,4- galactosyltransferase, polypeptide 1	-1.35078051159157	0.164728089245253	0.861854137043889	1.88150643748146	2.39698076129096	2.32629589745869	4.21259128859957	3.38755631674635	1.96221221951028	2.48239613443644
B4galt2	UDP-Gal:betaGlcNAc beta 1,4- galactosyltransferase, polypeptide 2	-1.31617941455396	0.00245027699290264	0.133431758588769	51.5622359414562	54.968050339435	49.9925549728378	57.6173776247167	72.7964229768896	70.9339717352966	73.2550231828793
B4galt3	UDP-Gal:betaGlcNAc beta 1,4-galactosyltransferase, polypeptide 3	-1.10328026059095	0.305037611115	0.947081225418297	33.1055537452095	29.5356781942123	31.3821877931682	37.8453765766123	36.037833156876	36.7914791158177	27.7931018188864
B4galt4	UDP-Gal:betaGlcNAc beta 1,4-galactosyltransferase, polypeptide 4	-1.39754939915902	0.0205799881696003	0.439362279078303	10.303487633827	10.5629660667059	8.80343349430447	14.2005093438276	16.1449492542805	9.22239743169831	15.8678654867898
B4galt5	UDP-Gal:betaGlcNAc beta 1,4-galactosyltransferase, polypeptide 5	-1.06279125069727	0.461616510591399	0.978779548139738	52.5925847048389	53.8305001476359	48.0311682357648	52.5894460867108	61.048089367748	49.3005820151958	56.121622411867
B4galt6	UDP-Gal:betaGlcNAc beta 1,4-galactosyltransferase, polypeptide 6	-1.03772539641762	0.642152370438747	0.981115516073287	321.513611947724	327.695708823269	344.20056553379	368.805572814814	371.550059847392	291.830012346666	342.619340986238
B4galt7	xylosylprotein beta 1,4-galactosyltransferase, polypeptide 7	1.01326141392714	0.899203327418134	0.996077611619399	15.4104336784196	16.0882098554444	17.6068669886089	15.015849593234	16.9377815837317	16.4335273383986	16.2085865248497
B9d1	B9 protein domain 1	1.01236103343798	0.933498660818078	0.996137253006023	7.3020368883209	6.98780832105161	6.24906937160472	7.13422718230573	7.27964229768896	7.55451704511457	5.15949000490712
B9d2	B9 protein domain 2	1.16703167018329	0.24511182277223	0.922626443371245	10.0794987722221	10.1973249336276	9.16834265469014	9.51230290974097	8.43285295870899	7.11301929572476	8.66404925352327
Baalc	brain and acute leukemia, cytoplasmic	-1.0066513033457	0.945862669393788	0.996137253006023	224.795221506713	215.200120212851	221.682314934299	190.517838277955	219.110025593806	264.947704939375	213.340044259508
Babam1	BRISC and BRCA1 A complex member 1	1.02405981832012	0.787447090592874	0.988312198615312	54.8772710932092	52.7335767484011	56.4240789246354	47.4256245071371	49.8763610891164	62.6436251078657	53.3471796733792
Bace1	beta-site APP cleaving enzyme 1	-1.06647569543734	0.381933688460949	0.963874530442209	103.03487633827	107.539119917579	96.9746093724937	111.83750421024	114.672385105179	108.90277818282	102.118962549954
Bace2	beta-site APP-cleaving enzyme 2	1.02530902626862	0.857070606949515	0.992374130514116	6.36128366958017	6.17527246976654	6.11222843646009	6.45477697446709	6.05435597035517	5.54324952011654	6.23032755309539
Bach1	BTB and CNC homology 1, basic leucine zipper transcription factor 1	1.03009733755402	0.762554759999201	0.986537043246145	27.819416611333	28.5606351726702	29.3295737659988	31.0508744982259	27.3887531992258	24.5276527438785	28.0851484229378
Bad	BCL2-associated agonist of cell death	1.02915412027223	0.789823793632483	0.988491893794117	16.0376024909134	16.2100902331372	14.140229964945	16.0350249049919	15.6404195900842	15.5014765341312	13.0447483142935
Bag1	BCL2-associated athanogene	-1.04674895068292	0.661823402773073	0.981115516073287	13.842511647185	13.5287219238964	15.006889220861	15.6952998010726	13.9106035985541	14.9128128682781	14.6023302025673
Bag2	Bcl2-associated athanogene 2	-1.03023923672195	0.823922458237523	0.991426117482687	12.9465562007653	12.3099181469688	13.0911161288362	13.4531141152051	17.9468409121243	9.90917170852691	11.6331897280453
Bag3	Bcl2-associated athanogene 3	1.09526038409055	0.599791374553076	0.981115516073287	6.45087921422214	4.6314543523249	3.69470524890498	3.87286618468025	3.89208598094261	5.78852604755532	4.33202462676164
Bag4	BCL2-associated athanogene 4	1.0479864582726	0.554870016715388	0.981115516073287	54.3396978253574	51.6366533491662	54.5539194776588	47.9012396526242	50.5250420859402	55.923048256043	49.745271556746
Bag5	BCL2-associated athanogene 5	-1.01252901973358	0.919726453031013	0.996137253006023	28.6257765131108	24.4979559162449	29.147119185806	27.7895135006004	22.1993052246356	36.8895897267932	23.9964959662189
Bag6	BCL2-associated athanogene 6	-1.04245770253047	0.572350152102155	0.981115516073287	273.579995564268	272.605778106141	269.439801299775	259.346144332009	294.501172557991	293.743169260689	286.010974234285
Bai1	NA	-1.14749528647462	0.0705132701185957	0.704682045239612	392.294092214884	378.357319150893	371.112616112234	395.64385602444	458.185010756522	434.826227843478	458.172447322554
Bai2	NA	-1.13905765156949	0.0999401771865486	0.775279175028929	447.93292543755	455.832612570925	418.322738737131	454.823969127186	515.124787144386	507.477135270846	530.405307391253
Bai3	NA	-1.03271799845607	0.660252682673988	0.981115516073287	297.905185934564	298.322537799314	279.976553305911	296.036455555296	319.943882766745	273.483328094245	317.162611999762
Baiap2	BAI1-associated protein 2	-1.21295025704348	0.0215500349186365	0.447333969350913	175.920851904516	177.051561995017	156.089893354973	203.97095239316	222.64173324318	183.564953135187	213.2913698255
Baiap2l1	BAI1-associated protein 2-like 1	1.01524634203505	0.952681121708276	0.996137253006023	0.895955446419742	1.30005736205611	1.50525028659092	1.35890041567728	1.22528632733378	1.0301614152429	1.2655352842225
Baiap2l2	BAI1-associated protein 2-like 2	-1.03412146341364	0.895799946578383	0.995909964608095	1.3887309419506	1.99071283564842	1.59647757668734	0.951230290974097	1.36943765996129	2.15843344146131	2.28769839840221
Bak1	BCL2-antagonist/killer 1	1.13217238004135	0.361044934128563	0.962113509263657	8.3323856517036	7.88159775746519	8.57536526906342	6.65861203681868	6.19850730298268	8.7808996823085	7.39851396930077
Bambi	BMP and activin membrane-bound inhibitor	1.07729354877565	0.766335335675169	0.986537043246145	1.52312425891356	1.17817698436335	1.14034112620524	1.08712033254183	1.44151332627504	0.932050804267383	1.31420971823106
Banf1	barrier to autointegration factor 1	-1.06165556132888	0.497730462055554	0.981115516073287	37.9885109281971	34.3296397167942	34.6207565915911	42.465637989915	37.7676491484061	36.2518707554524	35.0455924861615
Banp	Btg3 associated nuclear protein	-1.05668175649191	0.645096873952838	0.981115516073287	14.2456915980739	17.2663868398078	18.7928217598624	15.9670798842081	17.730613913183	21.2900025816865	15.8191910527813
Bap1	BRCA1 associated protein-1 (ubiquitin carboxy-terminal hydrolase)	-1.03605496716847	0.639696374467021	0.981115516073287	330.786750818169	323.02362767838	305.155285372523	302.151507425844	338.323177676752	334.851515259429	349.28773844541
Bard1	BRCA1 associated RING domain 1	1.37714693681052	0.441451626055049	0.972840280643338	1.11994430802468	0.853162643849324	0.273681870289258	1.08712033254183	0	0.49055305487757	0.584093208102692
Basp1	brain abundant, membrane attached signal protein 1	-1.33405442718883	0.134879688015894	0.829077555801394	23.6084260131602	22.3041091177752	21.0278903672247	19.3643309234013	27.7491315307945	49.447747931659	22.3902396439365
Bax	Bcl2-associated X protein	-1.13402773490675	0.26805319269232	0.93337611373419	11.3786341695307	12.8380664503041	11.0841157467149	11.9583236579601	15.0638142595742	12.0676051499882	14.3589580325245
Baz1a	bromodomain adjacent to zinc finger domain, 1A	-1.29126532585483	0.174084734685485	0.873107754598312	4.56937277674069	4.38769359693938	4.74381908501381	7.40600726544118	6.48680996823768	3.67914791158177	6.13297868507827
Baz1b	bromodomain adjacent to zinc finger domain, 1B	-1.07937230718162	0.342582684686087	0.959131057549045	144.248826873579	142.559415107966	139.030390106943	132.153065424616	167.50384851316	168.063476601055	145.098487779511
Baz2a	bromodomain adjacent to zinc finger domain, 2A	-1.08707474158027	0.289803320264042	0.940123329587978	101.870134257925	93.6447568606044	98.6167005942293	100.422740718551	110.636147791609	117.242180115739	97.9816356592267
Baz2b	bromodomain adjacent to zinc finger domain, 2B	1.00817535231655	0.918031551423641	0.996137253006023	65.942320856493	64.4747197994704	63.5854211972043	65.7707801187804	64.1473430192393	69.2170360432251	57.4845065641067
Bbc3	Bcl-2 binding component 3	-1.08929436942132	0.664908118253631	0.981115516073287	2.4190797053333	2.60011472411223	2.3719095425069	3.12547095605775	2.45057265466757	3.09048424572869	2.09300066236798
Bbs1	Bardet-Biedl syndrome 1	-1.04062625976499	0.664513902894976	0.981115516073287	28.3121921068639	31.4451374447322	29.5120283461917	30.3714242903872	28.9744178581283	34.1915479249666	30.2268235193143
Bbs10	Bardet-Biedl syndrome 10	1.02744992564936	0.794284363479375	0.988491893794117	18.5014799685677	19.9883819416127	17.6980942787053	17.8015954453724	19.7487325699681	15.7958083670577	19.6644713394573
Bbs2	Bardet-Biedl syndrome 2	1.2023271089119	0.030530685075744	0.50201290808389	47.5752342048883	48.6708974919757	41.6908715740636	33.7007303087966	38.7046328104848	40.7159035548383	39.7183381509831
Bbs4	Bardet-Biedl syndrome 4	-1.10776248645006	0.226466345261759	0.909649171023828	34.9422624103699	42.0893570965667	40.7329850280512	41.2426276158055	47.7140910997039	42.187562719471	42.9308507955479
Bbs5	Bardet-Biedl syndrome 5	-1.11744500484888	0.365603223000037	0.962298498434792	8.01880124545669	9.38478908234257	8.80343349430447	10.1238080967957	9.87436628498403	9.27145273718607	9.83223566972866
Bbs7	Bardet-Biedl syndrome 7	-1.05346210770786	0.57488259992608	0.981115516073287	23.7876171024442	22.5072430805965	23.1717316844905	25.7511628770845	26.5238452034608	22.0748874694906	23.4124027581163
Bbx	bobby sox homolog (Drosophila)	-1.12733916069212	0.203578403966863	0.898484724199173	25.5795279952836	30.9576159339612	30.8804376976379	36.6903112232866	30.3438555180896	34.5349350633809	29.8861024812544
Bcam	basal cell adhesion molecule (Lutheran blood group)	-1.16103283112661	0.233685933128357	0.914184491166953	13.842511647185	13.3255879610752	13.3647979991254	18.1413205492917	15.2800412585154	14.2260385914495	15.18642341067
Bcan	brevican	-1.09792208854883	0.226268428580257	0.909649171023828	492.327517807648	463.876717498647	472.6029763445	521.749814599292	511.376852496071	508.458241380601	549.972429862694
Bcap29	B-cell receptor-associated protein 29	1.14448271225615	0.2173641711039	0.905434931436323	56.1764064905178	56.4712416643124	57.3363518255996	51.4343807333851	55.2099603963341	35.7613177005748	55.7809013738071
Bcap31	B-cell receptor-associated protein 31	1.03066174232928	0.688808021430722	0.983925199152585	67.3310517984436	65.9372843317835	68.6485357975555	68.1488558462157	61.048089367748	66.2737177139597	65.6618114775443
Bcar1	breast cancer anti-estrogen resistance 1	-1.0129640013515	0.877809924186555	0.993955589373193	49.0535606914809	49.8897012689033	56.6521471498764	51.4343807333851	50.1646637543714	58.0814816975043	50.3293647648487
Bcar3	breast cancer anti-estrogen resistance 3	1.22388728320618	0.0540780774353423	0.630195187801055	37.5405332049872	34.3702665093585	38.4523027756407	27.993348562952	24.4336508803619	36.1047048389891	31.3950099355197
Bcas1	breast carcinoma amplified sequence 1	1.31383874300758	0.00292910062059296	0.147153029475406	293.738993108712	272.890165654091	332.295404176207	221.636657796965	213.704350620275	267.596691435714	209.154042934772
Bcas2	breast carcinoma amplified sequence 2	1.07000503993814	0.602189791970009	0.981115516073287	9.7211165936542	13.2443343759467	10.2630701358472	11.5506535332569	9.15360962184651	11.1355543457208	9.58886349968587
Bcas3	breast carcinoma amplified sequence 3	1.12066945095182	0.200809630779682	0.897695660971566	67.9582206109374	63.5403035704925	55.8311015390086	48.9204149643821	57.3001547194329	59.4550302511615	57.0951110920382
Bcat1	branched chain amino acid transaminase 1, cytosolic	1.11076721342821	0.235594434688725	0.914184491166953	1813.05544137499	1793.91665246718	1798.22672873557	1566.47245417199	1584.87182657309	1665.47667661484	1671.33404055185
Bcat2	branched chain amino acid transaminase 2, mitochondrial	-1.28733339890433	0.132221454969478	0.829077555801394	5.42053045083944	5.56587058130273	4.33329627957992	8.6969626603346	5.18944797459015	6.23002379694514	6.23032755309539
Bccip	BRCA2 and CDKN1A interacting protein	1.02328342114353	0.85702218835368	0.992374130514116	20.1589975444442	19.0133389200707	17.6980942787053	13.9287292606921	21.1902458962431	18.2976289469334	20.6379600196285
Bcdin3d	BCDIN3 domain containing	1.32827409590844	0.0878020469286045	0.749523475082505	5.82371040172832	7.15031549130862	4.28768263453171	4.00875622624798	5.18944797459015	3.72820321706953	4.47804792878731
Bche	butyrylcholinesterase	1.01797719041454	0.891821237376866	0.995909964608095	6.80926139279004	8.653506816186	7.66309236809922	7.47395228622505	7.2075666313752	7.94695948901663	7.64188613934356
Bckdha	branched chain ketoacid dehydrogenase E1, alpha polypeptide	-1.02465542600902	0.781796739199375	0.98721753531455	30.1489007720243	30.3888408380616	31.7014833085057	29.2843039578454	31.6412175117371	33.3576077316747	31.6383821055625
Bckdhb	branched chain keto acid dehydrogenase E1, beta polypeptide	1.33736194260232	0.000769357867557185	0.0653456042041736	43.2746480620735	39.73300312784	38.7715982909782	28.3330736668713	31.4249905127959	29.7765704310685	31.8330798415967
Bckdk	branched chain ketoacid dehydrogenase kinase	1.02311919821625	0.786990483219495	0.988312198615312	51.0246626736043	47.6958544704337	49.3995775872111	44.6398786549987	46.1284264408013	54.5494997023858	47.5062475923523
Bcl10	B-cell CLL/lymphoma 10	1.07830772185298	0.483711699401996	0.981115516073287	20.0246042274812	17.469520802629	18.4735262445249	18.7528257363465	16.5053275858492	16.0410848944965	17.9121917151492
Bcl11a	B-cell CLL/lymphoma 11A (zinc finger protein)	1.04598533959682	0.710086914816255	0.986537043246145	61.7761280306412	58.4213277073966	67.9187174767842	52.0458859204399	60.471484037238	79.5677055011418	47.6035964603694
Bcl11b	B-cell CLL/lymphoma 11B (zinc finger protein)	-1.20096797854181	0.3553253204754	0.962113509263657	111.412059762295	105.995301800137	110.385021016667	196.700835169286	115.681444433572	94.2352418419812	118.376223508812
Bcl2	B-cell CLL/lymphoma 2	-1.04977144253705	0.782252993690693	0.98721753531455	4.56937277674069	4.46894718206789	3.92277347414603	3.12547095605775	5.04529664196264	4.80741993780018	5.11081557089856
Bcl2a1	BCL2-related protein A1	1.1493684916983	0.63781466133971	0.981115516073287	1.34393316962961	1.05629660667059	0.729818320771355	0.883285270190233	1.22528632733378	0.784884887804112	0.778790944136923
Bcl2l1	Bcl2-like 1	1.00323621390267	0.972657690682257	0.996984513424727	96.0464238561964	92.0603119505985	95.8798818913367	89.6874274347006	86.7791022417575	117.928954392568	82.8438866825652
Bcl2l12	BCL2-like 12 (proline rich)	-1.04791900057396	0.889164830916462	0.995909964608095	1.16474208034566	0.56877509589955	0.638591030674935	1.01917531175796	0.288302665255008	0.735829582316355	1.21686085021394
Bcl2l13	BCL2-like 13 (apoptosis facilitator)	-1.00876500922287	0.935243005652759	0.996137253006023	14.6488715489628	14.3006309826172	16.6945940876447	13.996674281476	14.7034359280054	16.3354167274231	16.2085865248497
Bcl2l2	Bcl2-like 2	-1.09235368673312	0.266695502346229	0.93337611373419	248.71723192612	240.957506698588	264.103004829134	246.844260507778	276.338104646925	285.84526507716	288.639393670747
Bcl6	B-cell CLL/lymphoma 6	-1.05157761029696	0.654054508865507	0.981115516073287	27.729821066691	26.8543098849716	30.8348240525897	25.8870529186522	28.6140395265596	38.8518019463035	26.2355199306126
Bcl6b	B-cell CLL/lymphoma 6, member B	-1.4390988243292	0.170439763838794	0.869197866777286	3.18064183479008	3.45327736796155	3.01050057318184	1.63068049881274	7.64002062925772	3.13953955121645	6.13297868507827
Bcl7b	B-cell CLL/lymphoma 7B	-1.0262848555608	0.798374174633072	0.989207731376836	32.5231827050366	29.4544246090838	32.841824434711	29.0804688954938	32.2898985085609	37.8216405310606	30.4215212553486
Bcl7c	B-cell CLL/lymphoma 7C	1.0860840508023	0.675574943176089	0.982505558192783	3.71821510264193	3.4126505753973	3.69470524890498	3.6010861015448	2.37849698835382	4.51308810487364	2.72576830447923
Bcl9l	B-cell CLL/lymphoma 9-like	-1.21910172414218	0.0237028329870019	0.461452432499446	57.9235196110363	52.8148303335296	52.5925327405857	58.7044979572586	64.2194186855531	77.0168296157785	65.3210904394844
Bclaf1	BCL2-associated transcription factor 1	-1.10763181219432	0.16907214652042	0.867451966634494	180.355831364294	172.257600472435	192.535195748493	214.70626567701	205.271497661566	201.666360860169	183.59996508028
Bco2	beta-carotene oxygenase 2	1.09182805609288	0.784972038314966	0.987834619795692	1.16474208034566	1.05629660667059	0.729818320771355	1.29095539489342	0.72075666313752	0.637718971340841	0.973488680171154
Bcor	BCL6 co-repressor	-1.07369296960036	0.412182107788706	0.968980877051666	50.7558760396784	51.433519386345	52.1820099351519	49.9395902761401	59.4624247088454	60.2889704444533	51.3028534450198
Bcorl1	BCL6 co-repressor-like 1	-1.00577940921863	0.945268183276175	0.996137253006023	37.0925554817773	35.6296970788503	39.5470302567978	36.2826410985834	37.5514221494648	40.9611800822771	35.6783601282728
Bcs1l	BC1 (ubiquinol-cytochrome c reductase) synthesis-like	1.09120758252528	0.427070492707719	0.972840280643338	17.9191089283948	20.029008734177	19.1121172751999	15.491464738721	21.0460945636156	15.1090340902291	18.2042383192006
Bdh1	3-hydroxybutyrate dehydrogenase, type 1	-1.01941543860029	0.839746530046678	0.991533695895056	34.763071321086	33.3952234878164	35.6242567826517	41.5823527197248	31.7853688443646	37.7235299200851	30.0321257832801
Bdh2	3-hydroxybutyrate dehydrogenase, type 2	-1.13785029986916	0.649539017834798	0.981115516073287	0.761562129456781	1.30005736205611	1.09472748115703	1.63068049881274	0.936983662078776	1.0301614152429	1.21686085021394
Bdkrb2	bradykinin receptor B2	1.66925810864682	0.0297584920439666	0.496227058009985	3.62861955799996	3.77829170847558	3.69470524890498	1.35890041567728	2.09019432309881	3.33576077316747	1.99565179435087
Bdnf	brain-derived neurotrophic factor	-1.20037203512835	0.121735629828461	0.812185931116034	29.8801141380984	31.4857642372965	34.164620141109	42.6694730522666	44.18238345033	36.546202588379	29.7400791792288
Bdp1	B double prime 1, subunit of RNA polymerase III transcription initiation factor IIIB	1.06376221310742	0.672643109291637	0.982505558192783	6.80926139279004	7.02843511361586	6.38591030674935	5.50354668349299	7.42379363031646	6.57341093535944	5.88960651503548
Becn1	beclin 1, autophagy related	1.01642418613603	0.818283317068817	0.991417916046077	110.74009317748	105.507780289366	107.055224928148	105.926287402044	104.005186490744	105.174574965751	108.933383311152
Begain	brain-enriched guanylate kinase-associated	-1.15339644982258	0.0766272464599983	0.725742529621757	75.4842463608633	65.5716431987052	72.1151728212195	71.002546719138	80.796821937716	89.820264348083	85.9103760251044
Bend5	BEN domain containing 5	1.01559438532899	0.90610644041544	0.996137253006023	10.258689861506	10.1566981410634	11.312183971956	9.17257780582165	11.2438039449453	11.5279967896229	9.68621236770298
Bend6	BEN domain containing 6	1.20637791180816	0.138053941499388	0.837546163073883	217.269195756787	227.388157982127	200.928106437364	149.479045724501	164.692897526923	207.700163435163	191.485223389666
Bend7	BEN domain containing 7	1.11300556458123	0.636296587534655	0.981115516073287	1.61271980355554	1.86883245795566	2.41752318755511	1.42684543646115	1.72981599153005	2.10937813597355	1.75227962430808
Bet1	Bet1 golgi vesicular membrane trafficking protein	1.03700671541338	0.748341047321454	0.986537043246145	30.2832940889873	30.2669604603689	32.6137562094699	33.0212801009579	30.2717798517759	20.99567074876	35.5810112602557
Bet1l	Bet1 golgi vesicular membrane trafficking protein-like	1.07490488281974	0.493461968872075	0.981115516073287	21.5477284863948	22.0197215698254	21.9401632681888	16.7824201336144	19.8208082362818	21.4862238036376	22.9743328520392
Bex1	brain expressed, X-linked 1	-1.16373408066579	0.405968767528333	0.966815332508953	8.73556560259249	8.81601398644302	7.79993330324385	7.67778734857664	8.14455029345398	15.6486424505945	7.73923500736068
Bex2	brain expressed X-linked 2	1.06121553653941	0.547976061821757	0.981115516073287	27.5954277497281	25.635506108044	23.5822544899244	23.7128122535686	20.1811865678506	26.9313627127786	25.4567289864757
Bfar	bifunctional apoptosis regulator	-1.0480490206771	0.555832651813963	0.981115516073287	53.3093490619747	49.9303280614676	51.8171007747662	52.3176660035753	57.0118520541779	50.3307434304387	57.0464366580296
Bfsp1	beaded filament structural protein 1, filensin	1.01686911455718	0.953012445220142	0.996137253006023	1.52312425891356	1.62507170257014	1.09472748115703	1.6986255195966	1.08113499470628	1.3735485536572	1.41155858624817
Bgn	biglycan	-1.22428635279742	0.287529442523627	0.940123329587978	16.9783557096541	16.819492121601	21.2103449474175	36.6903112232866	16.4332519195355	20.1617305554681	16.5979819969182
Bhlha15	basic helix-loop-helix family, member a15	-1.10252800193371	0.757325628030455	0.986537043246145	0.671966584814807	1.34068415462037	1.14034112620524	0.475615145487048	1.72981599153005	0.833940193291869	1.6062563222824
Bhlhb9	basic helix-loop-helix domain containing, class B, 9	1.03123343219367	0.714456534499331	0.986537043246145	51.5174381691352	47.2489597522269	50.6767596485609	53.472731356901	47.2095614355076	44.9346598267854	47.7009453283866
Bhlhe22	basic helix-loop-helix family, member e22	-1.80201042346543	8.73831371917862e-05	0.0184222378158255	22.6676727944195	22.1416019475182	26.0910049675759	50.9587655878981	55.6424143942166	29.1879067652154	34.8508947501273
Bhlhe40	basic helix-loop-helix family, member e40	1.07272525237336	0.660601693399668	0.981115516073287	83.413452061678	77.3534130423387	74.3502414285818	54.2201265855235	68.3998073317507	98.6502193358793	70.8213014824515
Bhmt	betaine-homocysteine S-methyltransferase	-1.03151529495074	0.867522398903741	0.993215505621521	5.42053045083944	4.50957397463214	4.47013721472455	3.73697614311252	6.63096130086519	5.24891768719	4.23467575874452
Bicc1	BicC family RNA binding protein 1	-1.20134440219293	0.43376759877436	0.972840280643338	3.1358440624691	3.45327736796155	3.64909160385677	6.31888693289936	2.52264832098132	4.41497749389813	3.16383821055625
Bicd1	bicaudal D homolog 1 (Drosophila)	-1.03902887075814	0.659554199572988	0.981115516073287	54.9220688655302	58.0963133668826	67.00644457582	62.6453091627227	66.3096130086519	66.0284411865209	54.5153660895846
Bicd2	bicaudal D homolog 2 (Drosophila)	-1.04352340543661	0.56874310991619	0.981115516073287	177.757560569677	181.276748421699	193.356241359361	180.461975201943	204.19036266686	187.489377574207	196.450015658539
Bid	BH3 interacting domain death agonist	-1.29256997499296	0.130085680621481	0.828769627208351	3.18064183479008	3.85954529360409	3.42102337861572	4.28053630938344	5.1173723082764	3.92442443902056	4.77009453283866
Bin1	bridging integrator 1	1.00995107860519	0.895672223445967	0.995909964608095	303.908087425577	294.097351372631	302.874603120112	279.525815504817	300.62760419466	316.063333257618	293.020092731517
Bin2	bridging integrator 2	-1.06624803935533	0.75683626341326	0.986537043246145	3.00145074550614	3.53453095309006	2.05261402716943	3.3972510391932	2.45057265466757	3.97347974450832	2.38504726641933
Bin3	bridging integrator 3	1.06471671424645	0.594635858756408	0.981115516073287	11.4234319418517	10.4817124815774	11.7683204224381	10.0558630760119	11.3158796112591	9.4676739591371	11.3411431239939
Birc2	baculoviral IAP repeat-containing 2	-1.05185125099859	0.538119578135464	0.981115516073287	54.2053045083944	52.4898159930156	47.1645089798488	52.8612261698462	53.2639174058628	50.7722411798285	58.8473907163463
Birc6	baculoviral IAP repeat-containing 6	1.01591651668611	0.832345651528202	0.991426117482687	734.773061608831	752.489451875104	727.720093099137	778.78582822465	744.325406022117	656.409042731676	727.731462861946
Blcap	bladder cancer associated protein	-1.03597383726238	0.661764038982992	0.981115516073287	100.212616682048	100.591938389092	92.458858512721	108.032583046344	100.617630173998	107.921672073065	88.6361443295836
Bles03	basophilic leukemia expressed protein BLES03	1.01620395750144	0.860756774816168	0.992374130514116	81.4871478518755	78.7347239895233	88.7185396187678	69.4398112411091	86.4187239101887	86.38639296394	84.2554452688134
Blmh	bleomycin hydrolase	1.14833550102494	0.101174107769135	0.777519113147832	53.9365178744685	60.5339209207378	59.2977385626726	50.3472604008433	50.8854204175089	49.3496373206835	51.2055045770027
Blnk	B-cell linker	-1.42424588060286	0.070044904047884	0.702338568909894	2.68786633925923	3.45327736796155	2.69120505784437	3.87286618468025	3.67585898200135	5.54324952011654	3.65058255064183
Bloc1s1	biogenesis of lysosomal organelles complex-1, subunit 1	1.14236298583986	0.403177559380132	0.966815332508953	6.71966584814807	8.28786568310772	8.0280015284849	5.77532676662845	5.04529664196264	9.61483987560037	6.27900198710394
Bloc1s2	biogenesis of lysosomal organelles complex-1, subunit 2	1.00969775506751	0.936836073497831	0.996137253006023	17.0679512542961	14.7068989082598	14.0946163198968	12.8416089281503	13.5502252669854	19.180624445713	14.7970279386015
Bloc1s4	biogenesis of lysosomal organelles complex-1, subunit 4, cappuccino	1.28540878315976	0.0818931442474038	0.729971325503824	7.07804802671596	6.33777964002355	7.48063778790638	4.89204149643821	4.39661564513887	6.18096849145738	6.03562981706116
Bloc1s5	biogenesis of lysosomal organelles complex-1, subunit 5, muted	1.2210296449226	0.039457701047745	0.548727597069305	22.8468638837034	24.1323147831666	22.9436634592495	17.9374854869401	18.4513705763205	18.1504630304701	21.7087975678167
Bloc1s6	biogenesis of lysosomal organelles complex-1, subunit 6, pallidin	-1.05696641949331	0.574109256590973	0.981115516073287	23.7428193301232	23.1166449690603	22.0313905582853	25.479382793949	24.6498778793032	21.1428366652233	25.8947988925527
Blvra	biliverdin reductase A	-1.11686156007227	0.362715724492941	0.962298498434792	15.6344225400245	14.585018530567	12.3612978080648	14.3363993853953	14.9196629269467	15.4033659231557	18.6423082252776
Blvrb	biliverdin reductase B	-1.24805786683611	0.084049724411384	0.735575275315641	10.7066675847159	11.3348751254267	10.44552471604	14.9479045724501	14.3430575964367	10.5959459853555	14.310283598516
Blzf1	basic leucine zipper nuclear factor 1	-1.19821225740116	0.0708441025965975	0.704763462756046	24.1012015086911	22.7916306285462	21.3927995276103	26.974173251194	29.1185691907558	22.6635511353437	30.4215212553486
Bmf	Bcl2 modifying factor	1.33120431242955	0.0809201568759818	0.72927195680182	5.46532822316043	6.17527246976654	6.65959217703861	4.89204149643821	3.96416164725636	4.95458585426346	4.47804792878731
Bmi1	BMI1 proto-oncogene, polycomb ring finger	-1.02333510783842	0.807569405826234	0.990871378630692	34.3598913701971	30.4700944231902	35.3505749123625	33.5648402672289	31.6412175117371	39.5385762231321	31.7844054075882
Bmp1	bone morphogenetic protein 1	-1.08370206283558	0.380951880419603	0.963863416795323	41.3931416245921	44.9332325760644	39.1365074513639	43.1450881977537	45.91219944186	41.8932308865445	50.3293647648487
Bmp2	bone morphogenetic protein 2	1.2699535742299	0.439553641737473	0.972840280643338	2.4190797053333	0.975043021542085	1.96138673707302	2.10629564429979	0.648680996823768	1.52071447012047	1.31420971823106
Bmp3	bone morphogenetic protein 3	-1.42626142711183	0.00525066195017207	0.206992568007419	11.2890386248888	9.91293738567786	11.0385021016667	14.2005093438276	18.5234462426343	16.2373061164476	12.4606551061908
Bmp4	bone morphogenetic protein 4	1.58807924556153	0.247398740707982	0.923131963589896	12.2297918436295	11.9036502213263	12.2700705179684	16.1709149465596	1.00905932839253	11.7732733170617	1.6062563222824
Bmp5	bone morphogenetic protein 5	-2.39978065319699	0.0446596067399012	0.580003594357207	0.62716881249382	0.487521510771042	0.775431965819564	4.00875622624798	0.504529664196264	0.637718971340841	0.973488680171154
Bmp6	bone morphogenetic protein 6	-1.38651067937962	0.173868864298686	0.873107754598312	6.76446362046905	5.48461699617423	5.24556918054411	13.6569491775567	6.41473430192393	6.08285788048187	6.27900198710394
Bmp7	bone morphogenetic protein 7	-1.60080597659603	0.0971130801341581	0.770229134770045	2.50867524997528	2.60011472411223	3.32979608851931	8.62901763955074	2.81095098623633	3.13953955121645	3.50455924861615
Bmper	BMP-binding endothelial regulator	1.16171529314109	0.464540038996921	0.979170018493906	22.9364594283454	27.1386974329214	25.3611866468046	14.3363993853953	18.6675975752618	25.3615929371704	28.0851484229378
Bmpr1a	bone morphogenetic protein receptor, type IA	1.03122459275437	0.756647356881976	0.986537043246145	107.380260253406	116.558267866843	114.946385521488	125.01883824231	104.221413489685	89.5749878206443	119.447061057001
Bmpr1b	bone morphogenetic protein receptor, type IB	1.11742053065557	0.299523159628361	0.943680903274503	17.24714234358	17.5914011803218	16.2384576371626	14.6761244893146	13.4781496006716	16.3354167274231	16.3059353928668
Bmpr2	bone morphogenetic protein receptor, type II (serine/threonine kinase)	1.00695407744119	0.925486663733541	0.996137253006023	352.558468166169	363.447286279812	360.028500365519	360.10861015448	362.396450225545	344.564465746005	357.805764396908
Bms1	BMS1 ribosome biogenesis factor	1.07965376942217	0.394882334830774	0.966815332508953	46.2313010352587	44.8113521983717	42.648758120076	40.2234523040475	36.8306654863273	49.3496373206835	38.5014773007691
Bmyc	brain expressed myelocytomatosis oncogene	-1.06096870669396	0.732865410892156	0.986537043246145	4.92775495530858	4.79396152258192	3.05611421823005	4.68820643408662	5.33359930721765	4.5621434103614	3.60190811663327
Bnc2	basonuclin 2	-2.60705133884962	0.0401500935348219	0.553752341439378	0.358382178567897	0.69065547359231	0.319295515337468	2.98958091449002	0.144151332627504	0.539608360365327	1.16818641620538
Bnip1	BCL2/adenovirus E1B interacting protein 1	1.07601285894234	0.560375396856789	0.981115516073287	9.90030768293815	9.01914794926429	10.7648202313775	10.4635332007151	9.08153395553276	8.38845723840644	8.90742142356606
Bnip2	BCL2/adenovirus E1B interacting protein 2	-1.1067781130252	0.441250479577393	0.972840280643338	8.46677896866656	9.7098034228566	10.44552471604	10.8712033254183	8.36077729239524	12.1657157609637	10.7083754818827
Bnip3	BCL2/adenovirus E1B interacting protein 3	1.16502879684761	0.10580786081262	0.79164642644912	241.4151950378	230.638301387267	248.91366102808	198.399460688883	226.173440892554	160.803291388867	239.818936360164
Bnip3l	BCL2/adenovirus E1B interacting protein 3-like	1.10066962014213	0.230423682082863	0.911205376131483	247.283703211849	251.926740690936	239.24356827786	225.78130406478	239.291212161657	187.930875323597	241.717239286498
Bod1	biorientation of chromosomes in cell division 1	1.03157652425173	0.745178973467711	0.986537043246145	29.8801141380984	29.2919174388268	30.3786876021076	28.1971836253036	31.8574445106784	26.8332521018031	28.9612882350918
Bok	BCL2-related ovarian killer	-1.23691047808134	0.193100441358986	0.893336111981415	9.09394778116038	12.4724253172258	10.0350019106061	14.5402344477469	13.4060739343579	9.71295048657588	14.5536557685588
Bola1	bolA family member 1	1.08788448940091	0.655804530476973	0.981115516073287	3.04624851782712	3.33139699026879	3.32979608851931	2.37807572743524	3.67585898200135	3.38481607865523	2.48239613443644
Bola3	bolA family member 3	1.04780881480976	0.688024672269324	0.983925199152585	15.6344225400245	16.656984951344	17.0138896029822	11.9583236579601	16.865705917418	15.2071447012047	18.593633791269
Bop1	block of proliferation 1	1.09238401425163	0.415804929061863	0.971102982062768	25.0419547274318	25.7167596931725	21.2103449474175	19.7720010481044	20.6136405657331	26.9313627127786	20.3945878495857
Bora	bora, aurora kinase A activator	-1.13779216418274	0.44048469906414	0.972840280643338	4.30058614281476	3.00638264975476	3.64909160385677	4.41642635095116	4.25246431251137	4.2187562719471	3.74793141865894
Bpgm	2,3-bisphosphoglycerate mutase	-1.06063666218978	0.416082587105408	0.971102982062768	148.41501969943	134.637190557936	147.833823601248	154.710812324858	154.890606908253	143.486768551689	156.293607601479
Bphl	biphenyl hydrolase-like (serine hydrolase)	1.26613010733278	0.172448836488636	0.871442857936469	6.943654709753	5.72837775155975	6.1578420815083	4.14464626781571	4.32453997882512	5.9356919640186	5.30551330693279
Bpnt1	3'(2'), 5'-bisphosphate nucleotidase 1	1.06273202001886	0.425483767085849	0.972840280643338	50.5318871780735	49.6865673060821	50.9504415188502	45.1834388212696	49.2276800922926	47.8779781560508	47.3602242903266
Brap	BRCA1 associated protein	-1.0673631188842	0.417933252024782	0.971102982062768	57.8339240663944	64.3934662143419	57.0626699553103	62.9170892458581	68.6160343306919	59.2588090292104	64.5422994953475
Brca1	breast cancer 1, early onset	-1.34837087240817	0.07699250314934	0.727178793744887	3.09104629014811	3.08763623488327	2.69120505784437	3.94081120546412	4.61284264408013	3.67914791158177	3.7966058526675
Brca2	breast cancer 2, early onset	-1.0063373676585	0.949138771594941	0.996137253006023	19.8006153658763	20.8009177928978	19.6594810157784	22.3539118378913	20.3253379004781	19.6221221951028	18.6909826592862
Brcc3	BRCA1/BRCA2-containing complex, subunit 3	-1.00933666761202	0.919275484281834	0.996137253006023	41.0347594460242	39.3267352021974	44.7925994373419	50.7549305255465	38.4884058115436	37.3310874761831	41.9573621153767
Brd1	bromodomain containing 1	-1.03637541657435	0.638462898866684	0.981115516073287	80.6807879500978	81.5785994690211	86.2097891411163	88.0567469358878	80.6526706050885	92.4692508444219	82.0650957384283
Brd2	bromodomain containing 2	-1.09507108283535	0.199306701990291	0.897695660971566	227.259098984368	216.297043612086	222.868269705552	236.992232494118	242.894995477344	258.030906865602	235.048841827325
Brd3	bromodomain containing 3	-1.02125102048391	0.827841145483848	0.991426117482687	31.358440624691	31.2013766893467	31.33657414812	34.1763454542836	30.9925365149134	35.7613177005748	26.965636440741
Brd4	bromodomain containing 4	-1.08828942164909	0.298675766548372	0.942825160393069	127.718448887134	122.530406373789	126.1217285583	131.201835133642	135.286025670913	159.135411002284	120.420549737172
Brd7	bromodomain containing 7	1.09963550960979	0.216561737881436	0.904451188890484	49.2327517807648	50.5803567424957	52.7293736757304	46.6102842577308	46.7050317713113	46.5044296023936	45.1698747599415
Brd8	bromodomain containing 8	-1.02244278375497	0.814781217044217	0.991417916046077	56.8483730753326	56.1056005312341	57.3363518255996	51.3664357126012	57.0839277204916	68.6774276828598	54.8560871276445
Brd9	bromodomain containing 9	-1.00452367626802	0.957845548555891	0.996520306688895	36.4205888969625	33.2327163175594	40.4136895127138	36.2826410985834	37.9118004810336	37.2329768652075	35.9704067323241
Bre	brain and reproductive organ-expressed (TNFRSF1A modulator)	1.18967121193667	0.0823239354365274	0.732416263574711	40.7211750397773	39.0829744468119	35.8523250078928	24.5960975237588	32.6502768401297	37.4291980871586	34.7048714481016
Brf1	BRF1, RNA polymerase III transcription initiation factor 90 subunit	-1.03335854111599	0.745316211664619	0.986537043246145	22.8916616560244	20.8821713780263	20.8454357870318	19.3643309234013	21.4785485614981	26.7351414908276	21.2707276617397
Brf2	BRF2, RNA polymerase III transcription initiation factor 50 subunit	1.18665251674371	0.222984881584577	0.908573989291294	8.91475669187643	11.7817698436335	8.07361517353311	8.96874274347006	6.41473430192393	7.89790418352887	9.00477029158318
Bri3	brain protein I3	-1.10562336013329	0.401889592638494	0.966815332508953	12.9913539730863	14.4631381528743	12.2244568729202	14.9479045724501	11.8924849417691	17.8561311975435	13.6775159564047
Bri3bp	Bri3 binding protein	1.06952907702616	0.477036507611474	0.981115516073287	40.2731973165674	40.708046149382	46.7539861744149	40.0875622624798	37.6955734820923	41.7951202755689	39.5723148489574
Brinp1	bone morphogenetic protein/retinoic acid inducible neural-specific 1	1.11068772498154	0.242504642083349	0.921654589889959	294.500555238169	298.119403836492	276.418688992151	232.575806143167	263.292409044136	283.294389191797	263.961455628408
Brinp2	bone morphogenetic protein/retinoic acid inducible neural-specific 2	-1.22125207851588	0.0327721073648009	0.520736876916338	133.586957061184	138.943630569747	126.167342203348	153.216021867613	178.45934979285	163.501333190694	154.151932505102
Brinp3	bone morphogenetic protein/retinoic acid inducible neural-specific 3	-1.10657727456323	0.485525093841294	0.981115516073287	40.8555683567402	41.1955676601531	41.2347351235815	57.8891577078522	49.3718314249201	34.8783222017952	39.9617103210259
Brix1	BRX1, biogenesis of ribosomes	-1.01707034487907	0.859654932735486	0.992374130514116	27.5954277497281	31.4857642372965	33.7084836906269	35.1275757452577	33.2268821706397	26.8332521018031	30.8595911614256
Brk1	BRICK1, SCAR/WAVE actin-nucleating complex subunit	-1.17351566144992	0.0839393120064056	0.735153944768267	61.9553191199252	63.0527820597215	56.0135561192015	56.5302572921749	80.7247462714023	69.0208148212741	76.9542801675297
Brms1	breast cancer metastasis-suppressor 1	-1.20404596124102	0.0649878249163728	0.677598988744063	20.3829864060491	20.0696355267412	23.5822544899244	23.6448672327847	26.3796938708332	29.7765704310685	22.9256584180307
Brms1l	breast cancer metastasis-suppressor 1-like	-1.03640823375233	0.675521808002956	0.982505558192783	141.381769445035	143.778218884893	148.609255567067	137.045106921054	163.539686865903	131.762550540115	167.099331951379
Brox	BRO1 domain and CAAX motif containing	1.03702075935245	0.633347356206663	0.981115516073287	118.714096650616	118.752114665313	118.413022545152	126.309793637203	108.978407466393	102.672754385875	119.690433227043
Brpf1	bromodomain and PHD finger containing, 1	-1.08589644734821	0.30148980233237	0.945639906040373	43.2746480620735	41.7643427560526	41.6452579290154	44.9116587381342	44.3986104492713	46.1119871584916	47.8956430644208
Brpf3	bromodomain and PHD finger containing, 3	-1.01206737800153	0.900596591691529	0.996106741756622	36.3309933523205	33.4764770729449	31.5646423733611	28.6727987707906	34.596319830601	37.9197511420361	35.43498795823
Brsk1	BR serine/threonine kinase 1	-1.08409832274559	0.360763770338304	0.962113509263657	512.128133173525	501.456500620581	468.26968006492	448.233302111151	560.604532588363	513.363771929377	619.62554492894
Bscl2	Berardinelli-Seip congenital lipodystrophy 2 (seipin)	1.07945928972905	0.328294100739477	0.953199699632852	81.8007322581225	77.231532664646	67.7362628965914	66.99379049289	69.769244991712	72.062243761515	71.2106969545199
Bsdc1	BSD domain containing 1	-1.10071606027327	0.2698780512113	0.934934651944644	56.8483730753326	56.6337488345694	64.5889213882649	59.995453352152	63.066208024533	73.2886263987089	64.7856716653903
Bsg	basigin	1.01819302222684	0.865226412946041	0.993061362647571	204.277841783701	187.77703523198	220.496360163046	175.705823747072	179.468409121243	264.8495943284	181.847685455972
Bsn	bassoon (presynaptic cytomatrix protein)	-1.05760849871626	0.560885548135624	0.981115516073287	1680.67802416647	1685.52436990575	1601.90560044808	1417.06135346827	1848.95706794668	1910.4588722207	1829.13655560759
Bspry	B-box and SPRY domain containing	1.31337073621574	0.00215881355822837	0.124326599358264	40.4075906335304	40.220524638611	38.6803710008818	29.5560840409809	28.6861151928733	34.5839903688687	28.1824972909549
Bst2	bone marrow stromal cell antigen 2	-1.06606035672313	0.82296715202248	0.991426117482687	0.806359901777768	1.25943056949186	1.04911383610882	0.951230290974097	1.29736199364754	0.735829582316355	1.46023302025673
Btaf1	BTAF1 RNA polymerase II, B-TFIID transcription factor-associated, 170kDa	-1.0410935902078	0.588026997805962	0.981115516073287	110.29211545427	103.43581386859	105.276292771268	118.971731392546	112.870493447336	100.955818693804	110.198918595375
Btbd1	BTB (POZ) domain containing 1	-1.07192951024549	0.427037878064754	0.972840280643338	407.301345942415	379.616749720385	452.943495328722	483.700602960328	455.590286769227	362.028154499647	470.876474598787
Btbd10	BTB (POZ) domain containing 10	1.0460597597603	0.60882601759204	0.981115516073287	132.06383280227	135.124712068707	137.707594400545	141.325643230437	133.772436678324	113.563032204157	127.624365970438
Btbd17	BTB (POZ) domain containing 17	-1.19712666820922	0.109110372051513	0.796433222420736	15.3208381337776	14.6662721156955	12.4525250981612	14.1325643230437	16.577403252163	18.1504630304701	18.7396570932947
Btbd3	BTB (POZ) domain containing 3	-1.01409502891455	0.868714842116546	0.993215505621521	267.711487390219	272.321390558191	295.120283461917	266.888041639018	269.418840680805	279.762407196678	312.976610675026
Btbd6	BTB (POZ) domain containing 6	-1.0292460132972	0.727522472337756	0.986537043246145	60.5217904056536	59.1526099735531	54.3714648974659	51.1626006502496	63.2103593571605	64.5567820218882	59.8208793965174
Btbd7	BTB (POZ) domain containing 7	1.01123990345016	0.897322862899619	0.995909964608095	48.0232119280982	52.3273088227586	45.6136450482097	50.2113703592755	50.7412690848814	43.0705582182506	48.6257595745491
Btbd9	BTB (POZ) domain containing 9	-1.05427567502241	0.510117785102373	0.981115516073287	54.8772710932092	52.7335767484011	55.6486469588158	54.7636867517944	58.0929870488841	62.1530720529881	54.4180172215675
Btd	biotinidase	1.03167344058472	0.819575325500651	0.991417916046077	9.94510545525914	10.0348177633706	9.39641087993119	12.0942136995278	7.35171796400271	10.3506694579167	8.17730491343769
Btf3	basic transcription factor 3	1.0351130172954	0.688405048914286	0.983925199152585	42.4682881602958	37.4172759516775	41.5996442839672	42.1259128859957	38.9208598094261	39.2932996956933	36.2137789023669
Btg1	B-cell translocation gene 1, anti-proliferative	1.05733560441037	0.65258293711058	0.981115516073287	32.6575760219996	32.9483287696096	34.7575975267358	29.9637541656841	29.2627205233833	38.949912557279	28.279846158972
Btg2	BTG family, member 2	-1.42550031462356	0.092135359740583	0.758804627566408	30.9104629014811	30.5513480083187	34.3014610762537	27.0421182719779	64.2914943518668	47.6817569340998	43.028199663565
Btg3	BTG family, member 3	-1.22724348600545	0.114430269115171	0.798017587889858	19.3526376426664	16.9413724992937	20.662981206839	25.1396576900297	27.9653585297358	15.8448636725455	24.434565872296
Btk	Bruton agammaglobulinemia tyrosine kinase	1.0366098239465	0.8751321525164	0.993215505621521	1.34393316962961	1.66569849513439	1.4140229964945	1.08712033254183	1.44151332627504	1.76599099755925	1.36288415223962
Btrc	beta-transducin repeat containing E3 ubiquitin protein ligase	1.04281465085247	0.5868993640928	0.981115516073287	105.319562726641	105.792167837316	104.409633515352	100.694520801687	99.3202681803503	101.887869498071	101.486194907843
Bub1	BUB1 mitotic checkpoint serine/threonine kinase	-1.06158223060722	0.800595559547981	0.989926769678163	1.52312425891356	1.7469520802629	1.23156841630166	1.29095539489342	1.87396732415755	1.3735485536572	1.84962849232519
Bub3	BUB3 mitotic checkpoint protein	-1.01175595315791	0.903385444485461	0.996137253006023	20.830964129259	20.6384106226408	19.0665036301516	21.8782966924042	19.6045812373406	20.799449526809	19.4210991694145
Bud13	BUD13 homolog	-1.0945906257568	0.577254474892233	0.981115516073287	6.98845248207399	5.60649737386699	6.79643311218324	5.43560166270913	6.27058296929643	9.86011640303915	6.57104859115529
Bud31	BUD31 homolog	1.03921086661095	0.720059060149631	0.986537043246145	19.8902109105183	21.2478125111046	19.8419355959712	17.1221452375337	21.6947755604394	20.799449526809	18.6423082252776
Bysl	bystin-like	-1.1971158971998	0.0917639978092513	0.758804627566408	18.6358732855306	16.5757313662154	16.1928439921144	20.6552863182947	20.9019432309881	21.6824450255886	18.8370059613118
Bzw1	basic leucine zipper and W2 domains 1	1.04344909149386	0.567384662711676	0.981115516073287	268.786633925923	266.633639599196	263.464413798459	256.832178563006	266.247511363	240.910605250375	256.952337131176
Bzw2	basic leucine zipper and W2 domains 2	1.11477840786082	0.248828643203311	0.924959896248631	27.1026522541972	30.3482140454974	27.7787098343597	27.993348562952	25.6589372076957	25.7049800755847	22.7309606819965
C1H6orf35	NA	1.11206555768789	0.458768958247435	0.977699124878666	6.45087921422214	7.06906190618012	7.61747872305101	4.95998651722208	6.12643163666892	7.7507382670656	6.37635085512106
C1d	C1D nuclear receptor co-repressor	-1.15665543301532	0.315780326545667	0.950601345540043	18.2326933346418	19.4196068457132	18.063003439091	27.5856784382488	23.8570455498519	13.3920983981577	21.3194020957483
C1galt1	core 1 synthase, glycoprotein-N-acetylgalactosamine 3-beta-galactosyltransferase, 1	1.17115131196507	0.123173478676399	0.815583897506205	35.3454423612588	36.2797257598784	29.9681647966737	28.5369087292229	28.1095098623633	24.0370996890009	34.9482436181444
C1galt1c1	C1GALT1-specific chaperone 1	1.05551886561945	0.576928323530579	0.981115516073287	45.290547816518	44.7707254058074	42.5575308299796	48.4447998188951	42.1642647935449	32.1802803999686	44.9265025898988
C1qa	complement component 1, q subcomponent, A chain	-1.02146399801058	0.865921096351396	0.993215505621521	21.4133351694318	18.0382958985286	18.5191398895731	16.8503651543983	20.0370352352231	19.9655093335171	22.0008441718681
C1qb	complement component 1, q subcomponent, B chain	1.0208725219862	0.892819806377477	0.995909964608095	11.4682297141727	10.9286071997842	8.71220620420805	8.28929253563142	9.65813928604277	12.6072135103535	9.97825897175433
C1qbp	complement component 1, q subcomponent binding protein	1.09586303613264	0.36190599535653	0.962113509263657	23.7876171024442	25.5136257303512	25.4980275819492	24.4602074821911	18.9559002405168	26.1464778249745	21.3194020957483
C1qc	complement component 1, q subcomponent, C chain	-1.0044185674516	0.971797410875637	0.996984513424727	17.8743111560739	17.469520802629	14.3226845451378	15.8311898426403	15.4241925911429	17.758020586568	17.4254473750637
C1ql1	complement component 1, q subcomponent-like 1	-1.23581650664384	0.228976003957315	0.910283352783156	4.70376609370365	4.75333473001766	5.61047834092979	7.33806224465732	6.41473430192393	6.72057685182271	4.42937349477875
C1ql2	complement component 1, q subcomponent-like 2	2.58693975997882	0.0372503521777761	0.540382519022451	3.27023737943206	2.92512906462625	3.42102337861572	1.56273547802887	0.36037833156876	2.59993119085112	0.389395472068462
C1ql3	complement component 1, q subcomponent-like 3	-1.47881005907477	0.000501800489313238	0.050614876134816	33.1951492898515	31.6482714075535	36.2628478133267	54.1521815647397	53.0476904069215	37.134866254232	55.1481337316959
C1qtnf1	C1q and tumor necrosis factor related protein 1	-1.11878920799459	0.592532796238944	0.981115516073287	3.31503515175305	3.81891850103983	2.00700038212123	3.80492116389639	2.95510231886383	4.12064566097159	2.77444273848779
C1qtnf2	C1q and tumor necrosis factor related protein 2	1.14436263641389	0.593787250707021	0.981115516073287	1.43352871427159	1.54381811744163	1.32279570639808	1.6986255195966	1.15321066102003	1.0301614152429	1.16818641620538
C1qtnf4	C1q and tumor necrosis factor related protein 4	-1.0063224728935	0.942737125293815	0.996137253006023	99.2270656909864	92.304072705984	103.95349706487	93.9000187233001	101.987067833959	92.2730296224709	108.251941235032
C1qtnf5	C1q and tumor necrosis factor related protein 5	-1.0496533808697	0.735648244342177	0.986537043246145	9.67631882133321	9.7098034228566	8.43852433391879	10.8032583046344	10.8834256133766	8.82995498779626	8.56670038550616
C1qtnf6	C1q and tumor necrosis factor related protein 6	-1.85183672893559	0.0872842550377273	0.749523475082505	0.537573267851845	0.487521510771042	0.638591030674935	1.6986255195966	0.36037833156876	1.07921672073065	0.973488680171154
C1r	complement component 1, r subcomponent	-1.1585560042676	0.238317659237225	0.91507262371735	13.842511647185	14.4631381528743	14.5963664154271	21.7424066508365	13.2619226017304	15.942974283521	15.3811211467042
C1rl	complement component 1, r subcomponent-like	-2.06156943632002	0.0360276752006742	0.538437306713191	0.537573267851845	0.650028681028057	0.319295515337468	1.49479045724501	1.29736199364754	0.588663665853084	0.876139812154039
C1s	complement component 1, s subcomponent	-1.29211826812366	0.044053848259378	0.573699822564172	8.6907678302715	8.5722532310575	8.11922881858132	10.3955881799312	10.8834256133766	10.8412225127943	11.5845152940367
C2	complement component 2	-1.16839797743296	0.345973717845703	0.960622227866033	10.9754542186418	9.26290870464981	9.67009275022045	13.6569491775567	12.1087119407103	10.0563376249902	10.8543987839084
C2cd2	C2 calcium-dependent domain containing 2	1.01334397938722	0.895268755210773	0.995909964608095	20.4725819506911	18.6476977869924	18.8384354049106	20.3155612143754	18.8117489078893	17.0221910042517	20.1512156795429
C2cd2l	C2CD2-like	-1.18763815511401	0.0270854615914904	0.488297477694543	171.396276900097	168.154294423445	168.359963872942	190.993453423442	217.524360934904	212.213251540037	183.648639514288
C2cd3	C2 calcium-dependent domain containing 3	1.02728409150488	0.736287475680993	0.986537043246145	56.6691819860487	57.8119258189328	55.3293514434783	58.1609377909876	52.3990094100977	54.8928868408001	54.9534359956616
C2cd4c	C2 calcium-dependent domain containing 4C	-1.36045142571945	0.0208675122252418	0.440910876871145	14.6936693212838	14.7881524933883	14.1858436099932	14.9479045724501	26.5238452034608	17.0221910042517	20.8326577556627
C2cd5	C2 calcium-dependent domain containing 5	1.02587362409805	0.717451686090558	0.986537043246145	105.767540449851	103.760828209104	106.735929412811	97.6369948664127	106.455759145412	102.378422552949	104.552684250382
C3	complement component 3	1.04607543259642	0.754826665419168	0.986537043246145	18.9942554640985	18.8914585423779	19.0665036301516	20.6552863182947	14.5592845953779	24.1352102999764	13.1907716163191
C3ar1	complement component 3a receptor 1	1.12197638120507	0.647029215887233	0.981115516073287	1.61271980355554	1.54381811744163	1.14034112620524	1.29095539489342	0.936983662078776	1.61882508109598	1.21686085021394
C4a	complement component 4A (Rodgers blood group)	-1.73288315110838	4.76265259612881e-05	0.0127790628522493	29.2081475532836	24.9448506344517	25.1331184215635	53.5406763776849	40.5065244683286	36.6443131993545	52.5197142952338
C4b	complement component 4B (Chido blood group)	1.06142415339661	0.738507088175545	0.986537043246145	3.76301287496292	3.57515774565431	3.55786431376035	3.6010861015448	3.02717798517759	2.35465466341233	4.67274566482154
C5ar1	complement component 5a receptor 1	1.43427602785221	0.177742255152173	0.877049418310892	1.52312425891356	1.42193773974887	2.14384131726585	1.08712033254183	1.00905932839253	0.833940193291869	1.75227962430808
C5ar2	complement component 5a receptor 2	1.20514081484332	0.46441152443873	0.979170018493906	1.47832648659257	1.42193773974887	1.04911383610882	1.01917531175796	1.44151332627504	0.882995498779626	1.07083754818827
C8g	complement component 8, gamma polypeptide	-1.01548032953341	0.953859974285618	0.996137253006023	1.3887309419506	0.975043021542085	1.27718206134987	0.951230290974097	1.87396732415755	1.12827202621841	1.02216311417971
Caap1	caspase activity and apoptosis inhibitor 1	-1.08855259455442	0.551879393683398	0.981115516073287	7.75001461153077	9.1816551195213	9.53325181507582	10.9391483462021	9.94644195129778	6.96585337926149	10.6597010478741
Cab39	calcium binding protein 39	1.07501239223708	0.375105679762953	0.962668275788045	312.106079760317	307.382312541142	352.821544447902	304.461638132495	291.834372904382	310.471028432014	299.104396982587
Cab39l	calcium binding protein 39-like	1.06769660911832	0.560769836503285	0.981115516073287	28.3121921068639	29.2512906462625	28.4173008650346	24.8678776068943	30.1276285191484	21.0937813597355	31.3463355015112
Cabin1	calcineurin binding protein 1	-1.0588246295845	0.404637725801882	0.966815332508953	127.808044431776	126.593085630214	125.437523882577	133.308130777941	133.988663677265	132.645546038895	136.288415223962
Cables1	Cdk5 and Abl enzyme substrate 1	-1.12962132915368	0.356740558981529	0.962113509263657	38.9740619192588	38.6767065211694	34.5295293014947	40.1555072832637	37.2631194842098	47.0930932682467	44.3424093817961
Cabp1	calcium binding protein 1	-1.06756865838347	0.658155983860038	0.981115516073287	128.480011016591	112.373708232725	109.016611665221	85.3389461045333	108.473877802197	167.818200073617	136.142391921936
Cabp4	calcium binding protein 4	-1.29634099319361	0.274388348884499	0.937743114487657	1.34393316962961	1.30005736205611	1.45963664154271	1.22301037410955	2.09019432309881	2.20748874694906	1.55758188827385
Cabp7	calcium binding protein 7	-1.18988232781887	0.0984658073829778	0.774590114774095	37.6749265219502	36.848500855778	41.7364852191118	58.8403879988263	48.5789990954689	38.557470113377	38.7935239048205
Cabyr	calcium binding tyrosine-(Y)-phosphorylation regulated	1.09809408517653	0.591678491384748	0.981115516073287	6.98845248207399	8.20661209797921	7.61747872305101	4.75615145487049	6.70303696717894	7.99601479450439	8.12863047942914
Cacfd1	calcium channel flower domain containing 1	-1.33899426299162	0.0304180291889245	0.501140190519889	6.98845248207399	8.69413360875026	7.38941049780997	11.0750383877698	10.3068202828665	11.1846096512086	8.71272368753183
Cachd1	cache domain containing 1	-1.3646303377933	0.00611922327628896	0.225761093749586	31.6272272586169	29.6981853644693	28.1436189947454	44.0963184887278	46.8491831039388	37.8216405310606	34.2668015420246
Cacna1a	calcium channel, voltage-dependent, P/Q type, alpha 1A subunit	1.02732864705886	0.808685431529555	0.991395906710547	349.512219648341	354.590645500805	338.225178032475	282.583341440091	333.998637697927	377.382465117314	358.681904209062
Cacna1b	calcium channel, voltage-dependent, N type, alpha 1B subunit	-1.16142657001917	0.08868176491263	0.750240445670269	346.376375585872	347.602837179753	348.853157328707	382.80224709629	459.914826748052	336.568450951501	435.782207678617
Cacna1c	calcium channel, voltage-dependent, L type, alpha 1C subunit	-1.164501849241	0.0970903881915442	0.770229134770045	119.027681056863	119.077129005827	127.535751554794	139.898797793976	160.152130549157	143.045270802299	124.801248797942
Cacna1d	calcium channel, voltage-dependent, L type, alpha 1D subunit	-1.10933214632403	0.217186825016258	0.905434931436323	114.906286003332	113.876899557603	102.949996873809	104.295606903231	134.925647339344	128.721121599874	122.708248135574
Cacna1e	calcium channel, voltage-dependent, R type, alpha 1E subunit	-1.18176294316489	0.0630069818341034	0.67135417647421	408.331694705798	418.334083034119	403.452690451414	516.653938040502	545.324491329848	456.803004701993	419.81699332381
Cacna1g	calcium channel, voltage-dependent, T type, alpha 1G subunit	-1.12047231536038	0.326375607467287	0.953199699632852	136.633205579011	141.299984538474	143.135618161282	145.877959622956	155.250985239822	155.603429007165	172.258821956286
Cacna1h	calcium channel, voltage-dependent, T type, alpha 1H subunit	-1.09297089305839	0.519251746504634	0.981115516073287	59.5362394145919	67.7248632046106	59.9819432383957	79.4277292963371	70.5620773211632	65.0963903822535	57.9225764701837
Cacna1i	calcium channel, voltage-dependent, T type, alpha 1I subunit	-1.05298749266758	0.584404398882439	0.981115516073287	361.607618175008	360.400276837493	333.25329072222	338.570038565995	389.424825093202	323.225407858831	430.330671069659
Cacna1s	calcium channel, voltage-dependent, L type, alpha 1S subunit	1.39296271492233	0.187799319290707	0.88746364090443	2.7774618839012	4.0220524638611	3.83154618404961	1.63068049881274	2.52264832098132	2.99237363475318	2.96914047452202
Cacna2d1	calcium channel, voltage-dependent, alpha2/delta subunit 1	-1.15008731735453	0.100137856237646	0.775279175028929	455.682940049081	439.74440271548	469.273180255981	569.039549064862	543.594675338318	426.24154938312	554.012407885404
Cacna2d2	calcium channel, voltage-dependent, alpha 2/delta subunit 2	1.09244857033961	0.425165999042069	0.972840280643338	41.3035460799501	42.3331178519522	40.2312349325209	37.0300363272059	39.1370868083674	41.9422861920322	33.0986151258192
Cacna2d3	calcium channel, voltage-dependent, alpha2/delta subunit 3	1.06933419158434	0.438943695410715	0.972840280643338	263.052519068836	261.433410150971	268.071391948328	238.215242868227	236.912715173303	242.284153804032	270.678527521589
Cacnb1	calcium channel, voltage-dependent, beta 1 subunit	-1.31909756231183	0.000221826345837477	0.0315527932404488	104.781989458789	99.0074934790859	91.820267482046	126.377738657987	135.934706667736	138.286906169987	119.398386622992
Cacnb2	calcium channel, voltage-dependent, beta 2 subunit	1.02902793868934	0.707546471556	0.986537043246145	80.2776079992089	80.6441832400433	76.1747872305101	74.1280176751957	85.0492862502274	76.918719004803	71.308045822537
Cacnb3	calcium channel, voltage-dependent, beta 3 subunit	-1.34786268095195	0.000300299414197975	0.036100398026922	216.91081357822	217.028325878242	200.836879147267	272.595423384863	299.546469199953	255.823418118653	312.879261807009
Cacnb4	calcium channel, voltage-dependent, beta 4 subunit	1.08245438172644	0.44640290702809	0.973082990255817	476.021128682809	470.49888468662	528.798987043895	436.342923473975	466.257485383662	424.083115941659	490.540945938245
Cacng2	calcium channel, voltage-dependent, gamma subunit 2	-1.10535171254029	0.500452887399751	0.981115516073287	49.0535606914809	49.6053137209536	47.3013499149934	47.6294595694887	54.7054307321378	51.5080707621448	61.2324379827656
Cacng3	calcium channel, voltage-dependent, gamma subunit 3	1.00951467272749	0.943291079426231	0.996137253006023	45.5593344504439	45.502007671964	48.2136228159576	39.6119471169928	40.4344488020149	62.5945698023779	41.1298967372313
Cacng4	calcium channel, voltage-dependent, gamma subunit 4	-1.20215219805701	0.13425285990978	0.829077555801394	19.0838510087405	18.1601762762213	15.7367075416323	26.2947230433554	19.2442029057718	20.99567074876	18.4962849232519
Cacng5	calcium channel, voltage-dependent, gamma subunit 5	-1.14839830212621	0.595641523459343	0.981115516073287	5.64451931244438	4.10330604898961	4.6982054399656	7.33806224465732	6.05435597035517	4.2187562719471	4.57539679680442
Cacng7	calcium channel, voltage-dependent, gamma subunit 7	1.08036427534998	0.440187354147555	0.972840280643338	43.8570191022464	41.3987016229744	40.5049168028102	32.8174450386063	36.326135822131	50.5760199578774	35.2402902221958
Cacng8	calcium channel, voltage-dependent, gamma subunit 8	-1.12741658579999	0.19708000344267	0.896327447383109	32.7919693389626	34.8984148126938	31.108505922879	39.2042769922896	39.2812381409949	35.8103730060626	34.4128248440503
Cactin	cactin, spliceosome C complex subunit	1.02539781942246	0.826379814068248	0.991426117482687	15.8584114016294	16.1694634405729	15.0981165109574	13.521059135989	14.1268305974954	16.2373061164476	17.2307496390294
Cacul1	CDK2-associated, cullin domain 1	-1.09857112657979	0.240977345601522	0.918755388020803	117.011781302418	112.942483328625	124.753319206853	140.034687835544	142.92604630017	108.608446349894	128.305808046558
Cacybp	calcyclin binding protein	1.05904118384257	0.514363422501257	0.981115516073287	97.7935369767149	95.188574978046	115.904272067501	109.459428482805	101.266311170822	78.3903781694356	99.9772874535775
Cad	carbamoyl-phosphate synthetase 2, aspartate transcarbamylase, and dihydroorotase	-1.06550117118124	0.4465963595082	0.973082990255817	42.2890970710118	39.0829744468119	38.4523027756407	45.1154938004857	40.0740704704461	41.9422861920322	43.0768740975736
Cadm1	cell adhesion molecule 1	-1.11750281603969	0.298348241918622	0.942825160393069	63.7024322404437	66.9123273533256	67.4169673812539	69.9154263865961	70.922455652732	93.057914510275	61.0864146807399
Cadm2	cell adhesion molecule 2	1.12072826729585	0.160792066833031	0.855032634417493	182.326933346418	195.902393744831	178.759874943934	149.411100703717	163.46761119959	166.395596214472	183.210569608211
Cadm3	cell adhesion molecule 3	1.02920777650425	0.745097133686475	0.986537043246145	342.030991670737	352.356171909771	314.779764477695	298.278641241163	354.684353929974	303.99572810763	350.455924861615
Cadm4	cell adhesion molecule 4	1.11082289126537	0.266274825802508	0.93337611373419	166.602915261751	173.35452387167	144.823323028066	132.560735549319	159.143071220765	137.403910671207	152.837722786871
Cadps	Ca++-dependent secretion activator	1.1074946008337	0.221783505470886	0.908573989291294	347.63071321086	340.452521688445	331.291903985147	273.138983551134	319.65558010149	330.338427154556	304.020514817451
Cage1	cancer antigen 1	1.17199870323625	0.463626205253922	0.979170018493906	2.50867524997528	1.95008604308417	2.14384131726585	1.49479045724501	1.29736199364754	2.10937813597355	2.48239613443644
Calb1	calbindin 1	-1.53497993018719	8.32630732689452e-05	0.0182037748706142	98.3311102445667	101.445101032941	105.185065481171	189.702498028548	172.909523486691	107.3820637127	154.492653543162
Calb2	calbindin 2	1.10426746461305	0.615467729324662	0.981115516073287	9.85550991061716	9.7910570079851	10.5823656511846	14.2684543646115	7.71209629557147	8.29034662743093	6.3276764211125
Calcoco1	calcium binding and coiled coil domain 1	1.01984645319024	0.8352175037222	0.991426117482687	73.06516665553	67.0342077310183	74.2590141384853	59.7236732690165	66.3816886749656	88.2995498779626	65.5644626095272
Calcrl	calcitonin receptor-like	-1.07848968839668	0.595698264472056	0.981115516073287	12.0953985266665	13.2849611685109	11.7683204224381	17.3259802998853	12.5411659385929	10.1544482359657	13.531492654379
Cald1	caldesmon 1	-1.22750490099019	0.213782515379757	0.90336551159928	17.9191089283948	17.2257600472435	22.1682314934299	34.5840155789868	17.6585382468692	18.984403223762	22.6336118139793
Calhm2	calcium homeostasis modulator 2	-1.09245509947429	0.550120890841671	0.981115516073287	14.4248826873578	11.0098607849127	10.8104338764257	11.482708512473	12.4690902722791	15.1090340902291	13.6288415223962
Calm1	calmodulin 1	-1.01138510169973	0.895856808400604	0.995909964608095	1987.36357347595	1943.17948834825	1831.15978046038	1799.65976550221	1973.35966800422	1928.90366708409	2067.73863111754
Calm2	calmodulin 2	1.05211300465501	0.531753698956854	0.981115516073287	664.216570203276	690.289832459232	717.685091188531	710.433137316083	620.931865292974	643.998050443274	650.728508260408
Calm3	calmodulin 3	-1.01429286043327	0.91374936853306	0.996137253006023	711.926197725127	651.044350842163	739.990163617105	563.536002381369	638.734554872471	994.400097542322	647.126600143775
Caln1	calneuron 1	-1.16504827290667	0.10965511638077	0.797160285708975	32.2991938434317	34.6952808498725	38.6803710008818	39.000441929938	44.3986104492713	44.9837151322732	35.8243834302985
Calr	calreticulin	-1.09214484075555	0.28058815271755	0.939006722458347	403.672726384415	390.057835409398	424.480580818639	443.884820780984	430.86833322361	496.194415008662	402.926964722841
Calr3	calreticulin 3	-1.10022349661261	0.655389507984731	0.981115516073287	1.83670866516047	2.39698076129096	1.96138673707302	2.10629564429979	2.95510231886383	2.20748874694906	1.89830292633375
Calu	calumenin	-1.09874216730058	0.282988798363375	0.939006722458347	110.068126592665	107.661000295272	122.837546114829	145.470289498253	132.330923352049	102.967086218802	118.473572376829
Caly	calcyon neuron-specific vesicular protein	-1.00065568226908	0.994019721752809	0.998332355169176	85.2949584991595	80.766063617736	87.0764483970323	92.0655031621358	86.5628752428162	88.0542733505238	71.2106969545199
Camk1	calcium/calmodulin-dependent protein kinase I	-1.15980647660374	0.126987926653285	0.825807108566569	41.0795572183452	44.8926057835002	36.8102115539052	49.463975130653	51.1737230827639	47.7798675450753	41.6653155113254
Camk1d	calcium/calmodulin-dependent protein kinase ID	1.051782675958	0.533468273381527	0.981115516073287	192.809612069529	198.583762054071	197.643923993892	168.775431627118	180.837846781204	193.032627094324	203.84852962784
Camk1g	calcium/calmodulin-dependent protein kinase IG	-1.04718317022108	0.804661858574029	0.98993068337984	32.4783849327157	29.8200657421621	29.7400965714327	37.7774315558284	30.1997041854621	39.3914103066689	21.1733787937226
Camk2a	calcium/calmodulin-dependent protein kinase II alpha	-1.05714667505834	0.592512738211549	0.981115516073287	1266.2090346527	1307.16705075486	1067.26806683801	1024.40707835832	1288.71291368989	1386.15576716755	1432.14787183379
Camk2b	calcium/calmodulin-dependent protein kinase II beta	-1.00683626315647	0.928120173501271	0.996137253006023	980.623236106408	941.932185602218	943.381406887072	916.306550291191	973.453949233535	1028.64070077278	928.902898619315
Camk2d	calcium/calmodulin-dependent protein kinase II delta	-1.46094076612139	0.00603519284799907	0.224061279130431	91.4770510794557	95.3104553557388	96.6097002121081	157.428613156213	159.647600884961	128.524900377923	106.64568491275
Camk2g	calcium/calmodulin-dependent protein kinase II gamma	1.17438327647546	0.25357335157796	0.926513704659752	168.977197194763	174.613954441162	165.531917879953	111.905449231024	136.943765996129	167.180481102276	161.842493078454
Camk2n1	calcium/calmodulin-dependent protein kinase II inhibitor 1	-1.2434004862831	0.097733552547188	0.770255221209681	467.375158624858	388.310883329135	496.276458124521	436.95442866103	543.378448339377	737.595573313914	523.250165591995
Camk2n2	calcium/calmodulin-dependent protein kinase II inhibitor 2	-1.10365196943584	0.646178457234277	0.981115516073287	6.00290149101227	4.79396152258192	6.6139785319904	3.66903112232866	7.71209629557147	9.02617620974728	5.15949000490712
Camk4	calcium/calmodulin-dependent protein kinase IV	-1.20370976745785	0.0177905191972144	0.406447815527932	72.930773338567	75.7689681323328	70.06255879405	88.8041421645103	84.6168322523449	87.2203331572319	90.4370983879002
Camkk1	calcium/calmodulin-dependent protein kinase kinase 1, alpha	1.07639700010421	0.66022791274945	0.981115516073287	366.804159764242	380.794926704748	365.228455901015	263.966405745312	349.566981621697	359.967831669161	404.873942083183
Camkk2	calcium/calmodulin-dependent protein kinase kinase 2, beta	1.0170334339362	0.901231258695087	0.996137253006023	126.643302351431	129.843229035354	120.146341056984	96.1422044091677	120.582589742907	117.683677865129	159.214073641992
Camkmt	calmodulin-lysine N-methyltransferase	1.22529028942717	0.0943272329628044	0.762758433122513	16.8887601650121	15.8038223074946	20.1156174662605	15.8311898426403	14.4151332627504	13.5392643146209	13.7261903904133
Camkv	CaM kinase-like vesicle-associated	-1.1194654607197	0.190555708136933	0.891323569835432	408.286896933476	422.559269460801	366.003887866834	439.876064554736	500.637578215322	408.826915934967	437.339789566891
Camlg	calcium modulating ligand	1.12169096591096	0.231610739650976	0.912470559623995	26.4306856693824	24.8635970493232	26.319073192817	24.7319875653265	25.7310128740095	20.5051176938824	21.5140998317825
Camsap1	calmodulin regulated spectrin-associated protein 1	1.00559404778702	0.935996730563401	0.996137253006023	228.468638837034	225.844339864685	224.19106541195	225.441578960861	225.596835562044	229.873161515629	218.742906434458
Camsap2	calmodulin regulated spectrin-associated protein family, member 2	-1.07668866893642	0.325166821029356	0.952743956994513	558.852209704314	551.061814341535	595.121226943991	660.96916218543	620.139032963523	552.411795097631	614.368706056015
Camsap3	calmodulin regulated spectrin-associated protein family, member 3	1.04521767538772	0.634393676412652	0.981115516073287	32.2991938434317	33.3545966952522	29.2839601209506	28.7407437915745	28.7581908591871	34.6821009798442	28.8152649330662
Camta1	calmodulin binding transcription activator 1	1.07643863159927	0.51074138488853	0.981115516073287	650.374058556091	615.739668103827	716.635977352422	555.042874783386	615.382038986815	622.364660723173	663.043140064573
Camta2	calmodulin binding transcription activator 2	-1.02866212311363	0.783287072417501	0.987238518496409	347.003544398366	361.984721747499	313.046445965863	290.1252387471	343.512625651342	390.774563515472	377.178189132314
Cand1	cullin-associated and neddylation-dissociated 1	1.03897642725955	0.647361848127425	0.981115516073287	415.768124911081	408.624279611262	421.333239310313	443.613040697849	413.281870643054	319.202872808835	422.786133798332
Cand2	cullin-associated and neddylation-dissociated 2 (putative)	1.01423165037801	0.925928819209943	0.996137253006023	8.3323856517036	9.83168380054936	7.11572862752071	10.1238080967957	6.70303696717894	9.51672926462485	6.91176962921519
Cant1	calcium activated nucleotidase 1	-1.02107042792628	0.806476736606298	0.990222202600626	36.5101844416045	37.9860510475771	40.2768485775691	42.7374180730505	41.4435081304074	35.7122623950871	36.6031743744354
Canx	calnexin	-1.01702283048477	0.846052873876756	0.991760023882266	1183.55714472048	1176.55191266078	1265.96110466801	1370.92668435603	1278.04571507545	988.611571494766	1279.69954451899
Cap1	CAP, adenylate cyclase-associated protein 1 (yeast)	-1.06190441074066	0.430541824195165	0.972840280643338	239.040913104787	244.288903688857	240.794432209499	285.572922354581	241.453482151069	257.834685643651	240.500378436284
Cap2	CAP, adenylate cyclase-associated protein, 2 (yeast)	-1.00226621205513	0.984354280358078	0.996984513424727	205.890561587257	201.91515904434	180.584420745862	157.088888052294	196.117888039719	247.729292713173	185.206221402562
Capg	capping protein (actin filament), gelsolin-like	1.36149440186496	0.102468084868764	0.779973056067459	3.71821510264193	4.59082755976065	4.10522805433887	4.21259128859957	2.30642132204007	2.50182057987561	3.16383821055625
Capn1	calpain 1, (mu/I) large subunit	1.38770697828155	0.0214940542968993	0.447333969350913	8.60117228562953	9.42541587490682	10.1262292007025	7.06628216152186	4.82906964302139	7.35829582316355	7.64188613934356
Capn10	calpain 10	-1.10524708956118	0.267791724031878	0.93337611373419	21.5477284863948	22.425989495468	20.2980720464533	24.4602074821911	23.7128942172244	23.0559935792458	23.5584260601419
Capn12	calpain 12	-1.00483724382225	0.984229862654596	0.996984513424727	2.19509084372837	2.11259321334118	1.09472748115703	1.56273547802887	1.36943765996129	1.56976977560822	2.67709387047067
Capn15	calpain 15	-1.09880769673394	0.25841028602387	0.927286492245339	34.807869093407	36.6859936855209	33.6628700455787	38.7966068675864	36.326135822131	40.6177929438628	38.2581051307264
Capn2	calpain 2, (m/II) large subunit	1.09775411579431	0.199377517120738	0.897695660971566	139.500263007554	135.490353201786	148.837323792308	126.649518741123	124.979205388046	135.58886436816	127.429668234404
Capn5	calpain 5	-1.04683608844064	0.717583777918239	0.986537043246145	44.1258057361723	43.7550555917011	43.3329627957992	37.7774315558284	46.4167291060563	54.9419421462878	43.904339475719
Capn6	calpain 6	1.20809620446547	0.424325089181696	0.972840280643338	4.56937277674069	4.22518642668237	5.24556918054411	6.998337140738	2.81095098623633	2.74709710731439	3.01781490853058
Capn7	calpain 7	1.01808805418687	0.822813097225	0.991426117482687	71.4972446242954	73.5751213338632	62.7187619412883	64.6157147654547	61.7688460308855	72.258464983466	73.2550231828793
Capns1	calpain, small subunit 1	1.16117022383278	0.0915479250133869	0.758804627566408	345.704409001058	324.486192210693	330.425244729231	256.152728355168	329.746173385416	256.706413617432	306.454236517879
Caprin1	cell cycle associated protein 1	1.03819650999057	0.593822237434954	0.981115516073287	250.50914281896	250.057908232981	255.573253205119	248.406995985807	239.939893158481	251.94804898512	230.814166068581
Capza1	capping protein (actin filament) muscle Z-line, alpha 1	1.02838441109226	0.697722528106221	0.98508465111739	118.176523382764	118.142712776849	124.662091916757	119.447346538033	124.618827056477	113.661142815133	110.490965199426
Capza2	capping protein (actin filament) muscle Z-line, alpha 2	1.06943567355288	0.433127711102099	0.972840280643338	262.022170305454	279.877973975143	264.422300344471	271.712138114672	247.651989454052	203.481407163216	282.555089419677
Capzb	capping protein (actin filament) muscle Z-line, beta	-1.01925853855911	0.791189433841157	0.988491893794117	196.169444993603	207.92792434385	194.496582485566	208.455323764895	200.009974020662	213.832076621133	191.241851219623
Car11	carbonic anhydrase 11	-1.15144465331951	0.073562803265504	0.711870865043066	89.1923646910853	93.2791157275261	95.0588362804689	103.344376612257	112.582190782081	100.759597471853	109.468802085246
Car12	carbonic anyhydrase 12	-1.15869164755438	0.305346511379354	0.947081225418297	11.0202519909628	10.0754445559349	10.9472748115703	16.2388599673435	9.73021495235652	12.312881677427	11.2437942559768
Car13	carbonic anhydrase 13	-2.19362699776654	0.0949483523973909	0.764638641475851	0.761562129456781	0.446894718206789	0.684204675723145	2.85369087292229	0.576605330510016	0.245276527438785	1.89830292633375
Car14	carbonic anhydrase 14	1.43787433521016	0.0656938263087336	0.679695426710938	5.51012599548141	5.11897586309595	5.24556918054411	4.89204149643821	2.52264832098132	4.2187562719471	3.06648934253914
Car2	carbonic anhydrase 2	1.61755848134276	2.99784747128487e-09	7.07851744919783e-06	249.837176234145	252.170501446322	225.012111022818	174.822538476882	136.00678233405	137.649187198646	150.890745426529
Car3	carbonic anhydrase 3	-14.0767061666902	0.00165512436684315	0.103388350661113	0.268786633925923	0.284387547949775	0.410522805433887	0.407670124703184	8.36077729239524	0.196221221951028	9.44284019766019
Car4	carbonic anhydrase 4	-1.1868631477496	0.291041524204603	0.940123329587978	16.8887601650121	16.656984951344	16.2384576371626	12.9095539489342	20.3974135667918	23.9389890780254	21.4167509637654
Car5b	carbonic anhydrase 5B, mitochondrial	1.15655517007965	0.432022171483344	0.972840280643338	3.85260841960489	5.20022944822445	4.78943273006201	4.95998651722208	3.02717798517759	3.82631382804504	4.13732689072741
Car6	carbonic anhydrase 6	-1.01783757606014	0.921261902551709	0.996137253006023	5.1965415892345	4.50957397463214	5.47363740578516	3.19341597684161	4.25246431251137	6.72057685182271	6.23032755309539
Car7	carbonic anhydrase 7	-1.13727895678528	0.41943569839591	0.971102982062768	10.6170720400739	10.3598321038847	9.4420245249794	11.8224336163923	8.93738262290525	13.6373749255964	11.6331897280453
Car8	carbonic anhydrase 8	-1.1134571517651	0.399176294826939	0.966815332508953	13.7081183302221	14.6256453231313	14.5507527703789	11.2788734501214	16.2170249205942	16.0901401999843	19.9078435095001
Card10	caspase recruitment domain family, member 10	-1.09349595842709	0.581663887661777	0.981115516073287	3.04624851782712	3.90017208616834	3.83154618404961	3.73697614311252	4.18038864619762	4.12064566097159	3.69925698465039
Card6	caspase recruitment domain family, member 6	-1.29365708359906	0.187043632048912	0.886975064070231	3.49422624103699	5.32210982591721	5.33679647064053	8.15340249406369	4.39661564513887	6.91679807377373	4.96479226887289
Card9	caspase recruitment domain family, member 9	1.0139698100593	0.95452702512743	0.996137253006023	1.16474208034566	1.05629660667059	1.55086393163913	1.08712033254183	1.36943765996129	1.27543794268168	1.21686085021394
Carf	calcium responsive transcription factor	-1.04725222675852	0.625108626248363	0.981115516073287	22.3988861604936	23.6041664798313	24.1296182305029	21.1309014637817	25.586861541382	25.9993119085112	25.1160079484158
Carhsp1	calcium regulated heat stable protein 1	1.18080560503955	0.0592483873529566	0.655563693616688	53.6677312405426	56.6743756271337	54.4170785425141	53.9483465023881	43.1012484556237	47.1912038792222	41.9086876813682
Carkd	carbohydrate kinase domain containing	1.06880117812546	0.491994043655921	0.981115516073287	27.2370455711602	30.0638264975476	25.7260958071903	23.9166473159202	29.6230988549521	24.1842656054642	25.9921477605698
Carm1	coactivator-associated arginine methyltransferase 1	-1.04618745040589	0.538361138974603	0.981115516073287	85.1157674098755	84.7474892890329	80.8273790254275	80.7866297120144	91.2477935532101	89.427821904181	88.1980744235066
Cars	cysteinyl-tRNA synthetase	1.08583491239663	0.294745218048605	0.941916036095752	77.5449438876287	79.5066330482442	73.6660367528586	67.1976255552416	73.3730283073996	72.4546862054171	70.2858827083573
Cars2	cysteinyl-tRNA synthetase 2, mitochondrial	1.03107869945297	0.782799868258609	0.98721753531455	14.2008938257529	13.4068415462037	14.368298190186	12.8416089281503	13.8385279322404	14.324149202425	13.2394460503277
Cartpt	CART prepropeptide	-3.28490638692876	0.00422436213244452	0.181355706675054	0.806359901777768	0.812535851285071	1.04911383610882	3.3972510391932	3.38755631674635	1.3735485536572	3.60190811663327
Casc1	cancer susceptibility candidate 1	1.04557534957876	0.759149675601971	0.986537043246145	7.88440792849373	7.06906190618012	6.65959217703861	6.998337140738	8.00039896082648	7.45640643413906	5.20816443891567
Casc3	cancer susceptibility candidate 3	1.0474065704194	0.663074481932948	0.981115516073287	42.9162658835057	45.502007671964	42.3294626047386	37.3018164103414	41.6597351293487	53.6174488981184	33.7800572019391
Casc4	cancer susceptibility candidate 4	-1.12724959462643	0.113372338968715	0.798017587889858	120.371614226492	119.970918442241	138.254958141123	146.217684726875	143.646802963308	138.826514530352	140.37706768068
Casc5	cancer susceptibility candidate 5	1.08249054017861	0.650306493516726	0.981115516073287	3.49422624103699	4.14393284155386	4.2420689894835	4.68820643408662	2.81095098623633	4.07159035548383	3.06648934253914
Cask	calcium/calmodulin-dependent serine protein kinase (MAGUK family)	-1.07896905631002	0.327855624050944	0.953199699632852	158.85290065022	166.569849513439	173.51430576339	181.956765659188	197.343174367053	156.927922255335	181.799011021963
Caskin1	CASK interacting protein 1	-1.12243501328743	0.130066722599337	0.828769627208351	263.366103475083	261.79905128405	268.071391948328	263.898460724528	320.015958433059	290.65268501496	312.538540768949
Caskin2	cask-interacting protein 2	-1.0511886323442	0.530394528937288	0.981115516073287	45.200952271876	48.0208688109477	45.1575085977276	51.6382157957367	47.3537127681351	48.3685312109284	46.6787822142068
Casp1	caspase 1	-1.25066400023333	0.315422396224575	0.950601345540043	2.46387747765429	2.23447359103394	2.41752318755511	4.00875622624798	2.73887531992258	1.91315691402252	3.26118707857337
Casp12	caspase 12	1.27166823179507	0.500607830707915	0.981115516073287	0.358382178567897	0.975043021542085	1.14034112620524	0.951230290974097	0.648680996823768	0.343387138414299	0.681442076119808
Casp2	caspase 2	-1.20948069004641	0.0802936622687908	0.728926548848904	24.7283703211849	21.6947072293114	22.3506860736227	29.2163589370615	32.4340498411884	22.9088276627825	26.5762409686725
Casp3	caspase 3	1.02704142285007	0.836999766517647	0.991426117482687	20.87576190158	20.5571570375123	18.3822989544285	23.8487022951363	19.172127239458	15.4524212286434	19.3237503013974
Casp4	caspase 4, apoptosis-related cysteine peptidase	-1.50533321690281	0.0628596188099755	0.67082729167957	1.83670866516047	1.70632528769865	1.8701594469766	1.97040560273206	3.6037833156876	2.15843344146131	3.16383821055625
Casp6	caspase 6	1.33552899351	0.219437453921061	0.906782842489339	2.46387747765429	1.50319132487738	1.77893215688018	1.49479045724501	1.22528632733378	1.27543794268168	1.70360519029952
Casp7	caspase 7	-1.0948739304325	0.494642203286314	0.981115516073287	8.46677896866656	6.45966001771631	8.11922881858132	8.83285270190233	8.8653069565915	8.48656784938196	7.49586283731789
Casp8	caspase 8	-1.1776446465139	0.634571333341803	0.981115516073287	1.0303487633827	0.650028681028057	1.09472748115703	1.56273547802887	0.792832329451272	1.32449324816944	0.681442076119808
Casp8ap2	caspase 8 associated protein 2	1.00607418607727	0.938625839977461	0.996137253006023	47.1272564816784	47.9396152258192	49.9469413277896	51.977940899656	48.1465450975864	44.9837151322732	47.214200988301
Casp9	caspase 9, apoptosis-related cysteine peptidase	-1.05971237319709	0.50709834032715	0.981115516073287	49.3223473254068	53.1804714666079	50.7679869386574	46.6782292785146	58.5975167130804	54.304223174947	56.9490877900125
Casq1	calsequestrin 1 (fast-twitch, skeletal muscle)	-1.07544718655373	0.825008964615804	0.991426117482687	1.3887309419506	0.853162643849324	1.36840935144629	1.29095539489342	1.6577403252163	1.81504630304701	0.438069906077019
Casr	calcium-sensing receptor	-1.84952573710942	0.0941312480733699	0.762666605689234	0.537573267851845	0.853162643849324	0.410522805433887	1.97040560273206	0.144151332627504	1.22638263719392	1.11951198219683
Cast	calpastatin	-1.03323427486863	0.682800276936786	0.983676353073112	68.4061983341473	69.5124420774378	72.9362184320873	74.6715778414666	79.2111572788135	62.7907910243289	74.0338141270163
Cat	catalase	1.04197890431459	0.625328769659865	0.981115516073287	57.2963507985425	58.1369401594468	58.9784430473351	63.5285944329129	51.3178744153915	49.3986926261713	58.9934140183719
Catsper2	cation channel, sperm associated 2	1.13452213492139	0.49693655756136	0.981115516073287	4.56937277674069	3.04700944231902	3.83154618404961	3.53314108076093	3.09925365149134	2.94331832926542	3.84528028667606
Catsperd	catsper channel auxiliary subunit delta	-1.12322783463369	0.654308260551884	0.981115516073287	1.16474208034566	1.50319132487738	1.00350019106061	1.35890041567728	0.864907995765024	1.42260385914495	1.80095405831664
Catsperg1	catsper channel auxiliary subunit gamma 1	-1.25870997907692	0.224601848993625	0.908573989291294	4.30058614281476	4.14393284155386	5.38241011568874	5.50354668349299	7.78417196188522	5.15080707621448	4.86744340085577
Cav1	caveolin 1, caveolae protein	-1.02252997973528	0.829157538731904	0.991426117482687	43.0058614281476	44.0800699322151	48.0311682357648	58.6365529364747	41.8759621282899	36.4971472828912	47.3602242903266
Cav2	caveolin 2	1.02704419521203	0.847476097347564	0.991762406733051	26.8786633925923	27.1793242254856	29.3295737659988	37.4377064519091	25.2264832098132	18.8372373072987	26.9169620067324
Cbfa2t2	core-binding factor, runt domain, alpha subunit 2; translocated to, 2	-1.06521655766121	0.416571865307725	0.971102982062768	59.6258349592338	58.7057152553464	67.4625810263021	67.3335155968093	67.3186723370444	61.6625189981105	67.6087888378866
Cbfa2t3	core-binding factor, runt domain, alpha subunit 2; translocated to, 3	-1.29686189583364	0.00881248511991465	0.273670506384792	24.1459992810121	22.2634823252109	20.1612311113087	27.1780083135456	32.4340498411884	30.2180681804583	25.4080545524671
Cbfb	core-binding factor, beta subunit	-1.04438338396536	0.726586632120063	0.986537043246145	20.4277841783701	20.8821713780263	25.1787320666117	25.8191078978683	23.2804402193419	17.4146334481537	26.1381710625955
Cblb	Cbl proto-oncogene B, E3 ubiquitin protein ligase	1.01864408118357	0.825006427345717	0.991426117482687	44.4841879147402	41.6018355857956	45.8873269184989	38.5248267844509	42.1642647935449	45.9157659365405	45.8999912700699
Cbll1	Cbl proto-oncogene-like 1, E3 ubiquitin protein ligase	-1.12010540738061	0.197874597175834	0.897442643395667	40.9003661290612	40.6674193568178	45.2943495328722	52.3176660035753	48.0023937649589	40.5196823328873	48.7717828765748
Cbln1	cerebellin 1 precursor	1.34778310001532	0.344928061788222	0.959976590634548	15.0520514998517	15.1537936264666	13.8209344496075	8.90079772268619	15.9287222553392	15.4524212286434	3.30986151258192
Cbln2	cerebellin 2 precursor	1.32341075750136	0.162333326125793	0.859035073169481	108.231417927505	113.145617291446	114.581476361103	67.2655705760254	73.3009526410858	73.9754006755375	123.827760117771
Cbln4	cerebellin 4 precursor	1.30216230671362	0.152593244937906	0.849370075233576	11.1098475356048	9.62854983772809	9.16834265469014	9.03668776425392	8.64907995765024	4.61119871584916	8.42067708348048
Cbr1	carbonyl reductase 1	1.12969132025161	0.376020355069976	0.962668275788045	14.9176581828887	14.0568702272317	18.1998443742357	11.7544885956085	17.8026895794968	14.1769832859618	12.0225852001138
Cbr3	carbonyl reductase 3	1.63704719746398	0.0338762443880555	0.526035190671756	4.30058614281476	4.38769359693938	4.28768263453171	2.37807572743524	2.59472398729507	1.86410160853477	3.69925698465039
Cbr4	carbonyl reductase 4	-1.0728365443045	0.605098228943191	0.981115516073287	9.09394778116038	9.83168380054936	9.67009275022045	8.08545747327982	11.9645606080828	9.51672926462485	11.3411431239939
Cbs	cystathionine beta synthase	-1.15705407072396	0.106013298341187	0.79164642644912	66.121511945777	64.9216145176772	63.9959440026382	70.3230965112993	74.6703903010471	88.005218045036	67.8034865739209
Cbwd1	COBW domain containing 1	1.17242684195948	0.246237750316909	0.922626443371245	9.18354332580236	9.10040153439279	7.61747872305101	7.7457323693605	8.93738262290525	6.13191318596962	6.81442076119808
Cbx2	chromobox homolog 2	-1.20215699662633	0.348510489835092	0.961942829536949	3.58382178567897	2.39698076129096	2.46313683260332	4.21259128859957	3.31548065043259	3.09048424572869	2.96914047452202
Cbx3	chromobox homolog 3	-1.03648516739144	0.66817060661717	0.981937721621036	167.678061797455	165.919820832411	183.321239448755	187.867982467384	198.712612027014	143.928266301079	184.135383854374
Cbx5	chromobox homolog 5	-1.06329657996258	0.561302660026683	0.981115516073287	60.0738126824437	54.0336341104572	68.3748539272663	67.3335155968093	59.8948787067279	78.4884887804112	52.9091097673022
Cbx6	chromobox homolog 6	-1.0863099283739	0.338593633025278	0.958617849279719	310.358966639799	307.057298200628	285.130895196359	290.193183767883	348.197543961736	313.659623288718	355.177344960446
Cbx7	chromobox homolog 7	1.10574767273195	0.18637968304647	0.886975064070231	82.2487099813323	80.2379153144007	78.7747649982581	65.7707801187804	71.0666069853595	73.6320135371232	80.2154672461031
Cbx8	chromobox homolog 8	-1.18808823536082	0.250864987875123	0.925835317076522	5.86850817404931	5.36273661848147	5.74731927607442	7.47395228622505	7.35171796400271	6.72057685182271	5.45153660895846
Cby1	chibby homolog 1 (Drosophila)	-1.47788430847026	0.0602204485982785	0.657051905407489	1.7471131205185	2.03133962821268	1.77893215688018	2.6498558105707	2.52264832098132	3.48292668963075	2.28769839840221
Cc2d1a	coiled-coil and C2 domain containing 1A	-1.06954502924098	0.46218522141366	0.978826939770136	38.167702017481	35.2640559457721	37.3119616494355	36.6223662025027	39.3533138073086	46.013876547516	35.8243834302985
Cc2d1b	coiled-coil and C2 domain containing 1B	-1.01737405151522	0.838865243729111	0.991514344366726	35.3902401335798	37.4172759516775	42.0101670894011	37.5735964934768	37.9118004810336	41.3536225261791	38.7935239048205
Ccar1	cell division cycle and apoptosis regulator 1	1.0105753970238	0.917763477902725	0.996137253006023	32.3439916157527	31.4451374447322	37.9505526801104	33.7686753295804	31.5691418454234	40.8140141658138	27.9877995549207
Ccar2	cell cycle and apoptosis regulator 2	1.05265848403765	0.468733404331893	0.979170018493906	138.290723154887	148.937821540553	151.437301560056	131.949230362264	141.844911305464	139.31706758523	142.470068343048
Ccbl1	cysteine conjugate-beta lyase, cytoplasmic	-1.04780472614369	0.671149406840899	0.982037816800093	16.1271980355554	18.1601762762213	15.5086393163913	15.8311898426403	17.0819329163592	16.7278591713251	19.8591690754915
Ccdc101	NA	1.14707196768843	0.349506246036467	0.962113509263657	7.75001461153077	7.47532983182265	6.24906937160472	5.63943672506072	5.47775063984515	7.70168296157785	6.03562981706116
Ccdc102a	coiled-coil domain containing 102A	-1.30768577573222	0.405950048915346	0.966815332508953	1.0303487633827	1.62507170257014	1.14034112620524	1.22301037410955	1.72981599153005	1.66788038658374	1.99565179435087
Ccdc104	NA	-1.00696659978055	0.937124589435033	0.996137253006023	32.1200027541478	32.4201804662743	31.2909605030718	29.9637541656841	30.7042338496584	35.6141517841116	32.2224753136652
Ccdc112	coiled-coil domain containing 112	1.00696274532765	0.962772056589595	0.996701556019857	5.37573267851845	4.87521510771042	6.38591030674935	4.48437137173503	5.4056749735314	6.08285788048187	5.93828094904404
Ccdc114	coiled-coil domain containing 114	-1.00777813311323	0.979858032886757	0.996984513424727	1.3887309419506	1.01566981410634	0.684204675723145	0.815340249406369	1.51358899258879	1.22638263719392	0.63276764211125
Ccdc115	coiled-coil domain containing 115	1.07141151537775	0.522351001582622	0.981115516073287	14.5144782319998	14.3006309826172	13.7753208045593	13.521059135989	13.6943765996129	11.8713839280372	13.9695625604561
Ccdc117	coiled-coil domain containing 117	1.00485975267822	0.969842892572435	0.996984513424727	12.3193873882715	12.3911717320973	12.3612978080648	12.9095539489342	10.9555012796903	14.1769832859618	11.0977709539512
Ccdc12	coiled-coil domain containing 12	1.2453845511698	0.256837562847273	0.926513704659752	4.83815941066661	3.81891850103983	4.01400076424245	3.12547095605775	2.01811865678506	4.75836463231243	3.50455924861615
Ccdc120	coiled-coil domain containing 120	-1.13055947912926	0.457417014197414	0.976777498793788	3.85260841960489	4.5502007671964	3.37540973356752	3.87286618468025	4.32453997882512	4.12064566097159	5.40286217494991
Ccdc124	coiled-coil domain containing 124	1.08513398697564	0.658722353011452	0.981115516073287	18.2326933346418	18.5664442018639	16.1928439921144	10.0558630760119	13.4781496006716	28.3049112664358	13.093422748302
Ccdc125	coiled-coil domain containing 125	1.52839593674372	0.0371885271167979	0.540382519022451	2.68786633925923	2.39698076129096	3.10172786327826	1.63068049881274	1.87396732415755	1.61882508109598	1.99565179435087
Ccdc126	coiled-coil domain containing 126	-1.06137423038395	0.634429689964541	0.981115516073287	12.5433762498764	13.2849611685109	11.3577976170042	15.2876296763694	13.4060739343579	10.1053929304779	13.9695625604561
Ccdc127	coiled-coil domain containing 127	1.49312644940249	0.000313177322675274	0.0365884701795308	15.5448269953825	15.3163007967236	15.5086393163913	11.1429834085537	9.51398795341527	11.3317755676719	9.39416576365164
Ccdc130	coiled-coil domain containing 130	-1.00107377000508	0.994823182671146	0.998494923216416	6.98845248207399	5.80963133668826	5.51925105083337	4.75615145487049	6.05435597035517	8.53562315486971	5.01346670288144
Ccdc132	NA	1.08813759480017	0.350725840920324	0.962113509263657	138.380318699529	152.309845323386	143.135618161282	142.276873521411	139.898868314993	106.351902297457	143.248859287185
Ccdc134	coiled-coil domain containing 134	1.01071129884387	0.94186593850083	0.996137253006023	5.68931708476536	6.70342077310183	7.84554694829206	7.20217220308959	6.19850730298268	6.27907910243289	7.00911849723231
Ccdc137	coiled-coil domain containing 137	1.00871666992081	0.940322754039089	0.996137253006023	11.6026230311357	11.9849038064548	10.7648202313775	12.0262686787439	11.4600309438866	11.0864990402331	10.9030732179169
Ccdc146	coiled-coil domain containing 146	1.04276779900497	0.888782198767443	0.995909964608095	0.671966584814807	0.934416228977831	0.912272900964193	0.815340249406369	0.792832329451272	1.12827202621841	0.486744340085577
Ccdc148	coiled-coil domain containing 148	-1.00667430197876	0.969443280398846	0.996984513424727	4.07659728120983	4.6314543523249	5.10872824539948	2.98958091449002	4.68491831039388	5.73947074206757	5.01346670288144
Ccdc152	coiled-coil domain containing 152	-1.10243725814371	0.748176019921667	0.986537043246145	1.20953985266665	0.934416228977831	0.912272900964193	1.42684543646115	0.648680996823768	0.686774276828598	1.70360519029952
Ccdc163	coiled-coil domain containing 163	1.14756237633994	0.422509517486815	0.972182148425015	4.12139505353081	4.42832038950364	4.65259179491739	3.94081120546412	2.73887531992258	4.12064566097159	4.42937349477875
Ccdc166	coiled-coil domain containing 166	-1.04923118485787	0.882706914752931	0.994582729106042	0.806359901777768	0.893789436413578	0.547363740578516	0.679450207838641	1.36943765996129	0.686774276828598	0.486744340085577
Ccdc167	coiled-coil domain containing 167	1.07466758167055	0.759020409122653	0.986537043246145	1.79191089283948	1.82820566539141	2.32629589745869	1.76657054038047	1.22528632733378	1.91315691402252	2.38504726641933
Ccdc17	coiled-coil domain containing 17	1.01797397009418	0.924215847643239	0.996137253006023	3.35983292407403	2.55948793154797	3.10172786327826	3.53314108076093	3.17132931780509	2.35465466341233	2.82311717249635
Ccdc174	coiled-coil domain containing 174	-1.10727797076777	0.377589522857322	0.962911795628465	10.527476495432	10.1160713484991	11.4946385521488	11.8224336163923	11.7483336091416	12.509102899378	11.3411431239939
Ccdc176	coiled-coil domain containing 176	-1.28450580597838	0.343523135283894	0.959407265726469	1.25433762498764	1.58444491000589	1.09472748115703	1.15506535332569	1.15321066102003	1.66788038658374	2.67709387047067
Ccdc181	coiled-coil domain containing 181	-1.00150643652569	0.989169427821314	0.997222101143507	16.1271980355554	15.4381811744163	15.006889220861	14.4043444061792	13.6223009332991	18.8862926127864	15.0890745426529
Ccdc22	coiled-coil domain containing 22	-1.06007305240286	0.512902819232948	0.981115516073287	27.1474500265182	26.2042812039435	25.1787320666117	26.3626680641393	27.3887531992258	27.3728604621684	29.7887536132373
Ccdc23	NA	-1.11634080640254	0.725103395016586	0.986537043246145	0.671966584814807	0.731282266156564	0.957886546012403	0.475615145487048	0.72075666313752	1.3735485536572	0.876139812154039
Ccdc25	coiled-coil domain containing 25	-1.0560225988582	0.535704195415333	0.981115516073287	35.3902401335798	38.5954529360409	41.0066668983405	36.3505861193673	40.2902974693874	42.383783941422	42.7361530595137
Ccdc28a	coiled-coil domain containing 28A	1.23530153477015	0.0856273939010302	0.741255829448707	14.8280626382467	15.1944204190308	14.0033890298004	10.1917531175796	11.0275769460041	13.931706758523	12.217282936148
Ccdc28b	coiled coil domain containing 28B	-1.13392370195739	0.436931988858418	0.972840280643338	4.5245750044197	5.85025812925251	4.15084169938708	4.28053630938344	4.97322097564889	6.76963215731046	5.84093208102692
Ccdc32	coiled-coil domain containing 32	1.03024933573984	0.737938071209532	0.986537043246145	121.267569672912	119.808411271984	130.546252127976	119.787071641952	132.835453016245	99.9747125840487	128.500505782592
Ccdc34	coiled-coil domain containing 34	-1.34064665425426	0.201642025691744	0.897695660971566	1.43352871427159	1.42193773974887	1.68770486678376	2.17424066508365	2.66679965360883	1.56976977560822	1.80095405831664
Ccdc39	coiled-coil domain containing 39	-1.15035734793818	0.232714058470293	0.91397943256829	19.3078398703454	19.0539657126349	20.7998221419836	25.8870529186522	23.6408185509107	16.5316379493741	24.8239613443644
Ccdc41	NA	-1.02854703108045	0.840854414488925	0.991609956675643	30.8208673568391	30.1450800826761	34.2558474312055	26.0908879810038	29.3347961896971	45.7195447145895	29.2533348391432
Ccdc43	coiled-coil domain containing 43	-1.10643257076952	0.316049395304067	0.950601345540043	20.3381886337281	20.2321426969983	20.5261402716943	24.7999325861104	24.3615752140482	18.7881820018109	22.3902396439365
Ccdc47	coiled-coil domain containing 47	-1.04240705735419	0.566978257954051	0.981115516073287	248.896423015404	246.564004072455	266.702982596882	258.326969020251	257.165977407467	285.649043855209	258.023174679364
Ccdc50	coiled-coil domain containing 50	1.01894672773472	0.873760688978239	0.993215505621521	13.5289272409381	13.7318558867177	12.8174342585469	13.3851690944212	11.3879552775728	16.2373061164476	11.3411431239939
Ccdc51	coiled-coil domain containing 51	-1.01015336839201	0.954680965701224	0.996137253006023	6.18209258029622	5.48461699617423	5.01750095530306	3.87286618468025	4.90114530933514	8.19223601645542	5.35418774094135
Ccdc53	coiled-coil domain containing 53	-1.01154082425143	0.933302786257176	0.996137253006023	9.27313887044433	10.4004588964489	9.67009275022045	10.5994232422828	7.56794496294396	10.301614152429	11.000422085934
Ccdc58	coiled-coil domain containing 58	1.23707972245178	0.432392057922947	0.972840280643338	1.88150643748146	1.58444491000589	1.82454580192839	1.42684543646115	2.09019432309881	1.66788038658374	0.584093208102692
Ccdc59	coiled-coil domain containing 59	-1.15258628471976	0.397435788392086	0.966815332508953	3.62861955799996	3.85954529360409	5.29118282559232	5.23176660035753	4.82906964302139	5.34702829816551	4.23467575874452
Ccdc61	coiled-coil domain containing 61	1.12905821146348	0.49889269555679	0.981115516073287	4.03179950888884	3.20951661257603	4.37890992462813	4.21259128859957	2.52264832098132	3.67914791158177	3.26118707857337
Ccdc62	coiled-coil domain containing 62	-1.23988201301091	0.148060086016318	0.848784396314694	6.71966584814807	5.52524378873848	5.42802376073695	6.45477697446709	7.2075666313752	7.35829582316355	8.12863047942914
Ccdc64	coiled-coil domain containing 64	-1.18414558920155	0.0650279226026616	0.677598988744063	42.3338948433328	38.4329457657838	39.592643901846	38.2530467013155	49.3718314249201	47.7308122395875	54.4666916555761
Ccdc65	coiled-coil domain containing 65	1.01260484384736	0.928707538701488	0.996137253006023	9.76591436597519	10.4410856890132	11.6314794872935	8.56107261876687	9.22568528816026	13.5392643146209	10.4163288778313
Ccdc71	coiled-coil domain containing 71	-1.08485479799848	0.395755118991654	0.966815332508953	20.87576190158	20.1102623193055	19.0208899851034	20.1796711728076	22.4155322235769	22.4673299133927	21.7087975678167
Ccdc77	coiled-coil domain containing 77	2.75097974604104	0.00665023728890171	0.23461940124693	11.7370163480986	10.8067268220914	11.6770931323417	1.6986255195966	2.09019432309881	10.890277818282	1.80095405831664
Ccdc8	coiled-coil domain containing 8	-1.17957502111566	0.309450513778314	0.94917452992122	3.98700173656785	4.0220524638611	4.92627366520664	6.0471068497639	5.18944797459015	4.16970096645934	5.01346670288144
Ccdc80	coiled-coil domain containing 80	-1.07301746277569	0.597660815429934	0.981115516073287	17.6503222944689	19.0133389200707	17.2875714732715	23.984592336704	16.7936302511042	21.5352791091253	14.9430512406272
Ccdc81	coiled-coil domain containing 81	-1.07917772254334	0.762922834579453	0.986537043246145	1.29913539730863	1.34068415462037	1.59647757668734	0.951230290974097	2.01811865678506	1.27543794268168	1.84962849232519
Ccdc82	coiled-coil domain containing 82	1.14940330570575	0.124908753318412	0.820340560121318	46.4552898968636	45.0957397463214	46.7539861744149	40.4272873663991	38.7046328104848	38.9008572517913	42.3467575874452
Ccdc85a	coiled-coil domain containing 85A	-1.08273220391253	0.575608846548148	0.981115516073287	10.8858586739999	10.8067268220914	10.0350019106061	8.83285270190233	11.5321066102003	15.2071447012047	10.12428227378
Ccdc86	coiled-coil domain containing 86	1.07023053061434	0.615223882538814	0.981115516073287	9.36273441508631	7.31282266156564	8.16484246362953	7.27011722387346	8.43285295870899	8.38845723840644	6.86309519520664
Ccdc89	coiled-coil domain containing 89	-1.21785097218071	0.45675711130309	0.976777498793788	1.0303487633827	1.42193773974887	0.957886546012403	1.49479045724501	1.44151332627504	1.61882508109598	1.02216311417971
Ccdc90b	coiled-coil domain containing 90B	-1.02887066077913	0.829983249114081	0.991426117482687	9.22834109812334	9.75043021542085	12.6805933234023	12.0942136995278	11.9645606080828	9.32050804267383	10.1729567077886
Ccdc91	coiled-coil domain containing 91	1.00506850658628	0.964476278342297	0.996969021142785	31.9856094371848	30.0638264975476	29.5120283461917	27.0421182719779	28.0374341960495	40.372516416424	25.8461244585441
Ccdc92	coiled-coil domain containing 92	-1.08622812278698	0.561928904648633	0.981115516073287	39.5116351871106	38.5141993509123	39.4558029667014	33.972510391932	38.7767084767986	60.4851916664044	36.7491976764611
Ccdc93	coiled-coil domain containing 93	-1.05060820286478	0.671328012061501	0.982037816800093	12.6329717945184	13.2849611685109	13.273570709029	11.3468184709053	13.3339982680441	16.5806932548619	13.4828182203705
Ccdc94	coiled-coil domain containing 94	-1.09784991676061	0.546406069283453	0.981115516073287	8.6907678302715	13.1224539982539	12.178843227872	12.1621587203117	8.79323129027775	17.4146334481537	11.2437942559768
Ccdc97	coiled-coil domain containing 97	-1.08967099269086	0.358347103616414	0.962113509263657	42.9610636558266	41.8049695486169	40.5505304478584	42.8053630938344	43.2453997882512	55.3343845901899	40.5458035291286
Cchcr1	coiled-coil alpha-helical rod protein 1	-1.12305959563848	0.475791998076217	0.980827715957364	5.59972154012339	6.21589926233079	4.83504637511022	4.82409647565435	7.42379363031646	7.01490868474925	5.69490877900125
Cck	cholecystokinin	1.19106586575483	0.21430796619356	0.90336551159928	118.624501105974	103.313933490897	99.1184506897596	70.7307666360025	88.5809938996013	94.6276842858832	105.331475194519
Cckbr	cholecystokinin B receptor	-1.10420060318069	0.438382582555588	0.972840280643338	23.4292349238763	24.7823434641947	22.852436169153	16.8503651543983	29.9834771865208	32.4746122328951	25.2133568164329
Ccl19	chemokine (C-C motif) ligand 19	-2.79706267821842	0.0646329309145395	0.677598988744063	0.179191089283948	0.162507170257014	0.182454580192839	1.56273547802887	0.144151332627504	0.049055305487757	0.292046604051346
Ccl27	chemokine (C-C motif) ligand 27	1.1000684348667	0.447109844160036	0.973082990255817	15.4552314507406	13.0005736205611	14.9156619307646	9.78408299287643	14.9917385932604	14.8637575627904	12.8500505782592
Ccm2	cerebral cavernous malformation 2	-1.17418749232186	0.12504273290839	0.820340560121318	31.5824294862959	31.729524992682	30.5611421823005	32.7495000178225	39.8578434715049	42.8743369962996	31.4923588035368
Ccna1	cyclin A1	1.03169503425815	0.858879602952782	0.992374130514116	3.71821510264193	5.1596026556602	4.42452356967634	3.80492116389639	4.10831297988387	5.15080707621448	4.08865245671885
Ccnb1	cyclin B1	-1.19511322545844	0.449528596752257	0.974526905578386	1.34393316962961	1.09692339923485	1.45963664154271	1.42684543646115	1.36943765996129	1.56976977560822	1.80095405831664
Ccnc	cyclin C	-1.05061509767479	0.633550699692954	0.981115516073287	65.2703542716782	57.6494186486758	70.3362406643393	77.5932137351728	73.0126499758308	49.5458585426345	70.7726270484429
Ccnd1	cyclin D1	-1.04906026133693	0.656040402127415	0.981115516073287	30.2384963166663	31.9326589555033	31.6558696634575	38.1171566597477	30.4880068507171	34.2406032304544	28.4745438950063
Ccnd2	cyclin D2	-1.13209911061783	0.251961160290086	0.925835317076522	47.9784141557772	44.6082182355504	46.0697814986918	44.5719336342148	52.5431607427252	68.432151155421	43.6122928716677
Ccnd3	cyclin D3	-1.02511905445872	0.782868128389806	0.98721753531455	25.0867524997528	23.563539687267	23.0348907493459	23.3730871496492	24.1453482151069	25.0672611042438	25.31070568445
Ccndbp1	cyclin D-type binding-protein 1	1.12431700506012	0.21696011270714	0.905434931436323	53.6229334682216	52.6116963707083	51.0872824539948	46.0667240914598	51.8224040795877	36.3990366719157	52.4223654272166
Ccne1	cyclin E1	-1.041343933805	0.730497391515153	0.986537043246145	11.3786341695307	13.6099755090249	11.6770931323417	13.2492790528535	13.9106035985541	12.1657157609637	11.7305385960624
Ccne2	cyclin E2	-1.19903086184907	0.186571692750313	0.886975064070231	14.8728604105677	12.8380664503041	14.6419800604753	20.2476161935915	19.7487325699681	10.9883884292576	16.9387030349781
Ccnf	cyclin F	-1.20912741922582	0.303772363185003	0.947081225418297	5.33093490619747	6.9065547359231	5.51925105083337	8.42518257719914	7.27964229768896	8.38845723840644	4.62407123081298
Ccng1	cyclin G1	1.0745135579064	0.531318122973906	0.981115516073287	433.956020473402	435.031694778027	430.136672804617	423.501314545825	434.90457053718	267.891023268641	485.868200273423
Ccng2	cyclin G2	1.07673680992291	0.398173488250254	0.966815332508953	55.3252488164191	52.6523231632726	56.6977607949246	47.3576794863533	54.5612793995103	46.9949826572712	55.0021104296702
Ccnh	cyclin H	1.12305977425852	0.231634276401246	0.912470559623995	27.0130567095552	27.3012046031784	23.5822544899244	22.6256919210267	27.028374867657	21.4862238036376	21.5627742657911
Ccni	cyclin I	-1.01281306687911	0.895929466787382	0.995909964608095	615.610987235005	588.113449160134	620.664868170989	575.834051143248	665.546702741186	478.387339116606	743.940049386796
Ccnj	cyclin J	-1.01752085496124	0.859648804909522	0.992374130514116	18.4118844239257	17.469520802629	17.83493521385	19.4322759441851	18.018916578438	17.8561311975435	17.6201451110979
Ccnjl	cyclin J-like	1.26013528061465	0.239807969752486	0.917474328928755	4.03179950888884	3.4939041605258	4.97188731025485	4.21259128859957	1.94604299047131	3.97347974450832	3.01781490853058
Ccnk	cyclin K	1.03670353437005	0.722324327492347	0.986537043246145	24.280392597975	26.7730562998431	20.9822767221764	25.0717126692458	24.7219535456169	23.6446572450989	19.4210991694145
Ccnl1	cyclin L1	-1.11096887612419	0.346573427215566	0.960912862817118	15.4552314507406	15.5600615521091	16.3752985723073	16.5785850712628	18.7396732415755	19.0825138347375	15.8191910527813
Ccnl2	cyclin L2	1.06726869696262	0.576804678909156	0.981115516073287	14.5592760043208	16.819492121601	15.0525028659092	15.1517396348017	13.9106035985541	11.9694945390127	16.9873774689866
Ccnt1	cyclin T1	-1.03382051169989	0.700055153766982	0.985932785191661	36.0622067183946	41.1143140750246	41.0978941884369	38.2530467013155	46.2725777734288	39.2932996956933	39.3776171129232
Ccnt2	cyclin T2	-1.07859674653727	0.352830115851599	0.962113509263657	82.4726988429373	78.6534704043949	78.2274012576796	93.0167334531099	91.7523232174063	77.0168296157785	82.6978633805395
Ccny	cyclin Y	1.02665690751475	0.722296725861967	0.986537043246145	91.2978599901717	94.9041874300963	88.7185396187678	83.9121006680721	85.4096645817962	97.9143897535629	89.6096330097547
Ccp110	centriolar coiled coil protein 110kDa	1.31623790301853	0.000398404367487788	0.0415282317427829	160.331227136813	175.142102744497	168.496804808086	146.149739706092	117.627487424043	127.004185907803	119.836456529069
Ccpg1	cell cycle progression 1	1.11567316150384	0.229629455566049	0.911205376131483	81.9351255750854	70.4062315138514	88.4904713935267	64.5477697446709	71.1386826516733	83.3940193291869	68.5336030840492
Ccr1	chemokine (C-C motif) receptor 1	-2.45171053853056	0.0408548243463678	0.555751522299242	0.403179950888884	0.325014340514028	0.273681870289258	1.97040560273206	0.144151332627504	0.637718971340841	0.584093208102692
Ccr10	chemokine (C-C motif) receptor 10	-1.36631668245678	0.315323139100551	0.950601345540043	0.806359901777768	0.731282266156564	0.410522805433887	0.679450207838641	1.08113499470628	0.932050804267383	0.876139812154039
Ccr5	chemokine (C-C motif) receptor 5	-1.2384038472614	0.10661419074372	0.792195891482162	18.7254688301726	18.3226834464783	21.1647313023693	27.993348562952	19.3162785720855	22.8597723572948	25.8947988925527
Ccrn4l	NA	-1.17373197922732	0.121178228841578	0.812185931116034	39.3324440978267	37.7422902921915	38.5891437107854	57.2776525207974	45.4076697776638	36.4480919774034	42.152059851411
Ccs	copper chaperone for superoxide dismutase	1.05602596690299	0.680225990188571	0.982809011282362	10.8410609016789	9.99419097080637	8.0280015284849	8.01751245249596	9.36983662078777	10.6450012908433	8.37200264947193
Ccsap	centriole, cilia and spindle-associated protein	-1.1036174696232	0.370636888041222	0.962668275788045	19.9350086828393	19.1352192977634	18.7928217598624	19.5681659857529	22.3434565572631	24.5767080493662	18.6423082252776
Ccser1	coiled-coil serine-rich protein 1	-1.01757796475383	0.878229240621479	0.993955589373193	13.4393316962961	14.8694060785168	16.0560030569698	12.0262686787439	15.2800412585154	15.7958083670577	16.9387030349781
Cct2	chaperonin containing TCP1, subunit 2 (beta)	1.03520013363653	0.653853711051633	0.981115516073287	123.865840467529	119.036502213263	115.311294681874	116.457765623543	112.870493447336	124.355199411464	107.66784802693
Cct3	chaperonin containing Tcp1, subunit 3 (gamma)	1.04749578740313	0.507085341996826	0.981115516073287	119.968434275603	122.611659958917	120.146341056984	115.234755249433	116.834655094592	116.604461144398	113.07071020188
Cct4	chaperonin containing Tcp1, subunit 4 (delta)	1.07479035869365	0.351491826153006	0.962113509263657	156.926596440418	168.073040838317	143.500527321668	160.146413987568	142.781894967543	130.977665652311	147.48353504593
Cct5	chaperonin containing Tcp1, subunit 5 (epsilon)	-1.02091493065831	0.790610775436744	0.988491893794117	120.998783038986	129.071319976633	120.374409282225	129.367319572477	115.609368767258	142.309441219983	116.867316054547
Cct6a	chaperonin containing Tcp1, subunit 6A (zeta 1)	1.08314984806069	0.27106625926081	0.935629428136336	135.737250132591	136.140381882814	140.444413103438	133.308130777941	130.096577696322	127.690960184631	116.623943884504
Cct7	chaperonin containing Tcp1, subunit 7 (eta)	-1.01441773654659	0.861102176137148	0.99241338243035	156.209832083282	160.922725347008	151.528528850152	152.672461701343	146.601905282172	186.312050242501	148.116302688041
Cct8	chaperonin containing Tcp1, subunit 8 (theta)	1.11879232624592	0.107838410603306	0.793815069792642	205.666572725652	204.39339339076	200.654424567074	186.305246989355	192.442029057718	169.437025154713	179.852033661621
Ccz1	NA	1.00971203929921	0.92342383350782	0.996137253006023	19.8902109105183	19.2570996754562	19.9331628860676	18.0733755285078	21.1181702299293	18.984403223762	19.8591690754915
Cd101	CD101 molecule	-1.44889135050548	0.10963932813622	0.797160285708975	1.20953985266665	1.62507170257014	1.36840935144629	1.56273547802887	1.87396732415755	2.55087588536336	2.09300066236798
Cd151	CD151 molecule (Raph blood group)	-1.02467049926934	0.758056863491878	0.986537043246145	46.7240765307896	50.6209835350599	47.8487136555719	53.4047863361172	49.3718314249201	50.0854669029999	45.6566191000271
Cd163	CD163 molecule	-1.59776314014492	0.0753988197192667	0.720776085510658	2.28468638837034	2.51886113898372	2.18945496231406	6.86244709917027	2.45057265466757	3.92442443902056	1.75227962430808
Cd164	CD164 molecule, sialomucin	1.16922489003461	0.0568031683857889	0.642038041643777	162.92949793143	167.62614612011	168.816100323424	160.554084112271	138.8898089866	122.883540246831	147.288837309896
Cd180	CD180 molecule	-1.00361962201056	0.984729321762321	0.996984513424727	4.43497945977772	4.14393284155386	2.96488692813363	3.05752593527388	3.24340498411884	4.95458585426346	4.08865245671885
Cd1d1	CD1d1 molecule	-1.30308802305254	0.406579345749538	0.967367141458897	1.16474208034566	0.934416228977831	1.50525028659092	2.24218568586751	0.936983662078776	0.932050804267383	2.14167509637654
Cd200	Cd200 molecule	-1.13414558816876	0.0744563944362227	0.715241816691656	174.71131205185	174.045179345262	174.244124084161	203.767117330808	211.830383296117	184.447948633966	191.095827917598
Cd200r1	CD200 receptor 1	-1.0077864633862	0.981212498466556	0.996984513424727	3.8078106472839	4.91584190027468	4.2420689894835	5.09587655878981	3.24340498411884	2.45276527438785	6.61972302516385
Cd22	CD22 molecule	1.77167860923013	0.0439741422462078	0.573656047910198	1.52312425891356	2.51886113898372	1.91577309202481	0.475615145487048	0.936983662078776	1.27543794268168	1.70360519029952
Cd24	CD24 molecule	-1.11957656751056	0.19080411858712	0.891323915187876	51.0694604459253	53.6273661848147	46.7995998194631	50.4152054216271	55.7144900605303	54.696665618849	65.1750671374588
Cd244	Cd244 molecule, natural killer cell receptor 2B4	-1.12861782394526	0.63868418117454	0.981115516073287	1.65751757587652	1.42193773974887	1.91577309202481	2.03835062351592	1.87396732415755	0.98110610975514	2.62841943646212
Cd248	CD248 molecule, endosialin	-1.08632315360141	0.494548404213821	0.981115516073287	12.0058029820245	9.99419097080637	11.8139340674863	11.2109284293376	11.3158796112591	14.324149202425	11.9739107661052
Cd274	CD274 molecule	1.53973220246668	0.0519969923492808	0.614490982658268	2.86705742854318	2.64074151667648	3.05611421823005	1.6986255195966	2.37849698835382	2.25654405243682	1.11951198219683
Cd276	Cd276 molecule	-1.12127608284844	0.275514104056494	0.938027451466472	17.1127490266171	16.4944777810869	17.5156396985125	17.7336504245885	20.1811865678506	18.8372373072987	19.6644713394573
Cd2ap	CD2-associated protein	-1.28989805288276	0.0208157645505982	0.440910876871145	12.0506007543455	12.3911717320973	12.9542751936915	15.6273547802887	15.8566465890254	17.4146334481537	15.3811211467042
Cd2bp2	Cd2 (cytoplasmic tail) binding protein 2	-1.13076343265002	0.0837836088296702	0.735153944768267	126.553706806789	129.640095072533	133.921661861544	138.336062315947	148.980402270525	150.109234792536	150.647373256486
Cd300a	Cd300a molecule	-1.3791503232163	0.207314936166188	0.90169434740363	1.16474208034566	1.30005736205611	0.775431965819564	1.08712033254183	1.87396732415755	1.3735485536572	1.65493075629096
Cd300lf	Cd300 molecule-like family member F	-1.34879096511955	0.239619985536263	0.917467402584209	1.7471131205185	0.853162643849324	1.8701594469766	2.6498558105707	2.16226998941256	1.42260385914495	1.84962849232519
Cd302	CD302 molecule	1.02317099654583	0.889979736114525	0.995909964608095	8.51157674098755	10.6035928592702	13.3647979991254	6.18299689133163	9.80229061867028	12.116660455476	14.0182369944646
Cd320	CD320 molecule	-1.07137803505155	0.544838909856388	0.981115516073287	12.9913539730863	13.0818272056896	12.406911453113	13.7248941983405	14.8475872606329	13.0487112597434	13.4341437863619
Cd34	CD34 molecule	1.19651365350682	0.454508057528118	0.976404115353505	51.5174381691352	50.4991031573671	49.1258957169218	27.4497883966811	32.5061255075022	62.3983485804269	45.9486657040785
Cd36	CD36 molecule (thrombospondin receptor)	-1.261800759641	0.477699104793649	0.981115516073287	0.851157674098755	1.1375501917991	1.4140229964945	2.58191078978683	1.15321066102003	0.833940193291869	1.21686085021394
Cd37	CD37 molecule	1.2147192016536	0.385002481600164	0.965045169246693	1.61271980355554	2.51886113898372	2.28068225241048	2.03835062351592	1.87396732415755	1.52071447012047	1.65493075629096
Cd38	CD38 molecule	-1.35639376094755	0.0782484038235024	0.728926548848904	9.22834109812334	7.55658341695116	7.48063778790638	11.9583236579601	11.1717282786316	7.79979357255336	12.9960738802849
Cd3eap	CD3e molecule, epsilon associated protein	-1.32114825551753	0.184366783534008	0.886234659413178	2.73266411158021	1.58444491000589	2.32629589745869	2.71780083135456	2.23434565572631	3.1885948567042	3.4558848146076
Cd4	Cd4 molecule	1.06133895263094	0.760340543503638	0.986537043246145	6.76446362046905	5.64712416643124	7.38941049780997	8.49312759798301	4.75699397670763	6.37718971340841	5.25683887292423
Cd44	CD44 molecule (Indian blood group)	1.35621380266247	0.155291840438538	0.851159354309098	14.3352871427159	11.9442770138905	13.9121617397039	15.015849593234	8.28870162608148	8.19223601645542	8.07995604542058
Cd46	CD46 molecule, complement regulatory protein	-1.42849633681151	0.102054939279387	0.779507370459181	1.43352871427159	1.70632528769865	1.96138673707302	2.03835062351592	2.09019432309881	2.79615241280215	2.72576830447923
Cd47	Cd47 molecule	1.03902420603559	0.659831547465409	0.981115516073287	300.682647818465	278.374782650265	321.804265815119	266.548316535099	335.656378023143	238.16350814306	315.799727847522
Cd48	Cd48 molecule	1.13708659785772	0.272471880895288	0.936607381258295	12.1849940713085	13.4068415462037	12.6805933234023	11.482708512473	11.0275769460041	10.8412225127943	11.5358408600282
Cd53	Cd53 molecule	-1.29449533467948	0.0676375728053011	0.690172156040955	6.89885693743202	6.09401888463803	5.47363740578516	7.54189730700891	9.58606361972902	7.84884887804112	7.00911849723231
Cd55	CD55 molecule, decay accelerating factor for complement	-1.20891147499582	0.472752039285455	0.980827715957364	3.18064183479008	2.2751003835982	4.01400076424245	6.18299689133163	4.61284264408013	2.01126752499804	2.57974500245356
Cd59	CD59 molecule, complement regulatory protein	1.12156489088566	0.145263877262092	0.847743615895335	114.906286003332	104.126469342182	109.107838955318	97.2293247417095	94.4911985373289	97.9634450590507	100.318008491637
Cd6	Cd6 molecule	-1.21914067696072	0.484989568788499	0.981115516073287	1.29913539730863	2.31572717616245	1.4140229964945	0.611505187054777	2.23434565572631	2.50182057987561	2.77444273848779
Cd63	Cd63 molecule	1.1531748782766	0.216339092891908	0.904451188890484	31.7616205755799	35.9547114193644	29.5120283461917	34.5160705582029	22.2713808909494	24.9691504932683	30.6648934253914
Cd74	Cd74 molecule, major histocompatibility complex, class II invariant chain	-1.64933413475934	0.196880042489588	0.896327447383109	2.06069752676541	1.25943056949186	1.68770486678376	6.65861203681868	1.8018916578438	0.833940193291869	1.80095405831664
Cd81	Cd81 molecule	-1.04994081288995	0.587213420615852	0.981115516073287	429.117861062736	446.04155556294	460.971496857207	544.715231624238	463.446534397426	396.857421395954	465.668310159872
Cd82	Cd82 molecule	1.32826393085943	0.00817645450893354	0.257250762413292	35.2558468166169	32.7045680142241	34.803211171784	33.0212801009579	23.4966672182832	25.8030906865602	20.9786810576884
Cd83	CD83 molecule	1.15816531909846	0.150995122737173	0.848784396314694	36.7341733032094	39.0423476542476	38.4066891305925	26.8382832096263	34.884622495856	33.4557183426503	36.1651044683584
Cd84	CD84 molecule	1.0426152216117	0.896903905236256	0.995909964608095	0.895955446419742	1.34068415462037	1.14034112620524	0.883285270190233	1.72981599153005	1.32449324816944	0.438069906077019
Cd9	CD9 molecule	1.41562547561454	0.00529056352411459	0.206992568007419	33.6879247853823	37.336022366549	33.4348018203377	32.0700498099838	16.9377815837317	28.7464090158256	20.5892855856199
Cd93	CD93 molecule	-1.12110919451664	0.489823310752417	0.981115516073287	22.3092906158516	24.0510611980381	22.7155952340084	32.477719934687	27.1004505339708	13.2449324816944	30.5675445573742
Cd97	NA	-1.10975461115587	0.498524489931327	0.981115516073287	5.77891262940734	6.01276529950952	5.88416021121905	5.97916182898004	5.91020463772767	8.82995498779626	5.35418774094135
Cd99	CD99 molecule	1.41351373594213	0.0289065363885121	0.495847724326781	7.12284579903695	6.70342077310183	4.33329627957992	3.94081120546412	4.32453997882512	4.66025402133691	4.18600132473596
Cd99l2	CD99 molecule-like 2	1.02200102217192	0.786502969637559	0.988312198615312	221.077006404071	218.897158336198	240.794432209499	215.453660905633	227.687029885143	220.307376945517	224.681187383502
Cdadc1	cytidine and dCMP deaminase domain containing 1	1.03889802726617	0.711037193021176	0.986537043246145	27.909012155975	22.0603483623897	31.6102560184093	27.0421182719779	27.316677532912	22.810717051807	27.5497296488437
Cdc123	cell division cycle 123	1.06415536780976	0.418927355812199	0.971102982062768	66.7934785305918	68.1717579228174	66.0029443847594	63.9362645576161	62.1292243624543	58.7192006688451	67.024695629784
Cdc14a	cell division cycle 14A	-1.00790357783199	0.950817692710142	0.996137253006023	11.1098475356048	11.1317411626055	11.4946385521488	12.977498969718	9.51398795341527	10.2525588469412	12.5580039742079
Cdc14b	cell division cycle 14B	-1.16937038835912	0.267248110549553	0.93337611373419	7.12284579903695	7.02843511361586	8.11922881858132	9.37641286817324	9.51398795341527	7.79979357255336	8.12863047942914
Cdc16	cell division cycle 16	1.06810054520071	0.428971441796217	0.972840280643338	44.5289856870612	50.7022371201884	48.6241456213915	51.2984906918174	42.5246431251137	42.3347286359343	43.5636184376591
Cdc20	cell division cycle 20	-1.13829289741525	0.613143688277172	0.981115516073287	1.16474208034566	1.95008604308417	1.09472748115703	1.6986255195966	0.936983662078776	1.86410160853477	1.84962849232519
Cdc23	cell division cycle 23	-1.07531753457387	0.378249652984673	0.962911795628465	57.6099352047894	55.9024665684129	55.694260603864	63.3247593705613	62.9220566919055	52.1457897334857	64.3476017593133
Cdc25a	cell division cycle 25A	1.16134240215324	0.256847045460813	0.926513704659752	9.0491500088394	9.38478908234257	11.0841157467149	8.96874274347006	7.56794496294396	8.58467846035747	8.71272368753183
Cdc25b	cell division cycle 25B	-1.08374405314172	0.430827258347171	0.972840280643338	18.3670866516047	19.1352192977634	18.701594469766	20.8591213806463	19.5325055710268	22.1239427749784	18.6909826592862
Cdc25c	cell division cycle 25C	-1.01190229946701	0.94909427202863	0.996137253006023	2.82225965622219	2.39698076129096	2.64559141279616	2.92163589370616	2.73887531992258	2.35465466341233	2.62841943646212
Cdc26	cell division cycle 26	1.13295886143925	0.201244560701055	0.897695660971566	35.7934200844687	35.6703238714146	40.7329850280512	35.6031908907448	37.3351951505236	26.0974225194867	33.2446384278449
Cdc27	cell division cycle 27	1.06276290252697	0.409815836880972	0.968048534194151	90.357106771431	94.4572927118895	95.6062000210475	87.988801915104	89.6621288943075	88.6429370163769	85.5696549870444
Cdc34	cell division cycle 34	-1.18433495029387	0.214110852907626	0.90336551159928	17.9191089283948	15.4381811744163	16.7402077326929	15.5594097595049	18.6675975752618	28.4030218774113	16.3059353928668
Cdc37	cell division cycle 37	-1.02181422801426	0.819369357408268	0.991417916046077	91.7010399410606	91.9384315729058	92.686926737962	85.0671660213978	93.5542148752502	107.82356146209	89.9016796138061
Cdc37l1	cell division cycle 37-like 1	1.07184141384182	0.428010266487111	0.972840280643338	61.1489592181474	59.7620118620169	60.5293069789742	53.3368413153333	54.633355065824	62.9379569407922	54.6613893916103
Cdc40	cell division cycle 40	-1.04857165621338	0.601718635597852	0.981115516073287	44.8873678656291	45.9082755976065	48.5329183312951	56.3264222298233	52.615236409039	40.9611800822771	45.2185491939501
Cdc42	cell division cycle 42	1.1912143394381	0.0411616870877122	0.556991901200702	151.237279355652	138.537362644105	141.812822454884	125.562398408581	112.654266448394	138.335961475475	106.450987176716
Cdc42bpa	CDC42 binding protein kinase alpha	-1.02102522705788	0.776275242583785	0.98721753531455	372.090296898119	374.335266687032	404.866713447909	387.286618468025	396.416164725636	363.597924275255	420.011691059844
Cdc42bpb	CDC42 binding protein kinase beta (DMPK-like)	-1.09047379564384	0.235013426597459	0.914184491166953	280.613245818663	298.281911006749	294.208010560952	309.897239795204	312.448013470115	347.262507547832	299.785839058707
Cdc42bpg	CDC42 binding protein kinase gamma (DMPK-like)	-1.08512287528294	0.646949411408239	0.981115516073287	4.8829571829876	5.11897586309595	4.83504637511022	5.43560166270913	3.6037833156876	5.15080707621448	7.15514179925798
Cdc42ep1	CDC42 effector protein (Rho GTPase binding) 1	1.4419876654572	0.000133492952077513	0.0235226536153302	32.7471715666416	30.3888408380616	31.3821877931682	23.1013070665138	18.9559002405168	24.0370996890009	21.1733787937226
Cdc42ep2	CDC42 effector protein (Rho GTPase binding) 2	1.34332106307386	0.00690621240164026	0.237862632472428	34.0015091916292	30.9576159339612	31.2909605030718	28.8086888123584	22.1272295583219	26.2936437414377	18.3989360552348
Cdc42ep3	CDC42 effector protein (Rho GTPase binding) 3	-1.15730156637237	0.202259059646312	0.897695660971566	13.3497361516542	11.4567555031195	11.2209566818596	12.6377738657987	14.8475872606329	13.735485536572	14.3589580325245
Cdc42ep4	CDC42 effector protein (Rho GTPase binding) 4	-1.13018359990933	0.131472314057824	0.829077555801394	76.380201807283	79.1816187077301	71.567809080641	85.8145612500203	77.8417196188522	90.9485363743014	87.5166323473868
Cdc42ep5	CDC42 effector protein (Rho GTPase binding) 5	-1.233114589736	0.441587932403835	0.972840280643338	1.3887309419506	0.934416228977831	1.4140229964945	2.17424066508365	1.8018916578438	1.07921672073065	1.16818641620538
Cdc42se1	CDC42 small effector 1	-1.1223306042279	0.131455790096141	0.829077555801394	60.2978015440487	63.296542815107	60.255625108685	73.4485674673571	62.777905359278	73.0433498712701	65.80783477957
Cdc42se2	CDC42 small effector 2	-1.01084768102488	0.892487276763042	0.995909964608095	241.773577216367	232.507133845223	240.611977629306	237.467847639605	257.958809736919	208.435993017479	259.775454303672
Cdc5l	cell division cycle 5-like	1.05071227063196	0.543512105340734	0.981115516073287	74.9914708653324	66.7904469756328	66.6871490604825	63.1209243082097	67.3186723370444	69.0208148212741	65.0290438354331
Cdc6	cell division cycle 6	-1.21772452186491	0.531161109830961	0.981115516073287	0.537573267851845	0.771909058720817	0.684204675723145	0.815340249406369	0.648680996823768	1.27543794268168	0.486744340085577
Cdc7	cell division cycle 7	-1.10515527866908	0.440940037758203	0.972840280643338	11.1994430802468	8.653506816186	8.0280015284849	10.6673682630667	10.3068202828665	9.76200579206364	10.3676544438228
Cdc73	cell division cycle 73	1.09844149268149	0.28433995075826	0.939006722458347	31.8960138925428	34.126505753973	35.8523250078928	32.8174450386063	28.6861151928733	32.6217781493584	29.496707009186
Cdca4	cell division cycle associated 4	-1.17850888104737	0.169829449057656	0.868718285766807	10.7066675847159	11.3348751254267	9.21395629973835	12.4339388034471	11.0275769460041	12.5581582048658	13.0447483142935
Cdca7	cell division cycle associated 7	-1.26275119235736	0.393116873284964	0.966815332508953	1.0303487633827	1.30005736205611	1.27718206134987	1.83451556116433	0.936983662078776	2.30559935792458	0.973488680171154
Cdca7l	cell division cycle associated 7 like	-1.59384060058143	0.0760763860553791	0.724905418700408	0.671966584814807	1.42193773974887	1.00350019106061	1.83451556116433	1.29736199364754	1.81504630304701	1.65493075629096
Cdh1	cadherin 1	-4.2622013061675	0.0187717643947232	0.419733807659284	0.940753218740729	0.893789436413578	1.00350019106061	12.0942136995278	0.144151332627504	0.784884887804112	3.21251264456481
Cdh10	cadherin 10	-1.00550302425716	0.947037477851515	0.996137253006023	105.050776092715	104.329603305003	101.855269392652	105.246837194205	102.996127162352	88.1033286560115	120.907294077257
Cdh11	cadherin 11	1.12938738229977	0.116559219952644	0.805248710723587	127.718448887134	123.708583358152	138.437412721316	104.09177184088	105.158397151764	125.140084299268	125.482690874062
Cdh13	cadherin 13	-1.29293380034586	0.00183590432170206	0.112888991781325	102.138920891851	102.176383299098	98.2061777887954	143.499883895521	147.53888894425	115.132801979766	115.796478506359
Cdh15	cadherin 15	1.0991940430304	0.572541549040394	0.981115516073287	5.64451931244438	4.91584190027468	4.47013721472455	5.43560166270913	4.61284264408013	3.8753691335328	4.38069906077019
Cdh19	cadherin 19, type 2	1.80590845528866	0.000925268255815229	0.0734266130280741	7.61562129456781	8.61288002362175	8.21045610867774	6.25094191211549	3.24340498411884	5.15080707621448	3.40721038059904
Cdh2	cadherin 2	-1.09484523815584	0.230764486813072	0.911205376131483	129.734348641579	138.049841133334	146.830323410187	153.14807684683	155.323060906136	156.339258589481	140.523090982706
Cdh20	cadherin 20	1.29330515591012	0.0419280991104928	0.561865082972165	37.9885109281971	42.942519740416	35.5786431376035	28.3330736668713	27.2446018665983	30.3652340969216	34.0721038059904
Cdh22	cadherin 22	-1.27020776983903	0.0352070451777315	0.532952248834943	42.7370747942217	44.3238306876006	40.8242123181477	64.0721545991838	52.326933743784	45.7686000200773	54.5640405235932
Cdh23	cadherin-related 23	-1.1664603695895	0.517109176412212	0.981115516073287	4.97255272762957	4.18455963411811	4.28768263453171	5.2997116211414	4.03623731357011	4.70930932682467	6.81442076119808
Cdh3	cadherin 3	1.03784387340848	0.888098918234438	0.99581117187537	1.16474208034566	1.38131094718462	2.28068225241048	1.76657054038047	0.792832329451272	1.81504630304701	1.75227962430808
Cdh5	cadherin 5	-1.13962158083164	0.393291260410786	0.966815332508953	7.6604190668888	7.19094228387288	6.6139785319904	10.3955881799312	6.34265863561018	9.07523151523504	6.81442076119808
Cdh6	cadherin 6, type 2, K-cadherin	1.08911545285267	0.58600045425655	0.981115516073287	81.1287656733077	79.3441258779872	86.5290846564537	62.2376390380195	81.7338055997948	92.6654720663729	65.7104859115529
Cdh7	cadherin 7, type 2	1.17457634308716	0.305689885600399	0.947081225418297	37.8541176112341	38.6360797286051	43.5610310210402	25.8870529186522	31.7853688443646	42.7762263853241	35.6783601282728
Cdh8	cadherin 8	1.26582467497665	0.00464038014429893	0.189565148732156	93.985726329431	101.404474240377	89.3571306494427	67.0617355136738	70.5620773211632	77.8507698090703	84.2067708348048
Cdh9	cadherin 9, type 2, T1-cadherin	1.10079556973996	0.492936231961809	0.981115516073287	18.7254688301726	18.4851906167354	17.9261625039464	21.470626567701	15.0638142595742	14.6184810353516	15.7218421847641
Cdhr1	cadherin-related family member 1	-1.61382766396278	0.300313987494604	0.944403039840435	6.2716881249382	6.33777964002355	6.56836488694219	17.8695404661563	7.56794496294396	5.98474726950635	9.88091010373721
Cdip1	cell death-inducing p53 target 1	1.11997522270517	0.140903512344627	0.843135766214224	189.091396966887	191.961594866098	178.987943169175	154.099307137804	172.549145155122	162.324005858988	177.710358565244
Cdipt	CDP-diacylglycerol--inositol 3-phosphatidyltransferase	1.03909219805347	0.599983893614324	0.981115516073287	102.855685248986	107.457866332451	104.318406225256	98.5882251573868	101.914992167645	100.023767889536	103.189800098142
Cdk10	cyclin-dependent kinase 10	-1.12439508079775	0.134875585949637	0.829077555801394	45.3801433611599	48.7927778696685	42.5119171849314	49.8037002345724	49.8042854228027	52.5872874828755	52.6657375972594
Cdk11b	cyclin-dependent kinase 11B	-1.07880790213951	0.340805335646355	0.959019329819513	45.021761182592	45.5426344645282	47.8943273006201	47.9012396526242	46.5608804386838	54.8928868408001	49.5992482547203
Cdk12	cyclin-dependent kinase 12	-1.00109581052657	0.988571168715804	0.997222101143507	76.1562129456781	78.2472024787523	83.2905158580308	82.6211452731787	80.220216607206	79.126207751752	75.3966982792559
Cdk13	cyclin-dependent kinase 13	-1.02694199400534	0.704758814934613	0.986537043246145	125.120178092517	122.855420714303	128.767319971096	135.75415152616	127.285626710086	121.313770471223	131.566995125131
Cdk14	cyclin-dependent kinase 14	-1.15206885944653	0.0791171806585572	0.728926548848904	289.304013648935	291.944131366726	289.829100636324	346.247825914571	349.278678956442	280.351070862531	362.332486759704
Cdk16	cyclin-dependent kinase 16	-1.04144969704471	0.659964277004961	0.981115516073287	267.935476251824	248.392209737846	282.211621913273	235.905112161576	263.724863042019	320.282089529565	288.639393670747
Cdk17	cyclin-dependent kinase 17	-1.08627214062952	0.369834792255011	0.962668275788045	320.259274322737	318.960948421955	335.670813909775	416.91064752979	349.99943561958	291.192293375325	354.106507412257
Cdk18	cyclin-dependent kinase 18	-1.12454046139286	0.372245489078941	0.962668275788045	11.6922185757776	10.8067268220914	10.4911383610882	12.2301037410955	11.2438039449453	15.8939189780333	10.0269334057629
Cdk19	cyclin-dependent kinase 19	1.01672767410489	0.827031400522371	0.991426117482687	195.990253904319	186.314470699667	202.342129433858	187.460312342681	198.280158029132	168.40686373947	212.561253315372
Cdk2	cyclin dependent kinase 2	1.02701339973986	0.8998656636911	0.996077611619399	2.50867524997528	3.04700944231902	2.73681870289258	2.44602074821911	3.6037833156876	3.23765016219196	1.55758188827385
Cdk20	cyclin-dependent kinase 20	1.03624329845503	0.749389598538499	0.986537043246145	16.3959846694813	14.1787506049245	17.4700260534643	17.0542002167499	17.2260842489867	14.3732045079128	13.3367949183448
Cdk2ap1	cyclin-dependent kinase 2 associated protein 1	-1.06687674922838	0.690999542641367	0.983951344882882	74.1403131912337	68.3342650930744	84.3852433391879	63.2568143497774	65.5167806792006	120.823217416345	72.9143021448194
Cdk2ap2	cyclin-dependent kinase 2 associated protein 2	1.07232157964211	0.645456218623359	0.981115516073287	5.5549237678024	7.59721020951541	5.33679647064053	5.63943672506072	4.82906964302139	6.18096849145738	6.27900198710394
Cdk4	cyclin-dependent kinase 4	-1.1387013881233	0.254868733554298	0.926513704659752	47.7992230664932	39.5298691650187	41.6452579290154	57.6853226455006	52.4710850764115	38.361248891426	47.5062475923523
Cdk5	cyclin-dependent kinase 5	1.07259962240934	0.445848012529904	0.973082990255817	37.3165443433823	39.7736299204042	38.7715982909782	32.8853900593902	32.8665038390709	39.5876315286199	38.4528028667606
Cdk5r1	cyclin-dependent kinase 5, regulatory subunit 1 (p35)	-1.14306462902921	0.06930131752172	0.700067561276441	110.964082039085	106.157808970394	104.409633515352	118.564061267843	129.952426363695	124.306144105976	117.305385960624
Cdk5r2	cyclin-dependent kinase 5, regulatory subunit 2 (p39)	-1.02287913281285	0.846997643684672	0.991762406733051	51.9206181200241	54.2773948658427	41.7820988641601	38.6607168260187	47.8582424323314	67.1076579072516	47.9929919324379
Cdk5rap1	CDK5 regulatory subunit associated protein 1	1.09614785569639	0.267999504564128	0.93337611373419	38.7948708299748	39.3673619947617	36.5365296836159	33.4289502256611	37.2631194842098	35.0254881182585	33.8774060699562
Cdk5rap2	CDK5 regulatory subunit associated protein 2	-1.01077026354384	0.917277241350358	0.996137253006023	21.0549529908639	21.4103196813616	18.1542307291874	18.2772105908594	21.4064728951844	23.3503254121723	18.6423082252776
Cdk5rap3	CDK5 regulatory subunit associated protein 3	1.0273878337564	0.797341038844772	0.988491893794117	20.3381886337281	17.5507743877575	17.4700260534643	16.7144751128306	18.5234462426343	20.4070070829069	16.1599120908412
Cdk6	cyclin-dependent kinase 6	-1.14849873774367	0.472525266145684	0.980827715957364	3.00145074550614	3.53453095309006	3.32979608851931	2.92163589370616	3.4596319830601	3.67914791158177	4.96479226887289
Cdk8	cyclin-dependent kinase 8	-1.00192393118997	0.982617959428175	0.996984513424727	34.4942846871601	36.2390989673142	37.5856435197248	39.1363319715057	36.7585898200135	34.3387138414299	34.6075225800845
Cdk9	cyclin-dependent kinase 9	1.11483610166327	0.218628826391916	0.906782842489339	69.1677604636041	72.8032122751423	67.0976718659164	52.8612261698462	57.3001547194329	75.0546173962682	64.493625061339
Cdkl1	cyclin-dependent kinase-like 1 (CDC2-related kinase)	1.05219538923186	0.637496270267868	0.981115516073287	13.5737250132591	13.4880951313322	13.9577753847522	13.3851690944212	12.3249389396516	12.4109922884025	13.8235392584304
Cdkl2	cyclin-dependent kinase-like 2 (CDC2-related kinase)	-1.20939938328684	0.0199807847851015	0.430356635938399	64.3743988252585	60.9808156389446	67.1888991560128	74.6036328206827	85.9862699123062	68.824593599323	81.1889559262742
Cdkl3	cyclin-dependent kinase-like 3	-1.03775789749387	0.766186466640922	0.986537043246145	8.51157674098755	10.0348177633706	10.3999110709918	11.2788734501214	10.162668950239	9.27145273718607	9.44284019766019
Cdkn1a	cyclin-dependent kinase inhibitor 1A	-1.35741344559344	0.0766295433330751	0.725742529621757	8.28758787938261	7.10968869874437	8.11922881858132	10.4635332007151	10.450971615494	15.0109234792536	6.61972302516385
Cdkn1b	cyclin-dependent kinase inhibitor 1B	1.38650355846875	0.000367604837015869	0.0390985829352194	39.0636574639008	31.567017822425	36.5365296836159	26.4306130849231	23.5687428845969	26.9804180182663	25.9434733265613
Cdkn1c	cyclin-dependent kinase inhibitor 1C	-1.4250860259314	0.19951673586396	0.897695660971566	1.88150643748146	2.3563539687267	2.00700038212123	5.16382157957367	2.45057265466757	1.91315691402252	2.43372170042789
Cdkn2aip	CDKN2A interacting protein	-1.03391308392422	0.75267208104196	0.986537043246145	16.9335579373331	18.6070709944281	17.2419578282233	15.5594097595049	19.0279759068305	18.5429054743721	19.5671224714402
Cdkn2aipnl	CDKN2A interacting protein N-terminal like	-1.12181827249347	0.20958837229688	0.902078134647087	36.1966000353576	30.7951087637042	34.2102337861572	34.9237406829061	39.8578434715049	33.9462713975278	42.590129757488
Cdkn2c	cyclin-dependent kinase inhibitor 2C (p18, inhibits CDK4)	-1.06555550382754	0.794789095958981	0.988491893794117	1.07514653570369	1.7469520802629	1.82454580192839	1.56273547802887	1.22528632733378	1.42260385914495	2.33637283241077
Cdkn3	cyclin-dependent kinase inhibitor 3	-1.30964805091963	0.328602156968164	0.953199699632852	0.761562129456781	1.17817698436335	0.866659255915984	1.08712033254183	1.51358899258879	0.932050804267383	1.41155858624817
Cdo1	cysteine dioxygenase type 1	1.09251504744006	0.289149452309543	0.940123329587978	45.4249411334809	41.2768212452816	43.287349150751	40.4272873663991	38.0559518136611	40.5196823328873	39.5723148489574
Cdon	cell adhesion associated, oncogene regulated	1.09145493611678	0.324285413003194	0.951744301747074	26.5650789863454	29.007529890877	27.413800673974	26.498558105707	24.3615752140482	26.2936437414377	24.2398681362617
Cdr2	cerebellar degeneration-related protein 2	1.24833609055312	0.0729826486774836	0.710918440830339	19.8902109105183	21.3696928887974	21.6664813978996	20.1117261520238	11.3879552775728	18.3466842524211	17.2307496390294
Cds1	CDP-diacylglycerol synthase 1	1.29276482571228	0.0290999212368559	0.496227058009985	125.926537994295	120.458439953012	111.160452982487	86.2901763955074	94.2028958720739	96.3446199779547	91.8973314081569
Cds2	CDP-diacylglycerol synthase (phosphatidate cytidylyltransferase) 2	1.01307298211588	0.879144657166086	0.993955589373193	272.460051256244	289.100255887228	258.264458262963	261.11271487239	301.708739189366	223.250695274782	293.117441599535
Cdt1	chromatin licensing and DNA replication factor 1	1.29051188795902	0.290307576220672	0.940123329587978	1.61271980355554	1.30005736205611	2.18945496231406	1.56273547802887	1.44151332627504	1.22638263719392	1.07083754818827
Cdv3	carnitine deficiency-associated gene expressed in ventricle 3	-1.01042258952945	0.941753663331433	0.996137253006023	9.90030768293815	9.1816551195213	8.484137978967	8.01751245249596	8.14455029345398	12.509102899378	8.32332821546337
Cdyl	chromodomain protein, Y-like	-1.0421964913516	0.791041283661014	0.988491893794117	16.5303779864442	15.7225687223661	16.7858213777412	15.5594097595049	13.0456956027891	24.2333209109519	15.1377489766614
Cdyl2	chromodomain protein, Y-like 2	-1.1441407430961	0.202025084617446	0.897695660971566	28.9841586916787	32.3389268811458	29.2839601209506	30.7790944150904	38.5604814778573	33.8481607865523	35.0942669201701
Ceacam1	carcinoembryonic antigen-related cell adhesion molecule 1 (biliary glycoprotein)	-1.27867376794315	0.353485814206705	0.962113509263657	1.92630420980245	1.50319132487738	1.50525028659092	3.05752593527388	1.72981599153005	1.91315691402252	1.75227962430808
Cebpa	CCAAT/enhancer binding protein (C/EBP), alpha	-1.22586061423615	0.250467573886855	0.925835317076522	5.82371040172832	6.50028681028057	6.38591030674935	11.482708512473	5.69397763878641	6.08285788048187	7.39851396930077
Cebpb	CCAAT/enhancer binding protein (C/EBP), beta	-1.13204556434935	0.635841554701814	0.981115516073287	3.31503515175305	1.30005736205611	1.45963664154271	1.6986255195966	2.01811865678506	3.13953955121645	2.23902396439365
Cebpd	CCAAT/enhancer binding protein (C/EBP), delta	-1.77740475271722	0.0313379115537224	0.509510419949486	1.11994430802468	1.01566981410634	0.501750095530306	1.63068049881274	1.58566465890254	1.71693569207149	1.36288415223962
Cebpg	CCAAT/enhancer binding protein (C/EBP), gamma	1.00751915617946	0.946369035416068	0.996137253006023	34.0463069639502	30.1450800826761	32.3400743391807	33.7686753295804	33.731411834836	22.5163852188805	37.8200352246493
Cebpz	CCAAT/enhancer binding protein zeta	-1.04931047012211	0.585625077295944	0.981115516073287	36.8237688478514	36.4422329301354	41.4628033488226	42.465637989915	36.6865141536998	42.383783941422	38.8908727728376
Cecr2	cat eye syndrome chromosome region, candidate 2	-1.01312094162101	0.916437448694879	0.996137253006023	11.2442408525678	12.5130521097901	12.178843227872	12.2980487618794	11.5321066102003	14.5203704243761	10.1729567077886
Cecr5	cat eye syndrome chromosome region, candidate 5	-1.22642463547211	0.078799535490679	0.728926548848904	15.0520514998517	13.1630807908181	13.1823434189326	16.510640050479	18.7396732415755	13.2939877871821	19.2264014333803
Celf1	CUGBP, Elav-like family member 1	1.01184288280423	0.870876720092763	0.993215505621521	159.614462779677	152.797366834158	172.009055476799	166.805026024386	164.548746194296	147.460248296197	159.652143548069
Celf2	CUGBP, Elav-like family member 2	-1.12439360945617	0.105344124999489	0.79067883024842	173.725761060788	172.460734435256	175.977442595993	209.814224180572	204.622816664742	180.621634805921	188.029338575058
Celf3	CUGBP, Elav-like family member 3	-1.18013266046403	0.10104502187593	0.777519113147832	86.5492961241471	83.3661783418483	75.6730371349798	93.4244035778131	108.618029134824	102.476533163924	82.0650957384283
Celf4	CUGBP, Elav-like family member 4	-1.22698040856641	0.0230090736663243	0.459247162306662	158.763305105578	161.003978932137	165.440690589856	194.866319608122	195.180904377641	230.314659265019	173.378333938483
Celf5	CUGBP, Elav-like family member 5	-1.27872486986528	0.00207665974060027	0.122332707795913	198.31973806501	192.002221658662	192.808877618782	223.403228337345	270.139597343943	272.306000762539	228.380444368153
Celf6	CUGBP, Elav-like family member 6	1.00671916809031	0.973620163948723	0.996984513424727	6.2716881249382	6.94718152848735	7.16134227256892	7.13422718230573	6.41473430192393	7.55451704511457	5.88960651503548
Celsr2	cadherin, EGF LAG seven-pass G-type receptor 2	-1.06083059919567	0.477152220157622	0.981115516073287	831.446654277521	854.503328003945	829.757817071982	868.609145700918	908.369622552217	936.662002983232	844.69612778451
Celsr3	cadherin, EGF LAG seven-pass G-type receptor 3	-1.0951273853689	0.235998779878841	0.914184491166953	107.469855798048	110.382995397077	100.12195088082	120.262686787439	121.735800403927	115.672410340131	106.840382648784
Cend1	cell cycle exit and neuronal differentiation 1	1.12720560795321	0.363866119830674	0.962298498434792	115.085477092616	98.073077250108	102.995610518857	73.1767873842216	82.4545622629323	130.094670153532	88.0033766874723
Cenpc	centromere protein C	1.0522915045704	0.654215426450514	0.981115516073287	26.0723034908145	22.751003835982	26.5015277730098	30.0316991864679	23.2804402193419	18.0032971140068	24.2885425702703
Cenpi	centromere protein I	-1.04957857182825	0.857491942636722	0.992374130514116	2.37428193301232	1.70632528769865	0.957886546012403	1.90246058194819	1.8018916578438	0.98110610975514	2.38504726641933
Cenpj	centromere protein J	1.07306047241587	0.667466719221138	0.981734536722975	5.51012599548141	5.44399020360997	7.52625143295459	5.77532676662845	6.27058296929643	4.95458585426346	5.9869553830526
Cenpl	centromere protein L	1.1708140155061	0.284176253501361	0.939006722458347	7.03325025439498	7.92222455002944	6.65959217703861	5.50354668349299	6.55888563455144	5.19986238170224	7.34983953529221
Cenpn	centromere protein N	1.16167486500147	0.37635569259728	0.962911795628465	3.49422624103699	4.46894718206789	4.33329627957992	3.6010861015448	4.03623731357011	3.04142894024093	3.50455924861615
Cenpq	centromere protein Q	1.36157514703275	0.194081237994688	0.894000427532302	2.73266411158021	2.3563539687267	1.8701594469766	1.01917531175796	1.44151332627504	2.15843344146131	2.09300066236798
Cep112	centrosomal protein 112kDa	-1.26061478129748	0.282067516153516	0.939006722458347	3.04624851782712	2.884502272062	2.69120505784437	2.37807572743524	4.54076697776638	3.43387138414299	4.13732689072741
Cep120	centrosomal protein 120	1.05868049939251	0.478007090911808	0.981115516073287	44.8873678656291	47.1270793745341	50.4943050683681	45.1154938004857	40.5065244683286	45.2780469651997	48.3823874045064
Cep19	centrosomal protein 19	1.05911320371182	0.518548290152108	0.981115516073287	42.5130859326168	40.0986442609182	46.7995998194631	37.0300363272059	39.1370868083674	41.8932308865445	44.6344559858474
Cep290	centrosomal protein 290	-1.09381282057459	0.406700332539286	0.967460029409391	17.6503222944689	17.1851332546792	19.1121172751999	19.1604958610497	20.1091109015368	21.191891970711	18.2042383192006
Cep41	centrosomal protein 41	1.08066738670793	0.583850227153344	0.981115516073287	9.00435223651841	7.5159566243869	8.07361517353311	9.10463278503779	8.28870162608148	6.81868746279822	6.27900198710394
Cep44	centrosomal protein 44	-1.23603371376205	0.144896609982098	0.84727557080171	5.10694604459253	5.52524378873848	4.97188731025485	7.20217220308959	6.27058296929643	5.19986238170224	7.10646736524942
Cep57	centrosomal protein 57	1.08411268445728	0.377114200547221	0.962911795628465	27.774618839012	28.1543672470277	29.5576419912399	29.1484139162777	24.3615752140482	25.3615929371704	26.2841943646212
Cep57l1	centrosomal protein 57-like 1	-1.17025889123324	0.527139835158833	0.981115516073287	1.56792203123455	1.17817698436335	1.64209122173555	1.22301037410955	2.09019432309881	2.30559935792458	1.21686085021394
Cep63	centrosomal protein 63	-1.04846365623104	0.739080650645769	0.986537043246145	6.18209258029622	5.97213850694527	7.29818320771355	6.18299689133163	5.91020463772767	8.29034662743093	6.66839745917241
Cep70	centrosomal protein 70	-1.0340063718979	0.829885523428245	0.991426117482687	5.86850817404931	5.72837775155975	6.88766040227966	6.38683195368322	5.04529664196264	8.14318071096766	5.79225764701837
Cep76	centrosomal protein 76	1.0519696111181	0.712167267551678	0.986537043246145	9.85550991061716	12.2286645618403	11.9051613575827	12.7736639073664	12.0366362743966	8.0941254054799	10.3676544438228
Cep78	centrosomal protein 78	1.03987813251218	0.771697460370346	0.98721753531455	8.28758787938261	7.23156907643713	6.47713759684577	6.86244709917027	6.84718829980644	6.62246624084719	7.83658387537779
Cep85	centrosomal protein 85kDa	-1.11783990072872	0.24522191098564	0.922626443371245	25.4451346783207	25.3917453526585	22.2594587835263	25.9549979394361	30.7042338496584	27.2747498511929	25.1646823824243
Cep89	centrosomal protein 89kDa	-1.14184069126724	0.381418862481399	0.963863416795323	4.83815941066661	4.95646869283893	4.83504637511022	4.48437137173503	6.34265863561018	6.57341093535944	4.86744340085577
Cep95	centrosomal protein 95kDa	-1.24130486166401	0.0697889618401159	0.702209047085716	10.6618698123949	9.75043021542085	11.0385021016667	12.0942136995278	12.6853172712204	15.4524212286434	11.7305385960624
Cep97	centrosomal protein 97	1.20171025903043	0.0349045045102922	0.532952248834943	41.3035460799501	40.1392710534825	40.9610532532923	35.1955207660416	34.9566981621697	36.6933685048422	29.0586371031089
Cept1	choline/ethanolamine phosphotransferase 1	1.14581082163445	0.0976527146221784	0.770255221209681	45.5145366781229	45.8676488050422	43.1961218606546	40.4272873663991	37.4072708168373	35.9084836170381	42.8335019275308
Cer1	cerberus 1, DAN family BMP antagonist	-1.24274809206378	0.452509525833728	0.976003162076425	0.895955446419742	0.731282266156564	1.04911383610882	1.29095539489342	0.936983662078776	1.3735485536572	0.827465378145481
Cercam	cerebral endothelial cell adhesion molecule	-1.25126468458848	0.282160052960086	0.939006722458347	3.22543960711107	2.23447359103394	2.09822767221764	3.3972510391932	2.30642132204007	4.12064566097159	2.72576830447923
Cerk	ceramide kinase	1.08703453137893	0.290140810290373	0.940123329587978	192.451229890961	187.330140513773	186.514194602129	157.496558176997	172.11669115724	180.523524194946	184.281407156399
Cers1	ceramide synthase 1	-1.07864528055622	0.410145584282496	0.968048534194151	45.021761182592	44.3238306876006	36.1260068781821	47.0179543824339	43.02917278931	42.1385074139832	48.2850385364892
Cers2	ceramide synthase 2	1.23719956901306	0.0296436151726487	0.496227058009985	32.7919693389626	35.6296970788503	31.7470969535539	33.0212801009579	24.7940292119307	26.5389202688765	23.7531237961762
Cers4	ceramide synthase 4	-1.00481010436882	0.951510413121931	0.996137253006023	92.2386132089125	95.2292017706103	106.735929412811	97.5011048248449	90.5991125563863	106.744344741359	99.1011476414235
Cers5	ceramide synthase 5	-1.07546816361064	0.397012863172116	0.966815332508953	68.0926139279004	68.9436669815383	65.273126063988	79.9033444418241	74.7424659673609	58.9644771962839	76.7109079974869
Ces1d	carboxylesterase 1D	8.68626868141469	3.19751657454848e-07	0.000268819191902461	1.47832648659257	2.11259321334118	1.82454580192839	0	0	0.441497749389813	0.292046604051346
Ces5a	carboxylesterase 5A	1.23662540792861	0.427339707496996	0.972840280643338	1.16474208034566	1.78757887282716	1.09472748115703	0.951230290974097	1.22528632733378	0.932050804267383	1.2655352842225
Cetn3	centrin, EF-hand protein, 3	-1.02752939701848	0.819267948986611	0.991417916046077	12.6777695668394	13.4068415462037	12.9998888387398	12.1621587203117	12.1087119407103	15.5995871451067	13.531492654379
Cfb	complement factor B	-1.16870851085529	0.452022658187158	0.976003162076425	7.48122797760485	7.10968869874437	4.65259179491739	11.4147634916892	5.04529664196264	5.83758135304308	7.73923500736068
Cfd	complement factor D (adipsin)	-1.22557456407672	0.561409938022778	0.981115516073287	0.492775495530858	0.812535851285071	1.32279570639808	1.56273547802887	0.36037833156876	0.735829582316355	1.6062563222824
Cfdp1	craniofacial development protein 1	-1.05847265923277	0.725186170540899	0.986537043246145	9.40753218740729	10.4004588964489	12.4981387432094	8.56107261876687	10.162668950239	17.0712463097394	9.63753793369443
Cfh	complement factor H	-1.24415085367956	0.0474087272635647	0.593760771725774	62.0897124368881	65.0028681028057	64.8626032585541	94.7153589727065	67.6790506686132	75.3489492291947	80.7022115861887
Cfl1	cofilin 1, non-muscle	1.01091330806595	0.901318123700831	0.996137253006023	552.894105985623	539.726939216108	513.153506792359	474.93569527921	523.485564436781	642.379225362178	476.960778849857
Cfl2	cofilin 2, muscle	1.10938637155743	0.20979928889253	0.902389214436393	95.2848617267396	90.1102259075143	90.7711536459372	95.8024793052483	82.6707892618736	69.0698701267618	84.5961663068733
Cflar	CASP8 and FADD-like apoptosis regulator	-1.2331985993434	0.065493718641542	0.678857631503112	17.6951200667899	17.307013632372	19.3857991454891	23.1013070665138	24.8661048782445	21.9277215530274	19.6644713394573
Cfp	complement factor properdin	-1.34162864752859	0.130664695672009	0.829077555801394	3.8078106472839	2.884502272062	2.64559141279616	3.66903112232866	3.89208598094261	4.46403279938589	4.62407123081298
Cftr	cystic fibrosis transmembrane conductance regulator	1.86252572535727	0.0249046545282408	0.471949199615427	11.9162074373826	12.7568128651756	12.9542751936915	3.12547095605775	6.9192639661202	8.63373376584523	8.17730491343769
Cggbp1	CGG triplet repeat binding protein 1	-1.09144685707485	0.467650799843271	0.979170018493906	78.1273149278015	74.4689107702767	94.9676089903725	110.818328898482	90.5991125563863	60.5342469718921	98.4683799993122
Cgnl1	cingulin-like 1	-1.05431277325938	0.631143222414828	0.981115516073287	23.1156505176293	22.6291234582892	21.9857769132371	25.6152728355168	22.9200618877731	22.5163852188805	24.1911937022532
Cgref1	cell growth regulator with EF hand domain 1	-1.30120234123973	0.101386402600884	0.777519113147832	6.00290149101227	5.64712416643124	5.88416021121905	7.60984232779278	7.13549096506145	9.27145273718607	6.37635085512106
Cgrrf1	cell growth regulator with ring finger domain 1	1.12278077927389	0.2951141153489	0.941916036095752	17.6503222944689	19.6227408085345	19.6594810157784	17.0542002167499	13.0456956027891	18.984403223762	18.3015871872177
Ch25h	cholesterol 25-hydroxylase	-1.81045844344241	0.010616094870267	0.308703487779243	1.92630420980245	2.19384679846969	1.4140229964945	5.2997116211414	3.02717798517759	2.10937813597355	3.06648934253914
Chac1	ChaC glutathione-specific gamma-glutamylcyclotransferase 1	1.23305636896737	0.133911245963257	0.829077555801394	8.51157674098755	9.10040153439279	11.0841157467149	6.72655705760254	7.85624762819897	8.33940193291869	8.03128161141202
Chac2	ChaC, cation transport regulator homolog 2 (E. coli)	1.00921216738252	0.957011126433608	0.996499559918582	3.8078106472839	3.45327736796155	3.37540973356752	2.92163589370616	4.32453997882512	3.48292668963075	3.35853594659048
Chad	chondroadherin	-1.35371554199827	0.319916046593008	0.951556604533789	0.851157674098755	0.934416228977831	0.501750095530306	1.01917531175796	1.08113499470628	1.42260385914495	0.63276764211125
Chaf1b	chromatin assembly factor 1, subunit B (p60)	1.18243092243224	0.499555693422205	0.981115516073287	2.06069752676541	1.7469520802629	1.73331851183197	2.03835062351592	1.72981599153005	1.61882508109598	0.924814246162596
Champ1	chromosome alignment maintaining phosphoprotein 1	1.0526223344907	0.505816233755852	0.981115516073287	66.7934785305918	63.0527820597215	71.795877305882	67.6052956799447	64.3635700181806	62.1040167475003	61.4271357187998
Chat	choline O-acetyltransferase	-1.95808851416149	0.127964332853985	0.82644542961299	1.20953985266665	1.78757887282716	2.14384131726585	6.18299689133163	4.25246431251137	1.71693569207149	1.36288415223962
Chchd1	coiled-coil-helix-coiled-coil-helix domain containing 1	1.31281163543656	0.111076055950175	0.798017587889858	7.75001461153077	9.22228191208555	8.07361517353311	6.31888693289936	3.53170764937385	8.97712090425953	6.42502528912962
Chchd10	coiled-coil-helix-coiled-coil-helix domain containing 10	1.38683741502127	0.0909271677191758	0.758804627566408	9.36273441508631	10.2785785187561	9.4420245249794	5.77532676662845	4.75699397670763	11.7242180115739	5.54888547697558
Chchd2	coiled-coil-helix-coiled-coil-helix domain containing 2	1.20408164840996	0.0485230755901173	0.596845615897312	29.5217319595305	33.2733431101236	28.7822100254203	22.7615819625945	24.2894995477344	28.9426302377766	25.2620312504414
Chchd3	coiled-coil-helix-coiled-coil-helix domain containing 3	1.12572171532042	0.341743480365503	0.959131057549045	21.1445485355059	20.5571570375123	21.7120950429478	18.7528257363465	14.7034359280054	24.5276527438785	16.9387030349781
Chchd4	coiled-coil-helix-coiled-coil-helix domain containing 4	-1.03171705049526	0.758001311687216	0.986537043246145	21.8613128926417	20.8821713780263	21.3471858825621	24.6640425445427	20.5415648994193	20.1126752499804	22.8769839840221
Chchd5	coiled-coil-helix-coiled-coil-helix domain containing 5	1.08885981066628	0.759517297996759	0.986537043246145	1.43352871427159	1.05629660667059	1.27718206134987	1.15506535332569	1.6577403252163	1.07921672073065	0.778790944136923
Chchd6	coiled-coil-helix-coiled-coil-helix domain containing 6	-1.03057992067242	0.792967606292246	0.988491893794117	19.2182443257035	17.144506462115	17.2419578282233	15.4235197179371	19.172127239458	22.2220533859539	16.7440052989439
Chd1	chromodomain helicase DNA binding protein 1	-1.01939644283196	0.811537633245585	0.991395906710547	58.5954861958511	58.4619544999608	65.1818987738916	69.0321411164059	62.9220566919055	56.4626566164083	59.4801583584575
Chd2	chromodomain helicase DNA binding protein 2	-1.0176262324903	0.820730702540777	0.991417916046077	84.8021830036286	86.372560991603	88.0343349430447	83.3005954810174	84.6889079186586	98.4539981139283	85.0829106469589
Chd5	chromodomain helicase DNA binding protein 5	-1.09562325301087	0.334409000117704	0.956611390107014	470.60059823197	485.408917557701	477.985386460189	429.276641312453	537.756546366904	598.818114089049	528.799051068971
Chd6	chromodomain helicase DNA binding protein 6	-1.01516825057499	0.829316357037211	0.991426117482687	213.73017174343	213.046900206946	226.973497759891	218.579131861691	230.71420787032	217.020671477837	218.645557566441
Chd8	chromodomain helicase DNA binding protein 8	-1.01099817904552	0.876563179676725	0.993634651873588	251.360300493059	233.360296489072	248.776820092936	241.408658845069	260.121079726331	244.589753161956	242.690727966669
Chdh	choline dehydrogenase	-1.09577335033246	0.599095995669386	0.981115516073287	5.06214827227154	4.79396152258192	3.37540973356752	4.3484813301673	5.1173723082764	5.34702829816551	4.52672236279587
Chek1	checkpoint kinase 1	-1.08090084667632	0.648492840170657	0.981115516073287	4.12139505353081	5.03772227796744	3.7859325390014	5.57149170427685	4.03623731357011	3.97347974450832	5.11081557089856
Cherp	calcium homeostasis endoplasmic reticulum protein	-1.11548933353374	0.266230106074892	0.93337611373419	23.1604482899503	24.0510611980381	21.9401632681888	26.3626680641393	23.4245915519694	30.2180681804583	22.779635116005
Chfr	checkpoint with forkhead and ring finger domains, E3 ubiquitin protein ligase	1.00548391556481	0.954744832657901	0.996137253006023	26.0723034908145	24.8635970493232	27.9155507695043	30.7111493943066	23.5687428845969	24.2333209109519	26.0894966285869
Chga	chromogranin A	1.04262504141328	0.765096004618651	0.986537043246145	34.2254980532342	35.1828023606436	35.031279397025	31.9341597684161	28.4698881939321	46.9459273517834	26.0894966285869
Chgb	chromogranin B	-1.08957438128121	0.553402764956005	0.981115516073287	96.9871770749371	92.3446994985483	98.4798596590847	80.990464774366	86.3466482438749	166.346540908984	84.2067708348048
Chi3l1	chitinase 3-like 1 (cartilage glycoprotein-39)	1.24594299589854	0.0918311197620552	0.758804627566408	62.2689035261721	60.6964280909948	62.8099892313847	50.2113703592755	34.0917901664047	71.8169672340762	42.4441064554623
Chic2	cysteine-rich hydrophobic domain 2	1.0534459546449	0.700387904561294	0.986139487328638	8.37718342402459	7.55658341695116	6.93327404732787	6.79450207838641	8.07247462714023	6.62246624084719	7.49586283731789
Chid1	chitinase domain containing 1	-1.09413063893837	0.298355301375134	0.942825160393069	38.0333087005181	40.8299265270748	36.6733706187606	47.7653496110564	41.6597351293487	36.5952578938667	42.7361530595137
Chit1	chitinase 1 (chitotriosidase)	1.08508223084749	0.759437924245924	0.986537043246145	1.11994430802468	1.05629660667059	1.18595477125345	0.883285270190233	0.792832329451272	1.27543794268168	1.11951198219683
Chka	choline kinase alpha	1.02591984838566	0.814783149382209	0.991417916046077	28.7601698300737	29.7794389495978	25.7717094522385	30.4393693111711	27.6770558644808	24.2333209109519	27.3550319128094
Chkb	choline kinase beta	-1.07267441385498	0.461334051450211	0.97870796251953	27.9986077006169	25.7167596931725	23.8103227151654	28.468963708439	29.4789475223246	25.6559247700969	27.403706346818
Chm	choroideremia (Rab escort protein 1)	1.0705349468741	0.46712599165935	0.979170018493906	98.5550991061716	94.7823070524035	93.1886768334923	94.1717988064356	97.3021495235652	68.7755382938353	96.8134492430213
Chml	choroideremia-like (Rab escort protein 2)	1.20896322458289	0.128779497590189	0.82644542961299	13.2153428346912	14.3818845677458	13.9121617397039	11.007093366986	11.6041822765141	10.7921672073065	12.3633062381737
Chmp1a	charged multivesicular body protein 1A	-1.03608723725966	0.626893644536704	0.981115516073287	90.8050844946409	92.141565535727	96.153563761626	97.0254896793579	93.6983662078777	97.5710026151486	97.2028447150897
Chmp1b	charged multivesicular body protein 1B	1.00509963800993	0.956039736552374	0.996149020844989	34.718273548765	32.9483287696096	32.6593698545181	38.9324969091541	31.3529148464821	29.9727916530195	32.9525918237936
Chmp2a	charged multivesicular body protein 2A	1.07725663329576	0.542628910278045	0.981115516073287	28.4913831961478	25.0667310121444	25.1787320666117	19.7040560273206	21.2623215625569	33.112331204236	23.1203561540649
Chmp3	charged multivesicular body protein 3	1.07475672719835	0.648561553732963	0.981115516073287	12.7225673391603	14.9506596636453	10.8560475214739	10.3276431591473	9.80229061867028	18.0032971140068	9.54018906567731
Chmp4bl1	chromatin modifying protein 4B-like 1	-1.05917296211894	0.540982564495396	0.981115516073287	57.2067552539005	60.6558012984305	62.5819210061437	52.9291711906301	59.5345003751592	79.126207751752	62.9360431730651
Chmp5	charged multivesicular body protein 5	1.11792213190757	0.148111295538162	0.848784396314694	68.1822094725424	73.1282266156564	71.567809080641	70.5269315736509	61.336392033003	62.8398463298167	59.3341350564318
Chmp6	charged multivesicular body protein 6	-1.17689024606747	0.272939403539545	0.936607381258295	9.13874555348137	12.1880377692761	10.2630701358472	10.6673682630667	9.80229061867028	16.3354167274231	12.6066784082164
Chmp7	charged multivesicular body protein 7	-1.04254815487667	0.557534174758929	0.981115516073287	127.718448887134	130.696391679204	126.897160524119	138.404007336731	134.997723005658	132.939877871821	129.376645594746
Chn1	chimerin 1	1.06080599991475	0.534165267198637	0.981115516073287	1483.20944377556	1467.11473308032	1587.58291590294	1348.02921235186	1381.90675023357	1428.04899805409	1545.60797750774
Chn2	chimerin 2	1.23137482560853	0.281317980144419	0.939006722458347	8.91475669187643	8.5722532310575	6.56836488694219	9.10463278503779	5.04529664196264	7.79979357255336	4.13732689072741
Chodl	chondrolectin	-1.10806860809414	0.717866346843784	0.986537043246145	1.20953985266665	1.05629660667059	1.09472748115703	1.97040560273206	1.15321066102003	0.833940193291869	1.07083754818827
Chordc1	cysteine and histidine-rich domain (CHORD)-containing 1	-1.06741476335901	0.512884269868047	0.981115516073287	49.2327517807648	51.1897586309595	61.578420815083	70.6628216152186	57.3001547194329	45.5723787981262	57.2411343940639
Chp1	calcineurin-like EF-hand protein 1	1.02268667424997	0.79137193741884	0.988491893794117	407.570132576341	380.023017646028	425.894603815134	396.459196273847	415.155837967212	334.949625870405	435.587509942583
Chpf	chondroitin polymerizing factor	-1.09622355661276	0.280741788322169	0.939006722458347	117.146174619381	115.176956919659	103.041224163906	129.027594468558	123.825994727026	114.838470146839	122.610899267557
Chpf2	chondroitin polymerizing factor 2	-1.1571439081368	0.063715822605366	0.674644844555113	62.7616790217029	61.2652031868943	62.8556028764329	74.1280176751957	75.6073739631259	65.5378881316433	73.2063487488708
Chpt1	choline phosphotransferase 1	1.02079447046194	0.859858056563868	0.992374130514116	58.0131151556783	56.1056005312341	65.4555806441809	59.3160031443133	57.2280790531191	42.0403968030077	75.93211705335
Chrac1	chromatin accessibility complex 1	1.09995569418497	0.525254651901757	0.981115516073287	5.15174381691352	5.44399020360997	4.97188731025485	5.2997116211414	3.74793464831511	5.15080707621448	4.62407123081298
Chrd	chordin	-1.03708406617749	0.820152645753054	0.991417916046077	11.6474208034566	14.5037649454385	13.4560252892219	9.71613797209256	15.3521169248292	13.6864302310842	15.9652143548069
Chrdl1	chordin-like 1	-1.03614330874621	0.782533690285483	0.98721753531455	16.9335579373331	16.981999291858	17.5612533435607	14.1325643230437	17.5143869142417	17.758020586568	21.5627742657911
Chrm1	cholinergic receptor, muscarinic 1	-1.12828204199622	0.114974051429126	0.798936755720888	76.604190668888	77.6784273828528	77.4975829369082	81.9416950653401	92.0406258826614	91.9296424840566	82.7952122485567
Chrm2	cholinergic receptor, muscarinic 2	1.16679867040921	0.254775138258928	0.926513704659752	31.403238397012	30.8357355562684	30.013778441722	21.3347365261333	22.7038348888319	29.2860173761909	31.8817542756053
Chrm3	cholinergic receptor, muscarinic 3	1.12355190952694	0.368433651022954	0.962298498434792	160.913598176986	174.288940100648	158.416189252432	118.835841350978	158.422314557627	147.41119299071	161.063702134317
Chrm4	cholinergic receptor, muscarinic 4	-1.05661245177366	0.48823856851315	0.981115516073287	47.7544252941723	47.6958544704337	49.3083502971146	48.8524699435983	49.2276800922926	54.9419421462878	50.7674346709257
Chrna1	cholinergic receptor, nicotinic, alpha 1 (muscle)	-1.25626623863827	0.233414494100821	0.914184491166953	31.179249535407	24.7823434641947	33.8909382708198	39.0683869507218	45.2635184450363	18.2976289469334	47.9443174984293
Chrna2	cholinergic receptor, nicotinic, alpha 2 (neuronal)	-1.01338484534584	0.951108567489565	0.996137253006023	2.4190797053333	2.23447359103394	2.00700038212123	1.29095539489342	2.73887531992258	2.59993119085112	2.33637283241077
Chrna4	cholinergic receptor, nicotinic, alpha 4 (neuronal)	1.0584308618542	0.716592193309789	0.986537043246145	37.4061398880242	39.6517495427114	41.3715760587262	26.1588330017877	35.8216061579348	53.1759511487286	33.8774060699562
Chrna5	cholinergic receptor, nicotinic, alpha 5 (neuronal)	1.27043379851265	0.0334228301606317	0.525197791433678	26.4306856693824	30.7951087637042	29.147119185806	20.7911763598624	24.0732725487932	23.0559935792458	22.7309606819965
Chrna7	cholinergic receptor, nicotinic, alpha 7 (neuronal)	1.00248941648741	0.98464030235765	0.996984513424727	18.3222888792837	18.2414298613498	16.5121395074519	19.5681659857529	17.8026895794968	13.9807620640107	19.3237503013974
Chrnb1	cholinergic receptor, nicotinic, beta 1 (muscle)	-1.23791339063478	0.50008651055645	0.981115516073287	1.0303487633827	0.609401888463803	1.14034112620524	1.08712033254183	0.648680996823768	1.27543794268168	1.50890745426529
Chrnb2	cholinergic receptor, nicotinic, beta 2 (neuronal)	-1.02904095275356	0.719860524808358	0.986537043246145	64.6431854591844	65.0841216879342	65.3643533540844	71.5461068854089	63.7869646876706	71.866022539564	60.5023214726372
Chrnb3	cholinergic receptor, nicotinic, beta 3 (neuronal)	-2.60372036253991	0.113641052585531	0.798017587889858	0.447977723209871	0.487521510771042	1.04911383610882	5.36765664192526	0.72075666313752	0.343387138414299	0.535418774094135
Chst1	carbohydrate (keratan sulfate Gal-6) sulfotransferase 1	-1.10925859613711	0.156456807575379	0.851159354309098	138.693903105776	141.950013219502	131.093615868555	164.630785359303	150.638142595742	146.96969524132	146.899441837827
Chst10	carbohydrate sulfotransferase 10	-1.10004513406383	0.278497074604783	0.939006722458347	96.6287948963692	99.0074934790859	93.2342904785406	99.1997303444415	118.13201708824	88.9372688493034	117.548758130667
Chst11	carbohydrate (chondroitin 4) sulfotransferase 11	-1.17377337664844	0.172521602085983	0.871442857936469	9.98990322758013	12.3505449395331	12.4525250981612	16.0350249049919	12.9736199364754	12.8034347323046	12.7527017102421
Chst12	carbohydrate (chondroitin 4) sulfotransferase 12	1.1932785170048	0.147362431161081	0.848784396314694	12.9017584284443	12.5943056949186	11.7227067773899	11.2788734501214	9.94644195129778	11.5770520951106	8.81007255554895
Chst14	carbohydrate (N-acetylgalactosamine 4-0) sulfotransferase 14	1.16437887385346	0.547109014434959	0.981115516073287	1.3887309419506	2.19384679846969	1.59647757668734	1.63068049881274	0.936983662078776	1.27543794268168	2.04432622835942
Chst15	carbohydrate (N-acetylgalactosamine 4-sulfate 6-O) sulfotransferase 15	1.14261093432728	0.208566808747746	0.901724232444006	20.87576190158	22.9947645913675	17.83493521385	18.7528257363465	17.730613913183	18.3466842524211	17.2307496390294
Chst3	carbohydrate (chondroitin 6) sulfotransferase 3	-1.20282218668204	0.354980465662524	0.962113509263657	1.97110198212343	1.99071283564842	2.05261402716943	2.78574585213843	2.01811865678506	2.06032283048579	2.77444273848779
Chst5	carbohydrate (N-acetylglucosamine 6-O) sulfotransferase 5	-1.21003107262925	0.324187881225972	0.951744301747074	2.95665297318515	2.72199510180499	1.8701594469766	3.46519605997707	2.45057265466757	3.23765016219196	3.01781490853058
Chst7	carbohydrate (N-acetylglucosamine 6-O) sulfotransferase 7	1.15517113084808	0.375321213078064	0.962668275788045	8.86995891955545	6.62216718797333	5.88416021121905	5.77532676662845	6.48680996823768	4.9055305487757	7.49586283731789
Chst8	carbohydrate (N-acetylgalactosamine 4-0) sulfotransferase 8	1.2274582137104	0.123521983890365	0.816177096541994	12.9017584284443	12.3911717320973	11.1297293917632	9.44435788895711	10.9555012796903	11.2336649566963	7.98260717740346
Chsy1	chondroitin sulfate synthase 1	-1.15544059219983	0.113854989412621	0.798017587889858	43.2298502897526	40.6267925642535	46.6627588843185	52.3176660035753	53.480144404804	43.610166578616	51.7895977851054
Chtf18	chromosome transmission fidelity factor 18	1.20476436345698	0.348426232881172	0.961942829536949	3.53902401335798	3.16888982001178	3.96838711919424	1.90246058194819	3.24340498411884	3.28670546767972	3.30986151258192
Chtf8	chromosome transmission fidelity factor 8	-1.07534600463089	0.40616517881973	0.966966344252013	63.9712188743696	59.8432654471455	59.4345794978172	69.1000861371898	62.777905359278	58.5229794468941	72.3302089367168
Chtop	chromatin target of PRMT1	1.03719804686368	0.629097143279263	0.981115516073287	140.933791721825	145.403290587463	136.749707854533	144.247279124143	134.709420340403	119.891166612078	145.147162213519
Chuk	conserved helix-loop-helix ubiquitous kinase	1.01772569152543	0.849631834557618	0.991762406733051	32.0752049818268	35.0609219829508	32.4769152743253	35.0596307244739	36.1099088231898	29.2369620707032	30.37284682134
Churc1	churchill domain containing 1	1.16681970077385	0.429741360556197	0.972840280643338	2.55347302229627	2.72199510180499	4.05961440929066	3.12547095605775	2.73887531992258	2.64898649633888	2.1903495303851
Ciao1	cytosolic iron-sulfur assembly component 1	1.12573000437034	0.2554576503412	0.926513704659752	31.179249535407	27.8293529065137	28.0067780596007	25.3434927523813	26.9562992013433	28.2068006554603	22.5849373799708
Ciapin1	cytokine induced apoptosis inhibitor 1	-1.05104170280527	0.562451009956147	0.981115516073287	36.0174089460736	38.9610940691191	35.5330294925553	39.8157821793443	42.740870124055	37.0367556432565	35.5323368262471
Cib1	calcium and integrin binding 1 (calmyrin)	-1.15055430627225	0.510127416912954	0.981115516073287	3.09104629014811	1.82820566539141	2.73681870289258	3.3972510391932	3.31548065043259	2.89426302377766	2.1903495303851
Cib2	calcium and integrin binding family member 2	1.16855466477831	0.189836475793554	0.890298480267564	20.4277841783701	19.9071283564842	18.5191398895731	15.0837946140178	17.2981599153005	14.7165916463271	20.0051923775172
Cic	capicua transcriptional repressor	-1.16770316410704	0.023732791807238	0.461452432499446	170.679512542961	170.795035940122	171.096782575834	197.516175418693	204.76696799737	199.851314557122	195.963271318453
Cilp	cartilage intermediate layer protein, nucleotide pyrophosphohydrolase	-2.13529488825315	0.0190484143267134	0.421439914488167	0.895955446419742	0.934416228977831	0.456136450482097	1.56273547802887	1.51358899258879	1.22638263719392	2.23902396439365
Cilp2	cartilage intermediate layer protein 2	-1.1994166613091	0.498951567810717	0.981115516073287	1.47832648659257	1.01566981410634	1.91577309202481	1.56273547802887	2.45057265466757	1.07921672073065	1.99565179435087
Cinp	cyclin-dependent kinase 2-interacting protein	-1.15528614952535	0.163675177433143	0.860385434869591	21.7717173479997	19.8258747713557	20.7998221419836	23.6448672327847	21.3343972288706	26.3917543524133	24.5805891743216
Cir1	corepressor interacting with RBPJ, 1	1.05001894356824	0.73592668607827	0.986537043246145	12.9465562007653	11.2942483328625	13.5016389342701	10.2596981383635	12.9736199364754	15.8939189780333	8.76139812154039
Cirbp	cold inducible RNA binding protein	1.01197258448696	0.875837806580177	0.993289254993811	70.5564914055547	67.0342077310183	70.6099225346286	63.1888693289936	71.0666069853595	67.1567132127393	72.8169532768023
Cirh1a	cirrhosis, autosomal recessive 1A (cirhin)	-1.02737772267222	0.75306198789405	0.986537043246145	31.403238397012	33.0295823547381	33.4348018203377	33.0892251217418	34.8125468295422	33.6028842591135	32.6118707857337
Cisd1	CDGSH iron sulfur domain 1	1.27263214990733	0.00616196549266395	0.226629796281591	41.572332713876	37.1328884037277	39.5014166117496	28.468963708439	28.6140395265596	33.4557183426503	33.0499406918107
Cisd2	CDGSH iron sulfur domain 2	-1.1005771708371	0.320690695750432	0.951556604533789	152.312425891356	141.340611331038	149.886437628417	183.451556116433	177.594441797085	117.242180115739	172.842915164388
Cisd3	CDGSH iron sulfur domain 3	1.25946612505093	0.291682443469362	0.940123329587978	1.97110198212343	3.77829170847558	2.46313683260332	2.10629564429979	2.09019432309881	2.79615241280215	1.70360519029952
Cish	cytokine inducible SH2-containing protein	1.13914118880516	0.593996215531102	0.981115516073287	2.23988861604936	3.04700944231902	3.10172786327826	2.92163589370616	2.16226998941256	2.89426302377766	1.84962849232519
Cit	citron rho-interacting serine/threonine kinase	-1.00893194239052	0.928756227132178	0.996137253006023	191.196892265973	197.283704692015	190.345740786179	156.273547802887	188.477867410462	246.797241908905	186.861152158853
Cited1	Cbp/p300-interacting transactivator with Glu/Asp-rich carboxy-terminal domain 1	1.01195506729075	0.968196499221685	0.996984513424727	0.985550991061716	1.21880377692761	0.821045610867774	1.22301037410955	1.15321066102003	1.22638263719392	0.438069906077019
Cited2	Cbp/p300-interacting transactivator, with Glu/Asp-rich carboxy-terminal domain, 2	-1.08797147398958	0.358841705153451	0.962113509263657	34.0463069639502	30.1450800826761	35.2137339772179	37.7774315558284	38.5604814778573	36.9877003377688	31.0056144634513
Cited4	Cbp/p300-interacting transactivator, with Glu/Asp-rich carboxy-terminal domain, 4	1.02833934902587	0.897558491574216	0.995909964608095	2.28468638837034	1.90945925051992	1.8701594469766	1.6986255195966	2.59472398729507	2.10937813597355	1.50890745426529
Ciz1	CDKN1A interacting zinc finger protein 1	-1.20247929153729	0.208386777585119	0.901724232444006	12.4089829329134	12.3911717320973	12.9086615486433	12.1621587203117	17.2260842489867	19.7202328060783	11.3411431239939
Ckap4	cytoskeleton-associated protein 4	1.16439478601884	0.169916873332429	0.868718285766807	24.459583687259	21.5728268516186	22.5787542988638	19.3643309234013	20.0370352352231	22.0748874694906	17.0847263370038
Ckb	creatine kinase, brain	1.06550084609134	0.579534181868417	0.981115516073287	602.798824351203	588.479090293212	592.384408241099	505.578899652733	449.89630913044	761.142119948037	515.121535112566
Ckmt1b	creatine kinase, mitochondrial 1B	1.18923337263417	0.117000358525241	0.805626922018487	260.409450501898	249.123492004003	257.489026297144	177.676229349805	211.325853631921	263.132658636328	207.645135480507
Cks1b	CDC28 protein kinase regulatory subunit 1B	-1.04777393621241	0.728398245604808	0.986537043246145	7.39163243296287	6.62216718797333	6.84204675723145	7.7457323693605	8.21662595976773	6.67152154633495	6.61972302516385
Clasp2	cytoplasmic linker associated protein 2	1.02550317797353	0.740632072136825	0.986537043246145	746.55487572925	759.030365477949	763.161895301596	735.776630068464	783.102114498916	664.306946915205	766.719684502801
Clasrp	CLK4-associating serine/arginine rich protein	-1.09306275056779	0.47672765533927	0.981115516073287	15.9928047185924	16.1694634405729	17.6068669886089	16.9183101751822	18.307219243693	22.9088276627825	14.3589580325245
Clca1	chloride channel accessory 1	1.32669072973966	0.441290730952078	0.972840280643338	2.55347302229627	3.4126505753973	3.23856879842289	4.3484813301673	0.432453997882512	3.77725852255729	0.681442076119808
Clcc1	chloride channel CLIC-like 1	-1.01757346319666	0.827291285522269	0.991426117482687	42.6474792495797	41.3987016229744	42.1470080245457	40.7670124703184	44.18238345033	42.7271710798363	43.5149440036506
Clcf1	cardiotrophin-like cytokine factor 1	1.29738510011303	0.380866752213837	0.963863416795323	1.61271980355554	0.934416228977831	0.821045610867774	0.883285270190233	0.576605330510016	0.784884887804112	1.16818641620538
Clcn1	chloride channel, voltage-sensitive 1	-1.31422482024039	0.300967665899703	0.945008239764578	0.895955446419742	1.09692339923485	0.957886546012403	1.49479045724501	1.15321066102003	1.32449324816944	1.21686085021394
Clcn2	chloride channel, voltage-sensitive 2	1.07851690477222	0.375318343822486	0.962668275788045	59.8050260485178	63.0121552671572	61.1678980096492	47.2897344655694	62.489602694023	58.326758224943	59.2854606224233
Clcn3	chloride channel, voltage-sensitive 3	1.06489472233717	0.371179873166042	0.962668275788045	312.778046345132	315.020149543222	324.495470872964	293.386599744725	314.105753795331	293.05639498386	291.900580749321
Clcn4	chloride channel, voltage-sensitive 4	1.05349342632242	0.539944833282998	0.981115516073287	295.978881724762	299.866355916755	302.41846666963	271.84802815624	300.987982526229	255.038533230849	309.033981520333
Clcn5	chloride channel, voltage-sensitive 5	1.17835941628756	0.225904325416841	0.909649171023828	9.36273441508631	12.1880377692761	9.39641087993119	9.30846784738938	9.08153395553276	8.68278907133299	8.03128161141202
Clcn6	chloride channel, voltage-sensitive 6	1.06628168773952	0.383657779257833	0.965045169246693	144.024838011974	142.762549070787	138.984776461895	120.194741766656	139.46641431711	137.649187198646	135.022879939739
Clcn7	chloride channel, voltage-sensitive 7	1.0053971253567	0.94614965108799	0.996137253006023	53.8021245575055	58.015059781754	53.5960329316464	54.967521814146	51.5341014143327	55.8249376450674	56.9490877900125
Clcnkb	chloride channel, voltage-sensitive Kb	-1.08466491908297	0.744222159852459	0.986537043246145	1.20953985266665	1.38131094718462	1.32279570639808	1.22301037410955	0.936983662078776	1.47165916463271	1.94697736034231
Cldn1	claudin 1	-1.27873288234488	0.442526854593026	0.972840280643338	1.16474208034566	1.54381811744163	1.4140229964945	3.66903112232866	1.51358899258879	0.98110610975514	0.973488680171154
Cldn10	claudin 10	1.1173726464675	0.304083254517373	0.947081225418297	24.7283703211849	25.635506108044	24.2208455205993	17.3939253206692	23.9291212161657	20.0636199444926	27.5010552148351
Cldn11	claudin 11	1.39368627424088	0.0162232870290253	0.390234574225364	216.328442538047	214.103196813616	232.35590787558	224.694183732238	124.186373058595	182.289515192505	102.995102362108
Cldn12	claudin 12	1.073199448005	0.412990176140482	0.969826398054712	100.570998860616	95.1479481854818	98.6167005942293	101.441916030309	98.3832845182715	76.3300553389499	89.804330745789
Cldn19	claudin 19	-1.30789189876091	0.263787555377569	0.931162969141135	1.34393316962961	1.30005736205611	1.27718206134987	1.56273547802887	1.58566465890254	2.01126752499804	1.65493075629096
Cldn3	claudin 3	-1.12003496504113	0.712418616858966	0.986537043246145	1.25433762498764	0.812535851285071	0.501750095530306	0.883285270190233	1.22528632733378	0.637718971340841	1.11951198219683
Cldn5	claudin 5	-1.05552212289955	0.58552112438745	0.981115516073287	41.0795572183452	42.2518642668237	36.4453023935195	35.1275757452577	41.2993567977799	38.7046360298403	53.2498308053621
Cldn9	claudin 9	1.17379831682421	0.547012275115412	0.981115516073287	1.70231534819751	1.46256453231313	1.73331851183197	1.76657054038047	1.6577403252163	1.3735485536572	0.827465378145481
Cldnd1	claudin domain containing 1	1.1418738758614	0.0895084513411604	0.755813802188975	68.3166027895053	67.5623560343536	67.9643311218324	59.2480581235295	54.633355065824	66.7152154633495	57.2411343940639
Clec10a	C-type lectin domain family 10, member A	-1.99255999031697	0.0364495486611095	0.538437306713191	1.56792203123455	1.50319132487738	1.04911383610882	5.09587655878981	1.36943765996129	1.86410160853477	2.67709387047067
Clec11a	C-type lectin domain family 11, member A	1.06483567830178	0.622160567352112	0.981115516073287	27.68502329437	29.007529890877	25.8629367423349	22.8295269833783	24.1453482151069	26.1955331304622	30.0808002172887
Clec14a	C-type lectin domain family 14, member A	1.10972602000044	0.543531965370476	0.981115516073287	8.46677896866656	8.16598530541496	9.07711536459372	10.1238080967957	6.34265863561018	5.19986238170224	9.24814246162596
Clec1a	C-type lectin domain family 1, member A	-1.13887990756952	0.534919135900251	0.981115516073287	3.85260841960489	2.47823434641947	3.32979608851931	3.73697614311252	4.32453997882512	3.77725852255729	2.8717916065049
Clec2g	C-type lectin domain family 2, member G	1.01979424711911	0.90048588419565	0.996077611619399	12.0058029820245	10.6442196518344	10.0806155556543	14.2684543646115	9.15360962184651	8.48656784938196	10.9517476519255
Clec2l	C-type lectin domain family 2, member L	1.13208786190693	0.38934620227513	0.965926753639401	78.6648881956534	79.4660062556799	72.7537638518944	49.6678101930046	67.8952776675544	78.3413228639479	75.8834426193415
Clec3a	C-type lectin domain family 3, member A	4.14566621516101	0.000262236080543934	0.0346544279585167	1.65751757587652	1.78757887282716	1.50525028659092	0.203835062351592	0.072075666313752	0.932050804267383	0.292046604051346
Clec4a1	C-type lectin domain family 4, member A1	-1.19681347011545	0.566874260133834	0.981115516073287	0.985550991061716	0.771909058720817	0.547363740578516	1.49479045724501	0.936983662078776	0.784884887804112	0.535418774094135
Clec4a3	C-type lectin domain family 4, member A3	-1.0636794828386	0.841207217272626	0.991609956675643	0.985550991061716	1.05629660667059	0.729818320771355	1.22301037410955	0.648680996823768	0.686774276828598	1.36288415223962
Clec9a	C-type lectin domain family 9, member A	-2.36204823098232	0.0233422398410398	0.460681068200355	0.403179950888884	0.406267925642535	0.456136450482097	1.35890041567728	1.08113499470628	1.12827202621841	0.486744340085577
Clgn	calmegin	-1.06447126923336	0.757053047899291	0.986537043246145	2.59827079461725	3.29077019770454	3.05611421823005	3.80492116389639	3.24340498411884	2.40370996890009	3.30986151258192
Clic1	chloride intracellular channel 1	-1.01143370249548	0.949881731947707	0.996137253006023	6.49567698654313	6.66279398053758	7.16134227256892	8.28929253563142	7.27964229768896	6.18096849145738	5.74358321300981
Clic2	chloride intracellular channel 2	-1.88013435007669	0.0699501088360116	0.702237232073089	0.582371040172832	0.528148303335296	0.456136450482097	1.97040560273206	0.504529664196264	0.735829582316355	0.778790944136923
Clic4	chloride intracellular channel 4	1.15031437202177	0.200076016719238	0.897695660971566	23.7428193301232	23.3197789318815	22.7612088790566	19.9078910896722	17.0819329163592	25.9993119085112	17.7661684131236
Clic5	chloride intracellular channel 5	1.15690998274115	0.144225442297951	0.84727557080171	50.0839094548636	55.0899307171278	50.7679869386574	36.3505861193673	47.3537127681351	51.4099601511693	44.4884326838217
Clint1	clathrin interactor 1	-1.12900039155096	0.19709860870262	0.896327447383109	29.7905185934564	31.3232570670395	34.6207565915911	33.2251151633095	35.5333034926798	41.1083459987403	34.120778239999
Clip1	CAP-GLY domain containing linker protein 1	-1.19841627243061	0.0471895933855506	0.593760771725774	64.5983876868634	70.1624707584659	62.6275346511919	72.1576120724636	75.7515252957534	96.7370624218568	70.6266037464172
Clip2	CAP-GLY domain containing linker protein 2	-1.03391737268787	0.692974608701366	0.98434269149392	181.162191266072	189.727121275064	186.651035537274	162.388599673435	199.577520022779	193.817511982128	212.658602183389
Clip3	CAP-GLY domain containing linker protein 3	1.05562232068608	0.563016747075847	0.981115516073287	281.777987899009	278.902930953601	265.106505020195	224.762128753022	262.355425382057	300.26752489056	255.492104110919
Clip4	CAP-GLY domain containing linker protein family, member 4	1.06665688490517	0.456733061782124	0.976777498793788	43.6778280129624	38.7579601062979	44.8838267274383	38.1171566597477	41.0831297988387	41.7951202755689	38.1120818287007
Clk1	CDC-like kinase 1	1.0403152990829	0.662856090173083	0.981115516073287	58.7746772851351	53.5054858071219	52.4100781603929	49.6678101930046	52.1827824111565	62.7417357188412	46.3867356101555
Clk2	CDC-like kinase 2	-1.00765502917774	0.938057437525985	0.996137253006023	30.3280918613083	23.40103251701	26.9576642234919	27.7895135006004	29.0464935244421	25.9993119085112	25.6514267225099
Clk3	CDC-like kinase 3	-1.01782276058408	0.860023349498774	0.992374130514116	41.75152380316	43.3894144586228	50.7679869386574	44.0283734679439	43.4616267871925	55.923048256043	40.8865245671885
Clk4	CDC-like kinase 4	-1.16015127073852	0.139191182535597	0.839154560977031	23.8324148747651	21.6540804367471	20.4349129815979	27.2459533343295	26.5959208697745	22.0748874694906	26.186845496604
Clmn	calmin	1.19968890702307	0.0293276806187218	0.496227058009985	93.806535240147	92.3853262911125	92.8237676731067	88.5323620813749	71.8594393148108	83.3449640236991	66.4406024216813
Clmp	CXADR-like membrane protein	-1.00397996373427	0.97081216261699	0.996984513424727	31.8512161202218	35.0202951903865	33.8909382708198	43.8245384055923	27.1725262002845	31.3463402066767	32.6118707857337
Cln3	ceroid-lipofuscinosis, neuronal 3	1.00469945601572	0.973535883346776	0.996984513424727	6.22689035261721	6.01276529950952	5.47363740578516	5.84327178741231	6.27058296929643	6.08285788048187	5.35418774094135
Cln5	ceroid-lipofuscinosis, neuronal 5	1.19841244799166	0.156818241216223	0.851159354309098	11.3338363972097	11.5786358808123	11.5858658422453	9.30846784738938	8.43285295870899	11.0864990402331	9.44284019766019
Cln6	ceroid-lipofuscinosis, neuronal 6, late infantile, variant	-1.02782407108976	0.832936412956482	0.991426117482687	11.0202519909628	11.538009088248	10.3999110709918	9.6481929513087	10.450971615494	14.4222598134006	10.5136777458485
Cln8	ceroid-lipofuscinosis, neuronal 8	1.06288635612837	0.528967936165028	0.981115516073287	22.7124705667405	21.7759608144399	22.2594587835263	21.9462417131881	23.2804402193419	19.573066889615	19.1290525653632
Clns1a	chloride channel, nucleotide-sensitive, 1A	-1.01214553679982	0.869875118089296	0.993215505621521	82.4279010706163	75.7283413397686	75.6274234899316	78.476499005363	79.7156869430098	73.877290064562	83.4279798906679
Clock	clock circadian regulator	1.05126046615507	0.553141592239593	0.981115516073287	252.838626979651	246.645257657583	266.429300726593	272.051863218592	250.751243105543	196.515553783954	252.328265900363
Clp1	cleavage and polyadenylation factor I subunit 1	1.13323461110824	0.398646317439373	0.966815332508953	7.75001461153077	8.00347813515795	6.06661479141188	6.11505187054777	6.34265863561018	7.84884887804112	5.35418774094135
Clpb	ClpB homolog, mitochondrial AAA ATPase chaperonin	1.13735834441853	0.149504555326287	0.848784396314694	58.6402839681721	58.8275956330391	48.9890547817772	41.7182427612925	48.1465450975864	56.1683247834817	48.9178061786005
Clptm1	cleft lip and palate associated transmembrane protein 1	1.03201141304003	0.663625858827528	0.981115516073287	225.198401457602	220.319096075947	214.749040886971	225.78130406478	214.56925861604	198.13437886505	214.702928411748
Clptm1l	CLPTM1-like	-1.03251758338404	0.68535238642415	0.983676353073112	68.9437716019992	69.5124420774378	71.8871045959784	78.6123890469307	64.3635700181806	75.4470598401702	71.0646736524942
Clpx	caseinolytic mitochondrial matrix peptidase chaperone subunit	1.13248470104849	0.137141097898679	0.835837138547423	43.0506592004686	45.7457684273495	44.4276902769562	39.2722220130734	40.5786001346424	34.0443820085033	43.028199663565
Clspn	claspin	1.03581057591511	0.873888488379015	0.993215505621521	1.97110198212343	2.11259321334118	2.55436412269974	1.90246058194819	2.66679965360883	2.20748874694906	1.80095405831664
Clstn1	calsyntenin 1	1.07816916298198	0.548060657776738	0.981115516073287	2024.14254455148	2035.4023074691	2019.087998059	1484.66664914821	1864.88579020202	2202.5341610948	1964.98690092547
Clstn2	calsyntenin 2	1.16221558531965	0.236712543863265	0.914184491166953	190.435330136516	201.833905459212	187.836990308527	148.93548555823	168.801210506807	181.406519693725	166.320541007242
Clstn3	calsyntenin 3	1.02374589369856	0.799510433067742	0.989207731376836	551.057397320462	573.325296666746	533.041056033378	508.432590525655	545.396566996162	590.086269712229	514.683465206489
Clta	clathrin, light chain A	-1.29997844433822	0.0241166187083157	0.465290856188372	28.6257765131108	29.9013193272906	33.2523472401448	38.3889367428832	34.4521684979735	52.9306746212898	33.1472895598278
Cltb	clathrin, light chain B	-1.05072621186464	0.668850403043316	0.982037816800093	53.4885401512586	43.7550555917011	58.4766929518048	43.4168682808891	52.3990094100977	71.4245247901742	50.6700858029086
Cltc	clathrin, heavy chain (Hc)	1.0745083835281	0.363246825133996	0.962298498434792	2117.41150652378	2205.38480755794	2117.24856220275	2053.63825319229	2044.71457765483	1860.27529470672	2032.7903874994
Clu	clusterin	-1.00935647552408	0.907761507572146	0.996137253006023	609.742479060956	589.69789407014	593.342294787111	608.855331244206	527.377650417724	698.056997090782	578.203601587657
Cluap1	clusterin associated protein 1	1.09311694007519	0.483890541455092	0.981115516073287	32.1200027541478	34.3296397167942	32.1120061139396	24.3922624614072	28.7581908591871	43.0215029127629	23.8991470982018
Clvs1	clavesin 1	1.08307231352316	0.349205694526552	0.961989200383525	54.6084844592833	50.9866246681382	49.7188731025485	52.5215010659269	47.5699397670763	40.6668482493505	50.5727369348915
Clvs2	clavesin 2	1.08458572050471	0.505862619400563	0.981115516073287	15.7240180846665	14.5037649454385	15.0525028659092	10.6673682630667	14.9196629269467	16.6788038658374	13.2881204843363
Clybl	citrate lyase beta like	1.78404551623361	3.4154564446357e-07	0.000268819191902461	16.7543668480492	15.7631955149304	16.6489804425965	8.56107261876687	8.93738262290525	9.66389518108813	9.49151463166875
Cmas	cytidine monophosphate N-acetylneuraminic acid synthetase	-1.04801694380539	0.579468230766498	0.981115516073287	74.8570775483695	83.3661783418483	80.5080835100901	96.5498745338708	83.9681512555211	72.258464983466	81.0916070582571
Cmbl	carboxymethylenebutenolidase homolog (Pseudomonas)	-1.12456072327261	0.403169641330632	0.966815332508953	8.60117228562953	8.08473172028645	7.5718650780028	11.4147634916892	7.49586929663021	8.38845723840644	9.10211915960029
Cmc1	C-x(9)-C motif containing 1	1.13935187630314	0.659410842811329	0.981115516073287	1.11994430802468	0.69065547359231	1.36840935144629	0.543560166270913	1.36943765996129	0.735829582316355	1.07083754818827
Cmip	c-Maf-inducing protein	-1.05069409483096	0.485489485933113	0.981115516073287	265.516396546491	279.268572086679	261.91354986682	290.1252387471	285.563789935086	276.671922950949	277.882343754856
Cmklr1	chemokine-like receptor 1	1.13311722383209	0.55242869351689	0.981115516073287	2.68786633925923	2.64074151667648	2.32629589745869	2.6498558105707	2.01811865678506	2.69804180182663	1.65493075629096
Cml1	camello-like 1	1.08882216730481	0.55691346876047	0.981115516073287	6.31648589725918	6.2971528474593	6.29468301665293	6.18299689133163	5.33359930721765	4.75836463231243	6.86309519520664
Cml2	camello-like 2	-1.0592585895625	0.814143129543723	0.991417916046077	3.00145074550614	3.94079887873259	4.42452356967634	3.80492116389639	3.89208598094261	2.30559935792458	6.03562981706116
Cml5	camello-like 5	-1.02416957971304	0.923406043614971	0.996137253006023	2.46387747765429	2.92512906462625	2.64559141279616	2.51396576900297	2.66679965360883	4.5621434103614	1.21686085021394
Cmpk1	cytidine monophosphate (UMP-CMP) kinase 1	-1.01266577143178	0.863730778169422	0.992686725092305	119.654849869357	113.633138802217	128.767319971096	127.464858990529	121.375422072358	116.310129311472	123.730411249754
Cmpk2	cytidine monophosphate (UMP-CMP) kinase 2, mitochondrial	1.09091346919403	0.328678711908781	0.953199699632852	34.718273548765	33.1514627324309	33.1155063050002	30.0316991864679	31.8574445106784	27.5690816841194	33.9747549379733
Cmss1	cms1 ribosomal small subunit homolog (yeast)	1.11308965778496	0.488171709731402	0.981115516073287	8.78036337491347	9.34416228977831	9.67009275022045	6.45477697446709	8.14455029345398	11.4789414841351	7.10646736524942
Cmtm3	CKLF-like MARVEL transmembrane domain containing 3	-1.03514390382921	0.867354490499845	0.993215505621521	2.59827079461725	1.82820566539141	3.10172786327826	2.03835062351592	2.66679965360883	2.55087588536336	3.06648934253914
Cmtm4	CKLF-like MARVEL transmembrane domain containing 4	-1.04596638724109	0.555167674288318	0.981115516073287	77.2313594813818	75.9721020951541	82.7431521174523	81.1263548159337	82.0221082650498	77.0168296157785	88.8308420656178
Cmtm5	CKLF-like MARVEL transmembrane domain containing 5	1.13881004993022	0.174834697117173	0.873877406505227	32.9711604282465	36.6453668929567	35.7154840727482	35.1275757452577	26.8842235350295	34.7311562853319	26.5762409686725
Cmtm6	CKLF-like MARVEL transmembrane domain containing 6	-1.10382434494987	0.718475365628656	0.986537043246145	0.940753218740729	2.68136830924073	1.8701594469766	1.56273547802887	2.23434565572631	1.56976977560822	2.72576830447923
Cmtm7	CKLF-like MARVEL transmembrane domain containing 7	-1.04005139520967	0.857827995555979	0.992374130514116	2.50867524997528	2.72199510180499	2.69120505784437	2.31013070665138	3.53170764937385	3.63009260609402	1.55758188827385
Cmtm8	CKLF-like MARVEL transmembrane domain containing 8	-2.11462331176303	0.0391520145332856	0.548181623782913	0.985550991061716	0.365641133078282	0.410522805433887	1.35890041567728	0.648680996823768	1.07921672073065	1.84962849232519
Cmtr1	cap methyltransferase 1	-1.02779463899933	0.715944727843186	0.986537043246145	140.754600632541	147.068989082598	138.163730851027	140.646193022599	158.710617222882	140.788726749863	143.784278061279
Cmtr2	cap methyltransferase 2	1.01139480823499	0.920743681417534	0.996137253006023	18.8598621471356	17.1851332546792	19.0665036301516	22.6256919210267	16.7215545847905	15.1090340902291	18.3015871872177
Cnbd2	cyclic nucleotide binding domain containing 2	-1.19074770232272	0.121632015322301	0.812185931116034	19.8902109105183	19.8258747713557	21.4840268177068	18.4131006324272	23.3525158856557	31.2482295957012	23.8991470982018
Cnbp	CCHC-type zinc finger, nucleic acid binding protein	1.0179358129866	0.821863711981318	0.991426117482687	417.425642486958	398.589461847891	448.65581269419	438.313329076707	435.409100201376	350.303936488073	432.667043902069
Cndp1	carnosine dipeptidase 1 (metallopeptidase M20 family)	-1.24797054629678	0.307302584825124	0.947081225418297	3.09104629014811	3.57515774565431	2.64559141279616	5.02793153800594	3.6037833156876	2.59993119085112	4.33202462676164
Cndp2	CNDP dipeptidase 2 (metallopeptidase M20 family)	1.09617981766014	0.297017085398581	0.942317367179483	65.1359609547153	70.4468583064156	64.9538305486506	55.1713568764976	56.7235493889229	73.9263453700498	57.8739020361751
Cnep1r1	CTD nuclear envelope phosphatase 1 regulatory subunit 1	1.03729406468866	0.696046435409714	0.984447719505469	32.5231827050366	33.0702091473024	31.0172786327826	32.3418298931193	33.6593361685222	25.5578141591214	32.8065685217679
Cnih1	cornichon family AMPA receptor auxiliary protein 1	1.11886342027426	0.199556304105401	0.897695660971566	71.5420423966164	62.3621265861292	68.6029221525073	68.8962510748382	60.3994083709242	50.3307434304387	61.8652056248768
Cnih2	cornichon family AMPA receptor auxiliary protein 2	1.04462952678007	0.716877808346454	0.986537043246145	51.0694604459253	46.4364239009418	39.7294848369906	35.1275757452577	49.9484367554302	40.8140141658138	49.2585272166604
Cnih3	cornichon family AMPA receptor auxiliary protein 3	-1.55171069480525	0.000648292569788948	0.0585406737733653	9.90030768293815	9.05977474182854	11.0841157467149	17.2580352791015	17.5143869142417	11.6751627060862	15.8678654867898
Cnih4	cornichon family AMPA receptor auxiliary protein 4	-1.05027933228348	0.637913463213014	0.981115516073287	28.8049676023947	27.7480993213852	27.2313460937812	32.8174450386063	33.5151848358947	22.8597723572948	28.4258694609977
Cnksr2	connector enhancer of kinase suppressor of Ras 2	-1.07069205729963	0.398293197490475	0.966815332508953	470.018227191797	464.607999764803	512.514915761684	451.766443191912	551.090544634948	534.849995733014	528.117608992851
Cnksr3	Cnksr family member 3	1.15550453943442	0.18204898232223	0.882469106420011	21.9957062096047	23.3604057244458	20.2524584014051	22.0821317547558	17.9468409121243	20.5051176938824	15.2837722786871
Cnn3	calponin 3, acidic	1.08275571163108	0.442934204083457	0.972840280643338	81.8455300304435	83.5693123046695	90.0869489702141	91.5219429958649	62.1292243624543	89.0844347657667	71.7947901626226
Cnnm1	cyclin and CBS domain divalent metal cation transport mediator 1	-1.03680787082975	0.65646060201428	0.981115516073287	152.715605842245	160.638337799058	149.475914822983	143.771663978656	165.846108187943	159.625964057161	170.506542331978
Cnnm2	cyclin and CBS domain divalent metal cation transport mediator 2	-1.03391149471101	0.685930206553804	0.983852754048622	46.1865032629377	45.6238880496567	42.8312127002689	44.6398786549987	46.3446534397426	50.674130568853	43.904339475719
Cnnm3	cyclin and CBS domain divalent metal cation transport mediator 3	1.01128197736403	0.891099063078327	0.995909964608095	51.7414270307401	45.827022012478	48.9890547817772	47.6974045902726	50.0925880880577	45.0327704377609	50.4267136328658
Cnnm4	cyclin and CBS domain divalent metal cation transport mediator 4	-1.03425242438957	0.720179820099624	0.986537043246145	25.0419547274318	25.7573864857367	24.4033001007922	24.1884273990556	25.875164206637	29.0407408487521	24.5319147403131
Cnot1	CCR4-NOT transcription complex, subunit 1	1.01786907499575	0.799411950193246	0.989207731376836	282.629145573108	278.577916613086	282.485303783562	280.612935837359	283.617746944614	273.38521748327	267.660712613059
[truncated: 9,958 more rows]
