# Supplementary material for: Comprehensive Evaluation of White Matter Damage and Neuron Death and Whole-Transcriptome Analysis of Rats With Chronic Cerebral Hypoperfusion
Source: Front Cell Neurosci. 2019 Jul 17;13:310. doi: 10.3389/fncel.2019.00310 (PMC6653095; doi:10.3389/fncel.2019.00310)
Supplement: Supplementary file 2 [file Data_Sheet_1.zip › Whole-transcriptome data/mRNA_expression_analysis/Group_4WvsGroup_Control_atfc1.5p0.05_300_genes.txt]

Gene_symbol	NAME	Foldchange	PValue	FDR	4wC2-1	4wC2-2	4wC2-3	kong1C1-4	kong2C1-4	kong2C1	kong2C2-4
A2m	alpha-2-macroglobulin	1.60891673870329	0.0154381907261495	0.378139584466641	20.920559673901	23.0353913839318	19.8875492410194	20.5873412975108	9.009458289219	11.2336649566963	12.1199340681309
Acta2	actin, alpha 2, smooth muscle, aorta	-1.79924524547703	0.0185253552482536	0.416499048699884	11.9610052097036	13.3255879610752	13.0911161288362	38.4568817636671	14.9917385932604	17.8561311975435	20.8326577556627
Adamts2	ADAM metallopeptidase with thrombospondin type 1 motif, 2	-1.6518225877702	0.00384132889977927	0.170046884612907	7.03325025439498	7.10968869874437	6.06661479141188	13.7928392191244	10.6671986144353	12.7543794268168	7.39851396930077
Adamts4	ADAM metallopeptidase with thrombospondin type 1 motif, 4	1.63529045442001	2.91840081397728e-05	0.00883452307943995	46.8136720754315	43.105026910673	44.154008406667	39.000441929938	24.7940292119307	24.3314315219275	21.4167509637654
Adamtsl5	ADAMTS-like 5	1.69486602527439	0.0451868704413005	0.584951965383765	1.43352871427159	1.62507170257014	1.73331851183197	0.883285270190233	1.08113499470628	1.27543794268168	0.535418774094135
Adprhl1	ADP-ribosylhydrolase like 1	2.33131150398298	0.0101217348011203	0.299491731985029	4.65896832138266	5.60649737386699	6.65959217703861	2.98958091449002	1.00905932839253	3.23765016219196	2.38504726641933
Adra2b	adrenoceptor alpha 2B	-5.65564987567514	0.00284603772573621	0.145455936753427	0.492775495530858	0.325014340514028	0.364909160385677	4.07670124703184	3.24340498411884	1.17732733170617	0.584093208102692
Akr1c12	aldo-keto reductase family 1, member C12	1.98615592495618	0.0263963813588533	0.483828029261685	1.56792203123455	1.62507170257014	1.73331851183197	1.01917531175796	1.22528632733378	0.932050804267383	0.194697736034231
Akr1d1	aldo-keto reductase family 1, member D1	-1.61442959904757	0.0314324012716093	0.509510419949486	1.92630420980245	2.47823434641947	1.77893215688018	2.71780083135456	4.68491831039388	3.67914791158177	2.33637283241077
Akr7a3	aldo-keto reductase family 7, member A3 (aflatoxin aldehyde reductase)	2.46626554018837	0.000269860256122317	0.0346544279585167	2.86705742854318	3.94079887873259	2.828045992989	1.22301037410955	0.936983662078776	2.20748874694906	0.778790944136923
Alas2	5'-aminolevulinate synthase 2	-1.93256358147151	0.00498306184475338	0.199423824200537	0.985550991061716	2.39698076129096	1.50525028659092	4.14464626781571	2.16226998941256	2.89426302377766	3.4558848146076
Alb	albumin	2.11722775124142	0.000110225185963804	0.0203331022732605	5.10694604459253	4.46894718206789	4.19645534443529	1.49479045724501	1.87396732415755	2.55087588536336	2.62841943646212
Alpk3	alpha-kinase 3	-1.7152141050171	0.0332696244117814	0.525197791433678	1.83670866516047	1.70632528769865	2.05261402716943	2.10629564429979	3.53170764937385	2.89426302377766	4.23467575874452
Amy1a	amylase, alpha 1A (salivary)	19.1345202114382	4.12630603679376e-06	0.00213174737353447	1.61271980355554	1.82820566539141	1.91577309202481	0.135890041567728	0.072075666313752	0.049055305487757	0.0973488680171154
Ankrd34b	ankyrin repeat domain 34B	1.51158696198952	0.000108545593534125	0.0203331022732605	29.5217319595305	29.2106638536983	30.8348240525897	17.4618703414531	19.6766569036543	22.9088276627825	18.8370059613118
Ano1	anoctamin 1, calcium activated chloride channel	-1.58903012319082	0.0200864845582222	0.430383006704848	4.61417054906167	4.42832038950364	4.6982054399656	6.18299689133163	8.28870162608148	6.76963215731046	7.88525830938635
Aox1	aldehyde oxidase 1	1.91506124841416	0.00757875362573796	0.247852535472195	21.7269195756787	21.7759608144399	21.7120950429478	18.4131006324272	12.6853172712204	3.09048424572869	11.3411431239939
Apod	apolipoprotein D	1.64946576542914	4.34509288837687e-05	0.0119324755507958	96.4496038070853	96.6105127177949	94.4658588948422	83.7082656057205	44.18238345033	60.1418045279901	44.4884326838217
Apold1	apolipoprotein L domain containing 1	-3.31710103166006	9.56240332247014e-05	0.019805918179839	22.1748972988886	22.5072430805965	21.3015722375139	30.8470394358743	108.545953468511	44.6893832993466	107.813871328955
Arg1	arginase 1	1.55458695884946	0.0364176879993052	0.538437306713191	4.47977723209871	5.20022944822445	4.2420689894835	3.73697614311252	2.01811865678506	2.50182057987561	3.65058255064183
Arl5c	ADP-ribosylation factor-like 5C	-2.19528154071758	0.0242184502909504	0.465290856188372	0.31358440624691	0.446894718206789	0.592977385626726	1.42684543646115	1.15321066102003	1.0301614152429	0.438069906077019
Arntl2	aryl hydrocarbon receptor nuclear translocator-like 2	-2.08290447221921	0.0166858746893747	0.396365063546796	1.07514653570369	0.56877509589955	0.912272900964193	1.08712033254183	1.6577403252163	2.10937813597355	2.1903495303851
Arsj	arylsulfatase family, member J	-1.68109038833497	0.028833052195072	0.495847724326781	1.3887309419506	1.34068415462037	1.09472748115703	2.31013070665138	2.09019432309881	2.45276527438785	1.75227962430808
Ass1	argininosuccinate synthase 1	1.77225189427899	0.00104203709079009	0.0783585343558461	16.5303779864442	19.0945925051992	16.1472303470662	13.9287292606921	6.48680996823768	12.2147710664515	6.3276764211125
Atf3	activating transcription factor 3	-2.66027300571935	0.010673237199825	0.309602551304997	0.851157674098755	0.975043021542085	1.04911383610882	1.01917531175796	4.10831297988387	1.61882508109598	3.50455924861615
Avil	advillin	-1.6326421117227	0.0412341963111481	0.556991901200702	3.04624851782712	2.3563539687267	1.96138673707302	3.80492116389639	3.38755631674635	6.13191318596962	2.67709387047067
Azi1	NA	-1.66107592901634	0.000692855372949361	0.0613544515633758	19.1286487810615	19.4196068457132	19.2489582103445	21.1309014637817	29.1906448570696	48.859084265806	28.6205671970319
B3gat2	beta-1,3-glucuronyltransferase 2	-1.56860533800883	0.00583781768791561	0.221300466444905	7.79481238385176	7.35344945412989	6.24906937160472	12.7057188865826	11.1717282786316	9.4676739591371	11.4871664260196
Bdkrb2	bradykinin receptor B2	1.66925810864682	0.0297584920439666	0.496227058009985	3.62861955799996	3.77829170847558	3.69470524890498	1.35890041567728	2.09019432309881	3.33576077316747	1.99565179435087
Bhlhe22	basic helix-loop-helix family, member e22	-1.80201042346543	8.73831371917862e-05	0.0184222378158255	22.6676727944195	22.1416019475182	26.0910049675759	50.9587655878981	55.6424143942166	29.1879067652154	34.8508947501273
C1ql2	complement component 1, q subcomponent-like 2	2.58693975997882	0.0372503521777761	0.540382519022451	3.27023737943206	2.92512906462625	3.42102337861572	1.56273547802887	0.36037833156876	2.59993119085112	0.389395472068462
C4a	complement component 4A (Rodgers blood group)	-1.73288315110838	4.76265259612881e-05	0.0127790628522493	29.2081475532836	24.9448506344517	25.1331184215635	53.5406763776849	40.5065244683286	36.6443131993545	52.5197142952338
Calb1	calbindin 1	-1.53497993018719	8.32630732689452e-05	0.0182037748706142	98.3311102445667	101.445101032941	105.185065481171	189.702498028548	172.909523486691	107.3820637127	154.492653543162
Car2	carbonic anhydrase 2	1.61755848134276	2.99784747128487e-09	7.07851744919783e-06	249.837176234145	252.170501446322	225.012111022818	174.822538476882	136.00678233405	137.649187198646	150.890745426529
Cartpt	CART prepropeptide	-3.28490638692876	0.00422436213244452	0.181355706675054	0.806359901777768	0.812535851285071	1.04911383610882	3.3972510391932	3.38755631674635	1.3735485536572	3.60190811663327
Cbr3	carbonyl reductase 3	1.63704719746398	0.0338762443880555	0.526035190671756	4.30058614281476	4.38769359693938	4.28768263453171	2.37807572743524	2.59472398729507	1.86410160853477	3.69925698465039
Ccdc125	coiled-coil domain containing 125	1.52839593674372	0.0371885271167979	0.540382519022451	2.68786633925923	2.39698076129096	3.10172786327826	1.63068049881274	1.87396732415755	1.61882508109598	1.99565179435087
Ccdc77	coiled-coil domain containing 77	2.75097974604104	0.00665023728890171	0.23461940124693	11.7370163480986	10.8067268220914	11.6770931323417	1.6986255195966	2.09019432309881	10.890277818282	1.80095405831664
Cd22	CD22 molecule	1.77167860923013	0.0439741422462078	0.573656047910198	1.52312425891356	2.51886113898372	1.91577309202481	0.475615145487048	0.936983662078776	1.27543794268168	1.70360519029952
Cdh1	cadherin 1	-4.2622013061675	0.0187717643947232	0.419733807659284	0.940753218740729	0.893789436413578	1.00350019106061	12.0942136995278	0.144151332627504	0.784884887804112	3.21251264456481
Cdh19	cadherin 19, type 2	1.80590845528866	0.000925268255815229	0.0734266130280741	7.61562129456781	8.61288002362175	8.21045610867774	6.25094191211549	3.24340498411884	5.15080707621448	3.40721038059904
Cebpd	CCAAT/enhancer binding protein (C/EBP), delta	-1.77740475271722	0.0313379115537224	0.509510419949486	1.11994430802468	1.01566981410634	0.501750095530306	1.63068049881274	1.58566465890254	1.71693569207149	1.36288415223962
Ces1d	carboxylesterase 1D	8.68626868141469	3.19751657454848e-07	0.000268819191902461	1.47832648659257	2.11259321334118	1.82454580192839	0	0	0.441497749389813	0.292046604051346
Cftr	cystic fibrosis transmembrane conductance regulator	1.86252572535727	0.0249046545282408	0.471949199615427	11.9162074373826	12.7568128651756	12.9542751936915	3.12547095605775	6.9192639661202	8.63373376584523	8.17730491343769
Ch25h	cholesterol 25-hydroxylase	-1.81045844344241	0.010616094870267	0.308703487779243	1.92630420980245	2.19384679846969	1.4140229964945	5.2997116211414	3.02717798517759	2.10937813597355	3.06648934253914
Cilp	cartilage intermediate layer protein, nucleotide pyrophosphohydrolase	-2.13529488825315	0.0190484143267134	0.421439914488167	0.895955446419742	0.934416228977831	0.456136450482097	1.56273547802887	1.51358899258879	1.22638263719392	2.23902396439365
Clec10a	C-type lectin domain family 10, member A	-1.99255999031697	0.0364495486611095	0.538437306713191	1.56792203123455	1.50319132487738	1.04911383610882	5.09587655878981	1.36943765996129	1.86410160853477	2.67709387047067
Clec3a	C-type lectin domain family 3, member A	4.14566621516101	0.000262236080543934	0.0346544279585167	1.65751757587652	1.78757887282716	1.50525028659092	0.203835062351592	0.072075666313752	0.932050804267383	0.292046604051346
Clec9a	C-type lectin domain family 9, member A	-2.36204823098232	0.0233422398410398	0.460681068200355	0.403179950888884	0.406267925642535	0.456136450482097	1.35890041567728	1.08113499470628	1.12827202621841	0.486744340085577
Clybl	citrate lyase beta like	1.78404551623361	3.4154564446357e-07	0.000268819191902461	16.7543668480492	15.7631955149304	16.6489804425965	8.56107261876687	8.93738262290525	9.66389518108813	9.49151463166875
Cmtm8	CKLF-like MARVEL transmembrane domain containing 8	-2.11462331176303	0.0391520145332856	0.548181623782913	0.985550991061716	0.365641133078282	0.410522805433887	1.35890041567728	0.648680996823768	1.07921672073065	1.84962849232519
Cnih3	cornichon family AMPA receptor auxiliary protein 3	-1.55171069480525	0.000648292569788948	0.0585406737733653	9.90030768293815	9.05977474182854	11.0841157467149	17.2580352791015	17.5143869142417	11.6751627060862	15.8678654867898
Cnpy4	canopy FGF signaling regulator 4	-1.8735294407586	0.00225840828498074	0.125767774587182	3.04624851782712	2.84387547949775	2.64559141279616	4.68820643408662	4.18038864619762	7.89790418352887	4.47804792878731
Col13a1	collagen, type XIII, alpha 1	-1.63737510258547	0.0198209537855782	0.428572809310469	2.15029307140738	1.42193773974887	1.82454580192839	2.85369087292229	2.95510231886383	2.40370996890009	3.55323368262471
Col1a2	collagen, type I, alpha 2	-2.4498791823876	0.0397885372947742	0.551342102467259	15.5000292230615	15.5194347595449	14.9156619307646	110.546548815347	9.08153395553276	12.8524900377923	17.6688195451064
Comp	cartilage oligomeric matrix protein	9.20744455147881	3.20588514463356e-08	5.02366502057622e-05	1.56792203123455	1.25943056949186	1.36840935144629	0.33972510391932	0.072075666313752	0.196221221951028	0
Cpt1b	carnitine palmitoyltransferase 1b, muscle	-1.91315491433042	0.0139729618168639	0.361764884232227	1.0303487633827	1.38131094718462	0.821045610867774	2.10629564429979	2.52264832098132	1.86410160853477	1.84962849232519
Cpxm2	carboxypeptidase X (M14 family), member 2	-2.68006580620652	0.00230920250585261	0.127394601794841	1.34393316962961	0.893789436413578	1.18595477125345	6.31888693289936	1.44151332627504	2.64898649633888	1.89830292633375
Crabp1	cellular retinoic acid binding protein 1	-1.81179810415318	0.04110984246336	0.556991901200702	0.895955446419742	1.09692339923485	0.912272900964193	2.31013070665138	1.58566465890254	1.91315691402252	1.2655352842225
Creb5	cAMP responsive element binding protein 5	1.56677650434413	0.000160640790204006	0.0259797968376506	18.4118844239257	18.7289513721209	22.2594587835263	14.472289426963	11.3879552775728	14.127927980474	10.562352179857
Crh	corticotropin releasing hormone	-1.72202896889813	0.0268042415500567	0.486099655514545	1.88150643748146	1.99071283564842	1.36840935144629	3.32930601840934	4.25246431251137	2.99237363475318	1.6062563222824
Cubn	cubilin (intrinsic factor-cobalamin receptor)	-2.24129241798802	0.0200123490708268	0.430356635938399	1.16474208034566	1.86883245795566	1.50525028659092	7.06628216152186	2.16226998941256	1.81504630304701	2.62841943646212
Cyp1b1	cytochrome P450, family 1, subfamily b, polypeptide 1	-2.56606446764257	0.0128499295777735	0.339519969015614	1.0303487633827	0.812535851285071	0.547363740578516	4.14464626781571	1.29736199364754	0.588663665853084	2.23902396439365
Cyr61	cysteine-rich, angiogenic inducer, 61	-2.74351180655533	0.00190195805820888	0.114563861404153	2.19509084372837	2.68136830924073	2.32629589745869	2.24218568586751	12.5411659385929	4.5621434103614	7.10646736524942
Cyyr1	cysteine/tyrosine-rich 1	-1.53890877472965	8.08809912296158e-05	0.0180166223105065	33.1951492898515	31.892032162939	32.5681425644217	50.9587655878981	49.5880584238614	38.1159723639872	61.7191823228512
Dapk2	death-associated protein kinase 2	2.07810700944964	0.00131946292051061	0.091096954617241	2.55347302229627	2.15322000590544	2.46313683260332	1.49479045724501	0.72075666313752	1.3735485536572	0.973488680171154
Dcn	decorin	-1.66540758479016	0.0296839947326125	0.496227058009985	5.51012599548141	6.17527246976654	6.11222843646009	14.4043444061792	6.41473430192393	11.1846096512086	7.54453727132644
Ddc	dopa decarboxylase (aromatic L-amino acid decarboxylase)	-1.93032135764994	0.00764954954308865	0.248789481833897	4.25578837049378	5.1596026556602	3.92277347414603	9.10463278503779	9.80229061867028	3.72820321706953	11.779213030071
Dear	dual endothelin 1, angiotensin II receptor	-1.57363086223237	0.000611352543715318	0.0563877197742426	7.52602574992583	5.56587058130273	6.88766040227966	10.3955881799312	11.5321066102003	9.36956334816158	10.6597010478741
Dhrs1	dehydrogenase/reductase (SDR family) member 1	-1.61192080577141	4.1916252840428e-06	0.00213174737353447	12.6777695668394	11.7411430510693	11.8595477125345	19.6361110065367	20.7577918983606	18.0523524194946	19.6157969054488
Dmgdh	dimethylglycine dehydrogenase	-2.40220727526151	0.000116416850559705	0.0211448821185828	2.28468638837034	2.31572717616245	2.09822767221764	5.77532676662845	6.9192639661202	5.64136013109205	3.26118707857337
Dpy30	dpy-30 histone methyltransferase complex regulatory subunit	1.66312857338468	0.00597908554875576	0.222678498386784	5.68931708476536	5.52524378873848	4.65259179491739	3.3972510391932	2.52264832098132	3.72820321706953	3.01781490853058
Dpyd	dihydropyrimidine dehydrogenase	-1.8240477011503	0.00297845452949098	0.147806739328987	6.18209258029622	8.653506816186	9.76132004031687	18.7528257363465	16.0728735879667	12.5581582048658	12.5580039742079
Egfem1	EGF-like and EMI domain containing 1	-1.6690414294836	0.0104260694440876	0.305434679545654	3.67341733032094	3.81891850103983	3.51225066871214	4.28053630938344	5.91020463772767	7.94695948901663	6.27900198710394
Egfl6	EGF-like-domain, multiple 6	-2.17627999074841	0.000275904746454298	0.0346544279585167	2.73266411158021	3.12826302744752	3.74031889395319	9.51230290974097	6.63096130086519	4.75836463231243	7.05779293124087
Egr2	early growth response 2	-1.67418928595605	0.047131959337164	0.593760771725774	15.4104336784196	11.863023428762	11.312183971956	18.6169356947788	19.3883542383993	38.7046360298403	9.39416576365164
Emc6	ER membrane protein complex subunit 6	1.52459120216615	0.00330123880018607	0.157154940624987	14.1112982811109	13.8943630569747	13.0911161288362	8.62901763955074	8.21662595976773	11.1846096512086	7.83658387537779
Enpep	glutamyl aminopeptidase	-1.72156913233858	0.0117688602948677	0.321731223997019	3.04624851782712	2.72199510180499	2.78243234794079	7.33806224465732	3.96416164725636	3.92442443902056	4.47804792878731
Ephx2	epoxide hydrolase 2, cytoplasmic	5.56086289596105	5.3961706128071e-06	0.00227525679481431	16.4855802141233	17.632027972886	16.1472303470662	1.29095539489342	1.08113499470628	8.73184437682074	0.827465378145481
Erbb3	erb-b2 receptor tyrosine kinase 3	1.61484305260533	3.96750553295263e-08	5.20448559133764e-05	99.6302456418753	99.4543881972927	94.7851544101797	72.2255570932475	53.6963714037453	65.2926116042045	51.497551181054
Ermn	ermin, ERM-like protein	1.6165580433635	0.00149157608423745	0.096883788323145	90.8946800392828	95.6354696962528	107.374520443486	78.6123890469307	40.2902974693874	82.6091344413827	40.8378501331799
Fam111a	family with sequence similarity 111, member A	1.95229210433824	0.000956251977666217	0.0747649725054792	37.0477577094563	42.8206393627232	43.8803265363777	26.498558105707	18.8117489078893	17.9542418085191	21.2707276617397
Fam160a1	family with sequence similarity 160, member A1	-2.00312433196634	0.0100519084983153	0.299491731985029	0.806359901777768	1.70632528769865	1.23156841630166	1.97040560273206	2.73887531992258	3.48292668963075	1.84962849232519
Fbln5	fibulin 5	-2.20694236030305	5.97013632901595e-05	0.0153224846739918	1.47832648659257	2.55948793154797	2.28068225241048	5.50354668349299	3.38755631674635	4.70930932682467	5.01346670288144
Fcgbp	Fc fragment of IgG binding protein	-1.75433336548805	0.00448416192942496	0.188398632522388	4.30058614281476	4.59082755976065	5.06311460035127	10.7353132838505	9.36983662078777	5.00364115975121	7.69056057335212
Fmo1	flavin containing monooxygenase 1	-2.39392199857989	0.0025947030933444	0.137368003228807	2.50867524997528	2.39698076129096	2.18945496231406	11.6865435748246	4.46869131145263	3.13953955121645	3.50455924861615
Fmo2	flavin containing monooxygenase 2	-2.36573680063196	0.0025471145958133	0.13606893628132	0.582371040172832	0.69065547359231	0.821045610867774	2.37807572743524	0.864907995765024	1.91315691402252	1.46023302025673
Fmo5	flavin containing monooxygenase 5	-1.55101750919542	0.0269277275799627	0.487240250367453	1.70231534819751	1.82820566539141	1.68770486678376	3.05752593527388	3.09925365149134	2.50182057987561	2.23902396439365
Fmod	fibromodulin	-4.49872471973996	0.000724495879276388	0.06289263493189	3.1358440624691	3.45327736796155	4.15084169938708	42.6694730522666	5.69397763878641	4.80741993780018	11.3898175580025
Foxq1	forkhead box Q1	-1.51186598394093	0.0177210296835272	0.406241701832469	3.35983292407403	2.84387547949775	3.14734150832647	3.66903112232866	5.76605330510016	4.61119871584916	4.81876896684721
Fst	follistatin	-2.33573409966934	0.00112214335808508	0.0825615180066624	1.34393316962961	1.25943056949186	1.23156841630166	4.3484813301673	3.17132931780509	2.94331832926542	1.6062563222824
Fxyd5	FXYD domain-containing ion transport regulator 5	-2.07340281271801	0.02189882479008	0.450413807441959	0.851157674098755	0.528148303335296	0.592977385626726	1.76657054038047	1.00905932839253	1.81504630304701	0.876139812154039
Fzd5	frizzled class receptor 5	1.79817685252794	0.00622574942666729	0.227870560253216	3.22543960711107	3.08763623488327	3.64909160385677	2.58191078978683	1.72981599153005	1.17732733170617	1.94697736034231
Galnt6	polypeptide N-acetylgalactosaminyltransferase 6	1.51435440514045	0.00528788468990216	0.206992568007419	18.7702666024936	21.1665589259761	18.3366853093803	15.0837946140178	11.3879552775728	17.1693569207149	7.69056057335212
Gatsl3	GATS protein-like 3	-1.73534983304336	0.0241244671737361	0.465290856188372	0.806359901777768	1.42193773974887	1.23156841630166	2.17424066508365	1.58566465890254	2.35465466341233	1.89830292633375
Gfra1	GDNF family receptor alpha 1	-1.52515937030009	0.00352781214866876	0.16397381979206	25.8035168568886	28.8043959280558	28.1436189947454	48.8524699435983	52.5431607427252	36.0556495335014	31.1029633314684
Ggact	gamma-glutamylamine cyclotransferase	1.60868088632606	0.000388615311110496	0.0409642175265225	11.3786341695307	11.212994747734	10.4911383610882	8.42518257719914	5.76605330510016	6.91679807377373	6.3276764211125
Gjb1	gap junction protein, beta 1	1.63527328395933	0.000214684659265939	0.0315527932404488	24.5939770042219	23.563539687267	21.3927995276103	19.2963859026174	12.3970146059654	14.8147022573026	10.3189800098142
Gjc2	gap junction protein, gamma 2	1.5270579869815	0.00150996248106545	0.096883788323145	35.7934200844687	34.6546540573083	28.4629145100828	31.2547095605775	15.9287222553392	22.3692193024172	16.8900286009695
Gnb4	guanine nucleotide binding protein (G protein), beta polypeptide 4	-2.01700186196379	0.000522224195962314	0.0509535442771163	9.94510545525914	11.2942483328625	11.1297293917632	27.6536234590327	22.2713808909494	19.9164540280293	17.3280985070465
Gpr12	G protein-coupled receptor 12	-1.53150461859557	0.0269496767313185	0.487240250367453	3.76301287496292	4.46894718206789	4.74381908501381	6.93039211995413	5.76605330510016	7.26018521218803	6.52237415714673
Gpr153	G protein-coupled receptor 153	-1.50642266904747	0.000833078826164453	0.0683008932062328	17.291940115901	16.4132241959584	18.0173897940428	28.0612935837359	23.4966672182832	21.2409472761988	31.0542888974598
Gpr37	G protein-coupled receptor 37	1.50731990782549	4.13221057604792e-06	0.00213174737353447	269.279409421454	275.205892830253	262.41529996235	217.559956549933	150.133612931545	185.723386576648	160.382260058198
Gpr64	NA	1.58448069535765	0.0171590258810181	0.400019722997841	4.8829571829876	6.13464567720228	6.47713759684577	5.50354668349299	3.4596319830601	2.89426302377766	2.96914047452202
Gpr88	G-protein coupled receptor 88	-1.77316540829333	0.0106086953563093	0.308703487779243	126.688100123752	118.305219947106	124.388410046468	317.642972164565	253.345967092838	108.068837989529	194.405689430179
Grb7	growth factor receptor bound protein 7	1.90240015505881	0.0113274709954907	0.317653497797536	1.43352871427159	1.58444491000589	1.77893215688018	0.747395228622505	0.648680996823768	0.932050804267383	0.973488680171154
Grhl3	grainyhead-like transcription factor 3	1.7765389420733	0.0289020316975367	0.495847724326781	1.97110198212343	2.11259321334118	1.64209122173555	1.01917531175796	1.00905932839253	0.882995498779626	1.36288415223962
Hba1	hemoglobin, alpha 1	-1.79835647836367	5.22389635453305e-06	0.00227525679481431	78.2169104724435	67.4811024492251	63.3573529719632	123.388157743497	116.185974097768	102.231256636486	159.408771378027
Hbb	hemoglobin, beta	-1.86917876676373	0.00455815172550588	0.189484293208882	49.8151228209377	64.8809877251129	48.6241456213915	111.701614168673	88.2926912343463	51.4099601511693	155.660839959368
Hcls1	hematopoietic cell specific Lyn substrate 1	-1.90560227974903	0.0193905420414465	0.423485997762962	1.29913539730863	0.528148303335296	1.55086393163913	2.10629564429979	2.30642132204007	2.59993119085112	1.55758188827385
Hcrtr2	hypocretin (orexin) receptor 2	1.51203957778691	0.00665741990663405	0.23461940124693	6.49567698654313	6.94718152848735	6.20345572655651	5.16382157957367	3.6037833156876	4.41497749389813	4.13732689072741
Hebp2	heme binding protein 2	1.5530704745403	0.0193861865931635	0.423485997762962	7.48122797760485	6.2971528474593	7.48063778790638	4.41642635095116	4.25246431251137	5.64136013109205	3.89395472068462
Hgf	hepatocyte growth factor	-2.05079175091855	0.00418353595232275	0.180258487055191	5.82371040172832	6.13464567720228	4.56136450482097	16.510640050479	10.3788959491803	5.19986238170224	13.1907716163191
Hif3a	hypoxia inducible factor 3, alpha subunit	-5.15822692056139	1.10963021866902e-06	0.000727794131200357	0.358382178567897	0.365641133078282	0.228068225241048	1.29095539489342	1.36943765996129	2.45276527438785	1.50890745426529
Hmgn2	high mobility group nucleosomal binding domain 2	-1.52924940142161	0.00282310161068786	0.144911033112091	35.4798356782218	38.6360797286051	40.3680758676656	48.1050747149758	66.2375373423381	67.9906534060312	51.1081557089856
Hpcal1	hippocalcin-like 1	-1.75104229648713	0.0168978485565916	0.399066264183275	26.8338656202713	24.1323147831666	23.7647090701172	71.6140519061927	47.8582424323314	29.1879067652154	25.9921477605698
Hpgds	hematopoietic prostaglandin D synthase	-1.91243338436048	0.0260184667063203	0.483253573980141	0.447977723209871	0.69065547359231	1.04911383610882	0.951230290974097	1.36943765996129	1.71693569207149	1.50890745426529
Ifi27	interferon, alpha-inducible protein 27	2.18483592593342	1.51616648447319e-05	0.00542420045930015	66.121511945777	66.8717005607613	61.6240344601313	44.1642635095116	27.7491315307945	13.1958771762066	33.7800572019391
Ifit1	interferon-induced protein with tetratricopeptide repeats 1	1.90676947053917	0.018137919139903	0.410222745911293	5.77891262940734	6.98780832105161	6.20345572655651	6.0471068497639	1.29736199364754	4.5621434103614	1.36288415223962
Ifit3	interferon-induced protein with tetratricopeptide repeats 3	-2.47996750858076	0.00012791260277952	0.0228808513396214	2.19509084372837	2.60011472411223	3.32979608851931	3.66903112232866	9.87436628498403	4.36592218841037	9.00477029158318
Igf2	insulin-like growth factor 2	-2.63818598324975	0.0185565390154277	0.416499048699884	22.0853017542466	21.4103196813616	19.1577309202481	159.534908800513	15.9287222553392	21.0937813597355	23.9478215322104
Igfbp2	insulin-like growth factor binding protein 2	-2.06091102658887	0.00513629278232387	0.204861731716607	7.12284579903695	7.5159566243869	6.65959217703861	30.8470394358743	7.92832329451272	9.07523151523504	10.8057243498998
Igfbp4	insulin-like growth factor binding protein 4	1.7652041975475	0.00210346770138661	0.122332707795913	76.7385839858509	76.3377432282324	73.0274457221837	37.0979813479898	27.9653585297358	51.6061813731203	53.9312728814819
Il16	interleukin 16	-1.71415720184023	0.0383566342785511	0.544438541137229	3.71821510264193	3.69703812334707	3.05611421823005	9.98791805522802	6.12643163666892	3.43387138414299	4.52672236279587
Il6r	interleukin 6 receptor	-1.55675483740463	7.96728019829654e-07	0.000553304176594641	27.2370455711602	24.8635970493232	27.2769597388294	37.9133215973961	46.7050317713113	39.5876315286199	40.6431523971457
Irak4	interleukin-1 receptor-associated kinase 4	-1.98396246760056	0.00379973901690854	0.169923177400084	1.70231534819751	1.17817698436335	2.50875047765153	4.75615145487049	3.74793464831511	2.45276527438785	3.35853594659048
Irf4	interferon regulatory factor 4	-1.99400273958758	0.00795962258642952	0.254701061842183	1.11994430802468	1.34068415462037	1.00350019106061	2.51396576900297	2.52264832098132	1.81504630304701	2.43372170042789
Itga4	integrin, alpha 4	-1.71033316703858	0.0143824575766115	0.366091543457466	5.42053045083944	5.93151171438102	5.656091985978	12.8416089281503	11.8924849417691	6.86774276828598	7.34983953529221
Itgal	integrin, alpha L	1.71573751281785	0.0111750042306152	0.315627033365176	3.00145074550614	2.07196642077693	3.19295515337468	1.83451556116433	1.72981599153005	1.61882508109598	1.2655352842225
Itgb2	integrin, beta 2	-1.53840160327823	0.00629088693567757	0.228608750160522	5.9133059463703	6.3784064325878	5.74731927607442	8.62901763955074	7.85624762819897	11.1846096512086	9.24814246162596
Itgb4	integrin, beta 4	-1.90991290914209	0.0394081031383223	0.548727597069305	4.79336163834562	4.0220524638611	4.88066002015843	17.6657054038047	3.24340498411884	5.69041543657981	8.32332821546337
Kcnj13	potassium channel, inwardly rectifying subfamily J, member 13	-1.98828632414342	0.046392213767623	0.593398131896594	1.29913539730863	1.70632528769865	1.18595477125345	5.91121680819617	1.58566465890254	1.61882508109598	2.09300066236798
Klf2	Kruppel-like factor 2	-1.99494263375662	0.0145523373450059	0.366321737089851	1.88150643748146	2.11259321334118	1.00350019106061	1.49479045724501	4.39661564513887	4.16970096645934	3.26118707857337
Klf4	Kruppel-like factor 4 (gut)	-1.84068260210482	0.0012299825758924	0.0855550492404737	4.39018168745674	4.34706680437513	4.33329627957992	5.84327178741231	10.9555012796903	9.36956334816158	5.9869553830526
Krt2	keratin 2, type II	-2.4963471918746	0.00024312151367783	0.0333754952381449	1.56792203123455	1.50319132487738	2.828045992989	5.63943672506072	3.38755631674635	6.13191318596962	4.42937349477875
LOC100134871	beta globin minor gene	-452.015510336778	1.17672558163109e-09	4.63080740557889e-06	0	0	0	0.747395228622505	3.74793464831511	2.79615241280215	4.13732689072741
LOC100302465	hypothetical LOC100302465	1.55250467199319	0.000425466326207091	0.0436787430191384	9.90030768293815	9.01914794926429	9.07711536459372	6.11505187054777	5.83812897141391	5.83758135304308	6.23032755309539
LOC100910802	uncharacterized LOC100910802	1.63502196553793	0.0403210281770328	0.554091163907564	2.50867524997528	2.68136830924073	1.91577309202481	1.15506535332569	1.87396732415755	1.47165916463271	1.31420971823106
LOC100910996	uncharacterized LOC100910996	-1.7488702890601	0.00447117634372088	0.188398632522388	7.12284579903695	7.80034417233668	6.6139785319904	15.2876296763694	16.7936302511042	7.35829582316355	11.000422085934
LOC102723236	RNA, 7SL, cytoplasmic 1	-1.71674423234596	0.0496558402651884	0.600508853858415	1592.51600823877	1482.34978029192	2046.31934415278	1476.92091677885	1877.3548804743	6680.40055662823	1687.5426270767
LOC499781	similar to CG17122-PA	-1.89671832771529	0.0478855650838952	0.596347026772644	0.537573267851845	1.01566981410634	0.547363740578516	1.29095539489342	1.22528632733378	0.98110610975514	1.84962849232519
LOC654482	hypothetical protein LOC654482	1.55861502412886	0.0196868995182989	0.427249146531318	3.31503515175305	3.45327736796155	3.87715982909782	2.92163589370616	2.23434565572631	1.91315691402252	2.09300066236798
LOC689064	beta-globin	-1.61166853753427	0.00401180531491252	0.176072020624005	9.49712773204927	8.40974606080048	8.66659255915984	17.1900902583176	10.3788959491803	11.2827202621841	18.2042383192006
LOC691909	hypothetical protein LOC691909	-1.85795807365016	0.0434175373740228	0.570391100964173	0.761562129456781	0.771909058720817	0.547363740578516	1.63068049881274	1.72981599153005	0.735829582316355	1.16818641620538
Lilrb3l	leukocyte immunoglobulin-like receptor, subfamily B (with TM and ITIM domains), member 3-like	1.97915347713861	0.00555935305908715	0.214489288286219	2.28468638837034	3.33139699026879	2.69120505784437	0.815340249406369	1.44151332627504	2.20748874694906	1.07083754818827
Lrrc32	leucine rich repeat containing 32	-1.68810677807157	0.0176619226956747	0.405674434523609	3.1358440624691	3.73766491591133	3.83154618404961	8.62901763955074	5.54982630615891	4.80741993780018	5.20816443891567
Lss	lanosterol synthase (2,3-oxidosqualene-lanosterol cyclase)	-1.70297061908617	1.58728813249106e-09	4.68488092304736e-06	21.6821218033578	23.6854200649598	25.2699593567082	38.2530467013155	40.9389784662112	43.0705582182506	38.1120818287007
Ltbp2	latent transforming growth factor beta binding protein 2	-2.05706185707918	0.000351410873279473	0.0380619887150225	2.28468638837034	2.47823434641947	2.41752318755511	3.6010861015448	5.2615236409039	7.01490868474925	3.7966058526675
Lxn	latexin	-1.88385751867832	0.000275402062413901	0.0346544279585167	2.73266411158021	3.33139699026879	2.91927328308542	5.63943672506072	5.62190197247266	7.11301929572476	4.23467575874452
Lyzl4	lysozyme-like 4	2.03294025718272	0.0482236914254965	0.596757533878956	2.50867524997528	2.72199510180499	2.59997776774795	1.15506535332569	1.00905932839253	1.56976977560822	1.36288415223962
Mad2l1	MAD2 mitotic arrest deficient-like 1 (yeast)	1.56701280431138	0.0499584152450541	0.601845969778682	2.82225965622219	4.34706680437513	4.6982054399656	0.951230290974097	2.95510231886383	2.89426302377766	3.21251264456481
Mal	mal, T-cell differentiation protein	1.80093433083076	3.40414366971114e-08	5.02366502057622e-05	393.01085657202	389.570313898627	394.831711537303	301.200277134869	181.702754776969	214.028297843084	174.935915826756
Mall	mal, T-cell differentiation protein-like	1.9707671044624	0.0460655760608445	0.591920638359607	1.92630420980245	1.78757887282716	1.36840935144629	1.42684543646115	0.936983662078776	0.882995498779626	0.243372170042789
Man2b2	mannosidase, alpha, class 2B, member 2	1.61576507873449	6.28820667461948e-05	0.0157954400001186	23.3844371515553	21.8165876070041	21.0735040122729	12.0942136995278	13.9106035985541	17.7089652810803	10.9030732179169
Matn4	matrilin 4	1.50214310267929	0.0128477537918358	0.339519969015614	5.68931708476536	4.75333473001766	6.1578420815083	3.46519605997707	3.31548065043259	4.31686688292261	3.55323368262471
Mcam	melanoma cell adhesion molecule	1.75791233336638	2.98743304441521e-07	0.000268819191902461	65.942320856493	65.8154039540907	62.7187619412883	41.5144076989409	30.8483851822859	46.5534849078814	28.5232183290148
Mcoln2	mucolipin 2	-3.03291508111136	0.000955156143055048	0.0747649725054792	0.447977723209871	0.934416228977831	0.592977385626726	1.29095539489342	2.16226998941256	2.15843344146131	2.43372170042789
Mfge8	milk fat globule-EGF factor 8 protein	-1.59865871251394	2.35223691586709e-06	0.00138852545143635	104.513202824863	105.995301800137	101.444746587218	202.544106956699	143.070197632798	177.334929338241	142.08067287098
Mlxipl	MLX interacting protein-like	-1.73074066352676	0.00656350503837928	0.233475739136497	1.83670866516047	1.78757887282716	1.50525028659092	2.31013070665138	2.66679965360883	3.77725852255729	3.01781490853058
Mmp28	matrix metallopeptidase 28	-1.78800144118107	0.00675818093063143	0.236650821027414	1.88150643748146	1.82820566539141	1.45963664154271	3.6010861015448	3.4596319830601	1.91315691402252	3.4558848146076
Mpeg1	macrophage expressed 1	-2.87973207342387	2.70366261358848e-20	1.59597204080128e-16	13.0361517454072	13.1224539982539	12.8630479035951	27.993348562952	35.9657574905623	40.6177929438628	45.0238514579159
Mrc1	mannose receptor, C type 1	-1.64037038958694	0.01781271906375	0.406447815527932	8.60117228562953	5.64712416643124	7.0701149824725	16.7824201336144	9.87436628498403	9.07523151523504	10.9517476519255
Mrpl52	mitochondrial ribosomal protein L52	2.23222338441288	0.000274186015669904	0.0346544279585167	5.1965415892345	5.769004544124	5.88416021121905	3.12547095605775	2.30642132204007	3.23765016219196	1.41155858624817
Mt2A	metallothionein 2A	1.51597660531363	0.0164557906099789	0.392478917053355	7.79481238385176	7.71909058720817	5.70170563102621	3.32930601840934	4.46869131145263	5.64136013109205	5.11081557089856
Muc1	mucin 1, cell surface associated	-2.03246508857534	0.0198567954169766	0.428572809310469	0.537573267851845	0.731282266156564	0.501750095530306	1.83451556116433	0.936983662078776	1.07921672073065	1.02216311417971
Mx1	myxovirus (influenza virus) resistance 1	2.17576038017632	0.000356558557216344	0.0382684575136014	3.35983292407403	2.64074151667648	3.2841824434711	1.49479045724501	1.22528632733378	1.32449324816944	1.6062563222824
Mybpc1	myosin binding protein C, slow type	1.9681932013082	0.00566344617539335	0.21638396617053	7.6604190668888	7.71909058720817	6.75081946713503	3.05752593527388	3.67585898200135	4.66025402133691	3.55323368262471
Net1	neuroepithelial cell transforming 1	-1.55369184997817	0.00924531100312457	0.282041709826586	29.0737542363206	27.9918600767707	31.7470969535539	74.9433579246021	34.7404711632285	32.5727228438706	41.8600132473596
Neurod1	neuronal differentiation 1	-1.71754167993862	0.000341579152201158	0.038044183687612	6.04769926333326	5.36273661848147	4.60697814986918	9.37641286817324	11.6762579428278	7.30924051767579	8.5180259514976
Nfkbia	nuclear factor of kappa light polypeptide gene enhancer in B-cells inhibitor, alpha	-1.61636504169854	0.000696382899330201	0.0613544515633758	13.5737250132591	12.3505449395331	12.9086615486433	15.7632448218565	18.5234462426343	29.0407408487521	20.1512156795429
Nipal4	NIPA-like domain containing 4	1.6126701287686	3.86469889020321e-05	0.0111284475848144	16.5303779864442	14.1787506049245	16.1472303470662	11.8224336163923	9.22568528816026	9.02617620974728	8.76139812154039
Nkx2-1	NK2 homeobox 1	-1.63942659187305	0.0257040287222227	0.482451133695646	1.70231534819751	2.15322000590544	2.05261402716943	4.62026141330276	2.81095098623633	2.79615241280215	2.77444273848779
Nkx6-2	NK6 homeobox 2	2.23233685045896	2.61443687402621e-05	0.00817752575177229	7.43643020528386	7.39407624669414	8.0280015284849	4.07670124703184	1.94604299047131	4.80741993780018	2.72576830447923
Nptxr	neuronal pentraxin receptor	-1.60726908417285	6.97576920344598e-08	7.48690283780757e-05	1320.32474361645	1326.50540401544	1257.97871678457	2210.86303128615	2237.58906071043	2024.70867870168	1895.1877625572
Nr2f2	nuclear receptor subfamily 2, group F, member 2	-1.95800929260824	0.00656360730774926	0.233475739136497	5.15174381691352	4.50957397463214	4.97188731025485	14.3363993853953	11.7483336091416	8.48656784938196	3.7966058526675
Nr4a2	nuclear receptor subfamily 4, group A, member 2	-1.89647339899996	0.00120130602155472	0.0855550492404737	27.640225522049	24.5792095013734	28.6453690902757	53.8804014816042	75.0307686326159	46.6515955188569	29.1073115371175
Ntng2	netrin G2	-1.6590667684532	0.000100563976754773	0.0203331022732605	22.8916616560244	23.9291808203453	20.5717539167426	34.0404554127159	46.7050317713113	36.546202588379	31.9791031436224
Olfm4	olfactomedin 4	-1.80155667052228	0.0403675194492739	0.554091163907564	0.537573267851845	1.17817698436335	0.912272900964193	1.97040560273206	2.01811865678506	1.47165916463271	0.973488680171154
Olr1521	olfactory receptor 1521	-3.59254854738471	0.0244477686969415	0.467039413003383	0.358382178567897	0.162507170257014	0.410522805433887	0.135890041567728	1.36943765996129	1.22638263719392	1.75227962430808
Opalin	oligodendrocytic myelin paranodal and inner loop protein	1.70560658457785	5.56072623733595e-08	6.56499339579882e-05	282.897932207034	268.664979227409	280.75198527173	200.233976250047	144.6558622917	179.934860529093	125.920760780139
P2rx4	purinergic receptor P2X, ligand-gated ion channel 4	-1.64948910931638	0.000109642660318167	0.0203331022732605	16.3959846694813	14.9912864562096	15.234957446102	17.9374854869401	29.8393258538933	23.1050488847335	31.589707671554
P2ry2	purinergic receptor P2Y, G-protein coupled, 2	1.76340157199711	0.0131789483400776	0.346527091543333	2.37428193301232	2.51886113898372	2.14384131726585	1.22301037410955	1.22528632733378	1.86410160853477	0.973488680171154
Palm	paralemmin	-1.50832330624366	1.31938138651908e-05	0.00486769270288882	107.873035748937	107.173478784501	104.135951645063	163.475720005977	137.520371326639	202.696522275412	138.04069484827
Palmd	palmdelphin	-1.5295757444364	0.000510178744709732	0.050614876134816	9.58672327669124	8.36911926823623	10.0806155556543	16.0350249049919	14.3430575964367	12.4109922884025	14.4563069005416
Paqr6	progestin and adipoQ receptor family member VI	1.86094582580716	0.00187833074066678	0.113720885765703	6.2716881249382	5.68775095899549	5.88416021121905	3.6010861015448	1.94604299047131	4.80741993780018	2.33637283241077
Pde4c	phosphodiesterase 4C, cAMP-specific	-1.51736238934238	0.0282365605486717	0.495847724326781	2.06069752676541	2.19384679846969	2.41752318755511	3.73697614311252	3.4596319830601	3.13953955121645	3.21251264456481
Pdia2	protein disulfide isomerase family A, member 2	-1.80529051927565	0.0353355863734532	0.532952248834943	1.29913539730863	1.01566981410634	0.912272900964193	1.63068049881274	2.52264832098132	1.12827202621841	2.531070568445
Pdyn	prodynorphin	-1.54458866289047	0.0434103264366201	0.570391100964173	37.4061398880242	34.6546540573083	35.1225066871214	79.495674317121	63.7148890213568	38.8518019463035	38.842198338829
Pdzd3	PDZ domain containing 3	-1.81529794735741	0.0299030342333062	0.496533364498471	1.25433762498764	1.38131094718462	1.14034112620524	3.3972510391932	1.58566465890254	2.20748874694906	1.99565179435087
Pik3ap1	phosphoinositide-3-kinase adaptor protein 1	-1.84440393344393	0.00163719090360523	0.102812105361507	3.27023737943206	3.69703812334707	2.828045992989	7.54189730700891	5.54982630615891	5.24891768719	5.84093208102692
Pla2g16	phospholipase A2, group XVI	1.52933171927366	0.000746420148638818	0.0643228925170065	16.9335579373331	17.2663868398078	14.7788209956199	11.6185985540408	8.64907995765024	13.6373749255964	8.71272368753183
Pla2g3	phospholipase A2, group III	-1.67406436659829	0.0169009937397626	0.399066264183275	1.92630420980245	1.62507170257014	1.73331851183197	3.53314108076093	2.01811865678506	3.77725852255729	2.43372170042789
Plaur	plasminogen activator, urokinase receptor	2.29916090841308	0.0159730894006662	0.387224421897875	1.29913539730863	1.38131094718462	1.4140229964945	1.15506535332569	0.36037833156876	0.588663665853084	0.292046604051346
Plcb2	phospholipase C, beta 2	-1.66673223710666	0.0208548441728191	0.440910876871145	1.7471131205185	1.90945925051992	1.59647757668734	2.71780083135456	4.03623731357011	3.04142894024093	1.99565179435087
Plcg2	phospholipase C, gamma 2	-1.55041916083828	0.00711945851597275	0.239638141240733	3.04624851782712	3.61578453821856	4.42452356967634	4.95998651722208	5.2615236409039	5.64136013109205	6.96044406322375
Pld5	phospholipase D family, member 5	-1.82998773744372	0.0015493787710211	0.0988754906522979	3.76301287496292	3.69703812334707	4.28768263453171	9.98791805522802	3.4596319830601	8.33940193291869	6.81442076119808
Pls1	plastin 1	1.61590398744546	0.000144908737174435	0.0244544268873705	22.1300995265676	25.0261042195802	23.6734817800208	15.8991348634242	11.8924849417691	18.5429054743721	12.0225852001138
Plscr2	phospholipid scramblase 2	-1.86716817047487	0.0242774155016125	0.465290856188372	1.79191089283948	1.30005736205611	1.32279570639808	4.00875622624798	2.66679965360883	1.3735485536572	3.01781490853058
Pnlip	pancreatic lipase	1.59827866056604	0.0259283450027478	0.483253573980141	3.58382178567897	4.26581321924662	4.65259179491739	3.26136099762548	1.36943765996129	3.5319819951185	2.1903495303851
Polq	polymerase (DNA directed), theta	-2.13894489132738	0.0033588878574203	0.159245090810904	2.23988861604936	2.15322000590544	1.59647757668734	8.08545747327982	1.58566465890254	3.48292668963075	3.99130358870173
Polr2k	polymerase (RNA) II (DNA directed) polypeptide K	1.55759551100645	0.0330226666190156	0.523309533025635	2.64306856693824	3.37202378283304	3.2841824434711	2.17424066508365	1.36943765996129	2.79615241280215	1.55758188827385
Pou3f1	POU class 3 homeobox 1	1.62434025282946	0.000974738216609226	0.0757089433242666	27.2370455711602	19.1352192977634	20.5261402716943	11.2109284293376	13.6943765996129	13.8335961475475	16.062563222824
Ppap2c	phosphatidic acid phosphatase type 2c	1.5547353526376	0.00631516404691736	0.228701922508915	5.1965415892345	6.3784064325878	4.92627366520664	3.66903112232866	2.95510231886383	3.72820321706953	3.74793141865894
Ppfibp1	PTPRF interacting protein, binding protein 1 (liprin beta 1)	-1.56293714944791	0.00171600271695794	0.106626989875818	38.212499789802	43.1862804958015	43.1961218606546	82.8249803355303	63.6428133550431	53.6665042036061	59.6748560944917
Ppic	peptidylprolyl isomerase C	-1.75512484723239	0.0338403777169107	0.526035190671756	1.47832648659257	1.30005736205611	1.4140229964945	3.32930601840934	2.23434565572631	2.20748874694906	2.09300066236798
Prelp	proline/arginine-rich end leucine-rich repeat protein	-1.94484208640203	0.00101609801357135	0.0773938912788606	1.83670866516047	1.95008604308417	2.41752318755511	3.53314108076093	3.6037833156876	4.31686688292261	4.57539679680442
Prim2	primase, DNA, polypeptide 2	1.53434515670589	0.00669944807753432	0.23539786905765	5.10694604459253	4.91584190027468	6.11222843646009	3.19341597684161	3.6037833156876	3.97347974450832	3.21251264456481
Prkg1	protein kinase, cGMP-dependent, type 1	-1.58673117180722	0.00481769884559764	0.195758471917502	6.13729480797523	6.54091360284482	7.25256956266534	14.4043444061792	8.93738262290525	9.36956334816158	9.54018906567731
Prkg2	protein kinase, cGMP-dependent, type II	-1.71973259434536	0.000608835327149154	0.0563877197742426	20.2933908614072	19.8258747713557	21.8033223330442	50.9587655878981	32.1457471759334	30.7086212353359	28.3285205929806
Prr18	proline rich 18	1.75047135599595	0.00609225171699796	0.225470607432219	4.30058614281476	4.87521510771042	3.19295515337468	1.49479045724501	1.6577403252163	3.04142894024093	3.06648934253914
Prss35	protease, serine, 35	1.53214216469788	0.0388207531136798	0.547696534119581	6.63007030350609	5.85025812925251	5.1999555354959	4.14464626781571	4.61284264408013	3.5319819951185	3.16383821055625
Psenen	presenilin enhancer gamma secretase subunit	1.61902883838685	0.0011750951957701	0.085158392529426	31.4928339416539	30.9169891413969	18.4279125994767	21.6744616300526	12.0366362743966	19.0825138347375	13.7748648244218
Psmb11	proteasome (prosome, macropain) subunit, beta type, 11	-1.81238879572452	0.00934263788953957	0.283545457387928	1.11994430802468	1.1375501917991	1.4140229964945	1.76657054038047	2.95510231886383	1.91315691402252	2.28769839840221
Ptgfr	prostaglandin F receptor	-2.44335908031695	0.0333443913128502	0.525197791433678	1.29913539730863	0.975043021542085	1.23156841630166	6.79450207838641	0.936983662078776	0.98110610975514	2.77444273848779
Ptgis	prostaglandin I2 (prostacyclin) synthase	-2.28109032941809	0.00458873498483964	0.189565148732156	0.806359901777768	0.528148303335296	0.684204675723145	1.83451556116433	1.94604299047131	1.56976977560822	0.876139812154039
Ptpn14	protein tyrosine phosphatase, non-receptor type 14	-2.02934628558224	0.00221238709352839	0.125574240510558	5.1965415892345	4.99709548540319	5.51925105083337	14.1325643230437	10.3788959491803	10.301614152429	7.78790944136923
Qdpr	quinoid dihydropteridine reductase	1.72082273359155	9.22805643783815e-06	0.00363154781017057	200.514828908738	187.980169194801	207.861380484691	130.726219988154	80.8688976040298	157.810917754114	92.4814246162596
RGD1309362	similar to interferon-inducible GTPase	1.63794591027267	0.00121003397337236	0.0855550492404737	18.7702666024936	17.8757887282716	18.4735262445249	14.4043444061792	11.4600309438866	6.13191318596962	12.9960738802849
RGD1311874	NA	-1.96169029172826	0.0125597321135634	0.337000448483476	0.671966584814807	0.893789436413578	0.821045610867774	1.6986255195966	1.72981599153005	1.0301614152429	1.84962849232519
RGD1562726	similar to Putative protein C21orf62 homolog	-1.98671947946106	0.00280962010746333	0.144911033112091	3.53902401335798	3.4126505753973	3.14734150832647	10.8032583046344	5.1173723082764	3.58103730060626	7.34983953529221
RGD1564114	similar to FLJ46082 protein	-2.07286392427465	0.0231696560315129	0.460506665165052	0.492775495530858	0.243760755385521	0.775431965819564	1.08712033254183	1.36943765996129	0.735829582316355	1.02216311417971
RT1-A2	RT1 class Ia, locus A2	-1.52649172621817	0.0456697342995504	0.589909062516949	18.1878955623208	15.3975543818521	14.1858436099932	13.521059135989	35.3170764937385	12.1657157609637	36.2624533363755
RT1-CE16	RT1 class I, locus CE16	2.16099097527119	0.0056305020127691	0.215823723255688	4.30058614281476	3.37202378283304	4.42452356967634	2.17424066508365	1.44151332627504	2.94331832926542	0.876139812154039
RT1-CE7	RT1 class I, locus CE7	5.71027510483318	0.00584836062432748	0.221300466444905	3.40463069639502	1.54381811744163	3.51225066871214	0	0	0	1.89830292633375
RT1-M1-2	RT1 class I, locus M1, gene 2	-2.03837314344169	0.0208766034364704	0.440910876871145	1.0303487633827	0.284387547949775	0.501750095530306	1.29095539489342	1.58566465890254	0.98110610975514	1.11951198219683
RT1-T24-3	RT1 class I, locus T24, gene 3	-1.86177945332458	0.000518237434470518	0.0509535442771163	3.40463069639502	3.37202378283304	3.60347795880856	5.02793153800594	8.721155623964	4.36592218841037	7.73923500736068
Rasd1	RAS, dexamethasone-induced 1	-1.55739900032945	0.000144994907853289	0.0244544268873705	17.6503222944689	15.4381811744163	15.6454802515359	29.8958091449002	24.6498778793032	25.1163164097316	21.6601231338082
Rbm47	RNA binding motif protein 47	-1.92627179017391	0.0264884634392118	0.483828029261685	0.62716881249382	0.487521510771042	0.821045610867774	1.76657054038047	0.648680996823768	1.17732733170617	1.36288415223962
Rgs18	regulator of G-protein signaling 18	-4.14544163027949	0.000291452863233846	0.0358426302431124	0.403179950888884	0.446894718206789	0.547363740578516	1.97040560273206	3.67585898200135	0.637718971340841	1.6062563222824
Rnase4	ribonuclease, RNase A family 4	-13.192843706887	9.21088768591076e-39	1.08743740019862e-34	3.00145074550614	3.20951661257603	3.60347795880856	20.0437811312399	45.6959724429188	54.9419421462878	52.0329699551482
Rnf43	ring finger protein 43	1.51693986578459	0.00454045175358383	0.189415453720179	15.4104336784196	12.7568128651756	12.3612978080648	11.2788734501214	6.55888563455144	10.5959459853555	7.15514179925798
Ros1	ROS proto-oncogene 1 , receptor tyrosine kinase	-7.12299092836977	0.00017979741117364	0.0283025098175466	0.537573267851845	0.650028681028057	0.136840935144629	5.84327178741231	3.67585898200135	1.32449324816944	1.99565179435087
Rpe65	retinal pigment epithelium-specific protein 65	-2.05884416239324	0.0361938629297541	0.538437306713191	1.43352871427159	0.325014340514028	1.23156841630166	3.6010861015448	1.29736199364754	2.30559935792458	1.02216311417971
Rpl18a	ribosomal protein L18A	1.97342892916754	4.36512228535344e-06	0.00213174737353447	70.9148735841226	72.4375711420641	33.069892659952	25.6152728355168	25.4427102087545	37.5763640036218	30.4215212553486
Rpl23a	ribosomal protein L23a	1.51759190800461	5.00165179885966e-07	0.000369059382108357	76.559392896567	75.0783126587405	80.4624698650418	51.5702707749528	44.9031401134675	55.7758823395797	51.4488767470455
Rpl27	ribosomal protein L27	1.74183265415728	0.000305780095095054	0.036100398026922	21.8613128926417	20.7602910003336	12.3612978080648	9.58024793052483	9.58606361972902	14.5203704243761	8.32332821546337
Rsad2	radical S-adenosyl methionine domain containing 2	1.51522952563534	0.0353869546859787	0.532952248834943	7.97400347313571	10.6035928592702	8.75781984925626	6.72655705760254	5.83812897141391	2.89426302377766	8.61537481951471
Rsph10b	radial spoke head 10 homolog B (Chlamydomonas)	-1.58535859571089	0.0468615543929185	0.593760771725774	3.49422624103699	3.90017208616834	4.6982054399656	6.45477697446709	8.28870162608148	6.47530032438392	4.42937349477875
Rxfp3	relaxin/insulin-like family peptide receptor 3	-1.96109721374185	0.00281782051582485	0.144911033112091	1.7471131205185	1.21880377692761	1.14034112620524	2.44602074821911	3.31548065043259	2.55087588536336	2.48239613443644
S1pr5	sphingosine-1-phosphate receptor 5	1.54501537730548	0.00149768492530914	0.096883788323145	26.8338656202713	26.285534789072	26.9576642234919	21.8782966924042	11.8924849417691	22.0748874694906	13.1907716163191
Samd15	sterile alpha motif domain containing 15	-1.77764529097575	0.0285758665318495	0.495847724326781	1.11994430802468	1.17817698436335	0.866659255915984	2.10629564429979	1.44151332627504	2.15843344146131	1.80095405831664
Sass6	SAS-6 centriolar assembly protein	1.51817314566202	0.0164528287239473	0.392478917053355	4.79336163834562	4.42832038950364	5.29118282559232	4.14464626781571	2.37849698835382	3.28670546767972	2.92046604051346
Sgk1	serum/glucocorticoid regulated kinase 1	-1.67326858330081	1.41915255752792e-06	0.000881816583903926	89.9987245928631	88.6882881677655	89.7220398098284	155.865877678184	122.528632733378	199.556982724195	120.712596341223
Sgk2	serum/glucocorticoid regulated kinase 2	1.99603332582251	0.000665827218945841	0.0595511829308682	2.73266411158021	3.20951661257603	3.19295515337468	1.63068049881274	1.08113499470628	1.86410160853477	1.46023302025673
Sh3bgrl3	SH3 domain binding glutamate-rich protein like 3	-1.53737087329031	0.0274029695098718	0.490924822509175	9.67631882133321	10.6442196518344	12.0876159377756	11.8224336163923	12.7573929375341	28.6482984048501	13.0447483142935
Sh3tc1	SH3 domain and tetratricopeptide repeats 1	-1.50796483812088	0.0114455209061884	0.318245936893214	4.39018168745674	3.85954529360409	3.60347795880856	4.21259128859957	6.99133963243395	5.83758135304308	6.76574632718952
Shisa2	shisa family member 2	-2.23650825445575	0.00219579888919474	0.125234790752817	1.11994430802468	0.731282266156564	0.957886546012403	1.56273547802887	2.30642132204007	1.91315691402252	2.57974500245356
Shisa3	shisa family member 3	-1.90042544315127	0.0070996798813595	0.239638141240733	1.79191089283948	2.03133962821268	1.59647757668734	4.3484813301673	3.89208598094261	2.30559935792458	3.30986151258192
Shroom3	shroom family member 3	-1.69873144807731	0.000628045664823194	0.0574783497589351	9.76591436597519	8.36911926823623	9.12272900964193	9.85202801366029	19.2442029057718	18.8862926127864	13.7261903904133
Sla	src-like adaptor	-2.26085122978785	0.0401208237223282	0.553752341439378	1.83670866516047	2.80324868693349	2.69120505784437	10.3276431591473	4.18038864619762	3.92442443902056	3.74793141865894
Slc13a5	solute carrier family 13 (sodium-dependent citrate transporter), member 5	-1.81127287312687	8.91814766443255e-09	1.75479418877151e-05	15.4552314507406	15.8444491000589	14.8700482857164	22.6256919210267	27.8212071971083	31.0520083737502	29.8374280472459
Slc16a2	solute carrier family 16, member 2 (thyroid hormone transporter)	-1.55341112862176	0.0053840145770155	0.208702959377071	8.86995891955545	9.75043021542085	10.0806155556543	17.8015954453724	16.7936302511042	13.6373749255964	11.3898175580025
Slc19a3	solute carrier family 19 (thiamine transporter), member 3	-1.90556794690475	0.00692260519214464	0.237862632472428	1.47832648659257	1.21880377692761	1.45963664154271	1.76657054038047	1.87396732415755	3.67914791158177	3.11516377654769
Slc29a4	solute carrier family 29 (equilibrative nucleoside transporter), member 4	-1.90550192127306	0.00135167134764066	0.0923388218940843	3.71821510264193	2.884502272062	3.19295515337468	6.31888693289936	6.99133963243395	5.83758135304308	5.79225764701837
Slc39a11	solute carrier family 39, member 11	-1.60465576929226	0.00693077634851053	0.237862632472428	3.49422624103699	3.29077019770454	5.74731927607442	7.88162241092823	7.27964229768896	5.05269646523897	6.66839745917241
Slc39a12	solute carrier family 39 (zinc transporter), member 12	-6.8683446202385	3.62402321200692e-05	0.0106963045102384	1.97110198212343	1.54381811744163	2.23506860736227	3.32930601840934	12.8294686038479	20.8975601377845	15.6731677507556
Slc45a3	solute carrier family 45, member 3	1.85728045392721	0.0128549403820074	0.339519969015614	3.40463069639502	2.2751003835982	2.46313683260332	2.17424066508365	1.15321066102003	0.784884887804112	1.75227962430808
Slc5a11	solute carrier family 5 (sodium/inositol cotransporter), member 11	1.61283743357267	0.00680647745525242	0.236650821027414	5.95810371869129	8.97852115670003	6.97888769237608	6.11505187054777	4.75699397670763	4.2187562719471	3.16383821055625
Slc6a20	solute carrier family 6 (proline IMINO transporter), member 20	-2.19208462375801	0.0289377504710446	0.495847724326781	9.85550991061716	8.93789436413578	8.52975162401521	51.8420508580883	6.48680996823768	8.82995498779626	12.8013761442507
Slco2a1	solute carrier organic anion transporter family, member 2a1	-4.31495272864227	0.000649570410326178	0.0585406737733653	0.447977723209871	0.650028681028057	0.410522805433887	5.36765664192526	1.44151332627504	1.0301614152429	1.02216311417971
Slitrk6	SLIT and NTRK-like family, member 6	-2.33475068573582	0.000305016581764851	0.036100398026922	1.83670866516047	1.86883245795566	1.68770486678376	6.65861203681868	3.82001031462886	3.77725852255729	2.67709387047067
Slx4ip	SLX4 interacting protein	-2.17114515367456	0.00394957015680025	0.173987407728298	1.43352871427159	1.95008604308417	1.36840935144629	4.75615145487049	3.6037833156876	2.69804180182663	2.82311717249635
Spag6	sperm associated antigen 6	-1.99067873474461	0.0374462418985329	0.541114237275495	2.82225965622219	2.23447359103394	2.28068225241048	1.15506535332569	6.70303696717894	2.45276527438785	9.15079359360885
Spem1	spermatid maturation 1	-2.07566556624507	0.011419064713475	0.318245936893214	0.492775495530858	0.731282266156564	0.638591030674935	1.90246058194819	1.08113499470628	1.27543794268168	0.973488680171154
Spn	sialophorin	2.58606570136906	0.000185307514355377	0.028786059401047	1.61271980355554	1.82820566539141	1.96138673707302	0.883285270190233	0.576605330510016	0.588663665853084	0.730116510128366
Spon2	spondin 2, extracellular matrix protein	-1.70327728518257	0.0386963278977994	0.547124367857987	1.88150643748146	2.39698076129096	1.64209122173555	4.14464626781571	3.53170764937385	1.91315691402252	3.94262915469317
Srpk3	SRSF protein kinase 3	-1.97012056908456	0.00571555524346822	0.217670468401245	2.32948416069133	1.99071283564842	1.91577309202481	4.41642635095116	5.1173723082764	3.82631382804504	3.11516377654769
Stard5	StAR-related lipid transfer (START) domain containing 5	1.50431152720614	0.0117100408894792	0.321731223997019	6.09249703565425	5.64712416643124	4.92627366520664	3.87286618468025	2.95510231886383	4.51308810487364	3.35853594659048
Stc1	stanniocalcin 1	-1.58488363009165	0.0498616906285632	0.601294299857831	4.03179950888884	4.22518642668237	4.74381908501381	11.482708512473	6.55888563455144	3.58103730060626	5.9869553830526
Steap4	STEAP family member 4	2.22794672367959	0.0214153343908888	0.447333969350913	2.01589975444442	1.82820566539141	1.45963664154271	1.35890041567728	0.504529664196264	0.637718971340841	0.681442076119808
Syt2	synaptotagmin II	1.62419646531207	0.026283409941079	0.483828029261685	107.201069164122	99.3325078195999	99.4377462050971	49.2601400683015	47.3537127681351	93.057914510275	61.3784612847913
Tf	transferrin	1.55834361697449	0.00020901928500714	0.0314286967141198	1003.06692003922	1020.22001487353	937.634087610998	850.467825151627	501.070032213204	728.471286493191	453.451027223724
Tgfb3	transforming growth factor, beta 3	-1.62030526544813	0.000350957206663835	0.0380619887150225	8.06359901777768	8.49099964592899	8.07361517353311	15.3555746971533	13.5502252669854	12.9015453432801	11.5358408600282
Thsd7a	thrombospondin, type I, domain containing 7A	-1.52408544995844	0.000190583924192049	0.0292212182988484	40.0940062272835	42.2924910593879	43.287349150751	62.5094191211549	83.0311675934423	64.7530032438392	45.4132469299843
Tifab	TRAF-interacting protein with forkhead-associated domain, family member B	-1.55474348560737	0.0496533918988618	0.600508853858415	1.56792203123455	1.70632528769865	1.73331851183197	2.17424066508365	2.01811865678506	3.48292668963075	2.62841943646212
Tm4sf19	transmembrane 4 L six family member 19	2.26983305995415	0.0156614156408911	0.381657369813695	1.34393316962961	1.54381811744163	1.04911383610882	0.815340249406369	0.072075666313752	0.833940193291869	0.535418774094135
Tmem132e	transmembrane protein 132E	-1.88572090121357	0.0227718565599232	0.459179629693193	11.4234319418517	11.1723679551697	10.5367520061364	33.496895246445	23.0642132204007	13.8826514530352	12.9960738802849
Tmem252	transmembrane protein 252	-1.74663669268299	0.0227404238247487	0.459179629693193	2.10549529908639	1.1375501917991	1.23156841630166	3.46519605997707	1.6577403252163	2.69804180182663	2.57974500245356
Tmem88b	transmembrane protein 88B	1.52324863521397	0.000220225202855172	0.0315527932404488	75.3498530439003	67.3592220715324	80.9186063155239	63.0529792874259	42.3084161261724	53.5683935926306	36.8952209784867
Tmprss7	transmembrane protease, serine 7	1.59205252071813	0.00492598613295525	0.197810177842414	5.06214827227154	6.86592794335885	7.16134227256892	3.3972510391932	4.03623731357011	3.92442443902056	4.57539679680442
Tnfrsf9	tumor necrosis factor receptor superfamily, member 9	-1.91239804605859	0.0153473759176174	0.376716612311367	0.985550991061716	0.812535851285071	0.638591030674935	1.56273547802887	0.936983662078776	1.86410160853477	1.80095405831664
Tor3a	torsin family 3, member A	-1.54705251881927	0.00140980207045722	0.0951092756789597	8.28758787938261	7.80034417233668	8.0280015284849	10.4635332007151	11.5321066102003	13.6864302310842	13.9208881264475
Tp53i11	tumor protein p53 inducible protein 11	-1.52396251610296	0.000104473990768141	0.0203331022732605	55.9076198565919	53.6679929773789	52.9574419009714	100.898355864038	84.2564539207761	70.3943633749313	74.9586283731789
Tradd	TNFRSF1A-associated via death domain	1.5993733875681	0.0111742075517028	0.315627033365176	4.1661928258518	4.50957397463214	4.92627366520664	3.53314108076093	2.16226998941256	3.58103730060626	2.04432622835942
Trim54	tripartite motif-containing 54	-1.59392467147272	0.00989769821595782	0.297333906202539	4.1661928258518	5.52524378873848	4.2420689894835	9.85202801366029	7.71209629557147	7.55451704511457	4.67274566482154
Trim55	tripartite motif-containing 55	-1.7103353836472	0.0417082632177878	0.560190848178842	0.761562129456781	0.975043021542085	1.09472748115703	1.63068049881274	1.72981599153005	1.81504630304701	1.31420971823106
Trpv3	transient receptor potential cation channel, subfamily V, member 3	-1.59635765806682	0.0438995902876772	0.573316994398581	1.11994430802468	2.3563539687267	1.64209122173555	2.17424066508365	2.66679965360883	2.69804180182663	3.35853594659048
Tspan2	tetraspanin 2	1.5151102535135	0.000102157081708893	0.0203331022732605	491.834742312117	477.5679465928	524.8305999247	456.65848468835	304.807992840857	256.264915868042	297.498140660305
Ucp2	uncoupling protein 2 (mitochondrial, proton carrier)	-1.52855131099217	0.0215596331154218	0.447333969350913	3.04624851782712	3.57515774565431	2.78243234794079	5.36765664192526	3.82001031462886	5.88663665853084	4.08865245671885
Ucp3	uncoupling protein 3 (mitochondrial, proton carrier)	3.80304356850826	0.00658541598614717	0.233475739136497	2.46387747765429	1.1375501917991	1.50525028659092	0	0.576605330510016	0.147165916463271	1.02216311417971
Ust	uronyl-2-sulfotransferase	1.52723249518844	0.00249634904538096	0.133963167408034	15.9032091739504	16.6976117439082	20.2068447563569	12.6377738657987	9.22568528816026	13.2449324816944	10.9030732179169
Wfs1	Wolfram syndrome 1 (wolframin)	-1.82115450351841	7.22397619496889e-05	0.0167227966583927	73.8267287849868	73.4532409561704	64.7713759684577	140.578248001815	154.386077244057	124.404254716952	95.742611694833
Wisp2	WNT1 inducible signaling pathway protein 2	-2.74525016814678	0.00337714774326399	0.159245090810904	0.716764357135794	0.812535851285071	0.501750095530306	3.87286618468025	0.936983662078776	1.12827202621841	1.6062563222824
Wnt16	wingless-type MMTV integration site family, member 16	-1.52214627585188	0.0383519916017508	0.544438541137229	1.65751757587652	2.64074151667648	1.8701594469766	2.98958091449002	3.6037833156876	2.74709710731439	3.26118707857337
Wnt9b	wingless-type MMTV integration site family, member 9B	-2.07052360078911	0.030663621305435	0.503128320093932	1.88150643748146	1.66569849513439	1.27718206134987	5.91121680819617	3.31548065043259	2.10937813597355	2.09300066236798
Zfp36	zinc finger protein 36	-2.18500088071605	0.000775626208706452	0.065407450142774	4.1661928258518	4.38769359693938	2.87365963803721	5.50354668349299	11.1717282786316	5.29797299267775	11.3898175580025
Zfp593	zinc finger protein 593	-1.52869988711908	0.00464036612269066	0.189565148732156	4.5245750044197	4.91584190027468	4.88066002015843	6.38683195368322	8.43285295870899	7.89790418352887	6.52237415714673
Zfpm2	zinc finger protein, multitype 2	1.51681195233433	0.00997062527807382	0.298764472164821	39.5116351871106	40.3424050163038	36.0803932331338	21.2667915053495	25.2264832098132	31.1991742902134	24.1425192682446
Zic1	Zic family member 1	-1.63785336230302	0.0465505021627929	0.593760771725774	3.27023737943206	3.53453095309006	2.69120505784437	8.01751245249596	3.6037833156876	3.28670546767972	5.88960651503548
Zmynd12	zinc finger, MYND-type containing 12	-1.74848217773064	0.0297560908889251	0.496227058009985	1.43352871427159	1.1375501917991	1.55086393163913	2.17424066508365	3.4596319830601	1.3735485536572	2.67709387047067
