# Supplementary material for: Comprehensive Evaluation of White Matter Damage and Neuron Death and Whole-Transcriptome Analysis of Rats With Chronic Cerebral Hypoperfusion
Source: Front Cell Neurosci. 2019 Jul 17;13:310. doi: 10.3389/fncel.2019.00310 (PMC6653095; doi:10.3389/fncel.2019.00310)
Supplement: Supplementary file 2 [file Data_Sheet_1.zip › Whole-transcriptome data/mRNA_expression_analysis/Group_8WvsGroup_Control_all_detectable_genes.txt]

Gene_symbol	NAME	Foldchange	PValue	FDR	8wC1-6	8wC1-7	8wC2-5	kong1C1-4	kong2C1-4	kong2C1	kong2C2-4
A2m	alpha-2-macroglobulin	1.30878751820793	0.172973421756392	0.778545260105208	27.5884693598273	11.8689920937627	12.419258943461	20.5873412975108	9.009458289219	11.2336649566963	12.1199340681309
A3galt2	alpha 1,3-galactosyltransferase 2	1.32607146652461	0.115452287903964	0.700710835442346	5.25950022457712	4.4563873660596	4.55813227180216	4.55231639251889	3.53170764937385	2.59993119085112	3.74793141865894
Aaas	achalasia, adrenocortical insufficiency, alacrimia	-1.0228088206398	0.849396855733903	0.98709343658936	13.2443778382533	11.1630297387434	12.6834984954495	13.7928392191244	11.8204092754553	14.4222598134006	10.5136777458485
Aacs	acetoacetyl-CoA synthetase	-1.0509943186226	0.598341466035558	0.952024170891616	56.8982297022434	83.7447843641695	74.1852542207801	64.0721545991838	81.8779569324223	76.9677743102907	78.0737921497266
Aadat	aminoadipate aminotransferase	1.16709555961373	0.178479937114178	0.780709202508332	19.4601508309353	15.5311718104255	14.7313550233606	11.6185985540408	15.7124952563979	14.7165916463271	14.7970279386015
Aaed1	AhpC/TSA antioxidant enzyme domain containing 1	1.44907878233215	0.110015338587689	0.69399199532127	3.34695468836726	2.20613235943545	3.36905428785377	2.10629564429979	1.94604299047131	2.99237363475318	1.11951198219683
Aagab	alpha- and gamma-adaptin binding protein	-1.10148394759199	0.443251148374606	0.913422501436223	13.8181414991163	20.8700121202593	21.9318828150481	16.510640050479	20.9740188973018	24.0370996890009	21.3680765297568
Aak1	AP2 associated kinase 1	-1.11927015362078	0.28107699565824	0.869600369691084	701.234820851346	1105.22818942997	1051.40917736237	967.944766086928	1153.21066102003	953.389862154557	1190.33328367928
Aamp	angio-associated, migratory cell protein	1.00581904896566	0.939914549801451	0.9965071110624	72.915798568001	77.0381419914858	79.5361051485479	70.3230965112993	76.0398279610084	83.98268299504	73.6444186549478
Aar2	AAR2 splicing factor homolog	1.02147008110128	0.80486065216546	0.978105907522025	35.7646015271244	39.0926654091961	32.9638841105693	33.8366203503643	37.7676491484061	35.3688752566728	34.0234293719818
Aard	alanine and arginine rich domain containing protein	-1.14246276791443	0.678037061409099	0.961618182216337	1.14752732172592	1.10306617971772	0.990898319956992	1.22301037410955	1.72981599153005	0.49055305487757	1.55758188827385
Aars	alanyl-tRNA synthetase	-1.07431303352664	0.372929663118633	0.894609730365511	266.847915939681	338.861930409284	334.857572257466	303.986022987008	345.530744308127	361.439490833793	336.096966829091
Aars2	alanyl-tRNA synthetase 2, mitochondrial	-1.06985424402158	0.544366613380632	0.939044040360743	11.6187141324749	14.7369641610288	14.8634747993549	13.6569491775567	14.5592845953779	14.1769832859618	16.2572609588583
Aarsd1	alanyl-tRNA synthetase domain containing 1	1.04712012054635	0.676301270007041	0.961495266630294	28.305673935906	32.3860230365123	41.2213701102109	30.4393693111711	29.4068718560108	39.8819633615464	29.6427303112116
Aasdhppt	aminoadipate-semialdehyde dehydrogenase-phosphopantetheinyl transferase	1.01122357148651	0.905604976627336	0.994379869239428	26.5843829533171	29.6945415580011	32.5675247825865	32.6815549970386	29.1906448570696	26.8332521018031	28.4258694609977
Aass	aminoadipate-semialdehyde synthase	1.20908583800028	0.133411415234272	0.726037960894267	25.0065328859439	18.2667759361255	14.3349956953778	16.4426950296951	14.9917385932604	14.6675363408393	17.5714706770893
Aatf	apoptosis antagonizing transcription factor	-1.19329810991124	0.23125273936417	0.832622702327964	6.59828209992402	7.80970855240148	10.1732227515585	8.83285270190233	8.50492862502274	12.509102899378	8.95609585757462
Aatk	apoptosis-associated tyrosine kinase	1.02246894829032	0.771950878067324	0.977070519424067	286.164625855401	351.216271622123	322.966792417982	320.428718016703	321.38539609302	290.750795625936	319.888380304241
Abat	4-aminobutyrate aminotransferase	1.12539697006392	0.113215440243997	0.698388026311288	198.378785743368	166.254134607055	163.894582120886	155.594097595049	151.503050591507	164.923937049839	154.200606939111
Abca1	ATP-binding cassette, subfamily A (ABC1), member 1	1.05213635555668	0.627614015961744	0.956154339988344	181.070248640669	112.77748621434	106.554599339375	132.153065424616	122.74485973232	126.366466936462	126.358830686216
Abca13	ATP-binding cassette, subfamily A (ABC1), member 13	1.20906443822014	0.495209905318078	0.925217303716606	2.24724100504659	1.23543412128385	0.858778543962726	1.01917531175796	1.15321066102003	1.27543794268168	1.36288415223962
Abca17	ATP-binding cassette, subfamily A (ABC1), member 17	1.00645158216423	0.954767447345544	0.9965071110624	16.7347734418363	17.2960776979739	16.5810318872803	17.6657054038047	18.2351435773793	13.2939877871821	18.0095405831664
Abca2	ATP-binding cassette, subfamily A (ABC1), member 2	1.08894518891228	0.281938642864524	0.869924950642353	754.642654950006	800.517187944746	827.003737836106	769.409415356477	693.728288269863	807.989936688845	645.569018255501
Abca4	ATP-binding cassette, subfamily A (ABC1), member 4	-1.03019881694618	0.939243521179147	0.9965071110624	2.15161372823609	1.0148208853403	0.264239551988531	2.03835062351592	1.44151332627504	0.686774276828598	0.681442076119808
Abca5	ATP-binding cassette, subfamily A (ABC1), member 5	-1.13064094190469	0.123211704337474	0.711314122938004	73.8720713361059	73.7730660995213	80.3288238045135	87.3772967280492	92.9055338784264	73.7791794535865	89.6583074437633
Abca7	ATP-binding cassette, subfamily A (ABC1), member 7	-1.10348784444938	0.282810599632384	0.870071769587564	42.6019518190747	50.5204310310717	47.2328199179499	43.484813301673	58.3092140478254	47.1912038792222	57.5331809981152
Abca8a	ATP-binding cassette, subfamily A (ABC1), member 8a	1.17056169597565	0.11039216412404	0.69399199532127	164.574543390859	125.131827427178	140.575441657899	154.167252158588	109.987466794786	126.562688158413	99.5392175475005
Abcb10	ATP-binding cassette, subfamily B (MDR/TAP), member 10	-1.05690804789377	0.512605602377019	0.92850765906842	47.2876883827888	56.38874310717	54.9618268136145	49.5998651722208	60.5435597035517	53.5683935926306	59.7722049625089
Abcb1a	ATP-binding cassette, sub-family B (MDR/TAP), member 1A	1.16386205199802	0.0569748347821443	0.581757592669326	83.195730825129	87.2745961392662	79.8003447005364	69.507756261893	63.9311160202981	70.443418680419	82.649188946531
Abcb1b	ATP-binding cassette, subfamily B (MDR/TAP), member 1B	1.15061138140555	0.652405465688748	0.957954470557663	1.4344091521574	1.05894353252901	0.46241921597993	0.679450207838641	0.936983662078776	1.07921672073065	0.778790944136923
Abcb4	ATP-binding cassette, subfamily B (MDR/TAP), member 4	1.22794219319969	0.119012130924306	0.704289332176617	19.8426599381773	15.7076623991804	11.8907798394839	12.6377738657987	11.1717282786316	12.9996559542556	14.748353504593
Abcb6	ATP-binding cassette, subfamily B (MDR/TAP), member 6	-1.00313492315542	0.972965265431933	0.996597301286966	60.9145753282841	45.0051001324831	45.9776820460044	57.0738174584458	50.7412690848814	46.7006508243446	48.9178061786005
Abcb7	ATP-binding cassette, subfamily B (MDR/TAP), member 7	1.06777444050753	0.41156582233301	0.908669062166063	49.7739975798617	47.6524589638056	46.9025204779643	47.2897344655694	43.3895511208787	42.1385074139832	47.4575731583438
Abcb8	ATP-binding cassette, subfamily B (MDR/TAP), member 8	-1.02291462274384	0.79247831339239	0.978105907522025	39.5896925995441	42.7548451258589	40.6928910062338	41.3785176573732	40.7948271335837	48.1723099889774	37.4306397525809
Abcb9	ATP-binding cassette, subfamily B (MDR/TAP), member 9	1.03856326642956	0.68799352936	0.964048927909284	45.9967201458472	64.7720460730247	50.3376346538152	48.8524699435983	54.8495820647653	46.6025402133691	56.7057156199697
Abcc1	ATP-binding cassette, subfamily C (CFTR/MRP), member 1	-1.00949194371937	0.900563786226249	0.993642993593593	96.774804132219	84.0095202473018	91.1626454360433	87.0375716241299	97.662527855134	92.6164167608852	88.7334931976007
Abcc10	ATP-binding cassette, subfamily C (CFTR/MRP), member 10	-1.06602408865888	0.533463573692206	0.93473877411116	18.4082507860199	17.2519550507852	19.3555471831599	19.975836110456	19.0279759068305	19.573066889615	19.5184480374316
Abcc2	ATP-binding cassette, subfamily C (CFTR/MRP), member 2	-1.05353953030478	0.780579326638139	0.977668779794896	3.39476832677251	4.63287795481444	3.23693451185951	5.23176660035753	3.17132931780509	3.23765016219196	4.28335019275308
Abcc3	ATP-binding cassette, subfamily C (CFTR/MRP), member 3	1.10579988205277	0.595485636733904	0.951315759397078	5.30731386298237	4.36814207168218	3.43511417585091	5.36765664192526	2.95510231886383	3.28670546767972	4.28335019275308
Abcc4	ATP-binding cassette, subfamily C (CFTR/MRP), member 4	1.1752958508245	0.0813539967422694	0.647078928766978	43.0322745647219	38.5190709957429	34.3511417585091	35.1275757452577	27.9653585297358	33.1613865097237	35.2402902221958
Abcc5	ATP-binding cassette, subfamily C (CFTR/MRP), member 5	-1.02877767246422	0.687688763775727	0.964048927909284	202.060435900572	214.568433278691	214.628576102684	201.253151561805	223.074187241063	222.367699776002	219.083627472518
Abcc6	ATP-binding cassette, subfamily C (CFTR/MRP), member 6	1.14650866062293	0.441986389425565	0.912892112239016	7.84143669846043	6.61839707830634	5.41691081576489	8.08545747327982	5.33359930721765	3.77725852255729	6.08430425106971
Abcc8	ATP-binding cassette, subfamily C (CFTR/MRP), member 8	-1.1394331931954	0.241953989954239	0.84020625833177	29.6444558112529	45.7110624875024	43.3352865261191	35.3993558283932	47.8582424323314	50.0364115975121	46.8248055162325
Abcc9	ATP-binding cassette, subfamily C (CFTR/MRP), member 9	1.26053434546211	0.00442164262644106	0.221194545965098	50.5868294327509	56.3004978127926	50.8000538697951	38.5927718052348	39.4253894736224	42.383783941422	46.2407123081298
Abcd1	ATP-binding cassette, subfamily D (ALD), member 1	1.04736232821803	0.677352681489463	0.961495266630294	15.8263143121366	16.8989738732755	16.0525527833033	16.510640050479	13.7664522659266	18.2976289469334	13.4828182203705
Abcd2	ATP-binding cassette, subfamily D (ALD), member 2	1.12407604735222	0.335775918555865	0.87817599463259	71.7204576078698	139.030461291622	131.921596330274	86.7657915409944	103.716883825489	102.918030913314	112.876012465845
Abcd3	ATP-binding cassette, subfamily D (ALD), member 3	-1.0183807515183	0.815423150143596	0.979864611166715	134.117255726717	127.646818316935	118.181139626871	144.383169165711	122.816935398633	113.464921593182	135.509624279825
Abcd4	ATP-binding cassette, subfamily D (ALD), member 4	1.12800028910424	0.497359074488483	0.926530958502725	6.12014571587156	5.69182148734345	4.29389271981363	6.38683195368322	4.25246431251137	3.48292668963075	5.06214113689
Abce1	ATP-binding cassette, subfamily E (OABP), member 1	-1.07112277065384	0.372547001967645	0.894609730365511	140.763351465046	149.752264558478	140.31120210591	173.259802998853	154.097774578802	138.532182697426	149.722559010323
Abcf1	ATP-binding cassette, subfamily F (GCN20), member 1	-1.00140049826896	0.987573149447889	0.998654270011287	53.7903432059024	52.9912992736394	58.198761325474	50.9587655878981	49.0114530933514	67.2057685182271	52.714412031268
Abcf2	ATP-binding cassette, subfamily F (GCN20), member 2	-1.02695840703103	0.729365254931348	0.97337129662777	101.938677079986	128.749884496653	113.887246907057	115.982150478056	112.365963783139	118.272341530982	125.141969836002
Abcf3	ATP-binding cassette, subfamily F (GCN20), member 3	1.00828866521508	0.919156979359696	0.995085117512446	59.1932843456952	72.6258772726149	73.6567751168031	64.0721545991838	68.3277316654369	74.3678431194396	64.7369972313817
Abcg1	ATP-binding cassette, subfamily G (WHITE), member 1	-1.09292459012312	0.229044560242753	0.830681713162451	118.960332352253	101.437965886842	115.802983658974	120.80624695371	128.727140036361	123.913701662074	116.42924614847
Abcg2	ATP-binding cassette, subfamily G (WHITE), member 2	-1.24370769461918	0.176064530350831	0.779285301311301	25.1499738011597	21.0023800618254	19.8179663991398	13.7248941983405	28.0374341960495	29.678459820093	37.8200352246493
Abcg3	ATP-binding cassette, subfamily G (WHITE), member 3	-1.0630918159664	0.793033228364582	0.978105907522025	2.15161372823609	1.58841529879352	1.45331753593692	1.90246058194819	1.22528632733378	1.86410160853477	2.33637283241077
Abcg3l1	ATP-binding cassette, subfamily G (WHITE), member 3-like 1	1.08113546705232	0.704182960017855	0.970520109225092	4.49448201009318	3.17683059758704	2.24603619190251	2.37807572743524	3.96416164725636	2.69804180182663	3.30986151258192
Abcg3l2	ATP-binding cassette, subfamily G (WHITE), member 3-like 2	-1.19635715920366	0.408958339094163	0.908669062166063	3.10788649634103	2.29437765381286	1.32119775994266	3.05752593527388	2.16226998941256	3.23765016219196	2.38504726641933
Abcg3l3	ATP-binding cassette, subfamily G (WHITE), member 3-like 3	1.17287799666181	0.590552969543196	0.948351597695415	3.63383651879874	1.72078324035965	1.18907798394839	2.37807572743524	1.08113499470628	1.3735485536572	2.62841943646212
Abcg3l4	ATP-binding cassette, subfamily G (WHITE), member 3-like 4	1.33173779019173	0.161943695525821	0.764855538092841	4.15978654125645	3.22095324477575	5.48297070376202	3.26136099762548	1.94604299047131	3.13953955121645	4.33202462676164
Abcg4	ATP-binding cassette, subfamily G (WHITE), member 4	-1.09512744486972	0.347401800530394	0.883746910808267	33.9476832677251	38.2984577597993	38.1826152623428	33.7007303087966	38.4163301452298	49.6439691536101	39.182919376889
Abhd1	abhydrolase domain containing 1	1.18718198132437	0.149637742490981	0.748862094530295	12.6706141773903	11.824869446574	10.5695820795412	10.9391483462021	8.8653069565915	10.2525588469412	9.39416576365164
Abhd10	abhydrolase domain containing 10	-1.05003795615378	0.647750180188407	0.957954470557663	13.2921914766585	15.7076623991804	13.7404567034036	13.5890041567728	16.865705917418	14.7165916463271	14.7970279386015
Abhd11	abhydrolase domain containing 11	1.05930306422639	0.693432437408193	0.967347672934081	7.17204576078698	7.32435943332568	6.53992891171615	5.70738174584458	6.99133963243395	8.38845723840644	5.40286217494991
Abhd12	abhydrolase domain containing 12	1.04736465957217	0.533386386523289	0.93473877411116	115.087427641428	128.705761849464	120.757475258759	109.595318524373	109.843315462158	126.85701999134	117.597432564675
Abhd13	abhydrolase domain containing 13	-1.14301675852661	0.138979155538942	0.733476937994077	96.1532268329508	93.4958893928742	91.030525660049	121.010082016062	113.302947445218	82.4129132194317	111.36710501158
Abhd14a	abhydrolase domain containing 14A	1.00639385837432	0.970015414053759	0.9965071110624	7.17204576078698	4.89761383794669	4.95449159978496	5.70738174584458	6.19850730298268	4.02253504999607	6.71707189318096
Abhd14b	abhydrolase domain containing 14b	1.03554783623797	0.744861005951044	0.974145366262158	20.2729826838245	18.9286156439561	18.6288884151914	22.6936369418106	16.289100586908	18.0032971140068	17.5714706770893
Abhd15	abhydrolase domain containing 15	1.05513487670427	0.770790337772997	0.976988060161433	4.30322745647219	3.70630236385155	3.36905428785377	3.80492116389639	3.31548065043259	4.46403279938589	2.82311717249635
Abhd16a	abhydrolase domain containing 16A	1.18324365159946	0.0749161797359728	0.628324619256606	60.5320662210421	83.7447843641695	78.0167277246138	53.1330062529817	69.4088666601432	58.4739241414063	69.4097428962033
Abhd17a	abhydrolase domain containing 17A	1.00926010102796	0.918639242533188	0.995085117512446	75.0195986578318	99.584814704916	74.9119129887486	71.4102168438411	83.1032432597561	83.1977981072358	91.9946802761741
Abhd17b	abhydrolase domain containing 17B	1.10171201385383	0.323763896041976	0.877900759096737	25.5802965468069	26.4294656660366	23.5173201269793	26.3626680641393	21.0460945636156	19.7692881115661	24.3858914382874
Abhd17c	abhydrolase domain containing 17C	-1.00436150654436	0.972308154684492	0.99651092165464	29.0706921503899	24.7969277200544	17.902229647223	28.1292386045197	27.9653585297358	19.1315691402252	21.3680765297568
Abhd2	abhydrolase domain containing 2	-1.01338026325147	0.867741011736259	0.991492085609077	124.793596237694	152.487868684178	132.516135322248	122.165147369388	136.00678233405	151.973336401071	143.44355702322
Abhd3	abhydrolase domain containing 3	1.02420284130136	0.797987701942073	0.978105907522025	170.885943660351	158.841529879352	152.268041833391	191.808793672848	150.493991263114	130.536167902921	154.930723449239
Abhd4	abhydrolase domain containing 4	1.11717325176286	0.226040559218709	0.829000271735595	99.88269062856	75.493849339881	65.8617083331414	68.5565259709188	69.9854719906532	73.5829582316355	75.93211705335
Abhd5	abhydrolase domain containing 5	1.16456775714849	0.272048737756896	0.861305282370049	8.84552310497061	10.0599635590256	7.99324644765307	6.998337140738	6.05435597035517	8.0941254054799	9.54018906567731
Abhd6	abhydrolase domain containing 6	1.10231244310607	0.252456588887845	0.848381326966626	44.610124632095	47.5642136694282	46.241921597993	49.1921950475176	39.5695408062499	41.3045672206914	37.527988620598
Abhd8	abhydrolase domain containing 8	1.00106891368879	0.992802839678239	0.999567384766716	164.239847922022	271.133666974616	207.295928535003	160.214359008351	239.363287827971	191.659078540667	264.740246572545
Abi1	abl-interactor 1	-1.09398977864766	0.283569311106835	0.870071769587564	164.096407006806	178.079004053629	158.213431753133	206.552863182947	186.820127085245	149.716792348634	187.201873196913
Abi2	abl-interactor 2	-1.06336707767805	0.487874249803435	0.922312913312855	520.929590425161	482.569392302909	418.159091021851	552.596854035167	530.044450071332	400.929011751438	532.54698248763
Abi3	ABI family, member 3	1.12644996353773	0.453656696998144	0.915555642133697	5.83326388544008	5.82418942890958	4.69025204779643	4.14464626781571	4.97322097564889	4.36592218841037	5.88960651503548
Abl1	ABL proto-oncogene 1, non-receptor tyrosine kinase	1.13533954269473	0.0873440611357548	0.660169004973573	87.0208218975487	87.0539829033227	89.7093279001063	82.6211452731787	73.0126499758308	80.6469222218725	73.4497209189136
Abl2	ABL proto-oncogene 2, non-receptor tyrosine kinase	-1.13801282471631	0.100556360864542	0.684858476048245	62.5880526724677	58.7713660553603	54.4333477096374	70.8666566775702	68.6881099970057	65.3416669096923	62.2059266629367
Ablim2	actin binding LIM protein family, member 2	-1.00453151561323	0.953952002489409	0.9965071110624	87.1642628127645	105.850230605713	90.7662861080605	96.2101494299515	91.8964745500338	89.0844347657667	102.995102362108
Ablim3	actin binding LIM protein family, member 3	-1.09058665810009	0.466344605325187	0.920313743821926	21.0858145367137	20.8258894730706	17.0434511032603	16.986255195966	19.172127239458	27.0294733237541	22.4389140779451
Abo	ABO blood group (transferase A, alpha 1-3-N-acetylgalactosaminyltransferase; transferase B, alpha 1-3-galactosyltransferase)	1.18415944017277	0.338051889810702	0.880172050742846	4.87699111733515	4.23577413011606	4.75631193579356	2.44602074821911	4.54076697776638	4.07159035548383	4.47804792878731
Abr	active BCR-related	-1.08795910290416	0.266422357755321	0.858455883094793	994.90618793637	1077.78390287859	968.107658597981	1050.63385638089	1167.84202128172	1079.85443970199	1112.89225917166
Abra	actin-binding Rho activating protein	-1.71809115817342	0.242412094838945	0.841250241402038	0.0956272768104931	0.882452943774178	0.264239551988531	1.15506535332569	1.15321066102003	0.392442443902056	0.292046604051346
Abracl	ABRA C-terminal like	-1.08834695619984	0.63275357259427	0.956154339988344	4.92480475574039	8.03032178834502	12.4853188314581	8.01751245249596	11.1717282786316	8.73184437682074	8.81007255554895
Abt1	activator of basal transcription 1	1.04570627783298	0.764350766801526	0.976639315658517	9.7539822346703	10.5894353252901	12.8156182714438	9.78408299287643	8.21662595976773	15.0599787847414	8.95609585757462
Abtb1	ankyrin repeat and BTB (POZ) domain containing 1	-1.00957913093166	0.934474947186774	0.996129083273801	11.8577823245011	12.9279356262917	11.3623007355068	10.8712033254183	12.1807876070241	11.6751627060862	13.9208881264475
Abtb2	ankyrin repeat and BTB (POZ) domain containing 2	1.14396450345052	0.266358219573699	0.858455883094793	14.152836967953	16.8989738732755	19.0252477431742	13.7248941983405	11.9645606080828	18.2485736414456	14.1155858624817
Ac1576	uncharacterized LOC102552783	-1.76233480911297	0.00290887288103429	0.174325650931426	4.78136384052466	3.17683059758704	2.70845540788244	8.42518257719914	6.41473430192393	3.97347974450832	6.52237415714673
Acaa1a	NA	-1.01083668772418	0.91479939063445	0.994960680028796	18.9820144468829	21.0023800618254	18.4307087512001	18.8887157779142	19.5325055710268	18.7391266963232	21.6114486997996
Acaa2	acetyl-CoA acyltransferase 2	1.2640261287285	0.025819943859216	0.448447667178648	29.8357103648738	23.7821068347141	21.403403711071	19.3643309234013	19.8208082362818	18.3957395579089	21.6601231338082
Acaca	acetyl-CoA carboxylase alpha	-1.0129895028624	0.858661423042073	0.988528206770816	228.644818853889	260.632476943704	238.938614885629	241.272768803501	254.643329086486	240.665328722936	247.120101461447
Acacb	acetyl-CoA carboxylase beta	1.02872843358347	0.823589171115294	0.980372564466039	13.770327860711	11.0306617971772	9.57868375958425	13.1133890112858	10.9555012796903	10.49783537438	10.2216311417971
Acad10	acyl-CoA dehydrogenase family, member 10	1.11787519559886	0.397863328007546	0.902955488361609	9.18021857380734	10.148208853403	9.11626454360433	8.28929253563142	7.27964229768896	9.51672926462485	8.76139812154039
Acad11	acyl-CoA dehydrogenase family, member 11	1.25393456168272	0.0389805652502922	0.519892342909301	18.7907598932619	19.3257194686545	17.6379900952345	14.472289426963	13.1177712691029	14.0788726749863	17.5227962430808
Acad9	acyl-CoA dehydrogenase family, member 9	1.01035205033798	0.903514807409927	0.993642993593593	38.0596561705763	45.4022039571815	46.9025204779643	39.8157821793443	43.3895511208787	46.3082083804426	42.2980831534366
Acadl	acyl-CoA dehydrogenase, long chain	1.24904093911249	0.0249620633623604	0.438544821511945	40.3068971756228	36.3129386363074	33.5584231025435	31.3226545813613	23.4245915519694	34.1424926194789	28.6205671970319
Acadm	acyl-CoA dehydrogenase, C-4 to C-12 straight chain	1.24596523778865	0.0434896961352697	0.540462476392625	25.4368556315912	24.1792106594125	22.6585415830166	19.4322759441851	16.4332519195355	18.3466842524211	23.0230072860478
Acads	acyl-CoA dehydrogenase, C-2 to C-3 short chain	1.07479702076988	0.578298844016026	0.947593648710247	11.6665277708802	11.3836429746869	9.24838431959859	8.96874274347006	11.6762579428278	9.66389518108813	9.92958453774577
Acadsb	acyl-CoA dehydrogenase, short/branched chain	-1.02620645143558	0.788759288724686	0.978105907522025	46.5226701683049	33.1802306859091	35.342040078466	41.990022844428	40.7948271335837	34.0443820085033	40.7891756991714
Acadvl	acyl-CoA dehydrogenase, very long chain	1.15985185307526	0.0660447124573476	0.612090404775123	55.3681932732755	54.0502428061684	54.3012279336432	53.7445114400365	43.4616267871925	46.013876547516	45.0725258919244
Acan	aggrecan	-1.00180459465606	0.988821002677733	0.9988459817761	12.3359187085536	20.5611535899384	22.1300624790395	17.6657054038047	16.7936302511042	19.4259009731518	19.372424735406
Acap2	ArfGAP with coiled-coil, ankyrin repeat and PH domains 2	-1.02961567761365	0.723486811934768	0.972778677648165	164.813611582885	152.531991331367	133.374913866211	173.599528102773	156.548347233469	131.566329318164	157.510468451693
Acap3	ArfGAP with coiled-coil, ankyrin repeat and PH domains 3	-1.16057860385511	0.0530316760273587	0.569874165751611	125.797682644204	150.855330738196	134.828231402148	142.616598625331	168.512907841552	166.444651519959	159.214073641992
Acat1	acetyl-CoA acetyltransferase 1	-1.05280456570898	0.638239252824022	0.957453649694593	68.7081983883393	73.4200849220116	88.5863098041551	61.2864087470454	81.8779569324223	106.842455352335	73.4497209189136
Acat2	acetyl-CoA acetyltransferase 2	1.0882362084551	0.381275523587198	0.897846407380035	28.4491148511217	39.0485427620074	37.0595971663915	34.1084004334998	32.7223525064434	31.0520083737502	30.2754979533229
Acbd3	acyl-CoA binding domain containing 3	-1.06630368944361	0.461770938387753	0.917343076450815	56.5157205950014	53.5648936870926	49.3467363338582	61.2184637262615	62.5616783603368	48.6138077383672	54.7100638256189
Acbd4	acyl-CoA binding domain containing 4	-1.02891887638807	0.773413615855409	0.977070519424067	34.5692605669933	41.078184532688	37.5880762703686	33.8366203503643	42.8129457903687	33.308552426187	45.4132469299843
Acbd5	acyl-CoA binding domain containing 5	1.03316341124566	0.732328545299857	0.97337129662777	47.9570793204623	46.4170248425218	42.4765079821564	43.0771431769698	37.1189681515823	41.1574013042281	55.0994592976873
Acbd6	acyl-CoA binding domain containing 6	1.11104560145451	0.368689426520196	0.893054445937101	14.2006506063582	14.1192471003869	16.8452714392689	12.8416089281503	12.6853172712204	16.5806932548619	11.8765618980881
Accs	1-aminocyclopropane-1-carboxylate synthase homolog (Arabidopsis)(non-functional)	-1.15716431932884	0.475511130201414	0.921611168709982	2.62975011228856	3.22095324477575	2.17997630390538	3.53314108076093	4.03623731357011	2.79615241280215	2.23902396439365
Acd	adrenocortical dysplasia homolog (mouse)	-1.04262407028858	0.736620072824994	0.973553778862752	13.0053096462271	12.0454826825175	14.0046962553922	12.977498969718	11.3879552775728	17.5127440591292	12.1686085021394
Ace	angiotensin I converting enzyme	1.09341715229761	0.560145527120559	0.942112689215233	18.0735553171832	9.8834729702708	12.8156182714438	17.0542002167499	10.6671986144353	11.1355543457208	10.9517476519255
Ace2	angiotensin I converting enzyme 2	1.23156771201372	0.388847213648883	0.899705926910377	3.87290471082497	4.63287795481444	2.51027574389105	4.00875622624798	1.44151332627504	2.25654405243682	4.23467575874452
Acer2	alkaline ceramidase 2	1.1976884309675	0.103307808481043	0.689529494202959	39.7331335147599	57.138828109378	44.6564842860618	44.5719336342148	28.6140395265596	41.1083459987403	43.1742229655907
Ache	acetylcholinesterase	1.10472127515196	0.431925030541862	0.908964755320938	76.3105668947735	48.9320157322782	45.7134424940159	66.3822853058352	52.8314634079802	43.7082771895915	43.7583161736934
Acin1	apoptotic chromatin condensation inducer 1	1.06478202560361	0.490553609081074	0.923859880886881	108.345704626289	88.9512567324372	110.518192619203	88.8041421645103	94.7074255362702	117.291235421227	84.3527941368305
Ackr2	atypical chemokine receptor 2	1.01492547139028	0.95091588536687	0.9965071110624	2.15161372823609	8.78040679055307	7.33264756768174	4.07670124703184	6.9192639661202	6.18096849145738	6.76574632718952
Acly	ATP citrate lyase	-1.00068375602524	0.992238509085389	0.999567384766716	373.567956860191	369.836028735758	358.96943137642	368.941462856382	355.621337592053	380.571059974019	365.691022706294
Acn9	NA	1.47849731814585	0.166224039063211	0.771109331569578	1.4344091521574	1.19131147409514	1.91573675191685	0.475615145487048	0.792832329451272	1.47165916463271	1.21686085021394
Aco1	aconitase 1, soluble	-1.0444880498702	0.591414924671924	0.948785040471169	60.0061161985844	54.8444504555652	60.5108574053736	64.0042095784	58.5975167130804	65.4397775206678	56.0729479778585
Aco2	aconitase 2, mitochondrial	1.03031869201472	0.701081960855408	0.969311159500943	598.674566472092	681.474285829609	654.587430163589	592.548526256079	593.615187760062	706.151122496262	611.204867845459
Acot1	acyl-CoA thioesterase 1	1.0147983985125	0.956023690509921	0.9965071110624	2.19942736664134	1.41192471003869	1.05695820795412	1.90246058194819	1.36943765996129	1.22638263719392	1.70360519029952
Acot11	acyl-CoA thioesterase 11	1.01126083326683	0.924453929859323	0.995760089984188	14.9178551824369	20.5170309427496	16.3828522232889	14.2005093438276	16.2170249205942	18.0032971140068	19.810494641483
Acot13	acyl-CoA thioesterase 13	1.20629023558001	0.220701647747505	0.82132301845144	5.06824567095613	6.26541590079667	5.61509047975629	4.48437137173503	3.89208598094261	5.34702829816551	4.91611783486433
Acot2	acyl-CoA thioesterase 2	1.0111675850535	0.913956769686378	0.994960680028796	19.0776417236934	19.1933515270884	17.7040499832316	20.1796711728076	17.5864625805555	17.0712463097394	19.0803781313546
Acot3	acyl-CoA thioesterase 3	-1.05811650667786	0.661466260261933	0.958678663512611	10.471186810749	9.17751061525145	9.77686342357565	10.6673682630667	12.1807876070241	9.1242868207228	9.68621236770298
Acot4	acyl-CoA thioesterase 4	-1.1609099022201	0.346883398062274	0.883746910808267	5.11605930936138	4.58875530762573	5.81327014374769	4.68820643408662	7.13549096506145	5.15080707621448	6.96044406322375
Acot5	acyl-CoA thioesterase 5	-1.42131711494353	0.237240690176331	0.838176873694292	1.14752732172592	1.19131147409514	0.594538991974195	2.03835062351592	0.936983662078776	1.56976977560822	1.11951198219683
Acot7	acyl-CoA thioesterase 7	-1.12192882830037	0.107029465238277	0.691482425196608	138.61173773681	145.339999839607	142.557238297813	160.689974153839	159.359298219706	169.682301682151	148.311000424075
Acot8	acyl-CoA thioesterase 8	-1.01130909557537	0.928951050974335	0.996129083273801	11.0927641100172	15.9282756351239	12.0228996154782	11.8224336163923	14.7755115943192	12.509102899378	13.6775159564047
Acot9	acyl-CoA thioesterase 9	-1.04193076746885	0.660896005213867	0.958678663512611	48.100520235678	66.3163387246295	65.9277682211385	59.7916182898004	67.7511263349269	54.9419421462878	67.9981843099551
Acox1	acyl-CoA oxidase 1, palmitoyl	1.04649741196653	0.562546612171972	0.942848566624404	113.796459404487	97.6434182286128	90.5020465560719	96.0063143675999	91.7523232174063	101.789758887096	95.2558673547474
Acox3	acyl-CoA oxidase 3, pristanoyl	1.02378293510982	0.793188480231626	0.978105907522025	28.0666057438797	29.2091924389253	30.3875484786811	26.498558105707	28.5419638602458	27.5690816841194	31.3950099355197
Acp1	acid phosphatase 1, soluble	-1.17087401742548	0.0641268274088309	0.609732761069844	79.6575215831407	86.7892470201904	91.5590047640261	107.760802963208	110.491996458982	83.3449640236991	101.340171605817
Acp2	acid phosphatase 2, lysosomal	1.05821000066677	0.594474235824962	0.951007646769942	24.0024464794338	22.8114085965625	26.5560749748474	20.9270664014301	21.0460945636156	29.1879067652154	20.9786810576884
Acp5	acid phosphatase 5, tartrate resistant	1.20711989048555	0.378832031552253	0.897420226336488	2.43849555866757	2.16200971224674	2.04785652791112	2.37807572743524	1.58566465890254	1.76599099755925	1.65493075629096
Acp6	acid phosphatase 6, lysophosphatidic	1.1186014357131	0.475136848779107	0.921611168709982	7.12423212238174	5.78006678172087	5.15267126377636	4.21259128859957	5.62190197247266	6.57341093535944	5.11081557089856
Acpl2	NA	1.17341447769911	0.133373701458363	0.726037960894267	23.859005564218	21.1347480033916	19.5537268471513	21.4026815469172	18.883824574203	17.758020586568	15.5758188827385
Acsbg1	acyl-CoA synthetase bubblegum family member 1	1.19934235838215	0.0237530121624227	0.430246811463415	347.12701482209	350.64267720867	281.481182755783	242.563724198395	267.761100355589	299.041142253367	279.342576775113
Acsf2	acyl-CoA synthetase family member 2	1.08077673706989	0.352642819697137	0.886563272858687	83.0522899099133	69.272556086273	81.3197221244705	70.2551514905154	64.1473430192393	81.4318071096766	72.0381623326654
Acsl1	acyl-CoA synthetase long-chain family member 1	1.05719703949944	0.496160762964029	0.925821711325008	85.3951581917703	74.2142925714084	81.9142611164447	84.7274409174785	74.5983146347334	77.7526591980948	67.6087888378866
Acsl3	acyl-CoA synthetase long-chain family member 3	-1.03999555566339	0.607674382009406	0.953779989486861	235.816864614676	197.316478227906	216.280073302613	215.589550947201	211.253777965607	244.687863772932	228.721165406213
Acsl4	acyl-CoA synthetase long-chain family member 4	-1.20057816080368	0.0381901989381522	0.515873556823598	238.398801088559	264.691760485065	250.829394725113	328.242395406847	336.088832021026	233.503254121723	309.374702558393
Acsl5	acyl-CoA synthetase long-chain family member 5	-1.14202791964509	0.0827001802391785	0.647078928766978	59.4323525377215	70.9933393266326	69.5610620609808	75.6228081324407	78.6345519483035	73.9263453700498	76.3215125254185
Acsl6	acyl-CoA synthetase long-chain family member 6	1.070052787365	0.402652476282399	0.905696115179937	224.532845951038	271.486648152126	247.856699765242	206.213138079027	215.073788280236	242.136987887568	263.182664684272
Acsm3	acyl-CoA synthetase medium-chain family member 3	1.0181954964775	0.954375656360666	0.9965071110624	1.76910462099412	1.10306617971772	0.396359327982797	1.49479045724501	1.15321066102003	0.833940193291869	0.924814246162596
Acsm5	acyl-CoA synthetase medium-chain family member 5	1.1837270589203	0.537617139743139	0.935875545828295	6.93297756876075	2.07376441786932	1.84967686391972	2.24218568586751	3.53170764937385	3.48292668963075	3.01781490853058
Acss1	acyl-CoA synthetase short-chain family member 1	1.15562314579125	0.0819702778654576	0.647078928766978	107.532872773399	93.8047479231952	87.1329922682182	79.6315643586887	72.363968979007	93.1069698157628	87.5653067813953
Acss2	acyl-CoA synthetase short-chain family member 2	1.03248947071239	0.719181964133425	0.972589081499498	65.4568709767825	85.1567090742082	80.3948836925106	69.3039211995413	66.8141426728481	87.8580521285728	74.0338141270163
Acss3	acyl-CoA synthetase short-chain family member 3	1.40951947454508	0.0628757964436675	0.607953851608467	7.31548667600272	4.9417364851354	4.35995260781076	5.43560166270913	3.67585898200135	3.5319819951185	3.21251264456481
Acta1	actin, alpha 1, skeletal muscle	-1.0469402085307	0.767981931146494	0.976639315658517	6.21577299268205	10.2805767949692	9.24838431959859	6.52272199525095	10.450971615494	9.36956334816158	9.54018906567731
Acta2	actin, alpha 2, smooth muscle, aorta	1.90494998272795	0.00762908655918433	0.271409410926347	80.9963034584877	27.5325318457544	22.9888410230022	38.4568817636671	14.9917385932604	17.8561311975435	20.8326577556627
Actb	actin, beta	1.00336465798994	0.971587418516228	0.9965071110624	910.371675235894	887.218189670559	901.717471160863	849.448649839869	795.715356103823	1144.65649825132	796.946508022115
Actg1	actin, gamma 1	-1.00135219406946	0.986400597256093	0.998295870369343	1175.45048655458	1208.60755179311	1026.90095891543	1165.39299648484	1143.19214340242	1067.88494516298	1177.9213030071
Actl6a	actin-like 6A	1.04879239232107	0.71083126945757	0.971240878318383	8.89333674337586	9.35400120400629	7.99324644765307	8.42518257719914	7.71209629557147	8.53562315486971	8.71272368753183
Actl6b	actin-like 6B	-1.05417266367751	0.644771728015581	0.957767485187894	23.9068192026233	25.017540955998	27.348793630813	23.1692520872976	23.5687428845969	36.2518707554524	23.8991470982018
Actn1	actinin, alpha 1	-1.09711246790541	0.301800804378295	0.877633751529602	134.069442088311	100.555512943068	99.3540715476877	137.384832024973	126.925248378517	108.510335738918	116.137199544419
Actn2	actinin alpha 2	1.23057807419554	0.293638643553064	0.87332179348251	32.3698332003519	11.2071523859321	10.7677617435326	16.1029699257758	12.9015442701616	14.8147022573026	15.1377489766614
Actn4	actinin alpha 4	1.02755928803743	0.725290860319763	0.972867310688209	183.460930560931	222.201651242338	193.885771271585	185.625796781517	183.865024766381	200.783365361389	207.596461046499
Actr10	actin-related protein 10 homolog (S. cerevisiae)	-1.09497820502931	0.251388008852553	0.848381326966626	57.3763660862959	65.0367819561569	65.2671693411672	76.0304782571439	67.5348993359857	66.2737177139597	64.2502528912962
Actr1a	ARP1 actin-related protein 1 homolog A, centractin alpha (yeast)	-1.03638638375453	0.617050406621968	0.955572104907082	235.434355507434	263.323958422215	251.093634277102	252.279862170487	256.805599075898	268.283465712543	258.753291189493
Actr1b	ARP1 actin-related protein 1 homolog B, centractin beta (yeast)	-1.07032917852648	0.437027900484877	0.909492577670449	308.684849544272	445.021019545318	381.561913071439	364.86476160935	415.51621629878	406.374150660579	433.348485978189
Actr2	ARP2 actin-related protein 2 homolog (yeast)	-1.01340407047292	0.858174293751525	0.988420900496664	256.137660936906	261.647297829044	255.585706660907	287.339492894961	237.921774501695	274.709710731439	245.02710079908
Actr3	ARP3 actin-related protein 3 homolog (yeast)	-1.11044896001843	0.170341116636254	0.776763013909729	313.514027023202	315.874031223967	287.228393011533	371.455428625385	339.764691003027	299.18830816983	347.097388915025
Actr3b	ARP3 actin-related protein 3 homolog B (yeast)	1.01919822923064	0.836605670974549	0.984260112062543	50.6346430711561	50.2556951479394	38.777154254317	44.8437137173503	51.5341014143327	39.7347974450832	47.0681776862753
Actr5	ARP5 actin-related protein 5 homolog (yeast)	-1.00370500866973	0.978859012667576	0.997057825070105	8.27175944410765	8.82452943774178	9.84292331157279	7.54189730700891	9.51398795341527	11.3808308731596	7.49586283731789
Actr6	ARP6 actin-related protein 6 homolog (yeast)	-1.08638903063752	0.475642855013756	0.921611168709982	24.624023778702	21.3994838865238	23.8476195669649	29.1484139162777	26.6679965360883	20.7013389158334	24.8239613443644
Acvr1	activin A receptor, type I	-1.09359085737496	0.326037566490334	0.877900759096737	35.8124151655297	45.7993077818799	41.0231904462195	42.1259128859957	42.2363404598587	43.6592218841037	50.6700858029086
Acvr1b	activin A receptor, type IB	-1.04571285746548	0.576118925214614	0.947546317095672	98.0657723691607	126.720242725972	120.625355482764	112.381064376511	117.55541175773	130.192780764507	121.248015115317
Acvr1c	activin A receptor, type IC	1.10642261659008	0.536287962036614	0.934802255987637	17.5954189331307	27.9737583176415	18.7610081911857	26.1588330017877	14.2709819301229	12.8034347323046	24.3858914382874
Acvr2a	activin A receptor, type IIA	-1.21158296871096	0.212300578317618	0.816462343225135	68.9950802187708	37.283636874459	39.305633358294	85.8145612500203	57.8767600499429	45.0818257432487	46.7274566482154
Acvr2b	activin A receptor, type IIB	-1.141353367006	0.333543310979101	0.877900759096737	10.471186810749	10.5011900309127	9.24838431959859	8.42518257719914	13.4781496006716	10.7431119018188	13.3854693523534
Acvrl1	activin A receptor type II-like 1	1.12945603685678	0.334960321198124	0.877900759096737	20.0817281302036	17.5608135811061	12.419258943461	13.2492790528535	14.5592845953779	14.0788726749863	17.3280985070465
Acy1	aminoacylase 1	-1.03681700487568	0.696365764475411	0.968513199200203	26.7756375069381	27.1795506682447	25.1027574389105	26.0229429602199	27.2446018665983	28.3539665719235	27.6957529508693
Acy3	aminoacylase 3	1.23326755379879	0.287823461442064	0.870923621440737	3.34695468836726	2.69148147851124	3.50117406384804	2.6498558105707	2.59472398729507	3.04142894024093	1.99565179435087
Acyp1	acylphosphatase 1, erythrocyte (common) type	1.09977655675509	0.654425110082168	0.95827592689781	2.10380008983085	2.11788706505803	2.90663507187384	1.63068049881274	2.09019432309881	2.55087588536336	2.23902396439365
Acyp2	acylphosphatase 2, muscle type	1.0512166127867	0.770098223062632	0.976988060161433	11.4274595788539	10.148208853403	7.20052779168747	11.1429834085537	9.51398795341527	5.24891768719	10.8057243498998
Adal	adenosine deaminase-like	1.05547591895614	0.735639500493898	0.973553778862752	7.84143669846043	7.19199149175955	6.93628823969894	7.13422718230573	7.56794496294396	4.51308810487364	8.61537481951471
Adam10	ADAM metallopeptidase domain 10	-1.00428472619133	0.957864914063158	0.9965071110624	208.563090723685	225.025500662415	189.723998327765	226.460754272619	213.41604795502	174.440666314464	220.738558228809
Adam11	ADAM metallopeptidase domain 11	-1.07920069246982	0.465164397089917	0.920090133733386	93.8103585510937	138.853970702867	143.151777289787	109.73120856594	138.096976657149	161.097623221794	131.518320691123
Adam15	ADAM metallopeptidase domain 15	1.01122697312772	0.894913165245433	0.993059596556186	53.2165795450394	54.4473466308668	47.5631193579356	52.4535560451431	49.2276800922926	49.0062501822692	54.1259706175162
Adam17	ADAM metallopeptidase domain 17	1.1534060470269	0.14827061252941	0.747430764953979	47.4789429364098	40.6810807079896	35.804459294446	41.3105726365894	36.3982114884448	29.3841279871664	36.5544999404268
Adam19	ADAM metallopeptidase domain 19	-1.07446438211779	0.457396026376931	0.917278322983871	28.305673935906	32.0771645061914	28.33969195077	36.2826410985834	30.1997041854621	34.3877691469176	26.4302176666468
Adam1a	a disintegrin and metallopeptidase domain 1a	-1.04826745993238	0.732938639530027	0.97337129662777	15.4916188432999	14.4281056307078	11.6926001754925	10.8712033254183	18.9559002405168	12.4600475938903	16.062563222824
Adam23	ADAM metallopeptidase domain 23	1.02299310800006	0.761080719947011	0.975330071088415	189.867958107234	233.188190392327	213.835857446719	200.98137147867	203.109227672153	204.070070829069	221.858070211006
Adam4	a disintegrin and metalloprotease domain 4	-1.32368514138066	0.189587746663816	0.79162194938054	4.06415926444596	1.94139647630319	2.64239551988531	3.19341597684161	5.04529664196264	4.31686688292261	2.77444273848779
Adam4l1	a disintegrin and metallopeptidase domain 4-like 1	1.12915708547543	0.412026866579988	0.908669062166063	7.31548667600272	6.04480266485312	4.88843171178783	5.43560166270913	5.47775063984515	5.29797299267775	5.45153660895846
Adam9	ADAM metallopeptidase domain 9	1.07756248466443	0.313049671485527	0.877900759096737	72.0073394383013	77.1705099330519	80.1967040285192	69.6436463034607	69.769244991712	74.8093408688294	69.4097428962033
Adamts1	ADAM metallopeptidase with thrombospondin type 1 motif, 1	1.18206624724435	0.161662123170428	0.764656661117816	23.667751010597	20.3405403539948	21.0731042710854	13.8607842399083	22.1993052246356	16.2863614219353	21.0760299257055
Adamts10	ADAM metallopeptidase with thrombospondin type 1 motif, 10	1.14325261262334	0.353266497240864	0.886997929907622	20.8467463446875	12.574954448782	13.3440973754208	17.8015954453724	11.2438039449453	12.2147710664515	13.3854693523534
Adamts12	ADAM metallopeptidase with thrombospondin type 1 motif, 12	1.37370724884702	0.18229637470324	0.786127065090248	15.0134824592474	6.48602913674021	7.06840801569321	12.7057188865826	4.82906964302139	4.9055305487757	5.40286217494991
Adamts14	ADAM metallopeptidase with thrombospondin type 1 motif, 14	1.45852147985783	0.220445346444735	0.82132301845144	1.86473189780462	1.0148208853403	0.858778543962726	1.01917531175796	0.648680996823768	0.784884887804112	0.973488680171154
Adamts15	ADAM metallopeptidase with thrombospondin type 1 motif, 15	-1.1249596684852	0.339237028210699	0.880211030974336	13.2921914766585	17.6931815226723	19.4876669591542	14.472289426963	21.7668512267531	18.9353479182742	20.3459134155771
Adamts18	ADAM metallopeptidase with thrombospondin type 1 motif, 18	1.43261624325171	0.258709124145951	0.852407648186999	1.4344091521574	0.926575590962887	0.726658767968461	0.407670124703184	0.792832329451272	1.0301614152429	0.63276764211125
Adamts19	ADAM metallopeptidase with thrombospondin type 1 motif, 19	-1.02081440521746	0.957936949947385	0.9965071110624	2.67756375069381	0.352981177509671	0.594538991974195	1.56273547802887	1.00905932839253	1.66788038658374	0.730116510128366
Adamts2	ADAM metallopeptidase with thrombospondin type 1 motif, 2	-1.51052618003114	0.0177275207294241	0.382616288357553	7.98487761367617	4.98585913232411	9.24838431959859	13.7928392191244	10.6671986144353	12.7543794268168	7.39851396930077
Adamts3	ADAM metallopeptidase with thrombospondin type 1, motif 3	1.07969541936416	0.55729381713122	0.941664635043821	35.8602288039349	23.2967577156383	18.8270680791828	26.498558105707	22.9921375540869	20.0636199444926	26.965636440741
Adamts4	ADAM metallopeptidase with thrombospondin type 1 motif, 4	1.43924702121944	0.00208238549214471	0.154692485966264	39.4462516843284	37.2395142272703	41.3534898862051	39.000441929938	24.7940292119307	24.3314315219275	21.4167509637654
Adamts5	ADAM metallopeptidase with thrombospondin type 1 motif, 5	1.17703790235494	0.425009470275735	0.908842932206423	4.25541381806694	4.85349119075798	2.44421585589391	3.19341597684161	2.45057265466757	3.43387138414299	4.03997802271029
Adamts7	ADAM metallopeptidase with thrombospondin type 1 motif, 7	1.68779824641668	0.158167054837287	0.76179030899128	4.30322745647219	1.32367941566127	0.990898319956992	2.78574585213843	1.00905932839253	0.539608360365327	0.973488680171154
Adamts9	ADAM metallopeptidase with thrombospondin type 1 motif, 9	1.21822971031179	0.28980854977123	0.872177993880982	17.1172825490783	8.78040679055307	10.965941407524	16.2388599673435	8.36077729239524	8.19223601645542	7.69056057335212
Adamtsl3	ADAMTS-like 3	-1.21520725726668	0.247452924340482	0.847282257762102	9.99305042669653	5.29471766264507	6.53992891171615	11.7544885956085	8.8653069565915	7.84884887804112	7.05779293124087
Adamtsl4	ADAMTS-like 4	1.31889381046823	0.107783332758982	0.69156092130803	6.07233207746631	4.63287795481444	4.82237182379069	4.82409647565435	4.25246431251137	3.1885948567042	3.55323368262471
Adamtsl5	ADAMTS-like 5	1.3759516902664	0.240100300548706	0.839850085118171	1.4344091521574	1.36780206284998	1.05695820795412	0.883285270190233	1.08113499470628	1.27543794268168	0.535418774094135
Adap1	ArfGAP with dual PH domains 1	-1.03084566255702	0.757160037550673	0.975330071088415	108.297890987883	153.149708392009	149.691706201503	118.292281184707	135.574328336168	169.4860804602	141.39923079486
Adap2	ArfGAP with dual PH domains 2	1.0887833396974	0.652330338004264	0.957954470557663	5.73763660862959	4.23577413011606	3.76541361583657	4.82409647565435	3.38755631674635	3.09048424572869	5.54888547697558
Adar	adenosine deaminase, RNA-specific	-1.03722512900188	0.626409870191288	0.956154339988344	159.697552273523	163.209671951034	181.400452440127	161.437369382461	176.873685133948	190.972304263838	167.829448461507
Adarb1	adenosine deaminase, RNA-specific, B1	1.1167274141557	0.143872574216218	0.73884563911259	426.736722766825	442.947255127449	408.117988046286	344.413310353407	362.10814756029	411.623068347769	407.307663783611
Adarb2	adenosine deaminase, RNA-specific, B2	1.07760168905862	0.491373428387152	0.924045029553793	23.9068192026233	18.9286156439561	18.6288884151914	19.7040560273206	20.1091109015368	19.3277903621763	17.0847263370038
Adat1	adenosine deaminase, tRNA-specific 1	1.37058066586925	0.11033046322496	0.69399199532127	4.44666837168793	2.69148147851124	4.49207238380503	3.19341597684161	2.81095098623633	2.55087588536336	2.72576830447923
Adat2	adenosine deaminase, tRNA-specific 2	1.14430966324123	0.414535562292348	0.908669062166063	3.96853198763546	4.63287795481444	5.48297070376202	3.73697614311252	3.67585898200135	4.07159035548383	4.77009453283866
Adat3	adenosine deaminase, tRNA-specific 3	-1.07995190272507	0.75183974794445	0.974182462182481	1.53003642896789	2.42674559537899	1.58543731193119	2.51396576900297	2.16226998941256	1.52071447012047	1.89830292633375
Adc	NA	-1.01908473901446	0.922911952490312	0.995422849543269	6.07233207746631	13.1485488622353	8.85202499161579	7.40600726544118	8.93738262290525	7.30924051767579	14.4563069005416
Adck1	aarF domain containing kinase 1	-1.09710104285863	0.357506890768445	0.889518021568273	18.2169962323989	21.3994838865238	19.421607071157	18.8207707571303	21.9830782256944	22.7126064408315	22.779635116005
Adck2	aarF domain containing kinase 2	1.02340735416857	0.79212149205876	0.978105907522025	28.6403694047427	29.1650697917366	30.7839078066639	28.8766338331422	29.1185691907558	27.7653029060705	29.5940558772031
Adck3	aarF domain containing kinase 3	-1.02850727842867	0.758685781311864	0.975330071088415	33.8042423525093	43.5931754224444	36.9274773903972	34.7199056205545	39.1370868083674	41.6479543591057	41.2272456052484
Adck4	aarF domain containing kinase 4	-1.15015043687776	0.119784742037316	0.704974409019219	30.8876104097893	36.3570612834961	29.330590270727	35.1275757452577	40.5786001346424	36.7914791158177	35.9217322983156
Adck5	aarF domain containing kinase 5	-1.0264504049413	0.812750006762227	0.979864611166715	15.6828733969209	13.5897753341223	13.2780374874237	13.8607842399083	13.1177712691029	15.1090340902291	16.062563222824
Adcy1	adenylate cyclase 1 (brain)	-1.10853149717438	0.556355782812978	0.941421609906861	332.352600554869	1016.05631946159	868.621467274299	609.330946389693	865.628752428162	859.596118061966	942.191019103652
Adcy10	adenylate cyclase 10 (soluble)	2.37754079767688	0.0029531590720095	0.175090492850232	2.82100466590955	2.29437765381286	8.12536622364733	2.44602074821911	1.8018916578438	1.96221221951028	1.16818641620538
Adcy2	adenylate cyclase 2 (brain)	1.0223884883723	0.791858844487026	0.978105907522025	291.80663518722	371.733302564873	323.231031969971	277.011849735814	318.862747772039	328.621491462484	362.235137891686
Adcy3	adenylate cyclase 3	-1.10082432426817	0.186180878416655	0.791080119499121	96.2010404713561	108.850570614545	102.128586843567	116.389820602759	113.230871778904	106.989621268798	114.384919920111
Adcy4	adenylate cyclase 4	1.30918738154045	0.230530548674552	0.832561534919475	3.92071834923022	3.70630236385155	3.03875484786811	1.35890041567728	3.17132931780509	2.30559935792458	3.99130358870173
Adcy5	adenylate cyclase 5	1.22775464145519	0.297558339471743	0.874228187356318	765.018214483945	304.578633543658	249.97061618115	515.159147583257	338.395253343066	254.940422619873	324.755823705097
Adcy6	adenylate cyclase 6	-1.01616037417306	0.822890269523071	0.980372564466039	84.1998172316392	86.9216149617566	91.5590047640261	89.483592372349	86.4907995765024	91.8315318730811	87.9060278194552
Adcy7	adenylate cyclase 7	1.14114628529686	0.576897699091518	0.947546317095672	7.93706397527093	3.17683059758704	2.90663507187384	4.95998651722208	2.81095098623633	3.33576077316747	5.30551330693279
Adcy8	adenylate cyclase 8 (brain)	-1.08967903309315	0.533863294945207	0.93473877411116	33.0870377764306	26.1647297829044	39.7019926862768	41.7182427612925	41.2993567977799	39.3423550011811	21.4167509637654
Adcy9	adenylate cyclase 9	-1.10954422039652	0.341567804501883	0.881204852121222	49.5827430262407	85.4655676045292	75.1761525407371	64.2759896615354	82.6707892618736	81.3336964987011	82.6005145125224
Adcyap1	adenylate cyclase activating polypeptide 1	-1.06807231129884	0.64801951175835	0.957954470557663	8.17613216729716	11.6925015050079	13.3440973754208	9.10463278503779	14.9917385932604	12.116660455476	11.000422085934
Adcyap1r1	adenylate cyclase activating polypeptide 1 receptor type 1	-1.09274553750548	0.356824741871266	0.889518021568273	269.047343306322	308.726162379396	297.66585531508	339.860993960888	390.073506090026	242.774706858909	303.193049439306
Add1	adducin 1 (alpha)	-1.00406492565808	0.956322234153442	0.9965071110624	525.519699712065	534.237012160888	511.039293545819	522.225429744779	484.780931626296	578.46016231163	517.311884642951
Add2	adducin 2 (beta)	-1.0601572038207	0.532052496782629	0.93473877411116	130.244351015892	154.12040663016	160.789767385021	136.365656713215	150.998520927311	197.692881115661	143.832952495288
Add3	adducin 3 (gamma)	1.06983094436204	0.364035285144982	0.892565979644348	339.38120540044	301.225312357316	286.435674355568	303.646297883089	282.176233618339	278.928467003386	290.829743201132
Adh5	alcohol dehydrogenase 5 (class III), chi polypeptide	1.10999567526854	0.236683311824674	0.837668970614224	34.6648878438037	30.1798906770769	35.0117406384804	30.3714242903872	32.0736715096197	29.7275151255807	27.7931018188864
Adh6	alcohol dehydrogenase 6 (class V)	1.89580285292419	0.0450755080644939	0.545247385460466	1.96035917461511	0.882452943774178	1.32119775994266	0.543560166270913	1.08113499470628	0.294331832926542	1.02216311417971
Adhfe1	alcohol dehydrogenase, iron containing, 1	1.23335097075214	0.0223805197928149	0.420695532868673	61.6317799043628	51.844110446733	47.3649396939442	39.7478371585605	38.5604814778573	47.4855357121488	47.9443174984293
Adi1	acireductone dioxygenase 1	1.07023817287535	0.585153205118788	0.948129023103277	17.0216552722678	14.6487188666514	13.1459177114294	16.3068049881274	13.4781496006716	11.5279967896229	14.6996790705844
Adipor1	adiponectin receptor 1	1.10846744445648	0.207402233930958	0.811093649746081	64.2615300166514	59.5214510575683	54.9618268136145	58.7044979572586	53.9125984026865	54.4023337859225	48.2850385364892
Adipor2	adiponectin receptor 2	-1.04225440085439	0.655803491991629	0.95827592689781	36.8643152104451	36.6217971666284	38.6450344783227	44.3001535510794	32.1457471759334	41.6479543591057	37.5766630546065
Adk	adenosine kinase	1.14214320889691	0.103834591348165	0.690362514104545	72.4376621839485	64.7720460730247	59.2557195334281	55.9187521051201	60.3273327046105	52.4401215664122	60.8917169447057
Adm	adrenomedullin	1.39182229946162	0.24435241517533	0.84393421890186	1.96035917461511	1.45604735722739	1.51937742393405	2.17424066508365	0.576605330510016	1.17732733170617	0.827465378145481
Adnp	activity-dependent neuroprotector homeobox	-1.13958145626318	0.0719447238414967	0.622255977782206	305.194453940689	296.018839989048	295.419819123178	350.80014230709	365.711930875978	320.085868307614	326.070033423328
Adnp2	ADNP homeobox 2	1.01664498624204	0.831141264616888	0.982308818277297	47.5745702132203	45.7110624875024	46.0437419340016	47.2897344655694	43.7499294524475	46.5534849078814	45.121200325933
Ado	2-aminoethanethiol (cysteamine) dioxygenase	-1.09476577313612	0.530719374927644	0.93473877411116	7.93706397527093	9.70698238151596	12.7495583834466	10.3955881799312	11.3158796112591	13.5883196201087	8.8587469895575
Adora1	adenosine A1 receptor	-1.03274436094392	0.758069745478127	0.975330071088415	52.7862567993922	83.1270673035276	76.8276497406654	66.99379049289	66.6699913402206	88.2014392669871	70.8213014824515
Adora2a	adenosine A2a receptor	1.54142163881514	0.331287354443685	0.877900759096737	86.3514309598753	13.4132847453675	7.92718655965594	54.2201265855235	19.3162785720855	4.5621434103614	15.1377489766614
Adora2b	adenosine A2B receptor	1.10168789065206	0.513312902971875	0.92850765906842	10.3755595339385	8.38330296585469	6.01144980773908	8.62901763955074	6.9192639661202	7.01490868474925	7.593211705335
Adora3	adenosine A3 receptor	1.40530817970369	0.11850105959993	0.704289332176617	4.92480475574039	2.55911353694512	2.57633563188818	2.58191078978683	1.87396732415755	2.59993119085112	2.48239613443644
Adpgk	ADP-dependent glucokinase	-1.07493012225093	0.37885332949865	0.897420226336488	71.7204576078698	57.3153186981329	63.0211331492647	73.6524025297087	61.6967703645717	71.6207460121252	68.1928820459894
Adprh	ADP-ribosylarginine hydrolase	-1.07847940438607	0.382617594337343	0.897846407380035	44.8970064625265	53.7413842758475	48.0915984619127	53.8804014816042	59.7507273741004	45.817655325565	51.8869466531225
Adprhl1	ADP-ribosylhydrolase like 1	1.90903839488383	0.0504004481592252	0.558532732677823	1.09971368332067	8.82452943774178	3.89753339183084	2.98958091449002	1.00905932839253	3.23765016219196	2.38504726641933
Adprhl2	ADP-ribosylhydrolase like 2	-1.06925838387859	0.505134434765279	0.928279327952608	17.260723464294	22.3260594774867	22.4603619190252	22.0821317547558	21.8389268930669	23.0559935792458	21.3680765297568
Adprm	ADP-ribose/CDP-alcohol diphosphatase, manganese-dependent	1.05270549537927	0.648661599756391	0.957954470557663	12.7662414542008	13.5015300397449	14.5331753593692	12.977498969718	12.2528632733378	11.5770520951106	14.748353504593
Adra1a	adrenoceptor alpha 1A	-1.04997240028832	0.693356472345055	0.967347672934081	11.7143414092854	14.251615041953	14.7974149113577	11.8903786371762	13.1177712691029	14.4713151188883	17.3280985070465
Adra1b	adrenoceptor alpha 1B	-1.10924903192807	0.62416203911018	0.956154339988344	8.12831852889191	32.0330418590027	17.4398104312431	15.8991348634242	19.0279759068305	21.3390578871743	28.9126138010833
Adra1d	adrenoceptor alpha 1D	-1.35675810958797	0.217929999678127	0.82132301845144	11.5230868556644	59.1684698800587	57.8684618854883	35.6031908907448	67.2465966707307	60.3870810554288	69.2150451601691
Adra2a	adrenoceptor alpha 2A	-1.2468497173947	0.129964443091013	0.71803322084122	27.923164828664	19.2374741742771	18.4967686391972	39.2722220130734	27.4608288655395	23.006938273758	19.7618202074744
Adra2b	adrenoceptor alpha 2B	1.3198105109179	0.590971815210189	0.948479234688893	7.6023685064342	0.264735883132253	1.05695820795412	4.07670124703184	3.24340498411884	1.17732733170617	0.584093208102692
Adra2c	adrenoceptor alpha 2C	1.02646812072524	0.868922529791294	0.991492085609077	34.4736332901828	16.369502107011	17.3076906552488	27.1100632927618	23.1362888867144	18.2485736414456	20.24856454756
Adrb1	adrenoceptor beta 1	-1.34059678838874	0.050109304116843	0.557492204239513	14.344091521574	28.2384942007737	20.6767449431026	24.2563724198395	37.4072708168373	21.8296109420519	29.7887536132373
Adrb2	adrenoceptor beta 2, surface	1.4540388735431	0.0505586560053005	0.558890910860091	7.07641848397649	5.73594413453216	4.6241921597993	5.23176660035753	4.10831297988387	2.59993119085112	4.18600132473596
Adrbk1	adrenergic, beta, receptor kinase 1	-1.03987209042811	0.652524516741064	0.957954470557663	304.668503918231	419.738742706188	358.110652832457	327.019385032738	367.87420086539	390.529286988033	415.338945395023
Adrbk2	adrenergic, beta, receptor kinase 2	-1.09644562537435	0.36547119135096	0.892565979644348	40.4981517292438	51.6676198579781	55.8206053575772	41.7182427612925	57.7326087173154	60.7795234993309	55.7809013738071
Adrm1	adhesion regulating molecule 1	1.00644543381016	0.939904798531737	0.9965071110624	41.2153563053225	44.9168548381057	51.1964131977779	43.4168682808891	41.4435081304074	49.3005820151958	47.3115498563181
Adsl	adenylosuccinate lyase	-1.12805360004419	0.104339558586953	0.690362514104545	68.0388074506658	63.9778384236279	65.66352866915	78.2047189222275	72.2918933126933	76.9677743102907	69.8964872362889
Adss	adenylosuccinate synthase	1.05658658987831	0.516610761400578	0.930652083549716	78.8925033686568	84.1860108360566	99.6183110996763	83.6403205849367	74.5262389684196	95.1182373407608	77.7817455456752
Adtrp	androgen-dependent TFPI-regulating protein	1.24840887099698	0.330858011651445	0.877900759096737	2.39068192026233	1.76490588754836	2.77451529587958	2.03835062351592	1.8018916578438	1.66788038658374	1.84962849232519
Aebp1	AE binding protein 1	1.53502747452915	0.0855749461680807	0.656966132060073	64.8831073159196	22.4584274190528	30.9820874706553	49.9395902761401	13.1898469354166	18.8372373072987	20.8813321896713
Aebp2	AE binding protein 2	1.00366509943951	0.971635235565863	0.9965071110624	19.3645235541249	21.4436065337125	22.7246014710137	20.6552863182947	18.5234462426343	23.3503254121723	21.6114486997996
Aen	apoptosis enhancing nuclease	-1.12624842805067	0.382041942307304	0.897846407380035	9.6583549578598	9.83935032308209	7.6629470076674	11.482708512473	8.21662595976773	11.9204392335249	9.24814246162596
Aes	amino-terminal enhancer of split	1.14831260957326	0.202776502273071	0.804969531215829	140.52428327302	155.752944576142	165.612139208812	103.887936778528	123.537692061771	176.991542199827	131.518320691123
Afap1	actin filament associated protein 1	1.17017984639707	0.154741015241364	0.75866795097157	23.6199373721918	20.914134767448	21.6676432630596	19.7720010481044	14.5592845953779	21.6333897201008	19.2750758673889
Afap1l1	actin filament associated protein 1-like 1	1.29796416752852	0.0224813446164778	0.420695532868673	15.3481779280841	17.2960776979739	15.5240736793262	10.4635332007151	11.6041822765141	13.8335961475475	13.4341437863619
Aff1	AF4/FMR2 family, member 1	-1.0025498594775	0.979189781118599	0.997057825070105	25.9149920156436	28.8120886142269	26.6221348628445	25.003767648462	23.7128942172244	29.2860173761909	30.5188701233657
Aff3	AF4/FMR2 family, member 3	-1.04052066037332	0.667315900680673	0.960305373437694	70.9554393933859	100.379022354313	93.4747415159429	77.7970487975244	92.3289285479164	98.306832197465	98.711752169355
Aff4	AF4/FMR2 family, member 4	-1.14425326689607	0.100410318735842	0.684858476048245	543.97576413649	536.266653931568	511.964131977779	659.542316748969	664.177265081225	502.179162278168	603.709005008141
Afg3l1	AFG3(ATPase family gene 3)-like 1 (S. cerevisiae)	-1.04850710881071	0.654500505778727	0.95827592689781	20.0339144917983	16.6342379901433	19.2234274071656	16.8503651543983	21.4785485614981	19.2787350566885	20.4432622835942
Afg3l2	AFG3-like AAA ATPase 2	-1.06910854501212	0.426768502594731	0.908964755320938	69.0907074955813	80.8768122969034	93.2105019639544	81.8737500445562	82.6707892618736	94.9710714242975	86.6404925352327
Afmid	arylformamidase	1.02820893722605	0.826466331049906	0.981261232857221	24.050260117839	15.5311718104255	14.4010555833749	17.0542002167499	16.577403252163	18.0032971140068	18.4476104892434
Aga	aspartylglucosaminidase	1.24781964205105	0.0229549134659403	0.424773837584468	21.0858145367137	23.2967577156383	21.4694635990682	16.4426950296951	17.3702355816142	17.9542418085191	18.5449593572605
Agap1	ArfGAP with GTPase domain, ankyrin repeat and PH domain 1	1.11818515349058	0.156707010902746	0.760112791499391	294.053876192266	234.644237749554	236.692578693727	243.786734572504	219.398328259061	234.23908370404	215.384370487868
Agap2	ArfGAP with GTPase domain, ankyrin repeat and PH domain 2	-1.00069773763672	0.993412691229383	0.999567384766716	1411.88892846853	1274.35029610429	1108.08856126391	1157.78315415704	1358.04970468372	1212.30376451894	1334.75032938267
Agap3	ArfGAP with GTPase domain, ankyrin repeat and PH domain 3	1.01005099789928	0.903792904490947	0.993684022203402	122.689796147863	166.121766665489	142.689358073807	131.541560237561	142.565667968602	145.154648938273	150.306652218426
Agbl4	ATP/GTP binding protein-like 4	1.18252800373877	0.563219559670796	0.943173066875662	2.39068192026233	1.32367941566127	1.98179663991398	1.29095539489342	2.37849698835382	0.686774276828598	2.09300066236798
Agbl5	ATP/GTP binding protein-like 5	1.18079794920742	0.216693378009238	0.82132301845144	13.387818753469	8.95689737930791	10.1071628635613	9.37641286817324	8.21662595976773	9.41861865364934	9.58886349968587
Ager	advanced glycosylation end product-specific receptor	1.05123785719089	0.865613069799455	0.991215121440578	1.86473189780462	0.750085002208052	1.45331753593692	0.951230290974097	1.15321066102003	2.01126752499804	0.973488680171154
Agfg1	ArfGAP with FG repeats 1	-1.10155915797237	0.236525470791114	0.837668970614224	95.1969540648459	85.4214449573405	80.1306441405221	103.616156695393	101.122159838194	84.4241807444298	94.2337042405677
Agfg2	ArfGAP with FG repeats 2	-1.01953887345535	0.827163118209954	0.981432372030646	48.3395884277043	40.1957315889138	39.7019926862768	41.0387925534539	46.7771074376251	39.1951890847178	47.4575731583438
Agk	acylglycerol kinase	-1.01215674530281	0.889857667258888	0.993059596556186	39.5418789611389	38.8720521732526	34.5493214225005	39.6798921377766	40.1461461367599	33.8972160920401	39.0368960748633
Agl	amylo-alpha-1, 6-glucosidase, 4-alpha-glucanotransferase	1.02224541404132	0.772053974762843	0.977070519424067	173.085371026993	178.564353172705	168.1884748407	165.174345525574	181.414452111714	146.871584630344	184.768151496485
Agmo	alkylglycerol monooxygenase	1.25435312360315	0.14057341456993	0.735507895401936	6.8851639303555	4.80936854356927	6.34174924772475	5.09587655878981	5.47775063984515	4.2187562719471	4.42937349477875
Ago2	argonaute RISC catalytic component 2	-1.01437843199981	0.846367967466723	0.98709343658936	95.3403949800616	88.4659076133614	88.7184295801493	86.0863413331558	98.3832845182715	89.820264348083	94.3797275425934
Ago3	argonaute RISC catalytic component 3	1.10503402194151	0.23673892693398	0.837668970614224	37.0077561256608	38.2102124654219	35.2099203024718	35.3993558283932	30.2717798517759	35.0254881182585	32.5631963517251
Ago4	argonaute RISC catalytic component 4	-1.1999202257135	0.126193498801438	0.71347672072228	10.2321186187228	9.83935032308209	9.57868375958425	11.1429834085537	12.5411659385929	12.0185498445005	11.779213030071
Agpat1	1-acylglycerol-3-phosphate O-acyltransferase 1	1.10121348381372	0.271572662353816	0.861305282370049	87.4033310047907	90.7161626199855	97.0419754677881	76.8458185065503	76.4002062925772	100.955818693804	78.6092109238207
Agpat3	1-acylglycerol-3-phosphate O-acyltransferase 3	1.01788343361097	0.828558520394584	0.981544215067636	347.366083014116	425.209950957588	420.999666205727	343.869750187136	379.262156142963	434.875283148966	405.117314253226
Agpat4	1-acylglycerol-3-phosphate O-acyltransferase 4	1.1093995157401	0.207761931570084	0.811108449186045	78.3665533461991	86.2597752539259	75.2422124287343	83.8441556472883	73.0847256421446	65.39072221518	66.3919279876727
Agpat5	1-acylglycerol-3-phosphate O-acyltransferase 5	-1.07498583415203	0.376351281626779	0.896473210907323	97.0616859626505	98.0846447004999	87.3972318202067	110.750383877698	100.545554507684	85.5524527706482	108.446638971067
Agpat6	NA	-1.06499080423015	0.40408460178896	0.906335434323474	118.721264160227	140.310018060094	134.960351178142	149.275210662149	143.935105628563	134.705868869381	131.713018427157
Agpat9	NA	-1.26953190713814	0.137600193125314	0.731930005839368	4.01634562604071	6.00068001766441	6.80416846370468	5.63943672506072	6.9192639661202	8.38845723840644	7.30116510128366
Agps	alkylglycerone phosphate synthase	1.00365979656805	0.965646316112326	0.9965071110624	42.3150699886432	36.6659198138171	40.6928910062338	42.9412531354021	40.6506758009562	36.0556495335014	39.4262915469317
Agrn	agrin	-1.0564004571375	0.487588151050471	0.922312913312855	290.180971481441	256.837929285475	235.041081493798	282.447451398523	290.825313575989	241.499268916228	287.17916065049
Agt	angiotensinogen (serpin peptidase inhibitor, clade A, member 8)	1.2625554501347	0.0257022773418203	0.447553224627625	77.9362306005519	69.1843107918956	65.1350495651729	40.0875622624798	55.3541117289616	60.6814128883554	67.8034865739209
Agtpbp1	ATP/GTP binding protein 1	-1.08194893816428	0.356556059185339	0.889518021568273	450.069778308586	605.936313842539	589.518440486413	540.70647539799	620.571486961405	577.724332729314	634.665945037584
Agtrap	angiotensin II receptor-associated protein	1.09462055709839	0.3603723158928	0.890237996641647	24.7196510555125	22.5466727134303	20.4785652791112	20.3835062351592	22.4876078898906	19.1315691402252	20.7353088876456
Ahctf1	AT hook containing transcription factor 1	-1.03002733594358	0.686702854984914	0.963908164901324	132.826287489775	114.365901513134	119.370217610819	134.87086625597	118.70862241875	123.325037996221	126.55352842225
Ahcy	adenosylhomocysteinase	-1.01566427406694	0.850191201742709	0.98709343658936	54.5553614203863	47.0347419031637	48.0915984619127	52.997116211414	54.9937333973928	48.7609736548304	46.2407123081298
Ahcyl1	adenosylhomocysteinase-like 1	1.0749775922419	0.325024498388064	0.877900759096737	594.227898100404	621.820466830475	556.950915703827	524.739395513782	546.766004656123	542.257346861666	585.407417820924
Ahcyl2	adenosylhomocysteinase-like 2	-1.00831797632062	0.915560750056095	0.994960680028796	197.565953890479	194.757364690961	171.293289576565	188.615377696007	199.072990358583	164.335273383986	206.038879158225
Ahdc1	AT hook, DNA binding motif, containing 1	-1.06507371655936	0.396471479883056	0.902955488361609	100.504267927828	114.14528827719	110.914551947186	119.855016662736	114.023704108356	117.830843781592	110.636988501452
Ahi1	Abelson helper integration site 1	-1.01457332791117	0.890741157518421	0.993059596556186	197.85283572091	118.116326524174	123.664110330633	157.496558176997	144.583786625387	155.750594923628	137.067206168098
Ahnak	AHNAK nucleoprotein	1.32739705012519	0.0160935940944332	0.37002165841428	804.034143422626	506.925093551077	527.950624873085	597.712347835652	380.271215471356	396.023481202662	473.261521865207
Ahr	aryl hydrocarbon receptor	-1.0611132996079	0.699173200535818	0.969172103501922	5.78545024703483	5.82418942890958	6.01144980773908	5.70738174584458	7.92832329451272	6.57341093535944	4.81876896684721
Ahsa1	AHA1, activator of heat shock 90kDa protein ATPase homolog 1 (yeast)	-1.00327819477601	0.970977213347124	0.9965071110624	69.5210302412285	84.7154826023211	98.8255924437107	84.6594958966946	76.9047359567734	96.688007116369	79.8260717740346
Ahsa2	AHA1, activator of heat shock protein ATPase 2	1.11657195760423	0.308542165433876	0.877900759096737	20.7989327062823	16.7666059317094	16.7131516632746	17.0542002167499	14.2709819301229	16.2863614219353	17.1820752050209
Aida	axin interactor, dorsalization associated	-1.0407011448314	0.641994386670367	0.957767485187894	45.3273292081737	36.7100424610058	44.260124958079	43.484813301673	44.5427617818988	45.5723787981262	41.5192922092997
Aif1	allograft inflammatory factor 1	1.14646015757346	0.398152841706091	0.903271803207396	7.98487761367617	6.08892531204183	4.75631193579356	4.62026141330276	5.98228030404142	4.95458585426346	6.42502528912962
Aif1l	allograft inflammatory factor 1-like	1.34706403504449	0.0164418406953701	0.371862780171532	19.0298280852881	17.5166909339174	14.7974149113577	15.3555746971533	10.5230472818078	14.1769832859618	10.8543987839084
Aifm1	apoptosis-inducing factor, mitochondrion-associated 1	-1.005123586716	0.960370558831486	0.9965071110624	19.4123371925301	18.4432665248803	20.874924607094	18.9566607986981	20.6136405657331	21.8296109420519	17.2307496390294
Aifm2	apoptosis-inducing factor, mitochondrion-associated 2	1.02568830665391	0.84623972807075	0.98709343658936	20.0339144917983	16.4577474013884	11.956839727481	12.9095539489342	17.8747652458105	15.1090340902291	17.279424073038
Aifm3	apoptosis-inducing factor, mitochondrion-associated 3	1.06014871075506	0.524032225740907	0.932016338821504	71.7204576078698	55.329799574641	54.3672878216403	62.985034266642	54.9937333973928	49.9873562920244	60.4049726046201
Aig1	androgen-induced 1	-1.00700057620506	0.935822118002492	0.996331132215477	51.39966128564	53.8296295702249	57.6042223334998	57.6853226455006	58.3092140478254	45.425212881663	57.2898088280724
Aimp1	aminoacyl tRNA synthetase complex-interacting multifunctional protein 1	1.11028811219283	0.454396478658689	0.915732853786886	10.66244136437	9.00102002649662	12.2871391674667	10.1238080967957	8.00039896082648	11.9694945390127	8.07995604542058
Aimp2	aminoacyl tRNA synthetase complex-interacting multifunctional protein 2	-1.19150679119991	0.10732513668651	0.691482425196608	14.7744142672212	16.8107285788981	15.0616544633463	19.4322759441851	20.7577918983606	18.7391266963232	15.4297955807128
Aip	aryl-hydrocarbon receptor-interacting protein	-1.08205687708103	0.364507524554788	0.892565979644348	44.1798018864478	54.8003278083765	43.4013464141162	49.3280850890853	54.4171280668828	47.8779781560508	54.0772961835076
Ajap1	adherens junction associated protein 1	-1.20085873000996	0.0436315811280235	0.540518831896585	28.0666057438797	32.2095324477575	33.0299439985664	36.486476160935	40.5786001346424	38.753691335328	33.5853594659048
Ajuba	ajuba LIM protein	1.21939431849709	0.259132159439352	0.852414119348283	8.74989582816012	6.26541590079667	5.41691081576489	7.27011722387346	5.4056749735314	4.16970096645934	5.64623434499269
Ak1	adenylate kinase 1	-1.21055248803372	0.234462743248964	0.835554239544002	80.0400306903827	82.2446143597534	102.723125835541	76.6419834441987	86.0583455786199	183.614008440674	81.0916070582571
Ak2	adenylate kinase 2	1.18295565844087	0.257798281564181	0.852407648186999	8.12831852889191	9.48636914557242	9.31444420759572	8.42518257719914	6.05435597035517	9.4676739591371	6.3276764211125
Ak3	adenylate kinase 3	1.08120547568742	0.466132229250214	0.920313743821926	27.15814661418	25.8999938997721	22.9227811350051	23.3051421288654	22.5596835562044	25.2634823261948	22.6336118139793
Ak4	adenylate kinase 4	1.00697755193628	0.963389123774368	0.9965071110624	8.65426855134963	7.98619914115631	7.00234812769608	5.63943672506072	7.85624762819897	10.5468906798678	7.20381623326654
Ak6	adenylate kinase 6	1.04572145664941	0.766405677167009	0.976639315658517	7.12423212238174	6.22129325360796	7.72900689566454	6.45477697446709	7.85624762819897	7.26018521218803	5.30551330693279
Ak7	adenylate kinase 7	-1.26182371702919	0.643141388253932	0.957767485187894	0.621577299268205	0.0882452943774178	1.45331753593692	0.679450207838641	1.22528632733378	1.56976977560822	0.0973488680171154
Ak8	adenylate kinase 8	-1.28902400653863	0.347151461248044	0.883746910808267	0.908459129699684	0.926575590962887	1.51937742393405	1.42684543646115	1.58566465890254	1.47165916463271	1.21686085021394
Akap1	A kinase (PRKA) anchor protein 1	1.02191153950081	0.785262391825667	0.978105907522025	75.2108532114528	64.1984516595715	71.608918588892	68.8962510748382	68.5439586643782	75.9376128950478	61.8652056248768
Akap10	A kinase (PRKA) anchor protein 10	-1.01854328545787	0.831315618225542	0.982308818277297	82.2872716954293	92.6575590962887	88.057830700178	83.4364855225851	96.7255441930552	74.6131196468784	102.459683588014
Akap11	A kinase (PRKA) anchor protein 11	-1.07713792682692	0.356115213590235	0.889518021568273	961.962591075155	912.500466509689	845.236266923314	1020.94188229834	1036.52015725807	845.958743136369	1002.93671274633
Akap12	A kinase (PRKA) anchor protein 12	1.21319582498281	0.139340594451357	0.734727582890897	46.5704838067101	52.5059501545636	65.5314088931557	37.8453765766123	33.6593361685222	66.5680495468862	42.3954320214538
Akap13	A kinase (PRKA) anchor protein 13	1.21754809909804	0.0124075602586288	0.326972447351276	101.364913419123	88.5100302605501	82.3106204444275	80.9225197535821	72.363968979007	72.5527968163926	72.4762322387424
Akap17a	A kinase (PRKA) anchor protein 17A	-1.10172133496603	0.305390013602616	0.877900759096737	24.0024464794338	24.2233333066012	27.4148535188101	26.5665031264909	27.6770558644808	31.1010636792379	25.5540778544928
Akap2	A kinase (PRKA) anchor protein 2	-1.05099046757666	0.568027469225258	0.94558535905339	103.181831678522	130.20593185388	139.980902665924	114.011744875324	132.258847685735	148.048911962051	128.500505782592
Akap3	A kinase (PRKA) anchor protein 3	1.36111581567177	0.210522376611404	0.814021144849969	1.86473189780462	2.11788706505803	2.31209607989965	1.22301037410955	1.51358899258879	1.47165916463271	1.89830292633375
Akap5	A kinase (PRKA) anchor protein 5	-1.06953090863623	0.448220604385536	0.914666466834684	72.2464076303275	61.2863569451167	71.0143795969178	71.4102168438411	75.9677522946946	84.3260701334543	59.9182282645345
Akap6	A kinase (PRKA) anchor protein 6	-1.09132213363494	0.283893600375666	0.870071769587564	526.236904288144	652.529829273816	668.129707203001	622.240500338627	698.485282246571	719.73944211637	646.737204671706
Akap7	A kinase (PRKA) anchor protein 7	1.13429375390634	0.48883254284928	0.923090061748918	6.1679593542768	5.29471766264507	4.69025204779643	3.6010861015448	3.89208598094261	6.86774276828598	4.52672236279587
Akap8	A kinase (PRKA) anchor protein 8	1.00490302918346	0.952773631907224	0.9965071110624	68.851639303555	55.0650636915087	59.9163184133994	59.7236732690165	59.3903490425317	64.8511138548147	59.869553830526
Akap8l	A kinase (PRKA) anchor protein 8-like	-1.00584124762716	0.952719764913305	0.9965071110624	53.3600204602551	42.6665998314815	51.9230719657464	41.5144076989409	48.5789990954689	61.2700765542085	46.7274566482154
Akap9	A kinase (PRKA) anchor protein 9	-1.03038757274029	0.683608349479311	0.963068900023705	205.455204227344	180.814608179329	200.888119399281	214.434485593875	206.208481323645	202.451245747973	183.648639514288
Akip1	A kinase (PRKA) interacting protein 1	1.3643700331671	0.154117897497544	0.758618356950125	2.91663194272004	2.42674559537899	2.84057518387671	2.51396576900297	1.44151332627504	2.01126752499804	1.99565179435087
Akirin1	akirin 1	-1.0929509499355	0.251387455062475	0.848381326966626	100.79114975826	107.350400610129	96.3813765878167	116.389820602759	120.582589742907	98.7483299468548	108.495313405075
Akirin2	akirin 2	-1.08446245180606	0.2939513972269	0.87332179348251	48.865538450162	44.6521189549734	47.1007001419557	50.7549305255465	49.5159827575477	52.0967344279979	50.8647835389428
Akna	AT-hook transcription factor	-1.05375259802644	0.685202453898737	0.963896126890178	14.2484642447635	11.9572373881401	12.0228996154782	11.482708512473	11.8204092754553	16.9731356987639	13.2881204843363
Akr1a1	aldo-keto reductase family 1, member A1 (aldehyde reductase)	1.03749979919215	0.652799095437065	0.957954470557663	223.672200459743	274.222252277826	273.48793630813	223.199393274993	232.732326527105	280.400126168019	254.615964298765
Akr1b1	aldo-keto reductase family 1, member B1 (aldose reductase)	1.01232753229696	0.885604649212427	0.993047698896346	57.2329251710801	56.38874310717	50.0073352138295	51.3664357126012	55.2820360626478	47.436480406661	61.5731590208255
Akr1b10	aldo-keto reductase family 1, member B10 (aldose reductase)	-1.99416425862299	0.00549863385730876	0.240432856738471	24.050260117839	5.9565573704757	5.68115036775342	24.2563724198395	26.3076182045195	17.6108546701048	26.965636440741
Akr1c12	aldo-keto reductase family 1, member C12	1.36943977178436	0.32704649130215	0.877900759096737	0.908459129699684	1.05894353252901	1.45331753593692	1.01917531175796	1.22528632733378	0.932050804267383	0.194697736034231
Akr1c14	aldo-keto reductase family 1, member C14	1.22320434066987	0.395024908394298	0.902955488361609	12.0012232397169	6.30953854798537	8.52172555163013	12.977498969718	5.1173723082764	3.72820321706953	7.49586283731789
Akr1c19	aldo-keto reductase family 1, member C19	1.06792236798903	0.759128620333214	0.975330071088415	3.68165015720398	2.11788706505803	2.84057518387671	3.94081120546412	2.09019432309881	1.96221221951028	2.82311717249635
Akr1cl	aldo-keto reductase family 1, member C-like	1.02227505559483	0.877150920579175	0.992112786234778	7.41111395281322	7.50085002208051	6.20962947173048	8.49312759798301	6.41473430192393	6.37718971340841	6.42502528912962
Akr1d1	aldo-keto reductase family 1, member D1	1.0402622591746	0.855082095051027	0.987924614959166	4.54229564849842	3.00034000883221	2.84057518387671	2.71780083135456	4.68491831039388	3.67914791158177	2.33637283241077
Akr1e2	aldo-keto reductase family 1, member E2	-1.04672362132873	0.759236325379386	0.975330071088415	7.65018214483945	9.97171826464821	11.2962408475097	7.13422718230573	11.2438039449453	12.0185498445005	9.7835612357201
Akr7a2	aldo-keto reductase family 7, member A2	-1.01355960360455	0.902359755958288	0.993642993593593	13.387818753469	14.1633697475756	14.0046962553922	14.3363993853953	14.1268305974954	15.2071447012047	12.5093295401993
Akr7a3	aldo-keto reductase family 7, member A3 (aflatoxin aldehyde reductase)	1.55833327635213	0.0838514387455546	0.649573547132558	1.81691825939937	2.16200971224674	2.11391641590825	1.22301037410955	0.936983662078776	2.20748874694906	0.778790944136923
Akt1	v-akt murine thymoma viral oncogene homolog 1	-1.00248265844102	0.977311887441502	0.997057825070105	131.248437422402	131.000139503277	124.522888874595	105.314782214989	121.01504374079	149.422460515708	140.912486454775
Akt1s1	AKT1 substrate 1 (proline-rich)	1.0120914353339	0.892435790185348	0.993059596556186	26.4887556765066	24.9734183088092	27.0184941908273	26.0229429602199	25.4427102087545	24.625763354854	27.2090086107838
Akt2	v-akt murine thymoma viral oncogene homolog 2	1.0562729199921	0.546608627011271	0.939044040360743	88.3117901344904	115.557212987229	89.7093279001063	87.9208568943201	96.2930901951727	79.5186501956541	107.035080384818
Akt3	v-akt murine thymoma viral oncogene homolog 3	-1.03344669528913	0.734873474507237	0.973553778862752	80.087844328788	110.306617971772	123.664110330633	94.1038537856517	109.122558799021	120.72510680537	108.397964537058
Aktip	AKT interacting protein	-1.03165225571801	0.687047874609914	0.963908164901324	97.5876359851082	118.028081229796	100.278909979648	102.053421217364	111.428980121061	104.684021910873	116.477920582479
Alad	aminolevulinate dehydratase	1.05403356784141	0.703883273218879	0.970520109225092	10.9493231948015	16.5901153429546	17.902229647223	11.2109284293376	14.0547549311816	17.4146334481537	14.5536557685588
Alas1	5'-aminolevulinate synthase 1	-1.04375836624011	0.645228098848363	0.957767485187894	33.5173605220778	42.7548451258589	38.1165553743456	37.505651472693	39.2812381409949	44.1007196334935	38.2581051307264
Alas2	5'-aminolevulinate synthase 2	1.81985457319158	0.00605166825021653	0.251707188995007	6.93297756876075	6.08892531204183	4.2278328318165	4.14464626781571	2.16226998941256	2.89426302377766	3.4558848146076
Alb	albumin	2.11495611430732	0.000128316169710357	0.0360690642762018	5.88107752384533	3.88279295260638	3.96359327982797	1.49479045724501	1.87396732415755	2.55087588536336	2.62841943646212
Alcam	activated leukocyte cell adhesion molecule	1.08734554872296	0.489698298988371	0.923679642212218	431.613713884161	272.324978448711	257.897802740806	367.310782357569	273.74338065963	226.488345436974	312.149145296881
Aldh16a1	aldehyde dehydrogenase 16 family, member A1	1.15095987424822	0.214364243100388	0.818954409009268	23.9546328410285	21.3112385921464	18.3646488632029	17.1900902583176	18.8117489078893	15.5995871451067	22.1955419079023
Aldh18a1	aldehyde dehydrogenase 18 family, member A1	-1.03201499073465	0.69499433704873	0.968122095176064	52.4993749689607	59.3008378216248	61.2375161733421	55.1034118557138	56.8677007215504	65.0963903822535	60.6970192086715
Aldh1a1	aldehyde dehydrogenase 1 family, member A1	-1.01769709808139	0.89737569305123	0.993642993593593	15.2047370128684	21.222993297769	17.902229647223	21.6744616300526	12.2528632733378	22.4673299133927	17.2307496390294
Aldh1a2	aldehyde dehydrogenase 1 family, member A2	1.44718673499387	0.335685810547604	0.87817599463259	37.9162152553605	7.01550090300472	12.4853188314581	33.6327852880127	5.62190197247266	4.70930932682467	9.00477029158318
Aldh1b1	aldehyde dehydrogenase 1 family, member B1	-1.01147348606818	0.919693129454003	0.995224297555816	16.4478916114048	12.574954448782	12.3531990554638	13.9287292606921	14.7034359280054	13.1958771762066	14.1155858624817
Aldh1l1	aldehyde dehydrogenase 1 family, member L1	1.08338950096627	0.442089616487527	0.912945602982638	30.648542217763	25.1499088975641	21.403403711071	21.6065166092688	22.4876078898906	23.8899337725376	27.0629853087581
Aldh2	aldehyde dehydrogenase 2 family (mitochondrial)	1.18435431635634	0.0617559085250577	0.604340048230734	67.7041119818291	50.785166914204	52.1873115177349	49.1242500267337	42.0201134609174	51.8514579005591	49.0638294806262
Aldh3a2	aldehyde dehydrogenase 3 family, member A2	1.05941363382987	0.438605470708786	0.91061671240746	102.70369529447	101.48208853403	95.1262387158712	103.684101716177	91.4640205521513	87.808996823085	93.9903320705249
Aldh3b1	aldehyde dehydrogenase 3 family, member B1	-1.07435830692554	0.629884382386065	0.956154339988344	16.4957052498101	25.5028900750738	21.6676432630596	16.3747500089112	19.7487325699681	20.5051176938824	34.3641504100417
Aldh4a1	aldehyde dehydrogenase 4 family, member A1	1.11500741764579	0.31555938461151	0.877900759096737	29.5488285344424	22.281936830298	23.8476195669649	26.6344481472747	21.9830782256944	23.2031594957091	18.8370059613118
Aldh5a1	aldehyde dehydrogenase 5 family, member A1	1.11760303121795	0.176558032557838	0.779285301311301	331.683209617195	258.646957820212	243.034327941452	239.710033325472	242.318390146834	250.378279209512	261.917129400049
Aldh6a1	aldehyde dehydrogenase 6 family, member A1	1.03896930772122	0.650365855091883	0.957954470557663	196.992190229616	147.237273668722	143.482076729772	167.416531211441	152.079655922017	148.735686238879	157.899863923761
Aldh7a1	aldehyde dehydrogenase 7 family, member A1	1.20124094409613	0.0958754230262117	0.67981415545448	52.9296977146079	35.1216271622123	36.7292977264058	37.2338713895575	29.1906448570696	39.6366868341076	32.4171730496994
Aldh9a1	aldehyde dehydrogenase 9 family, member A1	1.09194379276156	0.29623885150214	0.87332179348251	121.590082464542	106.997419432619	89.5772081241121	107.421077859289	89.0855235637975	96.491785894418	95.7912861288416
Aldoa	aldolase A, fructose-bisphosphate	-1.07404330158535	0.433614689104739	0.908964755320938	713.427298644684	995.892269696349	849.398039867134	854.544526398658	867.935173750202	1012.64867118377	929.000247487332
Aldoc	aldolase C, fructose-bisphosphate	1.04275009449776	0.627959855612194	0.956154339988344	1155.51219933959	1286.92525055307	1058.80788481804	963.256559652841	1083.00896203044	1254.63849315487	1175.97432564675
Alg1	ALG1, chitobiosyldiphosphodolichol beta-mannosyltransferase	1.13639122139909	0.379193072910461	0.897503521399407	11.3318323020434	12.0013600353288	11.4944205115011	11.8224336163923	11.0996526123178	8.97712090425953	9.10211915960029
Alg10	ALG10, alpha-1,2-glucosyltransferase	-1.0399763036323	0.721356800301432	0.972589081499498	56.2766524029752	47.5200910222395	39.3716932462911	57.6173776247167	53.6963714037453	36.3990366719157	51.2541790110113
Alg11	ALG11, alpha-1,2-mannosyltransferase	-1.10236410296651	0.220075619204008	0.82132301845144	52.9775113530132	57.7124225228313	51.9891318537435	63.6644844744806	55.4982630615891	57.7871498645777	62.2546010969453
Alg12	asparagine-linked glycosylation 12, alpha-1,6-mannosyltransferase	1.23002562737799	0.0713808108910454	0.621619735637093	15.6828733969209	16.1930115182562	15.5901335673233	10.9391483462021	14.7034359280054	11.4298861786474	14.4076324665331
Alg13	ALG13, UDP-N-acetylglucosaminyltransferase subunit	-1.16047997374851	0.249180006241576	0.847611669248431	12.9096823694166	13.0161809206691	12.4853188314581	18.3451556116433	15.0638142595742	10.3506694579167	15.8678654867898
Alg14	ALG14, UDP-N-acetylglucosaminyltransferase subunit	1.04320384692297	0.682553161478841	0.962980715155258	18.8863871700724	19.2815968214658	21.2052240470796	19.500220964969	18.3792949100068	16.4335273383986	21.4654253977739
Alg2	ALG2, alpha-1,3/1,6-mannosyltransferase	-1.12001234179808	0.148710890429413	0.748053162509437	199.335058511473	236.012039812404	206.635329655031	245.349470050533	253.345967092838	207.5529975187	252.76633580644
Alg3	ALG3, alpha-1,3- mannosyltransferase	1.27762496375782	0.274092537046512	0.862919056718825	5.16387294776663	4.4563873660596	7.33264756768174	4.00875622624798	2.16226998941256	6.52435562987168	4.77009453283866
Alg5	ALG5, dolichyl-phosphate beta-glucosyltransferase	1.03496409490047	0.76557988487132	0.976639315658517	11.0927641100172	11.5601335634417	10.5035221915441	11.0750383877698	10.450971615494	10.49783537438	10.7570499158913
Alg6	ALG6, alpha-1,3-glucosyltransferase	-1.1218561708945	0.383301123373883	0.897846407380035	12.0490368781221	10.8100485612337	8.2574859996416	13.9287292606921	11.6762579428278	9.90917170852691	11.3411431239939
Alg8	ALG8, alpha-1,3-glucosyltransferase	1.39959835327227	0.0365207384948543	0.508435653393815	7.17204576078698	6.57427443111763	6.53992891171615	5.70738174584458	4.46869131145263	4.9055305487757	4.28335019275308
Alg9	alpha-1,2-mannosyltransferase	1.0033672618573	0.970529305506056	0.9965071110624	27.0625193373695	27.135428021056	31.7748061266209	28.8086888123584	28.9744178581283	29.2369620707032	27.0629853087581
Alk	anaplastic lymphoma receptor tyrosine kinase	1.05001145226412	0.744975009503531	0.974145366262158	21.3726963671452	11.6925015050079	11.0320012955212	14.9479045724501	12.2528632733378	13.7845408420597	15.0890745426529
Alkbh1	alkB homolog 1, histone H2A dioxygenase	1.01550611847919	0.889241553954701	0.993059596556186	22.1855282200344	17.8255494642384	17.3737505432459	21.470626567701	19.5325055710268	16.1882508109598	18.3989360552348
Alkbh2	alkB homolog 2, alpha-ketoglutarate-dependent dioxygenase	1.13270057801036	0.643864004430606	0.957767485187894	0.956272768104931	1.10306617971772	1.51937742393405	1.08712033254183	1.08113499470628	1.22638263719392	0.778790944136923
Alkbh3	alkB homolog 3, alpha-ketoglutarate-dependent dioxygenase	1.02304708317449	0.823178007658573	0.980372564466039	18.7907598932619	22.0613235943545	21.7997630390538	17.7336504245885	22.8479862214594	20.2107858609559	20.8326577556627
Alkbh4	alkB homolog 4, lysine demthylase	-1.07777280969736	0.623302450948889	0.956154339988344	6.31140026949254	5.47120825139991	6.67204868771041	6.45477697446709	6.9192639661202	6.08285788048187	7.00911849723231
Alkbh5	alkB homolog 5, RNA demethylase	1.07843141200649	0.347986344927955	0.883956529751332	67.3216028745871	68.3901031424988	70.0234812769608	68.6924160124866	66.0213103433969	53.5193382871429	66.2945791196556
Alkbh6	alkB homolog 6	-1.1128953135335	0.431849746205013	0.908964755320938	7.55455486802895	9.04514267368533	7.53082723167314	7.7457323693605	9.009458289219	8.82995498779626	10.2216311417971
Alkbh7	alkB homolog 7	1.17063413415211	0.294027468265102	0.87332179348251	5.25950022457712	5.16234972107894	5.35085092776776	4.21259128859957	4.97322097564889	4.12064566097159	4.67274566482154
Alkbh8	alkB homolog 8, tRNA methyltransferase	1.00844142846935	0.929433432283861	0.996129083273801	27.349401167801	26.826569490735	27.6790930707986	28.8086888123584	28.0374341960495	22.8597723572948	28.6205671970319
Allc	allantoicase	1.22344840009185	0.56856994314785	0.945774452363532	1.53003642896789	0.838330296585469	0.528479103977062	0.883285270190233	0.36037833156876	0.588663665853084	1.31420971823106
Alms1	Alstrom syndrome protein 1	-1.00589753707395	0.94392862231426	0.9965071110624	150.039197315664	119.9694777061	119.370217610819	122.233092390171	150.133612931545	118.664783974884	131.518320691123
Alox12	arachidonate 12-lipoxygenase	1.39263767699134	0.219075521274165	0.82132301845144	2.34286828185708	1.54429265160481	1.45331753593692	1.97040560273206	0.936983662078776	1.32449324816944	0.924814246162596
Alox15	arachidonate 15-lipoxygenase	1.23996293911325	0.397014315817152	0.902955488361609	2.39068192026233	3.4415664807193	1.91573675191685	0.951230290974097	1.58566465890254	2.59993119085112	3.11516377654769
Alox5	arachidonate 5-lipoxygenase	1.00598774781577	0.977570716303678	0.997057825070105	3.20351377315152	2.33850030100157	2.44421585589391	1.6986255195966	2.88302665255008	2.89426302377766	3.06648934253914
Alox5ap	arachidonate 5-lipoxygenase activating protein	1.039087151076	0.888974563185488	0.993059596556186	2.39068192026233	1.36780206284998	1.45331753593692	1.01917531175796	1.94604299047131	1.96221221951028	1.75227962430808
Aloxe3	arachidonate lipoxygenase 3	-1.41401829886951	0.0888337717622368	0.664390495420962	3.01225921953053	2.16200971224674	2.90663507187384	3.6010861015448	3.53170764937385	5.05269646523897	2.96914047452202
Alpk3	alpha-kinase 3	-1.10128128685605	0.696322882460871	0.968513199200203	4.49448201009318	2.69148147851124	1.45331753593692	2.10629564429979	3.53170764937385	2.89426302377766	4.23467575874452
Alpl	alkaline phosphatase, liver/bone/kidney	1.12077048585028	0.511743888920043	0.92850765906842	11.6187141324749	6.97137825581601	8.78596510361866	8.83285270190233	5.47775063984515	10.7921672073065	7.34983953529221
Als2	amyotrophic lateral sclerosis 2 (juvenile)	1.02127270336414	0.797462213564497	0.978105907522025	59.0976570688847	66.0516028414972	69.8913615009665	56.1225871674717	64.0752673529256	71.3754694846864	62.7413454370309
Als2cr12	amyotrophic lateral sclerosis 2 (juvenile) chromosome region, candidate 12	-1.39975506928738	0.219236544420359	0.82132301845144	0.860645491294438	0.926575590962887	1.84967686391972	1.42684543646115	2.23434565572631	1.86410160853477	1.16818641620538
Alyref	Aly/REF export factor	1.02329702194122	0.904381232135959	0.994013092541704	2.86881830431479	3.04446265602092	3.6332938398423	2.58191078978683	2.66679965360883	4.26781157743486	2.77444273848779
Amacr	alpha-methylacyl-CoA racemase	1.11511887699816	0.285973859482527	0.870757172831454	18.025741678778	18.7080024080126	18.9591878551771	14.8120145308824	16.289100586908	17.4636887536415	17.8635172811407
Ambra1	autophagy/beclin 1 regulator 1	1.03370210689561	0.656895886288177	0.95827592689781	99.88269062856	103.599975599089	109.923653627229	100.422740718551	105.08632148545	107.480174323676	91.2158893320371
Amd1	adenosylmethionine decarboxylase 1	-1.0137557022695	0.870379743865093	0.991492085609077	280.23573469315	302.637237067354	256.774784644855	301.540002238789	294.068718560108	230.314659265019	309.374702558393
Amdhd2	amidohydrolase domain containing 2	1.12048225853364	0.423962684925055	0.908842932206423	11.5230868556644	11.6042562106304	7.8611266716588	10.8032583046344	9.009458289219	7.84884887804112	9.44284019766019
Amer1	APC membrane recruitment protein 1	-1.1383654874623	0.158731999664812	0.762876465722545	22.0899009432239	23.9144747762802	25.4330568788961	25.6152728355168	25.5147858750682	27.4709710731439	29.5453814431945
Amigo1	adhesion molecule with Ig like domain 1	-1.17251573372445	0.108332872069672	0.692462310587193	39.4940653227337	59.2567151744361	57.207863005517	56.5982023129588	58.8137437120217	69.5604231816394	58.6040185463035
Amigo2	adhesion molecule with Ig like domain 2	1.22243357717814	0.188502658567482	0.79162194938054	15.3481779280841	9.66285973432725	7.92718655965594	9.37641286817324	8.79323129027775	8.48656784938196	9.39416576365164
Amigo3	adhesion molecule with Ig like domain 3	1.21263709122616	0.392899832849396	0.902278880432876	4.54229564849842	3.4415664807193	2.17997630390538	2.98958091449002	3.38755631674635	2.69804180182663	2.23902396439365
Ammecr1l	AMME chromosomal region gene 1-like	1.03647903045621	0.660095147178549	0.958678663512611	61.3448980739313	51.7117425051668	50.4697544298095	53.8124564608203	55.2820360626478	49.7420797645856	51.7895977851054
Amn1	antagonist of mitotic exit network 1 homolog	1.15061005305562	0.162027746713485	0.764855538092841	19.2688962773144	18.9286156439561	18.0343494232173	16.3068049881274	17.3702355816142	15.3052553121802	16.3059353928668
Amotl2	angiomotin like 2	1.22751904714157	0.00943149847631399	0.296148263351854	50.2521339639141	46.4170248425218	48.8182572298811	41.4464626781571	41.2272811314662	37.7235299200851	37.7713607906408
Ampd2	adenosine monophosphate deaminase 2	1.0794242479405	0.385481679584975	0.898046013371138	68.6125711115288	54.9768183971313	51.0642934217837	54.3560166270913	50.8854204175089	57.1494308932369	53.4445285413964
Ampd3	adenosine monophosphate deaminase 3	1.01038341452776	0.906412142779777	0.994388260589805	85.7298536606071	71.1257072681988	60.2466178533851	75.96253323636	65.5888563455144	72.7980733438314	72.3788833707253
Amph	amphiphysin	-1.28438884591805	0.00260360060426636	0.166151939102533	181.452757747911	236.188530401159	216.147953526619	235.701277099224	292.194751235951	283.196278580821	274.231761204214
Amt	aminomethyltransferase	1.2256519436162	0.217734512107767	0.82132301845144	16.7825870802415	9.44224649838371	10.437462303547	11.8224336163923	7.0634152987477	11.3317755676719	9.63753793369443
Amy1a	amylase, alpha 1A (salivary)	4.74364384288474	0.0166112404327067	0.373356122925074	1.29096823694166	0	0	0.135890041567728	0.072075666313752	0.049055305487757	0.0973488680171154
Amz1	archaelysin family metallopeptidase 1	1.08563589613614	0.590230617231073	0.948351597695415	15.6350597585156	9.00102002649662	10.437462303547	12.8416089281503	10.9555012796903	10.7921672073065	8.61537481951471
Amz2	archaelysin family metallopeptidase 2	-1.07261985644472	0.352464940031596	0.886426956466237	107.006922750942	110.703721796471	121.219894474739	117.137215831382	129.808275031067	126.072135103535	111.610477181623
Anapc1	anaphase promoting complex subunit 1	-1.11550457456551	0.265008241751328	0.858231548484238	197.422512975263	157.56197311088	142.887537737798	217.763791612284	193.162785720855	143.437713246201	186.61777998881
Anapc10	anaphase promoting complex subunit 10	1.01684592647394	0.925182659031961	0.995760089984188	3.68165015720398	3.08858530320962	2.77451529587958	2.92163589370616	3.67585898200135	3.23765016219196	2.77444273848779
Anapc11	anaphase promoting complex subunit 11	1.0694107304563	0.502771295300269	0.928035946265632	21.9464600280082	24.708682425677	28.0093925107843	24.1884273990556	20.1811865678506	24.8710398822928	23.5584260601419
Anapc13	anaphase promoting complex subunit 13	1.4240840950365	0.185086523835231	0.790282640288874	2.24724100504659	1.10306617971772	1.98179663991398	1.29095539489342	0.72075666313752	1.56976977560822	1.31420971823106
Anapc15	anaphase promoting complex subunit 15	1.09451017713445	0.452029554107546	0.914666466834684	11.1883913868277	11.4277656218756	10.965941407524	9.24052282660551	9.73021495235652	11.5279967896229	10.3189800098142
Anapc2	anaphase promoting complex subunit 2	-1.10797266906293	0.215647041204958	0.820628839704004	97.6354496235135	115.027741220964	120.361115930776	104.771222048718	130.24072902895	132.74365664987	123.925108985788
Anapc4	anaphase promoting complex subunit 4	-1.01567661270369	0.878544815217286	0.992172726464998	65.743752807214	56.2563751656039	48.8843171178783	66.4502303266191	61.624694698258	43.6592218841037	60.1129260005688
Anapc5	anaphase-promoting complex subunit 5	-1.093240872131	0.273027401985315	0.862736858446809	226.301950572032	210.288536501387	178.493817368253	236.108947223928	229.272694544045	194.896728702858	236.752447017625
Anapc7	anaphase promoting complex subunit 7	-1.1015709001248	0.274091648565237	0.862919056718825	39.3984380459232	45.622817193125	43.0710469741306	41.3105726365894	52.2548580774702	47.5345910176365	47.0681776862753
Angel1	angel homolog 1 (Drosophila)	1.08197404016972	0.482157997643735	0.922312913312855	16.1610097809733	14.5163509250852	12.8156182714438	14.9479045724501	13.1898469354166	12.8034347323046	12.8500505782592
Angel2	angel homolog 2 (Drosophila)	-1.00336947431849	0.967256858590447	0.9965071110624	78.1274851541729	79.8178687643744	69.164702732998	78.2047189222275	77.8417196188522	64.7530032438392	83.3306310226508
Angpt1	angiopoietin 1	1.05068438507812	0.84238272070907	0.986741132346353	3.82509107241972	2.07376441786932	1.71755708792545	3.53314108076093	1.6577403252163	2.40370996890009	2.14167509637654
Angpt2	angiopoietin 2	1.49405222961485	0.156814883786426	0.760112791499391	4.8291774789299	2.42674559537899	2.77451529587958	4.00875622624798	2.16226998941256	1.07921672073065	1.80095405831664
Angptl1	angiopoietin-like 1	1.40537652846782	0.135073589546483	0.729154028987195	3.82509107241972	2.20613235943545	1.98179663991398	1.90246058194819	2.09019432309881	1.91315691402252	1.75227962430808
Angptl2	angiopoietin-like 2	1.24714225781207	0.228875596649706	0.830681713162451	6.45484118470828	5.02998177951282	7.06840801569321	6.45477697446709	2.73887531992258	5.10175177072673	5.40286217494991
Angptl4	angiopoietin-like 4	1.04054978164498	0.792356739432661	0.978105907522025	7.74580942164994	7.85383119959019	7.39870745567887	8.15340249406369	6.05435597035517	5.78852604755532	9.44284019766019
Ank1	ankyrin 1, erythrocytic	1.01635665844847	0.89694793868225	0.993642993593593	63.6877663557884	113.483448569359	110.848492059189	78.1367739014437	83.2473945923836	121.902434137076	94.2337042405677
Ank3	ankyrin 3, node of Ranvier (ankyrin G)	1.02979986791056	0.717844357604738	0.972589081499498	605.894425871284	734.906811575136	758.367514207084	639.566480638513	673.042572037817	756.530921232188	648.489484296014
Ankfy1	ankyrin repeat and FYVE domain containing 1	-1.04176039801526	0.581415336504959	0.948129023103277	206.268036080234	185.403363486955	168.981193496666	197.040560273206	203.61375733635	181.014077249823	197.472178772719
Ankh	ANKH inorganic pyrophosphate transport regulator	-1.14078453965812	0.128758314114672	0.718007648469487	173.706948326261	245.895512782675	234.908961717804	227.819654688296	258.463339401115	245.767080493662	263.328687986297
Ankhd1	ankyrin repeat and KH domain containing 1	1.02528880690295	0.727052096694394	0.972867310688209	121.876964294973	119.395883292646	129.345260698386	123.524047785065	123.393540729143	115.819576256594	119.203688886958
Ankib1	ankyrin repeat and IBR domain containing 1	1.01252200064177	0.868717966416695	0.991492085609077	171.125011852377	165.151068427337	153.853479145322	175.569933705505	168.440832175239	144.762206494371	157.072398545616
Ankle2	ankyrin repeat and LEM domain containing 2	1.03133506996141	0.713617384327225	0.972589081499498	41.9803745198065	36.533551872251	39.6359327982797	36.486476160935	41.8038864619762	37.7725852255729	36.7491976764611
Ankmy2	ankyrin repeat and MYND domain containing 2	-1.04032961920341	0.613218646034209	0.955572104907082	83.5304262939657	85.4655676045292	93.9371607319228	88.8041421645103	93.0496852110539	101.25015052673	81.432328096317
Ankra2	ankyrin repeat, family A (RFXANK-like), 2	1.0056823108856	0.964763220924933	0.9965071110624	11.2362050252329	9.08926532087404	9.31444420759572	8.22134751484755	9.94644195129778	11.2827202621841	9.7835612357201
Ankrd10	ankyrin repeat domain 10	1.10466267107324	0.450384356139662	0.914666466834684	45.9489065074419	31.988919211814	24.9706376629162	36.8262012648543	34.3800928316597	23.7427678560744	29.6427303112116
Ankrd12	ankyrin repeat domain 12	-1.17935613962798	0.0281272270498767	0.464942218270182	205.646458780965	219.245433880695	240.325872533569	254.454102835571	286.933227595047	253.566874066216	251.014056182132
Ankrd13a	ankyrin repeat domain 13a	1.0976711603892	0.270685465385839	0.861305282370049	84.2954445084497	70.7286034435004	81.583961676459	78.7482790884985	63.354510689788	79.7148714176051	65.4184393075016
Ankrd13c	ankyrin repeat domain 13C	-1.13109105291846	0.156476225101081	0.760112791499391	192.163012750686	198.463667054813	174.728403752416	240.72920863723	232.227796862909	169.338914543737	210.857648125072
Ankrd13d	ankyrin repeat domain 13 family, member D	-1.08681474314679	0.34230446645223	0.881226593540675	38.203097085792	47.0788645503524	42.8068074221421	42.7374180730505	42.3804917924862	50.3307434304387	49.9399692927802
Ankrd16	ankyrin repeat domain 16	1.14702976817948	0.452185480575528	0.914666466834684	3.44258196517775	3.08858530320962	3.8314735038337	2.44602074821911	3.6037833156876	2.89426302377766	3.06648934253914
Ankrd17	ankyrin repeat domain 17	-1.03736088677943	0.618626623747043	0.956154339988344	292.571653401704	316.315257695854	320.522576562088	316.080236686536	318.430293774156	349.960549349658	300.905351040904
Ankrd24	ankyrin repeat domain 24	1.0254944030834	0.876080826074132	0.992112786234778	4.73355020211941	5.78006678172087	4.49207238380503	4.21259128859957	5.54982630615891	5.54324952011654	4.28335019275308
Ankrd27	ankyrin repeat domain 27 (VPS9 domain)	-1.14963543679882	0.110813774184265	0.694778235804267	52.1168658617187	61.992319300136	59.5860189734138	58.7724429780424	77.5534169535972	63.4775653011575	66.5379512896984
Ankrd29	ankyrin repeat domain 29	-1.0736713368344	0.472315939302529	0.921611168709982	17.834487125157	20.9582574146367	18.9591878551771	19.2963859026174	20.7577918983606	20.799449526809	21.8061464358339
Ankrd32	NA	-1.00296265797643	0.976651346315521	0.996891647668151	27.540655721422	30.4005039130204	26.9524343028302	28.7407437915745	29.4068718560108	22.8597723572948	32.6605452197422
Ankrd33b	ankyrin repeat domain 33B	-1.06719612733776	0.515112434803643	0.930307083569193	35.5733469735034	50.167449853562	50.8661137577923	41.1067375742378	49.1556044259789	50.1835775139754	53.6392262774306
Ankrd34a	ankyrin repeat domain 34A	-1.0591041807004	0.51290529450261	0.92850765906842	54.3641068667653	61.3746022394941	68.8344032930124	58.8403879988263	63.6428133550431	76.2319447279744	61.5244845868169
Ankrd34b	ankyrin repeat domain 34B	1.13681758583654	0.237413450164484	0.838176873694292	19.5557781077458	20.3405403539948	27.6790930707986	17.4618703414531	19.6766569036543	22.9088276627825	18.8370059613118
Ankrd34c	ankyrin repeat domain 34C	-1.03446475652038	0.817705850039875	0.979885836943845	16.4000779729996	34.2391742184381	37.1256570543886	24.0525373574879	29.4789475223246	34.6330456743564	32.6118707857337
Ankrd37	ankyrin repeat domain 37	-1.25138934011965	0.419543899092258	0.908822551562998	1.4344091521574	0.661839707830634	1.32119775994266	1.15506535332569	1.22528632733378	1.71693569207149	1.50890745426529
Ankrd39	ankyrin repeat domain 39	1.05945132555868	0.772646111670859	0.977070519424067	5.25950022457712	3.485689127908	4.49207238380503	3.94081120546412	5.4056749735314	2.59993119085112	4.77009453283866
Ankrd40	ankyrin repeat domain 40	1.1763604540683	0.027251078511008	0.461587134721607	244.518946804431	284.017479953719	271.241900116227	229.314445145541	224.155322235769	213.096247038816	239.916285228181
Ankrd42	ankyrin repeat domain 42	1.14955479763021	0.37062642807077	0.894609730365511	11.044950471612	10.457067383724	13.3440973754208	6.72655705760254	10.5951229481215	14.127927980474	8.76139812154039
Ankrd44	ankyrin repeat domain 44	1.2742181995417	0.00794542930893431	0.276707192983122	40.7850335596753	36.9747783441381	42.3443882061621	36.6903112232866	28.3978125276183	31.7387826505788	28.8152649330662
Ankrd46	ankyrin repeat domain 46	-1.03560350664755	0.652695955950171	0.957954470557663	256.567983682553	272.986818156542	242.37372906148	271.780083135456	276.266028980612	229.775050904654	288.347347066696
Ankrd49	ankyrin repeat domain 49	-1.13859645206699	0.232810511593816	0.834842958816511	18.2648098708042	14.4722282778965	18.3646488632029	21.2667915053495	17.8747652458105	17.561799364617	20.7353088876456
Ankrd50	ankyrin repeat domain 50	1.00971931816257	0.903448285638927	0.993642993593593	90.0330811170793	85.2890770157743	73.7888948927973	91.3860529542972	80.220216607206	79.5677055011418	78.1711410177437
Ankrd52	ankyrin repeat domain 52	-1.05463140615586	0.496378176436982	0.925934705485071	59.0020297920742	69.0519428503295	62.4926540452876	72.3614471348152	62.9941323582193	68.8736489048108	63.8121829852192
Ankrd54	ankyrin repeat domain 54	1.02725952961966	0.828493973919366	0.981544215067636	9.80179587307554	9.44224649838371	9.38050409559286	9.24052282660551	9.51398795341527	10.0072823195024	8.42067708348048
Ankrd55	ankyrin repeat domain 55	-1.11148664372366	0.45234601324641	0.914666466834684	8.17613216729716	7.10374619738213	6.67204868771041	9.30846784738938	8.21662595976773	8.82995498779626	6.3276764211125
Ankrd6	ankyrin repeat domain 6	-1.14214048128839	0.150104425994535	0.748862094530295	78.9403170070621	64.2425743067602	55.6224256935858	80.990464774366	81.8779569324223	64.9001691603025	75.494047147273
Ankrd61	ankyrin repeat domain 61	1.01289198712368	0.952883620392086	0.9965071110624	2.43849555866757	1.85315118192577	1.91573675191685	2.03835062351592	2.37849698835382	1.52071447012047	2.28769839840221
Ankrd9	ankyrin repeat domain 9	1.19979584073138	0.334106171380811	0.877900759096737	4.39885473328268	8.4274256130434	7.46476734367601	3.73697614311252	4.97322097564889	6.18096849145738	7.49586283731789
Anks1a	ankyrin repeat and sterile alpha motif domain containing 1A	1.07117967603861	0.419403076034072	0.908734640528684	45.0404473777423	52.8589313320733	50.0073352138295	46.4064491953792	40.5786001346424	51.3609048456816	45.55927023201
Anks1b	ankyrin repeat and sterile alpha motif domain containing 1B	-1.13131163385406	0.148999267900891	0.748228565222423	310.501767803671	342.43586483157	342.586579153131	430.771431769698	413.498097641995	315.572780202741	342.181271080161
Anks3	ankyrin repeat and sterile alpha motif domain containing 3	1.00436857214854	0.963279277321829	0.9965071110624	30.1704058337106	31.3270795039833	26.357895310856	25.8870529186522	30.1997041854621	29.5312939036297	31.1029633314684
Anks6	ankyrin repeat and sterile alpha motif domain containing 6	-1.06313365564162	0.64797753288323	0.957954470557663	10.1364913419123	11.3836429746869	10.1732227515585	8.15340249406369	12.0366362743966	10.9883884292576	13.6775159564047
Ankzf1	ankyrin repeat and zinc finger domain containing 1	1.04925306856441	0.610417334573577	0.95490761297624	33.3261059684568	28.4149847895285	29.859069374704	31.0508744982259	32.2898985085609	26.5879755743643	26.7222642706982
Ano1	anoctamin 1, calcium activated chloride channel	1.16512045549313	0.429780018830408	0.908964755320938	13.3400051150638	7.36848208051439	4.6241921597993	6.18299689133163	8.28870162608148	6.76963215731046	7.88525830938635
Ano4	anoctamin 4	1.16263448141476	0.0893326509929412	0.665045330841866	51.3518476472348	60.0509228238328	56.0187850215686	56.3264222298233	40.5786001346424	48.1232546834896	46.9708288182582
Ano6	anoctamin 6	1.18068642063188	0.224944254730439	0.828573903356093	46.9529929139521	27.3560412569995	26.9524343028302	35.6711359115286	22.5596835562044	31.1501189847257	25.0673335144072
Anp32a	acidic (leucine-rich) nuclear phosphoprotein 32 family, member A	1.03088803583809	0.740880822902158	0.973850438947433	119.773164205143	107.218032668563	133.110674314223	105.85834238126	105.518775483333	145.841423215102	108.057243498998
Anp32b	acidic (leucine-rich) nuclear phosphoprotein 32 family, member B	1.23942810316909	0.0080248419053866	0.278650833926453	50.0608794102931	43.9020339527654	46.3740413739872	39.5440020962089	35.172925161111	38.949912557279	37.2359420165466
Anp32e	acidic (leucine-rich) nuclear phosphoprotein 32 family, member E	1.00817750752521	0.91817379744558	0.995085117512446	61.3927117123366	61.2863569451167	59.718138749408	59.3160031443133	62.777905359278	52.9797299267775	66.245904685647
Anpep	alanyl (membrane) aminopeptidase	1.294289999295	0.262803048569591	0.857086406467567	4.59010928690367	3.08858530320962	3.89753339183084	4.28053630938344	1.22528632733378	2.99237363475318	3.35853594659048
Antxr1	anthrax toxin receptor 1	1.14917408902165	0.147498887446018	0.746728930183398	29.7400830880634	24.2674559537899	28.4057518387671	24.1204823782717	22.7759105551456	27.0294733237541	21.5627742657911
Anxa1	annexin A1	1.84309485019196	0.0151524067854459	0.358495620258466	6.8851639303555	3.26507589196446	4.16177294381937	4.55231639251889	1.22528632733378	2.10937813597355	2.48239613443644
Anxa11	annexin A11	-1.13521507641468	0.147089148158915	0.746469975138209	105.668140875595	134.132847453675	131.525237002291	115.370645291001	143.50265163068	157.712807143139	145.147162213519
Anxa2	annexin A2	1.47951597724585	0.15766740771328	0.761525025169632	11.5230868556644	5.78006678172087	8.58778543962726	12.7736639073664	2.45057265466757	4.12064566097159	4.03997802271029
Anxa3	annexin A3	1.13908543481668	0.225832218832522	0.829000271735595	52.164679500124	37.7248633463461	34.813560974489	33.9045653711482	32.1457471759334	42.8252816908118	37.0412442805124
Anxa4	annexin A4	-1.21475704813454	0.111193264392787	0.695458798546429	23.667751010597	44.0785245415202	44.5243645100675	44.0963184887278	47.2095614355076	49.1043607932447	41.2759200392569
Anxa5	annexin A5	1.01874121585773	0.811434324462714	0.979525342426919	81.5700671193506	81.7151425934889	82.5088001084189	73.9241826128441	77.4813412872834	91.6843659566178	78.3658387537779
Anxa6	annexin A6	-1.09091987817301	0.412402782382865	0.908669062166063	105.524699960379	147.149028374344	143.283897065781	187.935927488168	121.807876070241	123.275982690733	142.956812683134
Anxa7	annexin A7	-1.03627349507135	0.639812715488584	0.957453649694593	57.9979433855641	56.5211110487361	59.5199590854167	58.4327178741231	63.9311160202981	61.3191318596962	56.8030644879868
Aoc2-ps1	amine oxidase, copper containing 2 (retina-specific), pseudogene 1	1.17193383319447	0.512837649700289	0.92850765906842	2.00817281302036	1.54429265160481	1.78361697592259	1.49479045724501	1.87396732415755	1.47165916463271	1.2655352842225
Aoc3	amine oxidase, copper containing 3	1.54006097209179	0.155980667885892	0.760112791499391	11.8099686860959	3.57393442228542	3.89753339183084	7.20217220308959	3.67585898200135	1.52071447012047	4.38069906077019
Aox1	aldehyde oxidase 1	1.48274068335823	0.106821233095008	0.691482425196608	21.8986463896029	13.0603035678578	15.5240736793262	18.4131006324272	12.6853172712204	3.09048424572869	11.3411431239939
Aox3	aldehyde oxidase 3	2.01963664080852	0.099930640447709	0.684858476048245	11.1883913868277	2.82384942007737	4.16177294381937	8.35723755641528	1.6577403252163	0.833940193291869	1.21686085021394
Ap1ar	adaptor-related protein complex 1 associated regulatory protein	-1.11145719189954	0.222523816148579	0.824064044369551	85.2995309149598	112.556872978396	111.97151015514	107.692857942425	119.357303415573	107.480174323676	124.460527759882
Ap1b1	adaptor-related protein complex 1, beta 1 subunit	-1.0060281645056	0.933848062501513	0.996129083273801	169.212466316168	186.24169378354	163.498222792904	165.514070629493	179.252182122301	179.149975641289	172.356170824303
Ap1g1	adaptor-related protein complex 1, gamma 1 subunit	-1.05348499077306	0.485127672430695	0.922312913312855	110.879827461767	119.704741822967	117.586600634896	123.524047785065	131.97054502048	109.246165321235	124.509202193891
Ap1m1	adaptor-related protein complex 1, mu 1 subunit	-1.07789526568969	0.405718851379034	0.907268011995772	46.3792292530892	44.0785245415202	46.241921597993	48.1050747149758	46.5608804386838	58.9644771962839	42.6874786255051
Ap1s1	adaptor-related protein complex 1, sigma 1 subunit	1.10178360855385	0.249100721672898	0.847611669248431	69.0907074955813	56.697601637491	59.4538991974195	61.4222987886131	53.768447070059	57.6399839481145	51.4488767470455
Ap1s2	adaptor-related protein complex 1, sigma 2 subunit	1.28234393078163	0.158676626679909	0.762876465722545	70.0469802636862	31.8124286230591	28.6699913907556	47.6974045902726	31.5691418454234	25.4106482426581	31.248986633494
Ap1s3	adaptor-related protein complex 1, sigma 3 subunit	1.42133840470329	0.0580467746335865	0.586504993678206	5.16387294776663	4.9417364851354	4.29389271981363	3.3972510391932	4.10831297988387	2.10937813597355	3.99130358870173
Ap2a1	adaptor-related protein complex 2, alpha 1 subunit	-1.09729555769778	0.234486676033283	0.835554239544002	262.257806652777	335.773345106075	315.568084962303	328.10650536528	333.277881034789	342.209811082593	332.981803052543
Ap2a2	adaptor-related protein complex 2, alpha 2 subunit	-1.19234740393804	0.020115979084157	0.405271756087983	452.269205675227	430.019319501157	383.477649823356	522.972824973402	531.34181206498	469.704550045273	488.788666313936
Ap2b1	adaptor-related protein complex 2, beta 1 subunit	-1.06341941129463	0.400729683275737	0.904524387742781	633.482895231112	700.138165590433	631.796768804578	714.509838563115	693.728288269863	688.785544353596	689.911427637297
Ap2m1	adaptor-related protein complex 2, mu 1 subunit	-1.11585657833126	0.188041859353666	0.79162194938054	662.123264635854	825.225870370423	830.637031675948	778.78582822465	864.691768766083	935.484675651526	869.471414694866
Ap2s1	adaptor-related protein complex 2, sigma 1 subunit	-1.10179116736757	0.273800819057142	0.862919056718825	60.4842525826369	64.9485366617795	62.5587139332848	61.8299689133163	73.6613309726546	68.4812064609088	72.1841856346911
Ap3b1	adaptor-related protein complex 3, beta 1 subunit	1.09121481836364	0.39882328664188	0.903670657649863	33.5651741604831	25.8999938997721	24.1779190069506	28.8086888123584	23.7849698835382	24.3314315219275	25.4567289864757
Ap3d1	adaptor-related protein complex 3, delta 1 subunit	-1.06545403427504	0.384492712821229	0.897846407380035	250.113142497845	283.135027009945	270.911600676242	275.245279195433	279.869812296299	306.939046436895	280.218716587267
Ap3m1	adaptor-related protein complex 3, mu 1 subunit	-1.00607556515899	0.938891840693632	0.9965071110624	44.2754291632583	40.8134486495557	41.7498492141879	43.8245384055923	40.2182218030736	43.5120559676404	42.5414553234794
Ap3m2	adaptor-related protein complex 3, mu 2 subunit	-1.05470146687249	0.566118771376819	0.944620157531209	61.6317799043628	63.9337157764392	81.2536622364733	68.0809108254318	69.6971693253982	87.5146649901585	65.0777182694416
Ap3s1	adaptor-related protein complex 3, sigma 1 subunit	-1.14154578696106	0.22741960185776	0.829724876162801	44.8970064625265	47.2112324919185	64.7386902371901	58.9083330196101	60.1111057056692	64.998279771278	54.369342787559
Ap3s2	adaptor-related protein complex 3, sigma 2 subunit	1.11832800915668	0.329526241066759	0.877900759096737	24.0980737562443	36.3129386363074	35.4741598544603	23.5769222120008	28.5419638602458	33.2594971206992	28.717916065049
Ap4b1	adaptor-related protein complex 4, beta 1 subunit	1.05651119507631	0.571089381508638	0.946371679275899	23.1896146265446	28.5914753782834	29.0663507187384	27.993348562952	26.8842235350295	22.9578829682703	24.2885425702703
Ap4e1	adaptor-related protein complex 4, epsilon 1 subunit	1.0060915772679	0.95025567490732	0.9965071110624	27.8275375518535	26.3412203716592	23.8476195669649	24.5281525029749	30.5600825170309	24.0370996890009	24.5805891743216
Ap4m1	adaptor-related protein complex 4, mu 1 subunit	-1.12437155114796	0.332257241576547	0.877900759096737	21.2770690903347	16.8548512260868	16.2507324472947	17.8015954453724	22.5596835562044	17.0712463097394	24.1911937022532
Ap4s1	adaptor-related protein complex 4, sigma 1 subunit	1.11922008565416	0.379891739304193	0.897503521399407	11.8577823245011	10.5894353252901	15.5901335673233	11.6185985540408	11.9645606080828	9.86011640303915	11.7305385960624
Ap5b1	adaptor-related protein complex 5, beta 1 subunit	-1.025112944832	0.803485770791127	0.978105907522025	31.3179331554365	30.0916453826995	26.6221348628445	33.3610052048773	32.3619741748747	25.6559247700969	29.3020092731517
Ap5m1	adaptor-related protein complex 5, mu 1 subunit	1.11469646035222	0.345064935342969	0.882495252453289	45.3273292081737	37.5483727575913	31.3784467986381	40.2234523040475	33.9476388337772	24.9691504932683	37.8200352246493
Ap5s1	adaptor-related protein complex 5, sigma 1 subunit	1.13383438876054	0.451725292311053	0.914666466834684	5.02043203255089	5.33884030983378	4.69025204779643	3.6010861015448	4.75699397670763	4.9055305487757	4.42937349477875
Ap5z1	adaptor-related protein complex 5, zeta 1 subunit	1.10254640660251	0.284913946023665	0.870521233632348	29.8357103648738	24.2674559537899	26.2257755348617	24.3243174406233	23.5687428845969	24.5276527438785	24.6779380423388
Apaf1	apoptotic peptidase activating factor 1	-1.02806957000417	0.773939987856672	0.977070519424067	54.4597341435758	46.1081663122008	42.9389271981363	52.4535560451431	57.8767600499429	40.7649588603261	46.0946890061041
Apba1	amyloid beta (A4) precursor protein-binding, family A, member 1	1.00934371306403	0.907357493240217	0.994388260589805	228.357937023458	253.219872216	240.98647141354	200.09808620848	235.90365584491	267.106138380837	251.111405050149
Apba2	amyloid beta (A4) precursor protein-binding, family A, member 2	-1.15761541283901	0.111791927412584	0.695458798546429	153.29052472722	202.787686479306	221.696984118378	195.409879774393	224.37154923471	254.646090786946	216.941952376142
Apba3	amyloid beta (A4) precursor protein-binding, family A, member 3	1.12664951495087	0.327162160693614	0.877900759096737	11.5709004940697	11.824869446574	10.8998815195269	9.44435788895711	9.58606361972902	11.0864990402331	10.4163288778313
Apbb1	amyloid beta (A4) precursor protein-binding, family B, member 1 (Fe65)	-1.05755805404917	0.483163864536817	0.922312913312855	270.338311543264	342.78884600908	322.504373202002	304.597528174063	327.944281727572	350.205825877097	336.389013433142
Apbb1ip	amyloid beta (A4) precursor protein-binding, family B, member 1 interacting protein	1.13150226204738	0.471501744078044	0.921611168709982	11.4274595788539	5.55945354577732	6.47386902371901	6.52272199525095	5.98228030404142	8.38845723840644	6.71707189318096
Apbb3	amyloid beta (A4) precursor protein-binding, family B, member 3	1.01800310506618	0.835661711416878	0.984121911719467	38.394351639413	41.078184532688	39.1735135822997	36.4185311401511	36.6865141536998	40.1272398889852	42.0060365493853
Apc	adenomatous polyposis coli	1.04560650470947	0.571395087151518	0.946393153607017	887.421128801376	924.369458603452	905.548944664696	827.162683022761	838.960755892074	998.913185647195	799.915648496637
Apc2	adenomatosis polyposis coli 2	1.04713268184608	0.561994031353474	0.942537424344922	416.839299616939	519.500047999859	469.355504219629	423.908984670528	476.276003001273	417.460649700812	472.336707619044
Apeh	acylaminoacyl-peptide hydrolase	1.10050785181158	0.284031888116556	0.870071769587564	45.0404473777423	37.3277595216477	45.5813227180216	35.6031908907448	34.7404711632285	42.6290604688608	41.6166410773168
Apex1	APEX nuclease (multifunctional DNA repair enzyme) 1	-1.02500186423768	0.763671040139536	0.976639315658517	45.1360746545527	39.4015239395171	44.5904243980646	44.979603758918	45.1914427787225	46.8478167408079	39.4262915469317
Apex2	APEX nuclease (apurinic/apyrimidinic endonuclease) 2	1.25685088656574	0.169140914333577	0.774584032048955	6.40702754630304	4.85349119075798	6.14356958373335	4.28053630938344	5.76605330510016	4.95458585426346	3.50455924861615
Aph1a	APH1A gamma secretase subunit	-1.03947878291472	0.619242452541325	0.956154339988344	43.2235291183429	42.7989677730476	41.6177294381937	43.5527583224569	46.4167291060563	42.8252816908118	44.245060513779
Aph1b	APH1B gamma secretase subunit	-1.00031619406496	0.997211689870133	0.999671454937851	31.8916968162995	36.7982877553832	33.7566027665349	34.1763454542836	35.2450008274247	30.9048424572869	36.4084766384012
Api5	apoptosis inhibitor 5	-1.01948286160608	0.823931070782748	0.980372564466039	182.648098708042	195.772185576301	173.142966440485	203.631227289241	194.02769371662	145.00748302181	207.401763310464
Apip	APAF1 interacting protein	1.04531995915945	0.778766696359166	0.977668779794896	5.06824567095613	6.30953854798537	4.95449159978496	4.89204149643821	6.19850730298268	5.44513890914102	4.42937349477875
Apitd1	apoptosis-inducing, TAF9-like domain 1	1.30238335625779	0.293785309065001	0.87332179348251	1.67347734418363	2.02964177068061	2.44421585589391	1.22301037410955	1.29736199364754	2.50182057987561	1.16818641620538
Aplf	aprataxin and PNKP like factor	1.06620439295413	0.658446022650805	0.958647147488841	5.45075477819811	6.13304795923054	5.81327014374769	4.68820643408662	5.69397763878641	5.9356919640186	5.40286217494991
Apln	apelin	1.40689095308332	0.000247311661613462	0.0480642696117998	63.7355799941937	75.8468305173906	61.8981150533134	41.0387925534539	44.6869131145263	46.7987614353202	58.2632975082436
Aplnr	apelin receptor	2.32524270986633	0.000880080071811635	0.0940786108924142	14.8700415440317	4.23577413011606	4.35995260781076	4.3484813301673	3.09925365149134	2.79615241280215	3.26118707857337
Aplp1	amyloid beta (A4) precursor-like protein 1	1.00930193078452	0.90587519311741	0.994388260589805	796.766470385029	885.762142313331	936.663151911346	866.570795077402	841.77170687831	948.435276300293	803.079486707194
Aplp2	amyloid beta (A4) precursor-like protein 2	-1.04295132005523	0.595992467504154	0.951315759397078	914.531461777151	1104.12512325025	1002.59092013248	999.607145772208	1123.51548649877	1015.7391554295	1062.61156884082
Apmap	adipocyte plasma membrane associated protein	-1.0475303696397	0.57014878217244	0.945948190949088	45.9489065074419	51.0057801501475	57.1418031175199	50.007535296924	55.3541117289616	55.923048256043	53.6392262774306
Apoa1bp	apolipoprotein A-I binding protein	1.32819689409998	0.0714507731212273	0.621619735637093	10.088677703507	9.00102002649662	11.5604803994982	7.06628216152186	5.98228030404142	10.1053929304779	7.39851396930077
Apobec4	apolipoprotein B mRNA editing enzyme, catalytic polypeptide-like 4 (putative)	-1.02493863793642	0.93640127200288	0.996449595596454	1.86473189780462	0.750085002208052	0.858778543962726	0.679450207838641	1.87396732415755	1.0301614152429	1.21686085021394
Apobr	apolipoprotein B receptor	1.22812285118193	0.450068266942052	0.914666466834684	1.24315459853641	2.02964177068061	2.44421585589391	1.29095539489342	0.864907995765024	2.45276527438785	1.46023302025673
Apod	apolipoprotein D	1.64076390023768	5.32809757761775e-05	0.0196573500004235	105.811581790811	88.818888790871	91.3608251000347	83.7082656057205	44.18238345033	60.1418045279901	44.4884326838217
Apoe	apolipoprotein E	1.19603274912194	0.0346494971999379	0.497415772433213	1638.52557450939	1322.84108536468	1228.84603652266	1218.05038759233	1133.24570145112	1217.6507928171	1102.47593029383
Apol3	apolipoprotein L, 3	1.2711200510293	0.1407228645366	0.735507895401936	7.36330031440797	5.60357619296603	4.95449159978496	5.50354668349299	4.39661564513887	4.5621434103614	4.42937349477875
Apold1	apolipoprotein L domain containing 1	-1.87086878669125	0.0354009647645098	0.502336286069474	11.2362050252329	51.0499027973362	54.7636471496231	30.8470394358743	108.545953468511	44.6893832993466	107.813871328955
Apoo	apolipoprotein O	1.09673609442976	0.332237460368397	0.877900759096737	27.6840966366378	27.7090224345092	34.2190219825148	28.8086888123584	24.7940292119307	25.7049800755847	29.3506837071603
Apool	apolipoprotein O-like	-1.01292597299528	0.918125930408417	0.995085117512446	14.2962778831687	10.457067383724	11.6926001754925	13.0454439905019	12.7573929375341	10.9393331237698	12.5580039742079
Apopt1	apoptogenic 1, mitochondrial	1.40091847290546	0.0474346007965658	0.554323632191648	6.1679593542768	10.2364541477805	9.24838431959859	4.3484813301673	6.05435597035517	8.29034662743093	5.59755991098414
App	amyloid beta (A4) precursor protein	-1.01591184411369	0.878574155161196	0.992172726464998	860.549864017627	1224.80056331137	1299.13375735161	1016.52545594739	1074.57610907173	1387.38214980474	1105.59109407038
Appbp2	amyloid beta precursor protein (cytoplasmic tail) binding protein 2	-1.1635457164495	0.0654712881492942	0.610066320355617	248.535292430472	266.677279608557	269.524343028302	341.763454542836	319.151050437294	253.566874066216	303.193049439306
Appl2	adaptor protein, phosphotyrosine interaction, PH domain and leucine zipper containing 2	1.17383299003994	0.0580742281560074	0.586504993678206	57.7588751935378	49.7703460288637	55.6884855815829	48.5127448396789	40.7227514672699	50.4779093469019	45.4619213639929
Aprt	adenine phosphoribosyl transferase	1.0692460624732	0.634928725083207	0.956154339988344	6.2635866310873	7.50085002208051	7.00234812769608	5.43560166270913	6.34265863561018	7.01490868474925	7.00911849723231
Aptx	aprataxin	1.15196561958617	0.394549162488799	0.902955488361609	8.65426855134963	10.3246994421579	11.6926001754925	5.97916182898004	8.57700429133649	13.2939877871821	7.44718840330933
Aqp1	aquaporin 1	2.75477150433678	0.0242723177106458	0.431564733270911	8.55864127453913	0.838330296585469	2.90663507187384	3.73697614311252	0.432453997882512	0.686774276828598	1.11951198219683
Aqp11	aquaporin 11	1.2804596063227	0.132222246381473	0.723606654766963	5.97670480065582	11.3395203274982	7.06840801569321	5.70738174584458	5.33359930721765	7.26018521218803	7.05779293124087
Aqp4	aquaporin 4	1.08911243302319	0.43494712937315	0.908964755320938	1180.56654586394	837.844947466394	763.189886030875	1031.2015804367	875.214816047891	683.732847888357	815.588816247393
Aqp9	aquaporin 9	1.29259292331798	0.0689870740341671	0.615620735630962	7.6023685064342	9.17751061525145	8.12536622364733	6.52272199525095	6.34265863561018	5.05269646523897	7.78790944136923
Aqr	aquarius intron-binding spliceosomal factor	-1.05022213579229	0.516010246420215	0.930652083549716	106.528786366889	103.644098246277	100.411029755642	119.311456496465	111.068601789492	97.1785601712466	107.66784802693
Ar	androgen receptor	1.15257789284734	0.320697983867016	0.877900759096737	9.22803221221258	17.3843229923513	13.6743968154065	10.7353132838505	10.0185176176115	11.9204392335249	13.8235392584304
Araf	A-Raf proto-oncogene, serine/threonine kinase	-1.11370190766576	0.142340469115445	0.738369870845038	122.498541594242	118.60167564325	126.702865178501	132.153065424616	145.80907295272	124.404254716952	143.784278061279
Arap2	ArfGAP with RhoGAP domain, ankyrin repeat and PH domain 2	-1.0919892588972	0.303569141225971	0.877900759096737	251.356297096381	334.802646867923	323.164972081974	336.259907859343	359.297196574054	289.524412988742	338.968758435596
Arc	activity-regulated cytoskeleton-associated protein	-1.85286016550039	0.00527304396830984	0.23795529123499	58.4760797696165	159.062143115296	190.450657095734	183.723336199568	232.299872529223	419.9134149752	171.723403182192
Arcn1	archain 1	-1.07552282042707	0.361290745694496	0.890237996641647	245.379592295725	248.984098085884	237.287117685701	290.329073809451	273.815456325944	217.952722282104	267.466014877025
Arel1	apoptosis resistant E3 ubiquitin protein ligase 1	1.01575939268112	0.836914890236156	0.984260112062543	268.043256899812	242.718682185088	221.763044006375	256.968068604574	248.444821783503	224.967630966854	231.592957012718
Arf1	ADP-ribosylation factor 1	-1.08483273605484	0.30442869747484	0.877900759096737	160.319129572792	176.00523963576	182.589530424075	174.686648435315	189.559002405168	216.775394950398	169.338355915772
Arf2	ADP-ribosylation factor 2	1.03619693485882	0.684465784250901	0.963721293842115	30.839796771384	33.1361080387204	32.6996445585807	34.4481255374191	29.5510231886383	30.9538977627747	29.496707009186
Arf3	ADP-ribosylation factor 3	-1.0305215452807	0.707630698153753	0.970801821332772	1844.84142422803	1761.11133989013	1548.1795351008	1653.78180587925	1826.46946005679	1749.60652552634	1852.25691176165
Arf4	ADP-ribosylation factor 4	-1.08022725804254	0.482820669198769	0.922312913312855	107.819754603831	99.0112202914628	85.2172555163013	128.755814385422	105.66292681596	71.7188566231007	114.871664260196
Arf5	ADP-ribosylation factor 5	-1.14985599227531	0.138788211213058	0.732989595277325	211.240654474379	261.691420476233	227.972673478105	280.341155754223	293.492113229598	204.70778980041	296.329954244099
Arf6	ADP-ribosylation factor 6	1.0120813774304	0.886849883708338	0.993059596556186	31.796069539489	34.2391742184381	34.1529620945177	34.4481255374191	32.0015958433059	31.5425614286277	33.9747549379733
Arfgap1	ADP-ribosylation factor GTPase activating protein 1	-1.08321360035798	0.505525766145482	0.928279327952608	25.1021601627544	34.7686459847026	35.8705191824431	27.9254035421681	34.019714500091	42.0894521084955	33.9747549379733
Arfgap2	ADP-ribosylation factor GTPase activating protein 2	1.07348576292343	0.385963533105637	0.898046013371138	60.8667616898789	58.506630172228	62.690833709279	59.2480581235295	49.4439070912339	61.171965943233	56.0242735438499
Arfgap3	ADP-ribosylation factor GTPase activating protein 3	-1.04568751257928	0.677841225178437	0.961503484856017	13.3400051150638	14.5604735722739	16.7131516632746	13.7248941983405	16.3611762532217	16.2863614219353	15.624493316747
Arfgef1	ADP-ribosylation factor guanine nucleotide-exchange factor 1(brefeldin A-inhibited)	-1.06470743544514	0.409090091681393	0.908669062166063	224.771914143064	255.823108400134	274.677014292078	263.558735620609	282.752838948849	252.683878567436	273.063574788009
Arfgef2	ADP-ribosylation factor guanine nucleotide-exchange factor 2 (brefeldin A-inhibited)	-1.03383696850073	0.676504450254769	0.961495266630294	99.2132996908866	116.439665931003	116.529642426942	103.548211674609	119.213152082946	127.200407129754	107.765196894947
Arfip1	ADP-ribosylation factor interacting protein 1	1.08992965533897	0.482906225836798	0.922312913312855	28.114419382285	26.2529750772818	23.4512602389821	28.6727987707906	24.6498778793032	15.9920295890088	26.1381710625955
Arfip2	ADP-ribosylation factor interacting protein 2	-1.05615454358325	0.458696593213951	0.917343076450815	59.6714207297477	60.5362719429086	62.2284144932991	64.2759896615354	61.912997363513	65.8322199645699	64.7369972313817
Arfrp1	ADP-ribosylation factor related protein 1	-1.11100613009721	0.372740002915907	0.894609730365511	12.0012232397169	11.2512750331208	13.8065165914008	12.977498969718	13.9826792648679	15.8939189780333	11.8765618980881
Arg1	arginase 1	1.36835542866908	0.142438836357086	0.738369870845038	5.88107752384533	2.73560412569995	3.6332938398423	3.73697614311252	2.01811865678506	2.50182057987561	3.65058255064183
Arg2	arginase 2	-1.08106530998444	0.576200081600159	0.947546317095672	9.08459129699684	7.4126047277031	9.24838431959859	8.35723755641528	7.78417196188522	11.9204392335249	8.81007255554895
Arglu1	arginine and glutamate rich 1	1.1657966933732	0.277085235148292	0.866185845745497	24.3371419482705	15.4429265160481	13.6743968154065	17.5977603830208	14.7034359280054	12.2638263719392	16.7440052989439
Arhgap1	Rho GTPase activating protein 1	-1.02733989206237	0.716132214789865	0.972589081499498	59.9104889217739	57.9330357587748	57.5381624455027	59.4518931858811	59.7507273741004	60.5833022773799	60.4536470386287
Arhgap10	Rho GTPase activating protein 10	-1.06625405101912	0.628052412536393	0.956154339988344	16.3044506961891	25.458767427885	26.9524343028302	19.7040560273206	26.3796938708332	20.8975601377845	30.5188701233657
Arhgap11a	Rho GTPase activating protein 11A	1.46635239104701	0.0160926341199381	0.37002165841428	8.55864127453913	7.23611413894826	7.00234812769608	5.2997116211414	6.9192639661202	3.97347974450832	4.7214200988301
Arhgap12	Rho GTPase activating protein 12	-1.04729331097291	0.606758495202641	0.953779989486861	61.6795935427681	51.7999877995443	48.6200775658897	60.5390135184229	54.056749735314	49.1043607932447	62.838694305048
Arhgap15	Rho GTPase activating protein 15	1.22613222512688	0.255572428788528	0.850156801714921	5.11605930936138	5.33884030983378	4.0296531678251	3.73697614311252	3.24340498411884	4.51308810487364	4.23467575874452
Arhgap17	Rho GTPase activating protein 17	1.25129183165829	0.104479816007543	0.690362514104545	13.5312596686848	10.9424165027998	9.44656398358999	9.58024793052483	8.36077729239524	8.63373376584523	9.63753793369443
Arhgap18	Rho GTPase activating protein 18	1.59893659936274	0.0558250343058348	0.578708577488953	13.57907330709	4.10340618854993	4.82237182379069	6.18299689133163	4.75699397670763	3.5319819951185	4.38069906077019
Arhgap20	Rho GTPase activating protein 20	-1.08942847258395	0.256242379994575	0.850156801714921	128.809941863734	146.310698077759	154.249838473305	167.484476232225	160.800811545981	147.362137685222	148.067628254033
Arhgap21	Rho GTPase activating protein 21	-1.01426012173756	0.845404553015957	0.98709343658936	400.678289835966	383.514049364258	403.361676110493	377.570480495933	403.119201692815	436.935605979451	388.178611218248
Arhgap22	Rho GTPase activating protein 22	1.17281585100775	0.231064917018686	0.832622702327964	8.60645491294438	7.9420764939676	7.39870745567887	6.38683195368322	7.2075666313752	6.18096849145738	7.49586283731789
Arhgap24	NA	1.43466729311295	0.0478469482080831	0.554323632191648	5.68982297022434	3.92691559979509	5.15267126377636	2.37807572743524	3.4596319830601	3.43387138414299	4.33202462676164
Arhgap25	Rho GTPase activating protein 25	-1.19781561667635	0.164737451441096	0.768124151545648	12.9574960078218	18.7080024080126	23.385200350985	17.6657054038047	21.1181702299293	24.0861549944887	24.6292636083302
Arhgap26	Rho GTPase activating protein 26	-1.13106153972445	0.225380529344932	0.828573903356093	68.8994529419603	66.1839707830634	79.7342848125393	77.5932137351728	76.6885089578322	105.125519660263	64.2502528912962
Arhgap27	Rho GTPase activating protein 27	1.07268489065475	0.662261751890497	0.958678663512611	6.64609573832927	5.86831207609829	5.68115036775342	5.84327178741231	4.54076697776638	7.55451704511457	4.62407123081298
Arhgap28	Rho GTPase activating protein 28	1.50356005898965	0.0975540629078235	0.682475644789486	5.30731386298237	2.33850030100157	2.84057518387671	2.6498558105707	2.01811865678506	1.56976977560822	3.06648934253914
Arhgap29	Rho GTPase activating protein 29	1.3158842155384	0.0473147070747071	0.554323632191648	68.7081983883393	42.7989677730476	37.2577768303829	46.8820643408662	35.172925161111	26.9313627127786	41.9573621153767
Arhgap30	Rho GTPase activating protein 30	1.15883875751505	0.436389313328738	0.908964755320938	4.8291774789299	3.04446265602092	3.03875484786811	2.85369087292229	3.38755631674635	3.23765016219196	3.11516377654769
Arhgap31	Rho GTPase activating protein 31	1.1935843847864	0.0578979854989127	0.585727178063551	33.4695468836726	33.4449665690414	38.2486751503399	26.7023931680586	27.1725262002845	33.3576077316747	29.8861024812544
Arhgap35	Rho GTPase activating protein 35	-1.02246455746863	0.773337293466036	0.977070519424067	492.815171042876	617.011098286905	586.942104854525	560.682311508446	583.884972807705	583.660024693333	584.871999046829
Arhgap39	Rho GTPase activating protein 39	-1.07473554721352	0.439992861241052	0.910838511626569	61.6317799043628	76.5086702252213	85.085135740307	68.8283060540543	79.7877626093235	94.0880759255179	76.7595824314955
Arhgap4	Rho GTPase activating protein 4	1.15052195379415	0.359360408305223	0.889854981529348	11.044950471612	7.8979538467789	6.93628823969894	8.42518257719914	8.64907995765024	5.98474726950635	7.15514179925798
Arhgap5	Rho GTPase activating protein 5	-1.10305788041726	0.243412164440317	0.842199159307756	429.031777410277	431.784225388705	385.92186567925	466.85023780593	492.493027921868	376.646635534998	497.988134341554
Arhgap9	Rho GTPase activating protein 9	1.5586727483125	0.0213031556209542	0.415710835142125	6.1679593542768	4.98585913232411	3.69935372783944	3.05752593527388	2.16226998941256	3.63009260609402	3.7966058526675
Arhgdia	Rho GDP dissociation inhibitor (GDI) alpha	1.06080624187589	0.43587002072791	0.908964755320938	246.909628724693	224.804887426472	219.384888038478	201.049316499454	213.488123621334	243.510536441226	210.516927087012
Arhgdib	Rho, GDP dissociation inhibitor (GDI) beta	1.28512880936491	0.0644200421233661	0.609732761069844	12.9574960078218	11.2071523859321	9.64474364758139	8.35723755641528	7.2075666313752	9.07523151523504	10.3676544438228
Arhgdig	Rho GDP dissociation inhibitor (GDI) gamma	-1.00283471479176	0.982031702725857	0.997490111356889	14.344091521574	22.7672859493738	20.8088647190968	15.1517396348017	20.3253379004781	20.6522836103457	21.1733787937226
Arhgef1	Rho guanine nucleotide exchange factor (GEF) 1	1.08643899399852	0.310959442577188	0.877900759096737	47.1920611059783	39.9309957057816	45.5152628300245	40.0875622624798	40.1461461367599	43.4139453566649	38.9882216408547
Arhgef11	Rho guanine nucleotide exchange factor (GEF) 11	1.03531630439179	0.665021844740677	0.959810256602498	113.127068466813	120.763685355496	119.964756602793	101.034245905606	111.140677455806	131.075776263287	112.194570389726
Arhgef12	Rho guanine nucleotide exchange factor (GEF) 12	1.10133562626378	0.188429072433875	0.79162194938054	365.057129224057	346.009799253855	323.098912193977	300.113156802328	307.54686816078	335.391123619794	308.985307086324
Arhgef15	Rho guanine nucleotide exchange factor (GEF) 15	1.11251244940098	0.468205368273677	0.920821234488435	7.07641848397649	6.00068001766441	6.87022835170181	6.18299689133163	4.46869131145263	6.32813440792065	6.76574632718952
Arhgef16	Rho guanine nucleotide exchange factor (GEF) 16	1.34254956834449	0.30284259525194	0.877900759096737	1.57785006737314	0.882452943774178	1.12301809595126	0.747395228622505	1.22528632733378	0.882995498779626	0.730116510128366
Arhgef18	rho/rac guanine nucleotide exchange factor (GEF) 18	1.02413070365917	0.741618829049414	0.973850438947433	77.1233987476627	77.0381419914858	80.9894226844848	72.3614471348152	77.9858709514797	78.5865993913867	77.0516290355469
Arhgef19	Rho guanine nucleotide exchange factor (GEF) 19	1.1817557146472	0.14263171286681	0.738369870845038	15.4438052048946	21.8407103584109	16.3828522232889	13.7248941983405	16.1449492542805	15.2071447012047	15.5758188827385
Arhgef2	rho/rac guanine nucleotide exchange factor (GEF) 2	1.09641442395693	0.180252859965303	0.783825336781829	221.09026398586	231.908633623854	231.53990742995	210.901344513114	204.118287000546	206.620946714432	210.760299257055
Arhgef25	Rho guanine nucleotide exchange factor (GEF) 25	1.14743377107949	0.151869358090089	0.753982187389229	138.70736501362	124.161129189027	98.9577122197049	89.0759222476458	108.329726469569	96.5408411999057	126.602202856259
Arhgef28	Rho guanine nucleotide exchange factor (GEF) 28	-1.17711414312179	0.0910615250929983	0.668981471561393	110.54513199293	81.097425532847	71.0143795969178	109.391483462021	105.230472818078	90.7523151523504	107.278452554861
Arhgef3	Rho guanine nucleotide exchange factor (GEF) 3	-1.2079672947052	0.0696705744321155	0.61804304454095	71.7682712462751	96.0550029298193	110.914551947186	92.473173286839	116.546352429337	134.607758258405	104.893405288442
Arhgef37	Rho guanine nucleotide exchange factor (GEF) 37	1.24174671503396	0.162371667139224	0.765559066392042	11.5709004940697	9.8834729702708	9.18232443160146	5.2997116211414	8.21662595976773	11.2336649566963	8.03128161141202
Arhgef39	Rho guanine nucleotide exchange factor (GEF) 39	-1.02912273468345	0.848766525840623	0.98709343658936	6.69390937673452	6.13304795923054	8.32354588763873	7.9495674317121	6.77511263349269	8.29034662743093	5.88960651503548
Arhgef40	Rho guanine nucleotide exchange factor (GEF) 40	1.26619318510308	0.0121493412679602	0.325137648500468	55.6072614653017	41.2987977686315	40.5607712302395	37.6415415142607	36.3982114884448	32.9161099822849	37.966058526675
Arhgef6	Rac/Cdc42 guanine nucleotide exchange factor (GEF) 6	1.05566190061876	0.69566674523868	0.968198933696819	12.8140550926061	9.30987855681758	9.11626454360433	11.8903786371762	9.44191228710152	9.36956334816158	8.90742142356606
Arhgef7	Rho guanine nucleotide exchange factor (GEF) 7	-1.13468434286163	0.101090580509519	0.684898945122913	152.429879235926	162.768445479147	157.420713097167	166.193520837332	189.270699739913	199.360761502244	160.236236756172
Arhgef9	Cdc42 guanine nucleotide exchange factor (GEF) 9	-1.07204484506796	0.350799323372393	0.885578538693239	502.569153277546	591.375840270266	576.967061766958	583.172113387905	609.976364013284	587.241061993939	607.943680766886
Arid1a	AT rich interactive domain 1A (SWI-like)	1.00879610804302	0.915667999303668	0.994960680028796	195.749035631079	169.563333146208	193.555471831599	185.965521885436	170.891404829906	218.982883697347	162.572609588583
Arid3a	AT rich interactive domain 3A (Bright like)	1.14214840429041	0.376192560136228	0.896473210907323	6.50265482311353	4.85349119075798	6.14356958373335	4.62026141330276	5.33359930721765	4.85647524328794	5.54888547697558
Arid3b	AT rich interactive domain 3B (Bright like)	-1.00644079799848	0.955071552829764	0.9965071110624	11.5230868556644	11.6925015050079	12.5513787194552	12.7736639073664	10.6671986144353	13.5883196201087	10.8543987839084
Arid4a	AT rich interactive domain 4A (Rbp1 like)	1.00363773472727	0.973076474636564	0.996597301286966	30.3138467489263	23.9585974234689	31.4445066866352	27.2459533343295	28.7581908591871	31.9840591780176	25.7001011565185
Arid4b	AT rich interactive domain 4B (Rbp1 like)	-1.09988572243347	0.194188814589405	0.796085117260558	92.3759493989363	87.5393320223985	84.4245368603357	102.86876146677	94.9957282015252	95.6578457011261	94.3310531085848
Arid5a	AT rich interactive domain 5A (Mrf1 like)	-1.22639537748807	0.168409850271207	0.773164059055489	7.45892759121846	6.26541590079667	6.01144980773908	7.33806224465732	7.71209629557147	10.3506694579167	6.86309519520664
Arid5b	AT rich interactive domain 5B (Mrf1 like)	-1.17703072138954	0.0577491201077156	0.585726900336503	50.2999476023194	53.3001578039604	59.9163184133994	54.4239616478751	66.5258400075931	71.0811376517599	64.2015784572876
Arih1	ariadne RBR E3 ubiquitin protein ligase 1	-1.03856957224608	0.632378553436302	0.956154339988344	212.196927242484	226.260934783699	214.95887554267	252.959312378326	232.299872529223	189.991198154083	229.889351822418
Arih2	ariadne RBR E3 ubiquitin protein ligase 2	-1.06109474551571	0.426562712404605	0.908964755320938	73.0592394832167	82.8623314203953	82.1785006684332	79.3597842755532	84.4006052534036	85.7486739925992	87.1759113093268
Arl1	ADP-ribosylation factor-like 1	-1.09200133315164	0.435287076235244	0.908964755320938	16.5435188882153	21.7524650640335	25.1688173269076	20.8591213806463	22.4876078898906	26.4898649633888	22.2442163419109
Arl10	ADP-ribosylation factor-like 10	-1.28588644870693	0.252628059729032	0.848381326966626	2.53412283547807	2.55911353694512	1.98179663991398	2.17424066508365	4.03623731357011	3.43387138414299	2.57974500245356
Arl11	ADP-ribosylation factor-like 11	1.53477604094324	0.030920623664575	0.478438902993411	7.21985939919223	4.19165148292735	3.96359327982797	4.14464626781571	3.24340498411884	2.35465466341233	3.69925698465039
Arl13b	ADP-ribosylation factor-like 13B	-1.03433514592955	0.763921584771506	0.976639315658517	18.8863871700724	16.8107285788981	18.5628285271943	21.4026815469172	18.1630679110655	15.3543106176679	19.9565179435087
Arl14ep	ADP-ribosylation factor-like 14 effector protein	-1.05328423244981	0.554177118017716	0.940685047856944	33.8042423525093	31.7241833286817	33.5584231025435	38.5927718052348	31.5691418454234	34.2896585359421	34.6561970140931
Arl2	ADP-ribosylation factor-like 2	-1.02527923622791	0.789832922293869	0.978105907522025	27.3015875293958	26.826569490735	27.6790930707986	26.8382832096263	25.8030885403232	32.4746122328951	26.527566534664
Arl2bp	ADP-ribosylation factor-like 2 binding protein	1.04440264964392	0.580696760544614	0.948129023103277	157.593752183693	199.213752057021	172.812667000499	160.89380921619	157.269103896607	186.508271464452	171.334007710123
Arl3	ADP-ribosylation factor-like 3	1.19253698355823	0.285838906639529	0.870757172831454	19.7948462997721	19.105106232711	27.2827337428158	16.7144751128306	13.0456956027891	29.874681042044	14.0669114284732
Arl4a	ADP-ribosylation factor-like 4A	-1.00684646809153	0.958007636706628	0.9965071110624	13.387818753469	12.0896053297062	9.51262387158712	12.977498969718	13.2619226017304	9.66389518108813	11.3898175580025
Arl4d	ADP-ribosylation factor-like 4D	-1.09749159653812	0.481582830549522	0.922312913312855	15.6350597585156	23.9144747762802	28.0093925107843	20.8591213806463	26.6679965360883	30.070902263995	21.0273554916969
Arl5a	ADP-ribosylation factor-like 5A	-1.12011981075407	0.256162658191636	0.850156801714921	32.4176468387572	30.8417303849075	27.9433326227872	36.7582562440705	36.8306654863273	26.4898649633888	36.4571510724097
Arl5b	ADP-ribosylation factor-like 5B	-1.29553170573616	0.0137374204047793	0.342188463509239	22.4724100504659	36.7100424610058	31.9729857906123	38.7286618468025	39.8578434715049	39.2932996956933	39.5723148489574
Arl5c	ADP-ribosylation factor-like 5C	-1.3921319797537	0.325898349308485	0.877900759096737	0.765018214483945	0.882452943774178	0.46241921597993	1.42684543646115	1.15321066102003	1.0301614152429	0.438069906077019
Arl6	ADP-ribosylation factor-like 6	-1.07373804305972	0.543662877767241	0.939044040360743	18.7907598932619	18.4432665248803	16.3828522232889	20.8591213806463	22.1272295583219	14.2260385914495	19.8591690754915
Arl6ip1	ADP-ribosylation factor-like 6 interacting protein 1	-1.0690629306802	0.393793518277681	0.902766765227661	305.337894855904	312.741323273569	292.182884611318	343.597970104001	340.701674665106	274.02293645461	339.50417720969
Arl6ip4	ADP-ribosylation factor-like 6 interacting protein 4	1.04667090313056	0.753602695616	0.974910522073471	10.0408640651018	14.0751244531981	14.9955945753491	10.5314782214989	10.8834256133766	17.3165228371782	10.8543987839084
Arl6ip5	ADP-ribosylation factor-like 6 interacting protein 5	-1.18770342636381	0.102636886773706	0.68809260945507	80.4225397976247	96.6727199904612	79.9985243645278	103.072596529122	112.942569113649	71.3754694846864	120.031154265103
Arl6ip6	ADP-ribosylation factor-like 6 interacting protein 6	1.08465094655942	0.574780568939444	0.947546317095672	12.3359187085536	9.61873708713854	8.52172555163013	11.3468184709053	9.73021495235652	6.86774276828598	9.73488680171154
Arl8a	ADP-ribosylation factor-like 8A	-1.04626376403823	0.628416809018907	0.956154339988344	124.984850791314	140.79536717917	166.470917752775	131.337725175209	151.286823592566	183.466842524211	136.483112959996
Arl8b	ADP-ribosylation factor-like 8B	-1.05255933269048	0.533087698557619	0.93473877411116	463.887919807702	583.522009070675	611.186083749473	589.015385175318	601.111057056692	554.521173233605	582.925021686487
Armc1	armadillo repeat containing 1	-1.12053989398883	0.294716590682405	0.87332179348251	114.46585034216	114.454146807511	100.477089643639	145.606179539821	139.178111651855	82.9034662743093	124.898597665959
Armc10	armadillo repeat containing 10	-1.07764454103531	0.372534856489547	0.894609730365511	34.330192374967	34.1950515712494	35.0778005264775	37.3697614311252	39.3533138073086	35.7122623950871	36.5058255064183
Armc3	armadillo repeat containing 3	1.22100842217284	0.587117804329165	0.948188009335031	0.717204576078698	0.529471766264507	1.25513787194552	0.747395228622505	0.72075666313752	1.0301614152429	0.194697736034231
Armc5	armadillo repeat containing 5	1.14162333998496	0.148235947231013	0.747430764953979	31.5091877090575	32.2095324477575	34.5493214225005	31.7982697268484	27.2446018665983	27.2256945457051	28.4745438950063
Armc6	armadillo repeat containing 6	-1.13419396081981	0.394599344945314	0.902955488361609	6.50265482311353	6.57427443111763	5.94538991974195	7.81367739014437	8.50492862502274	5.39608360365327	7.2524906672751
Armc7	armadillo repeat containing 7	1.08390646218613	0.551528966735859	0.940538925506796	7.41111395281322	7.98619914115631	7.20052779168747	7.60984232779278	6.34265863561018	6.81868746279822	7.05779293124087
Armc8	armadillo repeat containing 8	-1.06590926060242	0.384066126900107	0.897846407380035	67.1303483209662	66.9781784324601	65.5314088931557	69.8474813658123	69.480942326457	75.3980045346825	68.9716729901263
Armc9	armadillo repeat containing 9	-1.05959242367851	0.473244743080722	0.921611168709982	45.183888292958	44.255015130275	42.1462085421707	42.9412531354021	49.8763610891164	48.6138077383672	44.5857815518389
Armcx1	armadillo repeat containing, X-linked 1	-1.01122437083865	0.914326494797637	0.994960680028796	31.031051325005	41.6076562989525	44.3922447340732	33.972510391932	39.4253894736224	41.5007884426424	42.590129757488
Armcx2	armadillo repeat containing, X-linked 2	-1.16595483704058	0.0882006018516279	0.662416218558916	155.729020285888	135.897753341223	125.711966858544	179.782524994104	179.684636120184	130.634278513897	159.214073641992
Armcx3	armadillo repeat containing, X-linked 3	-1.12778827771033	0.146080204369351	0.744282845464799	174.711034732771	182.358900830934	180.079254680184	208.72710384803	216.226998941256	161.048567916306	221.906744645015
Armcx6	armadillo repeat containing, X-linked 6	1.20188552268456	0.198126837191605	0.799526609591118	12.4793596237693	10.1923315005918	9.31444420759572	11.2788734501214	9.08153395553276	6.86774276828598	8.46935151748904
Arnt	aryl hydrocarbon receptor nuclear translocator	1.07279244759328	0.50052603344456	0.927068213955915	25.8193647388331	20.6493988843158	22.0640025910424	22.1500767755397	20.9740188973018	23.4974913286356	18.593633791269
Arnt2	aryl hydrocarbon receptor nuclear translocator 2	-1.08321818071926	0.368299992886712	0.893054445937101	414.209549504651	508.557631497059	528.346984201068	430.431706665779	559.523397593657	588.467444631133	517.117186906917
Arntl	aryl hydrocarbon receptor nuclear translocator-like	1.16024763462638	0.107664565400727	0.691482425196608	44.610124632095	55.5504128105845	51.1964131977779	51.0267106086819	44.1103077840162	37.2820321706953	41.7626643793425
Arntl2	aryl hydrocarbon receptor nuclear translocator-like 2	-1.3270002159479	0.341086167140256	0.88101923954143	0.812831852889191	2.16200971224674	0.990898319956992	1.08712033254183	1.6577403252163	2.10937813597355	2.1903495303851
Arpc1a	actin related protein 2/3 complex, subunit 1A	1.00030955547164	0.996658670130579	0.999671454937851	100.121758820586	109.953636794263	101.269808299605	104.839167069502	104.077262157058	96.1483987560037	110.052895293349
Arpc1b	actin related protein 2/3 complex, subunit 1B	1.36444286132431	0.0290822030893183	0.468349937484489	13.7225142223058	10.1923315005918	8.38960577563586	8.76490768111847	6.84718829980644	8.0941254054799	7.93393274339491
Arpc2	actin related protein 2/3 complex, subunit 2	-1.07520192131804	0.379952786714742	0.897503521399407	161.179775064086	148.737443673138	177.833218488281	174.754593456098	165.269502857433	205.639840604677	153.22711825894
Arpc3	actin related protein 2/3 complex, subunit 3	-1.14746733108885	0.167530227132971	0.772526035391909	54.8422432508178	61.242234297928	77.1579491806511	65.5669450564288	75.3911469641846	89.7221537371075	64.5422994953475
Arpc4	actin related protein 2/3 complex, subunit 4	-1.10801584652231	0.181480947294703	0.785882151445145	180.639925895021	197.625336758227	179.815015128195	209.542444097437	226.389667891495	178.217924837021	210.711624823046
Arpc5	actin related protein 2/3 complex, subunit 5	-1.19046544238001	0.0859203455342142	0.658258013872117	109.349791032799	93.3635214513081	89.1147889081321	142.480708583763	121.231270739731	85.993950520038	113.946850014034
Arpc5l	actin related protein 2/3 complex, subunit 5-like	-1.02955938230398	0.750809719801267	0.974182462182481	27.731910275043	27.4001639041882	29.4627100467212	27.0421182719779	27.028374867657	32.7689440658217	29.0099626691004
Arpp19	cAMP-regulated phosphoprotein 19	1.00163193296291	0.989825672389754	0.99907593748851	11.4274595788539	17.2519550507852	13.410157263418	15.491464738721	11.8924849417691	12.6072135103535	16.062563222824
Arpp21	cAMP-regulated phosphoprotein 21	-1.01253802586791	0.909690768868457	0.994388260589805	514.140053771616	288.253254083835	343.379297809096	393.197835276221	437.571370190789	365.314859967326	350.99134363571
Arrb1	arrestin, beta 1	-1.02743875023004	0.726687450907994	0.972867310688209	131.248437422402	135.368281574959	124.060469658615	114.623250062379	132.402999018362	145.498036076687	142.518742777057
Arrb2	arrestin, beta 2	-1.31109759798758	0.0220096731115972	0.420185313923804	22.6158509656816	20.4287856483722	29.330590270727	27.3818433758972	32.4340498411884	39.5385762231321	26.7709387047067
Arrdc1	arrestin domain containing 1	1.01296914002983	0.933049855803667	0.996129083273801	6.78953665354501	5.11822707389023	5.28479103977062	5.91121680819617	5.18944797459015	6.23002379694514	5.30551330693279
Arrdc2	arrestin domain containing 2	-1.1814274273251	0.32600223059889	0.877900759096737	11.4752732172592	11.9131147409514	12.2210792794696	12.4339388034471	9.29776095447401	22.9578829682703	11.1951198219683
Arrdc3	arrestin domain containing 3	-1.06533473953714	0.58675491894828	0.948188009335031	20.6554917910665	21.5759744752787	29.4627100467212	24.1204823782717	21.7668512267531	32.1312250944808	23.3637283241077
Arrdc4	arrestin domain containing 4	-1.07818379908123	0.759238372507994	0.975330071088415	1.53003642896789	1.32367941566127	1.58543731193119	2.24218568586751	1.15321066102003	1.27543794268168	1.70360519029952
Arsa	arylsulfatase A	-1.05798242902879	0.553135695120877	0.940575053559442	23.4286828185708	27.1795506682447	21.2712839350768	24.7319875653265	24.0011968824794	27.7162476005827	25.0673335144072
Arsb	arylsulfatase B	1.05730860774557	0.467727700770958	0.920821234488435	89.5549447330268	90.4073040896646	88.520249916158	88.2605819982394	80.508519272461	91.3900341236913	78.4145131877865
Arse	arylsulfatase E	1.16376846995838	0.304672080515412	0.877900759096737	7.55455486802895	7.01550090300472	5.94538991974195	5.43560166270913	6.27058296929643	5.10175177072673	6.76574632718952
Arsg	arylsulfatase G	-1.04483097805511	0.750355476745181	0.974182462182481	7.50674122962371	7.80970855240148	6.40780913572188	6.25094191211549	8.28870162608148	8.73184437682074	7.05779293124087
Arsi	arylsulfatase family, member I	1.13804289471225	0.706021743974218	0.970574372305499	1.00408640651018	0.705962355019343	1.18907798394839	1.08712033254183	0.504529664196264	0.343387138414299	1.41155858624817
Arsj	arylsulfatase family, member J	-1.49744769480298	0.0901016563108517	0.666731757718984	1.76910462099412	1.54429265160481	0.924838431959859	2.31013070665138	2.09019432309881	2.45276527438785	1.75227962430808
Arsk	arylsulfatase family, member K	1.20156289875864	0.140497744355388	0.735507895401936	11.8577823245011	9.44224649838371	9.77686342357565	8.96874274347006	8.28870162608148	8.14318071096766	9.10211915960029
Art3	ADP-ribosyltransferase 3	1.40325800758723	0.0638772938462984	0.609732761069844	6.980791207166	5.20647236826765	3.69935372783944	3.87286618468025	3.4596319830601	4.07159035548383	3.74793141865894
Arv1	ARV1 fatty acid homeostatsis modulator	-1.07521407806794	0.625157706701128	0.956154339988344	5.5463820550086	5.38296295702249	6.07750969573622	5.43560166270913	7.27964229768896	5.19986238170224	6.47369972313817
Arvcf	armadillo repeat gene deleted in velo-cardio-facial syndrome	-1.03178927789302	0.741393847398176	0.973850438947433	33.8520559909146	39.2691559979509	32.0390456786094	36.0788060362318	39.2812381409949	31.8368932615543	37.7713607906408
Arx	aristaless related homeobox	-1.19009721005159	0.221069680873512	0.82132301845144	9.13240493540209	11.824869446574	15.1937742393405	10.0558630760119	15.5683439237704	16.3354167274231	15.0890745426529
As3mt	arsenite methyltransferase	1.17813648553274	0.200542375932052	0.803941625448265	11.4752732172592	14.6045962194626	10.5035221915441	10.7353132838505	8.8653069565915	10.4487800688922	11.3898175580025
Asah1	N-acylsphingosine amidohydrolase (acid ceramidase) 1	-1.02727144033745	0.719248536694196	0.972589081499498	98.8307905836446	100.246654412747	97.3722749077737	105.314782214989	104.653867487568	89.23160068223	107.035080384818
Asah2	N-acylsphingosine amidohydrolase (non-lysosomal ceramidase) 2	1.01231090777342	0.9454756711661	0.9965071110624	12.8140550926061	25.1499088975641	38.9753339183084	20.3155612143754	24.4336508803619	32.8670546767972	23.4124027581163
Asap1	ArfGAP with SH3 domain, ankyrin repeat and PH domain 1	-1.14083008523917	0.336588118593486	0.878955834575248	72.1985939919223	148.340339848439	152.664401161374	111.090108981618	141.700759972837	165.56165602118	149.041116934204
Asb1	ankyrin repeat and SOCS box-containing 1	-1.08645946187096	0.342793184355467	0.881675439358895	32.3698332003519	35.6510989284768	31.7087462386237	35.467300849177	34.0917901664047	37.6254193091096	37.2846164505552
Asb11	ankyrin repeat and SOCS box containing 11, E3 ubiquitin protein ligase	-1.14833968966571	0.63085334036906	0.956154339988344	0.573763660862959	1.45604735722739	0.990898319956992	0.883285270190233	1.36943765996129	1.17732733170617	1.21686085021394
Asb13	ankyrin repeat and SOCS box-containing 13	-1.02339903847602	0.816571615283077	0.979864611166715	21.0858145367137	24.9292956616205	24.7063981109277	21.8103516716204	25.586861541382	27.3238051566806	21.7087975678167
Asb14	ankyrin repeat and SOCS box-containing 14	-1.56068846737524	0.068754763811108	0.615620735630962	1.48222279056264	1.45604735722739	1.05695820795412	1.83451556116433	3.02717798517759	1.96221221951028	1.65493075629096
Asb2	ankyrin repeat and SOCS box-containing 2	-1.33703477344337	0.0426895300197757	0.537630026069465	6.2635866310873	6.48602913674021	5.08661137577923	7.27011722387346	9.51398795341527	6.76963215731046	8.46935151748904
Asb3	ankyrin repeat and SOCS box-containing 3	1.06903320524442	0.531921508699251	0.93473877411116	17.9779280403727	17.8696721114271	23.3191404629879	18.3451556116433	17.8026895794968	17.561799364617	19.810494641483
Asb5	ankyrin repeat and SOCS box-containing 5	-1.13343348785487	0.665706528123637	0.959892876150511	1.19534096013116	1.10306617971772	0.858778543962726	0.543560166270913	1.44151332627504	1.42260385914495	1.36288415223962
Asb6	ankyrin repeat and SOCS box-containing 6	-1.01102373773634	0.928886466991363	0.996129083273801	18.1213689555884	25.9882391941495	21.0731042710854	22.5577469002429	23.5687428845969	16.0901401999843	25.7974500245356
Asb7	ankyrin repeat and SOCS box-containing 7	-1.04891673463522	0.658941620764586	0.958647147488841	16.0653825041628	14.3398603363304	19.1573675191685	16.3068049881274	19.0279759068305	16.0901401999843	17.717493979115
Asb8	ankyrin repeat and SOCS box-containing 8	1.0515673834763	0.497934997658919	0.926640459801247	73.4895622288639	75.0967455151826	79.1397458205651	76.1663682987116	70.345850322222	67.9906534060312	74.1798374290419
Ascc1	activating signal cointegrator 1 complex subunit 1	1.05734048157059	0.613715099327792	0.955572104907082	17.643232571536	16.7224832845207	16.7131516632746	17.5298153622369	14.2709819301229	14.8637575627904	17.717493979115
Ascc2	activating signal cointegrator 1 complex subunit 2	-1.07763221528316	0.578705582735733	0.947593648710247	12.3837323469589	10.2364541477805	11.8907798394839	9.51230290974097	12.8294686038479	15.8939189780333	11.1951198219683
Ascc3	activating signal cointegrator 1 complex subunit 3	-1.03854041621839	0.644826946611259	0.957767485187894	124.793596237694	109.777146205508	107.149138331349	133.579910861077	122.16825440181	101.446371748681	116.380571714461
Ascl1	achaete-scute family bHLH transcription factor 1	-1.07606279975471	0.726068339564973	0.972867310688209	2.48630919707282	4.01516089417251	4.55813227180216	3.80492116389639	3.74793464831511	5.64136013109205	2.57974500245356
Ascl2	achaete-scute family bHLH transcription factor 2	1.37901326952394	0.294285799903682	0.87332179348251	1.14752732172592	0.882452943774178	1.32119775994266	0.271780083135456	0.648680996823768	1.17732733170617	1.02216311417971
Asf1a	anti-silencing function 1A histone chaperone	-1.00881488141261	0.935313605419081	0.996318648813875	28.7359966815532	24.4880691897334	24.3100387829449	28.7407437915745	29.5510231886383	19.9655093335171	26.3328687986297
Ash1l	ash1 (absent, small, or homeotic)-like (Drosophila)	-1.01273440938114	0.869534093402563	0.991492085609077	790.072561008294	896.483945580188	938.18252933528	834.500745267419	876.440102375225	915.175779179594	917.805127665364
Ash2l	ash2 (absent, small, or homeotic)-like (Drosophila)	1.02738742798028	0.780404522204716	0.977668779794896	34.7605151206142	30.3563812658317	34.2190219825148	39.0683869507218	30.7763095159721	30.5614553188726	28.6205671970319
Asic1	acid-sensing (proton-gated) ion channel 1	-1.05217935230527	0.560043081075725	0.942112689215233	82.4785262490503	67.1987916684037	74.1852542207801	69.7795363450284	75.3190712978709	93.7446887871036	74.9586283731789
Asic2	acid-sensing (proton-gated) ion channel 2	1.00532798036021	0.947720228959838	0.9965071110624	44.2754291632583	52.4618275073749	46.3079814859901	45.5231639251889	47.2095614355076	50.8212964853162	46.1920378741213
Asic4	acid-sensing (proton-gated) ion channel family member 4	1.20222963422183	0.435454693542261	0.908964755320938	33.5651741604831	10.457067383724	10.1732227515585	22.4218568586751	15.4241925911429	11.4789414841351	10.9517476519255
Asl	argininosuccinate lyase	1.00503938396809	0.967915901971071	0.9965071110624	9.41928676583357	9.70698238151596	8.32354588763873	9.17257780582165	10.2347446165528	8.7808996823085	8.42067708348048
Asmtl	acetylserotonin O-methyltransferase-like	1.08259090388295	0.604787962527657	0.953779989486861	6.93297756876075	6.61839707830634	6.40780913572188	5.91121680819617	5.18944797459015	8.29034662743093	5.11081557089856
Asna1	arsA arsenite transporter, ATP-binding, homolog 1 (bacterial)	-1.1860865840049	0.0421403115533245	0.533317634919492	59.0498434304795	75.3173587511261	72.4676971328547	73.3806224465732	82.2383352639911	90.8013704578382	80.4588394161459
Asns	asparagine synthetase (glutamine-hydrolyzing)	-1.11281835795775	0.187431065924665	0.79162194938054	68.1822483658816	86.5686337842469	77.4221887326396	84.2518257719914	86.7070265754437	80.4016456944337	93.1628666923795
Asnsd1	asparagine synthetase domain containing 1	-1.00030016756574	0.997363934888065	0.999671454937851	51.1605930936138	52.5059501545636	42.4765079821564	53.7445114400365	47.6420154333901	40.7649588603261	53.1038075033365
Aspa	aspartoacylase	1.10918702136019	0.343321856865887	0.881873704102532	41.5500517741593	33.2684759802865	30.9820874706553	41.4464626781571	29.4068718560108	28.1086900444847	28.5232183290148
Aspdh	aspartate dehydrogenase domain containing	1.06762785486619	0.854984622361777	0.987924614959166	1.09971368332067	0.838330296585469	0.396359327982797	1.01917531175796	0.864907995765024	0.441497749389813	0.681442076119808
Asphd2	aspartate beta-hydroxylase domain containing 2	-1.07637986791729	0.445976409131061	0.914569105467138	29.8357103648738	40.7252033551783	31.9729857906123	35.8070259530964	39.4253894736224	34.3877691469176	37.7713607906408
Aspm	abnormal spindle microtubule assembly	1.34999437994184	0.0682603973682032	0.614546760819618	5.25950022457712	7.19199149175955	5.02055148778209	4.68820643408662	4.25246431251137	4.2187562719471	4.18600132473596
Aspn	asporin	1.74187229927492	0.107300246313862	0.691482425196608	2.19942736664134	1.67666059317094	0.528479103977062	1.22301037410955	0.576605330510016	0.539608360365327	1.07083754818827
Asrgl1	asparaginase like 1	-1.00524371139739	0.960870369158619	0.9965071110624	36.5296197416084	34.1509289240607	40.6928910062338	34.6519605997707	32.3619741748747	48.2704205999529	33.6340338999134
Ass1	argininosuccinate synthase 1	1.41190797703198	0.0500400993704852	0.557492204239513	16.4000779729996	10.5453126781014	14.3349956953778	13.9287292606921	6.48680996823768	12.2147710664515	6.3276764211125
Aste1	asteroid homolog 1 (Drosophila)	1.04655605537246	0.80315521114946	0.978105907522025	6.12014571587156	5.16234972107894	2.84057518387671	3.66903112232866	5.62190197247266	4.66025402133691	4.23467575874452
Astn1	astrotactin 1	-1.15597780306647	0.0477708321522	0.554323632191648	572.090183518775	579.94807464839	588.857841606442	671.840365510848	700.503400903356	693.93635142981	617.045799926486
Astn2	astrotactin 2	1.03224112027409	0.78253329491808	0.977928350435456	78.5099942614148	146.751924549646	128.420422266426	102.461091342067	105.374624150705	116.604461144398	132.199762767243
Asun	asunder, spermatogenesis regulator	-1.02052284196095	0.828668593994312	0.981544215067636	24.24151467146	22.5466727134303	20.2803856151198	22.6936369418106	23.7128942172244	22.5654405243682	22.4875885119537
Atad1	ATPase family, AAA domain containing 1	-1.1082038744208	0.18031929002204	0.783825336781829	212.292554519295	232.129246859798	220.573966022426	256.152728355168	256.805599075898	214.7641274254	255.102708638851
Atad2	ATPase family, AAA domain containing 2	1.01112100621175	0.915500289151172	0.994960680028796	26.2975011228856	39.3574012923283	37.9183757103542	35.0596307244739	32.0736715096197	30.9538977627747	38.3554539987435
Atad2b	ATPase family, AAA domain containing 2B	-1.02935183404021	0.806519454244749	0.978105907522025	13.1487505614428	10.765925914045	12.7495583834466	12.1621587203117	12.1807876070241	13.8335961475475	12.0225852001138
Atad3a	ATPase family, AAA domain containing 3A	-1.14875260476425	0.187458899052858	0.79162194938054	17.7388598483465	19.9434365292964	21.5355234870653	19.8399460688883	24.0011968824794	26.24458843595	20.4432622835942
Atat1	alpha tubulin acetyltransferase 1	-1.1246117897217	0.402878966601057	0.905696115179937	11.8099686860959	8.69216149617566	12.0889595034753	10.6673682630667	11.6762579428278	15.9920295890088	10.3189800098142
Atcay	ataxia, cerebellar, Cayman type	-1.07198755056874	0.462709558326943	0.917954805176926	234.286828185708	369.262434322305	339.61388419326	341.83139956362	325.493709072904	361.537601444769	319.109589360104
Ate1	arginyltransferase 1	-1.16312224979638	0.064502127216834	0.609732761069844	134.117255726717	117.189750933211	124.390769098601	157.700393239349	156.548347233469	123.717480440123	144.952464477485
Atf1	activating transcription factor 1	-1.12274551065758	0.245434387440574	0.844447429403252	30.5051013025473	27.9737583176415	24.9706376629162	36.8262012648543	28.181585528677	29.3350726816787	30.810916727417
Atf2	activating transcription factor 2	-1.076923056104	0.340485374536774	0.880979915623705	91.8021857380734	98.4817485251983	106.026120235398	101.441916030309	104.437640488627	120.234553750492	99.0524732074149
Atf3	activating transcription factor 3	-2.17713567154328	0.0417301711783185	0.532911951163611	0.717204576078698	0.441226471887089	2.44421585589391	1.01917531175796	4.10831297988387	1.61882508109598	3.50455924861615
Atf4	activating transcription factor 4	-1.03647843150181	0.682256835268926	0.962892042555677	97.6354496235135	123.36692153963	130.468278794337	110.342713752995	122.16825440181	136.03036211755	116.867316054547
Atf5	activating transcription factor 5	1.18615418106947	0.0713391408277743	0.621619735637093	29.0706921503899	29.1209471445479	26.6881947508416	21.3347365261333	27.028374867657	21.7315003310763	25.4567289864757
Atf6	activating transcription factor 6	-1.13632161268434	0.107544458586964	0.691482425196608	88.1205355808694	108.276976201092	106.092180123395	103.887936778528	120.870892408162	114.15169587001	119.252363320966
Atf6b	activating transcription factor 6 beta	-1.04005665674722	0.616710894353865	0.955572104907082	62.6836799492782	61.992319300136	56.6793839015399	58.500662894907	64.2914943518668	68.2849852389577	60.5023214726372
Atf7	activating transcription factor 7	1.08204280249492	0.478094190065282	0.92177738090681	14.6787869904107	14.2957376891417	13.0137979354352	12.0942136995278	12.3970146059654	14.6675363408393	12.5580039742079
Atg10	autophagy related 10	-1.09474211236292	0.607464166314494	0.953779989486861	3.39476832677251	2.82384942007737	3.50117406384804	3.19341597684161	3.53170764937385	3.82631382804504	3.55323368262471
Atg12	autophagy related 12	-1.08496870632474	0.37476891862324	0.895822109012404	97.6354496235135	87.8040679055307	78.4791469405938	94.3756338687872	105.374624150705	75.299893923707	107.083754818827
Atg13	autophagy related 13	-1.05771280035355	0.447511139316569	0.914666466834684	141.910878786772	162.32721900726	157.35465320917	148.256035350391	164.476670527982	164.923937049839	173.13496176844
Atg14	autophagy related 14	1.00848075228205	0.927389900320395	0.996129083273801	22.9983600729236	23.9144747762802	22.7246014710137	22.6256919210267	22.9921375540869	23.4484360231478	23.0230072860478
Atg16l1	autophagy related 16-like 1	-1.00867792188659	0.911219371151394	0.994388260589805	68.9472665803655	74.8320096320503	63.0211331492647	69.4398112411091	71.7152879821833	64.7039479383515	72.5735811067595
Atg16l2	autophagy related 16-like 2	1.19606417911854	0.323216286568424	0.877900759096737	5.25950022457712	4.14752883573864	4.2278328318165	4.21259128859957	3.74793464831511	3.67914791158177	3.60190811663327
Atg2a	autophagy related 2A	1.00647174892126	0.928558460912299	0.996129083273801	89.6983856482425	84.0536428944905	85.2172555163013	83.7082656057205	87.9323129027775	85.797729298087	85.6670038550616
Atg3	autophagy related 3	-1.04740609952082	0.68017356796502	0.962118877471776	34.1867514597513	36.533551872251	49.1485566698668	39.476057075425	40.2182218030736	51.7042919840959	35.6296856942642
Atg4al1	NA	1.14403668792876	0.324416518760338	0.877900759096737	9.89742314988604	8.07444443553373	7.53082723167314	7.60984232779278	8.721155623964	6.37718971340841	7.20381623326654
Atg4b	autophagy related 4B, cysteine peptidase	1.01343667416834	0.879614692506712	0.992329771594289	49.1524202805935	51.4028839748459	44.3922447340732	47.6974045902726	49.9484367554302	42.7271710798363	50.5727369348915
Atg4c	autophagy related 4C, cysteine peptidase	-1.00782118525333	0.926345338666469	0.995760089984188	42.7453927342904	45.4904492515589	41.7498492141879	45.0475487797019	45.33559411135	36.938645032281	47.5549220263609
Atg4d	autophagy related 4D, cysteine peptidase	1.11032399845268	0.240199940928731	0.839850085118171	28.5447421279322	35.4304856925333	32.831764334575	28.6727987707906	29.1185691907558	30.070902263995	28.3771950269891
Atg5	autophagy related 5	-1.03996884570417	0.715701866322551	0.972589081499498	16.878214357052	15.2664359272933	14.6652951353635	16.510640050479	15.9287222553392	14.5203704243761	18.0095405831664
Atg7	autophagy related 7	-1.08098826812351	0.421896108071995	0.908842932206423	25.9628056540489	29.1650697917366	35.2759801904689	30.0316991864679	30.6321581833446	33.3576077316747	35.8243834302985
Atg9a	autophagy related 9A	-1.03942329491374	0.645444347719752	0.957767485187894	111.979541145087	147.369641610288	137.800926362019	122.844597577226	138.457354988718	142.064164692544	146.850767403819
Atic	5-aminoimidazole-4-carboxamide ribonucleotide formyltransferase/IMP cyclohydrolase	1.16319324926326	0.0547500738683619	0.576095697049804	54.6031750587916	59.6979416463232	57.4060426695084	52.2497209827915	44.9752157797813	49.3496373206835	50.183341462823
Atl1	atlastin GTPase 1	-1.17243009315089	0.0867829254978836	0.65990172547792	183.413116922526	259.485288116797	229.293871238048	260.77298976847	285.635865601399	216.333897201008	288.20132376467
Atl2	atlastin GTPase 2	-1.17902586803337	0.0870380573469633	0.65990172547792	99.4523678829128	102.143928241861	90.039627340092	121.485697161549	120.798816741848	84.6204019663808	131.859041729183
Atl3	atlastin GTPase 3	1.23144277316909	0.0643392884285977	0.609732761069844	32.5610877539729	27.6207771401318	28.868171054747	29.1484139162777	22.9200618877731	17.6599099755925	26.8196131387153
Atm	ATM serine/threonine kinase	1.01323700509633	0.864451294835847	0.9908097793454	88.2639764960851	90.0102002649662	85.2172555163013	94.1717988064356	81.8058812661086	77.5564379761438	93.3088899944051
Atmin	ATM interactor	-1.07384002109603	0.352376677844379	0.886426956466237	137.177328584652	164.400983425129	166.669097416766	153.080131826046	169.089513172062	175.421772424219	172.550868560337
Atn1	atrophin 1	1.02718756752989	0.79831500962866	0.978105907522025	62.0142890116048	78.5824346430906	90.7002262200633	63.5285944329129	72.7964229768896	95.3144585627118	68.1928820459894
Atoh8	atonal bHLH transcription factor 8	-1.02457379001622	0.916519100642466	0.994960680028796	2.58193647388331	1.9855191234919	2.24603619190251	2.98958091449002	1.22528632733378	2.79615241280215	2.23902396439365
Atox1	antioxidant 1 copper chaperone	1.17565386088405	0.21741340085411	0.82132301845144	13.1009369230376	22.5466727134303	21.0731042710854	13.7248941983405	17.2260842489867	17.9051865030313	15.3811211467042
Atp10a	ATPase, class V, type 10A	-1.0235500653821	0.824738652343943	0.980776647740929	21.9464600280082	24.708682425677	25.1688173269076	28.7407437915745	19.2442029057718	25.6559247700969	24.2398681362617
Atp11a	ATPase, class VI, type 11A	1.16203003478341	0.0468457458570631	0.552508367221266	208.41964980847	195.198591162848	200.623879847292	200.166031229264	171.828388491985	163.059835441304	158.532631565872
Atp13a1	ATPase type 13A1	1.0347417430241	0.684764086062167	0.963896126890178	51.3518476472348	52.3294595658088	54.9618268136145	44.9116587381342	53.0476904069215	58.326758224943	47.9443174984293
Atp13a2	ATPase type 13A2	-1.03372772639206	0.672041723063681	0.961168527075542	245.140524103699	280.973017297698	223.94302031028	262.539560308851	273.16677532912	236.64279367294	261.917129400049
Atp13a3	ATPase type 13A3	-1.03880258212677	0.757391664233436	0.975330071088415	14.5831597136002	14.4281056307078	18.7610081911857	17.1900902583176	16.6494789184767	12.6072135103535	19.5671224714402
Atp13a4	ATPase type 13A4	1.2647534059129	0.0463465875297972	0.552508367221266	24.050260117839	19.4580874102206	16.4489121112861	13.7928392191244	16.7215545847905	15.1090340902291	17.6688195451064
Atp13a5	ATPase type 13A5	1.18749285078894	0.239240844618713	0.839850085118171	32.0829513699204	26.5177109604141	18.8270680791828	23.0333620457299	20.1091109015368	14.9128128682781	29.0099626691004
Atp1a1	ATPase, Na+/K+ transporting, alpha 1 polypeptide	-1.15948808308222	0.343980044671536	0.881873704102532	936.76480363559	2460.49942047835	1973.34097425035	1722.81394699566	2137.90841419851	1961.47638992796	2480.59518037813
Atp1a2	ATPase, Na+/K+ transporting, alpha 2 polypeptide	1.20983939880461	0.0225874196530812	0.421275002250043	3119.31395591988	3084.30540643232	2699.14096367485	2616.97042051131	2164.43225940197	2542.87987056886	2487.2635778373
Atp1a3	ATPase, Na+/K+ transporting, alpha 3 polypeptide	-1.04811908444074	0.560833977647084	0.942446231536604	2677.85063252424	2821.55504242356	2542.90932856163	2701.08635624173	2906.73954676731	2972.55529133612	2658.84095771746
Atp1b1	ATPase, Na+/K+ transporting, beta 1 polypeptide	-1.0459446261179	0.600311974461956	0.95207013463396	1400.36584161286	1740.06483718111	1823.38502849686	1630.06899362568	1701.85063300031	1881.51624198292	1708.76468030443
Atp1b2	ATPase, Na+/K+ transporting, beta 2 polypeptide	1.18064843921047	0.042282340020722	0.533317634919492	407.611267404727	388.367540555016	387.969722207161	333.066491882502	281.167174289947	389.057627823401	333.468547392629
Atp1b3	ATPase, Na+/K+ transporting, beta 3 polypeptide	1.12029921418826	0.15771037493984	0.761525025169632	134.021628449906	124.38174242497	120.49323570677	129.571154634829	103.284429827607	99.3860489181956	118.862967848898
Atp2a2	ATPase, Ca++ transporting, cardiac muscle, slow twitch 2	-1.13945543973603	0.201094745391235	0.804390420919924	1961.69795649046	3011.37067062938	2696.89492748295	2687.90502220966	3159.79721119489	2616.0213310511	3189.05156737268
Atp2a3	ATPase, Ca++ transporting, ubiquitous	1.13064256653535	0.431346789005567	0.908964755320938	10.853695917991	7.36848208051439	7.00234812769608	9.44435788895711	6.48680996823768	7.79979357255336	6.13297868507827
Atp2b1	ATPase, Ca++ transporting, plasma membrane 1	-1.09281297481957	0.329807012025352	0.877900759096737	917.782789188708	1322.39985889279	1255.79847082549	1234.08541249732	1245.61166523426	1248.80091180183	1365.26919950604
Atp2b2	ATPase, Ca++ transporting, plasma membrane 2	-1.04546351031436	0.730434383089453	0.97337129662777	1270.50399970421	2578.26276582502	2363.35855298542	1864.20753524688	2146.55749415616	2250.26497333439	2398.18936360164
Atp2b3	ATPase, Ca++ transporting, plasma membrane 3	-1.14981743862507	0.0999806169288328	0.684858476048245	163.235761515512	229.65837861723	218.856408934501	220.685427505991	245.561795130953	239.095558947328	232.420422390863
Atp2b4	ATPase, Ca++ transporting, plasma membrane 4	-1.52264424807784	7.07038956289572e-05	0.0238559493812662	196.035917461511	220.08376417728	298.194334419057	382.122796888452	398.79466171399	390.234955155107	278.709809133001
Atp2c1	ATPase, Ca++ transporting, type 2C, member 1	-1.08524945686035	0.332338701886669	0.877900759096737	375.337061481185	372.659878155835	386.318225007233	469.771873699636	425.750960915333	331.319533264311	414.75485218692
Atp5a1	ATP synthase, H+ transporting, mitochondrial F1 complex, alpha subunit 1, cardiac muscle	1.02460173670656	0.76206182943089	0.97591065289209	591.837216180142	641.013818357563	669.450904962944	563.603947402152	590.660085441198	708.015224104797	612.85979860175
Atp5b	ATP synthase, H+ transporting, mitochondrial F1 complex, beta polypeptide	-1.03192017093384	0.686129190925474	0.963896126890178	1299.43125093939	1400.36457647524	1420.48577160235	1294.08086584948	1435.81934863625	1486.22859036257	1452.73715741941
Atp5c1	ATP synthase, H+ transporting, mitochondrial F1 complex, gamma polypeptide 1	1.01910592536768	0.808620032669991	0.978105907522025	104.998749937921	124.161129189027	113.35876780308	110.614493836131	116.546352429337	101.299205832218	119.787782095061
Atp5d	ATP synthase, H+ transporting, mitochondrial F1 complex, delta subunit	1.04395523684651	0.598518820079049	0.952049742637193	96.1532268329508	128.882252438219	115.604803994982	109.799153586724	101.482538169763	116.015797478545	107.66784802693
Atp5e	ATP synthase, H+ transporting, mitochondrial F1 complex, epsilon subunit	1.29880190908217	0.0351047928968354	0.501145326408753	24.815278332323	22.1054462415432	24.9706376629162	16.1029699257758	15.4241925911429	25.4597035481459	16.5493075629096
Atp5f1	ATP synthase, H+ transporting, mitochondrial Fo complex, subunit B1	-1.00521482800558	0.94273581618344	0.9965071110624	157.450311268477	155.797067223331	175.587182296379	164.562840338519	155.971741902959	169.682301682151	164.616935816942
Atp5g1	ATP synthase, H+ transporting, mitochondrial Fo complex, subunit C1 (subunit 9)	1.13425060389235	0.113346971440235	0.698388026311288	44.3710564400688	49.9027139704298	49.5449159978496	41.9220778236441	41.1552054651524	44.6893832993466	41.1785711712398
Atp5g2	ATP synthase, H+ transporting, mitochondrial Fo complex, subunit C2 (subunit 9)	1.22566777118607	0.0683948046209314	0.614546760819618	25.7237374620226	20.6493988843158	25.8954760948761	18.2772105908594	16.865705917418	24.8710398822928	18.3015871872177
Atp5g3	ATP synthase, H+ transporting, mitochondrial Fo complex, subunit C3 (subunit 9)	1.12781657630301	0.218274313922686	0.82132301845144	37.4858925097133	43.3284395393121	40.2304717902539	31.8662147476322	31.8574445106784	41.7460649700812	37.3819653185723
Atp5h	ATP synthase, H+ transporting, mitochondrial Fo complex, subunit d	1.11670723200464	0.410011906944003	0.908669062166063	23.3330555417603	23.8262294819028	31.9069259026151	20.4514512559431	18.883824574203	34.0934373139911	20.5892855856199
Atp5i	ATP synthase, H+ transporting, mitochondrial Fo complex, subunit E	1.34372900466188	0.357282832381192	0.889518021568273	1.72129098258888	1.19131147409514	2.17997630390538	0.815340249406369	0.792832329451272	2.25654405243682	1.07083754818827
Atp5j	ATP synthase, H+ transporting, mitochondrial Fo complex, subunit F6	1.29388700953861	0.171391785702202	0.777479696486218	4.92480475574039	6.08892531204183	7.6629470076674	4.00875622624798	3.31548065043259	7.35829582316355	4.33202462676164
Atp5j2	ATP synthase, H+ transporting, mitochondrial Fo complex, subunit F2	1.37392956403266	0.147845629607259	0.747430764953979	9.84960951148079	7.67734061083535	16.5810318872803	6.0471068497639	5.54982630615891	14.8147022573026	6.42502528912962
Atp5l	ATP synthase, H+ transporting, mitochondrial Fo complex, subunit G	1.13623866914028	0.119448464613105	0.704915142475946	68.3735029195026	75.2732361039374	82.574859996416	63.9362645576161	61.048089367748	75.7413916730968	64.3476017593133
Atp5o	ATP synthase, H+ transporting, mitochondrial F1 complex, O subunit	1.1742422536634	0.0855847798668806	0.656966132060073	51.8299840312873	54.3591013364894	58.9254200934425	39.5440020962089	44.470686115585	57.4437627261634	45.6566191000271
Atp5s	ATP synthase, H+ transporting, mitochondrial Fo complex, subunit s (factor B)	1.05201358316706	0.718384692119388	0.972589081499498	18.7429462548566	16.5459926957658	15.3258940153348	18.2092655700756	19.460429904713	9.76200579206364	16.9873774689866
Atp5sl	ATP5S-like	-1.07682568858864	0.356837736465289	0.889518021568273	48.3874020661095	52.8589313320733	48.9503770058754	49.5319201514369	58.0209113825704	55.2362739792144	52.9577842013108
Atp6ap1	ATPase, H+ transporting, lysosomal accessory protein 1	-1.12197888927868	0.113665070692638	0.698388026311288	434.147836719639	473.877230806734	497.298836842416	523.176660035753	545.252415663534	521.752229167783	512.055045770027
Atp6ap1l	ATPase, H+ transporting, lysosomal accessory protein 1-like	1.57372670347717	0.195290501491695	0.796781033678617	24.815278332323	4.10340618854993	2.57633563188818	10.1238080967957	6.77511263349269	4.66025402133691	5.20816443891567
Atp6ap2	ATPase, H+ transporting, lysosomal accessory protein 2	-1.11447703795981	0.160780373881832	0.764189891465012	143.632169769361	178.520230525516	175.653242184376	181.888820638404	198.352233695446	174.980274674829	184.524779326442
Atp6v0a1	ATPase, H+ transporting, lysosomal V0 subunit A1	-1.12973395035603	0.110518733733687	0.69399199532127	648.066054944712	739.627934824328	718.335222080822	744.133867624879	858.132883131532	767.42119905047	802.690091235125
Atp6v0a2	ATPase, H+ transporting, lysosomal V0 subunit A2	1.09299461543872	0.282684088410532	0.870071769587564	41.2153563053225	44.6962416021621	46.4401012619844	43.1450881977537	38.4163301452298	42.9233923017874	36.8952209784867
Atp6v0a4	ATPase, H+ transporting, lysosomal V0 subunit A4	1.06788498959122	0.78260774647757	0.977928350435456	1.72129098258888	4.63287795481444	2.51027574389105	2.51396576900297	2.52264832098132	2.15843344146131	3.89395472068462
Atp6v0b	ATPase, H+ transporting, lysosomal V0 subunit B	-1.0836854228666	0.477736563584726	0.92177738090681	77.0277714708522	98.3493805836322	72.7319366848432	98.3843900950352	91.8964745500338	63.183233468231	105.331475194519
Atp6v0c	ATPase, H+ transporting, lysosomal V0 subunit C	-1.12301738089116	0.186736538653939	0.791317866241349	456.428992216484	542.223211302044	557.413334919807	544.987011707374	598.372181736769	628.251297381704	558.19840921014
Atp6v0d1	ATPase, H+ transporting, lysosomal V0 subunit D1	-1.0576977382284	0.472421559061893	0.921611168709982	356.020351565466	441.314717181467	417.300312477888	409.980255409836	415.444140632467	460.874595057477	426.485390782983
Atp6v0e1	ATPase, H+ transporting, lysosomal, V0 subunit e1	1.28154876555152	0.0281974104930925	0.464942218270182	21.4205100055505	20.4287856483722	16.9773912152631	18.4131006324272	13.3339982680441	14.6184810353516	14.9917256746358
Atp6v0e2	ATPase, H+ transporting V0 subunit e2	-1.04614344018297	0.547051792882843	0.939044040360743	119.055959629064	139.824668941019	115.472684218988	128.212254219152	131.97054502048	135.637919673648	126.602202856259
Atp6v1a	ATPase, H+ transporting, lysosomal V1 subunit A	-1.17125003199876	0.0813969774686056	0.647078928766978	907.59848420839	1129.18678685344	1092.1681282566	1188.35841350978	1367.13123863925	1018.48625253681	1312.50611304076
Atp6v1b1	ATPase, H transporting, lysosomal V1 subunit B1	1.0946389224349	0.700850403262659	0.969311159500943	4.15978654125645	2.38262294819028	1.71755708792545	1.63068049881274	3.17132931780509	2.45276527438785	2.8717916065049
Atp6v1b2	ATPase, H transporting, lysosomal V1 subunit B2	-1.12155121056338	0.139257992512265	0.734620133869435	555.976987376207	658.22165076116	614.158778709344	646.157147654547	726.018186778424	665.680495468862	696.336452926427
Atp6v1c1	ATPase, H+ transporting, lysosomal V1 subunit C1	-1.22724990782198	0.0132130495009129	0.335469381522103	247.913715131203	321.389362122556	311.406312018484	350.256582140819	387.118403771162	329.161099822849	374.59844412986
Atp6v1c2	ATPase, H+ transporting, lysosomal V1 subunit C2	-1.3921283353776	0.167332813050714	0.772295227082379	2.34286828185708	1.45604735722739	1.12301809595126	2.51396576900297	2.45057265466757	2.69804180182663	1.6062563222824
Atp6v1d	ATPase, H+ transporting, lysosomal V1 subunit D	-1.06552334175808	0.49656209189734	0.926131446593996	222.668114053233	263.985798130045	320.918935890071	266.004756368828	275.184893985905	323.274463164318	282.360391683643
Atp6v1e1	ATPase, H+ transporting, lysosomal V1 subunit E1	-1.10211324045559	0.26389897309286	0.85807822767826	223.720014098149	318.830248585611	305.923341314722	290.804688954938	319.439353102549	318.368932615543	318.038751811916
Atp6v1f	ATPase, H+ transporting, lysosomal V1, subunit F	1.01334442584599	0.907214626596796	0.994388260589805	30.1704058337106	31.8124286230591	37.1256570543886	29.9637541656841	28.6140395265596	43.2177241347139	28.279846158972
Atp6v1g1	ATPase, H transporting, lysosomal V1 subunit G1	-1.18222124393631	0.118688931429567	0.704289332176617	81.4266262041349	76.8175287555422	73.3925355648145	106.877517693018	99.1761168477228	63.2813440792065	96.1320071669015
Atp6v1g2	ATPase, H+ transporting, lysosomal V1 subunit G2	-1.06981646432425	0.485839490821589	0.922312913312855	302.5647038284	442.638396597128	441.874590812821	363.302026131321	459.410297083855	409.906132655697	460.460145720956
Atp6v1h	ATPase, H+ transporting, lysosomal V1 subunit H	-1.16246923417605	0.0862440173796082	0.659399814227188	104.903122661111	143.88395248238	121.087774698744	137.384832024973	153.232866583037	125.336305521219	157.510468451693
Atp7a	ATPase, Cu++ transporting, alpha polypeptide	1.00499618339594	0.960560100580343	0.9965071110624	30.1704058337106	23.649738893148	22.9888410230022	28.9445788539261	24.5057265466757	23.5465466341234	25.1160079484158
Atp7b	ATPase, Cu++ transporting, beta polypeptide	1.36524352328283	0.0467865384392574	0.552508367221266	19.3645235541249	13.1044262150465	13.3440973754208	8.90079772268619	11.7483336091416	8.38845723840644	15.6731677507556
Atp8b2	ATPase, aminophospholipid transporter, class I, type 8B, member 2	-1.0711344265412	0.389883007089383	0.900508363479732	124.602341684073	134.750564514317	133.837333082191	129.435264593261	134.925647339344	166.052209076057	130.885553049012
Atp9b	ATPase, class II, type 9B	-1.00240561479759	0.976963947443716	0.996891647668151	65.6959391688088	80.3914631778276	77.8846079486196	64.6157147654547	80.3643679398335	80.2054244724827	74.0338141270163
Atpaf1	ATP synthase mitochondrial F1 complex assembly factor 1	-1.06447327536388	0.41280785601104	0.908669062166063	132.77847385137	126.499629490028	120.691415370762	133.715800902645	141.052078976013	117.87989908708	146.850767403819
Atpaf2	ATP synthase mitochondrial F1 complex assembly factor 2	-1.05771130872848	0.640329901020357	0.957453649694593	14.9178551824369	15.8841529879352	15.1937742393405	14.4043444061792	16.865705917418	16.4335273383986	17.1334007710123
Atpif1	ATPase inhibitory factor 1	1.10398172365572	0.577336267086518	0.947546317095672	9.18021857380734	10.765925914045	12.2871391674667	6.52272199525095	8.8653069565915	15.2071447012047	8.12863047942914
Atraid	all-trans retinoic acid-induced differentiation factor	1.04536819047868	0.67442766867149	0.961495266630294	14.4875324367897	16.1488888710675	14.4010555833749	13.8607842399083	14.7755115943192	13.3920983981577	15.4784700147214
Atrip	ATR interacting protein	-1.02698487560399	0.80395656219001	0.978105907522025	14.2484642447635	17.2078324035965	16.8452714392689	17.6657054038047	16.0728735879667	16.1882508109598	16.2085865248497
Atrn	attractin	-1.03178428365435	0.679572100630273	0.962093117276077	777.688828661335	912.4563438625	867.762688730336	863.649159183696	917.883610505632	851.060494907096	886.410117729844
Atxn1	ataxin 1	1.03363763101573	0.65973449753023	0.958678663512611	157.354683991666	188.536071437353	172.878726888497	154.710812324858	166.783091850022	181.406519693725	166.174517705216
Atxn10	ataxin 10	-1.09103118981194	0.237481081018754	0.838176873694292	174.424152902339	171.063503150624	155.240736793262	195.070154670474	182.928041104303	167.720089462641	183.064546306186
Atxn2l	ataxin 2-like	1.08967905436995	0.257731535337647	0.852407648186999	120.012232397169	107.968117670771	122.80533178667	106.673682630667	102.275370499214	119.057226418786	100.950776133749
Atxn3	ataxin 3	1.03073571052759	0.796878624809333	0.978105907522025	27.540655721422	21.7965877112222	23.9136794549621	28.6048537500068	22.5596835562044	18.0032971140068	25.7001011565185
Atxn7l3b	ataxin 7-like 3B	-1.1256129670716	0.158017725979225	0.76179030899128	417.652131469829	488.967176145272	449.207238380503	523.584330160456	549.000350311849	417.06820725691	545.445707499898
Auh	AU RNA binding protein/enoyl-CoA hydratase	1.02385761985323	0.826621342950386	0.981261232857221	29.9791512800896	32.1212871533801	38.9753339183084	26.1588330017877	33.2268821706397	40.6668482493505	31.2003121994855
Aup1	ancient ubiquitous protein 1	1.05368041333377	0.559510143821971	0.942038898739615	40.5459653676491	46.4611474897105	35.804459294446	42.0579678652119	38.2001031462886	35.7122623950871	39.7670125849916
Aurka	aurora kinase A	-1.03700118207197	0.767528537407756	0.976639315658517	11.7143414092854	12.5308318015933	10.2392826395556	11.007093366986	13.7664522659266	10.1544482359657	12.9473994462763
Aurkaip1	aurora kinase A interacting protein 1	-1.00864339557752	0.936792496862116	0.996465647171289	16.0653825041628	16.5459926957658	16.7131516632746	14.5402344477469	19.0279759068305	17.9542418085191	14.8457023726101
Aurkc	aurora kinase C	1.04037977701135	0.877043514807303	0.992112786234778	1.72129098258888	1.76490588754836	1.65149719992832	2.10629564429979	1.36943765996129	1.71693569207149	1.41155858624817
Aven	apoptosis, caspase activation inhibitor	1.20434241108127	0.172543026792274	0.777886466900812	9.37147312742832	12.883812979103	9.44656398358999	8.56107261876687	9.51398795341527	8.92806559877177	8.22597934744625
Avil	advillin	1.11006526152379	0.654711961354118	0.95827592689781	2.62975011228856	4.72112324919185	6.07750969573622	3.80492116389639	3.38755631674635	6.13191318596962	2.67709387047067
Avpi1	arginine vasopressin-induced 1	-1.14118972312251	0.322923706546731	0.877900759096737	10.1843049803175	14.8693321025949	14.5331753593692	11.6865435748246	16.577403252163	14.0788726749863	17.7661684131236
Axin1	axin 1	1.10783603940066	0.237981242934613	0.838896685935989	39.0159289386812	39.1367880563848	38.2486751503399	38.5248267844509	30.9204608485996	36.1537601444769	34.4614992780589
Axin2	axin 2	1.18227507516922	0.121407144138198	0.709933229163151	21.6117645591714	19.546332704598	20.2143257271226	16.1029699257758	16.577403252163	21.2409472761988	15.18642341067
Axl	Axl receptor tyrosine kinase	1.16046801274053	0.0733018230341061	0.628255158246303	64.3571572934619	58.6831207609829	49.6109758858467	49.9395902761401	49.2997557586064	47.1421485737345	52.2276676911824
Azi1	NA	-1.39963055621186	0.0238324085596171	0.430246811463415	19.9861008533931	22.4584274190528	26.2257755348617	21.1309014637817	29.1906448570696	48.859084265806	28.6205671970319
Azi2	5-azacytidine induced 2	-1.04226575331511	0.649915970778226	0.957954470557663	26.7278238685328	33.1802306859091	31.1802671346467	33.972510391932	30.6321581833446	31.7878379560665	30.2268235193143
Azin1	antizyme inhibitor 1	-1.1943001799109	0.0327203572548782	0.485845502147372	238.255360173344	256.529070755154	229.624170678034	313.022710751262	308.195549157604	233.944751871113	298.812350378536
B2m	beta-2 microglobulin	1.2658259353003	0.0192725031561819	0.397983882778956	170.407807276299	120.234213589232	113.953306795054	119.311456496465	99.3923438466641	100.808652777341	106.840382648784
B3galnt1	beta-1,3-N-acetylgalactosaminyltransferase 1 (globoside blood group)	-1.01607903687643	0.85507979824215	0.987924614959166	31.4613740706522	33.4008439218526	38.4468548143313	34.4481255374191	34.1638658327185	37.4291980871586	33.6340338999134
B3galnt2	beta-1,3-N-acetylgalactosaminyltransferase 2	1.00220938793272	0.981597731186839	0.997490111356889	36.0036697191507	28.503230083906	27.6130331828015	31.5264896437129	28.9744178581283	28.7954643213133	33.341987295862
B3galt1	UDP-Gal:betaGlcNAc beta 1,3-galactosyltransferase, polypeptide 1	-1.10827958528503	0.203234062747967	0.806218256690833	44.9448201009318	46.1081663122008	51.3945928617693	55.3751919388492	55.5703387279028	51.4099601511693	48.1390152344636
B3galt2	UDP-Gal:betaGlcNAc beta 1,3-galactosyltransferase, polypeptide 2	-1.17923122267964	0.106146546532267	0.691482425196608	55.4160069116808	84.8037278966985	82.7069797724103	95.3948091805452	95.2119552004664	73.48484762066	86.494469233207
B3galt4	UDP-Gal:betaGlcNAc beta 1,3-galactosyltransferase, polypeptide 4	1.03459571371611	0.837239625322817	0.984409024655033	4.49448201009318	3.9710382469838	3.76541361583657	4.00875622624798	4.25246431251137	3.92442443902056	3.65058255064183
B3galt5	UDP-Gal:betaGlcNAc beta 1,3-galactosyltransferase, polypeptide 5	1.23854927418975	0.0902785429774675	0.666884493423277	55.2247523580598	33.8861930409284	35.5402197424574	44.3680985718632	31.4249905127959	28.9916855432644	29.6427303112116
B3galt6	UDP-Gal:betaGal beta 1,3-galactosyltransferase, polypeptide 6	-1.22468469333802	0.13426098904673	0.727437006280725	9.08459129699684	11.2953976803095	8.52172555163013	11.4147634916892	14.9917385932604	9.95822701401467	11.1464453879597
B3gat1	beta-1,3-glucuronyltransferase 1	1.03532994137572	0.640760775731764	0.957590081988866	126.084564474635	129.985318617936	111.905450267143	111.361889064753	116.185974097768	123.079761468782	123.341015777685
B3gat2	beta-1,3-glucuronyltransferase 2	1.02924264792745	0.856849295518413	0.988369592856901	16.5435188882153	9.66285973432725	8.2574859996416	12.7057188865826	11.1717282786316	9.4676739591371	11.4871664260196
B3gat3	beta-1,3-glucuronyltransferase 3	1.00924381727501	0.906729442113082	0.994388260589805	148.078838141049	182.579514066877	168.783013832674	146.82918991393	166.494789184767	164.923937049839	181.409615549895
B3gnt1	UDP-GlcNAc:betaGal beta-1,3-N-acetylglucosaminyltransferase 1	-1.06660081715486	0.400207342031555	0.904524387742781	58.3326388544008	63.7572251876844	61.8981150533134	64.6836597862386	64.8680996823768	70.5415292913945	61.5244845868169
B3gnt2	UDP-GlcNAc:betaGal beta-1,3-N-acetylglucosaminyltransferase 2	-1.22612315535576	0.0980150418951583	0.68390400981929	47.5745702132203	29.8269094995672	29.330590270727	52.6573911074947	40.7227514672699	35.4179305621605	45.9486657040785
B3gnt4	UDP-GlcNAc:betaGal beta-1,3-N-acetylglucosaminyltransferase 4	1.14853855284525	0.654025402234059	0.95827592689781	1.05190004491542	0.661839707830634	1.25513787194552	0.543560166270913	0.864907995765024	1.32449324816944	0.63276764211125
B3gnt7	UDP-GlcNAc:betaGal beta-1,3-N-acetylglucosaminyltransferase 7	-1.06190688854958	0.668596627395398	0.960741453630729	10.5668140875595	10.765925914045	8.38960577563586	11.2788734501214	10.6671986144353	7.79979357255336	12.5093295401993
B3gntl1	UDP-GlcNAc:betaGal beta-1,3-N-acetylglucosaminyltransferase-like 1	1.14581782383386	0.568185791552046	0.945588025805393	2.86881830431479	1.36780206284998	1.84967686391972	1.90246058194819	1.44151332627504	1.61882508109598	2.09300066236798
B4galnt1	beta-1,4-N-acetyl-galactosaminyl transferase 1	1.08945721703625	0.283994883234074	0.870071769587564	67.2259755977767	78.8471705262228	75.7706915327113	60.2672334352874	66.8862183391619	72.8471286493191	71.2593713885285
B4galnt4	beta-1,4-N-acetyl-galactosaminyl transferase 4	-1.27171689434478	0.00569230858571407	0.245694710633736	69.234148410797	71.1257072681988	75.7046316447142	81.1263548159337	101.266311170822	104.438745383435	79.4366763019662
B4galt1	UDP-Gal:betaGlcNAc beta 1,4- galactosyltransferase, polypeptide 1	1.28975950962485	0.225429492995814	0.828573903356093	4.49448201009318	3.88279295260638	3.10481473586524	4.21259128859957	3.38755631674635	1.96221221951028	2.48239613443644
B4galt2	UDP-Gal:betaGlcNAc beta 1,4- galactosyltransferase, polypeptide 2	-1.16094422657358	0.0990007172490673	0.684858476048245	51.6387294776663	67.7723860818569	58.0005816614826	57.6173776247167	72.7964229768896	70.9339717352966	73.2550231828793
B4galt3	UDP-Gal:betaGlcNAc beta 1,4-galactosyltransferase, polypeptide 3	-1.12879218574495	0.208982599654305	0.812367189700603	31.3657467938417	29.4298056748688	31.1142072466495	37.8453765766123	36.037833156876	36.7914791158177	27.7931018188864
B4galt4	UDP-Gal:betaGlcNAc beta 1,4-galactosyltransferase, polypeptide 4	1.11761055737864	0.433522357310875	0.908964755320938	18.4082507860199	14.8693321025949	13.0137979354352	14.2005093438276	16.1449492542805	9.22239743169831	15.8678654867898
B4galt5	UDP-Gal:betaGlcNAc beta 1,4-galactosyltransferase, polypeptide 5	-1.08441716600377	0.329624855997827	0.877900759096737	50.8258976247771	52.903053979262	47.5631193579356	52.5894460867108	61.048089367748	49.3005820151958	56.121622411867
B4galt6	UDP-Gal:betaGlcNAc beta 1,4-galactosyltransferase, polypeptide 6	-1.12911408995364	0.128810791077281	0.718007648469487	285.399607640917	307.22599237498	320.456516674091	368.805572814814	371.550059847392	291.830012346666	342.619340986238
B4galt7	xylosylprotein beta 1,4-galactosyltransferase, polypeptide 7	1.00375910079037	0.971457064135495	0.9965071110624	15.5394324817051	17.8255494642384	15.1937742393405	15.015849593234	16.9377815837317	16.4335273383986	16.2085865248497
B9d1	B9 protein domain 1	1.07147090113731	0.641434173203259	0.957722072447627	7.50674122962371	6.00068001766441	8.32354588763873	7.13422718230573	7.27964229768896	7.55451704511457	5.15949000490712
B9d2	B9 protein domain 2	-1.04169553518238	0.763345475881858	0.976554780819754	9.08459129699684	8.4274256130434	6.60598879971328	9.51230290974097	8.43285295870899	7.11301929572476	8.66404925352327
Baalc	brain and acute leukemia, cytoplasmic	-1.07276072153129	0.473030357548051	0.921611168709982	160.175688657576	229.614255970041	231.209607989965	190.517838277955	219.110025593806	264.947704939375	213.340044259508
Babam1	BRISC and BRCA1 A complex member 1	1.04767795537683	0.598286597178177	0.952024170891616	50.1086930486984	60.624517237286	57.0757432295227	47.4256245071371	49.8763610891164	62.6436251078657	53.3471796733792
Bace1	beta-site APP cleaving enzyme 1	-1.093093638818	0.228286187788185	0.830681713162451	95.1013267880354	101.658579122785	103.383724715513	111.83750421024	114.672385105179	108.90277818282	102.118962549954
Bace2	beta-site APP-cleaving enzyme 2	1.10838184599642	0.461243275592244	0.917343076450815	5.88107752384533	6.75076501987246	7.59688711967027	6.45477697446709	6.05435597035517	5.54324952011654	6.23032755309539
Bach1	BTB and CNC homology 1, basic leucine zipper transcription factor 1	1.130827876257	0.210572639028613	0.814021144849969	35.8124151655297	31.2388342096059	26.886374414833	31.0508744982259	27.3887531992258	24.5276527438785	28.0851484229378
Bad	BCL2-associated agonist of cell death	1.19355192284427	0.100515454924064	0.684858476048245	17.0216552722678	19.5022100574093	17.2416307672517	16.0350249049919	15.6404195900842	15.5014765341312	13.0447483142935
Bag1	BCL2-associated athanogene	1.11520716343225	0.295977653884165	0.87332179348251	17.6910462099412	15.8841529879352	15.8543731193119	15.6952998010726	13.9106035985541	14.9128128682781	14.6023302025673
Bag2	Bcl2-associated athanogene 2	-1.08597173590156	0.541683365165731	0.937666581732831	12.4315459853641	11.6042562106304	12.3531990554638	13.4531141152051	17.9468409121243	9.90917170852691	11.6331897280453
Bag3	Bcl2-associated athanogene 3	1.29898459736858	0.130848439012858	0.719559668478915	6.12014571587156	5.78006678172087	5.61509047975629	3.87286618468025	3.89208598094261	5.78852604755532	4.33202462676164
Bag4	BCL2-associated athanogene 4	-1.09247955271113	0.270352027970995	0.861305282370049	43.9407336944216	46.681760725654	49.6770357738439	47.9012396526242	50.5250420859402	55.923048256043	49.745271556746
Bag5	BCL2-associated athanogene 5	-1.00628649428313	0.95969147102095	0.9965071110624	24.9109056091335	24.8410503672431	33.1620637745607	27.7895135006004	22.1993052246356	36.8895897267932	23.9964959662189
Bag6	BCL2-associated athanogene 6	-1.04670559531434	0.535859437432996	0.93473877411116	249.539378836982	276.11952610694	286.765973795553	259.346144332009	294.501172557991	293.743169260689	286.010974234285
Bai1	NA	1.00391497431076	0.958890895780541	0.9965071110624	417.413063277802	478.818967291869	418.951809677816	395.64385602444	458.185010756522	434.826227843478	458.172447322554
Bai2	NA	-1.06536898674294	0.422970910117162	0.908842932206423	424.871990869021	527.045020669128	461.560437435967	454.823969127186	515.124787144386	507.477135270846	530.405307391253
Bai3	NA	-1.13605117650245	0.0827926654472429	0.647078928766978	266.035084086792	261.77966577061	268.731624372336	296.036455555296	319.943882766745	273.483328094245	317.162611999762
Baiap2	BAI1-associated protein 2	-1.10292446831999	0.242484717219307	0.841250241402038	205.50301786575	198.066563230114	156.033455449228	203.97095239316	222.64173324318	183.564953135187	213.2913698255
Baiap2l1	BAI1-associated protein 2-like 1	1.02703897604429	0.918049302605992	0.995085117512446	1.48222279056264	1.0148208853403	1.25513787194552	1.35890041567728	1.22528632733378	1.0301614152429	1.2655352842225
Baiap2l2	BAI1-associated protein 2-like 2	1.13628328105419	0.618811532088438	0.956154339988344	2.29505464345183	1.41192471003869	2.17997630390538	0.951230290974097	1.36943765996129	2.15843344146131	2.28769839840221
Bak1	BCL2-antagonist/killer 1	1.13944425282622	0.34144215317198	0.881204852121222	8.70208218975487	7.19199149175955	9.11626454360433	6.65861203681868	6.19850730298268	8.7808996823085	7.39851396930077
Bambi	BMP and activin membrane-bound inhibitor	1.06530054057221	0.803904925853664	0.978105907522025	1.4344091521574	1.27955676847256	1.05695820795412	1.08712033254183	1.44151332627504	0.932050804267383	1.31420971823106
Banf1	barrier to autointegration factor 1	-1.03216956668223	0.720789716688029	0.972589081499498	37.2468243176871	33.9303156881172	38.9092740303112	42.465637989915	37.7676491484061	36.2518707554524	35.0455924861615
Banp	Btg3 associated nuclear protein	1.05671783716687	0.645174611249741	0.957767485187894	16.1610097809733	18.3991438776916	21.7337031510567	15.9670798842081	17.730613913183	21.2900025816865	15.8191910527813
Bap1	BRCA1 associated protein-1 (ubiquitin carboxy-terminal hydrolase)	-1.02742449859009	0.720811701976856	0.972589081499498	304.811944833447	351.436884858066	310.679653250516	302.151507425844	338.323177676752	334.851515259429	349.28773844541
Bard1	BRCA1 associated RING domain 1	2.24818379145119	0.0475649348729312	0.554323632191648	1.62566370577838	1.05894353252901	0.990898319956992	1.08712033254183	0	0.49055305487757	0.584093208102692
Basp1	brain abundant, membrane attached signal protein 1	-1.16923547563198	0.415911867593923	0.908669062166063	16.5435188882153	23.8262294819028	36.1347587344316	19.3643309234013	27.7491315307945	49.447747931659	22.3902396439365
Bax	Bcl2-associated X protein	1.06727249173037	0.565144745384492	0.943886474629876	13.6268869454953	14.6045962194626	14.5331753593692	11.9583236579601	15.0638142595742	12.0676051499882	14.3589580325245
Baz1a	bromodomain adjacent to zinc finger domain, 1A	1.43006340109636	0.050908876241243	0.560139974747544	11.6187141324749	6.83901031424988	6.80416846370468	7.40600726544118	6.48680996823768	3.67914791158177	6.13297868507827
Baz1b	bromodomain adjacent to zinc finger domain, 1B	-1.00559942806114	0.94465035649525	0.9965071110624	145.783783497597	145.648858369928	165.810318872803	132.153065424616	167.50384851316	168.063476601055	145.098487779511
Baz2a	bromodomain adjacent to zinc finger domain, 2A	-1.03412879086467	0.670663637781749	0.961138007726551	110.688572908146	93.3193988041193	105.233401579433	100.422740718551	110.636147791609	117.242180115739	97.9816356592267
Baz2b	bromodomain adjacent to zinc finger domain, 2B	1.06033013751075	0.459748085973751	0.917343076450815	74.0633258897269	63.8895931292505	66.0598879971328	65.7707801187804	64.1473430192393	69.2170360432251	57.4845065641067
Bbc3	Bcl-2 binding component 3	1.08288279516651	0.686515277201763	0.963896126890178	3.53820924198824	2.4708682425677	2.70845540788244	3.12547095605775	2.45057265466757	3.09048424572869	2.09300066236798
Bbs1	Bardet-Biedl syndrome 1	1.07176073745438	0.450719688740451	0.914666466834684	34.138937821346	29.3856830276801	36.2008186224288	30.3714242903872	28.9744178581283	34.1915479249666	30.2268235193143
Bbs10	Bardet-Biedl syndrome 10	1.01912111098867	0.856404977025026	0.988146712153778	19.4123371925301	17.4725682867287	18.89312796718	17.8015954453724	19.7487325699681	15.7958083670577	19.6644713394573
Bbs2	Bardet-Biedl syndrome 2	1.03645583491201	0.677629861172051	0.961495266630294	38.4421652778182	38.5631936429316	42.0140887661765	33.7007303087966	38.7046328104848	40.7159035548383	39.7183381509831
Bbs4	Bardet-Biedl syndrome 4	-1.06076453534958	0.487054998301513	0.922312913312855	39.3506244075179	41.1664298270654	42.5425678701535	41.2426276158055	47.7140910997039	42.187562719471	42.9308507955479
Bbs5	Bardet-Biedl syndrome 5	-1.01505701454128	0.903460060688933	0.993642993593593	9.70616859626505	8.9127747321192	10.3053425275527	10.1238080967957	9.87436628498403	9.27145273718607	9.83223566972866
Bbs7	Bardet-Biedl syndrome 7	-1.13455397804876	0.179102858031383	0.781439515039504	21.5161372823609	21.4436065337125	21.5355234870653	25.7511628770845	26.5238452034608	22.0748874694906	23.4124027581163
Bbx	bobby sox homolog (Drosophila)	1.06382463754243	0.510253775952972	0.92850765906842	34.2345650981565	33.7097024521736	36.9935372783944	36.6903112232866	30.3438555180896	34.5349350633809	29.8861024812544
Bcam	basal cell adhesion molecule (Lutheran blood group)	1.38443804592275	0.00832777804723578	0.282999968367991	28.0666057438797	19.7228232933529	17.2416307672517	18.1413205492917	15.2800412585154	14.2260385914495	15.18642341067
Bcan	brevican	1.10197705500437	0.206442114141881	0.809719468292043	647.348850368633	560.225251355037	520.948276745389	521.749814599292	511.376852496071	508.458241380601	549.972429862694
Bcap29	B-cell receptor-associated protein 29	-1.1013140344954	0.382592507196111	0.897846407380035	36.5774333800136	52.5500728017523	45.7134424940159	51.4343807333851	55.2099603963341	35.7613177005748	55.7809013738071
Bcap31	B-cell receptor-associated protein 31	1.07894896654115	0.314571591750424	0.877900759096737	65.935007360835	75.6262172814471	69.7592417249722	68.1488558462157	61.048089367748	66.2737177139597	65.6618114775443
Bcar1	breast cancer anti-estrogen resistance 1	1.03660764789601	0.668461000423889	0.960741453630729	49.1524202805935	56.1681298712264	58.1327014374769	51.4343807333851	50.1646637543714	58.0814816975043	50.3293647648487
Bcar3	breast cancer anti-estrogen resistance 3	1.2696067191673	0.0231798837414868	0.42722046772861	32.0829513699204	43.0195810089912	39.3716932462911	27.993348562952	24.4336508803619	36.1047048389891	31.3950099355197
Bcas1	breast carcinoma amplified sequence 1	1.52335694423497	4.35960822304456e-06	0.00514695346812641	298.691799117575	335.199750692622	408.580407262266	221.636657796965	213.704350620275	267.596691435714	209.154042934772
Bcas2	breast carcinoma amplified sequence 2	1.04749030558501	0.723262231726382	0.972778677648165	12.0490368781221	9.75110502870467	10.7677617435326	11.5506535332569	9.15360962184651	11.1355543457208	9.58886349968587
Bcas3	breast carcinoma amplified sequence 3	-1.00793236200567	0.92984214461491	0.996129083273801	47.2398747443836	60.0068001766441	58.6611805414539	48.9204149643821	57.3001547194329	59.4550302511615	57.0951110920382
Bcat1	branched chain amino acid transaminase 1, cytosolic	-1.11384412368985	0.225950044826868	0.829000271735595	1165.12274065905	1623.22806742541	1580.5488802194	1566.47245417199	1584.87182657309	1665.47667661484	1671.33404055185
Bcat2	branched chain amino acid transaminase 2, mitochondrial	1.19383733904589	0.281772792894357	0.869924950642353	9.56272768104931	8.03032178834502	5.87933003174482	8.6969626603346	5.18944797459015	6.23002379694514	6.23032755309539
Bccip	BRCA2 and CDKN1A interacting protein	1.22386804149904	0.113024965725674	0.698388026311288	17.5476052947255	22.8114085965625	27.8112128467929	13.9287292606921	21.1902458962431	18.2976289469334	20.6379600196285
Bcdin3d	BCDIN3 domain containing	1.43312506336005	0.0313448811387825	0.48173573655871	5.30731386298237	6.57427443111763	6.80416846370468	4.00875622624798	5.18944797459015	3.72820321706953	4.47804792878731
Bche	butyrylcholinesterase	1.06591899158599	0.628433529526784	0.956154339988344	8.9411503817811	8.03032178834502	7.20052779168747	7.47395228622505	7.2075666313752	7.94695948901663	7.64188613934356
Bckdha	branched chain ketoacid dehydrogenase E1, alpha polypeptide	-1.04404074505784	0.626560598908714	0.956154339988344	32.2742059235414	27.5766544929431	30.7178479186667	29.2843039578454	31.6412175117371	33.3576077316747	31.6383821055625
Bckdhb	branched chain keto acid dehydrogenase E1, beta polypeptide	1.13783832754724	0.139833338241437	0.735355185424679	31.3179331554365	37.0189009913268	35.2759801904689	28.3330736668713	31.4249905127959	29.7765704310685	31.8330798415967
Bckdk	branched chain ketoacid dehydrogenase kinase	-1.08029801639604	0.365394386215459	0.892565979644348	39.8765744299756	47.2112324919185	46.9685803659614	44.6398786549987	46.1284264408013	54.5494997023858	47.5062475923523
Bcl10	B-cell CLL/lymphoma 10	1.06814665208063	0.542954064913849	0.938523527140982	21.0858145367137	18.487389172069	15.7222533433176	18.7528257363465	16.5053275858492	16.0410848944965	17.9121917151492
Bcl11a	B-cell CLL/lymphoma 11A (zinc finger protein)	-1.04965787803732	0.69007218070135	0.965146437743227	46.5704838067101	52.8148086848846	72.137397692869	52.0458859204399	60.471484037238	79.5677055011418	47.6035964603694
Bcl11b	B-cell CLL/lymphoma 11B (zinc finger protein)	1.15770152204926	0.456126941653657	0.916289718081176	261.397161161483	100.334899707124	93.9371607319228	196.700835169286	115.681444433572	94.2352418419812	118.376223508812
Bcl2	B-cell CLL/lymphoma 2	1.06734135013643	0.711365200789087	0.971240878318383	6.07233207746631	4.01516089417251	4.4260124958079	3.12547095605775	5.04529664196264	4.80741993780018	5.11081557089856
Bcl2a1	BCL2-related protein A1	1.2092021481409	0.524638494724903	0.932271829876791	1.62566370577838	0.79420764939676	0.858778543962726	0.883285270190233	1.22528632733378	0.784884887804112	0.778790944136923
Bcl2l1	Bcl2-like 1	1.02820818411296	0.768169337927952	0.976639315658517	83.3391717403447	98.525871172387	109.329114635255	89.6874274347006	86.7791022417575	117.928954392568	82.8438866825652
Bcl2l12	BCL2-like 12 (proline rich)	1.01102854617759	0.974424998340558	0.996823939684342	0.573763660862959	1.0148208853403	0.924838431959859	1.01917531175796	0.288302665255008	0.735829582316355	1.21686085021394
Bcl2l13	BCL2-like 13 (apoptosis facilitator)	-1.03089673180175	0.779101562637296	0.977668779794896	14.0093960527372	14.4722282778965	16.2507324472947	13.996674281476	14.7034359280054	16.3354167274231	16.2085865248497
Bcl2l2	Bcl2-like 2	-1.05350809463356	0.512113896127924	0.92850765906842	228.597005215484	289.488688205119	263.446833332566	246.844260507778	276.338104646925	285.84526507716	288.639393670747
Bcl6	B-cell CLL/lymphoma 6	-1.16909778085328	0.167579127277543	0.772526035391909	28.305673935906	26.076484488527	22.3282421430309	25.8870529186522	28.6140395265596	38.8518019463035	26.2355199306126
Bcl6b	B-cell CLL/lymphoma 6, member B	-1.45732492262319	0.159117329139244	0.76341703922378	2.67756375069381	3.485689127908	3.36905428785377	1.63068049881274	7.64002062925772	3.13953955121645	6.13297868507827
Bcl7b	B-cell CLL/lymphoma 7B	1.04454794612457	0.668391899989273	0.960741453630729	28.5447421279322	33.6214571577962	39.6359327982797	29.0804688954938	32.2898985085609	37.8216405310606	30.4215212553486
Bcl7c	B-cell CLL/lymphoma 7C	1.41997914918574	0.0737676529711341	0.628255158246303	3.44258196517775	4.89761383794669	5.87933003174482	3.6010861015448	2.37849698835382	4.51308810487364	2.72576830447923
Bcl9l	B-cell CLL/lymphoma 9-like	1.07484822942828	0.406278615821969	0.907268011995772	80.47035343603	66.6251972549505	66.8526066530984	58.7044979572586	64.2194186855531	77.0168296157785	65.3210904394844
Bclaf1	BCL2-associated transcription factor 1	-1.19551708854072	0.016756280056548	0.374667883234102	166.86959803431	157.341359874936	181.004093112144	214.70626567701	205.271497661566	201.666360860169	183.59996508028
Bco2	beta-carotene oxygenase 2	1.4597850956097	0.234950356046382	0.836375738250524	2.24724100504659	0.882452943774178	0.792718655965594	1.29095539489342	0.72075666313752	0.637718971340841	0.973488680171154
Bcor	BCL6 co-repressor	-1.12823097215448	0.1666821316524	0.771403075769593	42.2194427118327	52.5059501545636	52.253371405732	49.9395902761401	59.4624247088454	60.2889704444533	51.3028534450198
Bcorl1	BCL6 co-repressor-like 1	1.03278606213907	0.701777993907101	0.969377580039068	40.2112698988123	37.6807406991574	38.7110943663198	36.2826410985834	37.5514221494648	40.9611800822771	35.6783601282728
Bcs1l	BC1 (ubiquinol-cytochrome c reductase) synthesis-like	1.01745576670033	0.876112142869207	0.992112786234778	18.6951326164514	17.6931815226723	16.7792115512717	15.491464738721	21.0460945636156	15.1090340902291	18.2042383192006
Bdh1	3-hydroxybutyrate dehydrogenase, type 1	-1.03924582376005	0.687296677863474	0.964028107265793	32.0829513699204	34.2832968656268	35.4741598544603	41.5823527197248	31.7853688443646	37.7235299200851	30.0321257832801
Bdh2	3-hydroxybutyrate dehydrogenase, type 2	1.52138591905531	0.127230142119094	0.714717335531696	2.72537738909905	1.41192471003869	1.32119775994266	1.63068049881274	0.936983662078776	1.0301614152429	1.21686085021394
Bdkrb2	bradykinin receptor B2	1.1054750972957	0.680202478307665	0.962118877471776	3.63383651879874	1.58841529879352	2.11391641590825	1.35890041567728	2.09019432309881	3.33576077316747	1.99565179435087
Bdnf	brain-derived neurotrophic factor	-1.78899878845185	1.54598772209314e-06	0.00323275031228667	16.1131961425681	22.9878991853173	25.1027574389105	42.6694730522666	44.18238345033	36.546202588379	29.7400791792288
Bdp1	B double prime 1, subunit of RNA polymerase III transcription initiation factor IIIB	-1.00690567512136	0.963067271785147	0.9965071110624	5.35512750138761	5.91243472328699	7.72900689566454	5.50354668349299	7.42379363031646	6.57341093535944	5.88960651503548
Becn1	beclin 1, autophagy related	-1.0167186725024	0.815822307435546	0.979864611166715	99.88269062856	108.629957378601	104.308563147473	105.926287402044	104.005186490744	105.174574965751	108.933383311152
Begain	brain-enriched guanylate kinase-associated	1.06466510281496	0.434661581760756	0.908964755320938	84.3432581468549	88.2452943774178	89.1808487961293	71.002546719138	80.796821937716	89.820264348083	85.9103760251044
Bend5	BEN domain containing 5	-1.24125255937326	0.107868662438374	0.69156092130803	6.69390937673452	8.95689737930791	9.57868375958425	9.17257780582165	11.2438039449453	11.5279967896229	9.68621236770298
Bend6	BEN domain containing 6	1.03050271946441	0.812983137751624	0.979864611166715	113.031441190003	222.907613597357	215.619474422641	149.479045724501	164.692897526923	207.700163435163	191.485223389666
Bend7	BEN domain containing 7	1.10140034676518	0.674247225300578	0.961495266630294	2.43849555866757	1.54429265160481	1.84967686391972	1.42684543646115	1.72981599153005	2.10937813597355	1.75227962430808
Bet1	Bet1 golgi vesicular membrane trafficking protein	1.06582013583223	0.574522111210699	0.947546317095672	35.0473969510457	30.6652397961527	29.9911891506983	33.0212801009579	30.2717798517759	20.99567074876	35.5810112602557
Bet1l	Bet1 golgi vesicular membrane trafficking protein-like	-1.02285595713214	0.832168204443968	0.982752607948933	17.9301144019675	22.0613235943545	19.5537268471513	16.7824201336144	19.8208082362818	21.4862238036376	22.9743328520392
Bex1	brain expressed, X-linked 1	-1.16216394902121	0.41292718002829	0.908669062166063	9.0367776585916	6.13304795923054	10.3053425275527	7.67778734857664	8.14455029345398	15.6486424505945	7.73923500736068
Bex2	brain expressed X-linked 2	1.11927024606498	0.256210699148042	0.850156801714921	28.0187921054745	24.3557012481673	28.7360512787528	23.7128122535686	20.1811865678506	26.9313627127786	25.4567289864757
Bfar	bifunctional apoptosis regulator	-1.16998807129563	0.0510324598906289	0.560583975002512	43.4147836719639	49.3291195569766	46.1098018219987	52.3176660035753	57.0118520541779	50.3307434304387	57.0464366580296
Bfsp1	beaded filament structural protein 1, filensin	-1.77002935820715	0.0611056903722733	0.600677585791056	0.286881830431479	1.14718882690643	0.924838431959859	1.6986255195966	1.08113499470628	1.3735485536572	1.41155858624817
Bgn	biglycan	1.61709778358659	0.0102601740372047	0.30900922113071	54.0772250363339	27.4884091985657	27.2827337428158	36.6903112232866	16.4332519195355	20.1617305554681	16.5979819969182
Bhlha15	basic helix-loop-helix family, member a15	-1.26290277244242	0.471423449984501	0.921611168709982	1.09971368332067	0.79420764939676	0.858778543962726	0.475615145487048	1.72981599153005	0.833940193291869	1.6062563222824
Bhlhb9	basic helix-loop-helix domain containing, class B, 9	-1.08977752274041	0.310920692547669	0.877900759096737	49.4871157494302	42.7989677730476	40.5607712302395	53.472731356901	47.2095614355076	44.9346598267854	47.7009453283866
Bhlhe22	basic helix-loop-helix family, member e22	-1.69259327540326	0.000450752878727628	0.0760226926608339	17.9779280403727	29.7827868523785	27.7451529587958	50.9587655878981	55.6424143942166	29.1879067652154	34.8508947501273
Bhlhe40	basic helix-loop-helix family, member e40	-1.30671301694082	0.0981466941703862	0.684418116583331	29.8835240032791	67.904754023423	70.0234812769608	54.2201265855235	68.3998073317507	98.6502193358793	70.8213014824515
Bhmt	betaine-homocysteine S-methyltransferase	-1.19764036886725	0.342167822667191	0.881226593540675	2.96444558112529	4.10340618854993	5.41691081576489	3.73697614311252	6.63096130086519	5.24891768719	4.23467575874452
Bicc1	BicC family RNA binding protein 1	1.34527704841187	0.197772252411866	0.799526609591118	8.08050489048667	3.26507589196446	5.21873115177349	6.31888693289936	2.52264832098132	4.41497749389813	3.16383821055625
Bicd1	bicaudal D homolog 1 (Drosophila)	-1.20437071474878	0.0341255360822145	0.497407124165925	46.5226701683049	53.4325257455265	55.4242460295944	62.6453091627227	66.3096130086519	66.0284411865209	54.5153660895846
Bicd2	bicaudal D homolog 2 (Drosophila)	-1.09940523274229	0.206319912360681	0.809719468292043	158.836906782229	192.330619095582	173.076906552488	180.461975201943	204.19036266686	187.489377574207	196.450015658539
Bid	BH3 interacting domain death agonist	-1.11124667867463	0.533412576151216	0.93473877411116	3.82509107241972	4.85349119075798	3.43511417585091	4.28053630938344	5.1173723082764	3.92442443902056	4.77009453283866
Bin1	bridging integrator 1	-1.04154723202701	0.590705604641434	0.948351597695415	253.890419931859	295.798226753105	306.848179746682	279.525815504817	300.62760419466	316.063333257618	293.020092731517
Bin2	bridging integrator 2	1.32207687067996	0.172714981526097	0.777886466900812	4.44666837168793	3.17683059758704	4.55813227180216	3.3972510391932	2.45057265466757	3.97347974450832	2.38504726641933
Bin3	bridging integrator 3	1.04975781783212	0.683263697953133	0.963068900023705	10.5190004491542	11.8689920937627	10.7677617435326	10.0558630760119	11.3158796112591	9.4676739591371	11.3411431239939
Birc2	baculoviral IAP repeat-containing 2	-1.11551758268641	0.186276613944962	0.791080119499121	46.6661110835206	45.7993077818799	52.7818505097091	52.8612261698462	53.2639174058628	50.7722411798285	58.8473907163463
Birc6	baculoviral IAP repeat-containing 6	-1.03131637419672	0.679800797879529	0.962093117276077	710.271598509938	709.359798852873	694.42154262586	778.78582822465	744.325406022117	656.409042731676	727.731462861946
Blcap	bladder cancer associated protein	-1.00830302240029	0.918585009823226	0.995085117512446	111.214522930603	92.3928232131565	97.7025743477594	108.032583046344	100.617630173998	107.921672073065	88.6361443295836
Bles03	basophilic leukemia expressed protein BLES03	-1.09823305983078	0.30953211177631	0.877900759096737	60.1017434753949	79.5090102340535	83.565758316373	69.4398112411091	86.4187239101887	86.38639296394	84.2554452688134
Blmh	bleomycin hydrolase	-1.00017566405807	0.998353955945146	0.999671454937851	42.5541381806694	54.5355919252442	54.3012279336432	50.3472604008433	50.8854204175089	49.3496373206835	51.2055045770027
Blnk	B-cell linker	-1.1349730440175	0.513626927776569	0.928618607860669	4.87699111733515	3.08858530320962	3.10481473586524	3.87286618468025	3.67585898200135	5.54324952011654	3.65058255064183
Bloc1s1	biogenesis of lysosomal organelles complex-1, subunit 1	1.18785769416385	0.28210182216343	0.870035034603306	8.89333674337586	7.45672737489181	7.59688711967027	5.77532676662845	5.04529664196264	9.61483987560037	6.27900198710394
Bloc1s2	biogenesis of lysosomal organelles complex-1, subunit 2	1.03688411003346	0.767317504041892	0.976639315658517	16.5435188882153	14.0310018060094	16.5810318872803	12.8416089281503	13.5502252669854	19.180624445713	14.7970279386015
Bloc1s4	biogenesis of lysosomal organelles complex-1, subunit 4, cappuccino	1.17489428350777	0.272005003147544	0.861305282370049	6.2635866310873	6.17717060641925	6.67204868771041	4.89204149643821	4.39661564513887	6.18096849145738	6.03562981706116
Bloc1s5	biogenesis of lysosomal organelles complex-1, subunit 5, muted	1.10005456300003	0.331507384783588	0.877900759096737	20.3207963222298	20.7376441786932	21.9979427030452	17.9374854869401	18.4513705763205	18.1504630304701	21.7087975678167
Bloc1s6	biogenesis of lysosomal organelles complex-1, subunit 6, pallidin	-1.09267413126153	0.372543450246655	0.894609730365511	25.3412283547807	20.6935215315045	20.5446251671083	25.479382793949	24.6498778793032	21.1428366652233	25.8947988925527
Blvra	biliverdin reductase A	-1.06434567462765	0.609058164719273	0.954665519473677	12.0968505165274	16.7666059317094	15.8543731193119	14.3363993853953	14.9196629269467	15.4033659231557	18.6423082252776
Blvrb	biliverdin reductase B	-1.03628275297226	0.780438123685575	0.977668779794896	10.6146277259647	13.3691620981788	15.2598341273377	14.9479045724501	14.3430575964367	10.5959459853555	14.310283598516
Blzf1	basic leucine zipper nuclear factor 1	-1.24193586341315	0.0319019648238695	0.481990809212877	22.7114782424921	19.8110685877303	23.4512602389821	26.974173251194	29.1185691907558	22.6635511353437	30.4215212553486
Bmf	Bcl2 modifying factor	1.37848981765214	0.0515951962208205	0.562969396102594	8.46301399772864	5.33884030983378	5.08661137577923	4.89204149643821	3.96416164725636	4.95458585426346	4.47804792878731
Bmi1	BMI1 proto-oncogene, polycomb ring finger	-1.02463749393105	0.798221120698825	0.978105907522025	33.1348514148359	30.0475227355108	36.9935372783944	33.5648402672289	31.6412175117371	39.5385762231321	31.7844054075882
Bmp1	bone morphogenetic protein 1	-1.09686253749621	0.315946705862824	0.877900759096737	34.5692605669933	45.5345718987476	43.9298255180933	43.1450881977537	45.91219944186	41.8932308865445	50.3293647648487
Bmp2	bone morphogenetic protein 2	1.48328098867466	0.201756057038064	0.804969531215829	3.29914104996201	1.27955676847256	1.65149719992832	2.10629564429979	0.648680996823768	1.52071447012047	1.31420971823106
Bmp3	bone morphogenetic protein 3	-1.56141406865224	0.000555471417927297	0.0789661566058379	8.55864127453913	10.8982938556111	9.97504308756705	14.2005093438276	18.5234462426343	16.2373061164476	12.4606551061908
Bmp4	bone morphogenetic protein 4	1.50002289376664	0.311183063429168	0.877900759096737	14.535346075195	10.457067383724	9.38050409559286	16.1709149465596	1.00905932839253	11.7732733170617	1.6062563222824
Bmp5	bone morphogenetic protein 5	1.52454277095492	0.300514512662923	0.876884413370851	3.77727743401448	1.19131147409514	1.98179663991398	4.00875622624798	0.504529664196264	0.637718971340841	0.973488680171154
Bmp6	bone morphogenetic protein 6	1.25925190007945	0.328257033675501	0.877900759096737	16.6391461650258	5.38296295702249	8.52172555163013	13.6569491775567	6.41473430192393	6.08285788048187	6.27900198710394
Bmp7	bone morphogenetic protein 7	1.44027288815928	0.183750661873308	0.787426611279956	10.7102550027752	3.52981177509671	5.21873115177349	8.62901763955074	2.81095098623633	3.13953955121645	3.50455924861615
Bmper	BMP-binding endothelial regulator	-1.22797044690352	0.322791480356569	0.877900759096737	7.26767303759748	22.8114085965625	22.8567212470079	14.3363993853953	18.6675975752618	25.3615929371704	28.0851484229378
Bmpr1a	bone morphogenetic protein receptor, type IA	1.14350932523847	0.175847644206955	0.779285301311301	153.720847472868	116.748524461324	105.167341691435	125.01883824231	104.221413489685	89.5749878206443	119.447061057001
Bmpr1b	bone morphogenetic protein receptor, type IB	1.22553564062319	0.0578484289138731	0.585727178063551	20.8467463446875	18.7521250552013	16.3167923352918	14.6761244893146	13.4781496006716	16.3354167274231	16.3059353928668
Bmpr2	bone morphogenetic protein receptor, type II (serine/threonine kinase)	-1.12042334656008	0.126547539657162	0.71347672072228	281.335448376471	338.817807762096	333.668494273518	360.10861015448	362.396450225545	344.564465746005	357.805764396908
Bms1	BMS1 ribosome biogenesis factor	1.03550271999786	0.700271252915089	0.969311159500943	39.5418789611389	42.9313357146138	45.8455622700102	40.2234523040475	36.8306654863273	49.3496373206835	38.5014773007691
Bmyc	brain expressed myelocytomatosis oncogene	1.1209476792299	0.50941188065538	0.92850765906842	4.73355020211941	5.51533089858861	4.95449159978496	4.68820643408662	5.33359930721765	4.5621434103614	3.60190811663327
Bnc2	basonuclin 2	1.9022978159913	0.134926372192632	0.729154028987195	3.39476832677251	1.19131147409514	2.31209607989965	2.98958091449002	0.144151332627504	0.539608360365327	1.16818641620538
Bnip1	BCL2/adenovirus E1B interacting protein 1	-1.02965998333857	0.819281145070211	0.9802810579405	9.27584585061783	8.16268972991115	9.38050409559286	10.4635332007151	9.08153395553276	8.38845723840644	8.90742142356606
Bnip2	BCL2/adenovirus E1B interacting protein 2	1.09033447439936	0.510108188630741	0.92850765906842	13.1487505614428	10.4129447365353	10.965941407524	10.8712033254183	8.36077729239524	12.1657157609637	10.7083754818827
Bnip3	BCL2/adenovirus E1B interacting protein 3	-1.04054777949552	0.675565288345923	0.961495266630294	171.364080044404	220.216132118846	203.134155591183	198.399460688883	226.173440892554	160.803291388867	239.818936360164
Bnip3l	BCL2/adenovirus E1B interacting protein 3-like	-1.04619250253277	0.574197677259446	0.947546317095672	201.964808623761	232.482228037307	206.767449431026	225.78130406478	239.291212161657	187.930875323597	241.717239286498
Bod1	biorientation of chromosomes in cell division 1	-1.1356744363887	0.189271261733233	0.79162194938054	26.6321965917223	28.194371553585	21.403403711071	28.1971836253036	31.8574445106784	26.8332521018031	28.9612882350918
Bok	BCL2-related ovarian killer	1.27812133518552	0.127202192166803	0.714717335531696	24.0024464794338	13.8103885700659	12.0889595034753	14.5402344477469	13.4060739343579	9.71295048657588	14.5536557685588
Bola1	bolA family member 1	-1.21234268358192	0.325814729919875	0.877900759096737	2.62975011228856	2.69148147851124	1.98179663991398	2.37807572743524	3.67585898200135	3.38481607865523	2.48239613443644
Bola3	bolA family member 3	1.07083790433998	0.558435204500184	0.941870681243866	15.6828733969209	16.8548512260868	17.902229647223	11.9583236579601	16.865705917418	15.2071447012047	18.593633791269
Bop1	block of proliferation 1	1.02447914949903	0.825272722510488	0.981086472858607	19.7470326613668	22.6349180078077	25.2348772149047	19.7720010481044	20.6136405657331	26.9313627127786	20.3945878495857
Bora	bora, aurora kinase A activator	1.11067052656671	0.527880127037803	0.933568878884032	5.02043203255089	4.01516089417251	4.82237182379069	4.41642635095116	4.25246431251137	4.2187562719471	3.74793141865894
Bpgm	2,3-bisphosphoglycerate mutase	-1.10673448405522	0.162688613482062	0.766033911492766	144.397187983845	132.809168038014	135.687009946111	154.710812324858	154.890606908253	143.486768551689	156.293607601479
Bphl	biphenyl hydrolase-like (serine hydrolase)	1.12154213200355	0.513120931193501	0.92850765906842	7.69799578324469	4.67700060200314	4.2278328318165	4.14464626781571	4.32453997882512	5.9356919640186	5.30551330693279
Bpnt1	3'(2'), 5'-bisphosphate nucleotidase 1	-1.09512832461711	0.239879030808668	0.839850085118171	42.1716290734275	43.5490527752557	44.1940650700818	45.1834388212696	49.2276800922926	47.8779781560508	47.3602242903266
Brap	BRCA1 associated protein	-1.11283430627179	0.186516544894327	0.791080119499121	53.8859704827129	62.3453004776457	55.6884855815829	62.9170892458581	68.6160343306919	59.2588090292104	64.5422994953475
Brca1	breast cancer 1, early onset	1.08441723644094	0.6243880092163	0.956154339988344	4.39885473328268	4.76524589638056	3.76541361583657	3.94081120546412	4.61284264408013	3.67914791158177	3.7966058526675
Brca2	breast cancer 2, early onset	-1.04631537682028	0.650625871103509	0.957954470557663	19.8426599381773	20.0758044708626	17.9682895352201	22.3539118378913	20.3253379004781	19.6221221951028	18.6909826592862
Brcc3	BRCA1/BRCA2-containing complex, subunit 3	-1.04415204114464	0.639401135319776	0.957453649694593	42.7453927342904	39.2691559979509	38.9092740303112	50.7549305255465	38.4884058115436	37.3310874761831	41.9573621153767
Brd1	bromodomain containing 1	-1.0621234721296	0.429940502942631	0.908964755320938	74.7805304658056	83.1711899507163	84.55665663633	88.0567469358878	80.6526706050885	92.4692508444219	82.0650957384283
Brd2	bromodomain containing 2	-1.09672898883484	0.192553342130512	0.79485481020728	220.516500324997	214.436065337125	230.549009109993	236.992232494118	242.894995477344	258.030906865602	235.048841827325
Brd3	bromodomain containing 3	-1.01100270718864	0.910317278934981	0.994388260589805	34.3780060133723	27.7090224345092	32.831764334575	34.1763454542836	30.9925365149134	35.7613177005748	26.965636440741
Brd4	bromodomain containing 4	-1.06339058896005	0.450754005025551	0.914666466834684	125.558614452177	118.954656820759	140.839681209887	131.201835133642	135.286025670913	159.135411002284	120.420549737172
Brd7	bromodomain containing 7	-1.00388399890003	0.960165529824936	0.9965071110624	44.3710564400688	45.2257133684266	48.6861374538869	46.6102842577308	46.7050317713113	46.5044296023936	45.1698747599415
Brd8	bromodomain containing 8	-1.11913521307848	0.238085053255287	0.838896685935989	45.0404473777423	49.0643836738443	61.699935389322	51.3664357126012	57.0839277204916	68.6774276828598	54.8560871276445
Brd9	bromodomain containing 9	-1.04930950934523	0.575910093731066	0.947546317095672	33.6129877988883	35.8717121644203	35.8705191824431	36.2826410985834	37.9118004810336	37.2329768652075	35.9704067323241
Bre	brain and reproductive organ-expressed (TNFRSF1A modulator)	1.06668493190114	0.521887571678112	0.931034297969202	32.7523423075939	34.9892592206462	36.0026389584374	24.5960975237588	32.6502768401297	37.4291980871586	34.7048714481016
Brf1	BRF1, RNA polymerase III transcription initiation factor 90 subunit	1.03420309158616	0.739903124367278	0.973850438947433	22.9505464345183	23.7379841875254	22.3282421430309	19.3643309234013	21.4785485614981	26.7351414908276	21.2707276617397
Brf2	BRF2, RNA polymerase III transcription initiation factor 50 subunit	1.05390492710916	0.712736908551783	0.972445619133519	8.17613216729716	8.69216149617566	8.71990521562153	8.96874274347006	6.41473430192393	7.89790418352887	9.00477029158318
Bri3	brain protein I3	1.09209163863734	0.460796633620463	0.917343076450815	15.3003642896789	14.9575773969723	17.7701098712287	14.9479045724501	11.8924849417691	17.8561311975435	13.6775159564047
Bri3bp	Bri3 binding protein	-1.04247185243806	0.662694949426259	0.958678663512611	30.4572876641421	42.3577413011606	41.8159091021851	40.0875622624798	37.6955734820923	41.7951202755689	39.5723148489574
Brinp1	bone morphogenetic protein/retinoic acid inducible neural-specific 1	1.01817674622044	0.841489355276286	0.986458477647883	211.097213559164	311.020540033209	274.544894516084	232.575806143167	263.292409044136	283.294389191797	263.961455628408
Brinp2	bone morphogenetic protein/retinoic acid inducible neural-specific 2	-1.26327127867339	0.0127819513468333	0.328766269282602	98.8307905836446	152.002519565102	134.630051738157	153.216021867613	178.45934979285	163.501333190694	154.151932505102
Brinp3	bone morphogenetic protein/retinoic acid inducible neural-specific 3	1.0641863436147	0.667159713435534	0.960305373437694	70.9076257549806	38.2984577597993	35.8705191824431	57.8891577078522	49.3718314249201	34.8783222017952	39.9617103210259
Brix1	BRX1, biogenesis of ribosomes	-1.03276851943135	0.737746933799569	0.973553778862752	28.9750648735794	31.8124286230591	30.5857281426725	35.1275757452577	33.2268821706397	26.8332521018031	30.8595911614256
Brk1	BRICK1, SCAR/WAVE actin-nucleating complex subunit	-1.16103972996508	0.107655912367388	0.691482425196608	54.5553614203863	63.6248572461183	64.8708100131844	56.5302572921749	80.7247462714023	69.0208148212741	76.9542801675297
Brms1	breast cancer metastasis-suppressor 1	-1.09545279548278	0.365551540078196	0.892565979644348	23.0939873497341	22.0613235943545	25.3009371029019	23.6448672327847	26.3796938708332	29.7765704310685	22.9256584180307
Brms1l	breast cancer metastasis-suppressor 1-like	-1.18895849742268	0.0440779400084244	0.542632074806526	109.301977394394	139.206951880377	129.609500250375	137.045106921054	163.539686865903	131.762550540115	167.099331951379
Brox	BRO1 domain and CAAX motif containing	-1.02225312365704	0.773631728782194	0.977070519424067	107.485059134994	118.954656820759	109.196994859261	126.309793637203	108.978407466393	102.672754385875	119.690433227043
Brpf1	bromodomain and PHD finger containing, 1	-1.10963232235104	0.195073280816672	0.796781033678617	37.629333424929	43.196071597746	43.2031667501249	44.9116587381342	44.3986104492713	46.1119871584916	47.8956430644208
Brpf3	bromodomain and PHD finger containing, 3	1.04697035611643	0.633438046759855	0.956154339988344	31.0788649634103	37.7689859935348	38.6450344783227	28.6727987707906	34.596319830601	37.9197511420361	35.43498795823
Brsk1	BR serine/threonine kinase 1	1.01122328028481	0.899269399953761	0.993642993593593	505.007648836214	611.848748565826	507.538119481971	448.233302111151	560.604532588363	513.363771929377	619.62554492894
Bscl2	Berardinelli-Seip congenital lipodystrophy 2 (seipin)	-1.09075772411314	0.271391170785269	0.861305282370049	60.3886253058264	69.1401881447069	63.0211331492647	66.99379049289	69.769244991712	72.062243761515	71.2106969545199
Bsdc1	BSD domain containing 1	-1.0040713145624	0.962729954429953	0.9965071110624	58.2848252159955	62.3453004776457	74.7797932127543	59.995453352152	63.066208024533	73.2886263987089	64.7856716653903
Bsg	basigin	1.12592613818674	0.263378951206848	0.85801652813136	189.581076276803	221.186830356998	266.749827732422	175.705823747072	179.468409121243	264.8495943284	181.847685455972
Bsn	bassoon (presynaptic cytomatrix protein)	-1.06027716274926	0.543459553810087	0.939044040360743	1358.8157898387	1822.75067801275	1774.104352051	1417.06135346827	1848.95706794668	1910.4588722207	1829.13655560759
Bspry	B-box and SPRY domain containing	1.09252288493829	0.325646967045852	0.877900759096737	30.1704058337106	33.7538250993623	35.4080999664632	29.5560840409809	28.6861151928733	34.5839903688687	28.1824972909549
Bst2	bone marrow stromal cell antigen 2	1.31766845413335	0.328183700300922	0.877900759096737	1.72129098258888	0.926575590962887	1.78361697592259	0.951230290974097	1.29736199364754	0.735829582316355	1.46023302025673
Btaf1	BTAF1 RNA polymerase II, B-TFIID transcription factor-associated, 170kDa	-1.0525589274165	0.492095921166188	0.924373022321084	108.297890987883	99.6730599992934	107.611557547329	118.971731392546	112.870493447336	100.955818693804	110.198918595375
Btbd1	BTB (POZ) domain containing 1	-1.08576079312677	0.347157413645673	0.883746910808267	439.885473328268	415.988317695148	368.019636032027	483.700602960328	455.590286769227	362.028154499647	470.876474598787
Btbd10	BTB (POZ) domain containing 10	-1.21035454228066	0.0316185019617093	0.481990809212877	86.4470582366858	123.940515953083	109.395174523252	141.325643230437	133.772436678324	113.563032204157	127.624365970438
Btbd17	BTB (POZ) domain containing 17	1.07691998675339	0.50606523346243	0.928413022328905	17.7388598483465	19.9434365292964	16.9773912152631	14.1325643230437	16.577403252163	18.1504630304701	18.7396570932947
Btbd3	BTB (POZ) domain containing 3	1.1256655485417	0.161030957360148	0.764189891465012	376.245520610885	295.665858811538	281.283003091791	266.888041639018	269.418840680805	279.762407196678	312.976610675026
Btbd6	BTB (POZ) domain containing 6	1.06386250015915	0.454289787723796	0.915732853786886	61.1536435203103	67.2870369627811	62.0962947173048	51.1626006502496	63.2103593571605	64.5567820218882	59.8208793965174
Btbd7	BTB (POZ) domain containing 7	1.12923998029781	0.160293654648711	0.764123380246286	61.7274071811733	52.4177048601862	48.752197341884	50.2113703592755	50.7412690848814	43.0705582182506	48.6257595745491
Btbd9	BTB (POZ) domain containing 9	-1.21361032488564	0.0170175198132687	0.376939660254129	43.9885473328268	51.5793745636007	46.1758617099958	54.7636867517944	58.0929870488841	62.1530720529881	54.4180172215675
Btd	biotinidase	1.22853837259951	0.131464215583572	0.721891408920766	12.3359187085536	10.7218032668563	11.956839727481	12.0942136995278	7.35171796400271	10.3506694579167	8.17730491343769
Btf3	basic transcription factor 3	-1.05692867057829	0.523949738362822	0.932016338821504	34.6170742053985	35.9158348116091	40.6268311182367	42.1259128859957	38.9208598094261	39.2932996956933	36.2137789023669
Btg1	B-cell translocation gene 1, anti-proliferative	1.28933538971134	0.0395195490729479	0.522472336344034	53.8381568443076	29.3856830276801	39.1735135822997	29.9637541656841	29.2627205233833	38.949912557279	28.279846158972
Btg2	BTG family, member 2	-1.32079955686511	0.185489868142904	0.790951326555539	15.7306870353261	33.0037400971543	54.7636471496231	27.0421182719779	64.2914943518668	47.6817569340998	43.028199663565
Btg3	BTG family, member 3	-1.32248779472375	0.0325982154637806	0.485845502147372	20.2729826838245	16.1488888710675	16.3828522232889	25.1396576900297	27.9653585297358	15.8448636725455	24.434565872296
Btk	Bruton agammaglobulinemia tyrosine kinase	1.79013956872914	0.00847786708588111	0.285678029375625	2.72537738909905	2.25025500662415	2.70845540788244	1.08712033254183	1.44151332627504	1.76599099755925	1.36288415223962
Btrc	beta-transducin repeat containing E3 ubiquitin protein ligase	-1.0515506772305	0.517162069911005	0.930652083549716	82.2872716954293	104.438305895674	101.071628635613	100.694520801687	99.3202681803503	101.887869498071	101.486194907843
Bub1	BUB1 mitotic checkpoint serine/threonine kinase	1.05032858630419	0.836767903245736	0.984260112062543	1.72129098258888	1.36780206284998	1.98179663991398	1.29095539489342	1.87396732415755	1.3735485536572	1.84962849232519
Bub3	BUB3 mitotic checkpoint protein	1.00025017793854	0.997942729419876	0.999671454937851	20.0817281302036	20.0316818236738	21.2052240470796	21.8782966924042	19.6045812373406	20.799449526809	19.4210991694145
Bud13	BUD13 homolog	-1.05089359136425	0.760926261347413	0.975330071088415	5.83326388544008	6.61839707830634	7.79506678366167	5.43560166270913	6.27058296929643	9.86011640303915	6.57104859115529
Bud31	BUD31 homolog	-1.03111814848839	0.777504803601782	0.977668779794896	15.9697552273523	19.8993138821077	21.1391641590825	17.1221452375337	21.6947755604394	20.799449526809	18.6423082252776
Bysl	bystin-like	-1.15352861824781	0.182689852825911	0.786127065090248	16.0653825041628	20.6052762371271	16.5810318872803	20.6552863182947	20.9019432309881	21.6824450255886	18.8370059613118
Bzw1	basic leucine zipper and W2 domains 1	-1.09489848295949	0.225134887653325	0.828573903356093	207.080867933123	248.675239555563	243.562807045429	256.832178563006	266.247511363	240.910605250375	256.952337131176
Bzw2	basic leucine zipper and W2 domains 2	-1.006330420185	0.947225949435885	0.9965071110624	28.0666057438797	23.9585974234689	23.9136794549621	27.993348562952	25.6589372076957	25.7049800755847	22.7309606819965
C1H6orf35	NA	1.08582619308541	0.570102959508779	0.945948190949088	7.26767303759748	6.9272556086273	6.40780913572188	4.95998651722208	6.12643163666892	7.7507382670656	6.37635085512106
C1d	C1D nuclear receptor co-repressor	-1.12112624707536	0.43149356713487	0.908964755320938	22.7114782424921	19.4139647630319	15.2598341273377	27.5856784382488	23.8570455498519	13.3920983981577	21.3194020957483
C1galt1	core 1 synthase, glycoprotein-N-acetylgalactosamine 3-beta-galactosyltransferase, 1	1.00205841562088	0.984164009605712	0.998130256339707	27.6362829982325	30.9299756792849	28.33969195077	28.5369087292229	28.1095098623633	24.0370996890009	34.9482436181444
C1galt1c1	C1GALT1-specific chaperone 1	-1.09655393399976	0.34595237628877	0.882903967675144	36.4339924647979	41.1664298270654	36.9274773903972	48.4447998188951	42.1642647935449	32.1802803999686	44.9265025898988
C1qa	complement component 1, q subcomponent, A chain	1.18627783255617	0.172761165188373	0.777886466900812	30.9832376865998	20.2522950596174	18.89312796718	16.8503651543983	20.0370352352231	19.9655093335171	22.0008441718681
C1qb	complement component 1, q subcomponent, B chain	1.18087829636358	0.277257433062616	0.866185845745497	15.6828733969209	11.6042562106304	8.58778543962726	8.28929253563142	9.65813928604277	12.6072135103535	9.97825897175433
C1qbp	complement component 1, q subcomponent binding protein	1.14032054452158	0.192708104304694	0.794995816726362	23.3808691801656	27.5325318457544	26.9524343028302	24.4602074821911	18.9559002405168	26.1464778249745	21.3194020957483
C1qc	complement component 1, q subcomponent, C chain	1.26734499856371	0.0561222698142517	0.578708577488953	27.349401167801	17.3402003451626	18.4967686391972	15.8311898426403	15.4241925911429	17.758020586568	17.4254473750637
C1ql1	complement component 1, q subcomponent-like 1	1.29696210055886	0.131757851951389	0.72220140708608	10.9971368332067	6.75076501987246	6.34174924772475	7.33806224465732	6.41473430192393	6.72057685182271	4.42937349477875
C1ql2	complement component 1, q subcomponent-like 2	-1.38810936502055	0.490991661218112	0.923859880886881	2.0559864514256	0.132367941566127	0.46241921597993	1.56273547802887	0.36037833156876	2.59993119085112	0.389395472068462
C1ql3	complement component 1, q subcomponent-like 3	-1.53464780321718	0.000150658720169931	0.0397693488295243	26.9668920605591	39.0044201148187	31.3784467986381	54.1521815647397	53.0476904069215	37.134866254232	55.1481337316959
C1qtnf1	C1q and tumor necrosis factor related protein 1	1.09276148911184	0.671350334867105	0.961168527075542	4.73355020211941	2.77972677288866	3.69935372783944	3.80492116389639	2.95510231886383	4.12064566097159	2.77444273848779
C1qtnf2	C1q and tumor necrosis factor related protein 2	1.18884194288293	0.498625677466458	0.926640459801247	2.00817281302036	1.19131147409514	1.25513787194552	1.6986255195966	1.15321066102003	1.0301614152429	1.16818641620538
C1qtnf4	C1q and tumor necrosis factor related protein 4	1.09036635136321	0.323643529416847	0.877900759096737	89.3636901794058	126.323138901274	108.470336091292	93.9000187233001	101.987067833959	92.2730296224709	108.251941235032
C1qtnf5	C1q and tumor necrosis factor related protein 5	1.18249775983659	0.240162659301586	0.839850085118171	13.2443778382533	13.0161809206691	8.12536622364733	10.8032583046344	10.8834256133766	8.82995498779626	8.56670038550616
C1qtnf6	C1q and tumor necrosis factor related protein 6	-1.28702298525501	0.474577362056731	0.921611168709982	1.29096823694166	0.441226471887089	0.660598879971328	1.6986255195966	0.36037833156876	1.07921672073065	0.973488680171154
C1r	complement component 1, r subcomponent	1.04372510205719	0.730755468706506	0.97337129662777	18.6473189780462	14.8693321025949	18.4307087512001	21.7424066508365	13.2619226017304	15.942974283521	15.3811211467042
C1rl	complement component 1, r subcomponent-like	1.02320058529839	0.944104095314142	0.9965071110624	0.765018214483945	0.79420764939676	1.71755708792545	1.49479045724501	1.29736199364754	0.588663665853084	0.876139812154039
C1s	complement component 1, s subcomponent	-1.29748646080808	0.0430034399929484	0.5395309378924	9.37147312742832	6.9272556086273	9.05020465560719	10.3955881799312	10.8834256133766	10.8412225127943	11.5845152940367
C2	complement component 2	1.06374603855587	0.706612391427196	0.970726051728537	18.6473189780462	9.13338796806275	9.31444420759572	13.6569491775567	12.1087119407103	10.0563376249902	10.8543987839084
C2cd2	C2 calcium-dependent domain containing 2	1.10390349200342	0.327334674278459	0.877900759096737	22.5202236888711	20.7376441786932	19.8179663991398	20.3155612143754	18.8117489078893	17.0221910042517	20.1512156795429
C2cd2l	C2CD2-like	-1.16959120012532	0.0442434782714379	0.542766110010983	193.310540072412	158.356180760276	164.026701896881	190.993453423442	217.524360934904	212.213251540037	183.648639514288
C2cd3	C2 calcium-dependent domain containing 3	1.06116528806665	0.458864623456449	0.917343076450815	52.547188607366	63.2277534214199	59.6520788614109	58.1609377909876	52.3990094100977	54.8928868408001	54.9534359956616
C2cd4c	C2 calcium-dependent domain containing 4C	-1.44916666551309	0.00580326946032936	0.248236953799451	15.7785006737314	12.0013600353288	13.2119775994266	14.9479045724501	26.5238452034608	17.0221910042517	20.8326577556627
C2cd5	C2 calcium-dependent domain containing 5	1.00251492198217	0.971720295154529	0.9965071110624	102.321186187228	102.452786772182	104.308563147473	97.6369948664127	106.455759145412	102.378422552949	104.552684250382
C3	complement component 3	1.26273495715523	0.104770876730514	0.690362514104545	28.5925557663374	18.3550212305029	21.7997630390538	20.6552863182947	14.5592845953779	24.1352102999764	13.1907716163191
C3ar1	complement component 3a receptor 1	1.57004935866787	0.0684507022258002	0.614546760819618	2.62975011228856	1.72078324035965	1.65149719992832	1.29095539489342	0.936983662078776	1.61882508109598	1.21686085021394
C4a	complement component 4A (Rodgers blood group)	1.17484821289471	0.22100103259526	0.82132301845144	74.6370895505899	40.9458165911219	45.779502382013	53.5406763776849	40.5065244683286	36.6443131993545	52.5197142952338
C4b	complement component 4B (Chido blood group)	2.08141024483183	2.30537552821251e-05	0.0118335928200335	7.45892759121846	7.10374619738213	6.80416846370468	3.6010861015448	3.02717798517759	2.35465466341233	4.67274566482154
C5ar1	complement component 5a receptor 1	1.91587546809965	0.0141428755107785	0.345695213830746	3.10788649634103	2.11788706505803	1.51937742393405	1.08712033254183	1.00905932839253	0.833940193291869	1.75227962430808
C5ar2	complement component 5a receptor 2	1.04478923558892	0.867800873896144	0.991492085609077	1.00408640651018	1.23543412128385	1.18907798394839	1.01917531175796	1.44151332627504	0.882995498779626	1.07083754818827
C8g	complement component 8, gamma polypeptide	1.10428628203364	0.708766238736146	0.971075098204693	1.53003642896789	1.45604735722739	1.05695820795412	0.951230290974097	1.87396732415755	1.12827202621841	1.02216311417971
Caap1	caspase activity and apoptosis inhibitor 1	-1.12111151294841	0.427650938361968	0.908964755320938	8.79770946656537	7.45672737489181	9.51262387158712	10.9391483462021	9.94644195129778	6.96585337926149	10.6597010478741
Cab39	calcium binding protein 39	-1.07135936802491	0.400162121722564	0.904524387742781	236.103746445107	294.606915279009	313.652348210386	304.461638132495	291.834372904382	310.471028432014	299.104396982587
Cab39l	calcium binding protein 39-like	-1.07899917267691	0.503899417820603	0.928036820743729	21.4205100055505	29.4298056748688	23.7154997909707	24.8678776068943	30.1276285191484	21.0937813597355	31.3463355015112
Cabin1	calcineurin binding protein 1	-1.03967740926581	0.571200099490284	0.946371679275899	127.088650881145	130.338299795446	129.411320586383	133.308130777941	133.988663677265	132.645546038895	136.288415223962
Cables1	Cdk5 and Abl enzyme substrate 1	-1.08924144273278	0.518466120872996	0.930652083549716	23.4286828185708	48.7114024963346	44.260124958079	40.1555072832637	37.2631194842098	47.0930932682467	44.3424093817961
Cabp1	calcium binding protein 1	1.06980496024922	0.646990860830706	0.957954470557663	85.1560899997441	164.180370189186	150.286245193477	85.3389461045333	108.473877802197	167.818200073617	136.142391921936
Cabp4	calcium binding protein 4	1.26478828148718	0.307128466789642	0.877900759096737	2.67756375069381	2.29437765381286	1.71755708792545	1.22301037410955	2.09019432309881	2.20748874694906	1.55758188827385
Cabp7	calcium binding protein 7	-1.18982699322414	0.0996262952130457	0.684858476048245	38.776860746655	41.5194110045751	35.8705191824431	58.8403879988263	48.5789990954689	38.557470113377	38.7935239048205
Cabyr	calcium binding tyrosine-(Y)-phosphorylation regulated	-1.04046619756419	0.822582788200996	0.980372564466039	4.15978654125645	8.11856708272244	7.72900689566454	4.75615145487049	6.70303696717894	7.99601479450439	8.12863047942914
Cacfd1	calcium channel flower domain containing 1	-1.12109102132615	0.395676119529681	0.902955488361609	8.9411503817811	7.98619914115631	10.7677617435326	11.0750383877698	10.3068202828665	11.1846096512086	8.71272368753183
Cachd1	cache domain containing 1	-1.01071402961904	0.924390407864461	0.995760089984188	51.1605930936138	33.0037400971543	36.5971779504116	44.0963184887278	46.8491831039388	37.8216405310606	34.2668015420246
Cacna1a	calcium channel, voltage-dependent, P/Q type, alpha 1A subunit	1.02154796285756	0.848249667068366	0.98709343658936	235.816864614676	414.267534454788	386.450344783227	282.583341440091	333.998637697927	377.382465117314	358.681904209062
Cacna1b	calcium channel, voltage-dependent, N type, alpha 1B subunit	-1.13417431892913	0.151980623726276	0.754019704700829	310.884276910913	392.294456154811	364.71664163217	382.80224709629	459.914826748052	336.568450951501	435.782207678617
Cacna1c	calcium channel, voltage-dependent, L type, alpha 1C subunit	-1.04394686148152	0.638606801938843	0.957453649694593	166.678343480689	117.630977405098	123.465930666641	139.898797793976	160.152130549157	143.045270802299	124.801248797942
Cacna1d	calcium channel, voltage-dependent, L type, alpha 1D subunit	-1.18714948159201	0.0422482591356796	0.533317634919492	91.5153039076419	106.95329678543	111.641210715154	104.295606903231	134.925647339344	128.721121599874	122.708248135574
Cacna1e	calcium channel, voltage-dependent, R type, alpha 1E subunit	-1.08906558064058	0.341215971905739	0.88101923954143	527.48005888668	390.26481438413	417.036072925899	516.653938040502	545.324491329848	456.803004701993	419.81699332381
Cacna1g	calcium channel, voltage-dependent, T type, alpha 1G subunit	-1.1268024133059	0.30347178958677	0.877900759096737	89.0768083489743	173.975597865079	155.703156009242	145.877959622956	155.250985239822	155.603429007165	172.258821956286
Cacna1h	calcium channel, voltage-dependent, T type, alpha 1H subunit	1.17456791646265	0.240665466853782	0.839850085118171	119.773164205143	64.0660837180053	56.4151443495514	79.4277292963371	70.5620773211632	65.0963903822535	57.9225764701837
Cacna1i	calcium channel, voltage-dependent, T type, alpha 1I subunit	-1.01927575568971	0.839645049064749	0.985764662814084	311.983990594234	438.579113055767	339.481764417265	338.570038565995	389.424825093202	323.225407858831	430.330671069659
Cacna1s	calcium channel, voltage-dependent, L type, alpha 1S subunit	1.32961123903295	0.261215156547417	0.854884939546919	1.72129098258888	5.60357619296603	2.77451529587958	1.63068049881274	2.52264832098132	2.99237363475318	2.96914047452202
Cacna2d1	calcium channel, voltage-dependent, alpha2/delta subunit 1	-1.24096171492126	0.0113785667505288	0.315637044097002	378.731829807958	446.962416021621	439.100075516942	569.039549064862	543.594675338318	426.24154938312	554.012407885404
Cacna2d2	calcium channel, voltage-dependent, alpha 2/delta subunit 2	1.25752640957906	0.0384448445427344	0.518053479218193	62.7314935876835	37.59249540478	42.2122684301679	37.0300363272059	39.1370868083674	41.9422861920322	33.0986151258192
Cacna2d3	calcium channel, voltage-dependent, alpha2/delta subunit 3	-1.03749220291162	0.671974559721872	0.961168527075542	189.820144468829	274.08988433626	250.499095285128	238.215242868227	236.912715173303	242.284153804032	270.678527521589
Cacnb1	calcium channel, voltage-dependent, beta 1 subunit	-1.1162128677724	0.140874720979257	0.735507895401936	119.055959629064	117.145628286022	113.094528251091	126.377738657987	135.934706667736	138.286906169987	119.398386622992
Cacnb2	calcium channel, voltage-dependent, beta 2 subunit	-1.07994163343149	0.316998071872572	0.877900759096737	73.7286304208902	67.154669021215	72.5337570208518	74.1280176751957	85.0492862502274	76.918719004803	71.308045822537
Cacnb3	calcium channel, voltage-dependent, beta 3 subunit	-1.08610426338548	0.313944812160159	0.877900759096737	263.070638505667	294.783405867764	229.690230566031	272.595423384863	299.546469199953	255.823418118653	312.879261807009
Cacnb4	calcium channel, voltage-dependent, beta 4 subunit	-1.12241895298138	0.269636695849333	0.861305282370049	283.391434827896	461.390521652329	469.619743771617	436.342923473975	466.257485383662	424.083115941659	490.540945938245
Cacng2	calcium channel, voltage-dependent, gamma subunit 2	-1.1665578223425	0.301650060656038	0.877633751529602	24.4805828634862	63.4924893045521	50.3376346538152	47.6294595694887	54.7054307321378	51.5080707621448	61.2324379827656
Cacng3	calcium channel, voltage-dependent, gamma subunit 3	-1.06100142590858	0.657845242143473	0.958647147488841	28.7359966815532	49.7262233816749	51.6588324137578	39.6119471169928	40.4344488020149	62.5945698023779	41.1298967372313
Cacng4	calcium channel, voltage-dependent, gamma subunit 4	1.14334497280083	0.271009312110574	0.861305282370049	29.7878967264686	23.4291256572044	19.4876669591542	26.2947230433554	19.2442029057718	20.99567074876	18.4962849232519
Cacng5	calcium channel, voltage-dependent, gamma subunit 5	1.09738080194821	0.719665753305893	0.972589081499498	11.3318323020434	4.27989677730476	2.51027574389105	7.33806224465732	6.05435597035517	4.2187562719471	4.57539679680442
Cacng7	calcium channel, voltage-dependent, gamma subunit 7	1.14987063633672	0.163688565877137	0.766737357025221	44.4666837168793	44.3432604246525	45.0528436140446	32.8174450386063	36.326135822131	50.5760199578774	35.2402902221958
Cacng8	calcium channel, voltage-dependent, gamma subunit 8	-1.02772389054267	0.768693786609463	0.976639315658517	41.502238135754	35.5628536340994	31.1802671346467	39.2042769922896	39.2812381409949	35.8103730060626	34.4128248440503
Cactin	cactin, spliceosome C complex subunit	-1.00060577371525	0.995803869086443	0.999671454937851	12.9096823694166	17.42844563954	15.5901335673233	13.521059135989	14.1268305974954	16.2373061164476	17.2307496390294
Cacul1	CDK2-associated, cullin domain 1	-1.1015056547563	0.228839170487388	0.830681713162451	119.486282374711	114.718882690643	119.56839727481	140.034687835544	142.92604630017	108.608446349894	128.305808046558
Cacybp	calcyclin binding protein	-1.0647827752871	0.478126877468769	0.92177738090681	89.5071310946215	90.0984455593436	94.3335200599056	109.459428482805	101.266311170822	78.3903781694356	99.9772874535775
Cad	carbamoyl-phosphate synthetase 2, aspartate transcarbamylase, and dihydroorotase	1.02981199164997	0.724660594822437	0.972867310688209	48.291774789299	42.7107224786702	40.3625915662481	45.1154938004857	40.0740704704461	41.9422861920322	43.0768740975736
Cadm1	cell adhesion molecule 1	1.00643730376938	0.952003953188445	0.9965071110624	88.9811810721638	59.0802245856812	74.7137333247572	69.9154263865961	70.922455652732	93.057914510275	61.0864146807399
Cadm2	cell adhesion molecule 2	1.04092865225956	0.622715487960255	0.956154339988344	155.298697540241	198.55191234919	163.366103016909	149.411100703717	163.46761119959	166.395596214472	183.210569608211
Cadm3	cell adhesion molecule 3	-1.16008848012035	0.095445105914158	0.678550360743708	230.127041644452	322.536550949462	292.579243939301	298.278641241163	354.684353929974	303.99572810763	350.455924861615
Cadm4	cell adhesion molecule 4	1.04644167600846	0.631984330676562	0.956154339988344	123.263559808726	185.57985407571	147.775969449586	132.560735549319	159.143071220765	137.403910671207	152.837722786871
Cadps	Ca++-dependent secretion activator	-1.09333259206414	0.288417711358711	0.871087934948957	233.378369056008	301.225312357316	307.376658850659	273.138983551134	319.65558010149	330.338427154556	304.020514817451
Cage1	cancer antigen 1	1.36456885208606	0.151454704615397	0.752873365342896	2.53412283547807	2.51499088975641	2.64239551988531	1.49479045724501	1.29736199364754	2.10937813597355	2.48239613443644
Calb1	calbindin 1	-1.30154555002506	0.0149314359032461	0.354689199745924	113.222695743624	134.838809808694	111.50909093916	189.702498028548	172.909523486691	107.3820637127	154.492653543162
Calb2	calbindin 2	-1.17043513048589	0.432268990068877	0.908964755320938	11.7621550476907	5.69182148734345	5.87933003174482	14.2684543646115	7.71209629557147	8.29034662743093	6.3276764211125
Calcoco1	calcium binding and coiled coil domain 1	1.03953843882633	0.682012711951101	0.962892042555677	75.8802441491263	65.0809046033456	77.620368396631	59.7236732690165	66.3816886749656	88.2995498779626	65.5644626095272
Calcrl	calcitonin receptor-like	1.37158186848443	0.0247510478930802	0.438018979829096	23.6199373721918	16.7224832845207	14.5331753593692	17.3259802998853	12.5411659385929	10.1544482359657	13.531492654379
Cald1	caldesmon 1	1.50696576979796	0.0114778453316674	0.315868163136748	50.0608794102931	28.7238433198495	27.1506139668216	34.5840155789868	17.6585382468692	18.984403223762	22.6336118139793
Calhm2	calcium homeostasis modulator 2	-1.19907740617042	0.225027169416744	0.828573903356093	7.26767303759748	12.4867091544046	13.3440973754208	11.482708512473	12.4690902722791	15.1090340902291	13.6288415223962
Calm1	calmodulin 1	-1.00315483299391	0.970944387411237	0.9965071110624	1633.64858339206	2112.1511209235	2063.24848181445	1799.65976550221	1973.35966800422	1928.90366708409	2067.73863111754
Calm2	calmodulin 2	1.00183900347473	0.981983744122585	0.997490111356889	561.571183069621	722.243611831976	689.400991138078	710.433137316083	620.931865292974	643.998050443274	650.728508260408
Calm3	calmodulin 3	-1.12621431588067	0.365754317127253	0.892565979644348	448.874437348455	671.061341093074	774.155827438399	563.536002381369	638.734554872471	994.400097542322	647.126600143775
Caln1	calneuron 1	-1.19390571000107	0.0649829548628881	0.609732761069844	38.4421652778182	31.1064662680398	33.5584231025435	39.000441929938	44.3986104492713	44.9837151322732	35.8243834302985
Calr	calreticulin	1.00663178441018	0.935377954028713	0.996318648813875	405.411840038086	425.960035959796	508.132658473945	443.884820780984	430.86833322361	496.194415008662	402.926964722841
Calr3	calreticulin 3	-1.19580199069799	0.413613498023989	0.908669062166063	2.29505464345183	1.85315118192577	1.51937742393405	2.10629564429979	2.95510231886383	2.20748874694906	1.89830292633375
Calu	calumenin	-1.08202040400633	0.369295890873614	0.893488279697245	125.12829170653	110.703721796471	109.923653627229	145.470289498253	132.330923352049	102.967086218802	118.473572376829
Caly	calcyon neuron-specific vesicular protein	-1.11361087307719	0.221327807440585	0.821438571091966	87.6902128352222	70.6844807963117	68.9665230690066	92.0655031621358	86.5628752428162	88.0542733505238	71.2106969545199
Camk1	calcium/calmodulin-dependent protein kinase I	-1.08439024027517	0.404607069499528	0.906715695467573	52.8340704377974	38.1660898182332	40.296531678251	49.463975130653	51.1737230827639	47.7798675450753	41.6653155113254
Camk1d	calcium/calmodulin-dependent protein kinase ID	1.02152014021169	0.79324973781586	0.978105907522025	160.223502295981	208.611875908216	203.332335255175	168.775431627118	180.837846781204	193.032627094324	203.84852962784
Camk1g	calcium/calmodulin-dependent protein kinase IG	-1.37590916469669	0.0907550761271015	0.668065796630793	10.8058822795857	29.1209471445479	30.1893688146897	37.7774315558284	30.1997041854621	39.3914103066689	21.1733787937226
Camk2a	calcium/calmodulin-dependent protein kinase II alpha	-1.03888419186366	0.713244709928259	0.972589081499498	1011.49752046299	1450.35553574005	1242.78467289006	1024.40707835832	1288.71291368989	1386.15576716755	1432.14787183379
Camk2b	calcium/calmodulin-dependent protein kinase II beta	-1.0146224704295	0.847647281511238	0.98709343658936	894.258479093326	971.713059036936	978.016641797551	916.306550291191	973.453949233535	1028.64070077278	928.902898619315
Camk2d	calcium/calmodulin-dependent protein kinase II delta	-1.25416187833845	0.0991700631159931	0.684858476048245	160.366943211197	77.7441043465051	91.9553640920088	157.428613156213	159.647600884961	128.524900377923	106.64568491275
Camk2g	calcium/calmodulin-dependent protein kinase II gamma	1.0158259396462	0.911532697614078	0.994388260589805	83.4347990171552	179.535051410857	177.502919048296	111.905449231024	136.943765996129	167.180481102276	161.842493078454
Camk2n1	calcium/calmodulin-dependent protein kinase II inhibitor 1	-1.03266243659789	0.805991764338325	0.978105907522025	379.20996619201	553.915712807052	694.88396184184	436.95442866103	543.378448339377	737.595573313914	523.250165591995
Camk2n2	calcium/calmodulin-dependent protein kinase II inhibitor 2	1.12767314240511	0.574372343733671	0.947546317095672	4.30322745647219	7.72146325802406	9.71080353557852	3.66903112232866	7.71209629557147	9.02617620974728	5.15949000490712
Camk4	calcium/calmodulin-dependent protein kinase IV	-1.06637026302672	0.410483320896107	0.908669062166063	73.8720713361059	91.6427382109484	81.3857820124676	88.8041421645103	84.6168322523449	87.2203331572319	90.4370983879002
Camkk1	calcium/calmodulin-dependent protein kinase kinase 1, alpha	-1.12348262025823	0.489067282419065	0.923090061748918	142.197760617203	414.135166513222	363.923922976205	263.966405745312	349.566981621697	359.967831669161	404.873942083183
Camkk2	calcium/calmodulin-dependent protein kinase kinase 2, beta	-1.01715132123613	0.900711868756119	0.993642993593593	75.4499214034791	157.517850463691	131.128877674309	96.1422044091677	120.582589742907	117.683677865129	159.214073641992
Camkmt	calmodulin-lysine N-methyltransferase	-1.25305906905215	0.0715305373124886	0.621619735637093	13.8659551375215	9.04514267368533	11.4944205115011	15.8311898426403	14.4151332627504	13.5392643146209	13.7261903904133
Camkv	CaM kinase-like vesicle-associated	-1.09590094746272	0.288070196656452	0.870923621440737	474.741615725693	392.294456154811	355.402197424574	439.876064554736	500.637578215322	408.826915934967	437.339789566891
Camlg	calcium modulating ligand	-1.13958384695957	0.182124140949011	0.786127065090248	21.2292554519295	20.3846630011835	19.0252477431742	24.7319875653265	25.7310128740095	20.5051176938824	21.5140998317825
Camsap1	calmodulin regulated spectrin-associated protein 1	-1.03618912256773	0.609789024940621	0.954670365793525	206.793986102691	219.510169763827	224.933918630237	225.441578960861	225.596835562044	229.873161515629	218.742906434458
Camsap2	calmodulin regulated spectrin-associated protein family, member 2	-1.06643105061607	0.391847564636722	0.901938398226238	565.539715057256	583.919112895374	571.946510279176	660.96916218543	620.139032963523	552.411795097631	614.368706056015
Camsap3	calmodulin regulated spectrin-associated protein family, member 3	1.03562230220677	0.708367138174678	0.970974446923117	29.9313376416843	29.7386642051898	34.5493214225005	28.7407437915745	28.7581908591871	34.6821009798442	28.8152649330662
Camta1	calmodulin binding transcription activator 1	-1.00562827211393	0.960114180584603	0.9965071110624	410.480085709042	670.620114621187	750.704567199417	555.042874783386	615.382038986815	622.364660723173	663.043140064573
Camta2	calmodulin binding transcription activator 2	-1.00443821784199	0.965614512245482	0.9965071110624	262.975011228856	411.576052976277	372.181408975846	290.1252387471	343.512625651342	390.774563515472	377.178189132314
Cand1	cullin-associated and neddylation-dissociated 1	-1.07611308780619	0.381851120297639	0.897846407380035	370.221002171824	385.323077898995	358.573072048437	443.613040697849	413.281870643054	319.202872808835	422.786133798332
Cand2	cullin-associated and neddylation-dissociated 2 (putative)	1.04089692904836	0.793087930413402	0.978105907522025	10.2321186187228	8.64803884898695	7.00234812769608	10.1238080967957	6.70303696717894	9.51672926462485	6.91176962921519
Cant1	calcium activated nucleotidase 1	1.04119696406118	0.636062189413364	0.956154339988344	41.9803745198065	39.2250333507622	40.8250107822281	42.7374180730505	41.4435081304074	35.7122623950871	36.6031743744354
Canx	calnexin	-1.12611517971529	0.173140704203478	0.778704439552862	1095.55389677941	1116.47946446309	1062.70541820988	1370.92668435603	1278.04571507545	988.611571494766	1279.69954451899
Cap1	CAP, adenylate cyclase-associated protein 1 (yeast)	-1.02869809774891	0.710410981682547	0.971240878318383	271.5814661418	242.100965124446	233.719883733856	285.572922354581	241.453482151069	257.834685643651	240.500378436284
Cap2	CAP, adenylate cyclase-associated protein, 2 (yeast)	-1.0715952340341	0.550146184963861	0.940215140958617	131.009369230376	206.582234137535	212.844959126762	157.088888052294	196.117888039719	247.729292713173	185.206221402562
Capg	capping protein (actin filament), gelsolin-like	1.35490972965676	0.11124138816258	0.695458798546429	4.78136384052466	4.27989677730476	3.23693451185951	4.21259128859957	2.30642132204007	2.50182057987561	3.16383821055625
Capn1	calpain 1, (mu/I) large subunit	1.45198697244654	0.00922695659083078	0.296148263351854	11.4274595788539	8.82452943774178	9.18232443160146	7.06628216152186	4.82906964302139	7.35829582316355	7.64188613934356
Capn10	calpain 10	-1.03471811679227	0.706598389613298	0.970726051728537	22.1377145816292	23.2967577156383	23.2530805749907	24.4602074821911	23.7128942172244	23.0559935792458	23.5584260601419
Capn12	calpain 12	1.34871294550197	0.217682845747278	0.82132301845144	2.43849555866757	2.33850030100157	2.57633563188818	1.56273547802887	1.36943765996129	1.56976977560822	2.67709387047067
Capn15	calpain 15	1.05210415580299	0.541743499407051	0.937666581732831	38.4899789162235	42.8430904202364	40.2304717902539	38.7966068675864	36.326135822131	40.6177929438628	38.2581051307264
Capn2	calpain 2, (m/II) large subunit	1.07217970259821	0.338879759923094	0.880211030974336	149.27417910118	128.573393907898	136.083369274094	126.649518741123	124.979205388046	135.58886436816	127.429668234404
Capn5	calpain 5	-1.18780276661366	0.176982377619329	0.779646996333506	24.8630919707282	43.2843168921234	47.6291792459327	37.7774315558284	46.4167291060563	54.9419421462878	43.904339475719
Capn6	calpain 6	1.52656565815873	0.0726656523012992	0.62475023524445	8.70208218975487	4.19165148292735	4.82237182379069	6.998337140738	2.81095098623633	2.74709710731439	3.01781490853058
Capn7	calpain 7	1.03462258933131	0.671583594969388	0.961168527075542	66.9869074057504	70.9492166794439	73.3264756768174	64.6157147654547	61.7688460308855	72.258464983466	73.2550231828793
Capns1	calpain, small subunit 1	-1.02855191216746	0.751758071150042	0.974182462182481	236.103746445107	312.829568567946	288.879890211462	256.152728355168	329.746173385416	256.706413617432	306.454236517879
Caprin1	cell cycle associated protein 1	1.05017828340208	0.486475656812622	0.922312913312855	250.591278881897	248.939975438696	265.42862997248	248.406995985807	239.939893158481	251.94804898512	230.814166068581
Capza1	capping protein (actin filament) muscle Z-line, alpha 1	-1.04605859495871	0.534142306478641	0.93473877411116	111.118895653793	107.482768551695	117.058121530919	119.447346538033	124.618827056477	113.661142815133	110.490965199426
Capza2	capping protein (actin filament) muscle Z-line, alpha 2	-1.00146783407381	0.986370649682138	0.998295870369343	230.461737113288	272.545591684655	249.838496405156	271.712138114672	247.651989454052	203.481407163216	282.555089419677
Capzb	capping protein (actin filament) muscle Z-line, beta	-1.10303596384513	0.175213186194672	0.779285301311301	172.559421004535	194.624996749395	185.958584711929	208.455323764895	200.009974020662	213.832076621133	191.241851219623
Car11	carbonic anhydrase 11	1.05893108992795	0.465392406953401	0.920291302644559	127.853669095629	101.393843239653	109.130934971263	103.344376612257	112.582190782081	100.759597471853	109.468802085246
Car12	carbonic anyhydrase 12	1.01840839183188	0.898672403456094	0.993642993593593	16.0175688657576	10.8982938556111	10.8338216315298	16.2388599673435	9.73021495235652	12.312881677427	11.2437942559768
Car13	carbonic anhydrase 13	1.56052492375287	0.315473265503397	0.877900759096737	4.25541381806694	0.79420764939676	1.45331753593692	2.85369087292229	0.576605330510016	0.245276527438785	1.89830292633375
Car14	carbonic anhydrase 14	1.1737635552067	0.425916387911422	0.908960389675027	5.25950022457712	2.73560412569995	5.02055148778209	4.89204149643821	2.52264832098132	4.2187562719471	3.06648934253914
Car2	carbonic anhydrase 2	1.27837835817126	0.00256213693916896	0.166151939102533	204.737999651266	196.478147931321	173.209026328482	174.822538476882	136.00678233405	137.649187198646	150.890745426529
Car3	carbonic anhydrase 3	1.31115037978234	0.701490305503647	0.969311159500943	17.1650961874835	0.39710382469838	0.528479103977062	0.407670124703184	8.36077729239524	0.196221221951028	9.44284019766019
Car4	carbonic anhydrase 4	-1.24549636565757	0.178670627472186	0.781253862198753	9.46710040423882	18.1785306417481	19.884026287137	12.9095539489342	20.3974135667918	23.9389890780254	21.4167509637654
Car5b	carbonic anhydrase 5B, mitochondrial	1.22646286949734	0.272024455394896	0.861305282370049	6.1679593542768	5.11822707389023	3.30299439985664	4.95998651722208	3.02717798517759	3.82631382804504	4.13732689072741
Car6	carbonic anhydrase 6	1.07428425131602	0.689690098809253	0.965062820503677	6.1679593542768	5.25059501545636	5.15267126377636	3.19341597684161	4.25246431251137	6.72057685182271	6.23032755309539
Car7	carbonic anhydrase 7	-1.08160929133104	0.623476256124087	0.956154339988344	6.64609573832927	13.8545112172546	11.4944205115011	11.8224336163923	8.93738262290525	13.6373749255964	11.6331897280453
Car8	carbonic anhydrase 8	1.18822095113935	0.172723616340977	0.777886466900812	16.6391461650258	21.1347480033916	18.9591878551771	11.2788734501214	16.2170249205942	16.0901401999843	19.9078435095001
Card10	caspase recruitment domain family, member 10	1.17222199890402	0.323582146390099	0.877900759096737	4.8291774789299	4.50051001324831	4.49207238380503	3.73697614311252	4.18038864619762	4.12064566097159	3.69925698465039
Card6	caspase recruitment domain family, member 6	1.30999822187051	0.157506600237248	0.761163701351185	11.044950471612	6.57427443111763	6.34174924772475	8.15340249406369	4.39661564513887	6.91679807377373	4.96479226887289
Card9	caspase recruitment domain family, member 9	1.19597684273046	0.461565690771587	0.917343076450815	1.53003642896789	1.45604735722739	1.45331753593692	1.08712033254183	1.36943765996129	1.27543794268168	1.21686085021394
Carf	calcium responsive transcription factor	-1.06106222768535	0.533722276425542	0.93473877411116	21.0380008983085	23.7379841875254	24.5082184469363	21.1309014637817	25.586861541382	25.9993119085112	25.1160079484158
Carhsp1	calcium regulated heat stable protein 1	1.27402516040215	0.00604074391534071	0.251707188995007	62.3489844804415	51.7558651523556	63.8138518052303	53.9483465023881	43.1012484556237	47.1912038792222	41.9086876813682
Carkd	carbohydrate kinase domain containing	-1.11039490560412	0.286773599440268	0.870757172831454	20.8467463446875	24.6645597784883	24.5082184469363	23.9166473159202	29.6230988549521	24.1842656054642	25.9921477605698
Carm1	coactivator-associated arginine methyltransferase 1	-1.04398539989968	0.558724162350138	0.941870681243866	82.0003898649978	86.6127564314356	82.574859996416	80.7866297120144	91.2477935532101	89.427821904181	88.1980744235066
Cars	cysteinyl-tRNA synthetase	-1.08970487730644	0.279136333586971	0.867261849740908	56.8982297022434	71.390443151331	66.7204868771041	67.1976255552416	73.3730283073996	72.4546862054171	70.2858827083573
Cars2	cysteinyl-tRNA synthetase 2, mitochondrial	1.12592742479216	0.28713007571005	0.870757172831454	15.3481779280841	13.0603035678578	17.5719302072373	12.8416089281503	13.8385279322404	14.324149202425	13.2394460503277
Cartpt	CART prepropeptide	2.33247748014817	0.0263810626823082	0.454015781380948	16.2566370577838	2.4708682425677	1.78361697592259	3.3972510391932	3.38755631674635	1.3735485536572	3.60190811663327
Casc1	cancer susceptibility candidate 1	1.12323325227241	0.426169352981786	0.908964755320938	8.89333674337586	6.79488766706117	7.53082723167314	6.998337140738	8.00039896082648	7.45640643413906	5.20816443891567
Casc3	cancer susceptibility candidate 3	-1.03291288328451	0.762146046049896	0.97591065289209	37.1990106792818	37.5042501104026	46.3079814859901	37.3018164103414	41.6597351293487	53.6174488981184	33.7800572019391
Casc4	cancer susceptibility candidate 4	-1.0813368177598	0.301526499920164	0.877633751529602	145.114392559923	125.705421840632	123.73017021863	146.217684726875	143.646802963308	138.826514530352	140.37706768068
Casc5	cancer susceptibility candidate 5	1.22321255687368	0.250167993208304	0.847872121238546	4.63792292530892	4.54463266043702	4.2278328318165	4.68820643408662	2.81095098623633	4.07159035548383	3.06648934253914
Cask	calcium/calmodulin-dependent serine protein kinase (MAGUK family)	-1.06371481458503	0.426951803720701	0.908964755320938	167.299920779958	182.13828759499	156.495874665208	181.956765659188	197.343174367053	156.927922255335	181.799011021963
Caskin1	CASK interacting protein 1	-1.1235659445401	0.127128290591459	0.714717335531696	244.949269550078	280.531790825811	266.948007396414	263.898460724528	320.015958433059	290.65268501496	312.538540768949
Caskin2	cask-interacting protein 2	1.19032210125918	0.027759064655667	0.463541042892227	62.4924253956572	57.1829507565668	53.3763895016833	51.6382157957367	47.3537127681351	48.3685312109284	46.6787822142068
Casp1	caspase 1	1.06821476152321	0.764629391495443	0.976639315658517	4.30322745647219	2.29437765381286	2.90663507187384	4.00875622624798	2.73887531992258	1.91315691402252	3.26118707857337
Casp12	caspase 12	1.81901991388094	0.0894881559408111	0.665045330841866	1.76910462099412	0.661839707830634	1.12301809595126	0.951230290974097	0.648680996823768	0.343387138414299	0.681442076119808
Casp2	caspase 2	-1.03008066370137	0.784541812287739	0.978105907522025	31.9395104547047	24.4880691897334	24.2439788949477	29.2163589370615	32.4340498411884	22.9088276627825	26.5762409686725
Casp3	caspase 3	1.11095223702503	0.417573939640136	0.908669062166063	28.0666057438797	18.3991438776916	18.1664691992115	23.8487022951363	19.172127239458	15.4524212286434	19.3237503013974
Casp4	caspase 4, apoptosis-related cysteine peptidase	1.07662514618883	0.730223915411421	0.97337129662777	2.91663194272004	2.29437765381286	3.6332938398423	1.97040560273206	3.6037833156876	2.15843344146131	3.16383821055625
Casp6	caspase 6	-1.19529364823109	0.476192448616194	0.921611168709982	1.14752732172592	1.19131147409514	1.25513787194552	1.49479045724501	1.22528632733378	1.27543794268168	1.70360519029952
Casp7	caspase 7	1.05386842968527	0.692730988756698	0.967132709629346	8.79770946656537	7.9420764939676	9.90898319956992	8.83285270190233	8.8653069565915	8.48656784938196	7.49586283731789
Casp8	caspase 8	1.06408845718889	0.855224100541622	0.987924614959166	2.00817281302036	1.0148208853403	0.396359327982797	1.56273547802887	0.792832329451272	1.32449324816944	0.681442076119808
Casp8ap2	caspase 8 associated protein 2	-1.06659461274784	0.41630621303761	0.908669062166063	46.4270428914944	43.2843168921234	45.4492029420274	51.977940899656	48.1465450975864	44.9837151322732	47.214200988301
Casp9	caspase 9, apoptosis-related cysteine peptidase	-1.02856369425908	0.747880664131775	0.974145366262158	53.4556477370656	58.4183848778506	45.8455622700102	46.6782292785146	58.5975167130804	54.304223174947	56.9490877900125
Casq1	calsequestrin 1 (fast-twitch, skeletal muscle)	-1.28176190072368	0.462035040619815	0.917343076450815	1.38659551375215	0.529471766264507	1.12301809595126	1.29095539489342	1.6577403252163	1.81504630304701	0.438069906077019
Casr	calcium-sensing receptor	1.44896831988277	0.282649415055819	0.870071769587564	1.62566370577838	1.85315118192577	1.38725764793979	1.97040560273206	0.144151332627504	1.22638263719392	1.11951198219683
Cast	calpastatin	-1.0856867769281	0.306676004289514	0.877900759096737	64.1659027398409	71.7434243288407	64.672630349193	74.6715778414666	79.2111572788135	62.7907910243289	74.0338141270163
Cat	catalase	1.030186941157	0.725008260195735	0.972867310688209	60.5798798594474	56.9623375206232	54.8297070376202	63.5285944329129	51.3178744153915	49.3986926261713	58.9934140183719
Catsper2	cation channel, sperm associated 2	1.11072027788537	0.57729320929073	0.947546317095672	3.10788649634103	3.35332118634188	4.82237182379069	3.53314108076093	3.09925365149134	2.94331832926542	3.84528028667606
Catsperd	catsper channel auxiliary subunit delta	1.02911417421559	0.912154139641632	0.994505672295444	1.76910462099412	1.27955676847256	1.18907798394839	1.35890041567728	0.864907995765024	1.42260385914495	1.80095405831664
Catsperg1	catsper channel auxiliary subunit gamma 1	-1.64880219280162	0.0105502972085239	0.31362867889836	2.58193647388331	3.00034000883221	5.08661137577923	5.50354668349299	7.78417196188522	5.15080707621448	4.86744340085577
Cav1	caveolin 1, caveolae protein	1.33790203345942	0.0045186624537428	0.224643656702471	68.3735029195026	59.5214510575683	56.8775635655313	58.6365529364747	41.8759621282899	36.4971472828912	47.3602242903266
Cav2	caveolin 2	1.18234860088855	0.226314405878691	0.829000271735595	40.6894062828648	29.1209471445479	26.0936557588675	37.4377064519091	25.2264832098132	18.8372373072987	26.9169620067324
Cbfa2t2	core-binding factor, runt domain, alpha subunit 2; translocated to, 2	-1.06313153519643	0.432845342882839	0.908964755320938	64.6440391238933	62.9188948910989	58.4630008774625	67.3335155968093	67.3186723370444	61.6625189981105	67.6087888378866
Cbfa2t3	core-binding factor, runt domain, alpha subunit 2; translocated to, 3	-1.04897152781068	0.627933783885812	0.956154339988344	27.349401167801	30.0034000883221	24.8385178869219	27.1780083135456	32.4340498411884	30.2180681804583	25.4080545524671
Cbfb	core-binding factor, beta subunit	-1.08894124253527	0.495199021260984	0.925217303716606	26.4887556765066	19.0168609383335	18.1664691992115	25.8191078978683	23.2804402193419	17.4146334481537	26.1381710625955
Cblb	Cbl proto-oncogene B, E3 ubiquitin protein ligase	-1.03483339018727	0.684057496599697	0.963491148276786	39.5418789611389	44.563873660596	41.0231904462195	38.5248267844509	42.1642647935449	45.9157659365405	45.8999912700699
Cbll1	Cbl proto-oncogene-like 1, E3 ubiquitin protein ligase	-1.19889305936137	0.0409626764049172	0.529854869665966	41.4544244973488	41.4311657101977	35.4741598544603	52.3176660035753	48.0023937649589	40.5196823328873	48.7717828765748
Cbln1	cerebellin 1 precursor	-2.90383650551392	0.0015411116658062	0.129038044868851	5.59419569341385	0.926575590962887	4.75631193579356	8.90079772268619	15.9287222553392	15.4524212286434	3.30986151258192
Cbln2	cerebellin 2 precursor	1.10921463813643	0.606514809544648	0.953779989486861	37.6771470633343	138.41274423098	105.497641131421	67.2655705760254	73.3009526410858	73.9754006755375	123.827760117771
Cbln4	cerebellin 4 precursor	1.01463315809018	0.938135516125368	0.9965071110624	5.45075477819811	11.2953976803095	6.47386902371901	9.03668776425392	8.64907995765024	4.61119871584916	8.42067708348048
Cbr1	carbonyl reductase 1	1.10741297678116	0.461260640733588	0.917343076450815	19.6035917461511	13.8545112172546	12.6834984954495	11.7544885956085	17.8026895794968	14.1769832859618	12.0225852001138
Cbr3	carbonyl reductase 3	1.26273545826168	0.32440274278484	0.877900759096737	5.35512750138761	1.9855191234919	2.64239551988531	2.37807572743524	2.59472398729507	1.86410160853477	3.69925698465039
Cbr4	carbonyl reductase 4	-1.22366608500345	0.144150671168393	0.739610092922228	8.22394580570241	9.61873708713854	7.13446790369034	8.08545747327982	11.9645606080828	9.51672926462485	11.3411431239939
Cbs	cystathionine beta synthase	-1.04009772746808	0.662601778889815	0.958678663512611	85.3473445533651	66.4487066661956	65.0689896771758	70.3230965112993	74.6703903010471	88.005218045036	67.8034865739209
Cbwd1	COBW domain containing 1	1.07329377376984	0.611381738218023	0.95538461860761	8.70208218975487	7.58909531645793	7.39870745567887	7.7457323693605	8.93738262290525	6.13191318596962	6.81442076119808
Cbx2	chromobox homolog 2	1.07502216593801	0.710174160199148	0.971240878318383	4.59010928690367	3.00034000883221	3.30299439985664	4.21259128859957	3.31548065043259	3.09048424572869	2.96914047452202
Cbx3	chromobox homolog 3	-1.0335017562017	0.693778920381486	0.967641639576532	183.030607815284	164.268615483563	171.095109912574	187.867982467384	198.712612027014	143.928266301079	184.135383854374
Cbx5	chromobox homolog 5	-1.05199629963678	0.632080847564304	0.956154339988344	59.336725260911	52.2853369186201	72.9961762368317	67.3335155968093	59.8948787067279	78.4884887804112	52.9091097673022
Cbx6	chromobox homolog 6	-1.00221635696517	0.979549745629437	0.997077628718944	278.418816433751	379.145907292576	320.654696338083	290.193183767883	348.197543961736	313.659623288718	355.177344960446
Cbx7	chromobox homolog 7	1.04280662736442	0.583653724605757	0.948129023103277	73.7764440592954	78.8030478790341	74.9119129887486	65.7707801187804	71.0666069853595	73.6320135371232	80.2154672461031
Cbx8	chromobox homolog 8	-1.17331680798745	0.291870689954791	0.87282503530331	6.59828209992402	4.67700060200314	5.94538991974195	7.47395228622505	7.35171796400271	6.72057685182271	5.45153660895846
Cby1	chibby homolog 1 (Drosophila)	1.05337167330502	0.797811180179536	0.978105907522025	2.7731910275043	2.33850030100157	3.6332938398423	2.6498558105707	2.52264832098132	3.48292668963075	2.28769839840221
Cc2d1a	coiled-coil and C2 domain containing 1A	-1.06150527117459	0.515871829347482	0.930652083549716	36.2905515495821	34.5921553959478	40.8250107822281	36.6223662025027	39.3533138073086	46.013876547516	35.8243834302985
Cc2d1b	coiled-coil and C2 domain containing 1B	-1.02124748144681	0.805054271526886	0.978105907522025	38.585606193034	36.0923254003639	39.7680525742739	37.5735964934768	37.9118004810336	41.3536225261791	38.7935239048205
Ccar1	cell division cycle and apoptosis regulator 1	1.0359464769393	0.729690822473533	0.97337129662777	37.1511970408766	31.8124286230591	35.342040078466	33.7686753295804	31.5691418454234	40.8140141658138	27.9877995549207
Ccar2	cell cycle and apoptosis regulator 2	-1.07008474279543	0.341864799314308	0.881226593540675	128.809941863734	129.19111096854	131.459177114294	131.949230362264	141.844911305464	139.31706758523	142.470068343048
Ccbl1	cysteine conjugate-beta lyase, cytoplasmic	1.04922669958657	0.662669483381227	0.958678663512611	16.3522643345943	20.914134767448	17.4398104312431	15.8311898426403	17.0819329163592	16.7278591713251	19.8591690754915
Ccdc101	NA	-1.03569204522628	0.814966311667022	0.979864611166715	6.83735029195026	5.60357619296603	5.61509047975629	5.63943672506072	5.47775063984515	7.70168296157785	6.03562981706116
Ccdc102a	coiled-coil domain containing 102A	1.20503324327347	0.555279270195542	0.940685047856944	3.92071834923022	0.926575590962887	1.12301809595126	1.22301037410955	1.72981599153005	1.66788038658374	1.99565179435087
Ccdc104	NA	-1.06196829508278	0.498393800763481	0.926640459801247	28.5925557663374	30.0034000883221	32.3693451185951	29.9637541656841	30.7042338496584	35.6141517841116	32.2224753136652
Ccdc112	coiled-coil domain containing 112	1.01322590027683	0.93030634726235	0.996129083273801	5.64200933181909	5.47120825139991	5.61509047975629	4.48437137173503	5.4056749735314	6.08285788048187	5.93828094904404
Ccdc114	coiled-coil domain containing 114	-1.08292273231173	0.798861545221877	0.978105907522025	1.09971368332067	0.617717060641925	1.18907798394839	0.815340249406369	1.51358899258879	1.22638263719392	0.63276764211125
Ccdc115	coiled-coil domain containing 115	1.07014307995246	0.533145607851415	0.93473877411116	13.0531232846323	15.0899453385384	14.4010555833749	13.521059135989	13.6943765996129	11.8713839280372	13.9695625604561
Ccdc117	coiled-coil domain containing 117	-1.14362448620411	0.302891910656381	0.877900759096737	8.36738672091815	12.6631997431595	11.2301809595126	12.9095539489342	10.9555012796903	14.1769832859618	11.0977709539512
Ccdc12	coiled-coil domain containing 12	1.4841663643977	0.0412082498201044	0.530539364641388	5.16387294776663	4.23577413011606	5.74721025575055	3.12547095605775	2.01811865678506	4.75836463231243	3.50455924861615
Ccdc120	coiled-coil domain containing 120	1.07364021529817	0.665916949348934	0.959928632968683	4.63792292530892	5.16234972107894	4.49207238380503	3.87286618468025	4.32453997882512	4.12064566097159	5.40286217494991
Ccdc124	coiled-coil domain containing 124	1.07960450692059	0.679754805854234	0.962093117276077	14.9656688208422	16.1047662238788	21.7337031510567	10.0558630760119	13.4781496006716	28.3049112664358	13.093422748302
Ccdc125	coiled-coil domain containing 125	1.42008659048106	0.090682527328047	0.668065796630793	3.10788649634103	2.33850030100157	2.11391641590825	1.63068049881274	1.87396732415755	1.61882508109598	1.99565179435087
Ccdc126	coiled-coil domain containing 126	1.12422195580263	0.348627796968066	0.883956529751332	13.0053096462271	16.6342379901433	14.7313550233606	15.2876296763694	13.4060739343579	10.1053929304779	13.9695625604561
Ccdc127	coiled-coil domain containing 127	1.335946480247	0.0102433591141434	0.30900922113071	12.5749869005798	14.4722282778965	14.4671154713721	11.1429834085537	9.51398795341527	11.3317755676719	9.39416576365164
Ccdc130	coiled-coil domain containing 130	1.15904470309736	0.37309338882453	0.894609730365511	8.08050489048667	6.79488766706117	6.34174924772475	4.75615145487049	6.05435597035517	8.53562315486971	5.01346670288144
Ccdc132	NA	-1.05497113062608	0.556487552370103	0.941421609906861	109.254163755988	144.942896014909	123.664110330633	142.276873521411	139.898868314993	106.351902297457	143.248859287185
Ccdc134	coiled-coil domain containing 134	1.11533336273201	0.456312456460486	0.916506441131761	8.98896402018635	6.26541590079667	7.06840801569321	7.20217220308959	6.19850730298268	6.27907910243289	7.00911849723231
Ccdc137	coiled-coil domain containing 137	-1.00416223280672	0.971714131961997	0.9965071110624	12.7662414542008	10.3688220893466	10.7677617435326	12.0262686787439	11.4600309438866	11.0864990402331	10.9030732179169
Ccdc146	coiled-coil domain containing 146	1.51231572261067	0.160103728323676	0.764123380246286	0.956272768104931	1.10306617971772	1.65149719992832	0.815340249406369	0.792832329451272	1.12827202621841	0.486744340085577
Ccdc148	coiled-coil domain containing 148	1.03964111910988	0.824387195377651	0.980527425813877	4.8291774789299	4.32401942449347	5.35085092776776	2.98958091449002	4.68491831039388	5.73947074206757	5.01346670288144
Ccdc152	coiled-coil domain containing 152	1.13163056783888	0.682793718422386	0.963068900023705	0.812831852889191	1.5001700044161	1.51937742393405	1.42684543646115	0.648680996823768	0.686774276828598	1.70360519029952
Ccdc163	coiled-coil domain containing 163	1.09139204340526	0.616067194068639	0.955572104907082	3.63383651879874	3.9710382469838	5.02055148778209	3.94081120546412	2.73887531992258	4.12064566097159	4.42937349477875
Ccdc166	coiled-coil domain containing 166	1.09210257792944	0.78597061037761	0.978105907522025	0.956272768104931	1.05894353252901	0.528479103977062	0.679450207838641	1.36943765996129	0.686774276828598	0.486744340085577
Ccdc167	coiled-coil domain containing 167	1.09335525472172	0.707672387860945	0.970801821332772	1.57785006737314	1.76490588754836	2.77451529587958	1.76657054038047	1.22528632733378	1.91315691402252	2.38504726641933
Ccdc17	coiled-coil domain containing 17	-1.03531548759438	0.855548340664189	0.987924614959166	2.82100466590955	3.17683059758704	2.51027574389105	3.53314108076093	3.17132931780509	2.35465466341233	2.82311717249635
Ccdc174	coiled-coil domain containing 174	1.06652912590883	0.576610287372369	0.947546317095672	12.2881050701484	11.5601335634417	14.2028759193836	11.8224336163923	11.7483336091416	12.509102899378	11.3411431239939
Ccdc176	coiled-coil domain containing 176	-1.02027320622637	0.938975158388452	0.9965071110624	1.86473189780462	1.63253794598223	1.45331753593692	1.15506535332569	1.15321066102003	1.66788038658374	2.67709387047067
Ccdc181	coiled-coil domain containing 181	1.10754189732018	0.358119217094616	0.889525804540264	17.834487125157	16.2812568126336	17.5719302072373	14.4043444061792	13.6223009332991	18.8862926127864	15.0890745426529
Ccdc22	coiled-coil domain containing 22	-1.02900338135363	0.749693788467115	0.974145366262158	28.3534875743112	26.2970977244705	26.2257755348617	26.3626680641393	27.3887531992258	27.3728604621684	29.7887536132373
Ccdc23	NA	1.71020704679318	0.0744524726118218	0.628255158246303	2.0559864514256	1.0148208853403	1.45331753593692	0.475615145487048	0.72075666313752	1.3735485536572	0.876139812154039
Ccdc25	coiled-coil domain containing 25	-1.05496872315051	0.54512937163246	0.939044040360743	34.712701482209	42.0488827708396	38.314735038337	36.3505861193673	40.2902974693874	42.383783941422	42.7361530595137
Ccdc28a	coiled-coil domain containing 28A	1.29188266899108	0.0381706571507045	0.515873556823598	12.2881050701484	16.2812568126336	17.5719302072373	10.1917531175796	11.0275769460041	13.931706758523	12.217282936148
Ccdc28b	coiled coil domain containing 28B	1.02274040623187	0.889379741764345	0.993059596556186	6.02451843906107	5.60357619296603	5.21873115177349	4.28053630938344	4.97322097564889	6.76963215731046	5.84093208102692
Ccdc32	coiled-coil domain containing 32	-1.09393069410269	0.316117642919712	0.877900759096737	91.8021857380734	119.881232411722	118.115079738873	119.787071641952	132.835453016245	99.9747125840487	128.500505782592
Ccdc34	coiled-coil domain containing 34	1.1641555214855	0.496357464149775	0.925934705485071	3.01225921953053	2.07376441786932	1.98179663991398	2.17424066508365	2.66679965360883	1.56976977560822	1.80095405831664
Ccdc39	coiled-coil domain containing 39	1.05703827452265	0.635018176304378	0.956154339988344	27.8753511902587	21.3112385921464	22.7246014710137	25.8870529186522	23.6408185509107	16.5316379493741	24.8239613443644
Ccdc41	NA	1.0020948447952	0.988112987826965	0.9988459817761	23.9546328410285	31.4153247983607	42.9389271981363	26.0908879810038	29.3347961896971	45.7195447145895	29.2533348391432
Ccdc43	coiled-coil domain containing 43	-1.14510634203624	0.18304881497552	0.786127065090248	19.9382872149878	20.3405403539948	18.6949483031886	24.7999325861104	24.3615752140482	18.7881820018109	22.3902396439365
Ccdc47	coiled-coil domain containing 47	-1.03383556506901	0.646748574233912	0.957954470557663	243.658301313136	255.911353694512	268.995863924325	258.326969020251	257.165977407467	285.649043855209	258.023174679364
Ccdc50	coiled-coil domain containing 50	1.02505323668829	0.835275836375869	0.983918218147769	13.196564199848	13.8986338644433	13.2119775994266	13.3851690944212	11.3879552775728	16.2373061164476	11.3411431239939
Ccdc51	coiled-coil domain containing 51	1.09036520480298	0.627786998754959	0.956154339988344	5.30731386298237	5.86831207609829	7.26658767968461	3.87286618468025	4.90114530933514	8.19223601645542	5.35418774094135
Ccdc53	coiled-coil domain containing 53	-1.04233191917211	0.7645175879579	0.976639315658517	11.4752732172592	8.69216149617566	8.2574859996416	10.5994232422828	7.56794496294396	10.301614152429	11.000422085934
Ccdc58	coiled-coil domain containing 58	1.44718573036539	0.172129715219603	0.777886466900812	2.62975011228856	1.94139647630319	1.58543731193119	1.42684543646115	2.09019432309881	1.66788038658374	0.584093208102692
Ccdc59	coiled-coil domain containing 59	-1.26727793783116	0.166617264743135	0.771403075769593	4.15978654125645	3.26507589196446	4.2278328318165	5.23176660035753	4.82906964302139	5.34702829816551	4.23467575874452
Ccdc61	coiled-coil domain containing 61	1.15581433085848	0.424536549354475	0.908842932206423	3.96853198763546	3.52981177509671	4.4260124958079	4.21259128859957	2.52264832098132	3.67914791158177	3.26118707857337
Ccdc62	coiled-coil domain containing 62	1.07511360081893	0.622500152176088	0.956154339988344	9.84960951148079	6.48602913674021	7.20052779168747	6.45477697446709	7.2075666313752	7.35829582316355	8.12863047942914
Ccdc64	coiled-coil domain containing 64	1.02723571021448	0.768222010756128	0.976639315658517	46.2357883378734	51.7117425051668	48.4218979018983	38.2530467013155	49.3718314249201	47.7308122395875	54.4666916555761
Ccdc65	coiled-coil domain containing 65	-1.05990131017889	0.681264679694526	0.962312850977934	8.46301399772864	9.66285973432725	11.6265402874954	8.56107261876687	9.22568528816026	13.5392643146209	10.4163288778313
Ccdc71	coiled-coil domain containing 71	-1.04659219020514	0.636885653309813	0.95662493930988	20.751119067877	19.4139647630319	22.1300624790395	20.1796711728076	22.4155322235769	22.4673299133927	21.7087975678167
Ccdc77	coiled-coil domain containing 77	-1.20931780551968	0.617396733835499	0.955681898474092	6.40702754630304	2.11788706505803	1.71755708792545	1.6986255195966	2.09019432309881	10.890277818282	1.80095405831664
Ccdc8	coiled-coil domain containing 8	1.11379035195395	0.503148910770249	0.928036820743729	6.74172301513976	4.76524589638056	5.48297070376202	6.0471068497639	5.18944797459015	4.16970096645934	5.01346670288144
Ccdc80	coiled-coil domain containing 80	-1.0208849739507	0.877250167902628	0.992112786234778	23.8111919258128	15.4429265160481	17.4398104312431	23.984592336704	16.7936302511042	21.5352791091253	14.9430512406272
Ccdc81	coiled-coil domain containing 81	-1.08369872758833	0.754396822134977	0.975149659427994	1.19534096013116	1.27955676847256	1.78361697592259	0.951230290974097	2.01811865678506	1.27543794268168	1.84962849232519
Ccdc82	coiled-coil domain containing 82	-1.15629291355779	0.115590996895481	0.700710835442346	27.9709784670692	39.1367880563848	36.9935372783944	40.4272873663991	38.7046328104848	38.9008572517913	42.3467575874452
Ccdc85a	coiled-coil domain containing 85A	-1.1230074284175	0.418237140759816	0.908669062166063	8.46301399772864	10.9424165027998	11.2301809595126	8.83285270190233	11.5321066102003	15.2071447012047	10.12428227378
Ccdc86	coiled-coil domain containing 86	-1.00886549470459	0.948685850057548	0.9965071110624	7.17204576078698	7.05962355019343	8.85202499161579	7.27011722387346	8.43285295870899	8.38845723840644	6.86309519520664
Ccdc89	coiled-coil domain containing 89	-1.7295200922285	0.0515864956802424	0.562969396102594	0.621577299268205	0.705962355019343	1.12301809595126	1.49479045724501	1.44151332627504	1.61882508109598	1.02216311417971
Ccdc90b	coiled-coil domain containing 90B	1.00112230663705	0.993287320493149	0.999567384766716	11.3318323020434	9.44224649838371	11.8907798394839	12.0942136995278	11.9645606080828	9.32050804267383	10.1729567077886
Ccdc91	coiled-coil domain containing 91	-1.04030385846565	0.729329444683994	0.97337129662777	26.4887556765066	27.8413903760753	33.3602434385521	27.0421182719779	28.0374341960495	40.372516416424	25.8461244585441
Ccdc92	coiled-coil domain containing 92	-1.05740386729493	0.695837143887651	0.968299542755493	26.6800102301276	44.6962416021621	49.4127962218553	33.972510391932	38.7767084767986	60.4851916664044	36.7491976764611
Ccdc93	coiled-coil domain containing 93	1.09851147239355	0.419214832038193	0.908734640528684	15.4916188432999	13.942756511632	15.8543731193119	11.3468184709053	13.3339982680441	16.5806932548619	13.4828182203705
Ccdc94	coiled-coil domain containing 94	1.07797641086774	0.626821574390104	0.956154339988344	12.7662414542008	12.3543412128385	15.1937742393405	12.1621587203117	8.79323129027775	17.4146334481537	11.2437942559768
Ccdc97	coiled-coil domain containing 97	-1.01564028088749	0.868321662350167	0.991492085609077	41.4544244973488	42.1812507124057	50.9982335337865	42.8053630938344	43.2453997882512	55.3343845901899	40.5458035291286
Cchcr1	coiled-coil alpha-helical rod protein 1	1.54171239079844	0.00659870497478396	0.256249124203635	7.45892759121846	9.17751061525145	12.3531990554638	4.82409647565435	7.42379363031646	7.01490868474925	5.69490877900125
Cck	cholecystokinin	1.04081203777122	0.777183444334031	0.977668779794896	53.5990886522814	118.734043584816	108.272156427301	70.7307666360025	88.5809938996013	94.6276842858832	105.331475194519
Cckbr	cholecystokinin B receptor	-1.29131467360371	0.048230782576031	0.555368521064322	19.5079644693406	18.7521250552013	22.5924816950194	16.8503651543983	29.9834771865208	32.4746122328951	25.2133568164329
Ccl19	chemokine (C-C motif) ligand 19	1.86624503610583	0.208320804389232	0.81142705926073	1.14752732172592	0.617717060641925	1.05695820795412	1.56273547802887	0.144151332627504	0.049055305487757	0.292046604051346
Ccl27	chemokine (C-C motif) ligand 27	-1.10481475609074	0.435234117270599	0.908964755320938	10.853695917991	11.4277656218756	13.4762171514151	9.78408299287643	14.9917385932604	14.8637575627904	12.8500505782592
Ccm2	cerebral cavernous malformation 2	1.14408184355037	0.194672835452553	0.796356079666047	49.8696248566722	40.3722221776687	35.7383994064488	32.7495000178225	39.8578434715049	42.8743369962996	31.4923588035368
Ccna1	cyclin A1	-1.11826630790661	0.533768921734798	0.93473877411116	3.06007285793578	3.61805706947413	4.95449159978496	3.80492116389639	4.10831297988387	5.15080707621448	4.08865245671885
Ccnb1	cyclin B1	-1.23954594760989	0.373262951183966	0.894609730365511	1.14752732172592	1.23543412128385	1.38725764793979	1.42684543646115	1.36943765996129	1.56976977560822	1.80095405831664
Ccnc	cyclin C	-1.07694581255135	0.475469229917484	0.921611168709982	70.8119984781701	57.2270734037555	60.4447975173765	77.5932137351728	73.0126499758308	49.5458585426345	70.7726270484429
Ccnd1	cyclin D1	1.30285008278251	0.0131609991879427	0.334868009510455	53.3600204602551	36.4453065778736	38.3807949263342	38.1171566597477	30.4880068507171	34.2406032304544	28.4745438950063
Ccnd2	cyclin D2	-1.21360255699109	0.0755903343478376	0.630239750925545	38.776860746655	40.769326002367	49.9412753258324	44.5719336342148	52.5431607427252	68.432151155421	43.6122928716677
Ccnd3	cyclin D3	-1.07403917404348	0.432129675861311	0.908964755320938	22.9027327961131	24.2674559537899	21.1391641590825	23.3730871496492	24.1453482151069	25.0672611042438	25.31070568445
Ccndbp1	cyclin D-type binding-protein 1	-1.09019835441394	0.368234699075779	0.893054445937101	39.0159289386812	46.5052701368992	42.8068074221421	46.0667240914598	51.8224040795877	36.3990366719157	52.4223654272166
Ccne1	cyclin E1	-1.02701803445721	0.821935052337853	0.980372564466039	14.0093960527372	12.2660959184611	10.8338216315298	13.2492790528535	13.9106035985541	12.1657157609637	11.7305385960624
Ccne2	cyclin E2	-1.02889846790869	0.835322065093604	0.983918218147769	18.4082507860199	16.1488888710675	14.7313550233606	20.2476161935915	19.7487325699681	10.9883884292576	16.9387030349781
Ccnf	cyclin F	-1.39476089990961	0.0761395468381878	0.633327146912135	7.07641848397649	4.36814207168218	3.89753339183084	8.42518257719914	7.27964229768896	8.38845723840644	4.62407123081298
Ccng1	cyclin G1	-1.17333880150752	0.166553974624564	0.771403075769593	286.97745770829	399.574692940948	343.841717025076	423.501314545825	434.90457053718	267.891023268641	485.868200273423
Ccng2	cyclin G2	-1.08360340091474	0.363729832135345	0.892565979644348	39.9243880683809	50.7410442670152	50.5358143178066	47.3576794863533	54.5612793995103	46.9949826572712	55.0021104296702
Ccnh	cyclin H	1.01577621409743	0.873279961756922	0.99205225260007	24.9109056091335	21.6200971224674	23.9797393429592	22.6256919210267	27.028374867657	21.4862238036376	21.5627742657911
Ccni	cyclin I	1.02595834328185	0.79217984772455	0.978105907522025	630.327195096365	698.19676911413	567.058078567388	575.834051143248	665.546702741186	478.387339116606	743.940049386796
Ccnj	cyclin J	-1.04314594934774	0.670205841106719	0.961138007726551	18.025741678778	17.6049362282949	16.7131516632746	19.4322759441851	18.018916578438	17.8561311975435	17.6201451110979
Ccnjl	cyclin J-like	1.40908899463367	0.0816453798245375	0.647078928766978	5.45075477819811	4.63287795481444	3.8314735038337	4.21259128859957	1.94604299047131	3.97347974450832	3.01781490853058
Ccnk	cyclin K	-1.00533909591423	0.958483841150727	0.9965071110624	23.9546328410285	21.7083424168448	23.5173201269793	25.0717126692458	24.7219535456169	23.6446572450989	19.4210991694145
Ccnl1	cyclin L1	-1.01389647694252	0.901971651314153	0.993642993593593	19.3167099157196	14.0751244531981	18.6288884151914	16.5785850712628	18.7396732415755	19.0825138347375	15.8191910527813
Ccnl2	cyclin L2	1.13395556948561	0.282870422941582	0.870071769587564	18.5516917012357	15.619417104803	15.1277143513434	15.1517396348017	13.9106035985541	11.9694945390127	16.9873774689866
Ccnt1	cyclin T1	-1.15831055583858	0.0922591751877433	0.670696934893164	34.1867514597513	35.0333818678349	36.3989982864202	38.2530467013155	46.2725777734288	39.2932996956933	39.3776171129232
Ccnt2	cyclin T2	1.00381614282227	0.962680746512854	0.9965071110624	97.0616859626505	81.4062840631679	80.593063356502	93.0167334531099	91.7523232174063	77.0168296157785	82.6978633805395
Ccny	cyclin Y	-1.00480880261624	0.948540327970895	0.9965071110624	90.4634038627265	88.1129264358517	87.9257109241837	83.9121006680721	85.4096645817962	97.9143897535629	89.6096330097547
Ccp110	centriolar coiled coil protein 110kDa	1.13196716330354	0.112021453339427	0.695699778077475	137.512024053489	141.854310711699	154.183778585308	146.149739706092	117.627487424043	127.004185907803	119.836456529069
Ccpg1	cell cycle progression 1	-1.03081993561052	0.740821682954824	0.973850438947433	61.9186617347943	67.7723860818569	79.8664045885336	64.5477697446709	71.1386826516733	83.3940193291869	68.5336030840492
Ccr1	chemokine (C-C motif) receptor 1	1.25269520205346	0.577222632641042	0.947546317095672	1.38659551375215	0.617717060641925	1.12301809595126	1.97040560273206	0.144151332627504	0.637718971340841	0.584093208102692
Ccr10	chemokine (C-C motif) receptor 10	1.07952884984529	0.801330711003074	0.978105907522025	0.573763660862959	1.14718882690643	1.18907798394839	0.679450207838641	1.08113499470628	0.932050804267383	0.876139812154039
Ccr5	chemokine (C-C motif) receptor 5	1.01178503734594	0.929066974174118	0.996129083273801	31.796069539489	23.9144747762802	17.0434511032603	27.993348562952	19.3162785720855	22.8597723572948	25.8947988925527
Ccrn4l	NA	-1.25456736666352	0.0292394174146663	0.468349937484489	39.3506244075179	37.1512689328929	31.5766264626295	57.2776525207974	45.4076697776638	36.4480919774034	42.152059851411
Ccs	copper chaperone for superoxide dismutase	-1.02599679721269	0.848259954393895	0.98709343658936	8.3195730825129	9.22163326244016	9.11626454360433	8.01751245249596	9.36983662078777	10.6450012908433	8.37200264947193
Ccsap	centriole, cilia and spindle-associated protein	-1.13550703006536	0.252540755055463	0.848381326966626	17.5476052947255	16.8548512260868	21.9979427030452	19.5681659857529	22.3434565572631	24.5767080493662	18.6423082252776
Ccser1	coiled-coil serine-rich protein 1	1.16695926863553	0.17379372833998	0.779285301311301	17.834487125157	16.2812568126336	18.6288884151914	12.0262686787439	15.2800412585154	15.7958083670577	16.9387030349781
Cct2	chaperonin containing TCP1, subunit 2 (beta)	-1.0632320518913	0.429322350511012	0.908964755320938	96.583549578598	111.939155917755	117.058121530919	116.457765623543	112.870493447336	124.355199411464	107.66784802693
Cct3	chaperonin containing Tcp1, subunit 3 (gamma)	-1.0036261652572	0.958906890337212	0.9965071110624	109.158536479178	119.61649652859	116.265402874954	115.234755249433	116.834655094592	116.604461144398	113.07071020188
Cct4	chaperonin containing Tcp1, subunit 4 (delta)	-1.03026478791723	0.701465467503383	0.969311159500943	142.771524278066	147.325518963099	132.912494650231	160.146413987568	142.781894967543	130.977665652311	147.48353504593
Cct5	chaperonin containing Tcp1, subunit 5 (epsilon)	1.00170847716607	0.982554372122066	0.997490111356889	121.781337018163	120.234213589232	137.008207706053	129.367319572477	115.609368767258	142.309441219983	116.867316054547
Cct6a	chaperonin containing Tcp1, subunit 6A (zeta 1)	-1.06016174142609	0.42399178127188	0.908842932206423	112.170795698708	119.26351535108	127.759823386455	133.308130777941	130.096577696322	127.690960184631	116.623943884504
Cct7	chaperonin containing Tcp1, subunit 7 (eta)	-1.06630890216119	0.434039845639679	0.908964755320938	135.456037602063	146.354820724947	164.224881560872	152.672461701343	146.601905282172	186.312050242501	148.116302688041
Cct8	chaperonin containing Tcp1, subunit 8 (theta)	-1.13287483853817	0.0765787270702971	0.635543151547317	156.494038500372	160.650558414089	164.753360664849	186.305246989355	192.442029057718	169.437025154713	179.852033661621
Ccz1	NA	1.04558284706911	0.659298256887463	0.958647147488841	21.8986463896029	18.1344079945594	21.2052240470796	18.0733755285078	21.1181702299293	18.984403223762	19.8591690754915
Cd101	CD101 molecule	-1.13409760105838	0.584150844383578	0.948129023103277	2.15161372823609	1.45604735722739	1.78361697592259	1.56273547802887	1.87396732415755	2.55087588536336	2.09300066236798
Cd151	CD151 molecule (Raph blood group)	1.06139039198755	0.451811648048584	0.914666466834684	54.9856841660335	52.7265633905072	50.1394549898238	53.4047863361172	49.3718314249201	50.0854669029999	45.6566191000271
Cd163	CD163 molecule	-1.0231061323564	0.92956541404841	0.996129083273801	4.2076001796617	2.91209471445479	3.8314735038337	6.86244709917027	2.45057265466757	3.92442443902056	1.75227962430808
Cd164	CD164 molecule, sialomucin	1.0210943375117	0.800201976367652	0.978105907522025	159.888806827144	147.413764257476	128.618601930418	160.554084112271	138.8898089866	122.883540246831	147.288837309896
Cd180	CD180 molecule	1.48908967361439	0.0325621464878282	0.485845502147372	7.36330031440797	5.29471766264507	4.55813227180216	3.05752593527388	3.24340498411884	4.95458585426346	4.08865245671885
Cd1d1	CD1d1 molecule	1.3444561496264	0.339678253186437	0.880211030974336	3.490395603583	1.72078324035965	1.05695820795412	2.24218568586751	0.936983662078776	0.932050804267383	2.14167509637654
Cd200	Cd200 molecule	-1.09089604819496	0.217790642961283	0.82132301845144	177.818921229112	179.7556646468	186.222824263917	203.767117330808	211.830383296117	184.447948633966	191.095827917598
Cd200r1	CD200 receptor 1	1.24406997444061	0.505726817431952	0.928410948002118	0.956272768104931	7.67734061083535	7.6629470076674	5.09587655878981	3.24340498411884	2.45276527438785	6.61972302516385
Cd22	CD22 molecule	-2.10208622018687	0.022510402593426	0.420695532868673	0.621577299268205	0.441226471887089	0.528479103977062	0.475615145487048	0.936983662078776	1.27543794268168	1.70360519029952
Cd24	CD24 molecule	-1.112321118689	0.219178906042669	0.82132301845144	53.2165795450394	52.594195448941	46.5722210379786	50.4152054216271	55.7144900605303	54.696665618849	65.1750671374588
Cd244	Cd244 molecule, natural killer cell receptor 2B4	-1.04010867698668	0.879307406149693	0.992172726464998	1.38659551375215	2.29437765381286	1.71755708792545	2.03835062351592	1.87396732415755	0.98110610975514	2.62841943646212
Cd248	CD248 molecule, endosialin	-1.01776319500214	0.885002811244641	0.992905368198635	12.8618687310113	10.765925914045	12.4853188314581	11.2109284293376	11.3158796112591	14.324149202425	11.9739107661052
Cd274	CD274 molecule	1.06524940518424	0.784521753729236	0.978105907522025	2.29505464345183	1.58841529879352	2.04785652791112	1.6986255195966	2.37849698835382	2.25654405243682	1.11951198219683
Cd276	Cd276 molecule	1.03038791894938	0.77519793423915	0.977590864790134	22.8549191577079	18.3550212305029	17.7701098712287	17.7336504245885	20.1811865678506	18.8372373072987	19.6644713394573
Cd2ap	CD2-associated protein	1.06981300774194	0.535120628893072	0.93473877411116	19.7948462997721	15.2223132801046	16.5810318872803	15.6273547802887	15.8566465890254	17.4146334481537	15.3811211467042
Cd2bp2	Cd2 (cytoplasmic tail) binding protein 2	-1.11731545787669	0.119206556911409	0.704915142475946	136.507937646979	131.000139503277	127.231344282478	138.336062315947	148.980402270525	150.109234792536	150.647373256486
Cd300a	Cd300a molecule	1.1358736418395	0.606977544906434	0.953779989486861	2.00817281302036	1.67666059317094	1.38725764793979	1.08712033254183	1.87396732415755	1.3735485536572	1.65493075629096
Cd300lf	Cd300 molecule-like family member F	-1.07535260886988	0.773509150888211	0.977070519424067	2.00817281302036	2.02964177068061	1.51937742393405	2.6498558105707	2.16226998941256	1.42260385914495	1.84962849232519
Cd302	CD302 molecule	1.17098077576654	0.340036465621635	0.88075263561409	11.6665277708802	12.4425865072159	13.0798578234323	6.18299689133163	9.80229061867028	12.116660455476	14.0182369944646
Cd320	CD320 molecule	1.03624859369158	0.75472956790456	0.975149659427994	16.0175688657576	14.8693321025949	11.6926001754925	13.7248941983405	14.8475872606329	13.0487112597434	13.4341437863619
Cd34	CD34 molecule	-1.03037616494352	0.901280612808534	0.993642993593593	12.8140550926061	48.7555251435234	61.1053963973478	27.4497883966811	32.5061255075022	62.3983485804269	45.9486657040785
Cd36	CD36 molecule (thrombospondin receptor)	1.24904180951256	0.487282085699836	0.922312913312855	2.96444558112529	1.5001700044161	0.858778543962726	2.58191078978683	1.15321066102003	0.833940193291869	1.21686085021394
Cd37	CD37 molecule	1.45454455751379	0.0934388757875882	0.677188070932024	3.29914104996201	2.42674559537899	1.91573675191685	2.03835062351592	1.87396732415755	1.52071447012047	1.65493075629096
Cd38	CD38 molecule	-1.05897569897191	0.738495143198313	0.973578153642237	14.8700415440317	8.9127747321192	7.20052779168747	11.9583236579601	11.1717282786316	7.79979357255336	12.9960738802849
Cd3eap	CD3e molecule, epsilon associated protein	-1.13550962191558	0.544252662464717	0.939044040360743	3.06007285793578	2.38262294819028	2.24603619190251	2.71780083135456	2.23434565572631	3.1885948567042	3.4558848146076
Cd4	Cd4 molecule	1.40215332058579	0.0810267594739897	0.646878083074199	12.8140550926061	8.07444443553373	5.15267126377636	8.49312759798301	4.75699397670763	6.37718971340841	5.25683887292423
Cd44	CD44 molecule (Indian blood group)	1.2637657328863	0.27677112976111	0.866185845745497	21.32488272874	7.54497266926922	8.52172555163013	15.015849593234	8.28870162608148	8.19223601645542	8.07995604542058
Cd46	CD46 molecule, complement regulatory protein	1.22372137232697	0.337533206832441	0.879677689447872	3.92071834923022	2.4708682425677	2.51027574389105	2.03835062351592	2.09019432309881	2.79615241280215	2.72576830447923
Cd47	Cd47 molecule	-1.13099082367254	0.159201486580463	0.76341703922378	251.977874395649	252.911013685679	261.72927624464	266.548316535099	335.656378023143	238.16350814306	315.799727847522
Cd48	Cd48 molecule	1.08612688698154	0.485211591866951	0.922312913312855	14.344091521574	10.765925914045	11.428360623504	11.482708512473	11.0275769460041	10.8412225127943	11.5358408600282
Cd53	Cd53 molecule	1.15408367770695	0.301223300514407	0.877633751529602	10.088677703507	9.75110502870467	7.6629470076674	7.54189730700891	9.58606361972902	7.84884887804112	7.00911849723231
Cd55	CD55 molecule, decay accelerating factor for complement	-1.16502888455981	0.564509622468781	0.943727074889045	4.78136384052466	2.55911353694512	2.44421585589391	6.18299689133163	4.61284264408013	2.01126752499804	2.57974500245356
Cd59	CD59 molecule, complement regulatory protein	1.26567110463028	0.00274879096796389	0.171704900358634	106.480972728484	138.015640406281	125.778026746541	97.2293247417095	94.4911985373289	97.9634450590507	100.318008491637
Cd6	Cd6 molecule	1.1110611580298	0.707553486897886	0.970801821332772	2.24724100504659	2.64735883132253	1.91573675191685	0.611505187054777	2.23434565572631	2.50182057987561	2.77444273848779
Cd63	Cd63 molecule	1.27696258921724	0.0338884761252783	0.496453500714018	40.9762881132963	37.1071462857042	29.4627100467212	34.5160705582029	22.2713808909494	24.9691504932683	30.6648934253914
Cd74	Cd74 molecule, major histocompatibility complex, class II invariant chain	1.18235949414687	0.657090675277985	0.958321496273242	5.49856841660335	1.5001700044161	2.77451529587958	6.65861203681868	1.8018916578438	0.833940193291869	1.80095405831664
Cd81	Cd81 molecule	1.01693947482757	0.851367908232897	0.98709343658936	538.811891188723	483.58421318825	404.022274990464	544.715231624238	463.446534397426	396.857421395954	465.668310159872
Cd82	Cd82 molecule	1.12398914880253	0.280934418715332	0.869600369691084	31.8438831778942	27.2677959626221	27.8112128467929	33.0212801009579	23.4966672182832	25.8030906865602	20.9786810576884
Cd83	CD83 molecule	-1.05391831941213	0.611910459825006	0.95538461860761	25.1021601627544	35.2539951037784	33.2281236625578	26.8382832096263	34.884622495856	33.4557183426503	36.1651044683584
Cd84	CD84 molecule	1.15206691617376	0.661670622937812	0.958678663512611	1.91254553620986	0.882452943774178	0.924838431959859	0.883285270190233	1.72981599153005	1.32449324816944	0.438069906077019
Cd9	CD9 molecule	1.5294778054407	0.000659144254009774	0.0845854028569499	40.3068971756228	34.9892592206462	37.5880762703686	32.0700498099838	16.9377815837317	28.7464090158256	20.5892855856199
Cd93	CD93 molecule	1.35109901170495	0.0663064966999657	0.612684692552653	45.6142110386052	29.7827868523785	29.1984704947327	32.477719934687	27.1004505339708	13.2449324816944	30.5675445573742
Cd97	NA	1.09208504885154	0.565680007599259	0.944346460650008	6.50265482311353	7.72146325802406	7.20052779168747	5.97916182898004	5.91020463772767	8.82995498779626	5.35418774094135
Cd99	CD99 molecule	1.50290260958525	0.0105729471625908	0.31362867889836	6.50265482311353	6.35366119517408	6.47386902371901	3.94081120546412	4.32453997882512	4.66025402133691	4.18600132473596
Cd99l2	CD99 molecule-like 2	-1.13485991284193	0.117444906918676	0.703954900840745	162.661997854649	206.185130312837	218.261869942527	215.453660905633	227.687029885143	220.307376945517	224.681187383502
Cdadc1	cytidine and dCMP deaminase domain containing 1	-1.01978060313122	0.850329378677849	0.98709343658936	24.7196510555125	26.7824468435463	25.4330568788961	27.0421182719779	27.316677532912	22.810717051807	27.5497296488437
Cdc123	cell division cycle 123	1.00596344128852	0.938755044971906	0.9965071110624	60.9145753282841	68.963697555952	59.9823783013966	63.9362645576161	62.1292243624543	58.7192006688451	67.024695629784
Cdc14a	cell division cycle 14A	1.03199503950532	0.806190001972745	0.978105907522025	13.4356323918743	9.79522767589338	11.8907798394839	12.977498969718	9.51398795341527	10.2525588469412	12.5580039742079
Cdc14b	cell division cycle 14B	1.15766655351095	0.293935590839064	0.87332179348251	12.6228005389851	8.86865208493049	8.58778543962726	9.37641286817324	9.51398795341527	7.79979357255336	8.12863047942914
Cdc16	cell division cycle 16	-1.02628094295217	0.757459416910036	0.975330071088415	45.2795155697685	44.7844868965395	41.0892503342166	51.2984906918174	42.5246431251137	42.3347286359343	43.5636184376591
Cdc20	cell division cycle 20	1.03222367949584	0.901651954864749	0.993642993593593	1.86473189780462	1.45604735722739	1.65149719992832	1.6986255195966	0.936983662078776	1.86410160853477	1.84962849232519
Cdc23	cell division cycle 23	1.05592476976615	0.508361093490487	0.92850765906842	68.3256892810973	64.6838007786473	58.9914799814396	63.3247593705613	62.9220566919055	52.1457897334857	64.3476017593133
Cdc25a	cell division cycle 25A	-1.00158434502747	0.990592763267445	0.999191794069454	9.46710040423882	6.97137825581601	8.98414476761006	8.96874274347006	7.56794496294396	8.58467846035747	8.71272368753183
Cdc25b	cell division cycle 25B	1.03367090393717	0.745882891935829	0.974145366262158	18.5038780628304	21.7524650640335	22.7906613590108	20.8591213806463	19.5325055710268	22.1239427749784	18.6909826592862
Cdc25c	cell division cycle 25C	-1.16465422430247	0.424754142187267	0.908842932206423	2.39068192026233	2.07376441786932	2.37815596789678	2.92163589370616	2.73887531992258	2.35465466341233	2.62841943646212
Cdc26	cell division cycle 26	-1.08548289892728	0.407407982920389	0.908248832670406	30.5051013025473	29.562173616435	31.1802671346467	35.6031908907448	37.3351951505236	26.0974225194867	33.2446384278449
Cdc27	cell division cycle 27	1.00541780767783	0.941973515195264	0.9965071110624	80.279098882409	91.24563438625	93.8711008439257	87.988801915104	89.6621288943075	88.6429370163769	85.5696549870444
Cdc34	cell division cycle 34	1.04659234104352	0.736724510162362	0.973553778862752	18.6951326164514	22.1936915359206	21.2052240470796	15.5594097595049	18.6675975752618	28.4030218774113	16.3059353928668
Cdc37	cell division cycle 37	-1.02173883119658	0.820327391563956	0.980372564466039	71.7682712462751	96.7609652848386	108.007916875312	85.0671660213978	93.5542148752502	107.82356146209	89.9016796138061
Cdc37l1	cell division cycle 37-like 1	-1.09437407710453	0.307684097993053	0.877900759096737	43.0800882031271	54.0061201589797	57.7363421094941	53.3368413153333	54.633355065824	62.9379569407922	54.6613893916103
Cdc40	cell division cycle 40	-1.07382148172403	0.435371447621283	0.908964755320938	49.056793003783	43.4166848336896	43.5334661901105	56.3264222298233	52.615236409039	40.9611800822771	45.2185491939501
Cdc42	cell division cycle 42	1.00450591669371	0.958422552797131	0.9965071110624	122.355100679026	104.658919131618	137.140327482048	125.562398408581	112.654266448394	138.335961475475	106.450987176716
Cdc42bpa	CDC42 binding protein kinase alpha	-1.0184610924283	0.802838236833875	0.978105907522025	380.692188982573	397.280315287135	376.145002255674	387.286618468025	396.416164725636	363.597924275255	420.011691059844
Cdc42bpb	CDC42 binding protein kinase beta (DMPK-like)	-1.07870481215744	0.299219307839797	0.875051560157703	284.730216703243	298.489708231616	299.449472291003	309.897239795204	312.448013470115	347.262507547832	299.785839058707
Cdc42bpg	CDC42 binding protein kinase gamma (DMPK-like)	1.66085942645131	0.00361570796375934	0.195042290211091	11.8577823245011	7.45672737489181	7.39870745567887	5.43560166270913	3.6037833156876	5.15080707621448	7.15514179925798
Cdc42ep1	CDC42 effector protein (Rho GTPase binding) 1	1.38669798296494	0.000703202139811806	0.0883191964108317	27.1103329757748	30.8417303849075	33.0299439985664	23.1013070665138	18.9559002405168	24.0370996890009	21.1733787937226
Cdc42ep2	CDC42 effector protein (Rho GTPase binding) 2	1.11997930631262	0.30506606540507	0.877900759096737	26.6321965917223	24.3115786009786	29.3966501587241	28.8086888123584	22.1272295583219	26.2936437414377	18.3989360552348
Cdc42ep3	CDC42 effector protein (Rho GTPase binding) 3	1.03230939237079	0.780675386862886	0.977668779794896	16.3522643345943	13.5456526869336	13.0798578234323	12.6377738657987	14.8475872606329	13.735485536572	14.3589580325245
Cdc42ep4	CDC42 effector protein (Rho GTPase binding) 4	-1.0215935068834	0.792053875930567	0.978105907522025	82.0003898649978	93.98123851195	75.11009265274	85.8145612500203	77.8417196188522	90.9485363743014	87.5166323473868
Cdc42ep5	CDC42 effector protein (Rho GTPase binding) 5	-1.29423111211199	0.353040462816394	0.886807596597946	0.812831852889191	1.36780206284998	1.38725764793979	2.17424066508365	1.8018916578438	1.07921672073065	1.16818641620538
Cdc42se1	CDC42 small effector 1	1.0625875915898	0.425894302813291	0.908960389675027	74.9239713810213	71.8757922704068	72.4676971328547	73.4485674673571	62.777905359278	73.0433498712701	65.80783477957
Cdc42se2	CDC42 small effector 2	1.00172142844312	0.982819724862349	0.997521464212938	264.313793104203	240.689040414407	218.724289158507	237.467847639605	257.958809736919	208.435993017479	259.775454303672
Cdc5l	cell division cycle 5-like	1.01845300179647	0.823133657864623	0.980372564466039	58.6195206848323	68.5665937312536	75.0440327647429	63.1209243082097	67.3186723370444	69.0208148212741	65.0290438354331
Cdc6	cell division cycle 6	1.24897017068074	0.468988104179818	0.920821234488435	1.14752732172592	0.79420764939676	1.12301809595126	0.815340249406369	0.648680996823768	1.27543794268168	0.486744340085577
Cdc7	cell division cycle 7	-1.19189879286675	0.182136589289367	0.786127065090248	9.22803221221258	8.82452943774178	7.72900689566454	10.6673682630667	10.3068202828665	9.76200579206364	10.3676544438228
Cdc73	cell division cycle 73	1.0886189168947	0.335917566640757	0.87817599463259	35.1908378662615	31.5918153871156	34.2190219825148	32.8174450386063	28.6861151928733	32.6217781493584	29.496707009186
Cdca4	cell division cycle associated 4	-1.13279666647018	0.300836866633145	0.877260465215354	11.2362050252329	9.61873708713854	11.7586600634896	12.4339388034471	11.0275769460041	12.5581582048658	13.0447483142935
Cdca7	cell division cycle associated 7	1.28933297250807	0.339558703817077	0.880211030974336	2.34286828185708	1.63253794598223	1.91573675191685	1.83451556116433	0.936983662078776	2.30559935792458	0.973488680171154
Cdca7l	cell division cycle associated 7 like	1.06645894248321	0.799669149854658	0.978105907522025	2.29505464345183	1.58841529879352	1.38725764793979	1.83451556116433	1.29736199364754	1.81504630304701	1.65493075629096
Cdh1	cadherin 1	1.74508976977811	0.325393504387959	0.877900759096737	15.7306870353261	1.85315118192577	3.6332938398423	12.0942136995278	0.144151332627504	0.784884887804112	3.21251264456481
Cdh10	cadherin 10	-1.00867140710869	0.916940471496665	0.99498154471412	102.273372548822	110.438985913338	97.4383347957709	105.246837194205	102.996127162352	88.1033286560115	120.907294077257
Cdh11	cadherin 11	-1.04541806576673	0.569532611755593	0.945933071551237	108.058822795857	111.40968415149	110.716372283195	104.09177184088	105.158397151764	125.140084299268	125.482690874062
Cdh13	cadherin 13	-1.31069652068942	0.00106759118325737	0.101572634831504	97.0616859626505	100.511390295879	100.873448971622	143.499883895521	147.53888894425	115.132801979766	115.796478506359
Cdh15	cadherin 15	-1.05214324573309	0.766286814197519	0.976639315658517	5.21168658617187	4.4563873660596	3.23693451185951	5.43560166270913	4.61284264408013	3.8753691335328	4.38069906077019
Cdh19	cadherin 19, type 2	1.40583443287651	0.0602579131815263	0.59681621058817	8.12831852889191	6.00068001766441	4.82237182379069	6.25094191211549	3.24340498411884	5.15080707621448	3.40721038059904
Cdh2	cadherin 2	-1.03914255652379	0.611650329565306	0.95538461860761	143.297474300524	134.794687161506	158.940090521101	153.14807684683	155.323060906136	156.339258589481	140.523090982706
Cdh20	cadherin 20	1.11960362489497	0.374804961265019	0.895822109012404	21.9464600280082	43.0637036561799	35.8705191824431	28.3330736668713	27.2446018665983	30.3652340969216	34.0721038059904
Cdh22	cadherin 22	1.1041764207123	0.377951066373207	0.896577977873767	67.2259755977767	69.8020278525375	42.0801486541736	64.0721545991838	52.326933743784	45.7686000200773	54.5640405235932
Cdh23	cadherin-related 23	1.14030430703388	0.577280487234793	0.947546317095672	10.7102550027752	3.485689127908	3.6332938398423	5.2997116211414	4.03623731357011	4.70930932682467	6.81442076119808
Cdh3	cadherin 3	1.25673404899138	0.38439207239943	0.897846407380035	2.39068192026233	1.89727382911448	1.51937742393405	1.76657054038047	0.792832329451272	1.81504630304701	1.75227962430808
Cdh5	cadherin 5	1.44470521877571	0.014395825545657	0.350427044107271	12.7662414542008	9.26575590962887	13.410157263418	10.3955881799312	6.34265863561018	9.07523151523504	6.81442076119808
Cdh6	cadherin 6, type 2, K-cadherin	-1.01145609501864	0.942261053942719	0.9965071110624	38.3465380010077	87.6275773167759	98.3631732277307	62.2376390380195	81.7338055997948	92.6654720663729	65.7104859115529
Cdh7	cadherin 7, type 2	1.04447062614944	0.782873834160769	0.977963049270744	19.4601508309353	40.6369580608009	46.77040070197	25.8870529186522	31.7853688443646	42.7762263853241	35.6783601282728
Cdh8	cadherin 8	-1.20253422549711	0.0295546159495231	0.468349937484489	62.7793072260887	55.9033939880942	68.5701637410238	67.0617355136738	70.5620773211632	77.8507698090703	84.2067708348048
Cdh9	cadherin 9, type 2, T1-cadherin	-1.01660026846091	0.907191535252723	0.994388260589805	21.7073918359819	16.1047662238788	11.2962408475097	21.470626567701	15.0638142595742	14.6184810353516	15.7218421847641
Cdhr1	cadherin-related family member 1	3.10852082704616	0.0122838459658279	0.326628570884154	86.0645491294438	5.4270856042112	4.75631193579356	17.8695404661563	7.56794496294396	5.98474726950635	9.88091010373721
Cdip1	cell death-inducing p53 target 1	1.03235740031587	0.680102746918154	0.962118877471776	151.091097360579	187.212392021692	177.965338264276	154.099307137804	172.549145155122	162.324005858988	177.710358565244
Cdipt	CDP-diacylglycerol--inositol 3-phosphatidyltransferase	1.00462256871963	0.94989977625817	0.9965071110624	94.9100722344144	110.836089738037	98.3631732277307	98.5882251573868	101.914992167645	100.023767889536	103.189800098142
Cdk10	cyclin-dependent kinase 10	-1.09232988108915	0.261884560682373	0.855946008203054	47.2876883827888	45.9757983706347	47.4970594699385	49.8037002345724	49.8042854228027	52.5872874828755	52.6657375972594
Cdk11b	cyclin-dependent kinase 11B	1.00512869704991	0.94883743689154	0.9965071110624	48.0527065972728	50.785166914204	51.3285329737722	47.9012396526242	46.5608804386838	54.8928868408001	49.5992482547203
Cdk12	cyclin-dependent kinase 12	1.00184009050711	0.980878253475931	0.99739274314193	83.38698537875	71.3021978569536	83.8299978683615	82.6211452731787	80.220216607206	79.126207751752	75.3966982792559
Cdk13	cyclin-dependent kinase 13	-1.03866232315181	0.589785936144322	0.948351597695415	123.932950746399	125.970157723764	122.541092234681	135.75415152616	127.285626710086	121.313770471223	131.566995125131
Cdk14	cyclin-dependent kinase 14	-1.06726707432851	0.418619026926501	0.908717097695696	336.129877988883	313.447285628588	290.597447299387	346.247825914571	349.278678956442	280.351070862531	362.332486759704
Cdk16	cyclin-dependent kinase 16	1.01116490684461	0.90419220711863	0.994013092541704	230.079228006046	306.961256491848	303.941544674808	235.905112161576	263.724863042019	320.282089529565	288.639393670747
Cdk17	cyclin-dependent kinase 17	-1.08413284071665	0.381549615822565	0.897846407380035	376.675843356532	319.933314765328	280.027865219846	416.91064752979	349.99943561958	291.192293375325	354.106507412257
Cdk18	cyclin-dependent kinase 18	-1.10514674680584	0.450343513560954	0.914666466834684	10.1843049803175	11.0306617971772	12.419258943461	12.2301037410955	11.2438039449453	15.8939189780333	10.0269334057629
Cdk19	cyclin-dependent kinase 19	-1.0293845710203	0.703611247110765	0.970407750621663	180.687739533427	196.566393225698	181.268332664132	187.460312342681	198.280158029132	168.40686373947	212.561253315372
Cdk2	cyclin dependent kinase 2	1.32312932294226	0.183153053610635	0.786127065090248	3.82509107241972	3.79454765822897	3.03875484786811	2.44602074821911	3.6037833156876	3.23765016219196	1.55758188827385
Cdk20	cyclin-dependent kinase 20	-1.00703724244812	0.950318820913448	0.9965071110624	15.2525506512736	15.619417104803	15.1277143513434	17.0542002167499	17.2260842489867	14.3732045079128	13.3367949183448
Cdk2ap1	cyclin-dependent kinase 2 associated protein 1	1.01533747667686	0.92543498604368	0.995760089984188	49.8696248566722	84.7596052495098	111.244851387172	63.2568143497774	65.5167806792006	120.823217416345	72.9143021448194
Cdk2ap2	cyclin-dependent kinase 2 associated protein 2	1.34498498305241	0.0496699517158889	0.557492204239513	7.36330031440797	8.86865208493049	6.93628823969894	5.63943672506072	4.82906964302139	6.18096849145738	6.27900198710394
Cdk4	cyclin-dependent kinase 4	-1.01543384815747	0.892982873898131	0.993059596556186	60.9145753282841	43.5490527752557	40.0322921262625	57.6853226455006	52.4710850764115	38.361248891426	47.5062475923523
Cdk5	cyclin-dependent kinase 5	-1.00809495813371	0.930685499866159	0.996129083273801	31.0788649634103	37.901353935101	38.2486751503399	32.8853900593902	32.8665038390709	39.5876315286199	38.4528028667606
Cdk5r1	cyclin-dependent kinase 5, regulatory subunit 1 (p35)	-1.13655620467842	0.0827976252387151	0.647078928766978	104.233731723437	103.688220893466	115.604803994982	118.564061267843	129.952426363695	124.306144105976	117.305385960624
Cdk5r2	cyclin-dependent kinase 5, regulatory subunit 2 (p39)	1.19827405584093	0.121412964389	0.709933229163151	50.7780839863718	64.2425743067602	66.4562473251156	38.6607168260187	47.8582424323314	67.1076579072516	47.9929919324379
Cdk5rap1	CDK5 regulatory subunit associated protein 1	-1.15142466480376	0.0948403011082409	0.678550360743708	31.3657467938417	29.2091924389253	30.321488590684	33.4289502256611	37.2631194842098	35.0254881182585	33.8774060699562
Cdk5rap2	CDK5 regulatory subunit associated protein 2	1.19324626359626	0.0858077802140002	0.657912834453556	25.7237374620226	22.9878991853173	24.4421585589391	18.2772105908594	21.4064728951844	23.3503254121723	18.6423082252776
Cdk5rap3	CDK5 regulatory subunit associated protein 3	1.1037377454866	0.34978527124454	0.885033200238543	19.8904735765826	18.8844929967674	20.7428048310997	16.7144751128306	18.5234462426343	20.4070070829069	16.1599120908412
Cdk6	cyclin-dependent kinase 6	-1.00723814532452	0.970146335513237	0.9965071110624	3.58602288039349	4.80936854356927	2.77451529587958	2.92163589370616	3.4596319830601	3.67914791158177	4.96479226887289
Cdk8	cyclin-dependent kinase 8	-1.02493852634743	0.781340609669856	0.9777434879296	38.585606193034	35.9599574587978	31.1802671346467	39.1363319715057	36.7585898200135	34.3387138414299	34.6075225800845
Cdk9	cyclin-dependent kinase 9	-1.06858870391382	0.456994193901899	0.917250797365897	56.3244660413804	61.2863569451167	57.8684618854883	52.8612261698462	57.3001547194329	75.0546173962682	64.493625061339
Cdkl1	cyclin-dependent kinase-like 1 (CDC2-related kinase)	-1.26867654305915	0.0326003582109522	0.485845502147372	10.1364913419123	10.1040862062143	10.5035221915441	13.3851690944212	12.3249389396516	12.4109922884025	13.8235392584304
Cdkl2	cyclin-dependent kinase-like 2 (CDC2-related kinase)	-1.07541769703543	0.372627160956303	0.894609730365511	72.7723576527852	77.3911231689954	66.1920077731271	74.6036328206827	85.9862699123062	68.824593599323	81.1889559262742
Cdkl3	cyclin-dependent kinase-like 3	-1.14721593941172	0.278775702621628	0.86720433316802	8.46301399772864	8.51567090742082	9.24838431959859	11.2788734501214	10.162668950239	9.27145273718607	9.44284019766019
Cdkn1a	cyclin-dependent kinase inhibitor 1A	-1.3266179655576	0.103126251078787	0.689529494202959	9.6583549578598	6.35366119517408	8.0593063356502	10.4635332007151	10.450971615494	15.0109234792536	6.61972302516385
Cdkn1b	cyclin-dependent kinase inhibitor 1B	1.10542600825495	0.28182573604195	0.869924950642353	27.6840966366378	27.9296356704527	29.859069374704	26.4306130849231	23.5687428845969	26.9804180182663	25.9434733265613
Cdkn1c	cyclin-dependent kinase inhibitor 1C	1.36993304930094	0.240276754485999	0.839850085118171	6.74172301513976	2.60323618413383	2.84057518387671	5.16382157957367	2.45057265466757	1.91315691402252	2.43372170042789
Cdkn2aip	CDKN2A interacting protein	-1.03974720057608	0.714914043994531	0.972589081499498	16.5435188882153	16.4577474013884	19.6197867351484	15.5594097595049	19.0279759068305	18.5429054743721	19.5671224714402
Cdkn2aipnl	CDKN2A interacting protein N-terminal like	1.00014210691519	0.99876160804353	0.999722363972685	40.2590835372176	36.3129386363074	36.9274773903972	34.9237406829061	39.8578434715049	33.9462713975278	42.590129757488
Cdkn2c	cyclin-dependent kinase inhibitor 2C (p18, inhibits CDK4)	1.2095838546339	0.432153067055739	0.908964755320938	2.15161372823609	1.9855191234919	1.84967686391972	1.56273547802887	1.22528632733378	1.42260385914495	2.33637283241077
Cdkn3	cyclin-dependent kinase inhibitor 3	-1.11181576797181	0.701292576475567	0.969311159500943	0.765018214483945	1.36780206284998	1.18907798394839	1.08712033254183	1.51358899258879	0.932050804267383	1.41155858624817
Cdo1	cysteine dioxygenase type 1	-1.01278823011983	0.880206662442635	0.992419593702028	36.0036697191507	37.59249540478	44.0619452940876	40.4272873663991	38.0559518136611	40.5196823328873	39.5723148489574
Cdon	cell adhesion associated, oncogene regulated	-1.00873864644872	0.922885049946083	0.995422849543269	26.0584329308594	23.7379841875254	25.6312365428875	26.498558105707	24.3615752140482	26.2936437414377	24.2398681362617
Cdr2	cerebellar degeneration-related protein 2	1.32696522591143	0.0225207163114519	0.420695532868673	19.6992190229616	24.5321918369222	22.6585415830166	20.1117261520238	11.3879552775728	18.3466842524211	17.2307496390294
Cds1	CDP-diacylglycerol synthase 1	-1.13340951155356	0.292634907510047	0.87332179348251	50.6824567095613	94.7754461613467	98.6934726677164	86.2901763955074	94.2028958720739	96.3446199779547	91.8973314081569
Cds2	CDP-diacylglycerol synthase (phosphatidate cytidylyltransferase) 2	-1.0906092069841	0.311642115076211	0.877900759096737	245.857728679778	270.030600794899	225.990876838191	261.11271487239	301.708739189366	223.250695274782	293.117441599535
Cdt1	chromatin licensing and DNA replication factor 1	1.67734424032027	0.0303355972901843	0.473107082705305	2.29505464345183	2.55911353694512	1.71755708792545	1.56273547802887	1.44151332627504	1.22638263719392	1.07083754818827
Cdv3	carnitine deficiency-associated gene expressed in ventricle 3	1.01618024447795	0.910574464564322	0.994388260589805	8.98896402018635	9.00102002649662	10.3714024155498	8.01751245249596	8.14455029345398	12.509102899378	8.32332821546337
Cdyl	chromodomain protein, Y-like	1.11040744687116	0.501383241242463	0.927068213955915	13.1487505614428	18.5756344664465	25.1688173269076	15.5594097595049	13.0456956027891	24.2333209109519	15.1377489766614
Cdyl2	chromodomain protein, Y-like 2	-1.24059064511659	0.0428025452287537	0.538154258754703	21.9942736664134	33.6655798049849	27.87727273479	30.7790944150904	38.5604814778573	33.8481607865523	35.0942669201701
Ceacam1	carcinoembryonic antigen-related cell adhesion molecule 1 (biliary glycoprotein)	1.1512637105701	0.588044653472975	0.948204140741655	3.92071834923022	1.72078324035965	1.58543731193119	3.05752593527388	1.72981599153005	1.91315691402252	1.75227962430808
Cebpa	CCAAT/enhancer binding protein (C/EBP), alpha	1.04754088535475	0.791552961938063	0.978105907522025	9.22803221221258	8.95689737930791	5.74721025575055	11.482708512473	5.69397763878641	6.08285788048187	7.39851396930077
Cebpb	CCAAT/enhancer binding protein (C/EBP), beta	-1.358392394518	0.254015030144554	0.849020417113571	1.91254553620986	1.36780206284998	1.78361697592259	1.6986255195966	2.01811865678506	3.13953955121645	2.23902396439365
Cebpd	CCAAT/enhancer binding protein (C/EBP), delta	-1.27906062018068	0.347809688217812	0.883822896921973	1.09971368332067	1.5001700044161	1.05695820795412	1.63068049881274	1.58566465890254	1.71693569207149	1.36288415223962
Cebpg	CCAAT/enhancer binding protein (C/EBP), gamma	-1.0846109814908	0.469074763247487	0.920821234488435	28.9750648735794	31.4153247983607	27.87727273479	33.7686753295804	33.731411834836	22.5163852188805	37.8200352246493
Cebpz	CCAAT/enhancer binding protein zeta	-1.02744153044196	0.760097399040305	0.975330071088415	35.6211606119087	37.901353935101	43.797705742099	42.465637989915	36.6865141536998	42.383783941422	38.8908727728376
Cecr2	cat eye syndrome chromosome region, candidate 2	1.01434360512042	0.909328852610583	0.994388260589805	13.57907330709	10.5894353252901	12.8156182714438	12.2980487618794	11.5321066102003	14.5203704243761	10.1729567077886
Cecr5	cat eye syndrome chromosome region, candidate 5	-1.04015084572664	0.733957350771317	0.973483190539619	16.7347734418363	15.5752944576142	16.5149719992832	16.510640050479	18.7396732415755	13.2939877871821	19.2264014333803
Celf1	CUGBP, Elav-like family member 1	-1.02350879710801	0.74904898558345	0.974145366262158	160.892893233655	153.414444275141	153.391059929342	166.805026024386	164.548746194296	147.460248296197	159.652143548069
Celf2	CUGBP, Elav-like family member 2	-1.0500456771485	0.499627160111405	0.926887139285704	194.266812840517	189.153788497995	175.587182296379	209.814224180572	204.622816664742	180.621634805921	188.029338575058
Celf3	CUGBP, Elav-like family member 3	-1.05265607750121	0.610565707620106	0.95490761297624	114.752732172592	75.0085002208051	85.547554956287	93.4244035778131	108.618029134824	102.476533163924	82.0650957384283
Celf4	CUGBP, Elav-like family member 4	-1.01007136319624	0.910859645644391	0.994388260589805	234.095573632087	166.827729020508	188.46886045582	194.866319608122	195.180904377641	230.314659265019	173.378333938483
Celf5	CUGBP, Elav-like family member 5	-1.10237273621872	0.220349031127477	0.82132301845144	245.762101402967	207.905913553196	222.753942326332	223.403228337345	270.139597343943	272.306000762539	228.380444368153
Celf6	CUGBP, Elav-like family member 6	1.173337177211	0.428791660023954	0.908964755320938	13.4356323918743	5.16234972107894	5.08661137577923	7.13422718230573	6.41473430192393	7.55451704511457	5.88960651503548
Celsr2	cadherin, EGF LAG seven-pass G-type receptor 2	-1.08225097801629	0.341724616097644	0.881226593540675	684.691301963131	893.351237629789	887.977014457459	868.609145700918	908.369622552217	936.662002983232	844.69612778451
Celsr3	cadherin, EGF LAG seven-pass G-type receptor 3	-1.0560386386175	0.477446828882347	0.921637877989697	120.442555142816	107.791627082016	101.401928075599	120.262686787439	121.735800403927	115.672410340131	106.840382648784
Cend1	cell cycle exit and neuronal differentiation 1	1.0628773773772	0.644575529982101	0.957767485187894	71.7204576078698	99.3200788217838	127.231344282478	73.1767873842216	82.4545622629323	130.094670153532	88.0033766874723
Cenpc	centromere protein C	1.07623588935686	0.519836811237156	0.93093785538474	27.6840966366378	26.3853430188479	22.8567212470079	30.0316991864679	23.2804402193419	18.0032971140068	24.2885425702703
Cenpi	centromere protein I	1.1202271907581	0.672921825046874	0.961495266630294	1.91254553620986	2.33850030100157	1.65149719992832	1.90246058194819	1.8018916578438	0.98110610975514	2.38504726641933
Cenpj	centromere protein J	1.08827138353684	0.609003682566901	0.954665519473677	8.08050489048667	4.76524589638056	5.87933003174482	5.77532676662845	6.27058296929643	4.95458585426346	5.9869553830526
Cenpl	centromere protein L	1.02475315483381	0.870389969104902	0.991492085609077	6.69390937673452	6.9272556086273	5.21873115177349	5.50354668349299	6.55888563455144	5.19986238170224	7.34983953529221
Cenpn	centromere protein N	1.1294741857019	0.478798175023173	0.92177738090681	3.39476832677251	4.41226471887089	4.16177294381937	3.6010861015448	4.03623731357011	3.04142894024093	3.50455924861615
Cenpq	centromere protein Q	1.14384185457327	0.580519257902303	0.948129023103277	1.91254553620986	2.42674559537899	1.45331753593692	1.01917531175796	1.44151332627504	2.15843344146131	2.09300066236798
Cep112	centrosomal protein 112kDa	1.48846824521111	0.057209941139174	0.581757592669326	7.98487761367617	3.88279295260638	4.29389271981363	2.37807572743524	4.54076697776638	3.43387138414299	4.13732689072741
Cep120	centrosomal protein 120	1.10012250282604	0.236567508657783	0.837668970614224	49.248047557404	48.9761383794669	49.8752154378353	45.1154938004857	40.5065244683286	45.2780469651997	48.3823874045064
Cep19	centrosomal protein 19	-1.00485520862995	0.956889080243601	0.9965071110624	35.3342787814772	42.9754583618025	43.3352865261191	37.0300363272059	39.1370868083674	41.8932308865445	44.6344559858474
Cep290	centrosomal protein 290	1.0483911387356	0.661899668324372	0.958678663512611	19.4601508309353	17.8255494642384	24.7724579989248	19.1604958610497	20.1091109015368	21.191891970711	18.2042383192006
Cep41	centrosomal protein 41	1.03864179225547	0.791125545884172	0.978105907522025	9.18021857380734	7.45672737489181	6.93628823969894	9.10463278503779	8.28870162608148	6.81868746279822	6.27900198710394
Cep44	centrosomal protein 44	1.1413208441205	0.355979527122471	0.889518021568273	7.98487761367617	7.14786884457084	6.87022835170181	7.20217220308959	6.27058296929643	5.19986238170224	7.10646736524942
Cep57	centrosomal protein 57	-1.00166064525035	0.985676945648305	0.998295870369343	26.0584329308594	24.6204371312996	28.1415122867786	29.1484139162777	24.3615752140482	25.3615929371704	26.2841943646212
Cep57l1	centrosomal protein 57-like 1	1.09618872200636	0.709799604212165	0.971240878318383	2.00817281302036	1.58841529879352	2.04785652791112	1.22301037410955	2.09019432309881	2.30559935792458	1.21686085021394
Cep63	centrosomal protein 63	1.20702860787808	0.183021549693306	0.786127065090248	8.51082763613389	7.23611413894826	8.91808487961293	6.18299689133163	5.91020463772767	8.29034662743093	6.66839745917241
Cep70	centrosomal protein 70	-1.00875261201978	0.955705535875874	0.9965071110624	5.64200933181909	5.91243472328699	7.46476734367601	6.38683195368322	5.04529664196264	8.14318071096766	5.79225764701837
Cep76	centrosomal protein 76	-1.14028504506913	0.347504628444609	0.883762316731325	8.79770946656537	10.765925914045	8.71990521562153	12.7736639073664	12.0366362743966	8.0941254054799	10.3676544438228
Cep78	centrosomal protein 78	1.01099562964456	0.936146841536295	0.99638479142584	7.84143669846043	6.66251972549505	6.87022835170181	6.86244709917027	6.84718829980644	6.62246624084719	7.83658387537779
Cep85	centrosomal protein 85kDa	1.02411658703199	0.803436773804597	0.978105907522025	30.3138467489263	28.1061262592076	25.1688173269076	25.9549979394361	30.7042338496584	27.2747498511929	25.1646823824243
Cep89	centrosomal protein 89kDa	1.12665903705486	0.427882852672913	0.908964755320938	6.31140026949254	6.00068001766441	6.53992891171615	4.48437137173503	6.34265863561018	6.57341093535944	4.86744340085577
Cep95	centrosomal protein 95kDa	-1.11861757612253	0.348091420359614	0.883956529751332	11.3318323020434	11.2512750331208	12.3531990554638	12.0942136995278	12.6853172712204	15.4524212286434	11.7305385960624
Cep97	centrosomal protein 97	1.11654172773568	0.209315444457416	0.812378510881054	36.3383651879874	38.6955615844977	38.7110943663198	35.1955207660416	34.9566981621697	36.6933685048422	29.0586371031089
Cept1	choline/ethanolamine phosphotransferase 1	1.06324841930676	0.459180039537532	0.917343076450815	40.0200153451914	43.6814207168218	41.1553102222137	40.4272873663991	37.4072708168373	35.9084836170381	42.8335019275308
Cer1	cerberus 1, DAN family BMP antagonist	1.40753865554792	0.219899732895547	0.82132301845144	2.29505464345183	1.23543412128385	1.12301809595126	1.29095539489342	0.936983662078776	1.3735485536572	0.827465378145481
Cercam	cerebral endothelial cell adhesion molecule	1.0172035941215	0.934289134541383	0.996129083273801	3.87290471082497	2.82384942007737	2.90663507187384	3.3972510391932	2.30642132204007	4.12064566097159	2.72576830447923
Cerk	ceramide kinase	-1.00689047514279	0.930910030140532	0.996129083273801	146.787869904107	185.138627603823	185.562225383946	157.496558176997	172.11669115724	180.523524194946	184.281407156399
Cers1	ceramide synthase 1	1.05163907720836	0.583264492089731	0.948129023103277	43.7494791408006	54.9326957499426	43.5334661901105	47.0179543824339	43.02917278931	42.1385074139832	48.2850385364892
Cers2	ceramide synthase 2	1.26299223669628	0.0174822313064637	0.381702113858357	36.3383651879874	32.1212871533801	33.822662654532	33.0212801009579	24.7940292119307	26.5389202688765	23.7531237961762
Cers4	ceramide synthase 4	1.03278592817263	0.683016859715298	0.963068900023705	92.3759493989363	108.497589437035	104.440682923467	97.5011048248449	90.5991125563863	106.744344741359	99.1011476414235
Cers5	ceramide synthase 5	-1.03279368054291	0.707521305569447	0.970801821332772	71.9595257998961	74.4349058073519	64.144151245216	79.9033444418241	74.7424659673609	58.9644771962839	76.7109079974869
Ces1d	carboxylesterase 1D	-2.87971485826374	0.0772385601075036	0.637553404291679	0	0.176490588754836	0	0	0	0.441497749389813	0.292046604051346
Ces5a	carboxylesterase 5A	-1.00642712250647	0.981684306688399	0.997490111356889	1.38659551375215	1.10306617971772	0.726658767968461	0.951230290974097	1.22528632733378	0.932050804267383	1.2655352842225
Cetn3	centrin, EF-hand protein, 3	1.05310136688001	0.664603765352821	0.959622552090594	13.1009369230376	12.574954448782	16.7792115512717	12.1621587203117	12.1087119407103	15.5995871451067	13.531492654379
Cfb	complement factor B	1.20570601261966	0.362120598465791	0.89122280289496	12.0490368781221	5.73594413453216	9.38050409559286	11.4147634916892	5.04529664196264	5.83758135304308	7.73923500736068
Cfd	complement factor D (adipsin)	1.52846945044416	0.211309722240601	0.814736309853863	2.39068192026233	1.14718882690643	1.38725764793979	1.56273547802887	0.36037833156876	0.735829582316355	1.6062563222824
Cfdp1	craniofacial development protein 1	1.17840351419041	0.307849345442182	0.877900759096737	12.6228005389851	11.516010916253	16.2507324472947	8.56107261876687	10.162668950239	17.0712463097394	9.63753793369443
Cfh	complement factor H	1.30690783709124	0.0138567887376951	0.342188463509239	135.216969410037	95.6137764579322	81.1215424604791	94.7153589727065	67.6790506686132	75.3489492291947	80.7022115861887
Cfl1	cofilin 1, non-muscle	-1.06210485038686	0.492244555438609	0.924505125916038	470.581829184437	472.553551391072	552.590963096016	474.93569527921	523.485564436781	642.379225362178	476.960778849857
Cfl2	cofilin 2, muscle	1.06678890102158	0.436383071396583	0.908964755320938	92.1368812069101	88.5982755549275	84.7548363003214	95.8024793052483	82.6707892618736	69.0698701267618	84.5961663068733
Cflar	CASP8 and FADD-like apoptosis regulator	-1.08948221850018	0.450876929007172	0.914666466834684	25.3890419931859	17.737304169861	18.3646488632029	23.1013070665138	24.8661048782445	21.9277215530274	19.6644713394573
Cfp	complement factor properdin	-1.03037318449775	0.876625326931287	0.992112786234778	5.21168658617187	2.69148147851124	4.29389271981363	3.66903112232866	3.89208598094261	4.46403279938589	4.62407123081298
Cftr	cystic fibrosis transmembrane conductance regulator	-1.01433865774376	0.95972394187848	0.9965071110624	1.72129098258888	8.20681237709986	10.0411029755642	3.12547095605775	6.9192639661202	8.63373376584523	8.17730491343769
Cggbp1	CGG triplet repeat binding protein 1	-1.0373835954941	0.76051722506332	0.975330071088415	99.0220451372656	89.7454643818339	71.5428587008948	110.818328898482	90.5991125563863	60.5342469718921	98.4683799993122
Cgnl1	cingulin-like 1	1.41037660059794	0.00159553402872979	0.131726396805482	43.1757154799376	27.7531450816979	29.7269495987098	25.6152728355168	22.9200618877731	22.5163852188805	24.1911937022532
Cgref1	cell growth regulator with EF hand domain 1	-1.07857211213222	0.636441943655502	0.956323480564701	9.51491404264406	5.64769884015474	5.94538991974195	7.60984232779278	7.13549096506145	9.27145273718607	6.37635085512106
Cgrrf1	cell growth regulator with ring finger domain 1	-1.03258752495527	0.775100617385842	0.977590864790134	15.5872461201104	16.6342379901433	16.911331327266	17.0542002167499	13.0456956027891	18.984403223762	18.3015871872177
Ch25h	cholesterol 25-hydroxylase	1.00408574159882	0.985470323317013	0.998295870369343	3.63383651879874	2.91209471445479	3.56723395184517	5.2997116211414	3.02717798517759	2.10937813597355	3.06648934253914
Chac1	ChaC glutathione-specific gamma-glutamylcyclotransferase 1	-1.19361630418183	0.221220514792133	0.82132301845144	5.11605930936138	7.14786884457084	7.26658767968461	6.72655705760254	7.85624762819897	8.33940193291869	8.03128161141202
Chac2	ChaC, cation transport regulator homolog 2 (E. coli)	-1.00250609303911	0.988459463617571	0.9988459817761	3.53820924198824	3.70630236385155	3.23693451185951	2.92163589370616	4.32453997882512	3.48292668963075	3.35853594659048
Chad	chondroadherin	1.13214048501092	0.67640962148376	0.961495266630294	1.4344091521574	0.79420764939676	1.32119775994266	1.01917531175796	1.08113499470628	1.42260385914495	0.63276764211125
Chaf1b	chromatin assembly factor 1, subunit B (p60)	-1.15460574091527	0.577671400875149	0.947593648710247	1.57785006737314	1.5001700044161	0.924838431959859	2.03835062351592	1.72981599153005	1.61882508109598	0.924814246162596
Champ1	chromosome alignment maintaining phosphoprotein 1	-1.04818072710624	0.544765635853644	0.939044040360743	59.6236070913424	57.9771584059635	65.2671693411672	67.6052956799447	64.3635700181806	62.1040167475003	61.4271357187998
Chat	choline O-acetyltransferase	1.5944231766191	0.271053510574639	0.861305282370049	12.7662414542008	2.16200971224674	1.12301809595126	6.18299689133163	4.25246431251137	1.71693569207149	1.36288415223962
Chchd1	coiled-coil-helix-coiled-coil-helix domain containing 1	1.12630195223459	0.492423263999959	0.924546605404503	7.26767303759748	6.53015178392892	7.72900689566454	6.31888693289936	3.53170764937385	8.97712090425953	6.42502528912962
Chchd10	coiled-coil-helix-coiled-coil-helix domain containing 10	1.09860609320209	0.631610137333198	0.956154339988344	5.45075477819811	8.51567090742082	9.11626454360433	5.77532676662845	4.75699397670763	11.7242180115739	5.54888547697558
Chchd2	coiled-coil-helix-coiled-coil-helix domain containing 2	1.29976768383573	0.00546076782137716	0.240432856738471	31.2701195170312	33.3125986274752	34.3511417585091	22.7615819625945	24.2894995477344	28.9426302377766	25.2620312504414
Chchd3	coiled-coil-helix-coiled-coil-helix domain containing 3	1.08258342275504	0.526829021165133	0.932774958589616	17.0216552722678	20.6052762371271	23.4512602389821	18.7528257363465	14.7034359280054	24.5276527438785	16.9387030349781
Chchd4	coiled-coil-helix-coiled-coil-helix domain containing 4	-1.04231111943697	0.684914350527797	0.963896126890178	19.5557781077458	19.855191234919	24.1779190069506	24.6640425445427	20.5415648994193	20.1126752499804	22.8769839840221
Chchd5	coiled-coil-helix-coiled-coil-helix domain containing 5	-1.08720393436217	0.770347100322972	0.976988060161433	1.24315459853641	1.27955676847256	0.594538991974195	1.15506535332569	1.6577403252163	1.07921672073065	0.778790944136923
Chchd6	coiled-coil-helix-coiled-coil-helix domain containing 6	-1.05607446709282	0.637099421655983	0.956702591207139	15.2047370128684	18.5756344664465	18.5628285271943	15.4235197179371	19.172127239458	22.2220533859539	16.7440052989439
Chd1	chromodomain helicase DNA binding protein 1	-1.06098189781414	0.464982830087294	0.920090133733386	58.380452492806	56.2563751656039	60.5108574053736	69.0321411164059	62.9220566919055	56.4626566164083	59.4801583584575
Chd2	chromodomain helicase DNA binding protein 2	1.02545375900056	0.744775193237602	0.974145366262158	94.7666313191987	82.8623314203953	92.9462624119658	83.3005954810174	84.6889079186586	98.4539981139283	85.0829106469589
Chd5	chromodomain helicase DNA binding protein 5	-1.12872952470852	0.201131672247638	0.804390420919924	374.093906882649	515.926113577573	501.989088890212	429.276641312453	537.756546366904	598.818114089049	528.799051068971
Chd6	chromodomain helicase DNA binding protein 6	-1.02449155595317	0.729412795666014	0.97337129662777	220.946823070644	208.876611791348	217.997630390538	218.579131861691	230.71420787032	217.020671477837	218.645557566441
Chd8	chromodomain helicase DNA binding protein 8	-1.08430801228316	0.252020097412632	0.848381326966626	225.871627826385	225.069623309604	232.993224965887	241.408658845069	260.121079726331	244.589753161956	242.690727966669
Chdh	choline dehydrogenase	-1.16098554021651	0.397501077944125	0.902955488361609	5.16387294776663	4.14752883573864	3.10481473586524	4.3484813301673	5.1173723082764	5.34702829816551	4.52672236279587
Chek1	checkpoint kinase 1	-1.02368044631628	0.891681297751101	0.993059596556186	5.5463820550086	3.83867030541768	4.29389271981363	5.57149170427685	4.03623731357011	3.97347974450832	5.11081557089856
Cherp	calcium homeostasis endoplasmic reticulum protein	1.01254506017157	0.899084707785798	0.993642993593593	24.1937010330548	26.2529750772818	27.7451529587958	26.3626680641393	23.4245915519694	30.2180681804583	22.779635116005
Chfr	checkpoint with forkhead and ring finger domains, E3 ubiquitin protein ligase	-1.05896224217665	0.555979436267868	0.941329875889638	25.1977874395649	23.0761444796948	25.8294162068789	30.7111493943066	23.5687428845969	24.2333209109519	26.0894966285869
Chga	chromogranin A	-1.09965286619688	0.499733631651977	0.926887139285704	21.6117645591714	31.1064662680398	38.5129147023284	31.9341597684161	28.4698881939321	46.9459273517834	26.0894966285869
Chgb	chromogranin B	1.05406587610278	0.715209906495647	0.972589081499498	92.8540857829888	102.982258538447	134.828231402148	80.990464774366	86.3466482438749	166.346540908984	84.2067708348048
Chi3l1	chitinase 3-like 1 (cartilage glycoprotein-39)	1.39173411095483	0.0112105738998771	0.315637044097002	57.4241797247011	75.935075811768	74.1852542207801	50.2113703592755	34.0917901664047	71.8169672340762	42.4441064554623
Chic2	cysteine-rich hydrophobic domain 2	-1.16267402145418	0.277552181471727	0.866185845745497	6.93297756876075	6.30953854798537	5.35085092776776	6.79450207838641	8.07247462714023	6.62246624084719	7.49586283731789
Chid1	chitinase domain containing 1	-1.04651133820707	0.600212461657207	0.95207013463396	40.3068971756228	41.1664298270654	39.305633358294	47.7653496110564	41.6597351293487	36.5952578938667	42.7361530595137
Chit1	chitinase 1 (chitotriosidase)	1.25944384964745	0.387214443164233	0.898830852535772	0.956272768104931	1.67666059317094	1.25513787194552	0.883285270190233	0.792832329451272	1.27543794268168	1.11951198219683
Chka	choline kinase alpha	1.08161267747188	0.473419723542748	0.921611168709982	37.1511970408766	27.0471827266786	24.5742783349334	30.4393693111711	27.6770558644808	24.2333209109519	27.3550319128094
Chkb	choline kinase beta	-1.09872238796856	0.326707531814858	0.877900759096737	22.3767827736554	25.2381541919415	28.2075721747757	28.468963708439	29.4789475223246	25.6559247700969	27.403706346818
Chm	choroideremia (Rab escort protein 1)	-1.22867134899051	0.029872783606741	0.469650261157886	63.7355799941937	82.1122464181873	71.9392180288776	94.1717988064356	97.3021495235652	68.7755382938353	96.8134492430213
Chml	choroideremia-like (Rab escort protein 2)	1.01768965351517	0.890269031647683	0.993059596556186	8.74989582816012	12.9279356262917	13.3440973754208	11.007093366986	11.6041822765141	10.7921672073065	12.3633062381737
Chmp1a	charged multivesicular body protein 1A	-1.01571563782548	0.831033146249013	0.982308818277297	101.125845227096	95.8785123410645	87.529351596201	97.0254896793579	93.6983662078777	97.5710026151486	97.2028447150897
Chmp1b	charged multivesicular body protein 1B	1.08448337299463	0.380105950825978	0.897602172404916	39.5418789611389	35.3863630453445	33.2281236625578	38.9324969091541	31.3529148464821	29.9727916530195	32.9525918237936
Chmp2a	charged multivesicular body protein 2A	-1.00945539257491	0.939091303260226	0.9965071110624	23.4764964569761	20.914134767448	28.1415122867786	19.7040560273206	21.2623215625569	33.112331204236	23.1203561540649
Chmp3	charged multivesicular body protein 3	1.16019784051151	0.348486837723803	0.883956529751332	14.535346075195	11.4277656218756	15.7222533433176	10.3276431591473	9.80229061867028	18.0032971140068	9.54018906567731
Chmp4bl1	chromatin modifying protein 4B-like 1	1.02685833539184	0.777997470344845	0.977668779794896	59.527979814532	68.7872069671972	67.9756247490496	52.9291711906301	59.5345003751592	79.126207751752	62.9360431730651
Chmp5	charged multivesicular body protein 5	1.08396047135846	0.297890824451033	0.874228187356318	65.0743618695406	69.2284334390843	72.2034575808661	70.5269315736509	61.336392033003	62.8398463298167	59.3341350564318
Chmp6	charged multivesicular body protein 6	-1.0948965360964	0.542862865883791	0.938507551831509	8.98896402018635	11.4718882690643	13.6083369274094	10.6673682630667	9.80229061867028	16.3354167274231	12.6066784082164
Chmp7	charged multivesicular body protein 7	-1.10144887898321	0.175711218165448	0.779285301311301	112.888000274787	123.322798892441	128.618601930418	138.404007336731	134.997723005658	132.939877871821	129.376645594746
Chn1	chimerin 1	-1.07888492380938	0.42552135135287	0.908842932206423	1014.70103423614	1514.68635534119	1435.67954584169	1348.02921235186	1381.90675023357	1428.04899805409	1545.60797750774
Chn2	chimerin 2	1.35892640969157	0.112943403372694	0.698388026311288	11.2362050252329	5.91243472328699	9.44656398358999	9.10463278503779	5.04529664196264	7.79979357255336	4.13732689072741
Chodl	chondrolectin	-1.01886233926315	0.948002828664747	0.9965071110624	1.72129098258888	0.926575590962887	0.990898319956992	1.97040560273206	1.15321066102003	0.833940193291869	1.07083754818827
Chordc1	cysteine and histidine-rich domain (CHORD)-containing 1	-1.12135696753145	0.252830319690377	0.848469230888172	50.0130657718879	53.7413842758475	50.4036945418123	70.6628216152186	57.3001547194329	45.5723787981262	57.2411343940639
Chp1	calcineurin-like EF-hand protein 1	-1.07202037087775	0.413583652052448	0.908669062166063	327.236541245507	411.929034153786	367.623276704044	396.459196273847	415.155837967212	334.949625870405	435.587509942583
Chpf	chondroitin polymerizing factor	-1.07774921412399	0.379888783652965	0.897503521399407	96.8704314090295	134.882932455883	109.263054747258	129.027594468558	123.825994727026	114.838470146839	122.610899267557
Chpf2	chondroitin polymerizing factor 2	-1.0286945318683	0.718853944481703	0.972589081499498	69.2819620492022	76.9940193442971	63.7477919172332	74.1280176751957	75.6073739631259	65.5378881316433	73.2063487488708
Chpt1	choline phosphotransferase 1	1.11284653111698	0.358546148188566	0.889845664392309	65.0743618695406	76.1556890477116	54.3672878216403	59.3160031443133	57.2280790531191	42.0403968030077	75.93211705335
Chrac1	chromatin accessibility complex 1	1.105937676769	0.506810689672288	0.928413022328905	5.11605930936138	5.55945354577732	4.95449159978496	5.2997116211414	3.74793464831511	5.15080707621448	4.62407123081298
Chrd	chordin	-1.22420644444494	0.212409054981169	0.816462343225135	6.93297756876075	14.1633697475756	12.4853188314581	9.71613797209256	15.3521169248292	13.6864302310842	15.9652143548069
Chrdl1	chordin-like 1	1.30024703511409	0.0396803771812878	0.523170046930213	18.2648098708042	29.4739283220576	21.5355234870653	14.1325643230437	17.5143869142417	17.758020586568	21.5627742657911
Chrm1	cholinergic receptor, muscarinic 1	-1.21579201802574	0.0112563541639613	0.315637044097002	65.2656164231615	73.5083302163891	76.4312904126826	81.9416950653401	92.0406258826614	91.9296424840566	82.7952122485567
Chrm2	cholinergic receptor, muscarinic 2	-1.03044077629656	0.82642359760625	0.981261232857221	16.6391461650258	29.9151547939446	30.2554287026868	21.3347365261333	22.7038348888319	29.2860173761909	31.8817542756053
Chrm3	cholinergic receptor, muscarinic 3	-1.1299301289209	0.34901370153348	0.88421797431422	77.3624669396889	152.179010153857	159.402509737081	118.835841350978	158.422314557627	147.41119299071	161.063702134317
Chrm4	cholinergic receptor, muscarinic 4	-1.19114580679993	0.029456998131351	0.468349937484489	45.2795155697685	39.5780145282719	43.5995260781076	48.8524699435983	49.2276800922926	54.9419421462878	50.7674346709257
Chrna1	cholinergic receptor, nicotinic, alpha 1 (muscle)	-1.07526260106228	0.703468642426755	0.970341253942081	51.3518476472348	24.9734183088092	28.6039315027585	39.0683869507218	45.2635184450363	18.2976289469334	47.9443174984293
Chrna2	cholinergic receptor, nicotinic, alpha 2 (neuronal)	-1.07414160018952	0.746102281107866	0.974145366262158	2.24724100504659	2.16200971224674	1.84967686391972	1.29095539489342	2.73887531992258	2.59993119085112	2.33637283241077
Chrna4	cholinergic receptor, nicotinic, alpha 4 (neuronal)	-1.17976465788612	0.29521454686407	0.87332179348251	20.8467463446875	30.621117148964	43.5334661901105	26.1588330017877	35.8216061579348	53.1759511487286	33.8774060699562
Chrna5	cholinergic receptor, nicotinic, alpha 5 (neuronal)	-1.48306704841079	0.000746283133432735	0.0887512793168485	11.3318323020434	15.6635397519917	19.0252477431742	20.7911763598624	24.0732725487932	23.0559935792458	22.7309606819965
Chrna7	cholinergic receptor, nicotinic, alpha 7 (neuronal)	1.01312534544908	0.919883623088306	0.995261367054235	15.2525506512736	23.3850030100157	14.8634747993549	19.5681659857529	17.8026895794968	13.9807620640107	19.3237503013974
Chrnb1	cholinergic receptor, nicotinic, beta 1 (muscle)	1.01026470502503	0.974294197047487	0.996823939684342	1.72129098258888	0.573594413453216	1.18907798394839	1.08712033254183	0.648680996823768	1.27543794268168	1.50890745426529
Chrnb2	cholinergic receptor, nicotinic, beta 2 (neuronal)	-1.05926090236242	0.472919329675622	0.921611168709982	57.5676206399168	65.1250272505344	66.9186665410955	71.5461068854089	63.7869646876706	71.866022539564	60.5023214726372
Chrnb3	cholinergic receptor, nicotinic, beta 3 (neuronal)	1.46798197402032	0.501358058647355	0.927068213955915	6.31140026949254	0.573594413453216	0.726658767968461	5.36765664192526	0.72075666313752	0.343387138414299	0.535418774094135
Chst1	carbohydrate (keratan sulfate Gal-6) sulfotransferase 1	-1.12952832778419	0.0968727807043916	0.68106112714237	140.237401442588	136.912574226564	127.099224506483	164.630785359303	150.638142595742	146.96969524132	146.899441837827
Chst10	carbohydrate sulfotransferase 10	-1.0891384823711	0.332521372948814	0.877900759096737	97.3007541546767	108.144608259526	86.1420939482612	99.1997303444415	118.13201708824	88.9372688493034	117.548758130667
Chst11	carbohydrate (chondroitin 4) sulfotransferase 11	1.10218892324461	0.403759073228484	0.906335434323474	14.535346075195	16.2371341654449	14.2028759193836	16.0350249049919	12.9736199364754	12.8034347323046	12.7527017102421
Chst12	carbohydrate (chondroitin 4) sulfotransferase 12	1.13215508461135	0.31421991409889	0.877900759096737	10.2321186187228	12.7514450375369	12.3531990554638	11.2788734501214	9.94644195129778	11.5770520951106	8.81007255554895
Chst14	carbohydrate (N-acetylgalactosamine 4-0) sulfotransferase 14	1.17750269964125	0.523753934007185	0.932016338821504	1.91254553620986	1.32367941566127	2.04785652791112	1.63068049881274	0.936983662078776	1.27543794268168	2.04432622835942
Chst15	carbohydrate (N-acetylgalactosamine 4-sulfate 6-O) sulfotransferase 15	1.2014014454421	0.0845940534402981	0.653610860547224	20.4164235990403	24.5763144841109	19.8179663991398	18.7528257363465	17.730613913183	18.3466842524211	17.2307496390294
Chst3	carbohydrate (chondroitin 6) sulfotransferase 3	1.35541931937663	0.116817185392254	0.702357607740316	2.72537738909905	3.66217971666284	3.43511417585091	2.78574585213843	2.01811865678506	2.06032283048579	2.77444273848779
Chst5	carbohydrate (N-acetylglucosamine 6-O) sulfotransferase 5	1.04403575067624	0.822351389622682	0.980372564466039	3.25132741155677	3.485689127908	2.77451529587958	3.46519605997707	2.45057265466757	3.23765016219196	3.01781490853058
Chst7	carbohydrate (N-acetylglucosamine 6-O) sulfotransferase 7	1.21639272806071	0.230367751269693	0.832561534919475	8.98896402018635	7.67734061083535	5.74721025575055	5.77532676662845	6.48680996823768	4.9055305487757	7.49586283731789
Chst8	carbohydrate (N-acetylgalactosamine 4-0) sulfotransferase 8	-1.35626791763382	0.0279532272500461	0.464524998897348	6.12014571587156	7.50085002208051	8.32354588763873	9.44435788895711	10.9555012796903	11.2336649566963	7.98260717740346
Chsy1	chondroitin sulfate synthase 1	-1.06582419286282	0.485486657963172	0.922312913312855	54.890056889223	42.2694960067831	44.260124958079	52.3176660035753	53.480144404804	43.610166578616	51.7895977851054
Chtf18	chromosome transmission fidelity factor 18	1.1995742988313	0.365365101563394	0.892565979644348	2.53412283547807	3.66217971666284	4.49207238380503	1.90246058194819	3.24340498411884	3.28670546767972	3.30986151258192
Chtf8	chromosome transmission fidelity factor 8	1.06539273433196	0.467877183976039	0.920821234488435	81.6178807577559	64.8602913674021	63.3514325892504	69.1000861371898	62.777905359278	58.5229794468941	72.3302089367168
Chtop	chromatin target of PRMT1	1.00631568159901	0.933827649942216	0.996129083273801	142.341201532419	138.192130995036	129.873739802363	144.247279124143	134.709420340403	119.891166612078	145.147162213519
Chuk	conserved helix-loop-helix ubiquitous kinase	1.07459039042743	0.438647911524752	0.91061671240746	36.6730606568241	37.1953915800816	31.1802671346467	35.0596307244739	36.1099088231898	29.2369620707032	30.37284682134
Churc1	churchill domain containing 1	1.17708218074109	0.408809577718339	0.908669062166063	3.10788649634103	3.485689127908	2.77451529587958	3.12547095605775	2.73887531992258	2.64898649633888	2.1903495303851
Ciao1	cytosolic iron-sulfur assembly component 1	1.15899620675343	0.158043920169749	0.76179030899128	23.9068192026233	32.9154948027768	32.831764334575	25.3434927523813	26.9562992013433	28.2068006554603	22.5849373799708
Ciapin1	cytokine induced apoptosis inhibitor 1	-1.13053133109245	0.15724717911902	0.760844342901291	33.6129877988883	35.2981177509671	33.822662654532	39.8157821793443	42.740870124055	37.0367556432565	35.5323368262471
Cib1	calcium and integrin binding 1 (calmyrin)	1.11634559786838	0.601789871313602	0.95207013463396	4.1119729028512	3.26507589196446	2.37815596789678	3.3972510391932	3.31548065043259	2.89426302377766	2.1903495303851
Cib2	calcium and integrin binding family member 2	1.07484652760876	0.547152630327084	0.939044040360743	14.8700415440317	21.7083424168448	17.5058703192402	15.0837946140178	17.2981599153005	14.7165916463271	20.0051923775172
Cic	capicua transcriptional repressor	1.04025637787057	0.562956575297452	0.943173066875662	209.758431683817	209.097225027292	203.728694583158	197.516175418693	204.76696799737	199.851314557122	195.963271318453
Cilp	cartilage intermediate layer protein, nucleotide pyrophosphohydrolase	1.79736386488567	0.0488921398098395	0.555368521064322	5.21168658617187	2.07376441786932	1.51937742393405	1.56273547802887	1.51358899258879	1.22638263719392	2.23902396439365
Cilp2	cartilage intermediate layer protein 2	-1.48583889234454	0.15429418695276	0.758618356950125	1.48222279056264	0.882452943774178	1.18907798394839	1.56273547802887	2.45057265466757	1.07921672073065	1.99565179435087
Cinp	cyclin-dependent kinase 2-interacting protein	-1.03203069860236	0.761013611080893	0.975330071088415	19.0298280852881	25.6352580166399	25.2348772149047	23.6448672327847	21.3343972288706	26.3917543524133	24.5805891743216
Cir1	corepressor interacting with RBPJ, 1	-1.10965317552103	0.478453749234716	0.92177738090681	9.61054131945456	10.2364541477805	12.6174386074524	10.2596981383635	12.9736199364754	15.8939189780333	8.76139812154039
Cirbp	cold inducible RNA binding protein	-1.0478877339226	0.541616117566847	0.937666581732831	69.9513529868757	62.6541590079667	63.681732029236	63.1888693289936	71.0666069853595	67.1567132127393	72.8169532768023
Cirh1a	cirrhosis, autosomal recessive 1A (cirhin)	-1.10417950478418	0.253202281126374	0.848977759374943	27.6840966366378	31.5918153871156	31.840866014618	33.0892251217418	34.8125468295422	33.6028842591135	32.6118707857337
Cisd1	CDGSH iron sulfur domain 1	1.16132982937121	0.0921468761641137	0.670293296360768	33.2304786916464	36.5776745194397	38.1165553743456	28.468963708439	28.6140395265596	33.4557183426503	33.0499406918107
Cisd2	CDGSH iron sulfur domain 2	-1.2718375342258	0.0132722636363087	0.336249666288113	127.375532711577	135.721262752469	120.625355482764	183.451556116433	177.594441797085	117.242180115739	172.842915164388
Cisd3	CDGSH iron sulfur domain 3	1.21759205232255	0.375345001245248	0.89629678664662	2.43849555866757	2.51499088975641	3.03875484786811	2.10629564429979	2.09019432309881	2.79615241280215	1.70360519029952
Cish	cytokine inducible SH2-containing protein	-1.12462327291867	0.639370627521411	0.957453649694593	1.09971368332067	3.30919853915317	2.11391641590825	2.92163589370616	2.16226998941256	2.89426302377766	1.84962849232519
Cit	citron rho-interacting serine/threonine kinase	-1.02856731273141	0.777313581754861	0.977668779794896	157.593752183693	202.125846771476	208.154707078965	156.273547802887	188.477867410462	246.797241908905	186.861152158853
Cited1	Cbp/p300-interacting transactivator with Glu/Asp-rich carboxy-terminal domain 1	1.00947237770645	0.975322932254061	0.99687980833025	1.05190004491542	0.750085002208052	1.25513787194552	1.22301037410955	1.15321066102003	1.22638263719392	0.438069906077019
Cited2	Cbp/p300-interacting transactivator, with Glu/Asp-rich carboxy-terminal domain, 2	-1.16063617598089	0.108074699289625	0.69156092130803	30.1225921953053	29.5180509692463	33.6244829905406	37.7774315558284	38.5604814778573	36.9877003377688	31.0056144634513
Cited4	Cbp/p300-interacting transactivator, with Glu/Asp-rich carboxy-terminal domain, 4	1.58858765363863	0.029453262679669	0.468349937484489	3.82509107241972	2.51499088975641	3.03875484786811	1.6986255195966	2.59472398729507	2.10937813597355	1.50890745426529
Ciz1	CDKN1A interacting zinc finger protein 1	-1.23302985175106	0.156072726115747	0.760112791499391	10.6146277259647	10.8982938556111	15.3919539033319	12.1621587203117	17.2260842489867	19.7202328060783	11.3411431239939
Ckap4	cytoskeleton-associated protein 4	-1.08364198196189	0.476450726671937	0.921611168709982	14.6309733520054	20.4729082955609	19.2894872951628	19.3643309234013	20.0370352352231	22.0748874694906	17.0847263370038
Ckb	creatine kinase, brain	1.10782734234408	0.370882106836777	0.894609730365511	494.106139279818	640.616714532865	719.920659392753	505.578899652733	449.89630913044	761.142119948037	515.121535112566
Ckmt1b	creatine kinase, mitochondrial 1B	-1.10618252830834	0.364940849608843	0.892565979644348	138.324855906378	213.59773504054	231.275667877962	177.676229349805	211.325853631921	263.132658636328	207.645135480507
Cks1b	CDC28 protein kinase regulatory subunit 1B	-1.24537136587824	0.111743744862677	0.695458798546429	5.64200933181909	5.60357619296603	6.34174924772475	7.7457323693605	8.21662595976773	6.67152154633495	6.61972302516385
Clasp2	cytoplasmic linker associated protein 2	-1.02616135834584	0.734688204647497	0.973539816487963	691.385211339865	765.616174018477	698.847555121668	735.776630068464	783.102114498916	664.306946915205	766.719684502801
Clasrp	CLK4-associating serine/arginine rich protein	1.02878592900766	0.820476139138711	0.980372564466039	20.4164235990403	15.2223132801046	20.412505391114	16.9183101751822	18.307219243693	22.9088276627825	14.3589580325245
Clca1	chloride channel accessory 1	1.73336609900367	0.133059668537398	0.725255053902366	2.7731910275043	4.32401942449347	4.95449159978496	4.3484813301673	0.432453997882512	3.77725852255729	0.681442076119808
Clcc1	chloride channel CLIC-like 1	-1.0234138169416	0.773232161134397	0.977070519424067	43.4625973103691	38.5631936429316	43.5334661901105	40.7670124703184	44.18238345033	42.7271710798363	43.5149440036506
Clcf1	cardiotrophin-like cytokine factor 1	1.13430013518615	0.680720072180969	0.962118877471776	0.956272768104931	0.705962355019343	1.32119775994266	0.883285270190233	0.576605330510016	0.784884887804112	1.16818641620538
Clcn1	chloride channel, voltage-sensitive 1	1.24460807620094	0.393657539746834	0.902766765227661	1.67347734418363	1.05894353252901	2.17997630390538	1.49479045724501	1.15321066102003	1.32449324816944	1.21686085021394
Clcn2	chloride channel, voltage-sensitive 2	1.05793061384	0.510577757408137	0.92850765906842	57.9979433855641	65.5662537224215	56.8115036775342	47.2897344655694	62.489602694023	58.326758224943	59.2854606224233
Clcn3	chloride channel, voltage-sensitive 3	-1.0551639263212	0.446974908077093	0.914666466834684	287.359966815532	286.841329373797	273.223696756141	293.386599744725	314.105753795331	293.05639498386	291.900580749321
Clcn4	chloride channel, voltage-sensitive 4	-1.03756525245731	0.665471908928759	0.959892876150511	226.158509656816	306.917133844659	288.747770435467	271.84802815624	300.987982526229	255.038533230849	309.033981520333
Clcn5	chloride channel, voltage-sensitive 5	1.01191698284709	0.931489258610768	0.996129083273801	10.66244136437	8.20681237709986	7.6629470076674	9.30846784738938	9.08153395553276	8.68278907133299	8.03128161141202
Clcn6	chloride channel, voltage-sensitive 6	-1.02089860551355	0.779904706232267	0.977668779794896	120.251300589195	138.633357466923	132.25189577026	120.194741766656	139.46641431711	137.649187198646	135.022879939739
Clcn7	chloride channel, voltage-sensitive 7	-1.05920785767145	0.473548090340569	0.921611168709982	47.2876883827888	55.8592713409055	52.1873115177349	54.967521814146	51.5341014143327	55.8249376450674	56.9490877900125
Clcnkb	chloride channel, voltage-sensitive Kb	1.00074059184707	0.997734605108163	0.999671454937851	1.38659551375215	1.58841529879352	1.25513787194552	1.22301037410955	0.936983662078776	1.47165916463271	1.94697736034231
Cldn1	claudin 1	-1.17635511399703	0.613477816499655	0.955572104907082	1.96035917461511	1.0148208853403	1.51937742393405	3.66903112232866	1.51358899258879	0.98110610975514	0.973488680171154
Cldn10	claudin 10	1.10692404436635	0.349448237912506	0.88475424216858	25.6281101852122	24.708682425677	23.5173201269793	17.3939253206692	23.9291212161657	20.0636199444926	27.5010552148351
Cldn11	claudin 11	1.28669938850773	0.0683511836683644	0.614546760819618	184.847526074683	182.358900830934	244.817944917374	224.694183732238	124.186373058595	182.289515192505	102.995102362108
Cldn12	claudin 12	1.026269266357	0.764570024639933	0.976639315658517	105.715954514	91.24563438625	84.3584769723386	101.441916030309	98.3832845182715	76.3300553389499	89.804330745789
Cldn19	claudin 19	-1.31679138609959	0.259975345592169	0.853285774273324	1.76910462099412	1.10306617971772	0.990898319956992	1.56273547802887	1.58566465890254	2.01126752499804	1.65493075629096
Cldn3	claudin 3	-1.6550556668419	0.123403265971121	0.711723965830508	0.669390937673452	0.529471766264507	0.528479103977062	0.883285270190233	1.22528632733378	0.637718971340841	1.11951198219683
Cldn5	claudin 5	1.28722865853899	0.0102461663236632	0.30900922113071	52.8818840762027	58.5507528194167	51.262473085775	35.1275757452577	41.2993567977799	38.7046360298403	53.2498308053621
Cldn9	claudin 9	1.31448258212659	0.304725714192629	0.877900759096737	2.62975011228856	1.67666059317094	1.12301809595126	1.76657054038047	1.6577403252163	1.3735485536572	0.827465378145481
Cldnd1	claudin domain containing 1	1.01948910914732	0.806401702743155	0.978105907522025	59.0498434304795	63.7572251876844	59.1235997574339	59.2480581235295	54.633355065824	66.7152154633495	57.2411343940639
Clec10a	C-type lectin domain family 10, member A	1.16813028158685	0.622236957682843	0.956154339988344	5.73763660862959	1.80902853473707	2.04785652791112	5.09587655878981	1.36943765996129	1.86410160853477	2.67709387047067
Clec11a	C-type lectin domain family 11, member A	-1.01486056803293	0.908451490828538	0.994388260589805	17.3563507411045	33.3125986274752	25.6972964308847	22.8295269833783	24.1453482151069	26.1955331304622	30.0808002172887
Clec14a	C-type lectin domain family 14, member A	1.75514025616438	0.000896458544105341	0.0940786108924142	17.9779280403727	12.0454826825175	10.5695820795412	10.1238080967957	6.34265863561018	5.19986238170224	9.24814246162596
Clec1a	C-type lectin domain family 1, member A	-1.52250800502754	0.0524224731039917	0.56596907077374	3.39476832677251	1.63253794598223	2.17997630390538	3.73697614311252	4.32453997882512	3.77725852255729	2.8717916065049
Clec2g	C-type lectin domain family 2, member G	1.34371525404455	0.0577403397148988	0.585726900336503	19.4601508309353	12.4867091544046	11.0980611835183	14.2684543646115	9.15360962184651	8.48656784938196	10.9517476519255
Clec2l	C-type lectin domain family 2, member L	1.00698893208217	0.961616120189169	0.9965071110624	39.2549971307074	84.8037278966985	81.3857820124676	49.6678101930046	67.8952776675544	78.3413228639479	75.8834426193415
Clec3a	C-type lectin domain family 3, member A	-4.25884950294217	0.0071144534525568	0.263301684830362	0	0.0882452943774178	0.198179663991398	0.203835062351592	0.072075666313752	0.932050804267383	0.292046604051346
Clec4a1	C-type lectin domain family 4, member A1	1.46904047800775	0.204011231433368	0.807157036964594	1.72129098258888	0.970698238151596	1.38725764793979	1.49479045724501	0.936983662078776	0.784884887804112	0.535418774094135
Clec4a3	C-type lectin domain family 4, member A3	1.10896249386737	0.736443809820895	0.973553778862752	1.57785006737314	1.05894353252901	0.594538991974195	1.22301037410955	0.648680996823768	0.686774276828598	1.36288415223962
Clec9a	C-type lectin domain family 9, member A	-1.6384534708453	0.184798965302176	0.790165821621926	0.717204576078698	0.176490588754836	0.990898319956992	1.35890041567728	1.08113499470628	1.12827202621841	0.486744340085577
Clgn	calmegin	1.17482955141129	0.42267433602884	0.908842932206423	4.97261839414564	2.60323618413383	3.6332938398423	3.80492116389639	3.24340498411884	2.40370996890009	3.30986151258192
Clic1	chloride intracellular channel 1	1.01082560384824	0.952753165888093	0.9965071110624	10.2321186187228	4.32401942449347	6.20962947173048	8.28929253563142	7.27964229768896	6.18096849145738	5.74358321300981
Clic2	chloride intracellular channel 2	1.48382414074754	0.221205076899627	0.82132301845144	2.0559864514256	1.14718882690643	1.18907798394839	1.97040560273206	0.504529664196264	0.735829582316355	0.778790944136923
Clic4	chloride intracellular channel 4	1.39735083331339	0.00214865359754989	0.155625793697386	29.6922694496581	25.7235033110173	29.4627100467212	19.9078910896722	17.0819329163592	25.9993119085112	17.7661684131236
Clic5	chloride intracellular channel 5	-1.01042372652157	0.917969148033609	0.995085117512446	36.0036697191507	49.5056101457314	47.9594786859184	36.3505861193673	47.3537127681351	51.4099601511693	44.4884326838217
Clint1	clathrin interactor 1	-1.06278086882917	0.518238538156951	0.930652083549716	30.3616603873316	37.8572312879122	33.4263033265492	33.2251151633095	35.5333034926798	41.1083459987403	34.120778239999
Clip1	CAP-GLY domain containing linker protein 1	-1.12510753939594	0.196310120774579	0.797285985856607	69.4732166028232	63.5366119517408	77.4221887326396	72.1576120724636	75.7515252957534	96.7370624218568	70.6266037464172
Clip2	CAP-GLY domain containing linker protein 2	-1.03273830209402	0.703288472872441	0.970206089125033	157.450311268477	201.772865593966	199.038442535361	162.388599673435	199.577520022779	193.817511982128	212.658602183389
Clip3	CAP-GLY domain containing linker protein 3	-1.00458887683434	0.961068814916767	0.9965071110624	204.355490544024	291.297716739856	283.132679955711	224.762128753022	262.355425382057	300.26752489056	255.492104110919
Clip4	CAP-GLY domain containing linker protein family, member 4	1.05164150877841	0.56340805070554	0.943221135370051	47.3355020211941	38.4749483485542	39.6359327982797	38.1171566597477	41.0831297988387	41.7951202755689	38.1120818287007
Clk1	CDC-like kinase 1	1.15761882884387	0.106285392346408	0.691482425196608	63.1618163333307	54.4914692780555	65.7295885571471	49.6678101930046	52.1827824111565	62.7417357188412	46.3867356101555
Clk2	CDC-like kinase 2	1.01337143059687	0.892847274817428	0.993059596556186	26.8712647837486	25.1057862503754	30.5196682546754	27.7895135006004	29.0464935244421	25.9993119085112	25.6514267225099
Clk3	CDC-like kinase 3	1.01813741519276	0.857910352939471	0.988420900496664	43.1757154799376	42.7548451258589	55.0939465896088	44.0283734679439	43.4616267871925	55.923048256043	40.8865245671885
Clk4	CDC-like kinase 4	-1.1343151177421	0.211763605689511	0.815370232768596	25.1977874395649	22.4143047718641	19.6858466231456	27.2459533343295	26.5959208697745	22.0748874694906	26.186845496604
Clmn	calmin	1.0164319358488	0.84651286558164	0.98709343658936	82.813221717887	72.8464905085584	80.7912430204934	88.5323620813749	71.8594393148108	83.3449640236991	66.4406024216813
Clmp	CXADR-like membrane protein	1.06245266069613	0.577218570310899	0.947546317095672	40.4981517292438	32.430145683701	34.5493214225005	43.8245384055923	27.1725262002845	31.3463402066767	32.6118707857337
Cln3	ceroid-lipofuscinosis, neuronal 3	1.15818353609872	0.299170164941589	0.875051560157703	7.79362306005519	6.26541590079667	6.34174924772475	5.84327178741231	6.27058296929643	6.08285788048187	5.35418774094135
Cln5	ceroid-lipofuscinosis, neuronal 5	1.0201712505419	0.878124332939446	0.992172726464998	10.7580686411805	7.98619914115631	10.7017018555355	9.30846784738938	8.43285295870899	11.0864990402331	9.44284019766019
Cln6	ceroid-lipofuscinosis, neuronal 6, late infantile, variant	-1.00210384956123	0.987184172183224	0.998351047781739	10.6146277259647	10.4129447365353	12.8816781594409	9.6481929513087	10.450971615494	14.4222598134006	10.5136777458485
Cln8	ceroid-lipofuscinosis, neuronal 8	-1.04478202568067	0.65541354708608	0.95827592689781	19.0776417236934	20.2522950596174	20.8088647190968	21.9462417131881	23.2804402193419	19.573066889615	19.1290525653632
Clns1a	chloride channel, nucleotide-sensitive, 1A	-1.15960706746006	0.0465436023700951	0.552508367221266	68.1822483658816	67.9488766706117	67.9095648610525	78.476499005363	79.7156869430098	73.877290064562	83.4279798906679
Clock	clock circadian regulator	1.02833113075754	0.740653411765183	0.973850438947433	247.626833300772	269.368761087068	232.068386533928	272.051863218592	250.751243105543	196.515553783954	252.328265900363
Clp1	cleavage and polyadenylation factor I subunit 1	-1.08248348282722	0.601367171122413	0.95207013463396	5.45075477819811	6.57427443111763	5.74721025575055	6.11505187054777	6.34265863561018	7.84884887804112	5.35418774094135
Clpb	ClpB homolog, mitochondrial AAA ATPase chaperonin	-1.01134348119952	0.900369331816143	0.993642993593593	45.3273292081737	50.6527989726378	48.752197341884	41.7182427612925	48.1465450975864	56.1683247834817	48.9178061786005
Clptm1	cleft lip and palate associated transmembrane protein 1	-1.04569964088011	0.538822483151183	0.936317079199715	201.67792679333	218.098245053788	191.903974631671	225.78130406478	214.56925861604	198.13437886505	214.702928411748
Clptm1l	CLPTM1-like	1.00640360214119	0.935702510610089	0.996318648813875	66.7956528521294	77.0822646386745	74.7137333247572	78.6123890469307	64.3635700181806	75.4470598401702	71.0646736524942
Clpx	caseinolytic mitochondrial matrix peptidase chaperone subunit	1.00518049680636	0.951273132904444	0.9965071110624	39.3028107691127	39.5780145282719	39.3716932462911	39.2722220130734	40.5786001346424	34.0443820085033	43.028199663565
Clspn	claspin	-1.17567153712747	0.479343194389083	0.92177738090681	2.39068192026233	1.27955676847256	1.78361697592259	1.90246058194819	2.66679965360883	2.20748874694906	1.80095405831664
Clstn1	calsyntenin 1	-1.07182657595588	0.581194890378986	0.948129023103277	1142.93721243901	2070.58758727173	2046.66744992717	1484.66664914821	1864.88579020202	2202.5341610948	1964.98690092547
Clstn2	calsyntenin 2	1.00416613589651	0.97399710923682	0.996823939684342	97.6354496235135	208.258894730706	195.405148695519	148.93548555823	168.801210506807	181.406519693725	166.320541007242
Clstn3	calsyntenin 3	-1.15404520915806	0.122866885088186	0.710713593998593	358.650101677754	530.04536067796	514.276228057679	508.432590525655	545.396566996162	590.086269712229	514.683465206489
Clta	clathrin, light chain A	-1.09779116490996	0.42067939920347	0.908842932206423	38.394351639413	30.4887492073979	39.9001723502682	38.3889367428832	34.4521684979735	52.9306746212898	33.1472895598278
Cltb	clathrin, light chain B	-1.04644395822592	0.695383208978905	0.968122095176064	47.6223838516256	46.9023739615976	61.9641749413106	43.4168682808891	52.3990094100977	71.4245247901742	50.6700858029086
Cltc	clathrin, heavy chain (Hc)	-1.07967461244571	0.333917581083762	0.877900759096737	1730.27994660906	1977.09169787886	1843.79753388797	2053.63825319229	2044.71457765483	1860.27529470672	2032.7903874994
Clu	clusterin	1.07510193705406	0.366866969411529	0.892841671789804	649.835159565706	626.365099490912	669.31878518695	608.855331244206	527.377650417724	698.056997090782	578.203601587657
Cluap1	clusterin associated protein 1	-1.25039159903863	0.0836914539865009	0.649186140449822	27.0147056989643	22.281936830298	22.7906613590108	24.3922624614072	28.7581908591871	43.0215029127629	23.8991470982018
Clvs1	clavesin 1	-1.02837213254547	0.744873994937395	0.974145366262158	49.6305566646459	44.3432604246525	45.4492029420274	52.5215010659269	47.5699397670763	40.6668482493505	50.5727369348915
Clvs2	clavesin 2	-1.01664581077379	0.893692512022097	0.993059596556186	11.9055959629064	14.3398603363304	14.8634747993549	10.6673682630667	14.9196629269467	16.6788038658374	13.2881204843363
Clybl	citrate lyase beta like	-1.15878805013151	0.21956775047359	0.82132301845144	7.26767303759748	8.20681237709986	8.32354588763873	8.56107261876687	8.93738262290525	9.66389518108813	9.49151463166875
Cmas	cytidine monophosphate N-acetylneuraminic acid synthetase	-1.07001646462179	0.425432165371451	0.908842932206423	83.004476271508	79.5531328812422	71.146499372912	96.5498745338708	83.9681512555211	72.258464983466	81.0916070582571
Cmbl	carboxymethylenebutenolidase homolog (Pseudomonas)	1.12624252458549	0.394230944691751	0.902906007958804	12.1924777933379	9.00102002649662	9.51262387158712	11.4147634916892	7.49586929663021	8.38845723840644	9.10211915960029
Cmc1	C-x(9)-C motif containing 1	2.14581275736245	0.00765537301698065	0.271409410926347	1.38659551375215	2.11788706505803	2.51027574389105	0.543560166270913	1.36943765996129	0.735829582316355	1.07083754818827
Cmip	c-Maf-inducing protein	-1.07720086567672	0.295118785397701	0.87332179348251	250.686906158708	276.913733756337	259.219000500749	290.1252387471	285.563789935086	276.671922950949	277.882343754856
Cmklr1	chemokine-like receptor 1	1.54765860005207	0.035606669456869	0.503439927674006	4.44666837168793	3.4415664807193	2.51027574389105	2.6498558105707	2.01811865678506	2.69804180182663	1.65493075629096
Cml1	camello-like 1	1.12379614385726	0.42408453299972	0.908842932206423	6.55046846151878	6.97137825581601	5.94538991974195	6.18299689133163	5.33359930721765	4.75836463231243	6.86309519520664
Cml2	camello-like 2	-1.06752593496817	0.790595027642024	0.978105907522025	4.54229564849842	4.85349119075798	1.78361697592259	3.80492116389639	3.89208598094261	2.30559935792458	6.03562981706116
Cml5	camello-like 5	1.40914007957623	0.162331264425294	0.765559066392042	4.87699111733515	3.22095324477575	3.50117406384804	2.51396576900297	2.66679965360883	4.5621434103614	1.21686085021394
Cmpk1	cytidine monophosphate (UMP-CMP) kinase 1	-1.03921285534969	0.601135750173831	0.95207013463396	112.266422975519	114.939495926587	125.711966858544	127.464858990529	121.375422072358	116.310129311472	123.730411249754
Cmpk2	cytidine monophosphate (UMP-CMP) kinase 2, mitochondrial	-1.02313235007905	0.799540338479363	0.978105907522025	30.0747785569001	31.9006739174365	28.4057518387671	30.0316991864679	31.8574445106784	27.5690816841194	33.9747549379733
Cmss1	cms1 ribosomal small subunit homolog (yeast)	-1.02703686354038	0.864930321763987	0.99087358119399	6.50265482311353	8.4274256130434	9.44656398358999	6.45477697446709	8.14455029345398	11.4789414841351	7.10646736524942
Cmtm3	CKLF-like MARVEL transmembrane domain containing 3	-1.04630053058741	0.829014021107694	0.981544215067636	2.91663194272004	2.25025500662415	2.24603619190251	2.03835062351592	2.66679965360883	2.55087588536336	3.06648934253914
Cmtm4	CKLF-like MARVEL transmembrane domain containing 4	-1.1287479143467	0.114121709273047	0.699415295651808	68.851639303555	78.361821407147	71.3446790369034	81.1263548159337	82.0221082650498	77.0168296157785	88.8308420656178
Cmtm5	CKLF-like MARVEL transmembrane domain containing 5	1.25675948687384	0.0171185330817564	0.378467044125874	38.2509107241972	40.3722221776687	37.5880762703686	35.1275757452577	26.8842235350295	34.7311562853319	26.5762409686725
Cmtm6	CKLF-like MARVEL transmembrane domain containing 6	1.06013848300455	0.830916239917864	0.982308818277297	3.01225921953053	1.94139647630319	1.45331753593692	1.56273547802887	2.23434565572631	1.56976977560822	2.72576830447923
Cmtm7	CKLF-like MARVEL transmembrane domain containing 7	1.37190655781692	0.143585899832866	0.73884563911259	4.59010928690367	3.39744383353059	3.30299439985664	2.31013070665138	3.53170764937385	3.63009260609402	1.55758188827385
Cmtm8	CKLF-like MARVEL transmembrane domain containing 8	-1.5306795886901	0.23337540814592	0.834842958816511	0.334695468836726	1.05894353252901	1.05695820795412	1.35890041567728	0.648680996823768	1.07921672073065	1.84962849232519
Cmtr1	cap methyltransferase 1	-1.07203430915363	0.357450357337855	0.889518021568273	125.319546260151	149.134547497836	133.903392970188	140.646193022599	158.710617222882	140.788726749863	143.784278061279
Cmtr2	cap methyltransferase 2	-1.21961653352787	0.0869059432468919	0.65990172547792	16.0653825041628	14.4281056307078	14.1368160313864	22.6256919210267	16.7215545847905	15.1090340902291	18.3015871872177
Cnbd2	cyclic nucleotide binding domain containing 2	1.08734948121697	0.454484097161791	0.915732853786886	27.540655721422	25.7235033110173	25.9615359828732	18.4131006324272	23.3525158856557	31.2482295957012	23.8991470982018
Cnbp	CCHC-type zinc finger, nucleic acid binding protein	-1.11195221691754	0.180728124430451	0.783863422860361	381.313766281841	360.570272826129	375.418343487706	438.313329076707	435.409100201376	350.303936488073	432.667043902069
Cndp1	carnosine dipeptidase 1 (metallopeptidase M20 family)	1.03551140938395	0.87112407852444	0.991643945255759	5.88107752384533	3.08858530320962	3.03875484786811	5.02793153800594	3.6037833156876	2.59993119085112	4.33202462676164
Cndp2	CNDP dipeptidase 2 (metallopeptidase M20 family)	1.08114849777204	0.377225279977697	0.896577977873767	59.7192343681529	69.3608013806504	68.7683434050152	55.1713568764976	56.7235493889229	73.9263453700498	57.8739020361751
Cnep1r1	CTD nuclear envelope phosphatase 1 regulatory subunit 1	-1.04702905278672	0.627191946382746	0.956154339988344	28.0187921054745	29.6945415580011	31.3123869106409	32.3418298931193	33.6593361685222	25.5578141591214	32.8065685217679
Cnih1	cornichon family AMPA receptor auxiliary protein 1	-1.00940262451483	0.915505099959377	0.994960680028796	61.3927117123366	54.5797145724329	63.4174924772475	68.8962510748382	60.3994083709242	50.3307434304387	61.8652056248768
Cnih2	cornichon family AMPA receptor auxiliary protein 2	1.04509012000029	0.714689396519112	0.972589081499498	60.3886253058264	39.9309957057816	36.8614175024001	35.1275757452577	49.9484367554302	40.8140141658138	49.2585272166604
Cnih3	cornichon family AMPA receptor auxiliary protein 3	-1.39630062316377	0.00956489487088759	0.299329706896526	11.5709004940697	11.6925015050079	10.0411029755642	17.2580352791015	17.5143869142417	11.6751627060862	15.8678654867898
Cnih4	cornichon family AMPA receptor auxiliary protein 4	-1.23266138705415	0.0477232420791752	0.554323632191648	22.5202236888711	23.1202671268835	25.8294162068789	32.8174450386063	33.5151848358947	22.8597723572948	28.4258694609977
Cnksr2	connector enhancer of kinase suppressor of Ras 2	-1.13438213224258	0.119768043463227	0.704974409019219	410.814781177878	451.198190151737	504.036945418123	451.766443191912	551.090544634948	534.849995733014	528.117608992851
Cnksr3	Cnksr family member 3	1.19382390362347	0.103318454620111	0.689529494202959	24.3849555866757	21.973078299977	21.403403711071	22.0821317547558	17.9468409121243	20.5051176938824	15.2837722786871
Cnn3	calponin 3, acidic	1.19849213493375	0.0802441003334143	0.644320488800439	114.178968511729	85.8185487820388	82.7069797724103	91.5219429958649	62.1292243624543	89.0844347657667	71.7947901626226
Cnnm1	cyclin and CBS domain divalent metal cation transport mediator 1	-1.07466183916205	0.376857953665442	0.896473210907323	126.03675083623	163.3420398926	157.222533433176	143.771663978656	165.846108187943	159.625964057161	170.506542331978
Cnnm2	cyclin and CBS domain divalent metal cation transport mediator 2	-1.03176052671411	0.706010644901601	0.970574372305499	43.5104109487744	41.6076562989525	50.0073352138295	44.6398786549987	46.3446534397426	50.674130568853	43.904339475719
Cnnm3	cyclin and CBS domain divalent metal cation transport mediator 3	1.0355510088198	0.670886869356567	0.961168527075542	55.2247523580598	47.0788645503524	47.6952391339299	47.6974045902726	50.0925880880577	45.0327704377609	50.4267136328658
Cnnm4	cyclin and CBS domain divalent metal cation transport mediator 4	-1.1760577707018	0.0891425164518925	0.664824099324727	19.6992190229616	22.6790406549964	23.8476195669649	24.1884273990556	25.875164206637	29.0407408487521	24.5319147403131
Cnot1	CCR4-NOT transcription complex, subunit 1	-1.02570831935248	0.716362714092427	0.972589081499498	259.054292879626	276.693120520394	272.364918212179	280.612935837359	283.617746944614	273.38521748327	267.660712613059
Cnot10	CCR4-NOT transcription complex, subunit 10	-1.06894712329465	0.415197798500783	0.908669062166063	49.7261839414564	47.3436004334847	43.269226638122	51.6382157957367	49.0114530933514	45.7686000200773	53.7852495794563
Cnot11	CCR4-NOT transcription complex, subunit 11	-1.05707829686662	0.61604638303459	0.955572104907082	11.6187141324749	13.1044262150465	12.5513787194552	13.2492790528535	12.2528632733378	13.7845408420597	13.1907716163191
[truncated: 9,956 more rows]
