# Supplementary material for: Comprehensive Evaluation of White Matter Damage and Neuron Death and Whole-Transcriptome Analysis of Rats With Chronic Cerebral Hypoperfusion
Source: Front Cell Neurosci. 2019 Jul 17;13:310. doi: 10.3389/fncel.2019.00310 (PMC6653095; doi:10.3389/fncel.2019.00310)
Supplement: Supplementary file 2 [file Data_Sheet_1.zip › Whole-transcriptome data/mRNA_expression_analysis/Group_8WvsGroup_Control_atfc1.5p0.05_283_genes.txt]

Gene_symbol	NAME	Foldchange	PValue	FDR	8wC1-6	8wC1-7	8wC2-5	kong1C1-4	kong2C1-4	kong2C1	kong2C2-4
Ac1576	uncharacterized LOC102552783	-1.76233480911297	0.00290887288103429	0.174325650931426	4.78136384052466	3.17683059758704	2.70845540788244	8.42518257719914	6.41473430192393	3.97347974450832	6.52237415714673
Acta2	actin, alpha 2, smooth muscle, aorta	1.90494998272795	0.00762908655918433	0.271409410926347	80.9963034584877	27.5325318457544	22.9888410230022	38.4568817636671	14.9917385932604	17.8561311975435	20.8326577556627
Adamts2	ADAM metallopeptidase with thrombospondin type 1 motif, 2	-1.51052618003114	0.0177275207294241	0.382616288357553	7.98487761367617	4.98585913232411	9.24838431959859	13.7928392191244	10.6671986144353	12.7543794268168	7.39851396930077
Adcy10	adenylate cyclase 10 (soluble)	2.37754079767688	0.0029531590720095	0.175090492850232	2.82100466590955	2.29437765381286	8.12536622364733	2.44602074821911	1.8018916578438	1.96221221951028	1.16818641620538
Adh6	alcohol dehydrogenase 6 (class V)	1.89580285292419	0.0450755080644939	0.545247385460466	1.96035917461511	0.882452943774178	1.32119775994266	0.543560166270913	1.08113499470628	0.294331832926542	1.02216311417971
Akr1b10	aldo-keto reductase family 1, member B10 (aldose reductase)	-1.99416425862299	0.00549863385730876	0.240432856738471	24.050260117839	5.9565573704757	5.68115036775342	24.2563724198395	26.3076182045195	17.6108546701048	26.965636440741
Alas2	5'-aminolevulinate synthase 2	1.81985457319158	0.00605166825021653	0.251707188995007	6.93297756876075	6.08892531204183	4.2278328318165	4.14464626781571	2.16226998941256	2.89426302377766	3.4558848146076
Alb	albumin	2.11495611430732	0.000128316169710357	0.0360690642762018	5.88107752384533	3.88279295260638	3.96359327982797	1.49479045724501	1.87396732415755	2.55087588536336	2.62841943646212
Anxa1	annexin A1	1.84309485019196	0.0151524067854459	0.358495620258466	6.8851639303555	3.26507589196446	4.16177294381937	4.55231639251889	1.22528632733378	2.10937813597355	2.48239613443644
Aplnr	apelin receptor	2.32524270986633	0.000880080071811635	0.0940786108924142	14.8700415440317	4.23577413011606	4.35995260781076	4.3484813301673	3.09925365149134	2.79615241280215	3.26118707857337
Apod	apolipoprotein D	1.64076390023768	5.32809757761775e-05	0.0196573500004235	105.811581790811	88.818888790871	91.3608251000347	83.7082656057205	44.18238345033	60.1418045279901	44.4884326838217
Apold1	apolipoprotein L domain containing 1	-1.87086878669125	0.0354009647645098	0.502336286069474	11.2362050252329	51.0499027973362	54.7636471496231	30.8470394358743	108.545953468511	44.6893832993466	107.813871328955
Aqp1	aquaporin 1	2.75477150433678	0.0242723177106458	0.431564733270911	8.55864127453913	0.838330296585469	2.90663507187384	3.73697614311252	0.432453997882512	0.686774276828598	1.11951198219683
Arc	activity-regulated cytoskeleton-associated protein	-1.85286016550039	0.00527304396830984	0.23795529123499	58.4760797696165	159.062143115296	190.450657095734	183.723336199568	232.299872529223	419.9134149752	171.723403182192
Arhgap9	Rho GTPase activating protein 9	1.5586727483125	0.0213031556209542	0.415710835142125	6.1679593542768	4.98585913232411	3.69935372783944	3.05752593527388	2.16226998941256	3.63009260609402	3.7966058526675
Arl11	ADP-ribosylation factor-like 11	1.53477604094324	0.030920623664575	0.478438902993411	7.21985939919223	4.19165148292735	3.96359327982797	4.14464626781571	3.24340498411884	2.35465466341233	3.69925698465039
Atf3	activating transcription factor 3	-2.17713567154328	0.0417301711783185	0.532911951163611	0.717204576078698	0.441226471887089	2.44421585589391	1.01917531175796	4.10831297988387	1.61882508109598	3.50455924861615
Atp2b4	ATPase, Ca++ transporting, plasma membrane 4	-1.52264424807784	7.07038956289572e-05	0.0238559493812662	196.035917461511	220.08376417728	298.194334419057	382.122796888452	398.79466171399	390.234955155107	278.709809133001
Bard1	BRCA1 associated RING domain 1	2.24818379145119	0.0475649348729312	0.554323632191648	1.62566370577838	1.05894353252901	0.990898319956992	1.08712033254183	0	0.49055305487757	0.584093208102692
Bcas1	breast carcinoma amplified sequence 1	1.52335694423497	4.35960822304456e-06	0.00514695346812641	298.691799117575	335.199750692622	408.580407262266	221.636657796965	213.704350620275	267.596691435714	209.154042934772
Bdnf	brain-derived neurotrophic factor	-1.78899878845185	1.54598772209314e-06	0.00323275031228667	16.1131961425681	22.9878991853173	25.1027574389105	42.6694730522666	44.18238345033	36.546202588379	29.7400791792288
Bgn	biglycan	1.61709778358659	0.0102601740372047	0.30900922113071	54.0772250363339	27.4884091985657	27.2827337428158	36.6903112232866	16.4332519195355	20.1617305554681	16.5979819969182
Bhlhe22	basic helix-loop-helix family, member e22	-1.69259327540326	0.000450752878727628	0.0760226926608339	17.9779280403727	29.7827868523785	27.7451529587958	50.9587655878981	55.6424143942166	29.1879067652154	34.8508947501273
Bmp3	bone morphogenetic protein 3	-1.56141406865224	0.000555471417927297	0.0789661566058379	8.55864127453913	10.8982938556111	9.97504308756705	14.2005093438276	18.5234462426343	16.2373061164476	12.4606551061908
Btk	Bruton agammaglobulinemia tyrosine kinase	1.79013956872914	0.00847786708588111	0.285678029375625	2.72537738909905	2.25025500662415	2.70845540788244	1.08712033254183	1.44151332627504	1.76599099755925	1.36288415223962
C1ql3	complement component 1, q subcomponent-like 3	-1.53464780321718	0.000150658720169931	0.0397693488295243	26.9668920605591	39.0044201148187	31.3784467986381	54.1521815647397	53.0476904069215	37.134866254232	55.1481337316959
C4b	complement component 4B (Chido blood group)	2.08141024483183	2.30537552821251e-05	0.0118335928200335	7.45892759121846	7.10374619738213	6.80416846370468	3.6010861015448	3.02717798517759	2.35465466341233	4.67274566482154
C5ar1	complement component 5a receptor 1	1.91587546809965	0.0141428755107785	0.345695213830746	3.10788649634103	2.11788706505803	1.51937742393405	1.08712033254183	1.00905932839253	0.833940193291869	1.75227962430808
Cald1	caldesmon 1	1.50696576979796	0.0114778453316674	0.315868163136748	50.0608794102931	28.7238433198495	27.1506139668216	34.5840155789868	17.6585382468692	18.984403223762	22.6336118139793
Cartpt	CART prepropeptide	2.33247748014817	0.0263810626823082	0.454015781380948	16.2566370577838	2.4708682425677	1.78361697592259	3.3972510391932	3.38755631674635	1.3735485536572	3.60190811663327
Catsperg1	catsper channel auxiliary subunit gamma 1	-1.64880219280162	0.0105502972085239	0.31362867889836	2.58193647388331	3.00034000883221	5.08661137577923	5.50354668349299	7.78417196188522	5.15080707621448	4.86744340085577
Cbln1	cerebellin 1 precursor	-2.90383650551392	0.0015411116658062	0.129038044868851	5.59419569341385	0.926575590962887	4.75631193579356	8.90079772268619	15.9287222553392	15.4524212286434	3.30986151258192
Cchcr1	coiled-coil alpha-helical rod protein 1	1.54171239079844	0.00659870497478396	0.256249124203635	7.45892759121846	9.17751061525145	12.3531990554638	4.82409647565435	7.42379363031646	7.01490868474925	5.69490877900125
Cd9	CD9 molecule	1.5294778054407	0.000659144254009774	0.0845854028569499	40.3068971756228	34.9892592206462	37.5880762703686	32.0700498099838	16.9377815837317	28.7464090158256	20.5892855856199
Cd99	CD99 molecule	1.50290260958525	0.0105729471625908	0.31362867889836	6.50265482311353	6.35366119517408	6.47386902371901	3.94081120546412	4.32453997882512	4.66025402133691	4.18600132473596
Cdc42bpg	CDC42 binding protein kinase gamma (DMPK-like)	1.66085942645131	0.00361570796375934	0.195042290211091	11.8577823245011	7.45672737489181	7.39870745567887	5.43560166270913	3.6037833156876	5.15080707621448	7.15514179925798
Cdhr1	cadherin-related family member 1	3.10852082704616	0.0122838459658279	0.326628570884154	86.0645491294438	5.4270856042112	4.75631193579356	17.8695404661563	7.56794496294396	5.98474726950635	9.88091010373721
Cdt1	chromatin licensing and DNA replication factor 1	1.67734424032027	0.0303355972901843	0.473107082705305	2.29505464345183	2.55911353694512	1.71755708792545	1.56273547802887	1.44151332627504	1.22638263719392	1.07083754818827
Cilp	cartilage intermediate layer protein, nucleotide pyrophosphohydrolase	1.79736386488567	0.0488921398098395	0.555368521064322	5.21168658617187	2.07376441786932	1.51937742393405	1.56273547802887	1.51358899258879	1.22638263719392	2.23902396439365
Cited4	Cbp/p300-interacting transactivator, with Glu/Asp-rich carboxy-terminal domain, 4	1.58858765363863	0.029453262679669	0.468349937484489	3.82509107241972	2.51499088975641	3.03875484786811	1.6986255195966	2.59472398729507	2.10937813597355	1.50890745426529
Clec14a	C-type lectin domain family 14, member A	1.75514025616438	0.000896458544105341	0.0940786108924142	17.9779280403727	12.0454826825175	10.5695820795412	10.1238080967957	6.34265863561018	5.19986238170224	9.24814246162596
Cmc1	C-x(9)-C motif containing 1	2.14581275736245	0.00765537301698065	0.271409410926347	1.38659551375215	2.11788706505803	2.51027574389105	0.543560166270913	1.36943765996129	0.735829582316355	1.07083754818827
Cmklr1	chemokine-like receptor 1	1.54765860005207	0.035606669456869	0.503439927674006	4.44666837168793	3.4415664807193	2.51027574389105	2.6498558105707	2.01811865678506	2.69804180182663	1.65493075629096
Col11a1	collagen, type XI, alpha 1	1.95476864400636	0.00118320163623527	0.108683308634375	34.8561423974247	13.9868791588207	11.4944205115011	13.9287292606921	10.162668950239	8.19223601645542	9.00477029158318
Col3a1	collagen, type III, alpha 1	1.98995721081927	0.0125146931389156	0.328028784734316	66.4131437448875	24.9292956616205	35.342040078466	45.7949440083244	11.0996526123178	9.95822701401467	18.1068894511835
Cort	cortistatin	-2.91102672814494	0.00589245106921584	0.251141795390477	0.14344091521574	0.441226471887089	0.792718655965594	0.883285270190233	1.00905932839253	2.20748874694906	1.07083754818827
Cox7c	cytochrome c oxidase, subunit VIIc	1.50872404077702	0.00253924163734333	0.166151939102533	21.4205100055505	18.0902853473707	23.6494399029735	10.8712033254183	12.5411659385929	19.5240115841273	12.6066784082164
Cps1	carbamoyl-phosphate synthetase 1	-1.77392656896215	0.00750026540243298	0.269468552882177	1.19534096013116	2.51499088975641	2.44421585589391	3.12547095605775	4.10831297988387	3.23765016219196	4.03997802271029
Crb1	crumbs family member 1, photoreceptor morphogenesis associated	1.92207611270278	0.00668868587749804	0.256749203121434	3.44258196517775	2.86797206726608	2.24603619190251	2.31013070665138	1.36943765996129	1.07921672073065	1.2655352842225
Crh	corticotropin releasing hormone	-1.85307982235272	0.0137682012902339	0.342188463509239	1.3387818753469	1.76490588754836	1.78361697592259	3.32930601840934	4.25246431251137	2.99237363475318	1.6062563222824
Cxadrl1	coxsackie virus and adenovirus receptor-like 1	-1.79343472563962	0.0217348335121354	0.417917661961352	1.05190004491542	1.19131147409514	0.924838431959859	1.97040560273206	1.15321066102003	1.91315691402252	2.531070568445
Cyp26a1	cytochrome P450, family 26, subfamily a, polypeptide 1	1.59035737454314	0.0468371014427025	0.552508367221266	2.24724100504659	2.9562173616435	3.17087462386237	2.44602074821911	1.00905932839253	1.66788038658374	1.84962849232519
Cyr61	cysteine-rich, angiogenic inducer, 61	-2.03251058670378	0.0269136614078436	0.45916573205347	1.81691825939937	2.38262294819028	5.61509047975629	2.24218568586751	12.5411659385929	4.5621434103614	7.10646736524942
Cytl1	cytokine like 1	2.50407700458356	0.011669733606795	0.319658642602835	2.29505464345183	1.45604735722739	0.990898319956992	1.22301037410955	0.072075666313752	0.833940193291869	0.389395472068462
Dapk2	death-associated protein kinase 2	1.98433111913962	0.003049802217746	0.175638853574192	2.0559864514256	2.4708682425677	2.31209607989965	1.49479045724501	0.72075666313752	1.3735485536572	0.973488680171154
Ddc	dopa decarboxylase (aromatic L-amino acid decarboxylase)	-1.71791228684133	0.0277038816502434	0.463541042892227	7.88925033686568	3.88279295260638	3.17087462386237	9.10463278503779	9.80229061867028	3.72820321706953	11.779213030071
Ddx31	DEAD (Asp-Glu-Ala-Asp) box polypeptide 31	1.69279610026796	0.00285539803134924	0.173649847092858	11.2362050252329	8.29505767147728	5.41691081576489	6.25094191211549	4.97322097564889	4.16970096645934	4.42937349477875
Des	desmin	2.0240644692212	0.00128627548852121	0.115043700132435	20.2251690454193	6.83901031424988	7.13446790369034	6.86244709917027	4.39661564513887	5.73947074206757	5.54888547697558
Dleu7	deleted in lymphocytic leukemia, 7	-1.62448075612821	0.00203533471457763	0.154692485966264	5.16387294776663	3.9710382469838	5.08661137577923	7.40600726544118	9.65813928604277	7.89790418352887	5.88960651503548
Dmgdh	dimethylglycine dehydrogenase	-1.78878147580282	0.00958382425943476	0.299329706896526	1.76910462099412	3.08858530320962	4.2278328318165	5.77532676662845	6.9192639661202	5.64136013109205	3.26118707857337
Doc2g	double C2-like domains, gamma	1.93660095188754	0.00421416161257117	0.213529579390624	5.21168658617187	3.08858530320962	2.57633563188818	1.56273547802887	2.52264832098132	1.81504630304701	1.65493075629096
Dusp4	dual specificity phosphatase 4	-1.52321847125195	0.00233907652992094	0.160553125071201	7.12423212238174	9.00102002649662	9.11626454360433	12.8416089281503	15.2800412585154	13.3920983981577	9.83223566972866
Dysf	dysferlin	1.5481494896392	0.0223415227094205	0.420695532868673	5.40294113979286	3.17683059758704	4.49207238380503	3.19341597684161	2.01811865678506	3.13953955121645	2.82311717249635
Echdc2	enoyl CoA hydratase domain containing 2	1.69434728463749	0.0082972579231771	0.282999968367991	9.08459129699684	5.69182148734345	3.69935372783944	4.14464626781571	2.59472398729507	3.72820321706953	4.08865245671885
Efcab1	EF hand calcium binding domain 1	2.0099968020887	0.000599158473448923	0.0803825561083862	8.03269125208142	6.26541590079667	9.31444420759572	4.07670124703184	4.25246431251137	1.96221221951028	5.35418774094135
Efcc1	EF-hand and coiled-coil domain containing 1	2.15870941678666	0.00892409951670591	0.293499086854212	1.14752732172592	1.72078324035965	1.32119775994266	0.815340249406369	0.792832329451272	0.392442443902056	0.63276764211125
Egr1	early growth response 1	-1.70242323045748	0.0338343443395549	0.496453500714018	11.5230868556644	18.6197571136352	34.813560974489	21.9462417131881	31.3529148464821	70.3453080694435	23.4610771921248
Egr2	early growth response 2	-3.58177853087069	2.93632873277253e-06	0.00432098364067452	3.34695468836726	4.80936854356927	9.97504308756705	18.6169356947788	19.3883542383993	38.7046360298403	9.39416576365164
Egr4	early growth response 4	-1.53010019855755	0.0173830033071222	0.381702113858357	4.73355020211941	5.33884030983378	6.34174924772475	7.67778734857664	8.93738262290525	11.0374437347453	5.74358321300981
Ephx2	epoxide hydrolase 2, cytoplasmic	3.72191021998948	0.000432733763885356	0.0751302178886839	13.770327860711	10.0158409118369	9.84292331157279	1.29095539489342	1.08113499470628	8.73184437682074	0.827465378145481
Epsti1	epithelial stromal interaction 1 (breast)	1.94209216568695	0.0122287850796186	0.325898502595885	1.81691825939937	1.80902853473707	1.51937742393405	0.543560166270913	1.00905932839253	1.0301614152429	0.924814246162596
Eqtn	equatorin, sperm acrosome associated	1.83777168228274	0.0259977978209722	0.449385067458854	2.10380008983085	1.63253794598223	1.45331753593692	0.883285270190233	0.864907995765024	0.735829582316355	1.2655352842225
Etv4	ets variant 4	1.56168967711279	0.0238937272019029	0.430246811463415	6.69390937673452	16.1047662238788	15.1937742393405	11.4147634916892	7.0634152987477	8.4375125438942	5.54888547697558
Fam111a	family with sequence similarity 111, member A	2.10507884437613	0.0002406325731857	0.0480642696117998	16.7347734418363	67.6841407874795	49.0164368938725	26.498558105707	18.8117489078893	17.9542418085191	21.2707276617397
Fam129a	family with sequence similarity 129, member A	1.73188858866761	0.00860610174522986	0.287829000578424	8.3195730825129	4.01516089417251	5.35085092776776	4.95998651722208	2.52264832098132	3.67914791158177	2.48239613443644
Fam129c	family with sequence similarity 129, member C	-3.11615629694297	0.0316955028213589	0.481990809212877	0.765018214483945	0.705962355019343	0.330299439985664	3.66903112232866	1.36943765996129	2.59993119085112	0
Fat2	FAT atypical cadherin 2	1.6570301336205	0.0287169038330596	0.467795057674266	14.3919051599792	4.54463266043702	7.72900689566454	6.18299689133163	5.62190197247266	6.62246624084719	3.06648934253914
Fgl2	fibrinogen-like 2	1.55183716731689	0.0394281759648756	0.522339594127998	19.1732690005039	8.07444443553373	7.92718655965594	10.8032583046344	6.48680996823768	4.75836463231243	8.27465378145481
Fibcd1	fibrinogen C domain containing 1	-1.57461080026288	0.00224670141167839	0.157884267061161	10.9971368332067	21.5759744752787	11.0980611835183	21.8782966924042	26.163466871892	19.9164540280293	24.1425192682446
Fign	fidgetin	1.8365657082937	0.0368568803050231	0.510119963518291	15.5872461201104	4.54463266043702	4.0296531678251	7.7457323693605	2.88302665255008	2.59993119085112	4.38069906077019
Flna	filamin A, alpha	1.52766629361563	0.0125331367051574	0.328028784734316	302.803772020426	133.868111570543	123.862289994624	166.669135982819	100.185176176115	96.295564672467	126.21280738419
Fn1	fibronectin 1	1.8556574361536	8.87082464364323e-08	0.00034909651914284	146.979124457728	132.985658626769	134.762171514151	108.440253171047	56.8677007215504	67.0586026017638	65.7591603455615
Fndc1	fibronectin type III domain containing 1	1.59228273876555	0.0362821103328641	0.507883613536533	11.3318323020434	4.72112324919185	7.26658767968461	8.08545747327982	3.53170764937385	4.12064566097159	3.84528028667606
Fosl2	fos-like antigen 2	-1.59617557004561	0.000896840962903942	0.0940786108924142	5.40294113979286	7.19199149175955	8.91808487961293	9.91997303444415	11.6041822765141	12.6562688158413	11.2924686899854
Foxd1	forkhead box D1	2.52208397717044	0.0315946704044167	0.481990809212877	2.53412283547807	1.19131147409514	1.18907798394839	1.6986255195966	0.36037833156876	0.294331832926542	0.292046604051346
Fth1	ferritin, heavy polypeptide 1	1.68056153800638	3.29399057818657e-06	0.00432098364067452	837.981826690351	1135.71693863737	1027.6276176834	670.413520074387	459.194070084914	757.708248563894	493.753458582809
Fxyd6	FXYD domain-containing ion transport regulator 6	-1.50061027596184	0.00150849355699904	0.127740616112443	22.5680373272764	14.3398603363304	26.2918354228589	26.974173251194	34.0917901664047	34.5839903688687	30.37284682134
Fzd5	frizzled class receptor 5	1.74818207849454	0.0100104883415956	0.30617571337015	4.1119729028512	2.64735883132253	2.90663507187384	2.58191078978683	1.72981599153005	1.17732733170617	1.94697736034231
G0s2	G0/G1switch 2	1.66554793507855	0.0493088408377239	0.555368521064322	1.48222279056264	2.07376441786932	2.04785652791112	0.679450207838641	0.864907995765024	1.22638263719392	1.6062563222824
Gas5	growth arrest specific 5	1.80307385369413	0.0107967147821059	0.313832166728075	2.43849555866757	2.07376441786932	3.30299439985664	1.22301037410955	1.44151332627504	1.96221221951028	1.07083754818827
Gata2	GATA binding protein 2	1.54531167110528	0.0115427112970289	0.316914533890054	8.17613216729716	6.57427443111763	6.20962947173048	5.84327178741231	3.53170764937385	3.43387138414299	5.30551330693279
Gja5	gap junction protein, alpha 5	2.26043078690106	0.0108268503671856	0.313832166728075	2.39068192026233	1.58841529879352	0.858778543962726	1.15506535332569	0.288302665255008	0.784884887804112	0.63276764211125
Gjc2	gap junction protein, gamma 2	1.5880162958418	0.000540657342100752	0.0789661566058379	32.6089013923782	34.5480327487591	35.7383994064488	31.2547095605775	15.9287222553392	22.3692193024172	16.8900286009695
Gng11	guanine nucleotide binding protein (G protein), gamma 11	1.76778813435527	0.0165425198610277	0.372711811983383	6.45484118470828	2.77972677288866	4.6241921597993	3.87286618468025	2.16226998941256	1.76599099755925	2.67709387047067
Gng7	guanine nucleotide binding protein (G protein), gamma 7	1.84024955722861	0.0444469668520954	0.542766110010983	465.752651705507	105.806107958524	72.6658767968461	190.178113174036	115.104839103062	61.564408387135	100.025961887586
Gpr149	G protein-coupled receptor 149	2.36603934121442	0.0144624758841602	0.351156879849037	23.6199373721918	3.52981177509671	3.36905428785377	6.93039211995413	3.02717798517759	2.64898649633888	4.62407123081298
Gpr4	G protein-coupled receptor 4	1.81233548219248	0.00669818351358646	0.256749203121434	4.92480475574039	3.52981177509671	3.10481473586524	2.98958091449002	2.09019432309881	1.71693569207149	1.80095405831664
Gprc5c	G protein-coupled receptor, class C, group 5, member C	1.82395504189682	0.0152174591777154	0.359314646104215	4.68573656371416	2.55911353694512	2.84057518387671	2.51396576900297	1.08113499470628	1.27543794268168	2.48239613443644
Grin3b	glutamate receptor, ionotropic, N-methyl-D-aspartate 3B	1.87434714417812	0.0368404717627755	0.510119963518291	4.8291774789299	1.94139647630319	1.65149719992832	2.24218568586751	0.72075666313752	1.81504630304701	1.21686085021394
Hba1	hemoglobin, alpha 1	1.70074847931711	2.14088716689194e-05	0.0114887790419665	274.40247080771	219.289556527883	145.529933257684	123.388157743497	116.185974097768	102.231256636486	159.408771378027
Hba2	hemoglobin, alpha 2	1.85713021237231	0.000566967110981152	0.0789661566058379	55.3203796348703	41.5635336517638	25.1027574389105	25.6152728355168	15.7845709227117	20.1617305554681	26.0408221945784
Hbb	hemoglobin, beta	1.9434797914632	0.0018912052722815	0.149859267055105	285.734303109753	211.21511209235	96.3153166998196	111.701614168673	88.2926912343463	51.4099601511693	155.660839959368
Hbb-b1	hemoglobin, beta adult major chain	2.51238117940246	1.58608715328262e-06	0.00323275031228667	62.635866310873	42.5783545371041	25.9615359828732	25.2076027108136	10.6671986144353	12.4109922884025	21.3680765297568
Hfe	hemochromatosis	1.75357000185348	0.0129391491844968	0.332086076678629	3.29914104996201	3.22095324477575	2.17997630390538	1.22301037410955	1.44151332627504	1.61882508109598	2.28769839840221
Hic1	hypermethylated in cancer 1	1.57500573949798	0.0201972846658286	0.406216597554979	4.1119729028512	3.26507589196446	3.03875484786811	2.58191078978683	2.01811865678506	2.15843344146131	2.09300066236798
Hif3a	hypoxia inducible factor 3, alpha subunit	-2.12659666180092	0.0138834723039917	0.342188463509239	1.14752732172592	0.529471766264507	0.660598879971328	1.29095539489342	1.36943765996129	2.45276527438785	1.50890745426529
Hist1h1b	histone cluster 1, H1b	1.61941938218885	0.0120087456981931	0.324703148819851	3.06007285793578	4.98585913232411	5.87933003174482	2.71780083135456	2.73887531992258	3.13953955121645	2.77444273848779
Hist1h4b	histone cluster 1, H4b	1.59314994009935	0.00404475510097201	0.209440257552963	23.2852419033551	25.3263994863189	43.7316458541019	16.5785850712628	17.0819329163592	28.7464090158256	14.6023302025673
Ifit1	interferon-induced protein with tetratricopeptide repeats 1	2.1148940954865	0.00617040219798578	0.251707188995007	8.36738672091815	6.97137825581601	5.68115036775342	6.0471068497639	1.29736199364754	4.5621434103614	1.36288415223962
Ifit3	interferon-induced protein with tetratricopeptide repeats 3	-1.59940790343787	0.0422193130726138	0.533317634919492	3.490395603583	4.9417364851354	4.16177294381937	3.66903112232866	9.87436628498403	4.36592218841037	9.00477029158318
Ifitm2	interferon induced transmembrane protein 2	1.84940615886745	0.0280191026834391	0.464524998897348	5.06824567095613	3.00034000883221	2.37815596789678	3.53314108076093	1.08113499470628	1.32449324816944	1.65493075629096
Ifitm3	interferon induced transmembrane protein 3	1.9618858351815	0.00362119197697444	0.195042290211091	4.25541381806694	2.82384942007737	2.11391641590825	2.17424066508365	1.29736199364754	1.66788038658374	1.16818641620538
Igsf1	immunoglobulin superfamily, member 1	1.78969692511234	0.0390163023924199	0.519892342909301	196.131544738321	45.1374680740492	53.8388087176632	102.936706487554	40.4344488020149	46.4063189914181	30.1781490853058
Inhbb	inhibin beta-B	-1.52885633984181	0.0114499558618587	0.315836866600711	4.92480475574039	4.14752883573864	7.06840801569321	6.59066701603482	10.5230472818078	8.68278907133299	6.91176962921519
Insc	inscuteable homolog (Drosophila)	1.59538882379964	0.00148902712113806	0.127740616112443	5.97670480065582	7.72146325802406	7.6629470076674	4.75615145487049	4.82906964302139	4.36592218841037	3.94262915469317
Islr	immunoglobulin superfamily containing leucine-rich repeat	1.69786572238395	0.0201159306609909	0.405271756087983	15.0134824592474	6.61839707830634	8.32354588763873	10.1917531175796	3.31548065043259	4.66025402133691	5.40286217494991
Itgal	integrin, alpha L	1.7954979761517	0.00630531204649554	0.252327802660678	3.34695468836726	2.86797206726608	2.37815596789678	1.83451556116433	1.72981599153005	1.61882508109598	1.2655352842225
Itgam	integrin, alpha M	1.67826341545328	0.000162786023954563	0.0412220106126427	27.6840966366378	19.855191234919	17.2416307672517	11.5506535332569	14.2709819301229	10.0563376249902	15.6731677507556
Jag1	jagged 1	1.51177075697747	0.000522630343103692	0.0787477194504989	52.8340704377974	38.2984577597993	33.1620637745607	30.3034792696034	26.9562992013433	20.8975601377845	31.6383821055625
Junb	jun B proto-oncogene	-1.64871354674953	0.00492140504424625	0.231482501802276	19.8904735765826	25.4146447806963	46.3740413739872	37.505651472693	57.7326087173154	69.6094784871271	36.2624533363755
Kank4	KN motif and ankyrin repeat domains 4	1.51764350162922	0.0201132626445976	0.405271756087983	9.56272768104931	5.86831207609829	6.80416846370468	6.59066701603482	3.67585898200135	5.10175177072673	4.18600132473596
Kif11	kinesin family member 11	1.97035643227556	0.0113021928000584	0.315637044097002	2.34286828185708	1.9855191234919	2.11391641590825	1.42684543646115	0.648680996823768	1.66788038658374	0.584093208102692
Kif23	kinesin family member 23	-1.55819776085315	0.0409245868338437	0.529854869665966	2.34286828185708	2.20613235943545	1.38725764793979	3.80492116389639	2.52264832098132	2.79615241280215	3.35853594659048
Klf2	Kruppel-like factor 2	-2.31364088844048	0.00383800998679851	0.199610334379486	1.3387818753469	0.926575590962887	2.11391641590825	1.49479045724501	4.39661564513887	4.16970096645934	3.26118707857337
LOC100360552	NA	1.99112957386467	0.0155102888851323	0.361172525794619	6.74172301513976	2.60323618413383	2.90663507187384	3.3972510391932	1.00905932839253	1.61882508109598	2.1903495303851
LOC100910558	uncharacterized LOC100910558	1.52002936041654	0.00239448733867491	0.162215281118885	9.84960951148079	9.26575590962887	11.6926001754925	6.31888693289936	5.62190197247266	8.19223601645542	6.66839745917241
LOC100910802	uncharacterized LOC100910802	1.79174505896587	0.0154728276140721	0.361012258521215	3.72946379560923	1.80902853473707	2.24603619190251	1.15506535332569	1.87396732415755	1.47165916463271	1.31420971823106
LOC500300	similar to hypothetical protein MGC6835	-2.00534942898852	0.0283278723048639	0.466024124866858	1.24315459853641	1.41192471003869	0.792718655965594	2.78574585213843	2.95510231886383	0.686774276828598	2.96914047452202
LOC689064	beta-globin	2.03116631951066	8.98814118037779e-06	0.00816261498273386	39.6375062379494	27.0471827266786	20.2143257271226	17.1900902583176	10.3788959491803	11.2827202621841	18.2042383192006
LOC690871	hypothetical protein LOC690871	1.81514009258445	0.00417584661901057	0.213420109021813	3.53820924198824	3.75042501104026	5.87933003174482	2.78574585213843	2.23434565572631	1.61882508109598	2.96914047452202
Ldlrap1	low density lipoprotein receptor adaptor protein 1	1.50565176985498	3.32610055788457e-05	0.0151030550716866	38.1074698089815	32.6507589196446	34.5493214225005	26.0908879810038	20.7577918983606	25.1653717152193	21.2220532277312
Lilrb3l	leukocyte immunoglobulin-like receptor, subfamily B (with TM and ITIM domains), member 3-like	1.9748137119201	0.00625724391306716	0.251707188995007	2.34286828185708	2.38262294819028	3.6332938398423	0.815340249406369	1.44151332627504	2.20748874694906	1.07083754818827
Lingo4	leucine rich repeat and Ig domain containing 4	1.69374562322614	0.039001710012945	0.519892342909301	1.72129098258888	4.10340618854993	3.36905428785377	1.63068049881274	1.22528632733378	1.47165916463271	2.82311717249635
Lmo2	LIM domain only 2	1.53055982747706	0.0109071337171695	0.313832166728075	14.2006506063582	10.2805767949692	7.79506678366167	6.45477697446709	7.64002062925772	4.95458585426346	9.15079359360885
Lppr1	lipid phosphate phosphatase-related protein type 1	1.7439302917888	0.014864583395059	0.354689199745924	11.044950471612	3.61805706947413	4.69025204779643	3.80492116389639	4.25246431251137	4.12064566097159	2.67709387047067
Lrrc6	leucine rich repeat containing 6	-2.07730368708692	0.00182208019628646	0.147338895872315	1.19534096013116	1.80902853473707	2.51027574389105	2.10629564429979	3.4596319830601	5.15080707621448	4.28335019275308
Ltbp1	latent transforming growth factor beta binding protein 1	1.78673462058519	0.000214996068429022	0.0478913883749629	24.4805828634862	15.1340679857272	11.8907798394839	11.9583236579601	8.21662595976773	8.48656784938196	9.88091010373721
Ly86	lymphocyte antigen 86	1.51270829532127	0.0449679394582614	0.545063134747674	2.91663194272004	2.73560412569995	2.44421585589391	1.63068049881274	1.44151332627504	2.25654405243682	1.75227962430808
Mbp	myelin basic protein	1.67968177436931	3.00665389343566e-05	0.0141986223463606	3928.08164954463	4562.50233254845	5432.63306910821	3325.43315222466	2251.0672103111	3469.28931470515	2006.36016983275
Mcoln2	mucolipin 2	-2.48242346565803	0.00644553346883626	0.253692283709401	0.239068192026233	1.32367941566127	0.858778543962726	1.29095539489342	2.16226998941256	2.15843344146131	2.43372170042789
Mdga1	MAM domain containing glycosylphosphatidylinositol anchor 1	1.71469608863994	0.000232568427511107	0.0480642696117998	51.782170392882	27.7090224345092	29.0663507187384	26.498558105707	23.7128942172244	17.1693569207149	17.279424073038
Met	MET proto-oncogene, receptor tyrosine kinase	-1.63193834758553	0.00941850333704533	0.296148263351854	7.50674122962371	9.75110502870467	14.1368160313864	14.2005093438276	25.6589372076957	18.7391266963232	9.63753793369443
Metap1d	methionyl aminopeptidase type 1D (mitochondrial)	1.51087080848389	0.0324868949968263	0.485845502147372	5.45075477819811	4.80936854356927	3.36905428785377	3.6010861015448	2.09019432309881	2.74709710731439	3.60190811663327
Mill1	MHC I like leukocyte 1	3.92891500483961	0.00279764931314531	0.173292560958807	4.54229564849842	1.27955676847256	0.858778543962726	1.01917531175796	0	0.588663665853084	0.63276764211125
Mmp14	matrix metallopeptidase 14 (membrane-inserted)	1.66766848093146	0.00896629097587609	0.293499086854212	29.2141330656056	13.3250394509901	14.0046962553922	18.005430507724	10.0185176176115	8.19223601645542	9.15079359360885
Mrpl32	mitochondrial ribosomal protein L32	1.50467967767812	0.021674972132151	0.417917661961352	5.06824567095613	3.66217971666284	5.81327014374769	2.98958091449002	2.81095098623633	3.13953955121645	3.7966058526675
Mt2A	metallothionein 2A	1.56481382530415	0.0101951134346724	0.30900922113071	9.51491404264406	6.70664237268375	5.61509047975629	3.32930601840934	4.46869131145263	5.64136013109205	5.11081557089856
Myh11	myosin, heavy chain 11, smooth muscle	1.92412914971866	0.00221584514677719	0.157591974715973	93.3800358054465	31.9006739174365	28.33969195077	36.3505861193673	18.307219243693	24.9691504932683	26.8682875727239
Myh6	myosin, heavy chain 6, cardiac muscle, alpha	2.02941372244772	0.00144012531577748	0.125758067267423	8.89333674337586	5.11822707389023	4.95449159978496	4.21259128859957	1.72981599153005	2.50182057987561	3.99130358870173
Myl9	myosin, light chain 9, regulatory	1.60177195233877	0.0301566308853407	0.471561833420307	7.41111395281322	3.88279295260638	4.82237182379069	4.48437137173503	2.16226998941256	4.16970096645934	2.57974500245356
Ndst4	N-deacetylase/N-sulfotransferase (heparan glucosaminyl) 4	6.11174617434387	0.013551432207327	0.339142077763266	107.389431858184	1.10306617971772	0.924838431959859	19.0925508402658	2.45057265466757	0.637718971340841	1.70360519029952
Neurod1	neuronal differentiation 1	-1.84153391615593	7.07232109388715e-05	0.0238559493812662	4.87699111733515	4.98585913232411	5.08661137577923	9.37641286817324	11.6762579428278	7.30924051767579	8.5180259514976
Nfatc2	nuclear factor of activated T-cells, cytoplasmic, calcineurin-dependent 2	1.6963506151987	0.0241470794474809	0.430739814692577	6.980791207166	3.4415664807193	4.16177294381937	1.90246058194819	2.16226998941256	4.41497749389813	2.8717916065049
Nfkbia	nuclear factor of kappa light polypeptide gene enhancer in B-cells inhibitor, alpha	-1.61351305860605	0.000783011470024487	0.0897498389816417	10.9971368332067	12.3543412128385	15.6561934553205	15.7632448218565	18.5234462426343	29.0407408487521	20.1512156795429
Niacr1	NA	2.15017033843896	0.00807404517700497	0.279537177007979	1.4344091521574	1.5001700044161	1.25513787194552	0.543560166270913	0.432453997882512	0.882995498779626	0.681442076119808
Nkx2-2	NK2 homeobox 2	1.59460838374245	0.0442829060088311	0.542766110010983	2.0559864514256	2.51499088975641	3.03875484786811	1.42684543646115	1.6577403252163	2.20748874694906	1.02216311417971
Nkx6-2	NK6 homeobox 2	1.72723727011862	0.00486869932543907	0.231233182692756	5.25950022457712	4.85349119075798	7.6629470076674	4.07670124703184	1.94604299047131	4.80741993780018	2.72576830447923
Nmbr	neuromedin B receptor	3.6485079488841	0.00298095790808882	0.175090492850232	15.4438052048946	1.89727382911448	0.726658767968461	1.90246058194819	1.72981599153005	1.27543794268168	1.70360519029952
Notch4	notch 4	1.50259667277326	0.000109262994432199	0.0322682725226479	24.6718374171072	24.4880691897334	19.8179663991398	15.1517396348017	14.1268305974954	15.2562000066924	16.6953308649353
Nov	nephroblastoma overexpressed	-1.58338845264967	1.34708815571506e-05	0.00993982672898249	95.0535131496301	65.6544990167989	95.4565381558569	150.770001119394	149.773234599977	136.815247005354	103.384497834177
Npas4	neuronal PAS domain protein 4	-1.88608940805325	0.0230573500182342	0.426001681244559	4.92480475574039	4.54463266043702	12.419258943461	9.44435788895711	16.289100586908	23.8408784670499	5.20816443891567
Nr1h3	nuclear receptor subfamily 1, group H, member 3	1.62878868200893	0.0248551740355615	0.438544821511945	4.63792292530892	3.17683059758704	3.50117406384804	3.26136099762548	2.59472398729507	1.76599099755925	1.75227962430808
Nr4a1	nuclear receptor subfamily 4, group A, member 1	-1.76555878066156	0.0106728200134063	0.313706496052772	20.177355407014	36.0482027531752	67.5792654210669	44.8437137173503	78.8507789472447	115.083746674278	52.276342125191
Nr4a2	nuclear receptor subfamily 4, group A, member 2	-1.79786198068039	0.00296102152127544	0.175090492850232	35.3342787814772	14.6487188666514	35.4080999664632	53.8804014816042	75.0307686326159	46.6515955188569	29.1073115371175
Nr4a3	nuclear receptor subfamily 4, group A, member 3	-1.73998306939251	0.0033319291290243	0.189119015852216	14.9178551824369	21.3553612393351	40.3625915662481	32.0700498099838	51.1016474164502	61.4172424706717	32.7578940877593
Ntn1	netrin 1	2.1943146707339	0.00264490870749518	0.167880603229506	22.2811554968449	5.82418942890958	5.41691081576489	6.25094191211549	4.32453997882512	5.49419421462878	4.33202462676164
Ntrk1	neurotrophic tyrosine kinase, receptor, type 1	3.31149687931398	0.0464387055465838	0.552508367221266	10.2321186187228	0.838330296585469	0.660598879971328	2.6498558105707	1.22528632733378	0	0.876139812154039
Nxph3	neurexophilin 3	-1.54709626816538	0.00743059190740148	0.268273908436642	9.6583549578598	8.95689737930791	14.5331753593692	15.3555746971533	23.3525158856557	18.7391266963232	10.8057243498998
P2rx4	purinergic receptor P2X, ligand-gated ion channel 4	-1.57418820346996	0.000466856525862181	0.0776296921736466	17.643232571536	15.5311718104255	15.6561934553205	17.9374854869401	29.8393258538933	23.1050488847335	31.589707671554
Pard3b	par-3 family cell polarity regulator beta	1.50981161013159	0.0403011210193813	0.525160082510834	9.80179587307554	5.20647236826765	4.0296531678251	4.82409647565435	4.54076697776638	3.82631382804504	3.74793141865894
Pbx3	pre-B-cell leukemia homeobox 3	1.72178180666527	0.0363081289026625	0.507883613536533	25.1499738011597	7.14786884457084	6.67204868771041	11.007093366986	8.50492862502274	5.49419421462878	5.30551330693279
Pcdh12	protocadherin 12	2.42676107490015	0.00131825168652867	0.117017138429756	3.72946379560923	2.42674559537899	1.65149719992832	0.815340249406369	1.00905932839253	0.98110610975514	1.46023302025673
Pcp4	Purkinje cell protein 4	1.52417055285796	0.0161097012048907	0.37002165841428	29.4053876192266	15.2664359272933	20.9409844950911	18.8207707571303	9.87436628498403	18.5429054743721	10.12428227378
Pcp4l1	Purkinje cell protein 4-like 1	2.10974051102141	0.00260157947296644	0.166151939102533	109.63667286323	27.8413903760753	22.7246014710137	29.5560840409809	23.7849698835382	20.799449526809	27.1603341767752
Pde4c	phosphodiesterase 4C, cAMP-specific	-1.54601321165172	0.0241529525094432	0.430739814692577	2.58193647388331	2.25025500662415	1.65149719992832	3.73697614311252	3.4596319830601	3.13953955121645	3.21251264456481
Pdlim3	PDZ and LIM domain 3	1.84064756952016	0.0492545421739161	0.555368521064322	4.39885473328268	2.07376441786932	1.32119775994266	2.03835062351592	0.792832329451272	0.735829582316355	2.09300066236798
Per1	period circadian clock 1	-1.80736696937578	3.20456262817829e-06	0.00432098364067452	54.7944296124126	67.4635275515359	87.5954114841981	98.3164450742513	134.060739343579	169.92757820959	102.897753494091
Per2	period circadian clock 2	-1.74890400527496	0.000609005898988032	0.080785658915199	33.7564287141041	54.7120825139991	78.6773266045852	64.0721545991838	116.474276763023	122.589208413905	86.2024226291557
Pla1a	phospholipase A1 member A	1.76056152282857	0.015856835611528	0.366351861506261	5.49856841660335	2.82384942007737	2.37815596789678	2.58191078978683	2.09019432309881	1.52071447012047	1.99565179435087
Pld5	phospholipase D family, member 5	1.52954470163956	0.0193361470791058	0.398398869835816	9.99305042669653	11.4277656218756	11.4944205115011	9.98791805522802	3.4596319830601	8.33940193291869	6.81442076119808
Plekhg1	pleckstrin homology domain containing, family G (with RhoGef domain) member 1	1.55543692604698	3.80729606434794e-05	0.0154996335640316	34.712701482209	29.3415603804914	30.7178479186667	24.5281525029749	15.1358899258879	20.8975601377845	20.5892855856199
Pln	phospholamban	1.5130055264711	0.0459185861302095	0.551131746714518	11.4752732172592	5.47120825139991	4.6241921597993	6.31888693289936	4.61284264408013	3.33576077316747	4.86744340085577
Pnlip	pancreatic lipase	1.74278222258995	0.00849339219980048	0.285678029375625	4.68573656371416	5.38296295702249	3.50117406384804	3.26136099762548	1.36943765996129	3.5319819951185	2.1903495303851
Pnpla1	patatin-like phospholipase domain containing 1	3.18849493913104	0.000449160702951904	0.0760226926608339	1.4344091521574	13.192671509424	14.2028759193836	2.51396576900297	2.23434565572631	3.09048424572869	4.13732689072741
Polq	polymerase (DNA directed), theta	2.22835647851444	0.000953641896227171	0.0970577260936033	9.13240493540209	9.08926532087404	10.437462303547	8.08545747327982	1.58566465890254	3.48292668963075	3.99130358870173
Polr2k	polymerase (RNA) II (DNA directed) polypeptide K	1.59115204697534	0.0268925213196854	0.45916573205347	2.91663194272004	3.35332118634188	3.23693451185951	2.17424066508365	1.36943765996129	2.79615241280215	1.55758188827385
Polr2l	polymerase (RNA) II (DNA directed) polypeptide L	1.71008924613974	0.0220282934412019	0.420185313923804	4.54229564849842	5.07410442670152	6.01144980773908	2.98958091449002	2.09019432309881	5.19986238170224	1.80095405831664
Ppfibp2	PTPRF interacting protein, binding protein 2 (liprin beta 2)	1.63620188814867	0.000382598939367243	0.0674173593756667	24.3849555866757	15.3988038688594	19.9500861751341	14.7440695100985	9.73021495235652	14.4222598134006	9.73488680171154
Prima1	proline rich membrane anchor 1	1.51073785476753	0.0083575732672735	0.282999968367991	31.3657467938417	17.2960776979739	19.884026287137	21.8782966924042	12.7573929375341	12.7543794268168	13.2394460503277
Prr18	proline rich 18	2.11141831671271	0.000248341559064864	0.0480642696117998	4.8291774789299	5.33884030983378	4.75631193579356	1.49479045724501	1.6577403252163	3.04142894024093	3.06648934253914
Prss22	protease, serine, 22	2.07428061816715	0.0169697490304985	0.376668253204409	1.38659551375215	11.7366241521966	9.31444420759572	4.48437137173503	2.88302665255008	3.09048424572869	3.94262915469317
Prtg	protogenin	1.67612120891112	0.00150179561017793	0.127740616112443	8.98896402018635	5.11822707389023	6.73810857570755	4.14464626781571	3.89208598094261	3.92442443902056	4.57539679680442
Pstpip1	proline-serine-threonine phosphatase-interacting protein 1	-2.76688283671052	0.000245053690015798	0.0480642696117998	2.15161372823609	0.79420764939676	0.528479103977062	2.6498558105707	3.09925365149134	3.82631382804504	3.4558848146076
Pter	phosphotriesterase related	-1.78720565861649	0.00286630428336091	0.173649847092858	38.6334198314392	52.3735822129975	34.6153813104976	90.7745477672424	81.8779569324223	28.5501877938746	98.4197055653037
Ptgds	prostaglandin D2 synthase (brain)	2.16665895953437	0.0344543640847478	0.497415772433213	1036.12154424169	247.748663964601	428.464433549403	689.302235852301	80.1481409408923	137.649187198646	146.704744101793
Ptgs2	prostaglandin-endoperoxide synthase 2	-1.76260454980057	1.48785418702055e-05	0.0103327097246851	22.5202236888711	41.4752883573864	36.9274773903972	48.7845249228144	76.0398279610084	60.0927492225023	52.3250165591995
RGD1562726	similar to Putative protein C21orf62 homolog	-1.7880015385606	0.0113108600949504	0.315637044097002	4.68573656371416	3.83867030541768	2.64239551988531	10.8032583046344	5.1173723082764	3.58103730060626	7.34983953529221
RGD1564171	RGD1564171	1.879495681606	0.0458492539227707	0.551131746714518	1.14752732172592	1.10306617971772	1.78361697592259	1.01917531175796	0.432453997882512	0.637718971340841	0.730116510128366
RGD1564345	similar to RIKEN cDNA 4921511H03	-2.39730165781165	0.0051227453061829	0.237173063077629	0.812831852889191	0.485349119075798	0.594538991974195	0.747395228622505	1.94604299047131	1.42260385914495	1.94697736034231
RGD1566380	NA	-1.73941926443154	0.010708429434971	0.313706496052772	4.06415926444596	5.25059501545636	8.0593063356502	5.91121680819617	10.162668950239	16.3844720329108	7.54453727132644
RT1-A2	RT1 class Ia, locus A2	2.25273956395083	8.34569115374572e-05	0.02662952155706	45.0882610161475	60.8451304732296	58.3969409894654	13.521059135989	35.3170764937385	12.1657157609637	36.2624533363755
RT1-CE11	RT1 class I, locus CE11	-14.5151610961163	0.000194229922982421	0.0458615694146092	0.334695468836726	0	0	1.83451556116433	3.09925365149134	1.07921672073065	1.07083754818827
RT1-CE15	RT1 class I, locus CE15	2.16053857110629	0.000220962180171615	0.0480642696117998	10.9971368332067	6.9272556086273	13.6743968154065	2.85369087292229	7.27964229768896	5.78852604755532	3.55323368262471
RT1-CE2	RT1 class I, locus CE2	2.54699313843054	0.0280515220108402	0.464524998897348	2.0559864514256	2.33850030100157	2.97269495987098	0.135890041567728	2.01811865678506	0.196221221951028	1.50890745426529
RT1-CE4	RT1 class I, locus CE4	1.69410427764444	0.000563923660742553	0.0789661566058379	8.65426855134963	8.07444443553373	10.437462303547	4.62026141330276	5.62190197247266	4.31686688292261	6.71707189318096
RT1-CE7	RT1 class I, locus CE7	8.94708361524726	0.000649489703124624	0.0845345017304952	3.20351377315152	3.92691559979509	6.14356958373335	0	0	0	1.89830292633375
RT1-M6-2	RT1 class I, locus M6, gene 2	-2.54743712808482	0.000107014441442794	0.0322682725226479	1.24315459853641	1.14718882690643	1.25513787194552	1.49479045724501	3.17132931780509	4.16970096645934	3.4558848146076
RT1-T24-4	RT1 class I, locus T24, gene 4	1.74950279306162	0.0383690892374118	0.517697677185009	12.8618687310113	17.2078324035965	18.3646488632029	2.71780083135456	11.5321066102003	5.29797299267775	17.279424073038
Rab11fip1	RAB11 family interacting protein 1 (class I)	1.64124627420298	0.0499583390946882	0.557492204239513	7.88925033686568	3.22095324477575	2.51027574389105	2.98958091449002	2.81095098623633	1.91315691402252	3.40721038059904
Ramp3	receptor (G protein-coupled) activity modifying protein 3	-1.57128312709895	0.0273482740416015	0.462569804205082	3.68165015720398	12.6631997431595	10.1071628635613	9.85202801366029	15.5683439237704	13.8335961475475	16.1112376568326
Rarres1	retinoic acid receptor responder (tazarotene induced) 1	1.50724138302354	0.0399238652723721	0.524294942609149	5.49856841660335	5.38296295702249	3.10481473586524	3.80492116389639	2.37849698835382	2.74709710731439	3.50455924861615
Rarres2	retinoic acid receptor responder (tazarotene induced) 2	1.64686917648195	0.00240462307255418	0.162215281118885	14.0093960527372	11.4277656218756	9.38050409559286	9.37641286817324	5.76605330510016	5.54324952011654	7.593211705335
Rasal1	RAS protein activator like 1 (GAP1 like)	-1.54487660185143	0.000123488280561815	0.0355586009832387	57.2329251710801	42.137128065217	44.788604062056	67.6732407007286	96.797619859369	59.4059749456737	73.401046484905
Rassf7	Ras association (RalGDS/AF-6) domain family (N-terminal) member 7	-1.66885542495784	0.026066927923192	0.449921273481293	1.48222279056264	3.22095324477575	3.6332938398423	3.19341597684161	3.74793464831511	6.76963215731046	4.62407123081298
Rbpms	RNA binding protein with multiple splicing	1.94093897207288	0.0184372586106404	0.390090098848066	4.01634562604071	1.80902853473707	1.65149719992832	1.90246058194819	0.864907995765024	0.98110610975514	1.41155858624817
Rhoj	ras homolog family member J	1.58086159532044	0.0365584700244159	0.508435653393815	4.1119729028512	3.22095324477575	2.37815596789678	3.05752593527388	1.6577403252163	1.71693569207149	1.84962849232519
Rilp	Rab interacting lysosomal protein	1.75814217427878	0.00607970928606568	0.251707188995007	2.86881830431479	3.88279295260638	2.90663507187384	2.03835062351592	2.09019432309881	1.47165916463271	1.80095405831664
Rpl23a	ribosomal protein L23a	1.70869919398882	1.0937425782542e-10	1.29127248788691e-06	98.8786042220499	79.420764939676	82.9712193243988	51.5702707749528	44.9031401134675	55.7758823395797	51.4488767470455
Rpl36	ribosomal protein L36	1.54007658099426	0.00606118173221954	0.251707188995007	19.6514053845563	15.5752944576142	23.8476195669649	12.3659937826633	10.2347446165528	18.7391266963232	9.58886349968587
Rpl39	ribosomal protein L39	1.52571801605282	0.0118540781619013	0.322463702256698	13.8659551375215	11.0306617971772	17.3737505432459	8.22134751484755	8.07247462714023	13.8826514530352	6.57104859115529
Rpl41	ribosomal protein L41	1.56750149336399	0.00210152689957698	0.154692485966264	57.2329251710801	55.5945354577732	62.0302348293077	24.6640425445427	30.1276285191484	59.0135325017716	34.6075225800845
Rps20	ribosomal protein S20	1.52358956144447	1.89909932866259e-05	0.0109245652075238	48.2439611508938	39.2250333507622	41.4195497742023	27.3818433758972	24.7219535456169	31.9840591780176	28.5232183290148
Rps21	ribosomal protein S21	1.60584268864717	0.00191001712075607	0.149859267055105	8.22394580570241	7.05962355019343	9.11626454360433	4.3484813301673	3.89208598094261	6.13191318596962	5.64623434499269
Rps24	ribosomal protein S24	1.60758444046718	1.72718189126712e-05	0.0109245652075238	115.039614003023	93.3635214513081	111.112731611177	63.3927043913452	55.6424143942166	91.0957022907647	54.6127149576017
S100a6	S100 calcium binding protein A6	1.88575874442341	0.0131119596705277	0.334868009510455	6.45484118470828	2.77972677288866	3.56723395184517	3.73697614311252	2.01811865678506	2.10937813597355	1.2655352842225
S1pr5	sphingosine-1-phosphate receptor 5	1.52136186667813	0.00227800198148086	0.159136635463687	24.1937010330548	24.6204371312996	30.1233089266926	21.8782966924042	11.8924849417691	22.0748874694906	13.1907716163191
Serping1	serpin peptidase inhibitor, clade G (C1 inhibitor), member 1	1.76767109468994	0.0487152980369335	0.555368521064322	13.0053096462271	4.63287795481444	7.8611266716588	10.1917531175796	2.45057265466757	3.33576077316747	3.30986151258192
Sgcz	sarcoglycan zeta	-1.59583187395674	0.022702506483717	0.422087860703564	3.87290471082497	2.60323618413383	1.78361697592259	4.3484813301673	3.89208598094261	3.67914791158177	5.79225764701837
Sgk1	serum/glucocorticoid regulated kinase 1	-1.78575911776838	6.42191059076148e-08	0.00034909651914284	79.131571560683	86.701001725813	85.6796747322812	155.865877678184	122.528632733378	199.556982724195	120.712596341223
Sgk2	serum/glucocorticoid regulated kinase 2	1.88717048038728	0.00208573170263932	0.154692485966264	2.58193647388331	3.26507589196446	2.77451529587958	1.63068049881274	1.08113499470628	1.86410160853477	1.46023302025673
Sgms2	sphingomyelin synthase 2	1.53550850103681	0.00570221503588376	0.245694710633736	6.2635866310873	6.70664237268375	6.07750969573622	5.43560166270913	3.38755631674635	3.72820321706953	4.03997802271029
Sh2b2	SH2B adaptor protein 2	1.55469774262816	0.0443679915141611	0.542766110010983	3.15570013474627	2.64735883132253	2.57633563188818	1.6986255195966	1.36943765996129	2.01126752499804	2.04432622835942
Shc4	SHC (Src homology 2 domain containing) family, member 4	1.99250057270306	0.000164105920616145	0.0412220106126427	5.02043203255089	5.78006678172087	5.28479103977062	2.31013070665138	1.8018916578438	3.1885948567042	3.30986151258192
Shisa2	shisa family member 2	-1.81162529490739	0.0232560384679112	0.427664782168474	0.812831852889191	1.05894353252901	1.65149719992832	1.56273547802887	2.30642132204007	1.91315691402252	2.57974500245356
Si	sucrase-isomaltase (alpha-glucosidase)	-1.5997636941415	0.0342103968204052	0.497407124165925	1.53003642896789	1.72078324035965	2.04785652791112	2.17424066508365	2.37849698835382	3.8753691335328	2.72576830447923
Sik1	salt-inducible kinase 1	-1.60846941253479	0.000238941950848797	0.0480642696117998	18.8385735316671	18.487389172069	27.0845540788244	26.1588330017877	36.326135822131	43.7082771895915	31.4436843695283
Slc11a1	solute carrier family 11 (proton-coupled divalent metal ion transporter), member 1	1.8167755694777	0.0187808499893999	0.392057976703565	2.67756375069381	1.9855191234919	2.57633563188818	1.42684543646115	1.44151332627504	1.86410160853477	0.584093208102692
Slc13a3	solute carrier family 13 (sodium-dependent dicarboxylate transporter), member 3	1.58353262748492	0.0295832863397582	0.468349937484489	56.1332114877595	27.4884091985657	36.2668785104259	44.0283734679439	20.6857162320468	11.9204392335249	24.434565872296
Slc13a4	solute carrier family 13 (sodium/sulfate symporter), member 4	2.1077252118052	0.0355425922812087	0.503439927674006	41.7413063277802	8.25093502428857	13.938636367395	24.5281525029749	4.39661564513887	5.64136013109205	5.93828094904404
Slc22a8	solute carrier family 22 (organic anion transporter), member 8	1.75799122206611	0.0183898464358488	0.390090098848066	31.7482559010837	11.6483788578192	12.2210792794696	18.0733755285078	6.70303696717894	7.35829582316355	10.12428227378
Slc38a5	solute carrier family 38, member 5	-1.73941629728657	0.0109852020639481	0.314603804394912	1.91254553620986	2.29437765381286	1.45331753593692	4.62026141330276	3.17132931780509	2.35465466341233	3.21251264456481
Slc4a1	solute carrier family 4 (anion exchanger), member 1	3.21601742199785	7.82319937282543e-05	0.0256557477209936	1.86473189780462	2.02964177068061	1.84967686391972	0.475615145487048	1.08113499470628	0.441497749389813	0.438069906077019
Slc5a11	solute carrier family 5 (sodium/inositol cotransporter), member 11	1.53410829169187	0.0162840752620666	0.370704277100207	8.55864127453913	6.4419064895515	5.81327014374769	6.11505187054777	4.75699397670763	4.2187562719471	3.16383821055625
Slc6a13	solute carrier family 6 (neurotransmitter transporter), member 13	2.29391699820051	0.0238148723134624	0.430246811463415	40.8328471980806	7.67734061083535	9.18232443160146	19.9078910896722	4.61284264408013	3.82631382804504	5.25683887292423
Slc9b1	solute carrier family 9, subfamily B (NHA1, cation proton antiporter 1), member 1	-1.92319347395414	0.027250764508085	0.461587134721607	0.765018214483945	1.19131147409514	0.924838431959859	0.883285270190233	2.37849698835382	1.47165916463271	2.67709387047067
Slco5a1	solute carrier organic anion transporter family, member 5A1	2.27977948849238	0.00668530501747579	0.256749203121434	7.50674122962371	2.51499088975641	2.11391641590825	2.31013070665138	1.44151332627504	0.932050804267383	2.43372170042789
Slx4ip	SLX4 interacting protein	-1.93745917134853	0.0138821958023754	0.342188463509239	3.06007285793578	1.23543412128385	0.990898319956992	4.75615145487049	3.6037833156876	2.69804180182663	2.82311717249635
Smoc1	SPARC related modular calcium binding 1	1.54584506196472	0.000651587299464261	0.0845345017304952	14.9656688208422	13.0603035678578	13.8065165914008	11.0750383877698	7.56794496294396	9.51672926462485	7.93393274339491
Smtnl2	smoothelin-like 2	1.94129597706429	0.0319087667990144	0.481990809212877	1.96035917461511	1.19131147409514	1.25513787194552	1.35890041567728	0.36037833156876	0.784884887804112	0.535418774094135
Sox7	SRY (sex determining region Y)-box 7	1.54552656014908	0.0203602538701568	0.408126791555722	4.1119729028512	3.57393442228542	4.75631193579356	2.51396576900297	2.23434565572631	2.40370996890009	3.4558848146076
Spata1	spermatogenesis associated 1	1.73434015418787	0.0390304830803912	0.519892342909301	1.86473189780462	1.67666059317094	2.31209607989965	0.543560166270913	1.51358899258879	1.27543794268168	1.11951198219683
Spn	sialophorin	1.91119875216287	0.0145745274543476	0.351156879849037	1.14752732172592	1.45604735722739	1.38725764793979	0.883285270190233	0.576605330510016	0.588663665853084	0.730116510128366
Spp1	secreted phosphoprotein 1	3.91684922427117	0.00191671601942409	0.149859267055105	6.50265482311353	1.19131147409514	0.858778543962726	1.49479045724501	0.144151332627504	0.539608360365327	0.730116510128366
Steap4	STEAP family member 4	3.333788034388	0.000503656914066658	0.0787477194504989	5.25950022457712	1.45604735722739	1.18907798394839	1.35890041567728	0.504529664196264	0.637718971340841	0.681442076119808
Susd3	sushi domain containing 3	2.03895365651977	0.000330100165337567	0.0608931648746144	5.49856841660335	4.41226471887089	3.56723395184517	2.31013070665138	2.52264832098132	1.96221221951028	2.09300066236798
Sv2c	synaptic vesicle glycoprotein 2c	1.60604120751577	0.0301301901104372	0.471561833420307	87.3077037279802	27.2236733154334	28.33969195077	44.7757686965664	25.4427102087545	23.7427678560744	24.7752869103559
Synpo2	synaptopodin 2	1.97928744639065	0.00527351639097445	0.23795529123499	12.9574960078218	5.60357619296603	5.94538991974195	7.13422718230573	2.23434565572631	3.48292668963075	3.69925698465039
Tagln	transgelin	1.9799189955994	0.00548934214859704	0.240432856738471	82.4785262490503	24.5763144841109	26.1597156468646	36.2146960777996	13.9826792648679	24.3804868274152	15.18642341067
Tbx19	T-box 19	3.05293452718908	0.00506565096237472	0.236383696686941	2.58193647388331	0.705962355019343	1.51937742393405	1.01917531175796	0.36037833156876	0.49055305487757	0.243372170042789
Tbx3	T-box 3	1.57274913433965	0.0172656512210918	0.381006127693849	3.77727743401448	4.27989677730476	2.97269495987098	1.90246058194819	2.59472398729507	2.10937813597355	2.77444273848779
Tgm2	transglutaminase 2	1.844389491054	0.000210697520669418	0.0478364409427529	32.3220195619467	21.5759744752787	21.9318828150481	21.5385715884849	11.3158796112591	8.97712090425953	13.1420971823106
Timm8a1	translocase of inner mitochondrial membrane 8 homolog A1 (yeast)	-1.6033466093702	1.64293595406743e-06	0.00323275031228667	17.9779280403727	18.3550212305029	17.3737505432459	32.4097749139032	28.3978125276183	26.7351414908276	27.5010552148351
Tjp3	tight junction protein 3	-1.94343953428083	0.0275076894696137	0.463275009812068	0.765018214483945	0.352981177509671	0.726658767968461	1.29095539489342	1.15321066102003	0.882995498779626	1.41155858624817
Tlr8	toll-like receptor 8	1.98375267285132	0.0446119408657941	0.542977911197489	3.10788649634103	1.05894353252901	1.25513787194552	1.63068049881274	0.36037833156876	0.539608360365327	1.11951198219683
Tmem200a	transmembrane protein 200A	-1.53636664117461	1.94321420767406e-05	0.0109245652075238	22.9027327961131	30.7534850905301	30.849967694661	48.5127448396789	46.2005021071151	39.7838527505709	38.6961750368034
Tmem63a	transmembrane protein 63a	1.74386424593689	6.61623908091764e-05	0.0236700965422162	18.7429462548566	19.0609835855223	17.5058703192402	14.6761244893146	9.009458289219	11.2336649566963	7.49586283731789
Tmem98	transmembrane protein 98	2.01549027026906	1.79117044414732e-05	0.0109245652075238	12.9096823694166	9.66285973432725	14.0046962553922	8.01751245249596	3.74793464831511	7.16207460121252	5.15949000490712
Tnfsf10	tumor necrosis factor (ligand) superfamily, member 10	1.68191518620176	0.0210990917492848	0.414469013630708	5.68982297022434	3.13270795039833	3.69935372783944	2.58191078978683	2.73887531992258	1.56976977560822	3.06648934253914
Top2a	topoisomerase (DNA) II alpha	2.22864863474906	0.0168938553588662	0.376668253204409	3.82509107241972	1.85315118192577	2.84057518387671	2.03835062351592	1.44151332627504	1.42260385914495	0.243372170042789
Tpm4	tropomyosin 4	1.81782207080341	0.000987139161060496	0.0985742981815226	13.4356323918743	12.574954448782	15.0616544633463	5.77532676662845	5.18944797459015	12.509102899378	6.42502528912962
Tshr	thyroid stimulating hormone receptor	2.59249641243286	0.00352482480140401	0.192657785210073	3.63383651879874	1.45604735722739	1.65149719992832	1.76657054038047	0.576605330510016	0.735829582316355	0.438069906077019
Tspan11	tetraspanin 11	-1.59162111541707	0.00546714514903027	0.240432856738471	3.77727743401448	3.66217971666284	3.43511417585091	5.16382157957367	6.99133963243395	4.46403279938589	6.57104859115529
Tspan8	tetraspanin 8	1.95032860051354	0.00420710902791312	0.213529579390624	6.45484118470828	3.30919853915317	3.30299439985664	3.26136099762548	1.6577403252163	1.76599099755925	2.28769839840221
Ttc38	tetratricopeptide repeat domain 38	1.60328462733003	0.0139877001611347	0.342910002957582	3.82509107241972	3.04446265602092	3.17087462386237	2.51396576900297	1.72981599153005	2.10937813597355	1.99565179435087
Tyrobp	Tyro protein tyrosine kinase binding protein	1.66021256590532	0.0153496065313351	0.360391584636601	8.84552310497061	5.20647236826765	3.69935372783944	3.26136099762548	3.24340498411884	2.99237363475318	4.77009453283866
Unc13c	unc-13 homolog C (C. elegans)	1.78890646322266	0.0192721881763668	0.397983882778956	241.076364839253	75.9791984589567	52.5836708457177	105.518617277341	62.777905359278	44.8365492158099	62.4979732669881
Vip	vasoactive intestinal peptide	-1.63595018890061	0.0009084331392288	0.0940786108924142	18.9820144468829	41.3429204158203	33.2281236625578	46.6102842577308	63.1382836908468	38.753691335328	55.68355250579
Vtn	vitronectin	1.7419310057485	0.000143251230173637	0.0393307912425572	31.1744922402208	20.3846630011835	19.2894872951628	17.6657054038047	9.65813928604277	14.5694257298638	12.3633062381737
Vwf	von Willebrand factor	1.61238389508041	6.14372823757889e-06	0.00659389596116876	249.395937921766	194.933855279716	160.393408057038	151.585341368801	105.590851149647	109.540497154161	133.513972485474
Wfdc2	WAP four-disulfide core domain 2	1.95701483844203	0.0244335847055344	0.433778798546676	2.82100466590955	1.5001700044161	1.32119775994266	0.543560166270913	1.58566465890254	0.686774276828598	1.07083754818827
Wnt1	wingless-type MMTV integration site family, member 1	1.59649018316261	0.0431762182492959	0.540231473039829	3.53820924198824	2.55911353694512	1.84967686391972	1.29095539489342	1.51358899258879	2.15843344146131	1.65493075629096
Zc3hav1	zinc finger CCCH type, antiviral 1	1.54765636163165	0.00120690490106995	0.10960553278486	16.0175688657576	11.3836429746869	11.7586600634896	8.08545747327982	9.15360962184651	7.21112990670028	9.34549132964308
Zdhhc22	zinc finger, DHHC-type containing 22	-1.68505538324384	0.00603990134152245	0.251707188995007	3.58602288039349	5.38296295702249	7.99324644765307	7.7457323693605	11.7483336091416	11.8223286225494	6.57104859115529
